# Supplementary material for: A collection of forcefield precursors for metal–organic frameworks
Source: RSC Adv. 2019 Nov 13;9(63):36492–507. doi: 10.1039/c9ra07327b (PMC9075174; doi:10.1039/c9ra07327b)
Supplement: RA-009-C9RA07327B-s4857 [file RA-009-C9RA07327B-s4857.xyz]

  792
jmolscript: load "" {1 1 1} spacegroup "x,y,z" unitcell [{     10.783600     0.000000     0.000000 }, {      5.391795    31.964037     0.000000 }, {      5.391795     0.000005    31.964037 }]
Gd    14.892254     5.492385    31.125620     2.071911
Gd     9.494577     5.602342    31.181557     2.070875
Gd     9.500509    10.489641    16.820116     2.071331
Gd    14.886270    10.379684    16.764498     2.069637
Gd    12.196410     0.838100    21.474399     2.072777
Gd     6.798571     0.782483    21.584355     2.070136
Gd    17.588153    15.143926    26.471976     2.071034
Gd    12.190422    15.199543    26.361381     2.069364
Gd     6.674990    26.471657     0.838097     2.071980
Gd    12.072667    26.361700     0.782160     2.070950
Gd    12.066681    21.474401    15.143921     2.071332
Gd     6.680920    21.584358    15.199539     2.069637
Gd     9.370834    31.125942    10.489958     2.072767
Gd    14.768619    31.181559    10.379682     2.070122
Gd     3.979091    16.820116     5.492380     2.071046
Gd     9.376768    16.764499     5.602656     2.069374
Co     4.041908     1.115226     4.078291     0.351978
Co    14.825505    14.866795    11.903727     0.349753
Co    12.129602    27.885748    17.097244     0.348971
Co    12.129601    20.060315    30.848812     0.351439
Co    17.525282    30.848816    27.885746     0.351649
Co     6.741685    17.097247    20.060310     0.349530
Co     9.437588     4.078294    14.866793     0.349219
Co     9.437589    11.903727     1.115225     0.351660
H      2.153484     2.691373     5.932525     0.103493
H      2.458659     4.081809     7.719315     0.131062
H      4.422352     3.985917     8.895591     0.131988
H     13.657424    30.557620     6.699662     0.113362
H     13.854764    30.752601     4.427019     0.118037
H      6.914444     0.022375     3.282707     0.085015
H      9.051748    31.030688     6.424771     0.095603
H      9.807679    28.889098     6.763590     0.144873
H     10.587333    27.716017     4.957622     0.131485
H     13.677909    30.695070    31.097812     0.123823
H      9.058219     0.879016    31.053062     0.121970
H      4.399708     1.853914     1.010064     0.099373
H      6.577990    31.804217     3.599151     0.083414
H     10.454700     0.060732     1.921039     0.120438
H     10.571163     1.927432     0.591335     0.109659
H      3.559665     6.661306     4.116968     0.131112
H      5.590217     5.740742     4.743463     0.136926
H      5.910490     3.509652     4.417430     0.101930
H     16.975537    11.769163    27.981318     0.053841
H      7.396465    11.954554    29.707376     0.128772
H      7.928096     9.947213    30.615155     0.095088
H      6.618969     4.318346    27.210985     0.089747
H      7.919471     4.321542    25.168483     0.144771
H      7.948587     6.450346    24.267097     0.080834
H     12.937081    13.290648    10.049493     0.103991
H     13.242258    11.900212     8.262704     0.130236
H      4.422351    11.996104     7.086427     0.130984
H      8.265625    17.388438     9.282356     0.114703
H      8.462965    17.193457    11.554999     0.117871
H      6.914440    15.959646    12.699312     0.084844
H     14.443550    16.915370     9.557247     0.095733
H     15.199480    19.056960     9.218428     0.144995
H     15.979134    20.230041    11.024396     0.132325
H     13.677913    17.250993    16.848244     0.122594
H     14.450019    15.103010    16.892994     0.121985
H     15.183304    14.128107    14.971955     0.101271
H     11.969792    16.141841    12.382868     0.084397
H     10.454696    15.921289    14.060980     0.121167
H     10.571158    14.054589    15.390684     0.108714
H      3.559663     9.320715    11.865051     0.130548
H      5.590215    10.241279    11.238555     0.138332
H      5.910487    12.472369    11.564589     0.099941
H     11.583739     4.212863    19.964738     0.055460
H     12.788268     4.027472    18.238680     0.129880
H     13.319899     6.034813    17.330901     0.094346
H     12.010769    11.663680    20.735071     0.089406
H     13.311270    11.660484    22.777573     0.145730
H     13.340386     9.531680    23.678959     0.079335
H     10.241178    26.031515    18.673390     0.102976
H     10.546354    24.244725    20.063826     0.130811
H     12.510048    23.068449    19.967934     0.131525
H     16.353323    25.264377    14.575601     0.113782
H     16.550663    27.537020    14.770581     0.117380
H     15.002137    28.681333    16.004393     0.084793
H     11.747647    25.539268    15.048669     0.097030
H     12.503578    25.200449    12.907078     0.145059
H     13.283232    27.006417    11.733998     0.129828
H      5.590216     0.866228    14.713046     0.122246
H      6.362321     0.910978    16.861030     0.122494
H     12.487401    30.953976    17.835933     0.098827
H      9.273889    28.364889    15.822198     0.083882
H      7.758793    30.043001    16.042750     0.121299
H     18.658855    31.372705    17.909450     0.108041
H     11.647358    27.847073    22.643324     0.130811
H     13.677911    27.220577    21.722760     0.137272
H     13.998184    27.546610    19.491670     0.102090
H     14.279638     3.982723    27.751177     0.054816
H     15.484167     2.256665    27.936568     0.129585
H      5.232198     1.348886    25.929227     0.094191
H     14.706670     4.753055    20.300360     0.089295
H      5.223572     6.795557    20.303556     0.146601
H      5.252687     7.696944    22.432361     0.079815
H     10.241177    21.914548    29.272665     0.103638
H     10.546353    23.701338    27.882229     0.131612
H     12.510046    24.877614    27.978122     0.131348
H     10.961526    22.681681     1.406418     0.115097
H     11.158866    20.409038     1.211437     0.116896
H      9.610341    19.264725    -0.022375     0.085080
H      6.355850    22.406790     0.933350     0.096813
H      7.111780    22.745609     3.074940     0.143268
H      7.891435    20.939641     4.248021     0.130924
H      5.590216    15.115793     1.268972     0.123063
H     11.754117    15.071048    31.085026     0.122896
H     12.487401    16.992087    30.110123     0.099001
H      3.882093    19.581169     0.159820     0.082821
H     18.542392    17.903062    31.903305     0.120887
H      7.875256    16.573358    30.036606     0.108147
H     11.647359    20.098990    25.302732     0.130887
H     13.677911    20.725486    26.223296     0.136500
H     13.998184    20.399453    28.454386     0.101205
H      8.887838    11.999303    20.194879     0.055504
H     10.092366    13.725361    20.009487     0.129264
H     10.623997    14.633140    22.016829     0.095150
H      9.314868    11.228971    27.645696     0.089789
H     10.615370     9.186469    27.642499     0.144440
H     10.644486     8.285082    25.513694     0.079980
H     19.413706    29.272669    26.031512     0.103493
H     19.108531    27.882233    24.244722     0.131063
H     17.144838    27.978125    23.068446     0.131990
H      7.909766     1.406422    25.264375     0.113360
H      7.712426     1.211441    27.537018     0.118035
H      9.260951    -0.022370    28.681330     0.085015
H     12.515442     0.933354    25.539266     0.095596
H     11.759511     3.074944    25.200447     0.144872
H     10.979857     4.248025    27.006415     0.131481
H      7.889281     1.268972     0.866225     0.123826
H     12.508971    31.085026     0.910975     0.121974
H     17.167482    30.110128    30.953973     0.099370
H     14.989200     0.159825    28.364886     0.083412
H     11.112490    31.903310    30.042998     0.120438
H     10.996027    30.036610    31.372702     0.109659
H     18.007525    25.302736    27.847069     0.131114
H     15.976973    26.223300    27.220574     0.136928
H     15.656700    28.454390    27.546607     0.101930
H      4.591653    20.194879     3.982719     0.053840
H     14.170725    20.009488     2.256661     0.128770
H     13.639094    22.016829     1.348882     0.095085
H     14.948221    27.645696     4.753052     0.089748
H     13.647719    27.642500     6.795554     0.144769
H     13.618603    25.513696     7.696940     0.080830
H      8.630109    18.673394    21.914544     0.103990
H      8.324932    20.063830    23.701333     0.130235
H     17.144839    19.967938    24.877610     0.130983
H     13.301565    14.575604    22.681681     0.114703
H     13.104225    14.770585    20.409038     0.117869
H     14.652750    16.004396    19.264725     0.084843
H      7.123640    15.048672    22.406790     0.095740
H      6.367710    12.907082    22.745609     0.144998
H      5.588056    11.734001    20.939641     0.132324
H      7.889277    14.713049    15.115793     0.122593
H      7.117171    16.861032    15.071043     0.121985
H      6.383886    17.835935    16.992082     0.101272
H      9.597398    15.822201    19.581169     0.084397
H     11.112494    16.042753    17.903057     0.121167
H     10.996032    17.909453    16.573353     0.108714
H      7.223927    22.643327    20.098986     0.130548
H     15.976975    21.722763    20.725482     0.138332
H     15.656703    19.491673    20.399448     0.099941
H      9.983451    27.751179    11.999299     0.055455
H      8.778922    27.936570    13.725357     0.129877
H      8.247291    25.929229    14.633136     0.094346
H      9.556421    20.300362    11.228966     0.089405
H      8.255920    20.303558     9.186464     0.145729
H      8.226804    22.432362     8.285078     0.079336
H     11.326012     5.932527    13.290647     0.102976
H     11.020836     7.719317    11.900211     0.130811
H      9.057142     8.895593    11.996103     0.131526
H      5.213867     6.699665    17.388436     0.113781
H      5.016527     4.427022    17.193456     0.117380
H      6.565053     3.282709    15.959644     0.084792
H      9.819543     6.424774    16.915368     0.097029
H      9.063612     6.763593    19.056959     0.145059
H      8.283958     4.957625    20.230039     0.129826
H     15.976974    31.097814    17.250991     0.122247
H     15.204869    31.053064    15.103007     0.122492
H      9.079789     1.010066    14.128104     0.098825
H     12.293301     3.599153    16.141839     0.083883
H      3.024797     1.921041    15.921287     0.121300
H      2.908335     0.591337    14.054587     0.108034
H      9.919832     4.116969     9.320713     0.130811
H      7.889279     4.743465    10.241277     0.137272
H      7.569006     4.417432    12.472367     0.102089
H      7.287552    27.981319     4.212860     0.054824
H      6.083023    29.707377     4.027469     0.129583
H     16.334992    30.615156     6.034810     0.094188
H      6.860520    27.210987    11.663677     0.089291
H     16.343618    25.168485    11.660481     0.146598
H     16.314503    24.267098     9.531676     0.079813
H     11.326013    10.049494     2.691372     0.103638
H     11.020837     8.262704     4.081808     0.131611
H      9.057144     7.086428     3.985915     0.131347
H     10.605664     9.282361    30.557619     0.115094
H     10.408324    11.555004    30.752600     0.116894
H      6.565054    12.699312     0.022375     0.085081
H     15.211340     9.557252    31.030687     0.096813
H     14.455410     9.218433    28.889097     0.143263
H     13.675755    11.024401    27.716016     0.130924
H     15.976974    16.848249    30.695065     0.123062
H      9.813073    16.892994     0.879011     0.122898
H      9.079789    14.971955     1.853914     0.099003
H     17.685097    12.382873    31.804217     0.082818
H      3.024798    14.060980     0.060732     0.120884
H      2.908334    15.390684     1.927431     0.108154
H      9.919831    11.865052     6.661305     0.130886
H      7.889279    11.238556     5.740741     0.136500
H      7.569006    11.564589     3.509651     0.101204
H     12.679352    19.964739    11.769158     0.055504
H     11.474824    18.238681    11.954550     0.129264
H     10.943193    17.330902     9.947208     0.095149
H     12.252322    20.735071     4.318341     0.089792
H     10.951820    22.777573     4.321538     0.144442
H     10.922704    23.678960     6.450343     0.079983
C      2.950392     2.656212     6.408789     0.075534
C     11.963320    31.617548     8.359874     0.730296
C      8.265624     7.706534    29.723358     0.608181
C      3.126164     3.484081     7.473192    -0.072940
C      4.284322     3.423350     8.166811    -0.055468
C      5.251612     2.533151     7.793791    -0.062336
C      6.556427     2.505662     8.566042     0.569753
C      5.024078     1.718707     6.721078     0.125029
C      5.988132     0.758827     6.179927     0.178566
C     16.467630     6.220206    28.933846     0.660218
C     12.174678    31.872621     6.902314    -0.089322
C     13.092363    31.129457     6.229471    -0.048480
C     13.188337    31.212883     4.887301    -0.128613
C      6.899347     0.015983     4.216056     0.076349
C      9.298693    30.516067     5.692795     0.100547
C      9.777485    29.253488     5.906954    -0.089700
C     10.205594    28.556671     4.832962    -0.041467
C     10.085896    29.058507     3.570383    -0.088268
C      9.491719    30.282729     3.426545     0.134646
C      9.278204    30.947581     2.147983     0.145169
C      8.718536    30.349214     1.050978    -0.058671
C     14.031610    31.075761    31.868465    -0.073755
C      9.076551     0.391245    31.847049    -0.116157
C      4.145216     0.958921     1.016456     0.088182
C      8.056423    29.019510     1.114906     0.604288
C     10.731834    28.307352     2.448445     0.605897
C      1.194822     0.613710     3.081333     0.088328
C     11.090932     0.719191     2.080859    -0.133878
C     11.161026     1.831540     1.307329    -0.060038
C      1.300501     2.822425     1.548977    -0.099197
C      2.089861     2.675071     2.675070     0.182923
C      3.038817     3.663079     3.195764     0.122454
C      2.795108     4.990226     3.370288    -0.064714
C      3.728967     5.758961     3.967696    -0.052958
C      4.925947     5.215892     4.356698    -0.073896
C      5.103877     3.892581     4.155964     0.075438
C      1.503233     5.625032     2.940052     0.560198
C      1.449315     3.923586     0.582065     0.736781
C      6.615732    10.986044    28.246619     0.094246
C      7.227162    11.136275    29.298236    -0.131490
C      7.601353     9.972784    29.745733    -0.057719
C      7.562533     8.777329    29.061702    -0.089715
C      7.020118     8.639884    27.856658     0.150584
C      7.049234     7.431643    27.076736     0.178349
C      6.533778     6.367240    27.629714    -0.136292
C      6.886402     5.133429    26.849791    -0.071917
C      7.599198     5.082286    25.596801    -0.144925
C      7.711347     6.360847    25.162090     0.113876
C     13.733989    13.325809     9.573229     0.074904
C      6.571522    16.328510     7.622144     0.728927
C     13.657425     8.275492    18.222697     0.610465
C     13.909762    12.497940     8.508827    -0.074186
C      4.284321    12.558671     7.815207    -0.051550
C      5.251610    13.448870     8.188227    -0.065823
C      6.556426    13.476359     7.415976     0.572515
C      5.024076    14.263314     9.260940     0.126743
C      5.988129    15.223194     9.802092     0.177102
C     11.075831     9.761820    19.012209     0.656855
C      6.782880    16.073437     9.079704    -0.089438
C      7.700565    16.816601     9.752547    -0.050441
C      7.796538    16.733175    11.094717    -0.127797
C      6.899343    15.966038    11.765962     0.075981
C     14.690494    17.429991    10.289224     0.098756
C     15.169286    18.692570    10.075064    -0.089100
C     15.597394    19.389387    11.149056    -0.044263
C     15.477696    18.887551    12.411636    -0.084876
C     14.883520    17.663329    12.555474     0.132311
C     14.670005    16.998477    13.834035     0.144137
C     14.110336    17.596844    14.931041    -0.056350
C     14.031615    16.870302    16.077591    -0.073466
C     14.468351    15.590781    16.099007    -0.114160
C     14.928811    15.023100    14.965562     0.084177
C     13.448222    18.926548    14.867113     0.601821
C     16.123634    19.638706    13.533573     0.603403
C     11.978418    15.368311    12.900685     0.086723
C     11.090928    15.262830    13.901160    -0.135446
C     11.161021    14.150481    14.674689    -0.057502
C     12.084098    13.159596    14.433041    -0.099974
C     12.873458    13.306950    13.306948     0.183976
C     13.822415    12.318942    12.786254     0.123700
C     13.578705    10.991795    12.611730    -0.067500
C      3.728965    10.223060    12.014323    -0.048940
C      4.925945    10.766129    11.625320    -0.079220
C      5.103874    12.089440    11.826054     0.078864
C     12.286830    10.356989    13.041966     0.560792
C     12.232912    12.058435    15.399953     0.736397
C     12.007535     4.995982    19.699436     0.091457
C     12.618965     4.845751    18.647819    -0.133979
C     12.993156     6.009242    18.200323    -0.055231
C     12.954335     7.204697    18.884353    -0.091001
C     12.411919     7.342142    20.089397     0.150957
C     12.441035     8.550383    20.869320     0.178470
C     11.925579     9.614786    20.316342    -0.134470
C     12.278202    10.848597    21.096264    -0.071622
C     12.990998    10.899740    22.349255    -0.147107
C     13.103147     9.621179    22.783966     0.117620
C     11.038086    25.555250    18.638230     0.076667
C     14.659220    23.604165    15.635528     0.728669
C      5.569725     2.240683    23.688548     0.610183
C     11.213859    24.490848    19.466099    -0.076227
C     12.372018    23.797229    19.405367    -0.051555
C     13.339307    24.170249    18.515168    -0.064513
C     14.644122    23.397998    18.487679     0.571096
C     13.111773    25.242962    17.700725     0.121350
C     14.075826    25.784113    16.740845     0.180255
C     13.771732     3.030194    22.202220     0.658264
C     14.870578    25.061725    15.890601    -0.087685
C     15.788262    25.734568    15.147437    -0.050914
C     15.884236    27.076738    15.230864    -0.127802
C     14.987040    27.747983    15.998001     0.077070
C     11.994592    26.271244    14.534048     0.096568
C     12.473384    26.057085    13.271468    -0.088703
C     12.901493    27.131077    12.574652    -0.040233
C     12.781795    28.393656    13.076488    -0.086665
C     12.187618    28.537494    14.300710     0.132553
C     11.974102    29.816056    14.965562     0.143677
C     11.414434    30.913062    14.367195    -0.057677
C      5.943918     0.095575    15.093738    -0.072345
C      6.380654     0.116991    16.373258    -0.116930
C     12.232908    30.947583    16.940940     0.088453
C     10.752321    30.849133    13.037491     0.603995
C     13.427732    29.515594    12.325333     0.606610
C      9.282516    28.882706    16.595728     0.085570
C      8.395025    29.883181    16.701209    -0.134961
C      8.465118    30.656711    17.813558    -0.056752
C      9.388194    30.415063    18.804443    -0.102142
C     10.177554    29.288970    18.657089     0.185051
C     11.126511    28.768276    19.645097     0.122698
C     10.882801    28.593752    20.972244    -0.069061
C     11.816661    27.996344    21.740979    -0.049050
C     13.013641    27.607342    21.197910    -0.077792
C     13.191570    27.808076    19.874599     0.076219
C      9.590926    29.023988    21.607050     0.561108
C      9.537008    31.381975    19.905604     0.738395
C     14.703434     3.717422    26.968058     0.093630
C     15.314864     2.665805    27.118289    -0.135735
C      4.905455     2.218308    25.954798    -0.053265
C      4.866634     2.902338    24.759343    -0.092011
C     15.107819     4.107383    24.621898     0.151916
C     15.136935     4.887305    23.413657     0.178269
C     14.621479     4.334327    22.349255    -0.134703
C     14.974103     5.114249    21.115443    -0.071127
C      4.903299     6.367239    21.064300    -0.147849
C      5.015448     6.801951    22.342862     0.116412
C     11.038085    22.390813    29.307826     0.073874
C      9.267422    24.341893     0.346490     0.729360
C     10.961523    13.741343    24.257508     0.608887
C     11.213858    23.455215    28.479957    -0.075453
C     12.372016    24.148834    28.540689    -0.052467
C     13.339305    23.775814    29.430887    -0.062827
C     14.644120    24.548065    29.458376     0.572866
C     13.111771    22.703101    30.245331     0.122090
C     14.075825    22.161950    31.205211     0.180064
C      8.379930    12.951832    25.743835     0.661350
C      9.478781    22.884333     0.091417    -0.088390
C     10.396465    22.211490     0.834581    -0.051096
C     10.492439    20.869320     0.751155    -0.128068
C      9.595244    20.198075    -0.015982     0.077601
C      6.602795    21.674814     1.447971     0.096008
C      7.081586    21.888973     2.710550    -0.086396
C      7.509695    20.814981     3.407366    -0.041907
C      7.389998    19.552402     2.905531    -0.085923
C      6.795821    19.408564     1.681308     0.131659
C      6.582306    18.130002     1.016456     0.146401
C      6.022638    17.032996     1.614823    -0.058081
C      5.943918    15.886446     0.888281    -0.072986
C     11.772449    15.865035    31.572797    -0.116140
C     12.232908    16.998480    31.005116     0.088389
C      5.360524    17.096925     2.944527     0.603887
C      8.035935    18.430464     3.656686     0.607079
C      9.282515    19.063357    31.350327     0.087564
C      8.395025    18.062882    31.244846    -0.133326
C      8.465119    17.289352    30.132498    -0.057121
C      9.388195    17.531000    29.141613    -0.100304
C     10.177554    18.657093    29.288967     0.183837
C     11.126511    19.177787    28.300958     0.123334
C     10.882802    19.352311    26.973812    -0.067013
C     11.816662    19.949719    26.205076    -0.050918
C     13.013641    20.338721    26.748145    -0.075187
C     13.191570    20.137987    28.071457     0.076643
C      9.590927    18.922075    26.339006     0.559503
C      9.537009    16.564088    28.040451     0.733602
C      9.311633    12.264604    20.977997     0.091589
C      9.923063    13.316221    20.827767    -0.131826
C     10.297254    13.763718    21.991257    -0.059270
C     10.258433    13.079688    23.186712    -0.088826
C      9.716018    11.874643    23.324158     0.151309
C      9.745134    11.094721    24.532398     0.180316
C      9.229677    11.647699    25.596801    -0.135914
C      9.582301    10.867777    26.830613    -0.073254
C     10.295097     9.614787    26.881755    -0.142642
C     10.407247     9.180075    25.603194     0.115199
C     18.616798    29.307830    25.555248     0.075530
C      9.603870     0.346494    23.604163     0.730297
C     13.301566    24.257508     2.240679     0.608169
C     18.441026    28.479961    24.490845    -0.072940
C     17.282868    28.540692    23.797226    -0.055470
C     16.315578    29.430891    24.170246    -0.062341
C     15.010763    29.458380    23.397995     0.569746
C     16.543112    30.245335    25.242959     0.125016
C     15.579058    31.205215    25.784110     0.178565
C      5.099560    25.743836     3.030191     0.660255
C      9.392512     0.091421    25.061723    -0.089335
C      8.474827     0.834585    25.734566    -0.048485
C      8.378853     0.751159    27.076736    -0.128621
C      9.276048    -0.015978    27.747981     0.076349
C     12.268497     1.447975    26.271242     0.100542
C     11.789705     2.710554    26.057083    -0.089708
C     11.361596     3.407371    27.131075    -0.041478
C     11.481294     2.905535    28.393654    -0.088287
C     12.075471     1.681313    28.537492     0.134648
C     12.288986     1.016461    29.816054     0.145156
C     12.848654     1.614828    30.913059    -0.058671
C      7.535580     0.888281     0.095572    -0.073756
C     12.490639    31.572797     0.116988    -0.116155
C     17.421974    31.005121    30.947581     0.088181
C     13.510767     2.944532    30.849131     0.604280
C     10.835356     3.656690    29.515592     0.605883
C     20.372368    31.350332    28.882704     0.088327
C     10.476258    31.244851    29.883178    -0.133880
C     10.406164    30.132502    30.656708    -0.060039
C     20.266689    29.141617    30.415060    -0.099206
C     19.477329    29.288971    29.288967     0.182925
C     18.528373    28.300963    28.768273     0.122444
C     18.772082    26.973816    28.593749    -0.064723
C     17.838223    26.205081    27.996341    -0.052966
C     16.641243    26.748150    27.607339    -0.073896
C     16.463313    28.071461    27.808073     0.075435
C     20.063957    26.339010    29.023985     0.560199
C     20.117875    28.040456    31.381972     0.736794
C      4.167858    20.977998     3.717418     0.094243
C     14.340028    20.827767     2.665801    -0.131495
C     13.965837    21.991258     2.218304    -0.057724
C     14.004657    23.186713     2.902335    -0.089711
C     14.547072    23.324158     4.107379     0.150591
C     14.517956    24.532399     4.887301     0.178344
C     15.033412    25.596802     4.334323    -0.136268
C     14.680788    26.830613     5.114246    -0.071909
C     13.967992    26.881756     6.367236    -0.144932
C     13.855843    25.603195     6.801947     0.113870
C      7.833201    18.638233    22.390808     0.074903
C     14.995668    15.635532    24.341893     0.728907
C      7.909765    23.688550    13.741340     0.610465
C      7.657428    19.466102    23.455210    -0.074188
C     17.282869    19.405371    24.148830    -0.051548
C     16.315580    18.515172    23.775810    -0.065816
C     15.010764    18.487683    24.548061     0.572514
C     16.543114    17.700728    22.703097     0.126748
C     15.579061    16.740848    22.161945     0.177099
C     10.491359    22.202222    12.951828     0.656855
C     14.784310    15.890605    22.884333    -0.089425
C     13.866625    15.147441    22.211490    -0.050444
C     13.770652    15.230867    20.869320    -0.127800
C     14.667847    15.998004    20.198075     0.075973
C      6.876696    14.534051    21.674813     0.098763
C      6.397904    13.271472    21.888973    -0.089095
C      5.969796    12.574655    20.814981    -0.044266
C      6.089494    13.076491    19.552401    -0.084879
C      6.683670    14.300713    19.408563     0.132306
C      6.897185    14.965565    18.130002     0.144135
C      7.456854    14.367198    17.032996    -0.056352
C      7.535575    15.093740    15.886446    -0.073467
C      7.098839    16.373261    15.865030    -0.114161
C      6.638379    16.940942    16.998475     0.084178
C      8.118968    13.037494    17.096924     0.601821
C      5.443556    12.325336    18.430464     0.603403
C      9.588772    16.595731    19.063352     0.086721
C     10.476262    16.701212    18.062877    -0.135448
C     10.406169    17.813561    17.289348    -0.057503
C      9.483092    18.804446    17.530996    -0.099973
C      8.693732    18.657092    18.657089     0.183975
C      7.744775    19.645100    19.177783     0.123697
C      7.988485    20.972247    19.352307    -0.067498
C      7.054625    21.740982    19.949714    -0.048938
C     16.641245    21.197913    20.338717    -0.079220
C     16.463316    19.874602    20.137983     0.078863
C      9.280360    21.607053    18.922071     0.560789
C      9.334278    19.905607    16.564084     0.736396
C      9.559655    26.968060    12.264601     0.091454
C      8.948225    27.118291    13.316218    -0.133983
C      8.574034    25.954800    13.763714    -0.055228
C      8.612855    24.759345    13.079684    -0.091000
C      9.155271    24.621900    11.874640     0.150959
C      9.126155    23.413659    11.094717     0.178470
C      9.641611    22.349256    11.647695    -0.134469
C      9.288988    21.115445    10.867773    -0.071624
C      8.576192    21.064302     9.614782    -0.147109
C      8.464043    22.342863     9.180071     0.117621
C     10.529104     6.408792    13.325807     0.076669
C      6.907970     8.359877    16.328509     0.728669
C     15.997465    29.723359     8.275489     0.610184
C     10.353331     7.473194    12.497938    -0.076226
C      9.195172     8.166813    12.558670    -0.051556
C      8.227883     7.793793    13.448869    -0.064515
C      6.923068     8.566044    13.476358     0.571099
C      8.455417     6.721080    14.263312     0.121352
C      7.491364     6.179929    15.223192     0.180255
C      7.795458    28.933848     9.761817     0.658261
C      6.696612     6.902317    16.073436    -0.087685
C      5.778928     6.229474    16.816600    -0.050914
C      5.682954     4.887304    16.733173    -0.127800
C      6.580150     4.216059    15.966036     0.077072
C      9.572598     5.692798    17.429989     0.096567
C      9.093806     5.906957    18.692569    -0.088704
C      8.665697     4.832965    19.389385    -0.040235
C      8.785395     3.570386    18.887549    -0.086659
C      9.379572     3.426548    17.663327     0.132564
C      9.593088     2.147986    16.998475     0.143677
C     10.152756     1.050980    17.596842    -0.057663
C     15.623272    31.868467    16.870299    -0.072343
C     15.186536    31.847051    15.590779    -0.116931
C      9.334282     1.016459    15.023097     0.088446
C     10.814869     1.114909    18.926546     0.603992
C      8.139458     2.448448    19.638704     0.606616
C     12.284674     3.081336    15.368309     0.085577
C     13.172165     2.080861    15.262828    -0.134954
C     13.102072     1.307331    14.150479    -0.056758
C     12.178996     1.548979    13.159594    -0.102151
C     11.389636     2.675072    13.306948     0.185054
C     10.440679     3.195766    12.318940     0.122699
C     10.684389     3.370290    10.991793    -0.069063
C      9.750529     3.967698    10.223058    -0.049050
C      8.553549     4.356700    10.766127    -0.077791
C      8.375620     4.155966    12.089438     0.076219
C     11.976264     2.940054    10.356987     0.561107
C     12.030182     0.582067    12.058433     0.738418
C      6.863756    28.246620     4.995979     0.093638
C      6.252326    29.298237     4.845748    -0.135735
C     16.661735    29.745734     6.009239    -0.053270
C     16.700556    29.061704     7.204694    -0.092011
C      6.459371    27.856659     7.342139     0.151912
C      6.430255    27.076737     8.550380     0.178271
C      6.945711    27.629715     9.614782    -0.134708
C      6.593087    26.849793    10.848594    -0.071135
C     16.663891    25.596803    10.899737    -0.147854
C     16.551742    25.162091     9.621175     0.116409
C     10.529105     9.573229     2.656211     0.073875
C     12.299768     7.622149    31.617547     0.729363
C     10.605667    18.222699     7.706529     0.608887
C     10.353332     8.508827     3.484080    -0.075453
C      9.195174     7.815208     3.423348    -0.052462
C      8.227885     8.188228     2.533150    -0.062818
C      6.923070     7.415977     2.505661     0.572863
C      8.455419     9.260941     1.718706     0.122094
C      7.491365     9.802092     0.758826     0.180066
C     13.187260    19.012210     6.220202     0.661353
C     12.088409     9.079709    31.872620    -0.088388
C     11.170725     9.752552    31.129456    -0.051102
C     11.074751    11.094722    31.212882    -0.128068
C      6.580151    11.765962     0.015982     0.077603
C     14.964395    10.289228    30.516066     0.096005
C     14.485604    10.075069    29.253487    -0.086403
C     14.057495    11.149061    28.556671    -0.041907
C     14.177192    12.411640    29.058506    -0.085922
C     14.771369    12.555478    30.282729     0.131659
C     14.984884    13.834040    30.947581     0.146405
C     15.544552    14.931046    30.349214    -0.058088
C     15.623272    16.077596    31.075756    -0.072986
C      9.794741    16.099007     0.391240    -0.116133
C      9.334282    14.965562     0.958921     0.088398
C     16.206666    14.867117    29.019510     0.603898
C     13.531255    13.533578    28.307351     0.607073
C     12.284675    12.900685     0.613710     0.087557
C     13.172165    13.901160     0.719191    -0.133330
C     13.102071    14.674690     1.831539    -0.057111
C     12.178995    14.433042     2.822424    -0.100288
C     11.389636    13.306949     2.675070     0.183833
C     10.440679    12.786255     3.663079     0.123340
C     10.684388    12.611731     4.990225    -0.067013
C      9.750528    12.014323     5.758961    -0.050920
C      8.553549    11.625321     5.215892    -0.075188
C      8.375620    11.826055     3.892580     0.076645
C     11.976263    13.041967     5.625031     0.559508
C     12.030181    15.399954     3.923586     0.733590
C     12.255557    19.699438    10.986040     0.091590
C     11.644127    18.647821    11.136270    -0.131825
C     11.269936    18.200324     9.972780    -0.059274
C     11.308757    18.884354     8.777325    -0.088831
C     11.851172    20.089399     8.639879     0.151310
C     11.822056    20.869321     7.431639     0.180313
C     12.337513    20.316343     6.367236    -0.135918
C     11.984889    21.096265     5.133424    -0.073250
C     11.272093    22.349255     5.082282    -0.142634
C     11.159943    22.783967     6.360843     0.115204
N      3.896113     1.798937     6.036728    -0.211307
N      5.997837     0.760425     4.852460    -0.224337
N      9.169290    31.034843     4.490628    -0.221282
N      4.242268     0.276809     2.132001    -0.219552
N      2.082312     1.555051     3.373165    -0.221867
N      4.180801     3.114576     3.604904    -0.219798
N      7.535574     7.492374    25.807763    -0.265314
N      6.393591     9.975980    27.370805    -0.303353
N     14.679711    14.183084     9.945290    -0.210563
N      5.997834    15.221596    11.129558    -0.222392
N     14.561091    16.911215    11.491391    -0.217855
N     15.025864    15.705212    13.850017    -0.218164
N     12.865909    14.426970    12.608854    -0.222437
N     14.964398    12.867445    12.377114    -0.218479
N     12.927375     8.489652    22.138292    -0.266746
N     11.785392     6.006046    20.575251    -0.302705
N     11.983808    25.927312    17.780955    -0.207261
N     14.085531    27.111579    16.742443    -0.223944
N     11.865188    27.473412    15.052824    -0.218734
N     12.329961    29.832038    16.258827    -0.217241
N     10.170006    28.590875    17.537069    -0.219891
N     12.268494    28.359136    19.096594    -0.217971
N     15.623275     6.156277    23.474389    -0.267209
N     14.481292     4.593236    25.957994    -0.303968
N     11.983807    22.018751    30.165101    -0.206693
N     14.085530    20.834484    31.203613    -0.225433
N      6.473392    20.472646     0.929195    -0.217094
N     12.329960    18.114025    31.687228    -0.220589
N     10.170005    19.355188    30.408987    -0.223082
N     12.268494    19.586927    28.849461    -0.219659
N     10.231474     9.825749    24.471667    -0.268268
N      9.089491    11.388790    21.988061    -0.302890
N     17.671077    30.165105    25.927309    -0.211305
N     15.569353    31.203617    27.111577    -0.224326
N     12.397900     0.929199    27.473409    -0.221269
N     17.324922    31.687233    29.832036    -0.219541
N     19.484878    30.408991    28.590872    -0.221859
N     17.386389    28.849466    28.359133    -0.219792
N     14.031616    24.471668     6.156274    -0.265324
N     15.173599    21.988062     4.593232    -0.303363
N      6.887479    17.780958    22.018747    -0.210549
N     15.569356    16.742446    20.834479    -0.222384
N      7.006099    15.052827    20.472646    -0.217845
N      6.541326    16.258830    18.114020    -0.218152
N      8.701281    17.537072    19.355183    -0.222428
N      6.602792    19.096597    19.586923    -0.218468
N      8.639815    23.474390     9.825745    -0.266740
N      9.781798    25.957996    11.388786    -0.302699
N      9.583382     6.036730    14.183082    -0.207273
N      7.481659     4.852463    15.221594    -0.223955
N      9.702002     4.490630    16.911213    -0.218749
N      9.237229     2.132004    15.705210    -0.217255
N     11.397184     3.373167    14.426968    -0.219901
N      9.298696     3.604906    12.867443    -0.217984
N      5.943915    25.807765     8.489648    -0.267205
N      7.085898    27.370806     6.006043    -0.303963
N      9.583383     9.945291     1.798936    -0.206704
N      7.481660    11.129558     0.760424    -0.225441
N     15.093798    11.491396    31.034842    -0.217106
N      9.237230    13.850017     0.276809    -0.220601
N     11.397185    12.608854     1.555050    -0.223092
N      9.298696    12.377115     3.114576    -0.219671
N     11.335716    22.138293     7.492370    -0.268269
N     12.477699    20.575252     9.975976    -0.302885
O      6.451826     2.491918     9.791863    -0.608499
O      7.601358     2.499589     7.916853    -0.601247
O     10.783594    31.731021     8.754630    -0.708853
O     12.912276    31.261469     9.013219    -0.653382
O     10.647722    27.052443     2.499588    -0.644534
O     11.375615    28.887179     1.595645    -0.627631
O      8.467278    28.082324     0.415532    -0.654014
O      7.037373    28.901563     1.810123    -0.599704
O      1.594893     6.715964     2.347119    -0.600172
O     11.226805     5.019953     3.184577    -0.603895
O      2.558948     4.418709     0.474986    -0.698235
O     16.634776     4.195924    31.860793    -0.682029
O     16.387832     5.200553    29.333397    -0.601243
O     15.723561     7.179127    29.247094    -0.685105
O      7.815947     7.265430    30.806300    -0.675592
O      9.310555     7.236982    29.252528    -0.603947
O      6.451825    13.490103     6.190155    -0.608725
O      7.601356    13.482432     8.065166    -0.602830
O      5.391796    16.215037     7.227388    -0.707085
O      7.520479    16.684589     6.968799    -0.652977
O     16.039521    20.893615    13.482431    -0.642240
O      5.983814    19.058879    14.386374    -0.627798
O     13.859077    19.863734    15.566486    -0.652658
O     12.429172    19.044495    14.171895    -0.599742
O     12.378491     9.266057    13.634899    -0.600562
O     11.226802    10.962068    12.797441    -0.603977
O     13.342544    11.563312    15.507033    -0.697766
O     11.242977    11.786102    16.085262    -0.681977
O     10.996032    10.781473    18.612659    -0.599402
O     10.331763     8.802899    18.698962    -0.684329
O     13.207749     8.716596    17.139756    -0.676613
O     14.702356     8.745044    18.693528    -0.604640
O     14.539522    22.172177    18.473935    -0.608289
O     15.689053    24.047187    18.481606    -0.602180
O     13.479494    23.209409    15.749001    -0.708397
O     15.608177    22.950820    15.279449    -0.652813
O     13.343620    29.464451    11.070425    -0.643560
O     14.071513    30.368394    12.905160    -0.628509
O     11.163176    31.548506    12.100306    -0.652851
O      9.733271    30.153916    12.919544    -0.601229
O      9.682586    29.616921    22.697982    -0.600521
O      8.530898    28.779463    21.001971    -0.603176
O     10.646640    31.489055    20.400727    -0.697805
O     13.938878     0.103247    20.177938    -0.684307
O     13.691933     2.630644    21.182567    -0.599974
O     13.027663     2.716947    23.161141    -0.685083
O      5.120049     1.157741    23.247444    -0.676058
O      6.614656     2.711513    23.218996    -0.604501
O     14.539519    25.773886    29.472121    -0.609590
O     15.689051    23.898876    29.464449    -0.603410
O      8.087696    24.736649     0.233018    -0.709107
O     10.216379    24.995238     0.702570    -0.653041
O      7.951823    18.481607     4.911594    -0.643730
O      8.679716    17.577664     3.076858    -0.630212
O      5.771380    16.397552     3.881713    -0.653054
O      4.341474    17.792142     3.062474    -0.601059
O      9.682588    18.329142    25.248073    -0.599708
O      8.530899    19.166600    26.944085    -0.603116
O     10.646641    16.457008    27.545329    -0.694914
O      8.547075    15.878779    27.768118    -0.681193
O      8.300131    13.351382    26.763488    -0.602260
O      7.635861    13.265079    24.784914    -0.685594
O     10.511847    14.824285    24.698611    -0.676482
O     12.006454    13.270513    24.727059    -0.603599
O     15.115364    29.472124    22.172174    -0.608488
O     13.965832    29.464453    24.047184    -0.601241
O     10.783596     0.233021    23.209407    -0.708820
O      8.654914     0.702573    22.950818    -0.653368
O     10.919468     4.911599    29.464449    -0.644509
O     10.191575     3.076863    30.368392    -0.627590
O     13.099912     3.881718    31.548505    -0.653985
O     14.529817     3.062479    30.153914    -0.599741
O     19.972297    25.248078    29.616918    -0.600192
O     10.340385    26.944089    28.779460    -0.603910
O     19.008242    27.545333    31.489051    -0.698284
O      4.932414    27.768118     0.103244    -0.682016
O      5.179358    26.763489     2.630640    -0.601364
O      5.843629    24.784915     2.716943    -0.685125
O     13.751243    24.698612     1.157737    -0.675622
O     12.256635    24.727060     2.711509    -0.603895
O     15.115365    18.473939    25.773882    -0.608708
O     13.965834    18.481610    23.898871    -0.602812
O     16.175394    15.749005    24.736649    -0.707043
O     14.046711    15.279453    24.995238    -0.652997
O      5.527669    11.070427    18.481606    -0.642241
O     15.583376    12.905163    17.577663    -0.627797
O      7.708113    12.100308    16.397551    -0.652659
O      9.138018    12.919547    17.792142    -0.599741
O      9.188699    22.697985    18.329138    -0.600547
O     10.340388    21.001974    19.166596    -0.603965
O      8.224646    20.400730    16.457004    -0.697765
O     10.324213    20.177940    15.878775    -0.681978
O     10.571158    21.182569    13.351378    -0.599403
O     11.235427    23.161143    13.265075    -0.684329
O      8.359441    23.247446    14.824281    -0.676613
O      6.864834    23.218998    13.270509    -0.604640
O      7.027668     9.791865    13.490102    -0.608300
O      5.878137     7.916855    13.482431    -0.602190
O      8.087696     8.754633    16.215036    -0.708397
O      5.959013     9.013222    16.684588    -0.652813
O      8.223570     2.499591    20.893612    -0.643567
O      7.495677     1.595648    19.058877    -0.628509
O     10.404014     0.415536    19.863731    -0.652853
O     11.833919     1.810126    19.044493    -0.601246
O     11.884604     2.347121     9.266055    -0.600512
O     13.036292     3.184579    10.962066    -0.603182
O     10.920550     0.474987    11.563310    -0.697789
O      7.628312    31.860795    11.786099    -0.684328
O      7.875257    29.333398    10.781470    -0.599977
O      8.539527    29.247095     8.802896    -0.685048
O     16.447141    30.806301     8.716593    -0.676051
O     14.952534    29.252529     8.745041    -0.604501
O      7.027671     6.190156     2.491916    -0.609552
O      5.878139     8.065166     2.499588    -0.603400
O     13.479494     7.227393    31.731019    -0.709141
O     11.350811     6.968804    31.261467    -0.653026
O     13.615367    13.482435    27.052443    -0.643723
O     12.887474    14.386378    28.887179    -0.630212
O     15.795810    15.566490    28.082324    -0.653038
O     17.225716    14.171900    28.901563    -0.601095
O     11.884602    13.634900     6.715964    -0.599724
O     13.036291    12.797442     5.019952    -0.603116
O     10.920549    15.507034     4.418708    -0.694929
O     13.020115    16.085263     4.195919    -0.681206
O     13.267059    18.612660     5.200549    -0.602243
O     13.931329    18.698963     7.179123    -0.685598
O     11.055343    17.139757     7.265426    -0.676490
O      9.560736    18.693529     7.236978    -0.603598

The following XYZ coordinates are in angstroms. Other properties are in atomic units.
The sperically averaged electron density of each atom fit to a function of the form exp(a - br)
eigen_1, eigen_2 and eigen_3 are the three eigenvalues of traceless quadrupole moment tensor
  atom number  atomic symbol              X              Y              Z     net charge C6 coefficient C8 coefficient C10 coefficient fluctuating dipole atomic polarizability isotropic forcefield polarizability              a              b squared Pearson coefficient          <r^3>          <r^4>         wp_QDO          m_QDO          q_QDO       dipole_x       dipole_y       dipole_z         dipole            Qxy            Qxz            Qyz     Q(x^2-y^2)    Q(3z^2-R^2)        eigen_1        eigen_2        eigen_3 static polarizability      alpha(xx)      alpha(xy)      alpha(xz)      alpha(yy)      alpha(yz)      alpha(zz) atomic spin moment
            1             Gd      14.892254       5.492385      31.125620       2.071911     130.507946 0.32797760E+04  0.11400568E+06                                17.275343                           15.756266       1.777379       2.300085                    0.998069      77.480271     186.551831       0.620769       0.283853      -1.312815       0.009761       0.015062       0.047667       0.050934       0.059213       0.189034       0.091110       0.034796       0.503335      -0.172953      -0.129212       0.302165             18.935085      22.322629      -2.930209      -1.596947      21.015897      -1.113810      13.466728           0.000224
            2             Gd       9.494577       5.602342      31.181557       2.070875     133.222441 0.32924971E+04  0.11458088E+06                                17.535089                           15.798122       1.686378       2.277097                    0.997986      77.449229     186.703528       0.619160       0.284261      -1.312090       0.011666       0.017051       0.029828       0.036284       0.058260       0.178839       0.081815       0.024001       0.512493      -0.171314      -0.119505       0.290819             19.515537      22.939431       2.078726      -2.693762      21.829861      -2.484527      13.777319           0.000158
            3             Gd       9.500509      10.489641      16.820116       2.071331     130.605272 0.32825017E+04  0.11412436E+06                                17.283278                           15.761710       1.777556       2.299861                    0.998126      77.513259     186.652087       0.620726       0.283813      -1.312858       0.008720      -0.014281      -0.049010       0.051788      -0.060466      -0.189480       0.091695       0.035363       0.502739      -0.173335      -0.129685       0.303019             18.946095      22.337619       2.939802       1.594299      21.030098      -1.114082      13.470567           0.000224
            4             Gd      14.886270      10.379684      16.764498       2.069637     133.405625 0.32984086E+04  0.11484095E+06                                17.552756                           15.813869       1.690839       2.278006                    0.997993      77.494085     186.871092       0.618744       0.284317      -1.311992       0.010426      -0.017201      -0.031287       0.037195      -0.058148      -0.180048       0.081546       0.022132       0.511324      -0.172749      -0.118508       0.291257             19.535714      22.965352      -2.082622       2.693962      21.854664      -2.486622      13.787125           0.000158
            5             Gd      12.196410       0.838100      21.474399       2.072777     130.441633 0.32772576E+04  0.11389478E+06                                17.268842                           15.749279       1.771432       2.298579                    0.998142      77.463096     186.483442       0.620970       0.283819      -1.312871       0.010323      -0.048720       0.012881       0.051440      -0.187927       0.059365      -0.091031      -0.233917      -0.303511      -0.172096      -0.129058       0.301154             18.929592      22.315457       1.587960      -2.939627      13.460239       1.115937      21.013080           0.000224
            6             Gd       6.798571       0.782483      21.584355       2.070136     133.337656 0.32963178E+04  0.11474953E+06                                17.546555                           15.808537       1.719323       2.284983                    0.998251      77.479926     186.819467       0.618869       0.284306      -1.312011       0.010017      -0.031615       0.016935       0.037238      -0.180572       0.057497      -0.081620      -0.244010      -0.290229      -0.172476      -0.119110       0.291586             19.528623      22.954514       2.694284       2.082575      13.783971       2.485590      21.847383           0.000158
            7             Gd      17.588153      15.143926      26.471976       2.071034     130.580310 0.32823806E+04  0.11412061E+06                                17.281860                           15.762822       1.775214       2.299322                    0.998103      77.510387     186.653625       0.620613       0.283864      -1.312783       0.009548       0.047879      -0.014737       0.050998       0.189107      -0.060564      -0.091307      -0.234366      -0.305406      -0.173187      -0.129684       0.302870             18.942157      22.330019      -1.592446       2.930255      13.471354       1.114543      21.025099           0.000224
            8             Gd      12.190422      15.199543      26.361381       2.069364     133.558924 0.33032175E+04  0.11505269E+06                                17.568469                           15.827503       1.684111       2.275925                    0.997951      77.513713     186.967223       0.618340       0.284393      -1.311877       0.010598       0.030649      -0.017210       0.036713       0.180438      -0.056842      -0.082109      -0.244236      -0.290991      -0.171992      -0.119708       0.291699             19.554071      22.985323      -2.692526      -2.083476      13.798385       2.489579      21.878504           0.000157
            9             Gd       6.674990      26.471657       0.838097       2.071980     130.495559 0.32792937E+04  0.11398451E+06                                17.274113                           15.754950       1.778026       2.300269                    0.998070      77.477585     186.540608       0.620805       0.283847      -1.312824      -0.009827      -0.015033      -0.047526       0.050807       0.059313       0.188828       0.090989       0.035054       0.503772      -0.172771      -0.129303       0.302074             18.934050      22.322314      -2.932830      -1.594778      21.015423      -1.112990      13.464413           0.000224
           10             Gd      12.072667      26.361700       0.782160       2.070950     133.210057 0.32920243E+04  0.11455996E+06                                17.533795                           15.796784       1.686172       2.277084                    0.997983      77.446434     186.691299       0.619200       0.284253      -1.312103      -0.011675      -0.016984      -0.029905       0.036319       0.058201       0.178793       0.081893       0.023870       0.512330      -0.171271      -0.119489       0.290760             19.514363      22.939167       2.082178      -2.694718      21.827065      -2.485898      13.776856           0.000158
           11             Gd      12.066681      21.474401      15.143921       2.071332     130.605222 0.32825004E+04  0.11412430E+06                                17.283274                           15.761707       1.777554       2.299860                    0.998126      77.513242     186.652039       0.620726       0.283813      -1.312858      -0.008720       0.014281       0.049011       0.051789      -0.060467      -0.189480       0.091695       0.035363       0.502737      -0.173334      -0.129684       0.303019             18.946083      22.337612       2.939809       1.594298      21.030081      -1.114062      13.470557           0.000224
           12             Gd       6.680920      21.584358      15.199539       2.069637     133.405731 0.32984122E+04  0.11484111E+06                                17.552767                           15.813880       1.690835       2.278005                    0.997993      77.494096     186.871161       0.618743       0.284317      -1.311992      -0.010426       0.017201       0.031288       0.037196      -0.058147      -0.180047       0.081547       0.022132       0.511323      -0.172748      -0.118508       0.291256             19.535719      22.965364      -2.082616       2.693961      21.854667      -2.486604      13.787127           0.000158
           13             Gd       9.370834      31.125942      10.489958       2.072767     130.441588 0.32772491E+04  0.11389441E+06                                17.268807                           15.749216       1.771089       2.298500                    0.998144      77.462972     186.483032       0.620974       0.283818      -1.312873      -0.010272       0.048732      -0.012877       0.051441      -0.187966       0.059317      -0.091106      -0.233908      -0.303467      -0.172105      -0.129093       0.301198             18.929614      22.315585       1.586473      -2.937041      13.459775       1.116339      21.013482           0.000224
           14             Gd      14.768619      31.181559      10.379682       2.070122     133.339786 0.32963863E+04  0.11475254E+06                                17.546760                           15.808723       1.719294       2.284970                    0.998251      77.480383     186.821241       0.618864       0.284306      -1.312009      -0.010016       0.031612      -0.016938       0.037236      -0.180562       0.057500      -0.081621      -0.244019      -0.290238      -0.172471      -0.119111       0.291583             19.528837      22.954800       2.694254       2.082623      13.784106       2.485627      21.847604           0.000158
           15             Gd       3.979091      16.820116       5.492380       2.071046     130.582036 0.32823826E+04  0.11412067E+06                                17.282041                           15.762809       1.775006       2.299268                    0.998109      77.510584     186.653952       0.620614       0.283863      -1.312784      -0.009530      -0.047918       0.014813       0.051053       0.189184      -0.060468      -0.091390      -0.234310      -0.305302      -0.173201      -0.129716       0.302917             18.942509      22.330391      -1.594320       2.933320      13.471318       1.113443      21.025819           0.000224
           16             Gd       9.376768      16.764499       5.602656       2.069374     133.556712 0.33031490E+04  0.11504966E+06                                17.568245                           15.827311       1.684153       2.275940                    0.997951      77.513284     186.965432       0.618346       0.284392      -1.311879      -0.010593      -0.030647       0.017207       0.036708       0.180452      -0.056848      -0.082119      -0.244220      -0.290992      -0.171998      -0.119714       0.291712             19.553825      22.985154      -2.692535      -2.083409      13.798204       2.489538      21.878117           0.000158
           17             Co       4.041908       1.115226       4.078291       0.351978     112.588123 0.22228682E+04  0.73913849E+05                                19.270844                           15.542049       0.856579       2.036282                    0.995176      58.543266     163.853719       0.452022       0.407506      -1.137578       0.000806      -0.003320      -0.001043       0.003572      -0.006340       0.012151       0.011749      -0.044606       0.001551      -0.029965       0.002731       0.027234             23.419027      17.258621      -3.920535       8.095825      26.004488      -1.058639      26.993974           1.014650
           18             Co      14.825505      14.866795      11.903727       0.349753     112.786298 0.22275845E+04  0.74112743E+05                                19.293983                           15.559306       0.848422       2.033558                    0.995157      58.615750     164.123490       0.451721       0.407547      -1.137506      -0.000175       0.002440       0.001397       0.002817       0.005888      -0.012214       0.010714      -0.044860       0.002651      -0.029863       0.003377       0.026486             23.449076      17.284741       3.927142      -8.111815      26.025571      -1.058638      27.036917           1.014472
           19             Co      12.129602      27.885748      17.097244       0.348971     112.812783 0.22284770E+04  0.74153339E+05                                19.299577                           15.564681       0.852384       2.034319                    0.995028      58.642674     164.236102       0.451523       0.407665      -1.137370       0.001496       0.001143      -0.003026       0.003564      -0.012612      -0.006422      -0.011561      -0.021077       0.063304      -0.029342       0.003127       0.026215             23.454630      17.285055      -8.111734      -3.927027      27.033097       1.066670      26.045738           1.014762
           20             Co      12.129601      20.060315      30.848812       0.351439     112.607624 0.22234352E+04  0.73942931E+05                                19.277882                           15.547642       0.848904       2.033810                    0.995118      58.578897     164.004742       0.451750       0.407695      -1.137361       0.000865      -0.002022       0.002255       0.003150       0.012127       0.006017      -0.011380      -0.020127       0.060864      -0.028168       0.002785       0.025383             23.428473      17.272584       8.105078       3.924807      27.004226       1.062641      26.008610           1.014440
           21             Co      17.525282      30.848816      27.885746       0.351649     112.595128 0.22230310E+04  0.73921388E+05                                19.272313                           15.543131       0.856403       2.036179                    0.995179      58.549210     163.878288       0.451980       0.407533      -1.137547      -0.000806       0.003316       0.001042       0.003568      -0.006334       0.012140       0.011750      -0.044592       0.001542      -0.029948       0.002719       0.027229             23.420950      17.259917      -3.921008       8.096571      26.006726      -1.058973      26.996206           1.015024
           22             Co       6.741685      17.097247      20.060310       0.349530     112.791316 0.22277051E+04  0.74118243E+05                                19.294971                           15.560050       0.848288       2.033486                    0.995159      58.619686     164.139696       0.451693       0.407564      -1.137487       0.000174      -0.002440      -0.001398       0.002818       0.005885      -0.012207       0.010711      -0.044853       0.002655      -0.029854       0.003373       0.026480             23.450305      17.285663       3.927381      -8.112310      26.026950      -1.058679      27.038302           1.014523
           23             Co       9.437588       4.078294      14.866793       0.349219     112.807330 0.22283462E+04  0.74147353E+05                                19.298489                           15.563864       0.852518       2.034395                    0.995026      58.638392     164.218384       0.451554       0.407646      -1.137392      -0.001496      -0.001144       0.003026       0.003564      -0.012621      -0.006426      -0.011564      -0.021087       0.063318      -0.029355       0.003133       0.026222             23.453263      17.284107      -8.111194      -3.926781      27.031495       1.066572      26.044186           1.014629
           24             Co       9.437589      11.903727       1.115225       0.351660     112.602920 0.22233224E+04  0.73937738E+05                                19.276909                           15.546910       0.849041       2.033883                    0.995116      58.575009     163.988605       0.451778       0.407678      -1.137381      -0.000865       0.002022      -0.002255       0.003150       0.012135       0.006021      -0.011383      -0.020125       0.060869      -0.028177       0.002791       0.025386             23.427243      17.271734       8.104574       3.924594      27.002636       1.062584      26.007361           1.014358
           25              H       2.153484       2.691373       5.932525       0.103493       1.143884 0.83243518E+01  0.82056161E+02                                 1.778026                            1.667163      -0.800172       2.500918                    0.999400       3.377599       9.295483       0.496259       1.252094      -0.716995      -0.046151       0.005272      -0.016066       0.049151      -0.009133       0.006791       0.004739       0.022748      -0.024699      -0.016454      -0.003137       0.019591              1.821297       2.140123      -0.064197       0.471572       1.405719      -0.017891       1.918050          -0.000040
           26              H       2.458659       4.081809       7.719315       0.131062       1.039394 0.72021747E+01  0.67604810E+02                                 1.594497                            1.494765      -0.747300       2.542036                    0.999802       3.013066       7.762497       0.560891       1.163359      -0.739642      -0.030192       0.021964       0.018176       0.041525      -0.010700       0.005031       0.013924       0.005145      -0.009209      -0.020937       0.006155       0.014782              1.625840       1.790010      -0.409703      -0.259540       1.603384       0.170461       1.484127           0.000069
           27              H       4.422352       3.985917       8.895591       0.131988       1.123390 0.81335507E+01  0.79202646E+02                                 1.718959                            1.620681      -0.904820       2.470832                    0.998832       3.193880       8.555374       0.519398       1.211005      -0.727650       0.002479       0.024444       0.035058       0.042810      -0.001936       0.002946       0.016864      -0.002942      -0.009388      -0.017873       0.000767       0.017106              1.747595       1.502428       0.039724       0.112297       1.702936       0.488510       2.037420          -0.000184
           28              H      13.657424      30.557620       6.699662       0.113362       0.949103 0.65519309E+01  0.61932707E+02                                 1.663597                            1.546238      -1.025983       2.393264                    0.997033       3.596745      10.277769       0.473523       1.368404      -0.688789       0.023317      -0.023516       0.019455       0.038408      -0.008066      -0.000803      -0.005633      -0.001895      -0.003161      -0.009914      -0.000087       0.010001              1.728436       1.870211      -0.498234       0.320908       1.667011      -0.276659       1.648084          -0.000011
           29              H      13.854764      30.752601       4.427019       0.118037       0.991315 0.67812623E+01  0.63248067E+02                                 1.582163                            1.476901      -0.736261       2.528480                    0.999879       3.189559       8.425975       0.544435       1.206211      -0.726664       0.026786      -0.017126      -0.015865       0.035532      -0.014290      -0.005161       0.001032       0.007303       0.026151      -0.019311       0.004905       0.014405              1.630719       1.909553      -0.380432      -0.308476       1.465703       0.147679       1.516901           0.000125
           30              H       6.914444       0.022375       3.282707       0.085015       1.068796 0.73728784E+01  0.71196053E+02                                 1.747505                            1.599328      -0.896535       2.440119                    0.997996       3.613377      10.161184       0.487549       1.300975      -0.703269       0.002398      -0.000251      -0.044354       0.044420      -0.011179      -0.005477       0.000815      -0.001390       0.041337      -0.018465       0.002691       0.015774              1.844765       1.470472      -0.020819      -0.030143       1.336410      -0.065283       2.727411           0.000223
           31              H       9.051748      31.030688       6.424771       0.095603       1.064078 0.78573597E+01  0.77572684E+02                                 1.781639                            1.685516      -1.188300       2.315915                    0.994746       3.733470      10.833807       0.457566       1.355877      -0.691720      -0.016072       0.022839       0.039070       0.048025      -0.009729      -0.005925       0.005123      -0.009623       0.025275      -0.015322       0.000157       0.015166              1.825645       1.515733      -0.046764      -0.197814       1.751624       0.372838       2.209577          -0.000108
           32              H       9.807679      28.889098       6.763590       0.144873       0.988310 0.68626323E+01  0.64934214E+02                                 1.659495                            1.549406      -0.860742       2.496333                    0.999434       3.220387       8.893921       0.493460       1.311810      -0.703510      -0.002627      -0.021848       0.037727       0.043676      -0.010283       0.002578      -0.006932      -0.018374       0.020299      -0.017182       0.000992       0.016190              1.725720       1.393617       0.004365      -0.089605       1.455329      -0.350137       2.328213           0.000033
           33              H      10.587333      27.716017       4.957622       0.131485       0.965047 0.68917827E+01  0.64969222E+02                                 1.604179                            1.530732      -0.777125       2.532006                    0.999765       3.176281       8.620829       0.509603       1.274964      -0.711919       0.010486      -0.040301       0.008091       0.042421      -0.008580      -0.001281      -0.006928      -0.022911       0.007338      -0.016203       0.000224       0.015979              1.625935       1.496758      -0.394807       0.025246       2.002170      -0.087578       1.378877          -0.000069
           34              H      13.677909      30.695070      31.097812       0.123823       0.965275 0.68589513E+01  0.64476872E+02                                 1.591619                            1.516284      -0.732691       2.543570                    0.999800       3.191554       8.603866       0.518353       1.256998      -0.715621      -0.011031      -0.018384      -0.032579       0.039001       0.006300       0.005312       0.003301      -0.012971       0.023345      -0.013609       0.001572       0.012037              1.616718       1.511771       0.174721       0.268213       1.417118       0.181134       1.921264          -0.000042
           35              H       9.058219       0.879016      31.053062       0.121970       1.013460 0.70079374E+01  0.66832935E+02                                 1.694217                            1.567746      -0.883399       2.464322                    0.998893       3.427114       9.584175       0.488330       1.315202      -0.701209       0.001249       0.020711      -0.031794       0.037965       0.002328       0.007942      -0.003014      -0.014932       0.025188      -0.014990       0.003291       0.011699              1.799240       1.407657       0.090809      -0.093253       1.689645      -0.514107       2.300419           0.000103
           36              H       4.399708       1.853914       1.010064       0.099373       1.059136 0.77552178E+01  0.76250497E+02                                 1.772635                            1.672149      -1.158883       2.333099                    0.994796       3.681701      10.632612       0.460755       1.352033      -0.692789       0.014232       0.044422      -0.004063       0.046823       0.010286       0.006072      -0.002584      -0.021844      -0.000155      -0.017475       0.002444       0.015031              1.825430       1.516957       0.241811      -0.088842       2.391706      -0.100162       1.567628          -0.000092
           37              H       6.577990      31.804217       3.599151       0.083414       1.087557 0.74279119E+01  0.72151473E+02                                 1.791208                            1.620894      -1.097282       2.345653                    0.995556       3.743422      10.698013       0.475394       1.326397      -0.697057      -0.004283      -0.033794       0.024821       0.042148       0.009805       0.004991      -0.006388      -0.010056       0.005434      -0.015345       0.004069       0.011276              1.915718       1.485990       0.064412      -0.000459       2.386190      -0.729238       1.874972           0.000202
           38              H      10.454700       0.060732       1.921039       0.120438       0.992373 0.68348967E+01  0.64087479E+02                                 1.605131                            1.500321      -0.741034       2.529820                    0.999866       3.220464       8.623705       0.528928       1.235003      -0.719984      -0.023518      -0.025427      -0.006400       0.035222       0.012156       0.009720      -0.007047      -0.008676      -0.016235      -0.020047       0.004433       0.015614              1.658000       1.873526       0.472675       0.159441       1.718617       0.048264       1.381857           0.000110
           39              H      10.571163       1.927432       0.591335       0.109659       0.984749 0.69181910E+01  0.66204507E+02                                 1.697001                            1.583354      -1.021244       2.393524                    0.996983       3.621081      10.367290       0.470995       1.358922      -0.690880      -0.024952       0.005895      -0.027090       0.037300       0.004159       0.007772      -0.002900       0.008677       0.010562      -0.010495      -0.000376       0.010872              1.764465       1.906542       0.000630       0.590775       1.449949      -0.130981       1.936904          -0.000001
           40              H       3.559665       6.661306       4.116968       0.131112       1.119016 0.81092643E+01  0.78867864E+02                                 1.710087                            1.614880      -0.896428       2.473198                    0.998924       3.193093       8.534052       0.522224       1.205953      -0.728773      -0.004570       0.042389       0.006122       0.043072      -0.001312       0.002277       0.012147      -0.013705      -0.036462      -0.017478      -0.000377       0.017855              1.735328       1.501503      -0.138994       0.020765       2.337255       0.123289       1.367227          -0.000139
           41              H       5.590217       5.740742       4.743463       0.136926       1.043635 0.72247353E+01  0.67991832E+02                                 1.612835                            1.508289      -0.754244       2.543471                    0.999777       3.006592       7.801530       0.551179       1.180805      -0.735571       0.031149       0.027803       0.009935       0.042918       0.001935       0.011551       0.008197      -0.003294      -0.041127      -0.020708       0.005216       0.015492              1.650147       1.813426       0.455847       0.217924       1.702345       0.139340       1.434671           0.000049
           42              H       5.910490       3.509652       4.417430       0.101930       1.150015 0.84209829E+01  0.83356690E+02                                 1.794347                            1.684431      -0.812742       2.496194                    0.999221       3.403791       9.427074       0.489727       1.263498      -0.714443       0.046215      -0.010508       0.012705       0.049068      -0.000608       0.010956       0.003528       0.020860      -0.033915      -0.016237      -0.003703       0.019940              1.834729       2.177440      -0.358404       0.288730       1.770643      -0.223726       1.556103          -0.000071
           43              H      16.975537      11.769163      27.981318       0.053841       1.273396 0.95225873E+01  0.98456074E+02                                 1.985449                            1.833225      -1.245729       2.263483                    0.993356       4.095491      12.087667       0.447621       1.323451      -0.697224      -0.012870       0.031352      -0.005172       0.034283      -0.005607       0.010978      -0.001926      -0.003884       0.003486      -0.012534      -0.000261       0.012795              2.071947       1.926746      -0.574584       0.099158       2.595093      -0.251351       1.694001           0.000012
           44              H       7.396465      11.954554      29.707376       0.128772       0.993412 0.66640681E+01  0.62833858E+02                                 1.681318                            1.537090      -0.827935       2.496075                    0.999240       3.369451       9.405893       0.488609       1.329507      -0.698484       0.010022       0.031738       0.006794       0.033969       0.007507       0.009035       0.003428      -0.017686       0.004214      -0.015714       0.001209       0.014506              1.780490       1.382259       0.031549       0.034773       2.268180       0.513865       1.691030           0.000030
           45              H       7.928096       9.947213      30.615155       0.095088       1.043848 0.77001519E+01  0.74391338E+02                                 1.660899                            1.592810      -0.714643       2.528314                    0.999781       3.381464       9.193943       0.513125       1.235549      -0.719838       0.004195       0.000142       0.038450       0.038679      -0.001571       0.005601       0.001844      -0.012926       0.034396      -0.013716       0.000816       0.012900              1.674163       1.550059      -0.063680       0.294770       1.481260       0.030250       1.991169           0.000004
           46              H       6.618969       4.318346      27.210985       0.089747       1.066214 0.81924922E+01  0.81421907E+02                                 1.750464                            1.693474      -1.158281       2.310808                    0.995879       3.804864      10.941861       0.469471       1.312721      -0.699977      -0.014120      -0.034609       0.013785       0.039839      -0.002866      -0.007302      -0.004441      -0.019946      -0.000343      -0.014685       0.002985       0.011700              1.770000       1.596288       0.272957      -0.102792       2.165528      -0.158354       1.548183           0.000000
           47              H       7.919471       4.321542      25.168483       0.144771       0.942572 0.64481746E+01  0.59748795E+02                                 1.567887                            1.471745      -0.838789       2.500500                    0.999654       3.140234       8.433364       0.524752       1.259678      -0.714497       0.015449      -0.028739      -0.022824       0.039819      -0.006095      -0.015649       0.000209      -0.014549       0.004628      -0.020477       0.005518       0.014959              1.607193       1.402434      -0.256586      -0.112521       1.967955       0.343429       1.451189          -0.000005
           48              H       7.948587       6.450346      24.267097       0.080834       1.206287 0.87800936E+01  0.87295603E+02                                 1.812352                            1.687883      -0.748781       2.515376                    0.999539       3.400904       9.255775       0.506286       1.216794      -0.725564       0.007396       0.002420      -0.043636       0.044325      -0.002989      -0.007213      -0.000655      -0.023024       0.027749      -0.018413       0.007252       0.011160              1.848025       1.507414       0.059057      -0.268265       1.500634      -0.040522       2.536028           0.000001
           49              H      12.937081      13.290648      10.049493       0.103991       1.139081 0.82820095E+01  0.81547018E+02                                 1.774706                            1.664252      -0.807374       2.499307                    0.999356       3.369442       9.272372       0.496021       1.254104      -0.716599      -0.046416      -0.005164       0.016003       0.049368       0.009311      -0.006395       0.004701       0.022685      -0.024782      -0.016320      -0.003231       0.019552              1.817826       2.135709       0.063962      -0.470179       1.403496      -0.017843       1.914274          -0.000041
           50              H      13.242258      11.900212       8.262704       0.130236       1.038207 0.71918588E+01  0.67474136E+02                                 1.592250                            1.492898      -0.747458       2.541812                    0.999807       3.012531       7.755547       0.561771       1.162119      -0.739946      -0.030674      -0.022501      -0.018377       0.042249       0.010824      -0.004797       0.013720       0.005467      -0.008888      -0.020749       0.005949       0.014800              1.623454       1.787182       0.408522       0.258811       1.600988       0.169934       1.482192           0.000069
           51              H       4.422351      11.996104       7.086427       0.130984       1.128035 0.81723825E+01  0.79663323E+02                                 1.722386                            1.623473      -0.903029       2.470420                    0.998836       3.200262       8.572599       0.519545       1.209408      -0.728002       0.003007      -0.024746      -0.035130       0.043076       0.002206      -0.002531       0.017081      -0.002952      -0.009100      -0.017990       0.000665       0.017325              1.751244       1.504777      -0.039969      -0.112720       1.706542       0.490696       2.042413          -0.000184
           52              H       8.265625      17.388438       9.282356       0.114703       0.945532 0.65227230E+01  0.61592028E+02                                 1.659984                            1.543245      -1.026787       2.393519                    0.997156       3.589484      10.253953       0.473738       1.369216      -0.688639       0.023090       0.022804      -0.019357       0.037787       0.008393       0.001034      -0.005339      -0.001825      -0.003159      -0.010125       0.000083       0.010042              1.724480       1.865600       0.496243      -0.319667       1.663213      -0.275609       1.644626          -0.000011
           53              H       8.462965      17.193457      11.554999       0.117871       0.989722 0.67708083E+01  0.63171086E+02                                 1.585812                            1.479972      -0.730356       2.532466                    0.999861       3.189876       8.447768       0.541166       1.213103      -0.725114       0.026499       0.017263       0.015149       0.035067       0.014476       0.005586       0.001059       0.007608       0.025997      -0.019542       0.004648       0.014894              1.634650       1.914651       0.382106       0.309721       1.469067       0.148355       1.520233           0.000125
           54              H       6.914440      15.959646      12.699312       0.084844       1.068477 0.73728738E+01  0.71232698E+02                                 1.751115                            1.602377      -0.908608       2.435741                    0.997809       3.617822      10.193450       0.485444       1.305942      -0.702237       0.002536       0.000216       0.044533       0.044606       0.011008       0.005667       0.001102      -0.001026       0.040814      -0.018185       0.002340       0.015844              1.848773       1.473282       0.020920       0.030240       1.338795      -0.065468       2.734242           0.000223
           55              H      14.443550      16.915370       9.557247       0.095733       1.062827 0.78464592E+01  0.77442531E+02                                 1.780814                            1.684800      -1.190452       2.315315                    0.994733       3.731436      10.828314       0.457452       1.356608      -0.691588      -0.016294      -0.022424      -0.039301       0.048093       0.009939       0.005739       0.005126      -0.009887       0.024742      -0.015448       0.000343       0.015104              1.824792       1.515182       0.046662       0.197631       1.750819       0.372416       2.208376          -0.000109
           56              H      15.199480      19.056960       9.218428       0.144995       0.984856 0.68312705E+01  0.64542168E+02                                 1.653393                            1.544157      -0.856612       2.498468                    0.999502       3.212430       8.855841       0.495280       1.308919      -0.704131      -0.002301       0.021266      -0.037898       0.043517       0.010160      -0.002563      -0.007123      -0.018447       0.020044      -0.017077       0.000768       0.016309              1.719100       1.389085      -0.004306       0.088989       1.450422      -0.347972       2.317792           0.000033
           57              H      15.979134      20.230041      11.024396       0.132325       0.963728 0.68804710E+01  0.64833402E+02                                 1.602330                            1.529151      -0.775998       2.532461                    0.999757       3.174049       8.611725       0.510049       1.274424      -0.712022       0.010769       0.040449      -0.008346       0.042682       0.008416       0.001705      -0.006821      -0.022205       0.007417      -0.016001       0.000510       0.015491              1.624000       1.495127       0.393810      -0.025193       1.999242      -0.087415       1.377631          -0.000069
           58              H      13.677913      17.250993      16.848244       0.122594       0.968353 0.68847491E+01  0.64764493E+02                                 1.593165                            1.517668      -0.732104       2.542981                    0.999813       3.196682       8.613889       0.518992       1.254575      -0.716139      -0.010836       0.018468       0.033045       0.039376      -0.006626      -0.005361       0.003268      -0.013224       0.023341      -0.013922       0.001759       0.012163              1.618308       1.513183      -0.175050      -0.268638       1.418448       0.181456       1.923295          -0.000043
           59              H      14.450019      15.103010      16.892994       0.121985       1.014011 0.70136383E+01  0.66927380E+02                                 1.697741                            1.570593      -0.934802       2.440799                    0.998423       3.431313       9.611207       0.486666       1.318910      -0.700438       0.000826      -0.020756       0.031725       0.037921      -0.002634      -0.007912      -0.003042      -0.015158       0.025223      -0.015173       0.003515       0.011658              1.803308       1.410064      -0.091134       0.093660       1.693291      -0.516242       2.306568           0.000103
           60              H      15.183304      14.128107      14.971955       0.101271       1.054307 0.77147384E+01  0.75768467E+02                                 1.768848                            1.669097      -1.160745       2.333121                    0.994804       3.673475      10.609904       0.460538       1.354170      -0.692378       0.013929      -0.043841       0.003809       0.046158      -0.010301      -0.005849      -0.002754      -0.021465      -0.000882      -0.017195       0.002162       0.015033              1.821333       1.514332      -0.240526       0.088486       2.384646      -0.099664       1.565021          -0.000091
           61              H      11.969792      16.141841      12.382868       0.084397       1.082433 0.73863365E+01  0.71649271E+02                                 1.786113                            1.616769      -1.090795       2.348699                    0.995682       3.733792      10.664270       0.475801       1.327083      -0.696945      -0.004054       0.033324      -0.024929       0.041814      -0.009643      -0.004929      -0.006069      -0.009719       0.005019      -0.014963       0.004027       0.010936              1.909946       1.482296      -0.064107       0.000471       2.378153      -0.725755       1.869389           0.000202
           62              H      10.454696      15.921289      14.060980       0.121167       0.990437 0.68169480E+01  0.63848855E+02                                 1.599669                            1.495728      -0.741805       2.529534                    0.999869       3.215513       8.593251       0.531369       1.230684      -0.720935      -0.023589       0.025216       0.006685       0.035170      -0.012308      -0.009877      -0.007068      -0.009069      -0.014978      -0.020273       0.004659       0.015615              1.652100       1.866188      -0.469629      -0.158402       1.712339       0.047829       1.377773           0.000111
           63              H      10.571158      14.054589      15.390684       0.108714       0.987467 0.69417798E+01  0.66506702E+02                                 1.702253                            1.587644      -1.036490       2.386815                    0.996858       3.630240      10.409666       0.469510       1.361654      -0.690327      -0.025237      -0.006306       0.026794       0.037345      -0.004207      -0.007708      -0.002905       0.008836       0.011714      -0.010622      -0.000334       0.010957              1.770269       1.913260      -0.000513      -0.594384       1.453705      -0.131667       1.943841          -0.000002
           64              H       3.559663       9.320715      11.865051       0.130548       1.123107 0.81450185E+01  0.79317653E+02                                 1.716121                            1.619927      -0.914655       2.465974                    0.998730       3.196413       8.553668       0.520593       1.208176      -0.728301      -0.004777      -0.042517      -0.006080       0.043214       0.001133      -0.002188       0.012075      -0.013607      -0.035389      -0.017119      -0.000536       0.017656              1.741677       1.505922       0.139974      -0.020803       2.348068       0.124236       1.371041          -0.000139
           65              H       5.590215      10.241279      11.238555       0.138332       1.036662 0.71692040E+01  0.67357447E+02                                 1.607885                            1.504307      -0.757040       2.543958                    0.999783       2.996461       7.775674       0.550754       1.183678      -0.734925       0.031039      -0.027389      -0.010432       0.042690      -0.001658      -0.011518       0.007801      -0.003687      -0.040604      -0.020474       0.005473       0.015001              1.644809       1.807040      -0.452775      -0.216423       1.696649       0.138210       1.430738           0.000048
           66              H       5.910487      12.472369      11.564589       0.099941       1.151850 0.84319464E+01  0.83439496E+02                                 1.791038                            1.681427      -0.801249       2.499187                    0.999361       3.406021       9.412301       0.492269       1.257360      -0.715767       0.046812       0.010490      -0.013638       0.049874       0.000654      -0.010750       0.003315       0.021061      -0.034547      -0.016171      -0.003797       0.019968              1.831305       2.173197       0.357637      -0.287959       1.767352      -0.223112       1.553366          -0.000071
           67              H      11.583739       4.212863      19.964738       0.055460       1.270723 0.94981070E+01  0.98130241E+02                                 1.981704                            1.830124      -1.240424       2.265805                    0.993498       4.088938      12.060022       0.448317       1.322377      -0.697434      -0.012721      -0.030776       0.004897       0.033660       0.005499      -0.010822      -0.002002      -0.004365       0.003963      -0.012465      -0.000163       0.012628              2.067859       1.923183       0.572611      -0.098792       2.589148      -0.250489       1.691246           0.000012
           68              H      12.788268       4.027472      18.238680       0.129880       0.989046 0.66299641E+01  0.62433594E+02                                 1.676759                            1.533472      -0.828947       2.496187                    0.999253       3.361111       9.377403       0.489021       1.330061      -0.698395       0.009956      -0.031365      -0.006520       0.033547      -0.007462      -0.009000       0.003532      -0.017724       0.003807      -0.015635       0.001068       0.014567              1.775299       1.379154      -0.031301      -0.034577       2.260427       0.511141       1.686316           0.000030
           69              H      13.319899       6.034813      17.330901       0.094346       1.046096 0.77219082E+01  0.74673587E+02                                 1.665251                            1.596626      -0.709536       2.530617                    0.999816       3.386795       9.220715       0.511624       1.237979      -0.719298       0.004272      -0.000255      -0.038700       0.038936       0.001878      -0.005548       0.002018      -0.012953       0.034615      -0.013833       0.000862       0.012971              1.678626       1.553858       0.063907      -0.296299       1.484619       0.030410       1.997399           0.000004
           70              H      12.010769      11.663680      20.735071       0.089406       1.069337 0.82247037E+01  0.81840781E+02                                 1.755387                            1.697947      -1.167363       2.306699                    0.995732       3.814001      10.982869       0.468271       1.314496      -0.699583      -0.014076       0.034992      -0.013533       0.040071       0.002904       0.007393      -0.004535      -0.019276       0.000347      -0.014592       0.003189       0.011403              1.775093       1.600440      -0.274276       0.103226       2.172677      -0.159114       1.552163           0.000000
           71              H      13.311270      11.660484      22.777573       0.145730       0.938946 0.64179200E+01  0.59381983E+02                                 1.561877                            1.466781      -0.831308       2.503614                    0.999717       3.132649       8.399206       0.526597       1.257093      -0.715063       0.015479       0.027973       0.022914       0.039334       0.006239       0.015620       0.000264      -0.015201       0.004227      -0.020679       0.005702       0.014977              1.600717       1.397582       0.254580       0.111634       1.958653       0.340683       1.445915          -0.000005
           72              H      13.340386       9.531680      23.678959       0.079335       1.213480 0.88404397E+01  0.88025475E+02                                 1.817331                            1.691863      -0.735715       2.518951                    0.999592       3.411410       9.284072       0.506622       1.214194      -0.726123       0.006982      -0.003177       0.043986       0.044650       0.002914       0.007301      -0.000317      -0.023110       0.028850      -0.018606       0.007037       0.011569              1.853354       1.510868      -0.059339       0.269864       1.503864      -0.040741       2.545332           0.000001
           73              H      10.241178      26.031515      18.673390       0.102976       1.142186 0.83073363E+01  0.81835985E+02                                 1.775510                            1.664865      -0.800985       2.500906                    0.999417       3.374169       9.279154       0.496931       1.251202      -0.717215      -0.046673       0.016364       0.005378       0.049750      -0.006587      -0.009078      -0.004661       0.023884      -0.021930      -0.016307      -0.003283       0.019590              1.818695       2.137000      -0.470783      -0.064003       1.915199       0.017867       1.403885          -0.000041
           74              H      10.546354      24.244725      20.063826       0.130811       1.039080 0.71998858E+01  0.67565860E+02                                 1.592546                            1.493237      -0.746015       2.542048                    0.999794       3.014655       7.761048       0.562007       1.161350      -0.740095      -0.030322      -0.018592       0.022657       0.042171      -0.005088      -0.010982      -0.013392       0.007208      -0.003263      -0.020691       0.006031       0.014660              1.623723       1.787446       0.258772      -0.408471       1.482512      -0.169904       1.601210           0.000068
           75              H      12.510048      23.068449      19.967934       0.131525       1.125896 0.81553355E+01  0.79477653E+02                                 1.722749                            1.623837      -0.909320       2.468989                    0.998797       3.195878       8.567546       0.518357       1.212479      -0.727339       0.002220      -0.034717       0.024740       0.042688      -0.002815      -0.001973      -0.016908       0.002571       0.008898      -0.017719       0.000466       0.017253              1.751606       1.505147      -0.112747       0.039944       2.042797      -0.490765       1.706874          -0.000184
           76              H      16.353323      25.264377      14.575601       0.113782       0.944209 0.65124002E+01  0.61474451E+02                                 1.659298                            1.542751      -1.020525       2.396396                    0.997228       3.587329      10.248432       0.473446       1.370509      -0.688430       0.023488      -0.019277      -0.023603       0.038476       0.000916      -0.008127       0.005451       0.000540       0.003726      -0.009955       0.000129       0.009826              1.723702       1.864726      -0.319248      -0.495739       1.643953       0.275241       1.662428          -0.000011
           77              H      16.550663      27.537020      14.770581       0.117380       0.991468 0.67847042E+01  0.63323934E+02                                 1.586487                            1.480551      -0.732755       2.531354                    0.999863       3.192940       8.453396       0.541654       1.211566      -0.725450       0.026990       0.015620      -0.017463       0.035741       0.005314      -0.014530      -0.001183      -0.009647      -0.023833      -0.019556       0.004822       0.014734              1.635373       1.915602       0.309981      -0.382357       1.520902      -0.148456       1.469614           0.000125
           78              H      15.002137      28.681333      16.004393       0.084793       1.068896 0.73767015E+01  0.71292300E+02                                 1.753005                            1.603855      -0.918292       2.431822                    0.997711       3.620333      10.208397       0.484648       1.307673      -0.701873       0.003234       0.044487      -0.000155       0.044605       0.005498      -0.011104      -0.001070      -0.021150      -0.018450      -0.018294       0.002525       0.015769              1.850922       1.474574       0.030340      -0.020947       2.738320       0.065591       1.339871           0.000223
           79              H      11.747647      25.539268      15.048669       0.097030       1.056995 0.77960882E+01  0.76839000E+02                                 1.776343                            1.681061      -1.193867       2.315112                    0.994758       3.721676      10.800512       0.457172       1.359320      -0.691086      -0.016450      -0.039129       0.022176       0.047890       0.005542      -0.009802      -0.005109      -0.016819       0.002168      -0.015104       0.000279       0.014826              1.820007       1.511992       0.196567      -0.046334       2.201609      -0.370369       1.746422          -0.000108
           80              H      12.503578      25.200449      12.907078       0.145059       0.988602 0.68627510E+01  0.64918446E+02                                 1.657802                            1.547812      -0.859198       2.496559                    0.999473       3.219071       8.881454       0.494614       1.309090      -0.704061      -0.003050      -0.037745      -0.021485       0.043538      -0.002965      -0.010285       0.006917      -0.019377       0.016992      -0.017157       0.000860       0.016297              1.723960       1.392200       0.089386       0.004353       2.325750       0.349835       1.453932           0.000033
           81              H      13.283232      27.006417      11.733998       0.129828       0.967067 0.69069562E+01  0.65116021E+02                                 1.602843                            1.529591      -0.774574       2.531610                    0.999747       3.178801       8.614059       0.511458       1.270268      -0.712927       0.010885      -0.008183      -0.041325       0.043511       0.001400      -0.008495       0.006940      -0.015550       0.029329      -0.016219       0.000551       0.015668              1.624527       1.495577      -0.025208      -0.394098       1.377958       0.087448       2.000046          -0.000070
           82              H       5.590216       0.866228      14.713046       0.122246       0.970775 0.69056092E+01  0.65003832E+02                                 1.594932                            1.519250      -0.732077       2.542022                    0.999812       3.201120       8.626090       0.519136       1.253395      -0.716374      -0.010932       0.032674      -0.018806       0.039253      -0.005427       0.006290      -0.003581      -0.018467       0.007280      -0.013680       0.001258       0.012422              1.620153       1.514845      -0.269087       0.175335       1.925709      -0.181698       1.419905          -0.000043
           83              H       6.362321       0.910978      16.861030       0.122494       1.010485 0.69853006E+01  0.66592315E+02                                 1.694294                            1.567831      -0.935037       2.441225                    0.998402       3.425368       9.591208       0.486880       1.319607      -0.700316       0.000961       0.031790       0.020848       0.038029      -0.008116       0.002372       0.002935      -0.019654       0.010041      -0.014991       0.003428       0.011563              1.799333       1.407704       0.093288       0.090842       2.300544       0.514082       1.689752           0.000103
           84              H      12.487401      30.953976      17.835933       0.098827       1.059838 0.77625820E+01  0.76345683E+02                                 1.773905                            1.673357      -1.161125       2.331995                    0.994754       3.684195      10.643528       0.460390       1.352702      -0.692661       0.014187       0.003931       0.045073       0.047416      -0.005898       0.010415       0.002603      -0.010393       0.031959      -0.017218       0.002299       0.014919              1.826762       1.518061       0.088943       0.241916       1.568899       0.100264       2.393327          -0.000091
           85              H       9.273889      28.364889      15.822198       0.083882       1.084758 0.74070574E+01  0.71912994E+02                                 1.789802                            1.619909      -1.091473       2.348184                    0.995594       3.740858      10.695131       0.474873       1.328517      -0.696637      -0.003996      -0.024495      -0.033887       0.042004      -0.004859       0.009731       0.006094      -0.008047       0.011357      -0.015112       0.004228       0.010885              1.914056       1.485254       0.000406       0.064307       1.873430       0.727869       2.383483           0.000202
           86              H       7.758793      30.043001      16.042750       0.121299       0.988600 0.68042352E+01  0.63740123E+02                                 1.602469                            1.498080      -0.743069       2.530560                    0.999863       3.215081       8.610463       0.528629       1.236864      -0.719580      -0.023342       0.006729      -0.025288       0.035066      -0.009849       0.012371       0.007231       0.003061       0.020641      -0.020349       0.004732       0.015618              1.655120       1.870001      -0.158926       0.471271       1.379804      -0.048090       1.715555           0.000110
           87              H      18.658855      31.372705      17.909450       0.108041       0.987859 0.69450320E+01  0.66543773E+02                                 1.702597                            1.587973      -1.032622       2.387940                    0.996840       3.630767      10.410679       0.469493       1.361581      -0.690356      -0.025495       0.027058       0.006447       0.037732      -0.007640       0.004418       0.002987      -0.000863      -0.019225      -0.010802      -0.000102       0.010904              1.770618       1.913661      -0.594508       0.000545       1.944195       0.131689       1.453998          -0.000001
           88              H      11.647358      27.847073      22.643324       0.130811       1.121536 0.81306152E+01  0.79133573E+02                                 1.713422                            1.617611      -0.902598       2.470411                    0.998786       3.195227       8.545027       0.521450       1.206857      -0.728581      -0.004334      -0.005929       0.042100       0.042736      -0.002312      -0.001501      -0.012218       0.011765       0.039289      -0.017764      -0.000253       0.018017              1.738862       1.503856      -0.020756      -0.139588       1.369266      -0.123868       2.343464          -0.000139
           89              H      13.677911      27.220577      21.722760       0.137272       1.040245 0.71973332E+01  0.67674708E+02                                 1.610011                            1.505967      -0.759178       2.542164                    0.999781       3.002166       7.788545       0.551265       1.181655      -0.735383       0.031362      -0.010447       0.027957       0.043293      -0.011571       0.001555      -0.007794       0.018858       0.025831      -0.020654       0.005678       0.014977              1.647123       1.809832      -0.217140       0.454219       1.432399      -0.138780       1.699137           0.000048
           90              H      13.998184      27.546610      19.491670       0.102090       1.151217 0.84302692E+01  0.83453693E+02                                 1.793454                            1.683638      -0.795138       2.502438                    0.999365       3.406194       9.427404       0.490698       1.260920      -0.714961       0.045999      -0.013161      -0.009853       0.048848      -0.010899      -0.000998      -0.003264       0.027685      -0.014908      -0.016172      -0.003932       0.020104              1.833809       2.176229      -0.288488      -0.358135       1.555404       0.223526       1.769793          -0.000071
           91              H      14.279638       3.982723      27.751177       0.054816       1.271997 0.95105805E+01  0.98303157E+02                                 1.984023                            1.832113      -1.251716       2.261714                    0.993400       4.092980      12.079385       0.447731       1.323515      -0.697200      -0.012638       0.004932       0.030930       0.033774      -0.010642      -0.005925       0.002083      -0.004767       0.004405      -0.012508      -0.000278       0.012786              2.070347       1.925410      -0.099011      -0.573714       1.693033       0.250999       2.592596           0.000012
           92              H      15.484167       2.256665      27.936568       0.129585       0.993152 0.66639001E+01  0.62839304E+02                                 1.681714                            1.537594      -0.826307       2.496527                    0.999288       3.370174       9.412070       0.488222       1.330412      -0.698282       0.009806      -0.006039       0.031162       0.033222      -0.009257       0.007488      -0.003796      -0.011074       0.024288      -0.015824       0.000971       0.014853              1.780818       1.382717      -0.034727       0.031433       1.691468      -0.513686       2.268267           0.000030
           93              H       5.232198       1.348886      25.929227       0.094191       1.046988 0.77261235E+01  0.74684079E+02                                 1.661987                            1.593677      -0.708141       2.530375                    0.999824       3.385676       9.199509       0.514008       1.232736      -0.720452       0.004920      -0.038754       0.000181       0.039065      -0.005387      -0.001574      -0.002018      -0.023659       0.002289      -0.013650       0.000808       0.012842              1.675274       1.550934      -0.295372      -0.063755       1.993073      -0.030190       1.481814           0.000004
           94              H      14.706670       4.753055      20.300360       0.089295       1.068675 0.82161967E+01  0.81721920E+02                                 1.753547                            1.696190      -1.168352       2.306430                    0.995616       3.810491      10.964740       0.468952       1.313136      -0.699876      -0.013733      -0.013576      -0.035237       0.040182       0.007465      -0.002734       0.004349      -0.010162       0.028826      -0.014663       0.003339       0.011323              1.773210       1.598778       0.103103       0.273945       1.550598       0.159061       2.170255           0.000000
           95              H       5.223572       6.795557      20.303556       0.146601       0.938012 0.64131848E+01  0.59363957E+02                                 1.565326                            1.469751      -0.842265       2.500173                    0.999620       3.132736       8.418268       0.523856       1.263121      -0.713767       0.015499       0.022508      -0.027705       0.038915       0.015668      -0.006145      -0.000232      -0.009950       0.020137      -0.020659       0.005663       0.014995              1.604371       1.400423       0.112054      -0.255601       1.448914      -0.342055       1.963775          -0.000005
           96              H       5.252687       7.696944      22.432361       0.079815       1.213722 0.88439429E+01  0.88083161E+02                                 1.818883                            1.693233      -0.743698       2.516511                    0.999532       3.411687       9.290879       0.505872       1.215678      -0.725785       0.006900       0.043740       0.002949       0.044379       0.007599      -0.002725       0.000359      -0.026111       0.020172      -0.018759       0.006988       0.011771              1.854949       1.512008       0.270198       0.059405       2.547789       0.040789       1.505049           0.000001
           97              H      10.241177      21.914548      29.272665       0.103638       1.138015 0.82716720E+01  0.81395919E+02                                 1.770974                            1.661160      -0.797180       2.502547                    0.999423       3.369154       9.259893       0.497549       1.251010      -0.717253      -0.046165      -0.016235      -0.005276       0.049220       0.006670       0.009078      -0.004773       0.023778      -0.022457      -0.016458      -0.003168       0.019626              1.813841       2.130249       0.468135       0.063659       1.910044       0.017678       1.401230          -0.000041
           98              H      10.546353      23.701338      27.882229       0.131612       1.034583 0.71617723E+01  0.67123623E+02                                 1.588650                            1.489849      -0.747169       2.542275                    0.999803       3.007433       7.739297       0.562285       1.162238      -0.739903      -0.030232       0.018516      -0.021941       0.041692       0.004852       0.010952      -0.013682       0.007251      -0.003691      -0.020820       0.005951       0.014869              1.619657       1.782710      -0.257690       0.406800       1.479024      -0.169207       1.597236           0.000068
           99              H      12.510046      24.877614      27.978122       0.131348       1.127914 0.81736061E+01  0.79709780E+02                                 1.725870                            1.626484      -0.908775       2.469167                    0.998786       3.198188       8.579986       0.517477       1.213716      -0.727067       0.002358       0.035092      -0.024598       0.042920       0.002644       0.001979      -0.016957       0.003584       0.008732      -0.017996       0.000928       0.017068              1.754900       1.507542       0.113082      -0.040072       2.047103      -0.492413       1.710053          -0.000184
          100              H      10.961526      22.681681       1.406418       0.115097       0.945352 0.65212960E+01  0.61569914E+02                                 1.659147                            1.542606      -1.021106       2.395992                    0.997179       3.587524      10.244770       0.474094       1.368382      -0.688803       0.022982       0.019089       0.023107       0.037769      -0.000683       0.008185       0.005347       0.000802       0.004676      -0.009744      -0.000307       0.010051              1.723543       1.864513       0.319213       0.495692       1.643762       0.275220       1.662353          -0.000011
          101              H      11.158866      20.409038       1.211437       0.116896       0.992303 0.67923128E+01  0.63417047E+02                                 1.587932                            1.481787      -0.732140       2.531454                    0.999864       3.195089       8.462449       0.541169       1.212230      -0.725301       0.027015      -0.015918       0.017775       0.036043      -0.005394       0.014372      -0.000918      -0.009498      -0.024616      -0.019525       0.004903       0.014622              1.636927       1.917562      -0.310475       0.382888       1.522312      -0.148699       1.470907           0.000126
          102              H       9.610341      19.264725      -0.022375       0.085080       1.069681 0.73786467E+01  0.71254195E+02                                 1.747144                            1.598927      -0.895229       2.440293                    0.998065       3.613235      10.155608       0.488158       1.299308      -0.703608       0.002811      -0.044157       0.000321       0.044247      -0.005662       0.011388      -0.000913      -0.021551      -0.019247      -0.018773       0.002661       0.016112              1.844386       1.469946      -0.030135       0.020790       2.727203       0.065251       1.336008           0.000223
          103              H       6.355850      22.406790       0.933350       0.096813       1.059370 0.78167165E+01  0.77076515E+02                                 1.777084                            1.681752      -1.188995       2.316475                    0.994784       3.724799      10.804320       0.457802       1.356847      -0.691551      -0.016034       0.039418      -0.022332       0.048059      -0.005938       0.009573      -0.004999      -0.016608       0.001955      -0.014906       0.000068       0.014838              1.820769       1.512562      -0.196648       0.046351       2.202561      -0.370575       1.747183          -0.000108
          104              H       7.111780      22.745609       3.074940       0.143268       0.991196 0.68839450E+01  0.65167233E+02                                 1.660725                            1.550225      -0.859838       2.495863                    0.999424       3.223466       8.896023       0.494232       1.309131      -0.704077      -0.002909       0.038836       0.021848       0.044654       0.002707       0.010252       0.006868      -0.018938       0.017872      -0.017027       0.000867       0.016159              1.727182       1.394229      -0.089647      -0.004391       2.331074       0.351084       1.456244           0.000033
          105              H       7.891435      20.939641       4.248021       0.130924       0.966348 0.69009652E+01  0.65046521E+02                                 1.602049                            1.528911      -0.773964       2.531880                    0.999744       3.177042       8.608904       0.511571       1.270240      -0.712919       0.010955       0.008412       0.040843       0.043116      -0.001438       0.008557       0.006920      -0.015231       0.029459      -0.016157       0.000481       0.015676              1.623695       1.494879       0.025177       0.393736       1.377360       0.087360       1.998847          -0.000070
          106              H       5.590216      15.115793       1.268972       0.123063       0.967573 0.68792520E+01  0.64714239E+02                                 1.593920                            1.518354      -0.731118       2.543722                    0.999804       3.196052       8.618541       0.518097       1.256713      -0.715675      -0.011093      -0.032818       0.018360       0.039207       0.005125      -0.006496      -0.003318      -0.017980       0.007735      -0.013587       0.001615       0.011972              1.619104       1.513916       0.268807      -0.175138       1.924334      -0.181532       1.419062          -0.000043
          107              H      11.754117      15.071048      31.085026       0.122896       1.010509 0.69842670E+01  0.66568667E+02                                 1.692993                            1.566698      -0.885303       2.464501                    0.998932       3.423337       9.579200       0.487614       1.317895      -0.700663       0.000532      -0.031468      -0.020954       0.037810       0.007919      -0.002578       0.002870      -0.020407       0.010199      -0.015229       0.003562       0.011667              1.797870       1.406684      -0.093150      -0.090705       2.298513       0.513580       1.688412           0.000103
          108              H      12.487401      16.992087      30.110123       0.099001       1.060405 0.77679206E+01  0.76420545E+02                                 1.775384                            1.674564      -1.165111       2.330395                    0.994667       3.686346      10.655501       0.459908       1.353723      -0.692447       0.014152      -0.003571      -0.044960       0.047270       0.005860      -0.010342       0.002704      -0.011216       0.031074      -0.017344       0.002762       0.014582              1.828382       1.519108      -0.089107      -0.242409       1.569977       0.100510       2.396060          -0.000092
          109              H       3.882093      19.581169       0.159820       0.082821       1.089757 0.74457758E+01  0.72364942E+02                                 1.793106                            1.622435      -1.103092       2.342776                    0.995508       3.748012      10.712396       0.475370       1.325733      -0.697178      -0.004080       0.024588       0.034209       0.042326       0.004754      -0.009684       0.006187      -0.008364       0.011366      -0.015118       0.004168       0.010950              1.917908       1.487512      -0.000481      -0.064553       1.877093       0.730416       2.389119           0.000202
          110              H      18.542392      17.903062      31.903305       0.120887       0.991274 0.68245218E+01  0.63946604E+02                                 1.601660                            1.497411      -0.739282       2.530135                    0.999862       3.217242       8.603658       0.530542       1.232086      -0.720628      -0.022799      -0.006584       0.025277       0.034670       0.010012      -0.012772       0.007099       0.003666       0.020230      -0.020605       0.004575       0.016031              1.654241       1.868897       0.158817      -0.470763       1.379255      -0.048019       1.714570           0.000111
          111              H       7.875256      16.573358      30.036606       0.108147       0.987243 0.69393376E+01  0.66466864E+02                                 1.700963                            1.586594      -1.036900       2.387064                    0.996866       3.628429      10.397773       0.470083       1.360331      -0.690605      -0.026052      -0.027301      -0.006053       0.038219       0.007566      -0.004340       0.002883      -0.001648      -0.018094      -0.010534      -0.000130       0.010664              1.768848       1.911626       0.593494      -0.000561       1.942147       0.131485       1.452772          -0.000001
          112              H      11.647359      20.098990      25.302732       0.130887       1.123196 0.81475597E+01  0.79356858E+02                                 1.716926                            1.620724      -0.908263       2.468885                    0.998823       3.197309       8.559759       0.520149       1.208987      -0.728103      -0.004596       0.005974      -0.042061       0.042731       0.002364       0.001464      -0.012297       0.011519       0.039120      -0.017711      -0.000329       0.018041              1.742501       1.506771       0.020858       0.139978       1.371721      -0.124268       2.349011          -0.000139
          113              H      13.677911      20.725486      26.223296       0.136500       1.044082 0.72271682E+01  0.67995261E+02                                 1.610029                            1.505932      -0.754497       2.541816                    0.999795       3.009737       7.799130       0.553250       1.176722      -0.736481       0.031410       0.010018      -0.028029       0.043274       0.011723      -0.001919      -0.008183       0.018988       0.026134      -0.020936       0.005332       0.015604              1.647150       1.809923       0.217264      -0.454420       1.432353      -0.138903       1.699172           0.000048
          114              H      13.998184      20.399453      28.454386       0.101205       1.154051 0.84579262E+01  0.83818962E+02                                 1.798839                            1.688326      -0.811009       2.496724                    0.999242       3.411094       9.454556       0.489043       1.263805      -0.714358       0.046390       0.013140       0.010532       0.049352       0.010821       0.000797      -0.003491       0.027792      -0.013778      -0.016391      -0.003524       0.019915              1.839484       2.183506       0.289940       0.359795       1.559773       0.224657       1.775172          -0.000072
          115              H       8.887838      11.999303      20.194879       0.055504       1.270298 0.94963812E+01  0.98127157E+02                                 1.983001                            1.831304      -1.252145       2.261756                    0.993387       4.090308      12.072685       0.447591       1.324323      -0.697041      -0.012570      -0.005132      -0.030933       0.033782       0.010611       0.005657       0.001979      -0.004712       0.003845      -0.012319      -0.000281       0.012600              2.069240       1.924473       0.098847       0.573127       1.692307       0.250673       2.590941           0.000012
          116              H      10.092366      13.725361      20.009487       0.129264       0.993347 0.66633486E+01  0.62827486E+02                                 1.681427                            1.537114      -0.834622       2.493003                    0.999162       3.369367       9.406720       0.488538       1.329692      -0.698436       0.009975       0.006494      -0.031307       0.033493       0.009022      -0.007618      -0.003615      -0.010787       0.025170      -0.015772       0.000971       0.014801              1.780642       1.382291       0.034769      -0.031566       1.691002      -0.513970       2.268634           0.000030
          117              H      10.623997      14.633140      22.016829       0.095150       1.042531 0.76877387E+01  0.74232444E+02                                 1.658570                            1.590811      -0.710486       2.530462                    0.999812       3.379198       9.181727       0.513856       1.234440      -0.720088       0.004746       0.038318      -0.000546       0.038615       0.005162       0.001679      -0.001635      -0.023795       0.002010      -0.013580       0.000812       0.012767              1.671759       1.548068       0.293837       0.063548       1.987649      -0.030145       1.479559           0.000004
          118              H       9.314868      11.228971      27.645696       0.089789       1.065145 0.81832363E+01  0.81312513E+02                                 1.749883                            1.692988      -1.156559       2.312013                    0.995932       3.803990      10.940629       0.469310       1.313451      -0.699832      -0.014524       0.013766       0.035125       0.040426      -0.007267       0.003266       0.004058      -0.009576       0.029231      -0.014533       0.003306       0.011226              1.769392       1.595810      -0.102719      -0.272697       1.547786       0.158197       2.164579           0.000000
          119              H      10.615370       9.186469      27.642499       0.144440       0.944387 0.64634089E+01  0.59924164E+02                                 1.569653                            1.473283      -0.840838       2.499048                    0.999624       3.143567       8.444204       0.524594       1.259338      -0.714558       0.015208      -0.022818       0.028485       0.039539      -0.015861       0.006216      -0.000302      -0.009782       0.020364      -0.020848       0.005647       0.015201              1.609055       1.403905      -0.112735       0.257059       1.452799      -0.344104       1.970460          -0.000005
          120              H      10.644486       8.285082      25.513694       0.079980       1.209286 0.88041427E+01  0.87566232E+02                                 1.812417                            1.687854      -0.745508       2.515608                    0.999576       3.405606       9.260441       0.507508       1.213427      -0.726302       0.006698      -0.044111      -0.002755       0.044702      -0.007575       0.002762       0.000330      -0.025532       0.021315      -0.018690       0.007356       0.011334              1.848121       1.507355      -0.268379      -0.059089       2.536471       0.040610       1.500537           0.000001
          121              H      19.413706      29.272669      26.031512       0.103493       1.143872 0.83242427E+01  0.82054773E+02                                 1.778010                            1.667149      -0.800159       2.500923                    0.999400       3.377583       9.295405       0.496263       1.252089      -0.716996       0.046150      -0.005273       0.016066       0.049151      -0.009134       0.006791       0.004740       0.022748      -0.024698      -0.016455      -0.003137       0.019591              1.821280       2.140100      -0.064196       0.471565       1.405708      -0.017892       1.918032          -0.000040
          122              H      19.108531      27.882233      24.244722       0.131063       1.039385 0.72021017E+01  0.67603966E+02                                 1.594490                            1.494759      -0.747298       2.542039                    0.999802       3.013053       7.762459       0.560891       1.163361      -0.739642       0.030192      -0.021964      -0.018176       0.041526      -0.010700       0.005031       0.013924       0.005145      -0.009209      -0.020936       0.006154       0.014782              1.625833       1.790001      -0.409699      -0.259537       1.603377       0.170460       1.484121           0.000069
          123              H      17.144838      27.978125      23.068446       0.131990       1.123382 0.81334810E+01  0.79201833E+02                                 1.718954                            1.620677      -0.904816       2.470836                    0.998832       3.193870       8.555352       0.519397       1.211009      -0.727649      -0.002480      -0.024445      -0.035058       0.042811      -0.001936       0.002946       0.016864      -0.002942      -0.009388      -0.017873       0.000767       0.017106              1.747589       1.502425       0.039724       0.112297       1.702931       0.488507       2.037412          -0.000184
          124              H       7.909766       1.406422      25.264375       0.113360       0.949112 0.65520051E+01  0.61933580E+02                                 1.663606                            1.546245      -1.025988       2.393259                    0.997033       3.596768      10.277847       0.473522       1.368403      -0.688789      -0.023317       0.023515      -0.019455       0.038407      -0.008066      -0.000803      -0.005633      -0.001895      -0.003161      -0.009914      -0.000087       0.010002              1.728446       1.870225      -0.498238       0.320909       1.667020      -0.276660       1.648094          -0.000011
          125              H       7.712426       1.211441      27.537018       0.118035       0.991324 0.67813374E+01  0.63248964E+02                                 1.582174                            1.476910      -0.736257       2.528480                    0.999879       3.189579       8.426050       0.544432       1.206213      -0.726663      -0.026787       0.017125       0.015865       0.035532      -0.014291      -0.005160       0.001032       0.007304       0.026152      -0.019311       0.004906       0.014405              1.630731       1.909567      -0.380436      -0.308479       1.465713       0.147680       1.516912           0.000126
          126              H       9.260951      -0.022370      28.681330       0.085015       1.068792 0.73728434E+01  0.71195614E+02                                 1.747499                            1.599323      -0.896525       2.440124                    0.997996       3.613367      10.161141       0.487550       1.300974      -0.703269      -0.002397       0.000250       0.044354       0.044420      -0.011179      -0.005477       0.000815      -0.001389       0.041336      -0.018465       0.002692       0.015773              1.844758       1.470467      -0.020819      -0.030143       1.336407      -0.065284       2.727401           0.000223
          127              H      12.515442       0.933354      25.539266       0.095596       1.064120 0.78577381E+01  0.77577342E+02                                 1.781681                            1.685552      -1.188332       2.315892                    0.994745       3.733563      10.834136       0.457563       1.355870      -0.691721       0.016072      -0.022839      -0.039067       0.048022      -0.009729      -0.005925       0.005121      -0.009624       0.025272      -0.015322       0.000159       0.015163              1.825690       1.515763      -0.046767      -0.197822       1.751665       0.372852       2.209641          -0.000108
          128              H      11.759511       3.074944      25.200447       0.144872       0.988301 0.68625599E+01  0.64933344E+02                                 1.659484                            1.549397      -0.860727       2.496340                    0.999434       3.220375       8.893869       0.493462       1.311809      -0.703510       0.002628       0.021849      -0.037728       0.043677      -0.010283       0.002576      -0.006933      -0.018373       0.020304      -0.017183       0.000993       0.016190              1.725706       1.393608       0.004364      -0.089603       1.455320      -0.350130       2.328192           0.000033
          129              H      10.979857       4.248025      27.006415       0.131481       0.965067 0.68919648E+01  0.64971392E+02                                 1.604202                            1.530752      -0.777123       2.532003                    0.999765       3.176328       8.620997       0.509599       1.274965      -0.711919      -0.010485       0.040300      -0.008093       0.042421      -0.008580      -0.001280      -0.006928      -0.022911       0.007339      -0.016204       0.000224       0.015980              1.625959       1.496779      -0.394815       0.025246       2.002201      -0.087578       1.378896          -0.000069
          130              H       7.889281       1.268972       0.866225       0.123826       0.965259 0.68588029E+01  0.64475096E+02                                 1.591599                            1.516266      -0.732689       2.543573                    0.999800       3.191518       8.603730       0.518357       1.256995      -0.715621       0.011031       0.018386       0.032580       0.039002       0.006300       0.005312       0.003302      -0.012973       0.023343      -0.013609       0.001572       0.012037              1.616697       1.511752       0.174716       0.268208       1.417100       0.181129       1.921239          -0.000042
          131              H      12.508971      31.085026       0.910975       0.121974       1.013439 0.70077604E+01  0.66830814E+02                                 1.694193                            1.567726      -0.883389       2.464330                    0.998893       3.427071       9.584018       0.488333       1.315202      -0.701209      -0.001249      -0.020712       0.031795       0.037967       0.002327       0.007942      -0.003015      -0.014933       0.025186      -0.014990       0.003292       0.011698              1.799214       1.407640       0.090806      -0.093250       1.689620      -0.514094       2.300381           0.000103
          132              H      17.167482      30.110128      30.953973       0.099370       1.059148 0.77553247E+01  0.76251830E+02                                 1.772649                            1.672161      -1.158893       2.333093                    0.994796       3.681732      10.632730       0.460753       1.352034      -0.692789      -0.014231      -0.044420       0.004063       0.046821       0.010285       0.006072      -0.002584      -0.021842      -0.000150      -0.017475       0.002446       0.015029              1.825447       1.516967       0.241813      -0.088843       2.391736      -0.100164       1.567640          -0.000092
          133              H      14.989200       0.159825      28.364886       0.083412       1.087557 0.74279013E+01  0.72151281E+02                                 1.791202                            1.620888      -1.097259       2.345663                    0.995557       3.743410      10.697942       0.475398       1.326390      -0.697058       0.004282       0.033793      -0.024820       0.042147       0.009805       0.004991      -0.006388      -0.010056       0.005434      -0.015346       0.004070       0.011276              1.915714       1.485986       0.064410      -0.000459       2.386188      -0.729239       1.874968           0.000202
          134              H      11.112490      31.903310      30.042998       0.120438       0.992382 0.68349645E+01  0.64088284E+02                                 1.605141                            1.500330      -0.741039       2.529817                    0.999866       3.220476       8.623753       0.528927       1.235004      -0.719984       0.023518       0.025427       0.006401       0.035222       0.012155       0.009720      -0.007047      -0.008675      -0.016234      -0.020047       0.004434       0.015613              1.658011       1.873538       0.472680       0.159441       1.718631       0.048263       1.381864           0.000111
          135              H      10.996027      30.036610      31.372702       0.109659       0.984753 0.69182472E+01  0.66205258E+02                                 1.697013                            1.583365      -1.021286       2.393504                    0.996983       3.621122      10.367465       0.470991       1.358931      -0.690878       0.024951      -0.005893       0.027092       0.037299       0.004160       0.007771      -0.002900       0.008679       0.010566      -0.010495      -0.000376       0.010871              1.764478       1.906556       0.000631       0.590778       1.449963      -0.130982       1.936915          -0.000001
          136              H      18.007525      25.302736      27.847069       0.131114       1.119000 0.81091410E+01  0.78866429E+02                                 1.710077                            1.614873      -0.896417       2.473206                    0.998924       3.193077       8.534019       0.522223       1.205960      -0.728772       0.004571      -0.042390      -0.006123       0.043073      -0.001312       0.002277       0.012147      -0.013705      -0.036465      -0.017479      -0.000376       0.017855              1.735317       1.501496      -0.138992       0.020765       2.337232       0.123288       1.367222          -0.000139
          137              H      15.976973      26.223300      27.220574       0.136928       1.043616 0.72245748E+01  0.67989955E+02                                 1.612816                            1.508273      -0.754237       2.543477                    0.999777       3.006566       7.801445       0.551182       1.180807      -0.735570      -0.031149      -0.027803      -0.009935       0.042919       0.001935       0.011550       0.008197      -0.003293      -0.041127      -0.020707       0.005216       0.015492              1.650128       1.813405       0.455837       0.217921       1.702323       0.139337       1.434657           0.000049
          138              H      15.656700      28.454390      27.546607       0.101930       1.150003 0.84208668E+01  0.83355222E+02                                 1.794331                            1.684417      -0.812727       2.496200                    0.999221       3.403775       9.427000       0.489730       1.263495      -0.714444      -0.046214       0.010508      -0.012706       0.049067      -0.000607       0.010956       0.003528       0.020858      -0.033916      -0.016237      -0.003703       0.019940              1.834713       2.177419      -0.358400       0.288726       1.770628      -0.223724       1.556091          -0.000071
          139              H       4.591653      20.194879       3.982719       0.053840       1.273409 0.95227075E+01  0.98457645E+02                                 1.985463                            1.833236      -1.245753       2.263470                    0.993356       4.095522      12.087786       0.447620       1.323451      -0.697224       0.012869      -0.031352       0.005172       0.034283      -0.005607       0.010978      -0.001927      -0.003884       0.003485      -0.012534      -0.000262       0.012796              2.071962       1.926760      -0.574592       0.099160       2.595110      -0.251355       1.694017           0.000012
          140              H      14.170725      20.009488       2.256661       0.128770       0.993431 0.66642318E+01  0.62835814E+02                                 1.681342                            1.537110      -0.827969       2.496056                    0.999240       3.369497       9.406065       0.488605       1.329508      -0.698483      -0.010023      -0.031738      -0.006793       0.033969       0.007508       0.009034       0.003428      -0.017684       0.004217      -0.015714       0.001209       0.014506              1.780515       1.382276       0.031549       0.034773       2.268215       0.513876       1.691054           0.000030
          141              H      13.639094      22.016829       1.348882       0.095085       1.043855 0.77002270E+01  0.74392285E+02                                 1.660909                            1.592820      -0.714649       2.528309                    0.999781       3.381496       9.194060       0.513122       1.235552      -0.719838      -0.004195      -0.000141      -0.038449       0.038678      -0.001571       0.005601       0.001844      -0.012926       0.034395      -0.013716       0.000816       0.012900              1.674174       1.550069      -0.063681       0.294773       1.481269       0.030248       1.991184           0.000004
          142              H      14.948221      27.645696       4.753052       0.089748       1.066193 0.81922754E+01  0.81419135E+02                                 1.750436                            1.693448      -1.158235       2.310832                    0.995879       3.804802      10.941607       0.469476       1.312715      -0.699979       0.014121       0.034607      -0.013787       0.039839      -0.002866      -0.007304      -0.004439      -0.019945      -0.000337      -0.014686       0.002988       0.011698              1.769970       1.596261       0.272951      -0.102789       2.165492      -0.158352       1.548158           0.000000
          143              H      13.647719      27.642500       6.795554       0.144769       0.942577 0.64482187E+01  0.59749289E+02                                 1.567891                            1.471748      -0.838788       2.500498                    0.999654       3.140245       8.433392       0.524753       1.259675      -0.714497      -0.015448       0.028739       0.022824       0.039819      -0.006095      -0.015648       0.000210      -0.014549       0.004629      -0.020477       0.005518       0.014959              1.607196       1.402437      -0.256587      -0.112521       1.967962       0.343430       1.451191          -0.000005
          144              H      13.618603      25.513696       7.696940       0.080830       1.206310 0.87803041E+01  0.87298232E+02                                 1.812375                            1.687903      -0.748793       2.515366                    0.999538       3.400946       9.255922       0.506283       1.216793      -0.725564      -0.007396      -0.002420       0.043635       0.044324      -0.002989      -0.007213      -0.000655      -0.023025       0.027749      -0.018413       0.007253       0.011160              1.848049       1.507431       0.059058      -0.268270       1.500652      -0.040521       2.536064           0.000001
          145              H       8.630109      18.673394      21.914544       0.103990       1.139082 0.82820122E+01  0.81547025E+02                                 1.774705                            1.664251      -0.807368       2.499309                    0.999356       3.369439       9.272353       0.496022       1.254102      -0.716600       0.046416       0.005164      -0.016003       0.049368       0.009311      -0.006395       0.004702       0.022685      -0.024781      -0.016321      -0.003231       0.019552              1.817825       2.135708       0.063961      -0.470179       1.403494      -0.017842       1.914273          -0.000040
          146              H       8.324932      20.063830      23.701333       0.130235       1.038215 0.71919275E+01  0.67474950E+02                                 1.592259                            1.492906      -0.747459       2.541811                    0.999807       3.012543       7.755591       0.561769       1.162120      -0.739945       0.030674       0.022501       0.018378       0.042248       0.010824      -0.004797       0.013720       0.005467      -0.008888      -0.020749       0.005949       0.014800              1.623463       1.787193       0.408526       0.258813       1.600996       0.169935       1.482200           0.000069
          147              H      17.144839      19.967938      24.877610       0.130983       1.128048 0.81724975E+01  0.79664748E+02                                 1.722401                            1.623486      -0.903035       2.470416                    0.998836       3.200282       8.572677       0.519543       1.209410      -0.728001      -0.003006       0.024745       0.035130       0.043075       0.002206      -0.002531       0.017081      -0.002952      -0.009100      -0.017990       0.000665       0.017325              1.751259       1.504789      -0.039969      -0.112720       1.706556       0.490703       2.042433          -0.000184
          148              H      13.301565      14.575604      22.681681       0.114703       0.945531 0.65227210E+01  0.61592015E+02                                 1.659985                            1.543246      -1.026787       2.393519                    0.997156       3.589485      10.253962       0.473738       1.369218      -0.688639      -0.023089      -0.022804       0.019358       0.037787       0.008393       0.001034      -0.005340      -0.001825      -0.003158      -0.010125       0.000084       0.010042              1.724480       1.865597       0.496242      -0.319668       1.663214      -0.275611       1.644629          -0.000011
          149              H      13.104225      14.770585      20.409038       0.117869       0.989727 0.67708556E+01  0.63171644E+02                                 1.585818                            1.479977      -0.730354       2.532466                    0.999861       3.189889       8.447813       0.541165       1.213104      -0.725114      -0.026499      -0.017262      -0.015148       0.035066       0.014476       0.005586       0.001059       0.007608       0.025997      -0.019542       0.004648       0.014894              1.634656       1.914657       0.382108       0.309721       1.469072       0.148355       1.520238           0.000125
          150              H      14.652750      16.004396      19.264725       0.084843       1.068477 0.73728799E+01  0.71232747E+02                                 1.751113                            1.602376      -0.908598       2.435744                    0.997810       3.617821      10.193435       0.485446       1.305939      -0.702238      -0.002536      -0.000216      -0.044532       0.044605       0.011009       0.005667       0.001102      -0.001025       0.040814      -0.018185       0.002341       0.015844              1.848770       1.473281       0.020920       0.030239       1.338794      -0.065467       2.734236           0.000224
          151              H       7.123640      15.048672      22.406790       0.095740       1.062796 0.78461615E+01  0.77438786E+02                                 1.780777                            1.684767      -1.190402       2.315345                    0.994734       3.731330      10.827917       0.457458       1.356606      -0.691589       0.016294       0.022424       0.039304       0.048095       0.009939       0.005739       0.005125      -0.009887       0.024745      -0.015448       0.000344       0.015104              1.824752       1.515155       0.046660       0.197626       1.750784       0.372404       2.208317          -0.000109
          152              H       6.367710      12.907082      22.745609       0.144998       0.984844 0.68311567E+01  0.64540828E+02                                 1.653381                            1.544146      -0.856609       2.498473                    0.999502       3.212401       8.855745       0.495282       1.308921      -0.704131       0.002300      -0.021264       0.037899       0.043518       0.010161      -0.002563      -0.007122      -0.018447       0.020047      -0.017077       0.000769       0.016308              1.719087       1.389077      -0.004307       0.088990       1.450412      -0.347970       2.317773           0.000033
          153              H       5.588056      11.734001      20.939641       0.132324       0.963732 0.68805024E+01  0.64833776E+02                                 1.602334                            1.529155      -0.775997       2.532460                    0.999757       3.174056       8.611751       0.510048       1.274424      -0.712022      -0.010769      -0.040449       0.008346       0.042682       0.008416       0.001705      -0.006821      -0.022205       0.007418      -0.016000       0.000510       0.015490              1.624004       1.495130       0.393811      -0.025193       1.999248      -0.087416       1.377635          -0.000069
          154              H       7.889277      14.713049      15.115793       0.122593       0.968353 0.68847438E+01  0.64764431E+02                                 1.593164                            1.517667      -0.732103       2.542981                    0.999813       3.196681       8.613885       0.518992       1.254575      -0.716139       0.010836      -0.018468      -0.033045       0.039376      -0.006626      -0.005361       0.003268      -0.013224       0.023342      -0.013922       0.001759       0.012163              1.618308       1.513182      -0.175050      -0.268638       1.418447       0.181455       1.923294          -0.000043
          155              H       7.117171      16.861032      15.071043       0.121985       1.014010 0.70136308E+01  0.66927289E+02                                 1.697739                            1.570592      -0.934800       2.440800                    0.998423       3.431311       9.611199       0.486666       1.318910      -0.700438      -0.000826       0.020756      -0.031725       0.037921      -0.002634      -0.007912      -0.003042      -0.015158       0.025223      -0.015173       0.003515       0.011658              1.803306       1.410063      -0.091134       0.093660       1.693290      -0.516241       2.306565           0.000103
          156              H       6.383886      17.835935      16.992082       0.101272       1.054304 0.77147030E+01  0.75768022E+02                                 1.768843                            1.669093      -1.160740       2.333124                    0.994804       3.673463      10.609857       0.460539       1.354169      -0.692378      -0.013929       0.043841      -0.003809       0.046158      -0.010301      -0.005850      -0.002754      -0.021464      -0.000880      -0.017195       0.002162       0.015033              1.821328       1.514328      -0.240525       0.088485       2.384639      -0.099663       1.565016          -0.000091
          157              H       9.597398      15.822201      19.581169       0.084397       1.082427 0.73862852E+01  0.71648627E+02                                 1.786105                            1.616762      -1.090780       2.348706                    0.995682       3.733774      10.664197       0.475803       1.327081      -0.696945       0.004054      -0.033324       0.024930       0.041814      -0.009644      -0.004930      -0.006069      -0.009718       0.005019      -0.014963       0.004027       0.010936              1.909937       1.482289      -0.064107       0.000471       2.378141      -0.725751       1.869380           0.000202
          158              H      11.112494      16.042753      17.903057       0.121167       0.990437 0.68169494E+01  0.63848871E+02                                 1.599669                            1.495728      -0.741805       2.529534                    0.999869       3.215514       8.593254       0.531369       1.230684      -0.720935       0.023589      -0.025216      -0.006684       0.035170      -0.012308      -0.009877      -0.007068      -0.009069      -0.014978      -0.020273       0.004659       0.015615              1.652100       1.866187      -0.469629      -0.158402       1.712339       0.047828       1.377773           0.000111
          159              H      10.996032      17.909453      16.573353       0.108714       0.987466 0.69417735E+01  0.66506630E+02                                 1.702252                            1.587644      -1.036490       2.386815                    0.996858       3.630239      10.409664       0.469510       1.361655      -0.690327       0.025238       0.006306      -0.026794       0.037345      -0.004206      -0.007708      -0.002905       0.008836       0.011714      -0.010622      -0.000334       0.010957              1.770268       1.913259      -0.000513      -0.594383       1.453704      -0.131667       1.943840          -0.000002
          160              H       7.223927      22.643327      20.098986       0.130548       1.123111 0.81450624E+01  0.79318215E+02                                 1.716128                            1.619934      -0.914658       2.465972                    0.998730       3.196420       8.553704       0.520590       1.208179      -0.728300       0.004777       0.042517       0.006080       0.043214       0.001133      -0.002188       0.012075      -0.013607      -0.035389      -0.017119      -0.000536       0.017655              1.741684       1.505928       0.139975      -0.020803       2.348078       0.124238       1.371046          -0.000139
          161              H      15.976975      21.722763      20.725482       0.138332       1.036666 0.71692412E+01  0.67357915E+02                                 1.607893                            1.504314      -0.757041       2.543958                    0.999783       2.996466       7.775706       0.550751       1.183682      -0.734924      -0.031039       0.027389       0.010432       0.042690      -0.001658      -0.011518       0.007801      -0.003687      -0.040605      -0.020474       0.005473       0.015001              1.644817       1.807050      -0.452778      -0.216424       1.696657       0.138211       1.430745           0.000048
          162              H      15.656703      19.491673      20.399448       0.099941       1.151846 0.84319099E+01  0.83439036E+02                                 1.791034                            1.681423      -0.801245       2.499189                    0.999361       3.406013       9.412270       0.492270       1.257360      -0.715767      -0.046812      -0.010490       0.013638       0.049874       0.000653      -0.010750       0.003316       0.021061      -0.034548      -0.016172      -0.003796       0.019968              1.831300       2.173191       0.357636      -0.287958       1.767348      -0.223111       1.553361          -0.000071
          163              H       9.983451      27.751179      11.999299       0.055455       1.270759 0.94984412E+01  0.98134565E+02                                 1.981740                            1.830154      -1.240451       2.265787                    0.993497       4.089014      12.060303       0.448314       1.322374      -0.697434       0.012721       0.030774      -0.004897       0.033657       0.005500      -0.010823      -0.002001      -0.004365       0.003966      -0.012466      -0.000163       0.012629              2.067897       1.923216       0.572626      -0.098795       2.589204      -0.250496       1.691271           0.000012
          164              H       8.778922      27.936570      13.725357       0.129877       0.989058 0.66300694E+01  0.62434831E+02                                 1.676772                            1.533483      -0.828943       2.496187                    0.999253       3.361136       9.377490       0.489019       1.330060      -0.698395      -0.009956       0.031364       0.006520       0.033546      -0.007462      -0.009000       0.003533      -0.017724       0.003806      -0.015635       0.001068       0.014567              1.775313       1.379163      -0.031302      -0.034577       2.260447       0.511146       1.686329           0.000030
          165              H       8.247291      25.929229      14.633136       0.094346       1.046096 0.77219041E+01  0.74673542E+02                                 1.665251                            1.596626      -0.709534       2.530617                    0.999816       3.386794       9.220714       0.511623       1.237980      -0.719298      -0.004273       0.000255       0.038700       0.038936       0.001878      -0.005548       0.002018      -0.012953       0.034615      -0.013833       0.000862       0.012972              1.678625       1.553858       0.063907      -0.296298       1.484619       0.030409       1.997399           0.000004
          166              H       9.556421      20.300362      11.228966       0.089405       1.069341 0.82247475E+01  0.81841316E+02                                 1.755390                            1.697951      -1.167366       2.306697                    0.995732       3.814011      10.982901       0.468271       1.314495      -0.699583       0.014076      -0.034992       0.013533       0.040071       0.002904       0.007393      -0.004535      -0.019276       0.000347      -0.014592       0.003189       0.011403              1.775097       1.600443      -0.274276       0.103226       2.172681      -0.159113       1.552166           0.000000
          167              H       8.255920      20.303558       9.186464       0.145729       0.938952 0.64179747E+01  0.59382616E+02                                 1.561883                            1.466787      -0.831309       2.503612                    0.999717       3.132663       8.399253       0.526596       1.257093      -0.715064      -0.015479      -0.027973      -0.022914       0.039334       0.006238       0.015620       0.000264      -0.015201       0.004227      -0.020679       0.005702       0.014977              1.600724       1.397588       0.254582       0.111634       1.958661       0.340685       1.445921          -0.000005
          168              H       8.226804      22.432362       8.285078       0.079336       1.213470 0.88403535E+01  0.88024409E+02                                 1.817322                            1.691856      -0.735711       2.518954                    0.999592       3.411394       9.284020       0.506622       1.214195      -0.726123      -0.006982       0.003178      -0.043986       0.044650       0.002914       0.007302      -0.000318      -0.023110       0.028851      -0.018606       0.007037       0.011569              1.853345       1.510861      -0.059339       0.269861       1.503857      -0.040741       2.545317           0.000001
          169              H      11.326012       5.932527      13.290647       0.102976       1.142189 0.83073660E+01  0.81836376E+02                                 1.775515                            1.664869      -0.800993       2.500903                    0.999417       3.374176       9.279188       0.496930       1.251204      -0.717214       0.046673      -0.016364      -0.005378       0.049750      -0.006587      -0.009078      -0.004661       0.023885      -0.021931      -0.016306      -0.003283       0.019590              1.818700       2.137007      -0.470785      -0.064003       1.915206       0.017867       1.403888          -0.000041
          170              H      11.020836       7.719317      11.900211       0.130811       1.039077 0.71998563E+01  0.67565497E+02                                 1.592541                            1.493232      -0.746015       2.542048                    0.999794       3.014650       7.761024       0.562008       1.161347      -0.740095       0.030322       0.018592      -0.022657       0.042171      -0.005088      -0.010982      -0.013392       0.007208      -0.003263      -0.020691       0.006031       0.014660              1.623718       1.787441       0.258771      -0.408469       1.482507      -0.169904       1.601205           0.000068
          171              H       9.057142       8.895593      11.996103       0.131526       1.125892 0.81552929E+01  0.79477105E+02                                 1.722742                            1.623830      -0.909317       2.468990                    0.998797       3.195871       8.567510       0.518359       1.212475      -0.727340      -0.002220       0.034717      -0.024740       0.042688      -0.002815      -0.001973      -0.016908       0.002571       0.008897      -0.017719       0.000466       0.017253              1.751599       1.505141      -0.112747       0.039944       2.042788      -0.490762       1.706867          -0.000184
          172              H       5.213867       6.699665      17.388436       0.113781       0.944212 0.65124252E+01  0.61474747E+02                                 1.659302                            1.542754      -1.020528       2.396394                    0.997228       3.587336      10.248457       0.473446       1.370509      -0.688430      -0.023488       0.019277       0.023603       0.038476       0.000916      -0.008127       0.005451       0.000540       0.003726      -0.009955       0.000129       0.009826              1.723706       1.864730      -0.319249      -0.495741       1.643956       0.275242       1.662431          -0.000011
          173              H       5.016527       4.427022      17.193456       0.117380       0.991466 0.67846845E+01  0.63323686E+02                                 1.586483                            1.480547      -0.732755       2.531355                    0.999863       3.192933       8.453365       0.541656       1.211564      -0.725450      -0.026990      -0.015620       0.017463       0.035741       0.005314      -0.014530      -0.001183      -0.009647      -0.023834      -0.019556       0.004822       0.014734              1.635369       1.915598       0.309980      -0.382356       1.520898      -0.148456       1.469611           0.000125
          174              H       6.565053       3.282709      15.959644       0.084792       1.068900 0.73767448E+01  0.71292862E+02                                 1.753014                            1.603862      -0.918306       2.431815                    0.997711       3.620350      10.208473       0.484646       1.307677      -0.701872      -0.003234      -0.044487       0.000155       0.044605       0.005498      -0.011104      -0.001070      -0.021150      -0.018450      -0.018294       0.002524       0.015770              1.850931       1.474581       0.030341      -0.020947       2.738336       0.065592       1.339877           0.000223
          175              H       9.819543       6.424774      16.915368       0.097029       1.056997 0.77961117E+01  0.76839305E+02                                 1.776347                            1.681065      -1.193871       2.315110                    0.994758       3.721685      10.800550       0.457171       1.359321      -0.691086       0.016450       0.039129      -0.022176       0.047890       0.005542      -0.009802      -0.005110      -0.016818       0.002168      -0.015104       0.000278       0.014826              1.820012       1.511995       0.196568      -0.046334       2.201614      -0.370370       1.746426          -0.000109
          176              H       9.063612       6.763593      19.056959       0.145059       0.988605 0.68627813E+01  0.64918804E+02                                 1.657806                            1.547815      -0.859199       2.496558                    0.999473       3.219078       8.881478       0.494614       1.309089      -0.704062       0.003050       0.037744       0.021485       0.043538      -0.002964      -0.010285       0.006917      -0.019377       0.016992      -0.017157       0.000860       0.016297              1.723964       1.392202       0.089387       0.004353       2.325755       0.349837       1.453935           0.000033
          177              H       8.283958       4.957625      20.230039       0.129826       0.967079 0.69070635E+01  0.65117286E+02                                 1.602856                            1.529602      -0.774572       2.531609                    0.999747       3.178826       8.614144       0.511456       1.270266      -0.712927      -0.010884       0.008183       0.041325       0.043511       0.001400      -0.008495       0.006940      -0.015551       0.029328      -0.016219       0.000551       0.015668              1.624540       1.495588      -0.025208      -0.394103       1.377967       0.087449       2.000065          -0.000070
          178              H      15.976974      31.097814      17.250991       0.122247       0.970776 0.69056220E+01  0.65003998E+02                                 1.594936                            1.519254      -0.732081       2.542021                    0.999812       3.201117       8.626092       0.519134       1.253398      -0.716373       0.010933      -0.032673       0.018807       0.039253      -0.005427       0.006291      -0.003580      -0.018467       0.007279      -0.013680       0.001258       0.012422              1.620157       1.514849      -0.269089       0.175335       1.925715      -0.181700       1.419907          -0.000043
          179              H      15.204869      31.053064      15.103007       0.122492       1.010496 0.69853881E+01  0.66593362E+02                                 1.694305                            1.567841      -0.935048       2.441219                    0.998402       3.425389       9.591284       0.486879       1.319607      -0.700316      -0.000961      -0.031790      -0.020848       0.038028      -0.008116       0.002373       0.002935      -0.019655       0.010041      -0.014991       0.003428       0.011563              1.799346       1.407712       0.093289       0.090843       2.300564       0.514088       1.689762           0.000103
          180              H       9.079789       1.010066      14.128104       0.098825       1.059846 0.77626595E+01  0.76346652E+02                                 1.773914                            1.673365      -1.161135       2.331989                    0.994754       3.684224      10.643634       0.460388       1.352703      -0.692661      -0.014187      -0.003931      -0.045073       0.047416      -0.005898       0.010416       0.002603      -0.010393       0.031960      -0.017218       0.002298       0.014920              1.826771       1.518069       0.088944       0.241917       1.568908       0.100266       2.393337          -0.000091
          181              H      12.293301       3.599153      16.141839       0.083883       1.084758 0.74070577E+01  0.71913038E+02                                 1.789806                            1.619913      -1.091487       2.348179                    0.995594       3.740863      10.695168       0.474871       1.328522      -0.696636       0.003996       0.024495       0.033888       0.042004      -0.004859       0.009730       0.006094      -0.008048       0.011358      -0.015112       0.004227       0.010885              1.914060       1.485257       0.000406       0.064306       1.873435       0.727872       2.383487           0.000202
          182              H       3.024797       1.921041      15.921287       0.121300       0.988594 0.68041870E+01  0.63739564E+02                                 1.602463                            1.498075      -0.743068       2.530562                    0.999863       3.215070       8.610429       0.528629       1.236865      -0.719580       0.023342      -0.006730       0.025289       0.035067      -0.009849       0.012371       0.007231       0.003061       0.020642      -0.020349       0.004731       0.015618              1.655113       1.869993      -0.158925       0.471268       1.379799      -0.048089       1.715548           0.000111
          183              H       2.908335       0.591337      14.054587       0.108034       0.987901 0.69453992E+01  0.66548179E+02                                 1.702644                            1.588013      -1.032656       2.387916                    0.996839       3.630865      10.411034       0.469488       1.361577      -0.690356       0.025493      -0.027057      -0.006445       0.037729      -0.007639       0.004419       0.002987      -0.000862      -0.019225      -0.010802      -0.000102       0.010904              1.770669       1.913718      -0.594535       0.000543       1.944254       0.131697       1.454034          -0.000001
          184              H       9.919832       4.116969       9.320713       0.130811       1.121536 0.81306063E+01  0.79133458E+02                                 1.713421                            1.617610      -0.902602       2.470410                    0.998786       3.195224       8.545015       0.521451       1.206857      -0.728581       0.004334       0.005929      -0.042100       0.042736      -0.002312      -0.001500      -0.012218       0.011765       0.039290      -0.017764      -0.000253       0.018017              1.738861       1.503855      -0.020756      -0.139589       1.369265      -0.123868       2.343463          -0.000139
          185              H       7.889279       4.743465      10.241277       0.137272       1.040245 0.71973293E+01  0.67674655E+02                                 1.610010                            1.505966      -0.759179       2.542163                    0.999781       3.002165       7.788539       0.551266       1.181654      -0.735383      -0.031362       0.010447      -0.027957       0.043293      -0.011571       0.001555      -0.007794       0.018858       0.025831      -0.020654       0.005678       0.014977              1.647121       1.809830      -0.217140       0.454218       1.432398      -0.138780       1.699136           0.000048
          186              H       7.569006       4.417432      12.472367       0.102089       1.151225 0.84303401E+01  0.83454608E+02                                 1.793465                            1.683648      -0.795148       2.502433                    0.999365       3.406209       9.427471       0.490696       1.260924      -0.714961      -0.045999       0.013161       0.009853       0.048849      -0.010899      -0.000998      -0.003264       0.027684      -0.014910      -0.016172      -0.003932       0.020104              1.833820       2.176245      -0.288491      -0.358138       1.555413       0.223528       1.769803          -0.000071
          187              H       7.287552      27.981319       4.212860       0.054824       1.271940 0.95100568E+01  0.98296367E+02                                 1.983968                            1.832066      -1.251651       2.261751                    0.993401       4.092851      12.078910       0.447735       1.323519      -0.697200       0.012636      -0.004935      -0.030933       0.033777      -0.010641      -0.005924       0.002085      -0.004766       0.004406      -0.012506      -0.000280       0.012786              2.070286       1.925358      -0.099006      -0.573691       1.692988       0.250985       2.592512           0.000012
          188              H       6.083023      29.707377       4.027469       0.129583       0.993156 0.66639220E+01  0.62839521E+02                                 1.681713                            1.537592      -0.826313       2.496522                    0.999288       3.370181       9.412070       0.488224       1.330405      -0.698284      -0.009807       0.006038      -0.031161       0.033221      -0.009256       0.007489      -0.003796      -0.011075       0.024284      -0.015824       0.000972       0.014853              1.780818       1.382716      -0.034726       0.031432       1.691466      -0.513687       2.268271           0.000030
          189              H      16.334992      30.615156       6.034810       0.094188       1.046999 0.77262309E+01  0.74685364E+02                                 1.661997                            1.593687      -0.708144       2.530371                    0.999824       3.385699       9.199582       0.514007       1.232734      -0.720452      -0.004920       0.038753      -0.000181       0.039064      -0.005387      -0.001573      -0.002018      -0.023659       0.002290      -0.013650       0.000808       0.012842              1.675283       1.550942      -0.295373      -0.063756       1.993086      -0.030192       1.481823           0.000004
          190              H       6.860520      27.210987      11.663677       0.089291       1.068698 0.82164327E+01  0.81724901E+02                                 1.753574                            1.696216      -1.168384       2.306411                    0.995615       3.810561      10.965005       0.468948       1.313138      -0.699875       0.013733       0.013575       0.035237       0.040181       0.007465      -0.002734       0.004348      -0.010160       0.028829      -0.014662       0.003339       0.011324              1.773237       1.598801       0.103105       0.273952       1.550621       0.159065       2.170290           0.000000
          191              H      16.343618      25.168485      11.660481       0.146598       0.938019 0.64132515E+01  0.59364722E+02                                 1.565333                            1.469758      -0.842266       2.500171                    0.999620       3.132754       8.418324       0.523856       1.263119      -0.713767      -0.015499      -0.022507       0.027705       0.038915       0.015668      -0.006145      -0.000232      -0.009950       0.020137      -0.020659       0.005663       0.014995              1.604378       1.400430       0.112054      -0.255603       1.448920      -0.342056       1.963784          -0.000005
          192              H      16.314503      24.267098       9.531676       0.079813       1.213735 0.88440623E+01  0.88084663E+02                                 1.818896                            1.693244      -0.743704       2.516506                    0.999532       3.411711       9.290966       0.505870       1.215678      -0.725785      -0.006900      -0.043739      -0.002949       0.044378       0.007599      -0.002725       0.000359      -0.026110       0.020173      -0.018759       0.006988       0.011771              1.854963       1.512018       0.270201       0.059406       2.547810       0.040790       1.505060           0.000001
          193              H      11.326013      10.049494       2.691372       0.103638       1.138027 0.82717847E+01  0.81397352E+02                                 1.770990                            1.661174      -0.797188       2.502544                    0.999423       3.369174       9.259984       0.497545       1.251015      -0.717251       0.046166       0.016235       0.005276       0.049221       0.006671       0.009078      -0.004773       0.023778      -0.022458      -0.016458      -0.003168       0.019627              1.813858       2.130270       0.468140       0.063660       1.910062       0.017678       1.401242          -0.000041
          194              H      11.020837       8.262704       4.081808       0.131611       1.034599 0.71619109E+01  0.67125256E+02                                 1.588667                            1.489864      -0.747175       2.542271                    0.999803       3.007456       7.739379       0.562281       1.162239      -0.739903       0.030232      -0.018516       0.021941       0.041692       0.004853       0.010953      -0.013682       0.007251      -0.003690      -0.020820       0.005951       0.014869              1.619674       1.782729      -0.257695       0.406807       1.479040      -0.169212       1.597254           0.000068
          195              H       9.057144       7.086428       3.985915       0.131347       1.127929 0.81737150E+01  0.79711050E+02                                 1.725880                            1.626490      -0.908790       2.469158                    0.998785       3.198199       8.580007       0.517479       1.213709      -0.727069      -0.002357      -0.035092       0.024597       0.042919       0.002643       0.001978      -0.016957       0.003584       0.008735      -0.017995       0.000927       0.017068              1.754911       1.507548       0.113083      -0.040073       2.047119      -0.492422       1.710064          -0.000184
          196              H      10.605664       9.282361      30.557619       0.115094       0.945359 0.65213587E+01  0.61570615E+02                                 1.659151                            1.542609      -1.021090       2.395996                    0.997180       3.587536      10.244792       0.474095       1.368375      -0.688805      -0.022982      -0.019088      -0.023106       0.037768      -0.000682       0.008186       0.005347       0.000803       0.004678      -0.009744      -0.000309       0.010053              1.723547       1.864515       0.319217       0.495693       1.643768       0.275225       1.662357          -0.000011
          197              H      10.408324      11.555004      30.752600       0.116894       0.992312 0.67923877E+01  0.63417930E+02                                 1.587941                            1.481795      -0.732137       2.531454                    0.999864       3.195106       8.462510       0.541167       1.212231      -0.725301      -0.027014       0.015917      -0.017774       0.036042      -0.005393       0.014372      -0.000918      -0.009498      -0.024616      -0.019525       0.004903       0.014622              1.636936       1.917575      -0.310477       0.382891       1.522320      -0.148699       1.470914           0.000125
          198              H       6.565054      12.699312       0.022375       0.085081       1.069682 0.73786604E+01  0.71254391E+02                                 1.747148                            1.598931      -0.895239       2.440289                    0.998065       3.613242      10.155646       0.488156       1.299311      -0.703607      -0.002812       0.044157      -0.000321       0.044248      -0.005662       0.011387      -0.000913      -0.021552      -0.019247      -0.018773       0.002660       0.016112              1.844389       1.469950      -0.030134       0.020790       2.727208       0.065252       1.336011           0.000223
          199              H      15.211340       9.557252      31.030687       0.096813       1.059375 0.78167660E+01  0.77077110E+02                                 1.777088                            1.681757      -1.188991       2.316477                    0.994785       3.724798      10.804318       0.457802       1.356846      -0.691551       0.016033      -0.039418       0.022334       0.048059      -0.005938       0.009574      -0.005000      -0.016609       0.001955      -0.014906       0.000068       0.014839              1.820772       1.512567      -0.196649       0.046352       2.202564      -0.370573       1.747186          -0.000109
          200              H      14.455410       9.218433      28.889097       0.143263       0.991219 0.68841384E+01  0.65169485E+02                                 1.660746                            1.550243      -0.859829       2.495863                    0.999424       3.223502       8.896135       0.494231       1.309125      -0.704078       0.002909      -0.038834      -0.021848       0.044653       0.002706       0.010252       0.006868      -0.018938       0.017873      -0.017027       0.000868       0.016159              1.727206       1.394244      -0.089648      -0.004390       2.331112       0.351091       1.456261           0.000033
          201              H      13.675755      11.024401      27.716016       0.130924       0.966349 0.69009793E+01  0.65046691E+02                                 1.602051                            1.528913      -0.773964       2.531880                    0.999744       3.177047       8.608922       0.511571       1.270240      -0.712919      -0.010956      -0.008412      -0.040843       0.043116      -0.001438       0.008557       0.006920      -0.015231       0.029460      -0.016157       0.000481       0.015676              1.623697       1.494881       0.025177       0.393737       1.377362       0.087360       1.998847          -0.000070
          202              H      15.976974      16.848249      30.695065       0.123062       0.967581 0.68793284E+01  0.64715143E+02                                 1.593929                            1.518362      -0.731118       2.543721                    0.999804       3.196069       8.618602       0.518096       1.256713      -0.715675       0.011093       0.032819      -0.018359       0.039207       0.005125      -0.006495      -0.003318      -0.017981       0.007735      -0.013587       0.001615       0.011972              1.619113       1.513924       0.268809      -0.175140       1.924346      -0.181533       1.419069          -0.000043
          203              H       9.813073      16.892994       0.879011       0.122898       1.010497 0.69841638E+01  0.66567427E+02                                 1.692980                            1.566686      -0.885294       2.464507                    0.998933       3.423310       9.579102       0.487616       1.317895      -0.700663      -0.000532       0.031469       0.020954       0.037811       0.007919      -0.002577       0.002870      -0.020406       0.010199      -0.015229       0.003562       0.011667              1.797855       1.406673      -0.093149      -0.090704       2.298492       0.513574       1.688399           0.000103
          204              H       9.079789      14.971955       1.853914       0.099003       1.060395 0.77678349E+01  0.76419509E+02                                 1.775376                            1.674556      -1.165113       2.330396                    0.994667       3.686330      10.655449       0.459908       1.353725      -0.692447      -0.014152       0.003571       0.044961       0.047271       0.005860      -0.010342       0.002704      -0.011215       0.031074      -0.017343       0.002761       0.014582              1.828373       1.519101      -0.089106      -0.242408       1.569970       0.100509       2.396049          -0.000092
          205              H      17.685097      12.382873      31.804217       0.082818       1.089769 0.74458789E+01  0.72366167E+02                                 1.793115                            1.622444      -1.103097       2.342770                    0.995508       3.748037      10.712471       0.475370       1.325729      -0.697179       0.004081      -0.024588      -0.034208       0.042325       0.004754      -0.009684       0.006186      -0.008364       0.011368      -0.015118       0.004167       0.010950              1.917919       1.487521      -0.000481      -0.064555       1.877103       0.730420       2.389133           0.000202
          206              H       3.024798      14.060980       0.060732       0.120884       0.991283 0.68245952E+01  0.63947445E+02                                 1.601668                            1.497417      -0.739277       2.530135                    0.999862       3.217257       8.603700       0.530542       1.232083      -0.720628       0.022799       0.006584      -0.025275       0.034670       0.010012      -0.012772       0.007099       0.003666       0.020230      -0.020605       0.004575       0.016030              1.654249       1.868908       0.158819      -0.470768       1.379261      -0.048021       1.714579           0.000111
          207              H       2.908334      15.390684       1.927431       0.108154       0.987204 0.69390067E+01  0.66463003E+02                                 1.700933                            1.586567      -1.036862       2.387090                    0.996867       3.628350      10.397544       0.470081       1.360351      -0.690601       0.026053       0.027302       0.006057       0.038221       0.007566      -0.004339       0.002884      -0.001648      -0.018091      -0.010533      -0.000130       0.010663              1.768816       1.911591       0.593477      -0.000562       1.942109       0.131480       1.452748          -0.000002
          208              H       9.919831      11.865052       6.661305       0.130886       1.123192 0.81475209E+01  0.79356354E+02                                 1.716919                            1.620718      -0.908257       2.468887                    0.998823       3.197304       8.559728       0.520151       1.208984      -0.728104       0.004597      -0.005974       0.042061       0.042731       0.002364       0.001464      -0.012296       0.011519       0.039120      -0.017711      -0.000329       0.018040              1.742494       1.506765       0.020857       0.139977       1.371716      -0.124267       2.349000          -0.000139
          209              H       7.889279      11.238556       5.740741       0.136500       1.044082 0.72271649E+01  0.67995210E+02                                 1.610027                            1.505931      -0.754495       2.541817                    0.999795       3.009737       7.799124       0.553251       1.176720      -0.736481      -0.031410      -0.010018       0.028029       0.043274       0.011723      -0.001919      -0.008183       0.018988       0.026134      -0.020936       0.005332       0.015604              1.647148       1.809921       0.217263      -0.454420       1.432352      -0.138903       1.699171           0.000048
          210              H       7.569006      11.564589       3.509651       0.101204       1.154056 0.84579775E+01  0.83819618E+02                                 1.798847                            1.688333      -0.811015       2.496722                    0.999241       3.411103       9.454597       0.489042       1.263808      -0.714357      -0.046391      -0.013139      -0.010532       0.049352       0.010821       0.000798      -0.003491       0.027792      -0.013779      -0.016391      -0.003524       0.019915              1.839491       2.183516       0.289942       0.359796       1.559779       0.224658       1.775180          -0.000072
          211              H      12.679352      19.964739      11.769158       0.055504       1.270294 0.94963499E+01  0.98126743E+02                                 1.982996                            1.831300      -1.252140       2.261759                    0.993387       4.090299      12.072649       0.447591       1.324322      -0.697041       0.012570       0.005132       0.030933       0.033782       0.010611       0.005657       0.001979      -0.004712       0.003845      -0.012319      -0.000281       0.012600              2.069235       1.924469       0.098847       0.573124       1.692304       0.250673       2.590932           0.000012
          212              H      11.474824      18.238681      11.954550       0.129264       0.993346 0.66633389E+01  0.62827370E+02                                 1.681426                            1.537113      -0.834620       2.493004                    0.999162       3.369364       9.406709       0.488538       1.329692      -0.698436      -0.009975      -0.006493       0.031307       0.033493       0.009022      -0.007618      -0.003615      -0.010787       0.025170      -0.015772       0.000971       0.014801              1.780640       1.382290       0.034769      -0.031566       1.691001      -0.513969       2.268631           0.000030
          213              H      10.943193      17.330902       9.947208       0.095149       1.042536 0.76877817E+01  0.74232975E+02                                 1.658575                            1.590816      -0.710486       2.530461                    0.999812       3.379210       9.181772       0.513854       1.234441      -0.720087      -0.004746      -0.038318       0.000546       0.038614       0.005162       0.001679      -0.001635      -0.023795       0.002010      -0.013580       0.000813       0.012767              1.671764       1.548073       0.293838       0.063548       1.987655      -0.030145       1.479563           0.000004
          214              H      12.252322      20.735071       4.318341       0.089792       1.065128 0.81830637E+01  0.81310369E+02                                 1.749865                            1.692970      -1.156549       2.312020                    0.995932       3.803956      10.940502       0.469312       1.313451      -0.699832       0.014525      -0.013766      -0.035126       0.040426      -0.007266       0.003266       0.004059      -0.009577       0.029231      -0.014532       0.003305       0.011227              1.769374       1.595795      -0.102717      -0.272693       1.547771       0.158193       2.164555           0.000000
          215              H      10.951820      22.777573       4.321538       0.144442       0.944385 0.64633861E+01  0.59923907E+02                                 1.569652                            1.473282      -0.840856       2.499041                    0.999624       3.143558       8.444180       0.524594       1.259339      -0.714558      -0.015208       0.022818      -0.028485       0.039539      -0.015862       0.006217      -0.000301      -0.009781       0.020364      -0.020848       0.005647       0.015201              1.609054       1.403904      -0.112736       0.257058       1.452798      -0.344105       1.970460          -0.000005
          216              H      10.922704      23.678960       6.450343       0.079983       1.209268 0.88039793E+01  0.87564195E+02                                 1.812400                            1.687839      -0.745501       2.515615                    0.999576       3.405573       9.260328       0.507510       1.213428      -0.726302      -0.006698       0.044112       0.002755       0.044703      -0.007575       0.002762       0.000330      -0.025532       0.021314      -0.018690       0.007355       0.011335              1.848103       1.507342      -0.268375      -0.059089       2.536444       0.040610       1.500524           0.000001
          217              C       2.950392       2.656212       6.408789       0.075534      25.319270 0.33012401E+03  0.72885526E+04                                 7.649618                            6.186976       0.072924       2.045205                    0.999315      26.123849      74.218158       0.638015       0.434822      -1.046467       0.030148      -0.038552       0.008844       0.049733      -0.004285      -0.013913      -0.039011       0.038313      -0.051646      -0.055132       0.020981       0.034151              8.301762       8.617351      -1.934511       0.841314       6.615556       2.321151       9.672378          -0.001383
          218              C      11.963320      31.617548       8.359874       0.730296      20.510076 0.21049003E+03  0.42402296E+04                                 7.235514                            5.394906      -0.562124       1.900678                    0.997679      21.643237      62.873861       0.586382       0.518522      -0.980746      -0.016678      -0.015532       0.067399       0.071148       0.000565       0.001887       0.036424      -0.174962      -0.192064      -0.071181      -0.055281       0.126461              8.522350       9.760657      -1.325653       1.135167       4.635300      -1.647740      11.171092           0.000667
          219              C       8.265624       7.706534      29.723358       0.608181      20.666904 0.24478193E+03  0.50835755E+04                                 7.054293                            5.628962      -0.245904       1.963796                    0.999253      23.055244      66.409215       0.607586       0.485410      -1.004329       0.009893      -0.007386       0.027003       0.029691       0.067651       0.012540       0.076840       0.000682       0.001773      -0.096529      -0.012153       0.108682              7.852795       8.057952      -2.719067       0.268544       8.595045      -2.569455       6.905389           0.000010
          220              C       3.126164       3.484081       7.473192      -0.072940      27.530165 0.37590634E+03  0.85284002E+04                                 7.967640                            6.516061       0.148536       2.047549                    0.999668      27.476788      77.788144       0.637377       0.423567      -1.058887      -0.004977      -0.023190       0.033574       0.041107      -0.000994      -0.009369       0.006623      -0.001372      -0.004192      -0.011590      -0.000019       0.011610              8.541327       9.254537      -1.888759       0.563945       6.662451       2.453416       9.706991          -0.000021
          221              C       4.284322       3.423350       8.166811      -0.055468      28.435286 0.38962973E+03  0.89733401E+04                                 8.280792                            6.746704      -0.156916       1.945050                    0.999059      28.366884      82.523491       0.607074       0.438089      -1.043683      -0.011215      -0.015490       0.008986       0.021130       0.020239      -0.023391      -0.003149      -0.015392      -0.048762      -0.034627      -0.000709       0.035335              8.797258      10.513996      -2.318644       1.337518       7.208349       2.253090       8.669430          -0.000420
          222              C       5.251612       2.533151       7.793791      -0.062336      37.810573 0.46690778E+03  0.11161099E+05                                 9.877021                            7.290557      -0.124097       1.963198                    0.999094      28.223415      81.493823       0.600217       0.426896      -1.058887      -0.030468       0.015996       0.006022       0.034935       0.028901      -0.033174      -0.031173      -0.023264       0.026357      -0.040570      -0.022916       0.063486             11.513207      13.117735      -2.113886       3.990138       8.653631       3.329648      12.768256          -0.002427
          223              C       6.556427       2.505662       8.566042       0.569753      21.492743 0.25993353E+03  0.54649355E+04                                 7.204871                            5.796905      -0.413489       1.913614                    0.998112      23.379666      67.155721       0.600927       0.484799      -1.007397       0.034914       0.021551       0.028111       0.049736       0.002406       0.016104       0.014654      -0.174936      -0.224858      -0.083555      -0.042531       0.126086              8.006968       9.471635       0.193643       2.091655       4.215265       0.442929      10.334003          -0.000528
          224              C       5.024078       1.718707       6.721078       0.125029      33.993813 0.38924204E+03  0.89931899E+04                                 9.563260                            6.917699      -0.436595       1.876497                    0.998841      27.194314      80.138275       0.575012       0.461036      -1.026894      -0.034860       0.001377      -0.015155       0.038036      -0.002453      -0.023331      -0.034995       0.015044      -0.004210      -0.045382       0.005708       0.039674             11.279013      11.119206      -3.449585       1.942379      10.036316       3.777616      12.681516          -0.000514
          225              C       5.988132       0.758827       6.179927       0.178566      33.654768 0.38339469E+03  0.88324473E+04                                 9.561958                            6.900991      -0.549568       1.844607                    0.998383      26.793171      79.070034       0.570773       0.465809      -1.023347       0.028658       0.017338      -0.036166       0.049294       0.041739      -0.012119       0.014240       0.038517      -0.068276      -0.048143      -0.009288       0.057431             11.471263      10.300513      -5.304384       1.000577      10.234572      -0.123628      13.878703           0.006744
          226              C      16.467630       6.220206      28.933846       0.660218      18.295600 0.20718727E+03  0.41461855E+04                                 6.570800                            5.258619      -0.314851       1.962259                    0.998927      22.207027      63.742516       0.611517       0.500509      -0.992089      -0.019500      -0.001563       0.005160       0.020232       0.020337       0.102312       0.035180       0.017946      -0.007160      -0.100221      -0.018231       0.118453              7.233095       6.043732      -0.257472      -2.360073       8.904450      -0.843178       6.751104           0.000002
          227              C      12.174678      31.872621       6.902314      -0.089322      38.210366 0.46266756E+03  0.11028586E+05                                 9.939444                            7.237311      -0.119249       1.972534                    0.998646      27.992156      80.569897       0.605255       0.424538      -1.060927       0.038878       0.015180      -0.027464       0.049962       0.030977       0.001080       0.004924       0.022210      -0.095998      -0.032894      -0.016184       0.049078             12.072329      10.213262      -4.228614       0.252037       8.702863      -1.818258      17.300861          -0.000865
          228              C      13.092363      31.129457       6.229471      -0.048480      29.512412 0.38900925E+03  0.89483700E+04                                 8.483858                            6.723200       0.060742       2.018606                    0.999344      28.022529      81.261974       0.611081       0.435736      -1.045920      -0.004608       0.029219      -0.009553       0.031085       0.024089       0.009846      -0.006035      -0.031032      -0.086906      -0.035276      -0.007867       0.043143              9.458368       9.292824      -3.734486      -0.562168       7.087083      -0.201020      11.995196           0.001494
          229              C      13.188337      31.212883       4.887301      -0.128613      29.062175 0.38804431E+03  0.88486690E+04                                 8.124762                            6.522512       0.413833       2.119647                    0.999782      27.993486      78.714147       0.653326       0.411131      -1.069860      -0.001022       0.009633       0.029641       0.031184      -0.011446      -0.003435       0.017959      -0.017476      -0.011419      -0.017617      -0.009073       0.026691              9.010412       9.537522      -3.346400       0.053045       6.486977      -0.846580      11.006737          -0.000018
          230              C       6.899347       0.015983       4.216056       0.076349      26.324668 0.33424554E+03  0.73872955E+04                                 7.796320                            6.176063       0.222891       2.085612                    0.999801      26.206271      73.993593       0.647585       0.427946      -1.052804      -0.031338       0.029973       0.038154       0.057760       0.035497      -0.010874       0.011350      -0.021871       0.032580      -0.046745       0.014636       0.032109              8.740461       8.810291      -2.999752       0.012319       6.235664      -0.321294      11.175427          -0.001427
          231              C       9.298693      30.516067       5.692795       0.100547      24.486541 0.33980437E+03  0.76056747E+04                                 7.663201                            6.411135      -0.236096       1.951214                    0.997469      26.598773      77.709610       0.603289       0.453599      -1.028795      -0.010099       0.001634      -0.043791       0.044971       0.023346      -0.015854       0.005156       0.056101      -0.001599      -0.039118      -0.001945       0.041063              8.470631       4.976015      -0.779798      -0.410450       8.834529      -1.163426      11.601350          -0.004530
          232              C       9.777485      29.253488       5.906954      -0.089700      27.309388 0.39554110E+03  0.91246354E+04                                 8.041407                            6.773553       0.019070       2.015468                    0.998179      27.906391      80.695295       0.610393       0.434983      -1.047741      -0.017675      -0.018593      -0.008656       0.027075       0.001384       0.006232      -0.003064       0.010867      -0.023599      -0.011053      -0.000342       0.011395              8.709306       5.637098      -1.324007      -1.390991       8.653344      -0.489765      11.837476           0.001089
          233              C      10.205594      28.556671       4.832962      -0.041467      27.346520 0.38132377E+03  0.87204599E+04                                 8.032145                            6.643515       0.049134       2.018541                    0.999391      27.699167      79.866085       0.617060       0.434043      -1.047835      -0.026570       0.002779      -0.007784       0.027826       0.023380       0.000254      -0.010223       0.006498      -0.058561      -0.025545      -0.008631       0.034176              8.708249       5.813605      -2.175358      -1.233291       8.455792       0.171755      11.855351          -0.002276
          234              C      10.085896      29.058507       3.570383      -0.088268      36.361997 0.46446969E+03  0.11085830E+05                                 9.626568                            7.273375      -0.066164       1.990158                    0.998509      28.061292      80.904887       0.600827       0.427116      -1.058986      -0.003556      -0.018198       0.029756       0.035060       0.036363      -0.004178      -0.004596      -0.008887      -0.075935      -0.025829      -0.023974       0.049803             11.165275       7.329716      -3.864218      -1.995833      12.220473       0.920532      13.945635           0.000525
          235              C       9.491719      30.282729       3.426545       0.134646      32.391684 0.38185257E+03  0.87861434E+04                                 9.384732                            6.951799      -0.405241       1.886915                    0.998951      27.143621      79.998111       0.560885       0.474602      -1.018796      -0.015646       0.017628       0.039236       0.045772       0.034463      -0.004079      -0.007466       0.033422       0.004024      -0.039404       0.000307       0.039097             11.324055       6.120091      -2.681656       0.894057      12.331928      -2.519426      15.520147           0.002057
          236              C       9.278204      30.947581       2.147983       0.145169      32.274834 0.37763968E+03  0.86689762E+04                                 9.399561                            6.939652      -0.423450       1.884314                    0.998851      26.995459      79.583695       0.557939       0.478221      -1.016413       0.020379       0.038907      -0.007188       0.044505      -0.026243      -0.030809      -0.005897       0.030003      -0.016892      -0.042030      -0.003410       0.045440             11.403453       6.171591       1.042797       2.643081      12.203669      -2.714641      15.835098           0.001964
          237              C       8.718536      30.349214       1.050978      -0.058671      36.360267 0.45053535E+03  0.10677655E+05                                 9.654147                            7.181825      -0.149478       1.970230                    0.998231      27.616484      79.487418       0.601987       0.429311      -1.057038       0.012726       0.007937      -0.034252       0.037392      -0.033575      -0.030516       0.017264       0.035445      -0.051131      -0.032814      -0.029211       0.062025             11.575116       7.751629       4.279002       1.366296      14.554230      -1.865548      12.419488           0.000142
          238              C      14.031610      31.075761      31.868465      -0.073755      28.222739 0.38673545E+03  0.88595903E+04                                 8.143325                            6.637539       0.249955       2.078701                    0.999164      27.904723      80.060095       0.625857       0.427200      -1.053888       0.018829      -0.000653       0.016603       0.025112      -0.010722      -0.009645       0.014467       0.022778      -0.006724      -0.021533      -0.003481       0.025014              9.184331       6.069454       2.481026       0.549949      10.641865      -2.432980      10.841674          -0.001843
          239              C       9.076551       0.391245      31.847049      -0.116157      28.900394 0.41021456E+03  0.95553875E+04                                 8.342136                            6.878922       0.027466       2.003180                    0.998522      28.685502      83.513742       0.607866       0.432575      -1.048573       0.004074      -0.017038       0.003665       0.017897      -0.005870      -0.002448      -0.012965      -0.008797      -0.004467      -0.014475      -0.001273       0.015747              9.389013       5.924119       2.264166      -0.022316      10.269153      -1.788037      11.973766           0.001450
          240              C       4.145216       0.958921       1.016456       0.088182      25.122963 0.33640794E+03  0.75095591E+04                                 7.768184                            6.357497      -0.188213       1.963450                    0.997981      26.667488      77.765428       0.609005       0.450544      -1.030700      -0.000424      -0.032073       0.031642       0.045056      -0.002249      -0.019322      -0.012128       0.019494      -0.070647      -0.034725       0.005874       0.028852              8.785348       5.032416       1.186161       0.167765       9.628598      -1.807251      11.695030          -0.004747
          241              C       8.056423      29.019510       1.114906       0.604288      21.293909 0.24461503E+03  0.50735250E+04                                 7.194142                            5.629680      -0.229715       1.977375                    0.999255      22.839680      65.504181       0.607805       0.485865      -1.005226      -0.004780      -0.025128      -0.014189       0.029251      -0.050503       0.059754      -0.044253       0.066790       0.191515      -0.093475      -0.028747       0.122223              8.170059       8.053219       2.468328      -1.599030      10.703441       0.664104       5.753518           0.000267
          242              C      10.731834      28.307352       2.448445       0.605897      21.790291 0.24739491E+03  0.51361744E+04                                 7.262448                            5.636771      -0.199319       1.982990                    0.999294      22.846656      65.160549       0.612570       0.481616      -1.009303       0.006550      -0.022781      -0.013699       0.027378       0.010446       0.096091      -0.032931       0.087066       0.002593      -0.096445      -0.024897       0.121342              8.246255       6.165305      -0.873474      -2.847641      10.299107       1.167533       8.274353           0.000286
          243              C       1.194822       0.613710       3.081333       0.088328      26.421525 0.32685848E+03  0.72025336E+04                                 7.889988                            6.153196       0.123570       2.059954                    0.999568      26.097498      74.205949       0.639893       0.434383      -1.046151       0.029031       0.055296       0.005392       0.062686      -0.012082      -0.038995       0.007536      -0.026838       0.002433      -0.046533       0.006537       0.039997              9.021035       8.862511       1.862721       2.587621       9.945279      -2.473477       8.255314          -0.001329
          244              C      11.090932       0.719191       2.080859      -0.133878      29.454713 0.39024862E+03  0.89258315E+04                                 8.239695                            6.567826       0.394117       2.114879                    0.999731      28.157694      79.711432       0.646049       0.414508      -1.065965      -0.000813       0.024686      -0.007871       0.025923       0.007479       0.003935       0.010235      -0.030703      -0.036842      -0.015788      -0.010491       0.026279              9.284112       9.453704       1.870148       2.952802       9.518717      -2.480356       8.879914           0.000116
          245              C      11.161026       1.831540       1.307329      -0.060038      30.466844 0.40317563E+03  0.93497674E+04                                 8.631793                            6.814738       0.104530       2.023663                    0.999664      28.438818      82.579728       0.611455       0.431952      -1.049075       0.004600       0.013605       0.038187       0.040798      -0.023129      -0.012741       0.018602       0.021595       0.044695      -0.034855      -0.002950       0.037805              9.788269       9.287102       2.549031       2.737749      11.157827      -2.689381       8.919877           0.001562
          246              C       1.300501       2.822425       1.548977      -0.099197      39.398388 0.47219713E+03  0.11306785E+05                                10.126514                            7.298079      -0.092231       1.978294                    0.998788      28.164494      81.097774       0.604735       0.422985      -1.062508      -0.038696      -0.016338       0.028135       0.050556      -0.013170      -0.027746       0.016813       0.051936      -0.030849      -0.034020      -0.016330       0.050350             12.511345      10.050959       2.051247       3.637014      14.009808      -5.216758      13.473268          -0.001099
          247              C       2.089861       2.675071       2.675070       0.182923      34.054266 0.38462318E+03  0.88633141E+04                                 9.619565                            6.897074      -0.527317       1.851789                    0.998436      26.741590      78.797788       0.573086       0.463794      -1.024979      -0.030960      -0.019702       0.033804       0.049894      -0.015287      -0.039849       0.013355       0.043887      -0.073494      -0.045432      -0.014480       0.059912             11.663904      10.179550       2.218087       4.966737      13.285403      -1.649592      11.526760           0.006888
          248              C       3.038817       3.663079       3.195764       0.122454      34.488867 0.39503238E+03  0.91590945E+04                                 9.646683                            6.957897      -0.442564       1.872750                    0.998992      27.299374      80.542404       0.574820       0.459573      -1.027893       0.031035      -0.010585       0.013457       0.035444       0.019706      -0.005363      -0.018160       0.046348       0.075490      -0.046323       0.010938       0.035385             11.424023      11.087717       0.341518       3.878129      15.796278       0.738764       7.388073          -0.000644
          249              C       2.795108       4.990226       3.370288      -0.064714      37.447896 0.45506712E+03  0.10821198E+05                                 9.816697                            7.200836      -0.143510       1.956786                    0.999191      28.206579      81.546079       0.602816       0.427289      -1.057394       0.023859       0.010778       0.012831       0.029156       0.012936      -0.039389      -0.014883       0.000621       0.085772      -0.038101      -0.019222       0.057323             11.445037      12.910333      -2.247672       3.939491      14.540814      -0.166150       6.883963          -0.001290
          250              C       3.728967       5.758961       3.967696      -0.052958      28.573449 0.39163587E+03  0.90329025E+04                                 8.317183                            6.770798      -0.174962       1.938197                    0.999191      28.418953      82.789225       0.604968       0.438964      -1.042958       0.011061      -0.002856      -0.012829       0.017178       0.010142      -0.030599       0.008997       0.007242       0.027996      -0.034028      -0.001154       0.035182              8.840601      10.643020       0.048948       2.738620      10.158680       0.647668       5.720104          -0.000744
          251              C       4.925947       5.215892       4.356698      -0.073896      27.750809 0.38032480E+03  0.86559057E+04                                 8.024930                            6.563448       0.138959       2.045690                    0.999615      27.536300      78.139128       0.633589       0.424757      -1.057898       0.003697       0.020748      -0.030778       0.037303       0.003927      -0.002216       0.002666      -0.001263      -0.019914      -0.008206       0.000881       0.007325              8.615181       9.454781       0.740199       1.890861      11.081322       0.005668       5.309439           0.000041
          252              C       5.103877       3.892581       4.155964       0.075438      25.365783 0.33072003E+03  0.73141020E+04                                 7.678486                            6.204391      -0.013738       2.014914                    0.999265      26.301803      75.091743       0.634507       0.436485      -1.044169      -0.033362      -0.013199      -0.033486       0.049077       0.013255      -0.003843      -0.016561       0.081566       0.072234      -0.057965       0.022436       0.035529              8.345026       8.705817       0.496546       2.048695      10.978956      -0.073301       5.350305          -0.001628
          253              C       1.503233       5.625032       2.940052       0.560198      22.187165 0.26815877E+03  0.56764037E+04                                 7.345570                            5.874147      -0.393693       1.917092                    0.998262      23.517363      67.565966       0.599647       0.482535      -1.009561      -0.038992       0.030832       0.004166       0.049884      -0.019024      -0.002218       0.089831      -0.032919       0.201046      -0.081386      -0.043615       0.125001              8.197000       9.656457      -1.921469       1.183361       9.553580      -2.461083       5.380964          -0.000265
          254              C       1.449315       3.923586       0.582065       0.736781      20.318036 0.20707047E+03  0.41558395E+04                                 7.188325                            5.345318      -0.581459       1.893413                    0.997679      21.595653      62.694843       0.589801       0.517440      -0.980894       0.007091       0.050069      -0.048539       0.070094      -0.007981      -0.008597       0.093990      -0.071869       0.113337      -0.067152      -0.055595       0.122747              8.503341       9.427199       0.326605       1.673683       8.002572      -3.621713       8.080251           0.000598
          255              C       6.615732      10.986044      28.246619       0.094246      23.163031 0.31565964E+03  0.69839364E+04                                 7.456221                            6.213648      -0.403567       1.883639                    0.997887      27.308748      81.118243       0.603559       0.458675      -1.018933       0.017354      -0.045970      -0.004336       0.049327       0.006314      -0.052459      -0.040610       0.008522      -0.094962      -0.076097       0.008595       0.067502              8.129519       6.119156      -1.627607       1.283404      10.407689       1.237526       7.861710           0.000004
          256              C       7.227162      11.136275      29.298236      -0.131490      26.327263 0.34291147E+03  0.76819001E+04                                 7.875280                            6.321942      -0.037231       1.995604                    0.998035      27.946585      81.308675       0.625560       0.437069      -1.039847       0.006515       0.006044       0.000576       0.008905       0.011374      -0.032839      -0.020089       0.021157      -0.037747      -0.037904      -0.008696       0.046600              8.802227       6.087072      -1.571262       1.516117      12.171177       1.089714       8.148433           0.000049
          257              C       7.601353       9.972784      29.745733      -0.057719      29.409559 0.37336926E+03  0.84948023E+04                                 8.395820                            6.520947       0.251978       2.077484                    0.999313      27.834655      80.085837       0.630344       0.427085      -1.051937      -0.032449      -0.017231      -0.032082       0.048775       0.010525      -0.016454      -0.004628       0.068371       0.048946      -0.044007       0.004150       0.039857              9.653171       6.192419      -2.610450       1.379390      14.774068       0.721595       7.993026          -0.000058
          258              C       7.562533       8.777329      29.061702      -0.089715      35.003264 0.43378497E+03  0.10226002E+05                                 9.514488                            7.131879      -0.261829       1.929810                    0.998127      28.118751      81.816543       0.590895       0.439708      -1.046392      -0.015825       0.032809       0.025051       0.044208       0.012519      -0.046812      -0.011762       0.041396      -0.048551      -0.045983      -0.016065       0.062048             11.213657       7.449285      -2.568904       2.781601      15.910388       0.764820      10.281298          -0.000005
          259              C       7.020118       8.639884      27.856658       0.150584      37.330312 0.44663444E+03  0.10642565E+05                                10.233899                            7.400930      -0.478759       1.864304                    0.998170      27.412504      81.096683       0.558934       0.459888      -1.031168      -0.038756       0.018114      -0.027824       0.051032       0.030817      -0.037915      -0.014891       0.041491      -0.054829      -0.039329      -0.026485       0.065814             12.474190       6.437873      -0.146832       1.592122      19.306118       5.681567      11.678580          -0.000011
          260              C       7.049234       7.431643      27.076736       0.178349      33.056875 0.36132476E+03  0.82178366E+04                                 9.437973                            6.678589      -0.496194       1.870727                    0.998317      26.553338      78.367274       0.581759       0.462917      -1.022909       0.003861       0.012860      -0.040835       0.042986      -0.036086       0.040379       0.028253       0.084069      -0.097334      -0.078949      -0.000682       0.079631             11.288532       5.961822       1.815508      -1.737801      15.459536       4.101135      12.444238           0.000002
          261              C       6.533778       6.367240      27.629714      -0.136292      38.841043 0.52356470E+03  0.12866048E+05                                10.069979                            7.734920      -0.086975       1.971682                    0.997283      29.302246      85.505062       0.581646       0.428521      -1.058944      -0.032647      -0.032347      -0.030424       0.055116      -0.023386       0.021635       0.001760      -0.006786      -0.072688      -0.038027      -0.000617       0.038644             11.463198       8.268602       2.365915      -4.024508      14.135565       0.845400      11.985428          -0.000009
          262              C       6.886402       5.133429      26.849791      -0.071917      32.254211 0.50976632E+03  0.12510965E+05                                 8.994623                            7.682254      -0.096202       1.932151                    0.999320      30.475976      90.454421       0.574843       0.434148      -1.049813      -0.028832       0.050988      -0.025421       0.063854       0.006559       0.009269      -0.021948      -0.028451      -0.016976      -0.027160      -0.003266       0.030426              9.658435       6.672303       0.367831      -2.490482      11.816597       2.429603      10.486405          -0.000004
          263              C       7.599198       5.082286      25.596801      -0.144925      29.068074 0.43739996E+03  0.10284995E+05                                 8.185050                            7.001829       0.229050       2.057475                    0.999198      28.914037      82.764631       0.619734       0.420316      -1.063160      -0.020312      -0.006872      -0.019586       0.029041       0.008823      -0.019232       0.010397       0.027862       0.054384      -0.031045      -0.001015       0.032061              8.619176       5.985331      -0.831307      -1.901296      11.517077       1.325146       8.355119          -0.000025
          264              C       7.711347       6.360847      25.162090       0.113876      24.472842 0.31319745E+03  0.68122623E+04                                 7.349917                            5.936914       0.051270       2.028890                    0.999740      25.852835      72.476943       0.667265       0.422021      -1.056200      -0.032893       0.011908       0.028323       0.045011      -0.003025      -0.004576       0.003289       0.110074       0.033129      -0.060781       0.010625       0.050156              7.922863       4.409334       0.208535      -1.196814      10.228735       1.469718       9.130520           0.000000
          265              C      13.733989      13.325809       9.573229       0.074904      25.337470 0.33047042E+03  0.72975420E+04                                 7.650082                            6.187713       0.068218       2.043648                    0.999279      26.135255      74.238370       0.638415       0.434469      -1.046761       0.030083       0.037211      -0.009558       0.048796       0.003556       0.014335      -0.038246       0.036181      -0.049252      -0.053654       0.019668       0.033986              8.302204       8.616775       1.934328      -0.840451       6.616239       2.321381       9.673597          -0.001387
          266              C       6.571522      16.328510       7.622144       0.728927      20.520267 0.21060623E+03  0.42422650E+04                                 7.231528                            5.392141      -0.565640       1.899879                    0.997534      21.640328      62.820040       0.587350       0.517705      -0.981339      -0.016004       0.015305      -0.067352       0.070899      -0.000762      -0.000987       0.037276      -0.176535      -0.190176      -0.070728      -0.056528       0.127257              8.517411       9.755879       1.324785      -1.133871       4.632855      -1.646579      11.163498           0.000667
          267              C      13.657425       8.275492      18.222697       0.610465      20.630662 0.24428390E+03  0.50709945E+04                                 7.049098                            5.625347      -0.246690       1.963921                    0.999304      23.029774      66.335937       0.607397       0.485775      -1.004072       0.009451       0.008827      -0.027210       0.030127      -0.066733      -0.012723       0.076148      -0.001573       0.003462      -0.095002      -0.012883       0.107885              7.846508       8.052020       2.716233      -0.267885       8.587307      -2.567015       6.900198           0.000009
          268              C      13.909762      12.497940       8.508827      -0.074186      27.574058 0.37670227E+03  0.85510693E+04                                 7.976877                            6.523986       0.145990       2.046433                    0.999628      27.504192      77.889440       0.636832       0.423701      -1.058793      -0.006535       0.021863      -0.034638       0.041479       0.000857       0.009589       0.006041      -0.003267      -0.003060      -0.011713       0.000404       0.011309              8.551149       9.265243       1.890102      -0.565259       6.668730       2.455486       9.719475          -0.000022
          269              C       4.284321      12.558671       7.815207      -0.051550      28.315324 0.38750095E+03  0.89120903E+04                                 8.257323                            6.727675      -0.155910       1.946365                    0.999045      28.292654      82.250906       0.608010       0.438015      -1.043728      -0.010784       0.016188      -0.007723       0.020928      -0.018848       0.023499      -0.001776      -0.014681      -0.044386      -0.034167       0.001173       0.032994              8.772217      10.478717       2.308474      -1.334118       7.189700       2.249425       8.648235          -0.000421
          270              C       5.251610      13.448870       8.188227      -0.065823      37.978367 0.46934307E+03  0.11237072E+05                                 9.915962                            7.317202      -0.135729       1.958754                    0.999120      28.303576      81.865080       0.598015       0.427790      -1.058036      -0.030520      -0.015263      -0.005160       0.034511      -0.028352       0.034704      -0.031859      -0.022966       0.027779      -0.041397      -0.023280       0.064677             11.560404      13.171226       2.122166      -4.010777       8.685602       3.343457      12.824384          -0.002430
          271              C       6.556426      13.476359       7.415976       0.572515      21.429929 0.25899824E+03  0.54402793E+04                                 7.191258                            5.786392      -0.412190       1.914717                    0.998226      23.333921      66.990078       0.601494       0.484786      -1.007420       0.034261      -0.021411      -0.026385       0.048254      -0.001501      -0.014815       0.014680      -0.171186      -0.227442      -0.082988      -0.041627       0.124614              7.991418       9.452367      -0.192992      -2.084983       4.208051       0.441390      10.313835          -0.000526
          272              C       5.024076      14.263314       9.260940       0.126743      33.937868 0.38851392E+03  0.89718083E+04                                 9.550850                            6.909400      -0.435893       1.877205                    0.998804      27.167861      80.029558       0.575609       0.460792      -1.027070      -0.034895      -0.002097       0.015206       0.038122       0.002563       0.022972      -0.034969       0.018400      -0.001117      -0.045594       0.005982       0.039612             11.264033      11.104205       3.442718      -1.939699      10.022495       3.773105      12.665401          -0.000518
          273              C       5.988129      15.223194       9.802092       0.177102      33.689950 0.38389352E+03  0.88460471E+04                                 9.565098                            6.903099      -0.545020       1.846173                    0.998356      26.805630      79.093822       0.571030       0.465488      -1.023612       0.029139      -0.016811       0.034252       0.048009      -0.042876       0.011474       0.013499       0.040868      -0.066651      -0.048237      -0.010448       0.058685             11.475073      10.303120       5.305850      -0.999137      10.237701      -0.121070      13.884399           0.006742
          274              C      11.075831       9.761820      19.012209       0.656855      18.340748 0.20781523E+03  0.41618755E+04                                 6.580184                            5.265730      -0.318730       1.960321                    0.998905      22.246103      63.877448       0.611256       0.500347      -0.992175      -0.020179       0.001505      -0.004699       0.020773      -0.020856      -0.102668       0.036878       0.019021      -0.010537      -0.100972      -0.018715       0.119688              7.243608       6.052364       0.257134       2.364453       8.917331      -0.844884       6.761129           0.000003
          275              C       6.782880      16.073437       9.079704      -0.089438      38.178491 0.46229017E+03  0.11015230E+05                                 9.926669                            7.229279      -0.111519       1.975129                    0.998602      27.977017      80.459979       0.606346       0.423942      -1.061503       0.039361      -0.015986       0.028659       0.051246      -0.031930      -0.000911       0.005496       0.025426      -0.092757      -0.032314      -0.017695       0.050010             12.055524      10.198750       4.221844      -0.252005       8.691693      -1.815316      17.276129          -0.000866
          276              C       7.700565      16.816601       9.752547      -0.050441      29.552064 0.38974204E+03  0.89686743E+04                                 8.488987                            6.727903       0.058636       2.017568                    0.999389      28.045251      81.320660       0.611141       0.435525      -1.046136      -0.005769      -0.028738       0.009676       0.030867      -0.025428      -0.008668      -0.006231      -0.031892      -0.087663      -0.034981      -0.009666       0.044647              9.463854       9.296540       3.735008       0.564452       7.089549      -0.199256      12.005472           0.001493
          277              C       7.796538      16.733175      11.094717      -0.127797      29.026871 0.38747570E+03  0.88322696E+04                                 8.116852                            6.515523       0.419348       2.121546                    0.999767      27.972942      78.635430       0.654023       0.410852      -1.070065      -0.000514      -0.009985      -0.028859       0.030542       0.011330       0.004444       0.018407      -0.015978      -0.010826      -0.017534      -0.009397       0.026931              9.001898       9.529501       3.344424      -0.051935       6.481626      -0.844320      10.994567          -0.000017
          278              C       6.899343      15.966038      11.765962       0.075981      26.350829 0.33468358E+03  0.73995976E+04                                 7.801516                            6.179274       0.224852       2.085857                    0.999824      26.223280      74.061225       0.647531       0.427830      -1.052847      -0.032165      -0.030601      -0.038432       0.058720      -0.033787       0.010845       0.011430      -0.023698       0.034737      -0.045770       0.015162       0.030607              8.746984       8.816330       3.002330      -0.012134       6.239622      -0.321145      11.185001          -0.001429
          279              C      14.690494      17.429991      10.289224       0.098756      24.527951 0.34056860E+03  0.76268350E+04                                 7.670136                            6.417143      -0.240220       1.949524                    0.997579      26.627397      77.806336       0.603193       0.453430      -1.028921      -0.010067      -0.001308       0.042540       0.043735      -0.022526       0.015840       0.006200       0.055937      -0.007002      -0.038393      -0.002657       0.041050              8.478392       4.980577       0.779888       0.411247       8.842099      -1.164550      11.612501          -0.004537
          280              C      15.169286      18.692570      10.075064      -0.089100      27.302391 0.39548434E+03  0.91235797E+04                                 8.043292                            6.776480       0.017345       2.014968                    0.998113      27.902481      80.701894       0.609761       0.435422      -1.047411      -0.017935       0.019504       0.009595       0.028180      -0.002060      -0.005946      -0.002999       0.011395      -0.022830      -0.010834      -0.000621       0.011455              8.710412       5.639789       1.324685       1.391602       8.656011      -0.486927      11.835435           0.001089
          281              C      15.597394      19.389387      11.149056      -0.044263      27.421873 0.38268861E+03  0.87595949E+04                                 8.046241                            6.655318       0.043855       2.016279                    0.999400      27.750663      80.053827       0.616516       0.434034      -1.047829      -0.026212      -0.002552       0.007947       0.027509      -0.025087      -0.000089      -0.010205       0.007916      -0.054713      -0.025546      -0.009792       0.035338              8.723468       5.823610       2.178508       1.236032       8.468903       0.171900      11.877892          -0.002285
          282              C      15.477696      18.887551      12.411636      -0.084876      36.264015 0.46296316E+03  0.11040956E+05                                 9.610757                            7.262501      -0.067858       1.990124                    0.998512      28.014139      80.737639       0.601158       0.427226      -1.058913      -0.004265       0.018330      -0.029538       0.035023      -0.034914       0.005882      -0.003762      -0.006868      -0.071804      -0.025805      -0.021879       0.047684             11.146157       7.318403       3.856083       1.991820      12.196829       0.916481      13.923238           0.000525
          283              C      14.883520      17.663329      12.555474       0.132311      32.442895 0.38257442E+03  0.88060230E+04                                 9.389875                            6.955234      -0.398885       1.888745                    0.998918      27.164504      80.048190       0.561182       0.474175      -1.019128      -0.014326      -0.018795      -0.038427       0.045112      -0.035157       0.004221      -0.006198       0.036470       0.000068      -0.039861      -0.000880       0.040741             11.330857       6.123154       2.682966      -0.894697      12.338552      -2.521852      15.530865           0.002053
          284              C      14.670005      16.998477      13.834035       0.144137      32.346510 0.37858541E+03  0.86962161E+04                                 9.412733                            6.948174      -0.419419       1.885054                    0.998870      27.032147      79.720025       0.557610       0.478199      -1.016414       0.020615      -0.038095       0.006984       0.043874       0.026066       0.031363      -0.005675       0.027683      -0.014096      -0.042084      -0.002940       0.045024             11.421006       6.179650      -1.044835      -2.646288      12.224770      -2.721800      15.858598           0.001963
          285              C      14.110336      17.596844      14.931041      -0.056350      36.261870 0.44905851E+03  0.10634079E+05                                 9.639864                            7.172062      -0.157370       1.968498                    0.998311      27.565889      79.313655       0.602133       0.429553      -1.056873       0.012418      -0.008861       0.034044       0.037306       0.034321       0.031131       0.018938       0.034988      -0.052115      -0.033771      -0.029834       0.063605             11.557755       7.741635      -4.272584      -1.363656      14.531245      -1.863268      12.400387           0.000140
          286              C      14.031615      16.870302      16.077591      -0.073466      28.211991 0.38651481E+03  0.88528820E+04                                 8.140480                            6.635092       0.248264       2.078408                    0.999229      27.894761      80.012509       0.626078       0.427129      -1.053978       0.016909       0.001358      -0.015028       0.022663       0.010838       0.008242       0.015042       0.021935      -0.005206      -0.021997      -0.002089       0.024086              9.181229       6.067461      -2.480996      -0.550046      10.639023      -2.431168      10.837202          -0.001848
          287              C      14.468351      15.590781      16.099007      -0.114160      28.852014 0.40931098E+03  0.95289661E+04                                 8.331246                            6.869056       0.028219       2.003627                    0.998542      28.657350      83.404856       0.608614       0.432287      -1.048760       0.004932       0.016824      -0.004679       0.018145       0.006358       0.003496      -0.011566      -0.010202      -0.004999      -0.014423      -0.000438       0.014861              9.377094       5.915541      -2.260202       0.022035      10.255067      -1.787471      11.960674           0.001449
          288              C      14.928811      15.023100      14.965562       0.084177      25.248087 0.33857789E+03  0.75713051E+04                                 7.798344                            6.381717      -0.200249       1.958853                    0.997932      26.760462      78.143915       0.607220       0.451074      -1.030241       0.000373       0.034080      -0.032673       0.047214       0.002756       0.020143      -0.012936       0.020469      -0.071552      -0.035971       0.006086       0.029885              8.821285       5.050915      -1.188613      -0.166638       9.660637      -1.818396      11.752302          -0.004755
          289              C      13.448222      18.926548      14.867113       0.601821      21.321192 0.24501407E+03  0.50834238E+04                                 7.196125                            5.631186      -0.231840       1.976647                    0.999196      22.861082      65.557116       0.608276       0.485333      -1.005590      -0.005160       0.025076       0.013225       0.028816       0.050171      -0.060762      -0.044453       0.066399       0.195045      -0.093626      -0.029889       0.123516              8.172589       8.055930      -2.469605       1.599000      10.707175       0.664368       5.754661           0.000267
          290              C      16.123634      19.638706      13.533573       0.603403      21.833982 0.24800336E+03  0.51517631E+04                                 7.270010                            5.642249      -0.199192       1.982880                    0.999305      22.876562      65.256039       0.612533       0.481369      -1.009473       0.005950       0.021264       0.015288       0.026856      -0.011888      -0.095660      -0.034574       0.088533       0.007527      -0.097868      -0.023648       0.121516              8.255191       6.171669       0.875370       2.850991      10.311220       1.169792       8.282684           0.000286
          291              C      11.978418      15.368311      12.900685       0.086723      26.451951 0.32740501E+03  0.72175656E+04                                 7.895277                            6.158039       0.116449       2.057466                    0.999468      26.120109      74.284788       0.639690       0.434341      -1.046180       0.027781      -0.055051      -0.004442       0.061823       0.013376       0.039258       0.008469      -0.026130       0.004922      -0.046579       0.004924       0.041656              9.026769       8.870321      -1.863965      -2.589814       9.949524      -2.473352       8.260463          -0.001330
          292              C      11.090928      15.262830      13.901160      -0.135446      29.507846 0.39116501E+03  0.89528290E+04                                 8.254210                            6.580189       0.385765       2.112203                    0.999746      28.185843      79.841047       0.644700       0.415095      -1.065494      -0.000207      -0.024538       0.006611       0.025414      -0.006341      -0.003243       0.009801      -0.030726      -0.037784      -0.015624      -0.010040       0.025664              9.300506       9.468957      -1.869718      -2.958744       9.534396      -2.487575       8.898164           0.000114
          293              C      11.161021      14.150481      14.674689      -0.057502      30.365348 0.40150055E+03  0.93009373E+04                                 8.610445                            6.797972       0.112748       2.026828                    0.999633      28.382316      82.362824       0.612578       0.431622      -1.049309       0.004264      -0.013389      -0.037483       0.040031       0.022527       0.010839       0.018632       0.019617       0.047640      -0.034658      -0.001554       0.036212              9.763468       9.264358      -2.536943      -2.735639      11.123305      -2.681753       8.902742           0.001561
          294              C      12.084098      13.159596      14.433041      -0.099974      39.492091 0.47353988E+03  0.11347806E+05                                10.144431                            7.310317      -0.093070       1.977462                    0.998750      28.206400      81.269308       0.603954       0.423201      -1.062295      -0.039341       0.015846      -0.028282       0.050977       0.012585       0.027226       0.016595       0.047837      -0.028037      -0.032643      -0.015514       0.048157             12.534625      10.069121      -2.052610      -3.646354      14.035421      -5.228467      13.499334          -0.001097
          295              C      12.873458      13.306950      13.306948       0.183976      34.006305 0.38404473E+03  0.88463254E+04                                 9.609037                            6.890532      -0.530038       1.851236                    0.998427      26.719526      78.706916       0.573548       0.463612      -1.025118      -0.030902       0.021089      -0.033417       0.050163       0.015768       0.040423       0.013816       0.042173      -0.070652      -0.045405      -0.014551       0.059957             11.650324      10.165997      -2.215034      -4.958879      13.271979      -1.647613      11.512997           0.006882
          296              C      13.822415      12.318942      12.786254       0.123700      34.473741 0.39482342E+03  0.91537841E+04                                 9.648039                            6.959050      -0.451766       1.869894                    0.998988      27.291582      80.538789       0.574355       0.459969      -1.027588       0.031241       0.009867      -0.013721       0.035519      -0.019043       0.004607      -0.017128       0.045919       0.073855      -0.045241       0.011491       0.033749             11.425486      11.088691      -0.341657      -3.878081      15.799269       0.739160       7.388496          -0.000649
          297              C      13.578705      10.991795      12.611730      -0.067500      37.553893 0.45662498E+03  0.10868524E+05                                 9.837525                            7.215302      -0.152909       1.953073                    0.999224      28.258343      81.758978       0.601886       0.427544      -1.057139       0.022585      -0.010757      -0.012441       0.027939      -0.012375       0.039410      -0.014545       0.001618       0.086982      -0.037714      -0.019642       0.057357             11.469489      12.938544       2.251810      -3.949361      14.571749      -0.166399       6.898175          -0.001291
          298              C       3.728965      10.223060      12.014323      -0.048940      28.447422 0.38938586E+03  0.89674240E+04                                 8.288315                            6.746934      -0.165181       1.941937                    0.999191      28.346037      82.494634       0.606673       0.438393      -1.043373       0.011110       0.004187       0.012837       0.017486      -0.010524       0.029648       0.009308       0.006101       0.025038      -0.033829       0.000192       0.033637              8.809797      10.599585      -0.046071      -2.725611      10.130029       0.647229       5.699776          -0.000745
          299              C       4.925945      10.766129      11.625320      -0.079220      27.900674 0.38315971E+03  0.87370405E+04                                 8.054477                            6.588944       0.131166       2.042132                    0.999587      27.635796      78.508147       0.632177       0.424896      -1.057762       0.003362      -0.021468       0.031501       0.038268      -0.004884       0.003544       0.001519      -0.002217      -0.018431      -0.008359       0.000198       0.008161              8.646216       9.488270      -0.739089      -1.896301      11.121885       0.001052       5.328495           0.000040
          300              C       5.103874      12.089440      11.826054       0.078864      25.304855 0.32969024E+03  0.72860765E+04                                 7.670665                            6.198778      -0.017137       2.014713                    0.999287      26.256787      74.950722       0.634134       0.437056      -1.043765      -0.030805       0.012336       0.032459       0.046418      -0.013063       0.004289      -0.015782       0.080439       0.066413      -0.056215       0.020817       0.035398              8.336181       8.696946      -0.495515      -2.046290      10.966251      -0.073156       5.345346          -0.001631
          301              C      12.286830      10.356989      13.041966       0.560792      22.175280 0.26799612E+03  0.56722218E+04                                 7.343503                            5.872809      -0.397344       1.916152                    0.998328      23.510639      67.546969       0.599635       0.482608      -1.009502      -0.038868      -0.031016      -0.004309       0.049913       0.018781       0.002927       0.089891      -0.033949       0.199256      -0.080664      -0.044276       0.124940              8.194246       9.652850       1.920068      -1.182442       9.550513      -2.460152       5.379375          -0.000266
          302              C      12.232912      12.058435      15.399953       0.736397      20.287626 0.20670994E+03  0.41463632E+04                                 7.178116                            5.338547      -0.582495       1.894006                    0.997440      21.573116      62.591121       0.590587       0.517030      -0.981191       0.006267      -0.049337       0.048633       0.069560       0.008831       0.008528       0.095375      -0.069463       0.110230      -0.069415      -0.053905       0.123319              8.490434       9.414433      -0.326651      -1.670391       7.989913      -3.614219       8.066957           0.000598
          303              C      12.007535       4.995982      19.699436       0.091457      23.189080 0.31618569E+03  0.69998807E+04                                 7.468557                            6.224528      -0.410155       1.881974                    0.997985      27.345447      81.305079       0.602082       0.459517      -1.018263       0.017604       0.047078       0.004246       0.050441      -0.008056       0.051726      -0.040831       0.011770      -0.092181      -0.074601       0.006053       0.068548              8.142916       6.128894       1.630162      -1.283752      10.425550       1.240431       7.874306           0.000004
          304              C      12.618965       4.845751      18.647819      -0.133979      26.397352 0.34421069E+03  0.77187911E+04                                 7.890465                            6.335191      -0.036887       1.994788                    0.998046      28.002872      81.530547       0.624676       0.437247      -1.039676       0.004948      -0.006693       0.000704       0.008353      -0.011332       0.032144      -0.020072       0.022214      -0.034751      -0.036865      -0.009303       0.046169              8.818829       6.099948       1.577343      -1.517922      12.193461       1.088417       8.163077           0.000049
          305              C      12.993156       6.009242      18.200323      -0.055231      29.331769 0.37217084E+03  0.84612184E+04                                 8.381799                            6.510394       0.254235       2.078684                    0.999217      27.794085      79.954243       0.630830       0.427074      -1.051883      -0.032797       0.016196       0.031835       0.048491      -0.011288       0.015533      -0.005885       0.066278       0.047501      -0.043119       0.004381       0.038738              9.635730       6.182310       2.603863      -1.379871      14.740063       0.718600       7.984818          -0.000058
          306              C      12.954335       7.204697      18.884353      -0.091001      35.037488 0.43428053E+03  0.10242928E+05                                 9.529978                            7.143029      -0.293003       1.919659                    0.998221      28.148478      81.984673       0.589422       0.440581      -1.045636      -0.015664      -0.034250      -0.025441       0.045450      -0.012666       0.046694      -0.012658       0.039913      -0.050539      -0.046612      -0.015198       0.061810             11.232379       7.461011       2.573640      -2.786444      15.938673       0.766571      10.297455          -0.000006
          307              C      12.411919       7.342142      20.089397       0.150957      37.327996 0.44660983E+03  0.10642905E+05                                10.236910                            7.402830      -0.476151       1.865096                    0.998252      27.417357      81.141258       0.558568       0.460149      -1.030917      -0.037904      -0.018237       0.027087       0.050031      -0.031194       0.036207      -0.015921       0.043008      -0.047685      -0.036111      -0.028970       0.065081             12.477967       6.439575       0.146653      -1.592515      19.312526       5.683744      11.681801          -0.000011
          308              C      12.441035       8.550383      20.869320       0.178470      33.086695 0.36165551E+03  0.82281670E+04                                 9.448360                            6.684918      -0.501496       1.868877                    0.998302      26.566417      78.448104       0.580991       0.463371      -1.022544       0.004270      -0.012322       0.040190       0.042253       0.034844      -0.039027       0.028621       0.083021      -0.096700      -0.077843       0.000010       0.077833             11.301703       5.967780      -1.819027       1.739169      15.479108       4.106403      12.458220           0.000002
          309              C      11.925579       9.614786      20.316342      -0.134470      38.743951 0.52192647E+03  0.12815369E+05                                10.054211                            7.723196      -0.087409       1.972160                    0.997271      29.250700      85.311762       0.582061       0.428564      -1.058948      -0.033285       0.032605       0.029350       0.055067       0.022390      -0.020324       0.001127      -0.008054      -0.072577      -0.036547      -0.000938       0.037485             11.445310       8.255550      -2.362897       4.016919      14.115998       0.842940      11.964384          -0.000009
          310              C      12.278202      10.848597      21.096264      -0.071622      32.239251 0.50939675E+03  0.12499284E+05                                 8.988716                            7.676352      -0.092208       1.933572                    0.999297      30.472277      90.425833       0.575430       0.433795      -1.050055      -0.029375      -0.050708       0.025600       0.063950      -0.006511      -0.010562      -0.022685      -0.029769      -0.015111      -0.028606      -0.002886       0.031492              9.652407       6.667249      -0.369773       2.488100      11.812400       2.425074      10.477571          -0.000004
          311              C      12.990998      10.899740      22.349255      -0.147107      29.154027 0.43931783E+03  0.10342145E+05                                 8.204853                            7.021507       0.221210       2.054611                    0.999141      28.968173      82.987573       0.618246       0.420836      -1.062754      -0.019358       0.006715       0.019392       0.028211      -0.009877       0.017690       0.008838       0.025694       0.052763      -0.029698      -0.000123       0.029821              8.638569       6.000352       0.828946       1.905524      11.537481       1.323158       8.377873          -0.000025
          312              C      13.103147       9.621179      22.783966       0.117620      24.361979 0.31134122E+03  0.67613295E+04                                 7.326225                            5.917822       0.049966       2.029763                    0.999717      25.775112      72.185167       0.668640       0.421812      -1.056410      -0.031979      -0.012012      -0.028102       0.044234       0.002673       0.005494       0.005199       0.108884       0.037505      -0.061108       0.011983       0.049125              7.897191       4.396074      -0.208062       1.194623      10.187701       1.461419       9.107797           0.000001
          313              C      11.038086      25.555250      18.638230       0.076667      25.290382 0.32966851E+03  0.72750450E+04                                 7.640340                            6.180100       0.077408       2.046816                    0.999300      26.099931      74.101381       0.638856       0.434455      -1.046823       0.029939      -0.009895      -0.037031       0.048636       0.013592      -0.003327       0.038068       0.043908      -0.033045      -0.053746       0.019699       0.034047              8.291359       8.607385      -0.840405      -1.932027       9.658950      -2.317450       6.607740          -0.001389
          314              C      14.659220      23.604165      15.635528       0.728669      20.526708 0.21069674E+03  0.42449781E+04                                 7.235541                            5.394940      -0.562639       1.900357                    0.997732      21.651968      62.881431       0.586870       0.518020      -0.981089      -0.016918      -0.067968      -0.016277       0.071909      -0.001336       0.001446      -0.036284       0.009076       0.355894      -0.070871      -0.054726       0.125597              8.522463       9.760535      -1.134740      -1.325505      11.171575       1.647809       4.635280           0.000667
          315              C       5.569725       2.240683      23.688548       0.610183      20.672197 0.24486191E+03  0.50855226E+04                                 7.054593                            5.629174      -0.248063       1.963209                    0.999269      23.056528      66.409266       0.607704       0.485288      -1.004418       0.009493      -0.027218      -0.007479       0.029781      -0.013677       0.065755      -0.075705      -0.001213       0.001792      -0.093524      -0.013923       0.107447              7.853004       8.058604      -0.268711      -2.718791       6.906057       2.569937       8.594352           0.000010
          316              C      11.213859      24.490848      19.466099      -0.076227      27.604275 0.37726553E+03  0.85673681E+04                                 7.983699                            6.529988       0.142787       2.045198                    0.999686      27.526649      77.978343       0.636351       0.423847      -1.058662      -0.006583      -0.033763      -0.022348       0.041021       0.009606      -0.000879      -0.005834       0.001862       0.003157      -0.011394       0.000092       0.011302              8.558079       9.272789      -0.566156      -1.891340       9.727901      -2.456943       6.673546          -0.000022
          317              C      12.372018      23.797229      19.405367      -0.051555      28.337139 0.38788711E+03  0.89232475E+04                                 8.261730                            6.730930      -0.150927       1.947433                    0.999081      28.303853      82.295591       0.607872       0.438002      -1.043730      -0.011638      -0.007660      -0.016545       0.021630       0.022083       0.019000       0.001978       0.016685       0.042905      -0.032791      -0.000010       0.032801              8.777024      10.485280      -1.333985      -2.311191       8.651819      -2.250665       7.193972          -0.000421
          318              C      13.339307      24.170249      18.515168      -0.064513      37.872553 0.46782937E+03  0.11189263E+05                                 9.889600                            7.299355      -0.128336       1.961670                    0.999076      28.253893      81.618954       0.599625       0.427083      -1.058712      -0.030410      -0.005045       0.014688       0.034146       0.033664       0.027782       0.032010      -0.024444       0.023599      -0.040551      -0.023224       0.063775             11.528059      13.133113      -3.993955      -2.117665      12.785761      -3.335055       8.665302          -0.002432
          319              C      14.644122      23.397998      18.487679       0.571096      21.449560 0.25930331E+03  0.54483166E+04                                 7.195398                            5.789921      -0.407268       1.915774                    0.998082      23.349205      67.045026       0.601289       0.484807      -1.007405       0.034579      -0.026602       0.021969       0.048846      -0.014263       0.001817      -0.014331       0.027756       0.372339      -0.082717      -0.042464       0.125181              7.995879       9.457566      -2.086685       0.193454      10.319752      -0.441949       4.210318          -0.000528
          320              C      13.111773      25.242962      17.700725       0.121350      34.072377 0.39032084E+03  0.90235241E+04                                 9.572125                            6.923302      -0.435882       1.876509                    0.998793      27.234993      80.258018       0.575328       0.460507      -1.027283      -0.032709       0.013521       0.003059       0.035526       0.025197      -0.000616       0.035284       0.007354      -0.020208      -0.045286       0.002905       0.042382             11.289993      11.128186      -1.943407      -3.452609      12.696503      -3.782647      10.045291          -0.000517
          321              C      14.075826      25.784113      16.740845       0.180255      33.655916 0.38333810E+03  0.88329603E+04                                 9.573237                            6.908239      -0.548023       1.845383                    0.998367      26.796492      79.150669       0.569374       0.466857      -1.022524       0.028426       0.034472       0.017722       0.048067       0.012978       0.040898      -0.013030       0.053975      -0.025796      -0.047301      -0.009765       0.057066             11.485682      10.311930      -0.999816      -5.310878      13.898579       0.121121      10.246536           0.006746
          322              C      13.771732       3.030194      22.202220       0.658264      18.307273 0.20735265E+03  0.41503645E+04                                 6.574201                            5.261276      -0.321545       1.960013                    0.998867      22.216603      63.778771       0.611260       0.500615      -0.992026      -0.019106      -0.003773      -0.001330       0.019520      -0.104559       0.019597      -0.036041       0.013360      -0.021381      -0.103076      -0.017235       0.120311              7.236876       6.046175       2.360955      -0.257222       6.754129       0.844622       8.910325           0.000002
          323              C      14.870578      25.061725      15.890601      -0.087685      38.091392 0.46101333E+03  0.10977367E+05                                 9.913677                            7.220056      -0.106888       1.977015                    0.998639      27.934143      80.313125       0.606628       0.424032      -1.061432       0.039843       0.027782       0.014939       0.050818      -0.000740       0.030999      -0.005271       0.059376       0.013081      -0.032992      -0.016193       0.049185             12.039449      10.186645      -0.247573      -4.216184      17.250870       1.811191       8.680831          -0.000865
          324              C      15.788262      25.734568      15.147437      -0.050914      29.595182 0.39045336E+03  0.89897173E+04                                 8.499750                            6.735885       0.057530       2.017002                    0.999352      28.068256      81.425606       0.610489       0.435764      -1.045926      -0.004810       0.009230       0.028407       0.030253      -0.010879       0.024718       0.007059       0.028393       0.089482      -0.036672      -0.006950       0.043622              9.476504       9.309999       0.568076      -3.740529      12.021676       0.197670       7.097838           0.001492
          325              C      15.884236      27.076738      15.230864      -0.127802      29.022838 0.38737032E+03  0.88293446E+04                                 8.116461                            6.515106       0.413875       2.119858                    0.999799      27.971048      78.630038       0.653967       0.410911      -1.070017       0.000684      -0.029729       0.009564       0.031237       0.004765      -0.011055      -0.018008      -0.004600       0.031794      -0.016493      -0.010588       0.027081              9.001547       9.529292      -0.050992      -3.344227      10.994355       0.843891       6.480995          -0.000018
          326              C      14.987040      27.747983      15.998001       0.077070      26.321066 0.33420549E+03  0.73855959E+04                                 7.791831                            6.171480       0.237680       2.089812                    0.999832      26.204661      73.965568       0.648542       0.427362      -1.053248      -0.031927      -0.037994       0.030125       0.058055       0.008093       0.033522      -0.010339      -0.028930       0.024061      -0.044148       0.012492       0.031656              8.736141       8.803344      -0.011505      -2.997547      11.173649       0.320391       6.231431          -0.001431
          327              C      11.994592      26.271244      14.534048       0.096568      24.616534 0.34219800E+03  0.76729754E+04                                 7.690088                            6.433831      -0.239811       1.948626                    0.997542      26.692866      78.063398       0.602181       0.453621      -1.028746      -0.010328       0.043655       0.001220       0.044877       0.014737       0.023288      -0.005081       0.030536      -0.078956      -0.037767      -0.002755       0.040521              8.501420       4.992861       0.410330      -0.780070      11.645433       1.175859       8.865967          -0.004535
          328              C      12.473384      26.057085      13.271468      -0.088703      27.254462 0.39450051E+03  0.90947059E+04                                 8.031169                            6.765343       0.020055       2.016409                    0.998160      27.871552      80.570252       0.610663       0.435074      -1.047679      -0.016925       0.009834      -0.018666       0.027048      -0.006159       0.000713       0.002868       0.017489      -0.002311      -0.011149       0.000065       0.011084              8.697759       5.630114       1.387616      -1.322166      11.820514       0.491041       8.642649           0.001092
          329              C      12.901493      27.131077      12.574652      -0.040233      27.368908 0.38172113E+03  0.87325496E+04                                 8.040925                            6.651165       0.044807       2.016859                    0.999383      27.710560      79.934479       0.616071       0.434591      -1.047418      -0.025615       0.008066       0.001273       0.026885       0.000297       0.022901       0.010568       0.031249       0.020806      -0.025100      -0.008519       0.033619              8.717628       5.819702       1.234605      -2.177645      11.868694      -0.171390       8.464486          -0.002285
          330              C      12.781795      28.393656      13.076488      -0.086665      36.240330 0.46270136E+03  0.11030790E+05                                 9.598525                            7.254306      -0.054255       1.994847                    0.998417      27.998482      80.621781       0.602390       0.426503      -1.059588      -0.005496      -0.030206      -0.015913       0.034581       0.004534       0.035370       0.005154       0.034892       0.048368      -0.026144      -0.022773       0.048917             11.131217       7.309498       1.988010      -3.851062      13.902306      -0.913996      12.181846           0.000527
          331              C      12.187618      28.537494      14.300710       0.132553      32.452434 0.38259159E+03  0.88090432E+04                                 9.403943                            6.964464      -0.409719       1.885275                    0.998914      27.184754      80.194898       0.559553       0.475413      -1.018172      -0.015233      -0.038399       0.019661       0.045750       0.004580       0.036076       0.006279       0.014247      -0.056544      -0.041529       0.001129       0.040400             11.349136       6.131305      -0.896614      -2.686833      15.560058       2.526804      12.356044           0.002053
          332              C      11.974102      29.816056      14.965562       0.143677      32.352481 0.37868362E+03  0.86983785E+04                                 9.410199                            6.946152      -0.422243       1.884002                    0.998855      27.030004      79.693596       0.558086       0.477797      -1.016705       0.019555       0.006915       0.038144       0.043419       0.030835      -0.026292       0.005571       0.021078      -0.034995      -0.041832      -0.003038       0.044870             11.417997       6.178190      -2.646191       1.044067      15.857483       2.720211      12.218319           0.001961
          333              C      11.414434      30.913062      14.367195      -0.057677      36.280094 0.44933209E+03  0.10641941E+05                                 9.641562                            7.173060      -0.145089       1.972206                    0.998325      27.575861      79.341730       0.602254       0.429411      -1.056984       0.012003       0.034093       0.007449       0.036904       0.029749      -0.033977      -0.019348       0.043798      -0.030686      -0.033206      -0.029709       0.062915             11.559761       7.742510      -1.364433       4.271833      12.406403       1.864738      14.530370           0.000139
          334              C       5.943918       0.095575      15.093738      -0.072345      28.210025 0.38642353E+03  0.88517938E+04                                 8.145938                            6.638857       0.240161       2.075995                    0.999125      27.898026      80.071464       0.625150       0.427715      -1.053435       0.018280      -0.015067      -0.000390       0.023693       0.007135      -0.010477      -0.014954       0.011468      -0.034933      -0.022561      -0.000430       0.022991              9.187666       6.071640      -0.550930       2.482566      10.846641       2.432588      10.644717          -0.001848
          335              C       6.380654       0.116991      16.373258      -0.116930      28.908885 0.41044968E+03  0.95622474E+04                                 8.342953                            6.879541       0.026594       2.002692                    0.998557      28.693920      83.544671       0.608017       0.432405      -1.048674       0.004127      -0.003800      -0.017922       0.018779       0.003079      -0.005237       0.012012      -0.000510       0.018908      -0.014065      -0.000884       0.014950              9.389742       5.925013       0.022203       2.265109      11.973157       1.786633      10.271055           0.001449
          336              C      12.232908      30.947583      16.940940       0.088453      25.174569 0.33727373E+03  0.75342710E+04                                 7.780285                            6.366765      -0.189395       1.962537                    0.998026      26.706545      77.925605       0.608360       0.450699      -1.030537      -0.000477      -0.030876      -0.032125       0.044560       0.018835      -0.001635       0.012055       0.045037       0.006081      -0.034276       0.005657       0.028618              8.799883       5.039747      -0.167281       1.187791      11.715872       1.812081       9.644031          -0.004757
          337              C      10.752321      30.849133      13.037491       0.603995      21.324394 0.24505686E+03  0.50848830E+04                                 7.199691                            5.633840      -0.227993       1.977520                    0.999206      22.861224      65.575932       0.607741       0.485706      -1.005327      -0.005463       0.013435      -0.024564       0.028526      -0.059818      -0.049945       0.044410      -0.062689      -0.198213      -0.093653      -0.028826       0.122479              8.176632       8.060043       1.599763       2.471006       5.757136      -0.665077      10.712717           0.000267
          338              C      13.427732      29.515594      12.325333       0.606610      21.786574 0.24737463E+03  0.51355397E+04                                 7.260919                            5.635948      -0.190084       1.985780                    0.999247      22.845133      65.150362       0.612724       0.481515      -1.009377       0.005816       0.013982      -0.021399       0.026215      -0.094984       0.011586       0.033996       0.040602      -0.131195      -0.096926      -0.023039       0.119965              8.244360       6.164014       2.846420      -0.873240       8.271246      -1.167021      10.297820           0.000286
          339              C       9.282516      28.882706      16.595728       0.085570      26.509735 0.32826868E+03  0.72416254E+04                                 7.907233                            6.166417       0.120576       2.058154                    0.999505      26.157601      74.425694       0.639193       0.434378      -1.046122       0.026478      -0.005348       0.054177       0.060538       0.039328      -0.013729      -0.006730      -0.015602       0.033609      -0.046423       0.005348       0.041075              9.041257       8.883892      -2.594085       1.867187       8.273308       2.479011       9.966571          -0.001330
          340              C       8.395025      29.883181      16.701209      -0.134961      29.475080 0.39064695E+03  0.89369541E+04                                 8.242558                            6.570421       0.390203       2.113458                    0.999740      28.169567      79.746228       0.646053       0.414413      -1.066058       0.000724       0.007276       0.024573       0.025638      -0.002876       0.006423      -0.009651       0.005551       0.063831      -0.016113      -0.009125       0.025237              9.287278       9.454899      -2.953689       1.868019       8.884777       2.483847       9.522159           0.000115
          341              C       8.465118      30.656711      17.813558      -0.056752      30.373492 0.40160330E+03  0.93041483E+04                                 8.612935                            6.799507       0.113988       2.026954                    0.999672      28.387054      82.387073       0.612404       0.431707      -1.049231       0.003135      -0.036989       0.014097       0.039708       0.011407      -0.022611      -0.018710      -0.015385      -0.055013      -0.035117      -0.001881       0.036998              9.766521       9.266623      -2.735762       2.538413       8.904934       2.683104      11.128004           0.001558
          342              C       9.388194      30.415063      18.804443      -0.102142      39.564711 0.47453830E+03  0.11378508E+05                                10.157971                            7.318899      -0.095842       1.976278                    0.998798      28.242884      81.417034       0.603449       0.423303      -1.062158      -0.038909      -0.027059      -0.015380       0.049827       0.029067      -0.012954      -0.017156       0.038926      -0.053239      -0.033580      -0.016017       0.049597             12.552302      10.083404      -3.652300       2.055488      13.518095       5.236579      14.055406          -0.001097
          343              C      10.177554      29.288970      18.657089       0.185051      34.023982 0.38421785E+03  0.88515688E+04                                 9.613986                            6.893280      -0.529036       1.851265                    0.998447      26.724688      78.735209       0.573268       0.463773      -1.024999      -0.031135      -0.032799      -0.019175       0.049121       0.040366      -0.014392      -0.013332       0.057008      -0.029385      -0.045369      -0.014125       0.059494             11.656846      10.172593      -4.962353       2.217232      11.518933       1.648313      13.279012           0.006889
          344              C      11.126511      28.768276      19.645097       0.122698      34.480537 0.39492577E+03  0.91556400E+04                                 9.643048                            6.955324      -0.440424       1.873671                    0.998999      27.294686      80.513772       0.575152       0.459357      -1.028055       0.031078      -0.013769      -0.008522       0.035043       0.005761       0.020373       0.017181      -0.015468      -0.106083      -0.045994       0.010566       0.035427             11.419604      11.085239      -3.877143       0.340091       7.385564      -0.738993      15.788010          -0.000648
          345              C      10.882801      28.593752      20.972244      -0.069061      37.621627 0.45758263E+03  0.10897119E+05                                 9.847819                            7.221899      -0.148074       1.954401                    0.999176      28.294288      81.887111       0.601727       0.427430      -1.057200       0.023779      -0.012672       0.010719       0.028998       0.039460       0.013959       0.014949      -0.044132      -0.045997      -0.038604      -0.019697       0.058301             11.482408      12.953623      -3.954366      -2.257815       6.905229       0.168498      14.588371          -0.001292
          346              C      11.816661      27.996344      21.740979      -0.049050      28.462002 0.38965650E+03  0.89757894E+04                                 8.295009                            6.752658      -0.156977       1.944564                    0.999130      28.350182      82.533730       0.605922       0.438833      -1.043046       0.011146       0.013117      -0.004674       0.017836       0.031100       0.009678      -0.009453      -0.010087      -0.022150      -0.034528      -0.000691       0.035220              8.816955      10.610338      -2.728816       0.046383       5.704684      -0.646995      10.135842          -0.000745
          347              C      13.013641      27.607342      21.197910      -0.077792      27.824476 0.38170388E+03  0.86946641E+04                                 8.036592                            6.573495       0.138585       2.045040                    0.999562      27.586272      78.299641       0.633406       0.424519      -1.058106       0.004918       0.030224       0.021861       0.037624       0.003610       0.003989      -0.002231       0.007134       0.013358      -0.008369       0.001187       0.007182              8.627476       9.468414      -1.893189       0.738927       5.316976      -0.003646      11.097039           0.000041
          348              C      13.191570      27.808076      19.874599       0.076219      25.355992 0.33053584E+03  0.73098141E+04                                 7.681182                            6.206535      -0.000915       2.019077                    0.999219      26.294959      75.098055       0.633734       0.437030      -1.043728      -0.033018       0.033113      -0.012291       0.048350       0.005379       0.013558       0.015470       0.005131      -0.150638      -0.055182       0.019478       0.035705              8.348062       8.709294      -2.049796       0.496412       5.352499       0.073627      10.982392          -0.001631
          349              C       9.590926      29.023988      21.607050       0.561108      22.159075 0.26772783E+03  0.56652718E+04                                 7.341193                            5.870668      -0.397636       1.916315                    0.998256      23.499099      67.511972       0.599606       0.482740      -1.009407      -0.038262      -0.005480       0.031421       0.049812       0.001855      -0.020493      -0.090231      -0.115228      -0.050901      -0.082798      -0.042020       0.124818              8.191991       9.650300      -1.182228      -1.919615       5.377789       2.459384       9.547882          -0.000266
          350              C       9.537008      31.381975      19.905604       0.738395      20.262551 0.20640650E+03  0.41390058E+04                                 7.174272                            5.335878      -0.576844       1.895906                    0.997571      21.559188      62.553427       0.590492       0.517273      -0.981017       0.005247       0.049894       0.050305       0.071046       0.009067      -0.009565      -0.094049      -0.092647       0.055176      -0.066851      -0.056389       0.123240              8.485710       9.409131      -1.668745       0.326957       8.062156       3.611760       7.985844           0.000597
          351              C      14.703434       3.717422      26.968058       0.093630      23.159355 0.31564801E+03  0.69853223E+04                                 7.463865                            6.220289      -0.409751       1.881979                    0.997959      27.321274      81.229841       0.602107       0.459673      -1.018130       0.018154       0.003729      -0.046656       0.050203       0.050949       0.007412       0.040410       0.050546       0.029582      -0.073748       0.006602       0.067146              8.137757       6.125045      -1.283675      -1.628589       7.869932      -1.240263      10.418295           0.000004
          352              C      15.314864       2.665805      27.118289      -0.135735      26.394506 0.34409810E+03  0.77160277E+04                                 7.891208                            6.334930      -0.044606       1.992593                    0.998031      28.003505      81.544685       0.624542       0.437354      -1.039559       0.005622      -0.000015       0.007693       0.009528       0.031909       0.011626       0.018350       0.029067      -0.017367      -0.035578      -0.010087       0.045665              8.820077       6.099543      -1.517993      -1.576130       8.164308      -1.091714      12.196380           0.000050
          353              C       4.905455       2.218308      25.954798      -0.053265      29.304594 0.37170175E+03  0.84476111E+04                                 8.377707                            6.507491       0.256101       2.079616                    0.999255      27.772471      79.869554       0.630816       0.427232      -1.051821      -0.033112       0.032955      -0.016191       0.049443       0.017114       0.009787       0.004696       0.007827      -0.121280      -0.041963       0.002784       0.039178              9.631150       6.179203      -1.377770      -2.603467       7.978426      -0.718159      14.735821          -0.000058
          354              C       4.866634       2.902338      24.759343      -0.092011      35.055931 0.43458348E+03  0.10250016E+05                                 9.525262                            7.139619      -0.263480       1.928905                    0.998198      28.148110      81.935216       0.590400       0.439854      -1.046257      -0.016448      -0.024368       0.034241       0.045131       0.046483       0.012850       0.011970       0.043338      -0.043013      -0.044490      -0.017858       0.062348             11.226637       7.458039      -2.784990      -2.573104      10.291999      -0.764984      15.929874          -0.000005
          355              C      15.107819       4.107383      24.621898       0.151916      37.290520 0.44607789E+03  0.10627186E+05                                10.231749                            7.399817      -0.478803       1.864524                    0.998210      27.398901      81.078130       0.558516       0.460323      -1.030808      -0.038933       0.028212       0.018368       0.051469       0.037595       0.029645       0.015916       0.048228      -0.033659      -0.039058      -0.026048       0.065106             12.470985       6.436895      -1.591433      -0.147363      11.676214      -5.679643      19.299846          -0.000011
          356              C      15.136935       4.887305      23.413657       0.178269      33.108191 0.36197576E+03  0.82368373E+04                                 9.449820                            6.686202      -0.496283       1.870234                    0.998384      26.578082      78.475492       0.581185       0.463138      -1.022726       0.004197       0.042625       0.012937       0.044742      -0.039687      -0.035686      -0.028176       0.089372      -0.077719      -0.078127      -0.000493       0.078621             11.303078       5.968651       1.739865       1.818576      12.460692      -4.107144      15.479891           0.000002
          357              C      14.621479       4.334327      22.349255      -0.134703      38.736480 0.52192094E+03  0.12813753E+05                                10.048633                            7.720087      -0.077318       1.974960                    0.997443      29.247849      85.267096       0.582591       0.428224      -1.059278      -0.032047       0.029964      -0.031976       0.054289      -0.019826      -0.023325      -0.001640       0.032505       0.046430      -0.036348      -0.001643       0.037991             11.437996       8.251124       4.014038       2.360823      11.956542      -0.842109      14.106323          -0.000009
          358              C      14.974103       5.114249      21.115443      -0.071127      32.194795 0.50851238E+03  0.12470903E+05                                 8.978245                            7.668100      -0.097029       1.932233                    0.999310      30.442021      90.282034       0.575976       0.433616      -1.050270      -0.030420       0.025349       0.050843       0.064443      -0.010461       0.006575       0.022174      -0.005438       0.051186      -0.028286      -0.002290       0.030576              9.640712       6.659877       2.484973       0.369206      10.464482      -2.421218      11.797778          -0.000003
          359              C       4.903299       6.367239      21.064300      -0.147849      29.154103 0.43932904E+03  0.10341190E+05                                 8.199263                            7.015941       0.226104       2.055630                    0.999195      28.972580      82.961622       0.619316       0.420159      -1.063315      -0.020488       0.018837      -0.005765       0.028422       0.018217       0.009126      -0.009928      -0.014022      -0.068286      -0.030601      -0.000484       0.031085              8.633075       5.995860       1.904067      -0.829857       8.370663      -1.323761      11.532702          -0.000025
          360              C       5.015448       6.801951      22.342862       0.116412      24.380167 0.31162582E+03  0.67684822E+04                                 7.326498                            5.917639       0.061017       2.032630                    0.999713      25.789620      72.210986       0.669196       0.421400      -1.056757      -0.031771      -0.027419       0.011846       0.043606       0.004855      -0.003308      -0.004110       0.037689      -0.183398      -0.061447       0.011291       0.050156              7.897700       4.395865       1.194591       0.207545       9.107889      -1.462212      10.189346           0.000000
          361              C      11.038085      22.390813      29.307826       0.073874      25.396683 0.33145146E+03  0.73259444E+04                                 7.669362                            6.203325       0.062874       2.041481                    0.999316      26.172593      74.422203       0.636505       0.435372      -1.046031       0.028829       0.009266       0.037535       0.048227      -0.014447       0.003229       0.039043       0.045341      -0.032474      -0.055205       0.019878       0.035327              8.323294       8.635855       0.838685       1.940964       9.700746      -2.328678       6.633281          -0.001388
          362              C       9.267422      24.341893       0.346490       0.729360      20.513228 0.21054076E+03  0.42406346E+04                                 7.229992                            5.391321      -0.554688       1.902940                    0.997672      21.637711      62.811012       0.587389       0.517709      -0.981333      -0.016620       0.067929       0.016161       0.071776       0.000892      -0.001218      -0.037373       0.008353       0.359647      -0.071445      -0.055748       0.127194              8.515429       9.752591       1.133835       1.324352      11.161557       1.646208       4.632138           0.000667
          363              C      10.961523      13.741343      24.257508       0.608887      20.667561 0.24478430E+03  0.50836432E+04                                 7.054559                            5.628805      -0.239880       1.965507                    0.999308      23.054663      66.407922       0.607623       0.485378      -1.004344       0.008141       0.028101       0.007155       0.030119       0.012297      -0.067494      -0.076324      -0.004719      -0.000403      -0.095874      -0.012425       0.108299              7.853653       8.058295       0.269483       2.720281       6.905396       2.570304       8.597269           0.000010
          364              C      11.213858      23.455215      28.479957      -0.075453      27.619199 0.37757938E+03  0.85762040E+04                                 7.985667                            6.531900       0.139124       2.044035                    0.999642      27.538286      78.016878       0.636381       0.423743      -1.058737      -0.006545       0.033286       0.022219       0.040552      -0.009162       0.000643      -0.006018      -0.001805       0.006416      -0.011315       0.000292       0.011023              8.560133       9.273054       0.567761       1.889562       9.733292      -2.457663       6.674055          -0.000022
          365              C      12.372016      24.148834      28.540689      -0.052467      28.330562 0.38776346E+03  0.89189404E+04                                 8.255778                            6.725874      -0.135030       1.952730                    0.999007      28.306391      82.273578       0.608692       0.437484      -1.044127      -0.010533       0.008301       0.016392       0.021179      -0.023016      -0.020004       0.002506       0.014173       0.048079      -0.034299      -0.000076       0.034375              8.770822      10.473891       1.334456       2.306731       8.649351      -2.251296       7.189223          -0.000421
          366              C      13.339305      23.775814      29.430887      -0.062827      37.849681 0.46751710E+03  0.11180899E+05                                 9.890182                            7.300390      -0.130386       1.961001                    0.999133      28.241767      81.603812       0.599102       0.427490      -1.058369      -0.030318       0.005381      -0.015533       0.034488      -0.033124      -0.028501       0.031662      -0.025084       0.018982      -0.039963      -0.023624       0.063587             11.528360      13.132866       3.993979       2.117749      12.786374      -3.335171       8.665842          -0.002433
          367              C      14.644120      24.548065      29.458376       0.572866      21.450537 0.25932900E+03  0.54491090E+04                                 7.196216                            5.790627      -0.412513       1.914343                    0.998181      23.349539      67.052267       0.601174       0.484877      -1.007346       0.036904       0.027436      -0.020498       0.050347       0.015734      -0.001263      -0.015472       0.023567       0.372021      -0.082521      -0.042724       0.125245              7.996746       9.458230       2.086787      -0.193489      10.321318      -0.441984       4.210689          -0.000528
          368              C      13.111771      22.703101      30.245331       0.122090      34.065050 0.39027279E+03  0.90215700E+04                                 9.568633                            6.921305      -0.429745       1.878218                    0.998809      27.224514      80.206959       0.575643       0.460298      -1.027464      -0.033149      -0.014460      -0.002843       0.036277      -0.025256       0.001687       0.034713       0.007163      -0.021726      -0.045308       0.003726       0.041582             11.285393      11.124336       1.941361       3.451829      12.689921      -3.781207      10.041923          -0.000514
          369              C      14.075825      22.161950      31.205211       0.180064      33.648271 0.38325276E+03  0.88299936E+04                                 9.568315                            6.905188      -0.552113       1.844081                    0.998346      26.797550      79.134419       0.569815       0.466549      -1.022752       0.028976      -0.034094      -0.016873       0.047819      -0.013003      -0.041853      -0.013942       0.052878      -0.025831      -0.048539      -0.008939       0.057477             11.479351      10.306504       1.000129       5.307983      13.889358       0.121836      10.242189           0.006742
          370              C       8.379930      12.951832      25.743835       0.661350      18.284814 0.20704236E+03  0.41425637E+04                                 6.567996                            5.256547      -0.311969       1.963247                    0.998927      22.199808      63.716387       0.611678       0.500464      -0.992110      -0.020810       0.005599       0.002417       0.021685       0.103693      -0.020162      -0.036739       0.015405      -0.024642      -0.101896      -0.018560       0.120457              7.230033       6.041050      -2.358584       0.257244       6.748290       0.843018       8.900761           0.000003
          371              C       9.478781      22.884333       0.091417      -0.088390      38.110434 0.46126834E+03  0.10984975E+05                                 9.916980                            7.222309      -0.112607       1.975330                    0.998640      27.941695      80.340887       0.606500       0.424062      -1.061412       0.039752      -0.027418      -0.015062       0.050585      -0.001277      -0.032132      -0.005820       0.057708       0.009545      -0.032733      -0.016868       0.049601             12.043662      10.190452       0.249208       4.218371      17.256201       1.812647       8.684332          -0.000866
          372              C      10.396465      22.211490       0.834581      -0.051096      29.584866 0.39026702E+03  0.89843425E+04                                 8.497612                            6.734532       0.060042       2.017778                    0.999374      28.064544      81.409570       0.610516       0.435797      -1.045907      -0.004959      -0.010387      -0.029189       0.031376       0.008242      -0.025553       0.005451       0.026448       0.086519      -0.033233      -0.010235       0.043467              9.473819       9.308166      -0.568040       3.740021      12.016442       0.197425       7.096850           0.001492
          373              C      10.492439      20.869320       0.751155      -0.128068      29.052253 0.38787988E+03  0.88436203E+04                                 8.119795                            6.517678       0.419538       2.121210                    0.999783      27.992048      78.693798       0.654114       0.410695      -1.070187       0.000002       0.028989      -0.009246       0.030428      -0.004908       0.011417      -0.018489      -0.001755       0.030733      -0.017575      -0.009762       0.027337              9.005204       9.535616       0.048417       3.347091      10.995521       0.842321       6.484474          -0.000017
          374              C       9.595244      20.198075      -0.015982       0.077601      26.246891 0.33299001E+03  0.73520838E+04                                 7.780068                            6.163606       0.229604       2.088426                    0.999803      26.153272      73.788738       0.648421       0.427829      -1.052954      -0.032054       0.038708      -0.030190       0.058628      -0.010013      -0.035348      -0.010999      -0.027567       0.019405      -0.046260       0.013796       0.032464              8.721823       8.791617       0.012214       2.993757      11.149901       0.320091       6.223951          -0.001430
          375              C       6.602795      21.674814       1.447971       0.096008      24.619894 0.34223053E+03  0.76738300E+04                                 7.691260                            6.434813      -0.239134       1.948953                    0.997571      26.693643      78.064414       0.602044       0.453716      -1.028699      -0.010327      -0.043055      -0.001500       0.044301      -0.015159      -0.023158      -0.004657       0.032363      -0.080581      -0.037872      -0.003758       0.041630              8.502722       4.993382      -0.410351       0.780363      11.646925       1.176171       8.867861          -0.004536
          376              C       7.081586      21.888973       2.710550      -0.086396      27.215515 0.39369356E+03  0.90707679E+04                                 8.020633                            6.755681       0.025228       2.018305                    0.998201      27.844006      80.446973       0.611518       0.434722      -1.047971      -0.017641      -0.008706       0.019595       0.027766       0.007036      -0.001635       0.003801       0.015504      -0.006416      -0.011272      -0.000268       0.011540              8.686666       5.621889      -1.385365       1.320180      11.807239       0.491579       8.630869           0.001089
          377              C       7.509695      20.814981       3.407366      -0.041907      27.387824 0.38205932E+03  0.87417128E+04                                 8.042275                            6.652357       0.043861       2.016567                    0.999414      27.722967      79.961596       0.616295       0.434362      -1.047617      -0.025882      -0.008501      -0.001983       0.027314       0.000489      -0.024141       0.009921       0.030009       0.020059      -0.024999      -0.009212       0.034211              8.719119       5.820433      -1.235219       2.177267      11.872551      -0.171925       8.464372          -0.002283
          378              C       7.389998      19.552402       2.905531      -0.085923      36.263233 0.46300254E+03  0.11041593E+05                                 9.609114                            7.261776      -0.065381       1.991217                    0.998453      28.012575      80.719209       0.601346       0.427104      -1.059040      -0.003375       0.029446       0.017731       0.034537      -0.005862      -0.035883       0.003327       0.031696       0.048936      -0.026531      -0.022172       0.048703             11.143897       7.317353      -1.990694       3.855768      13.918489      -0.915945      12.195850           0.000524
          379              C       6.795821      19.408564       1.681308       0.131659      32.478449 0.38305975E+03  0.88200828E+04                                 9.396503                            6.959609      -0.405072       1.886483                    0.998972      27.183339      80.119592       0.561003       0.474170      -1.019120      -0.015503       0.038380      -0.017187       0.044820      -0.004816      -0.035804       0.006489       0.015657      -0.055247      -0.040854       0.000153       0.040702             11.339363       6.126795       0.895808       2.684831      15.544156       2.524496      12.347139           0.002051
          380              C       6.582306      18.130002       1.016456       0.146401      32.290930 0.37782714E+03  0.86746285E+04                                 9.403236                            6.941895      -0.421158       1.884775                    0.998869      27.005788      79.628528       0.557769       0.478293      -1.016343       0.020192      -0.006897      -0.038607       0.044111      -0.031224       0.025909       0.005538       0.021882      -0.034276      -0.041794      -0.003277       0.045072             11.408416       6.174326       2.643944      -1.043780      15.840634       2.716258      12.210289           0.001959
          381              C       6.022638      17.032996       1.614823      -0.058081      36.315315 0.44987243E+03  0.10657377E+05                                 9.644732                            7.175239      -0.143762       1.972200                    0.998224      27.592265      79.385059       0.602463       0.429155      -1.057197       0.011900      -0.033701      -0.007891       0.036601      -0.031108       0.032965      -0.017872       0.045449      -0.025509      -0.034404      -0.028149       0.062553             11.563724       7.745709       1.364533      -4.275003      12.408017       1.863975      14.537448           0.000141
          382              C       5.943918      15.886446       0.888281      -0.072986      28.227386 0.38678714E+03  0.88615099E+04                                 8.145972                            6.639328       0.246431       2.077556                    0.999193      27.908560      80.087390       0.625551       0.427373      -1.053728       0.018457       0.015967       0.001692       0.024464      -0.008357       0.010340      -0.014835       0.015068      -0.029711      -0.021832      -0.002110       0.023942              9.187502       6.071805       0.550512      -2.482586      10.846047       2.432340      10.644654          -0.001849
          383              C      11.772449      15.865035      31.572797      -0.116140      28.883611 0.40996243E+03  0.95472474E+04                                 8.335990                            6.874139       0.030456       2.003984                    0.998585      28.672185      83.442232       0.608483       0.432239      -1.048864       0.005346       0.005240       0.017064       0.018634      -0.003156       0.004896       0.011092      -0.001605       0.013387      -0.013019      -0.000229       0.013248              9.381592       5.920155      -0.021693      -2.263125      11.962512       1.784160      10.262108           0.001447
          384              C      12.232908      16.998480      31.005116       0.088389      25.133332 0.33656386E+03  0.75141379E+04                                 7.770478                            6.358847      -0.186557       1.963539                    0.997956      26.677570      77.808226       0.608939       0.450527      -1.030679      -0.000053       0.032257       0.032590       0.045854      -0.019162       0.001464       0.013219       0.047177       0.006454      -0.035890       0.006201       0.029689              8.788321       5.033866       0.167213      -1.187392      11.696999       1.808477       9.634098          -0.004750
          385              C       5.360524      17.096925       2.944527       0.603887      21.301820 0.24473728E+03  0.50767698E+04                                 7.195553                            5.630752      -0.230117       1.977270                    0.999265      22.849440      65.539919       0.607792       0.485807      -1.005241      -0.005812      -0.013711       0.025823       0.029810       0.059403       0.050441       0.044865      -0.059593      -0.201135      -0.094615      -0.027733       0.122348              8.171865       8.055071      -1.599015      -2.468917       5.754380      -0.664429      10.706146           0.000267
          386              C       8.035935      18.430464       3.656686       0.607079      21.783200 0.24732396E+03  0.51340741E+04                                 7.259195                            5.634646      -0.202484       1.982459                    0.999304      22.841769      65.131887       0.612931       0.481391      -1.009472       0.006970      -0.015869       0.021304       0.027464       0.096155      -0.012397       0.034483       0.041504      -0.133276      -0.098565      -0.022919       0.121484              8.242420       6.162491      -2.845630       0.872898       8.269495      -1.166637      10.295274           0.000286
          387              C       9.282515      19.063357      31.350327       0.087564      26.444267 0.32715901E+03  0.72114140E+04                                 7.896410                            6.157516       0.120967       2.059056                    0.999508      26.115377      74.288660       0.639383       0.434594      -1.045937       0.029081       0.006817      -0.054661       0.062289      -0.040127       0.012643      -0.006209      -0.015336       0.037500      -0.047679       0.007117       0.040562              9.029039       8.868958       2.588926      -1.864089       8.262600       2.477567       9.955559          -0.001328
          388              C       8.395025      18.062882      31.244846      -0.133326      29.466574 0.39044557E+03  0.89321048E+04                                 8.245965                            6.573211       0.392143       2.114193                    0.999742      28.158527      79.740400       0.645189       0.414979      -1.065586      -0.000100      -0.006592      -0.024292       0.025171       0.004254      -0.006746      -0.009397       0.004282       0.062522      -0.015956      -0.009089       0.025046              9.291335       9.458991       2.955828      -1.868014       8.889650       2.485236       9.525363           0.000114
          389              C       8.465119      17.289352      30.132498      -0.057121      30.403579 0.40210545E+03  0.93183729E+04                                 8.617012                            6.802819       0.115125       2.026894                    0.999664      28.404107      82.438787       0.612402       0.431588      -1.049339       0.004760       0.036533      -0.014698       0.039665      -0.011628       0.023062      -0.018003      -0.014164      -0.055195      -0.035122      -0.001674       0.036796              9.771328       9.271316       2.736315      -2.540935       8.908523       2.684393      11.134146           0.001559
          390              C       9.388195      17.531000      29.141613      -0.100304      39.483095 0.47333398E+03  0.11342340E+05                                10.145012                            7.310173      -0.098969       1.975849                    0.998733      28.205013      81.279819       0.603743       0.423369      -1.062125      -0.037872       0.029202       0.015796       0.050365      -0.027852       0.014072      -0.016535       0.039939      -0.061800      -0.033206      -0.017120       0.050326             12.535779      10.068973       3.646148      -2.053015      13.501211       5.229645      14.037154          -0.001097
          391              C      10.177554      18.657093      29.288967       0.183837      34.046870 0.38451059E+03  0.88597195E+04                                 9.615832                            6.894265      -0.528683       1.851091                    0.998441      26.738027      78.772624       0.573450       0.463552      -1.025154      -0.030074       0.034931       0.020000       0.050245      -0.039626       0.015253      -0.013061       0.057946      -0.029082      -0.044957      -0.014501       0.059459             11.659586      10.174550       4.963924      -2.216960      11.522197       1.649327      13.282012           0.006887
          392              C      11.126511      19.177787      28.300958       0.123334      34.486856 0.39493055E+03  0.91565596E+04                                 9.648383                            6.958340      -0.448078       1.870932                    0.999010      27.297556      80.548240       0.574609       0.459750      -1.027747       0.032023       0.013972       0.009856       0.036301      -0.005131      -0.019504       0.017435      -0.013321      -0.105592      -0.045480       0.011214       0.034267             11.426773      11.091407       3.879595      -0.340351       7.389469      -0.739013      15.799442          -0.000649
          393              C      10.882802      19.352311      26.973812      -0.067013      37.540884 0.45638028E+03  0.10860806E+05                                 9.833125                            7.211680      -0.146352       1.955365                    0.999167      28.253017      81.725660       0.602273       0.427344      -1.057306       0.023327       0.013123      -0.010228       0.028653      -0.039061      -0.013148       0.014611      -0.043411      -0.047379      -0.037657      -0.019989       0.057646             11.464999      12.932024       3.947085       2.252368       6.895084       0.166706      14.567888          -0.001290
          394              C      11.816662      19.949719      26.205076      -0.050918      28.501537 0.39031345E+03  0.89943011E+04                                 8.299907                            6.755863      -0.166218       1.941249                    0.999187      28.376527      82.613696       0.606140       0.438510      -1.043285       0.011461      -0.012768       0.002695       0.017367      -0.030150      -0.009912      -0.009394      -0.009675      -0.025590      -0.033670      -0.001143       0.034813              8.822701      10.615694       2.730171      -0.045946       5.707364      -0.647541      10.145045          -0.000745
          395              C      13.013641      20.338721      26.748145      -0.075187      27.743685 0.38018369E+03  0.86516944E+04                                 8.024531                            6.563618       0.133884       2.044663                    0.999601      27.527181      78.102929       0.633394       0.424937      -1.057810       0.004337      -0.030295      -0.020927       0.037075      -0.002207      -0.004424      -0.002690       0.006800       0.009154      -0.007209       0.000253       0.006956              8.614559       9.453451       1.890004      -0.734844       5.308795      -0.003655      11.081431           0.000040
          396              C      13.191570      20.137987      28.071457       0.076643      25.375034 0.33081786E+03  0.73174813E+04                                 7.682657                            6.206834      -0.013075       2.014755                    0.999281      26.310321      75.144924       0.634090       0.436699      -1.043944      -0.032123      -0.033025       0.012360       0.047700      -0.004417      -0.013070       0.015620       0.007002      -0.153165      -0.055937       0.020565       0.035372              8.350126       8.713605       2.051415      -0.494103       5.353534       0.074475      10.983239          -0.001629
          397              C       9.590927      18.922075      26.339006       0.559503      22.219370 0.26863302E+03  0.56892782E+04                                 7.353601                            5.880165      -0.391866       1.917080                    0.998271      23.541859      67.665745       0.599180       0.482671      -1.009433      -0.037922       0.004897      -0.030255       0.048759      -0.002653       0.018188      -0.089781      -0.116987      -0.050963      -0.080596      -0.044345       0.124942              8.206270       9.667333       1.185288       1.924962       5.386383       2.464193       9.565093          -0.000265
          398              C       9.537009      16.564088      28.040451       0.733602      20.354769 0.20749067E+03  0.41660470E+04                                 7.193418                            5.348440      -0.584158       1.892349                    0.997561      21.618415      62.757718       0.590056       0.516996      -0.981184       0.005067      -0.048617      -0.049083       0.069271      -0.009551       0.009999      -0.094296      -0.093616       0.053341      -0.067089      -0.056651       0.123740              8.509863       9.434996       1.675431      -0.327246       8.086404       3.624794       8.008189           0.000599
          399              C       9.311633      12.264604      20.977997       0.091589      23.216652 0.31666509E+03  0.70125166E+04                                 7.470956                            6.226340      -0.409717       1.881203                    0.997841      27.359491      81.334588       0.602470       0.459089      -1.018592       0.018259      -0.004068       0.047012       0.050597      -0.052188      -0.008427       0.039849       0.053623       0.031008      -0.074922       0.006292       0.068630              8.145708       6.131182       1.284697       1.630831       7.876977      -1.240789      10.428965           0.000004
          400              C       9.923063      13.316221      20.827767      -0.131826      26.317364 0.34274212E+03  0.76773003E+04                                 7.872661                            6.319535      -0.037895       1.995297                    0.998114      27.946269      81.308404       0.625793       0.436952      -1.039898       0.006186       0.001617      -0.005315       0.008315      -0.031926      -0.010887       0.020533       0.030553      -0.011339      -0.038125      -0.007647       0.045772              8.799461       6.084873       1.514714       1.570665       8.144389      -1.089663      12.169121           0.000049
          401              C      10.297254      13.763718      21.991257      -0.059270      29.464500 0.37421254E+03  0.85205033E+04                                 8.413758                            6.534119       0.236855       2.072658                    0.999227      27.870635      80.272693       0.628742       0.427846      -1.051258      -0.033254      -0.031712       0.016845       0.048941      -0.016633      -0.010415       0.005857       0.008199      -0.123899      -0.043095       0.003586       0.039508              9.674950       6.205895       1.381128       2.618630       8.006376      -0.722684      14.812578          -0.000058
          402              C      10.258433      13.079688      23.186712      -0.088826      34.963627 0.43311028E+03  0.10208253E+05                                 9.516563                            7.132899      -0.268028       1.928135                    0.998133      28.107889      81.833266       0.589913       0.440519      -1.045692      -0.015614       0.025986      -0.034639       0.046032      -0.046584      -0.012396       0.011651       0.044430      -0.033023      -0.046426      -0.014567       0.060993             11.216889       7.451072       2.781966       2.570916      10.282069      -0.763522      15.917525          -0.000006
          403              C       9.716018      11.874643      23.324158       0.151309      37.326626 0.44659646E+03  0.10642174E+05                                10.236618                            7.402795      -0.473353       1.865878                    0.998257      27.409991      81.109628       0.558578       0.460158      -1.030944      -0.038425      -0.028053      -0.018396       0.051009      -0.037174      -0.030553       0.014783       0.046753      -0.038522      -0.037775      -0.027305       0.065080             12.477905       6.439104       1.592533       0.146155      11.681461      -5.684290      19.313151          -0.000011
          404              C       9.745134      11.094721      24.532398       0.180316      33.009994 0.36071684E+03  0.82011291E+04                                 9.432984                            6.675420      -0.495632       1.870885                    0.998435      26.528943      78.299364       0.581536       0.463257      -1.022650       0.005193      -0.041886      -0.012739       0.044088       0.038168       0.036483      -0.027746       0.086152      -0.081474      -0.076962      -0.000557       0.077519             11.282365       5.959040      -1.736578      -1.815205      12.436987      -4.097404      15.451067           0.000002
          405              C       9.229677      11.647699      25.596801      -0.135914      38.846770 0.52360658E+03  0.12867803E+05                                10.072659                            7.736377      -0.089343       1.970850                    0.997323      29.302671      85.518883       0.581441       0.428649      -1.058827      -0.033496      -0.030403       0.032137       0.055490       0.020439       0.022563      -0.000629       0.031559       0.045237      -0.035896      -0.001556       0.037452             11.466895       8.270563      -4.025606      -2.367370      11.989124      -0.845038      14.140998          -0.000009
          406              C       9.582301      10.867777      26.830613      -0.073254      32.301148 0.51071843E+03  0.12539427E+05                                 8.999775                            7.686458      -0.096862       1.931773                    0.999311      30.506202      90.544726       0.575053       0.433813      -1.050079      -0.030000      -0.023677      -0.051403       0.064054       0.011853      -0.005683       0.021622      -0.007297       0.051731      -0.028641      -0.001848       0.030489              9.664208       6.675863      -2.492035      -0.367054      10.494063      -2.432964      11.822698          -0.000004
          407              C      10.295097       9.614787      26.881755      -0.142642      29.046625 0.43694948E+03  0.10272572E+05                                 8.184498                            7.000967       0.229004       2.057525                    0.999196      28.896757      82.729242       0.619358       0.420645      -1.062867      -0.019592      -0.019039       0.005574       0.027882      -0.018877      -0.008469      -0.009942      -0.013900      -0.062914      -0.029278      -0.001553       0.030831              8.618858       5.984734      -1.901347       0.832032       8.355220      -1.326255      11.516620          -0.000025
          408              C      10.407247       9.180075      25.603194       0.115199      24.422534 0.31235700E+03  0.67892163E+04                                 7.340317                            5.929452       0.048158       2.028485                    0.999728      25.814417      72.336780       0.667619       0.422094      -1.056186      -0.032444       0.028429      -0.013166       0.045102      -0.006201       0.003817      -0.004465       0.036663      -0.182708      -0.061282       0.011297       0.049986              7.912385       4.403830      -1.195129      -0.208338       9.119141      -1.466237      10.214185           0.000000
          409              C      18.616798      29.307830      25.555248       0.075530      25.319281 0.33012464E+03  0.72885693E+04                                 7.649620                            6.186982       0.072933       2.045208                    0.999314      26.123854      74.218155       0.638015       0.434821      -1.046467      -0.030148       0.038547      -0.008839       0.049728      -0.004286      -0.013915      -0.039004       0.038317      -0.051637      -0.055126       0.020977       0.034150              8.301765       8.617339      -1.934514       0.841306       6.615557       2.321144       9.672400          -0.001383
          410              C       9.603870       0.346494      23.604163       0.730297      20.510807 0.21049525E+03  0.42403631E+04                                 7.235741                            5.395017      -0.562035       1.900706                    0.997679      21.643330      62.874434       0.586369       0.518531      -0.980741       0.016679       0.015525      -0.067404       0.071152       0.000564       0.001882       0.036423      -0.174957      -0.192063      -0.071179      -0.055279       0.126458              8.522669       9.761203      -1.325675       1.135099       4.635401      -1.647795      11.171404           0.000667
          411              C      13.301566      24.257508       2.240679       0.608169      20.666868 0.24478211E+03  0.50835850E+04                                 7.054259                            5.628946      -0.246026       1.963753                    0.999254      23.055490      66.410163       0.607589       0.485407      -1.004330      -0.009874       0.007394      -0.027008       0.029692       0.067646       0.012541       0.076838       0.000671       0.001738      -0.096521      -0.012159       0.108679              7.852723       8.057814      -2.718909       0.268478       8.594880      -2.569450       6.905475           0.000010
          412              C      18.441026      28.479961      24.490845      -0.072940      27.530232 0.37590801E+03  0.85284495E+04                                 7.967660                            6.516080       0.148524       2.047545                    0.999668      27.476848      77.788419       0.637375       0.423567      -1.058887       0.004978       0.023187      -0.033573       0.041104      -0.000992      -0.009370       0.006624      -0.001366      -0.004189      -0.011592      -0.000019       0.011611              8.541347       9.254557      -1.888763       0.563943       6.662460       2.453409       9.707023          -0.000019
          413              C      17.282868      28.540692      23.797226      -0.055470      28.435457 0.38963307E+03  0.89734397E+04                                 8.280835                            6.746741      -0.156944       1.945040                    0.999059      28.367016      82.524083       0.607071       0.438090      -1.043682       0.011213       0.015484      -0.008984       0.021123       0.020237      -0.023392      -0.003147      -0.015383      -0.048758      -0.034626      -0.000706       0.035332              8.797304      10.514053      -2.318654       1.337526       7.208384       2.253094       8.669474          -0.000421
          414              C      16.315578      29.430891      24.170246      -0.062341      37.810894 0.46691221E+03  0.11161233E+05                                 9.877072                            7.290586      -0.124117       1.963188                    0.999094      28.223600      81.494497       0.600217       0.426895      -1.058888       0.030464      -0.016003      -0.006017       0.034934       0.028897      -0.033172      -0.031171      -0.023266       0.026363      -0.040568      -0.022913       0.063481             11.513278      13.117823      -2.113879       3.990185       8.653662       3.329660      12.768348          -0.002425
          415              C      15.010763      29.458380      23.397995       0.569746      21.492884 0.25993519E+03  0.54649798E+04                                 7.204901                            5.796922      -0.413486       1.913613                    0.998111      23.379772      67.156107       0.600927       0.484798      -1.007397      -0.034915      -0.021556      -0.028109       0.049738       0.002405       0.016106       0.014655      -0.174938      -0.224856      -0.083556      -0.042531       0.126087              8.007012       9.471700       0.193653       2.091689       4.215282       0.442930      10.334054          -0.000528
          416              C      16.543112      30.245335      25.242959       0.125016      33.994085 0.38924567E+03  0.89932948E+04                                 9.563307                            6.917729      -0.436598       1.876494                    0.998841      27.194503      80.138928       0.575011       0.461036      -1.026894       0.034854      -0.001384       0.015163       0.038035      -0.002457      -0.023325      -0.034990       0.015042      -0.004203      -0.045376       0.005711       0.039664             11.279075      11.119259      -3.449600       1.942392      10.036363       3.777633      12.681604          -0.000514
          417              C      15.579058      31.205215      25.784110       0.178565      33.654743 0.38339430E+03  0.88324365E+04                                 9.561955                            6.900988      -0.549563       1.844609                    0.998383      26.793167      79.070027       0.570773       0.465809      -1.023347      -0.028660      -0.017340       0.036168       0.049297       0.041736      -0.012111       0.014242       0.038520      -0.068276      -0.048139      -0.009290       0.057429             11.471267      10.300535      -5.304404       1.000584      10.234595      -0.123658      13.878670           0.006747
          418              C       5.099560      25.743836       3.030191       0.660255      18.295337 0.20718426E+03  0.41461150E+04                                 6.570746                            5.258592      -0.314501       1.962361                    0.998931      22.207055      63.742760       0.611516       0.500511      -0.992086       0.019492       0.001578      -0.005152       0.020223       0.020323       0.102343       0.035201       0.017957      -0.007192      -0.100259      -0.018224       0.118483              7.233008       6.043561      -0.257599      -2.359900       8.904512      -0.843081       6.750951           0.000002
          419              C       9.392512       0.091421      25.061723      -0.089335      38.210967 0.46267565E+03  0.11028831E+05                                 9.939545                            7.237373      -0.119259       1.972527                    0.998646      27.992461      80.571064       0.605253       0.424538      -1.060927      -0.038884      -0.015185       0.027467       0.049969       0.030975       0.001080       0.004925       0.022211      -0.095987      -0.032891      -0.016183       0.049074             12.072469      10.213405      -4.228674       0.252017       8.702975      -1.818312      17.301027          -0.000865
          420              C       8.474827       0.834585      25.734566      -0.048485      29.512680 0.38901299E+03  0.89484808E+04                                 8.483908                            6.723232       0.060737       2.018601                    0.999344      28.022731      81.262763       0.611079       0.435736      -1.045919       0.004606      -0.029224       0.009553       0.031089       0.024087       0.009848      -0.006035      -0.031030      -0.086908      -0.035277      -0.007864       0.043141              9.458437       9.292911      -3.734518      -0.562192       7.087126      -0.201027      11.995273           0.001494
          421              C       8.378853       0.751159      27.076736      -0.128621      29.062454 0.38804887E+03  0.88488012E+04                                 8.124815                            6.522551       0.413826       2.119641                    0.999782      27.993687      78.714903       0.653324       0.411131      -1.069860       0.001020      -0.009637      -0.029642       0.031186      -0.011447      -0.003436       0.017959      -0.017471      -0.011414      -0.017618      -0.009073       0.026690              9.010479       9.537595      -3.346425       0.053034       6.487024      -0.846591      11.006817          -0.000018
          422              C       9.276048      -0.015978      27.747981       0.076349      26.324495 0.33424288E+03  0.73872194E+04                                 7.796281                            6.176034       0.222926       2.085626                    0.999801      26.206133      73.993027       0.647588       0.427945      -1.052805       0.031339      -0.029974      -0.038153       0.057760       0.035495      -0.010871       0.011348      -0.021862       0.032574      -0.046739       0.014633       0.032107              8.740420       8.810257      -2.999746       0.012323       6.235647      -0.321306      11.175356          -0.001427
          423              C      12.268497       1.447975      26.271242       0.100542      24.486638 0.33980537E+03  0.76057022E+04                                 7.663209                            6.411131      -0.236072       1.951220                    0.997469      26.598864      77.709884       0.603291       0.453597      -1.028796       0.010099      -0.001638       0.043793       0.044973       0.023346      -0.015857       0.005153       0.056091      -0.001615      -0.039111      -0.001952       0.041063              8.470650       4.976014      -0.779817      -0.410473       8.834562      -1.163399      11.601374          -0.004531
          424              C      11.789705       2.710554      26.057083      -0.089708      27.309625 0.39554506E+03  0.91247490E+04                                 8.041444                            6.773580       0.019073       2.015466                    0.998179      27.906564      80.695873       0.610393       0.434983      -1.047742       0.017676       0.018597       0.008659       0.027078       0.001383       0.006228      -0.003070       0.010868      -0.023589      -0.011052      -0.000340       0.011392              8.709351       5.637130      -1.324037      -1.391018       8.653405      -0.489713      11.837518           0.001091
          425              C      11.361596       3.407371      27.131075      -0.041478      27.346999 0.38133152E+03  0.87206882E+04                                 8.032242                            6.643585       0.049116       2.018529                    0.999391      27.699570      79.867690       0.617056       0.434044      -1.047834       0.026571      -0.002784       0.007780       0.027826       0.023377       0.000255      -0.010229       0.006490      -0.058560      -0.025549      -0.008625       0.034174              8.708361       5.813685      -2.175407      -1.233326       8.455927       0.171797      11.855471          -0.002275
          426              C      11.481294       2.905535      28.393654      -0.088287      36.363065 0.46448375E+03  0.11086258E+05                                 9.626765                            7.273492      -0.066202       1.990140                    0.998509      28.061812      80.906943       0.600821       0.427117      -1.058985       0.003556       0.018193      -0.029756       0.035058       0.036361      -0.004179      -0.004593      -0.008888      -0.075909      -0.025820      -0.023976       0.049796             11.165548       7.329896      -3.864372      -1.995910      12.220856       0.920625      13.945891           0.000526
          427              C      12.075471       1.681313      28.537492       0.134648      32.391583 0.38185030E+03  0.87860770E+04                                 9.384709                            6.951776      -0.405230       1.886920                    0.998951      27.143531      79.997747       0.560886       0.474602      -1.018796       0.015644      -0.017630      -0.039237       0.045772       0.034465      -0.004074      -0.007465       0.033412       0.004011      -0.039402       0.000305       0.039097             11.324045       6.120090      -2.681690       0.894037      12.332026      -2.519418      15.520020           0.002061
          428              C      12.288986       1.016461      29.816054       0.145156      32.274994 0.37764216E+03  0.86690387E+04                                 9.399552                            6.939646      -0.423412       1.884326                    0.998851      26.995472      79.583506       0.557943       0.478217      -1.016416      -0.020376      -0.038909       0.007186       0.044506      -0.026241      -0.030805      -0.005894       0.029994      -0.016879      -0.042024      -0.003409       0.045433             11.403444       6.171580       1.042782       2.643059      12.203752      -2.714686      15.835001           0.001967
          429              C      12.848654       1.614828      30.913059      -0.058671      36.360325 0.45053564E+03  0.10677659E+05                                 9.654142                            7.181818      -0.149458       1.970235                    0.998231      27.616473      79.487253       0.601989       0.429310      -1.057039      -0.012722      -0.007936       0.034253       0.037391      -0.033571      -0.030518       0.017266       0.035452      -0.051126      -0.032813      -0.029211       0.062025             11.575126       7.751615       4.278989       1.366256      14.554299      -1.865651      12.419465           0.000143
          430              C       7.535580       0.888281       0.095572      -0.073756      28.222708 0.38673428E+03  0.88595515E+04                                 8.143307                            6.637520       0.249973       2.078707                    0.999164      27.904632      80.059623       0.625859       0.427199      -1.053889      -0.018829       0.000655      -0.016602       0.025111      -0.010720      -0.009647       0.014468       0.022773      -0.006727      -0.021532      -0.003482       0.025014              9.184323       6.069437       2.481007       0.549938      10.641869      -2.433023      10.841664          -0.001842
          431              C      12.490639      31.572797       0.116988      -0.116155      28.900259 0.41021271E+03  0.95553291E+04                                 8.342103                            6.878904       0.027479       2.003186                    0.998522      28.685370      83.513157       0.607867       0.432574      -1.048573      -0.004075       0.017037      -0.003662       0.017897      -0.005871      -0.002448      -0.012966      -0.008796      -0.004476      -0.014476      -0.001272       0.015748              9.388972       5.924101       2.264146      -0.022314      10.269126      -1.788021      11.973688           0.001452
          432              C      17.421974      31.005121      30.947581       0.088181      25.122898 0.33640657E+03  0.75095167E+04                                 7.768155                            6.357470      -0.188181       1.963461                    0.997981      26.667396      77.764961       0.609008       0.450542      -1.030702       0.000424       0.032071      -0.031641       0.045054      -0.002249      -0.019322      -0.012127       0.019492      -0.070626      -0.034721       0.005871       0.028849              8.785323       5.032397       1.186149       0.167767       9.628617      -1.807263      11.694955          -0.004748
          433              C      13.510767       2.944532      30.849131       0.604280      21.293980 0.24461599E+03  0.50735446E+04                                 7.194131                            5.629671      -0.229726       1.977368                    0.999255      22.839687      65.503985       0.607809       0.485861      -1.005228       0.004799       0.025113       0.014191       0.029241      -0.050505       0.059763      -0.044245       0.066800       0.191544      -0.093483      -0.028749       0.122232              8.170062       8.053253       2.468367      -1.599072      10.703454       0.663968       5.753479           0.000268
          434              C      10.835356       3.656690      29.515592       0.605883      21.790393 0.24739463E+03  0.51361621E+04                                 7.262464                            5.636756      -0.199335       1.982990                    0.999292      22.846526      65.159934       0.612573       0.481614      -1.009305      -0.006542       0.022784       0.013708       0.027382       0.010441       0.096083      -0.032921       0.087045       0.002604      -0.096428      -0.024900       0.121328              8.246327       6.165315      -0.873631      -2.847644      10.299364       1.167680       8.274303           0.000286
          435              C      20.372368      31.350332      28.882704       0.088327      26.421386 0.32685597E+03  0.72024589E+04                                 7.889943                            6.153157       0.123616       2.059970                    0.999568      26.097367      74.205288       0.639898       0.434381      -1.046153      -0.029034      -0.055293      -0.005392       0.062685      -0.012082      -0.038991       0.007535      -0.026833       0.002429      -0.046528       0.006535       0.039993              9.021001       8.862446       1.862687       2.587602       9.945268      -2.473513       8.255287          -0.001328
          436              C      10.476258      31.244851      29.883178      -0.133880      29.454853 0.39024956E+03  0.89258594E+04                                 8.239726                            6.567834       0.394115       2.114878                    0.999731      28.157744      79.711627       0.646049       0.414508      -1.065965       0.000813      -0.024686       0.007873       0.025924       0.007479       0.003935       0.010235      -0.030704      -0.036838      -0.015787      -0.010491       0.026279              9.284174       9.453723       1.870161       2.952787       9.518846      -2.480427       8.879953           0.000117
          437              C      10.406164      30.132502      30.656708      -0.060039      30.467224 0.40317934E+03  0.93498813E+04                                 8.631887                            6.814782       0.104504       2.023653                    0.999664      28.438975      82.580494       0.611451       0.431953      -1.049073      -0.004604      -0.013601      -0.038185       0.040795      -0.023125      -0.012744       0.018607       0.021600       0.044713      -0.034857      -0.002952       0.037809              9.788424       9.287186       2.549082       2.737734      11.158122      -2.689501       8.919963           0.001562
          438              C      20.266689      29.141617      30.415060      -0.099206      39.399257 0.47220208E+03  0.11306939E+05                                10.126686                            7.298116      -0.092239       1.978290                    0.998788      28.164679      81.098570       0.604733       0.422985      -1.062507       0.038692       0.016341      -0.028136       0.050554      -0.013163      -0.027753       0.016817       0.051933      -0.030835      -0.034025      -0.016327       0.050351             12.511709      10.051186       2.051288       3.637044      14.010361      -5.217102      13.473579          -0.001099
          439              C      19.477329      29.288971      29.288967       0.182925      34.054048 0.38461934E+03  0.88632035E+04                                 9.619538                            6.897045      -0.527302       1.851796                    0.998436      26.741436      78.797231       0.573087       0.463795      -1.024979       0.030959       0.019702      -0.033804       0.049893      -0.015292      -0.039845       0.013355       0.043886      -0.073494      -0.045429      -0.014482       0.059911             11.663913      10.179496       2.218001       4.966707      13.285446      -1.649750      11.526798           0.006892
          440              C      18.528373      28.300963      28.768273       0.122444      34.488876 0.39503284E+03  0.91591119E+04                                 9.646703                            6.957917      -0.442572       1.872747                    0.998992      27.299487      80.542884       0.574817       0.459575      -1.027891      -0.031029       0.010588      -0.013464       0.035443       0.019701      -0.005356      -0.018158       0.046341       0.075490      -0.046317       0.010940       0.035378             11.424060      11.087737       0.341413       3.878155      15.796312       0.738663       7.388129          -0.000642
          441              C      18.772082      26.973816      28.593749      -0.064723      37.448543 0.45507645E+03  0.10821487E+05                                 9.816830                            7.200922      -0.143538       1.956773                    0.999191      28.206963      81.547724       0.602810       0.427290      -1.057392      -0.023852      -0.010776      -0.012842       0.029154       0.012934      -0.039385      -0.014878       0.000617       0.085767      -0.038099      -0.019216       0.057315             11.445220      12.910600      -2.247795       3.939601      14.540958      -0.166220       6.884103          -0.001289
          442              C      17.838223      26.205081      27.996341      -0.052966      28.573801 0.39164275E+03  0.90331046E+04                                 8.317255                            6.770860      -0.174995       1.938182                    0.999191      28.419238      82.790370       0.604965       0.438964      -1.042958      -0.011057       0.002856       0.012817       0.017167       0.010142      -0.030598       0.008999       0.007245       0.027965      -0.034028      -0.001149       0.035177              8.840681      10.643164       0.048939       2.738678      10.158696       0.647662       5.720181          -0.000743
          443              C      16.641243      26.748150      27.607339      -0.073896      27.750846 0.38032616E+03  0.86559465E+04                                 8.024948                            6.563468       0.138947       2.045687                    0.999615      27.536333      78.139333       0.633586       0.424758      -1.057897      -0.003698      -0.020750       0.030774       0.037300       0.003929      -0.002220       0.002666      -0.001260      -0.019928      -0.008212       0.000884       0.007328              8.615203       9.454837       0.740193       1.890879      11.081304       0.005650       5.309468           0.000042
          444              C      16.463313      28.071461      27.808073       0.075435      25.365737 0.33071996E+03  0.73140995E+04                                 7.678477                            6.204391      -0.013722       2.014921                    0.999265      26.301768      75.091611       0.634507       0.436485      -1.044169       0.033362       0.013201       0.033479       0.049073       0.013258      -0.003844      -0.016561       0.081558       0.072211      -0.057959       0.022430       0.035529              8.345019       8.705812       0.496532       2.048697      10.978937      -0.073323       5.350308          -0.001627
          445              C      20.063957      26.339010      29.023985       0.560199      22.187108 0.26815820E+03  0.56763986E+04                                 7.345576                            5.874151      -0.393769       1.917065                    0.998262      23.517568      67.566973       0.599645       0.482537      -1.009559       0.038993      -0.030835      -0.004175       0.049887      -0.019025      -0.002221       0.089835      -0.032933       0.201060      -0.081386      -0.043623       0.125010              8.197017       9.656533      -1.921487       1.183374       9.553528      -2.461076       5.380988          -0.000264
          446              C      20.117875      28.040456      31.381972       0.736794      20.317474 0.20705950E+03  0.41555845E+04                                 7.188262                            5.345212      -0.581420       1.893433                    0.997679      21.595618      62.695472       0.589798       0.517447      -0.980886      -0.007114      -0.050067       0.048548       0.070101      -0.007981      -0.008600       0.093992      -0.071876       0.113378      -0.067150      -0.055606       0.122755              8.503349       9.427326       0.326682       1.673565       8.002622      -3.621688       8.080099           0.000599
          447              C       4.167858      20.977998       3.717418       0.094243      23.163122 0.31566078E+03  0.69839712E+04                                 7.456244                            6.213660      -0.403577       1.883634                    0.997887      27.308885      81.118826       0.603557       0.458676      -1.018932      -0.017355       0.045971       0.004334       0.049329       0.006315      -0.052459      -0.040611       0.008519      -0.094972      -0.076099       0.008596       0.067504              8.129546       6.119172      -1.627626       1.283412      10.407704       1.237511       7.861762           0.000004
          448              C      14.340028      20.827767       2.665801      -0.131495      26.327476 0.34291418E+03  0.76819790E+04                                 7.875324                            6.321965      -0.037249       1.995595                    0.998035      27.946776      81.309427       0.625559       0.437069      -1.039847      -0.006516      -0.006044      -0.000573       0.008906       0.011377      -0.032838      -0.020090       0.021154      -0.037749      -0.037904      -0.008698       0.046602              8.802280       6.087098      -1.571277       1.516134      12.171243       1.089702       8.148499           0.000049
          449              C      13.965837      21.991258       2.218304      -0.057724      29.409764 0.37337247E+03  0.84948957E+04                                 8.395858                            6.520973       0.251973       2.077480                    0.999313      27.834817      80.086461       0.630343       0.427084      -1.051937       0.032450       0.017232       0.032081       0.048776       0.010527      -0.016453      -0.004630       0.068371       0.048949      -0.044008       0.004152       0.039857              9.653210       6.192425      -2.610453       1.379414      14.774124       0.721538       7.993082          -0.000058
          450              C      14.004657      23.186713       2.902335      -0.089711      35.003230 0.43378436E+03  0.10225990E+05                                 9.514504                            7.131890      -0.261850       1.929802                    0.998127      28.118813      81.816894       0.590892       0.439710      -1.046390       0.015829      -0.032806      -0.025052       0.044209       0.012524      -0.046813      -0.011763       0.041391      -0.048553      -0.045985      -0.016065       0.062050             11.213657       7.449215      -2.568859       2.781619      15.910313       0.764746      10.281444          -0.000005
          451              C      14.547072      23.324158       4.107379       0.150591      37.330281 0.44663348E+03  0.10642544E+05                                10.233914                            7.400937      -0.478791       1.864294                    0.998170      27.412513      81.096886       0.558931       0.459889      -1.031166       0.038759      -0.018113       0.027821       0.051033       0.030818      -0.037917      -0.014893       0.041491      -0.054831      -0.039331      -0.026486       0.065817             12.474206       6.437851      -0.146863       1.592109      19.306065       5.681605      11.678701          -0.000011
          452              C      14.517956      24.532399       4.887301       0.178344      33.057041 0.36132693E+03  0.82178976E+04                                 9.437999                            6.678607      -0.496198       1.870724                    0.998317      26.553410      78.367520       0.581759       0.462917      -1.022910      -0.003863      -0.012861       0.040834       0.042986      -0.036088       0.040376       0.028253       0.084065      -0.097328      -0.078947      -0.000680       0.079628             11.288561       5.961807       1.815464      -1.737813      15.459548       4.101213      12.444329           0.000002
          453              C      15.033412      25.596802       4.334323      -0.136268      38.839578 0.52354410E+03  0.12865404E+05                                10.069720                            7.734763      -0.086938       1.971703                    0.997283      29.301558      85.502350       0.581653       0.428521      -1.058945       0.032644       0.032356       0.030416       0.055115      -0.023382       0.021642       0.001748      -0.006791      -0.072697      -0.038028      -0.000619       0.038647             11.462859       8.268297       2.365775      -4.024342      14.135187       0.845432      11.985093          -0.000009
          454              C      14.680788      26.830613       5.114246      -0.071909      32.253694 0.50975678E+03  0.12510665E+05                                 8.994526                            7.682184      -0.096175       1.932165                    0.999320      30.475589      90.452846       0.574845       0.434148      -1.049814       0.028829      -0.050988       0.025412       0.063848       0.006562       0.009264      -0.021950      -0.028438      -0.016943      -0.027154      -0.003267       0.030422              9.658320       6.672203       0.367823      -2.490439      11.816477       2.429577      10.486280          -0.000003
          455              C      13.967992      26.881756       6.367236      -0.144932      29.068231 0.43740286E+03  0.10285078E+05                                 8.185065                            7.001840       0.229061       2.057475                    0.999198      28.914161      82.764975       0.619735       0.420314      -1.063161       0.020309       0.006872       0.019584       0.029038       0.008822      -0.019232       0.010399       0.027859       0.054388      -0.031045      -0.001016       0.032061              8.619190       5.985326      -0.831307      -1.901286      11.517132       1.325154       8.355112          -0.000025
          456              C      13.855843      25.603195       6.801947       0.113870      24.473102 0.31320092E+03  0.68123603E+04                                 7.349971                            5.936947       0.051251       2.028880                    0.999740      25.853059      72.477807       0.667263       0.422022      -1.056199       0.032894      -0.011907      -0.028325       0.045012      -0.003025      -0.004576       0.003289       0.110072       0.033140      -0.060782       0.010629       0.050153              7.922927       4.409359       0.208529      -1.196824      10.228827       1.469757       9.130595           0.000000
          457              C       7.833201      18.638233      22.390808       0.074903      25.337361 0.33046818E+03  0.72974751E+04                                 7.650044                            6.187678       0.068253       2.043661                    0.999279      26.135131      74.237761       0.638419       0.434467      -1.046763      -0.030083      -0.037213       0.009559       0.048797       0.003558       0.014335      -0.038244       0.036179      -0.049244      -0.053651       0.019667       0.033984              8.302166       8.616740       1.934315      -0.840437       6.616205       2.321385       9.673554          -0.001386
          458              C      14.995668      15.635532      24.341893       0.728907      20.520727 0.21061451E+03  0.42424765E+04                                 7.231670                            5.392274      -0.565609       1.899885                    0.997532      21.640745      62.821736       0.587338       0.517710      -0.981335       0.015991      -0.015310       0.067347       0.070892      -0.000765      -0.000991       0.037274      -0.176545      -0.190173      -0.070727      -0.056533       0.127260              8.517545       9.755916       1.324876      -1.134039       4.632959      -1.646631      11.163758           0.000667
          459              C       7.909765      23.688550      13.741340       0.610465      20.630654 0.24428384E+03  0.50709931E+04                                 7.049097                            5.625347      -0.246689       1.963921                    0.999304      23.029771      66.335930       0.607397       0.485775      -1.004072      -0.009452      -0.008826       0.027210       0.030127      -0.066734      -0.012723       0.076147      -0.001573       0.003463      -0.095002      -0.012883       0.107885              7.846504       8.052016       2.716231      -0.267882       8.587305      -2.567011       6.900191           0.000009
          460              C       7.657428      19.466102      23.455210      -0.074188      27.574127 0.37670297E+03  0.85510891E+04                                 7.976890                            6.523991       0.145996       2.046434                    0.999628      27.504225      77.889542       0.636832       0.423700      -1.058793       0.006535      -0.021865       0.034640       0.041482       0.000858       0.009588       0.006040      -0.003269      -0.003059      -0.011712       0.000404       0.011308              8.551167       9.265269       1.890103      -0.565256       6.668731       2.455495       9.719500          -0.000022
          461              C      17.282869      19.405371      24.148830      -0.051548      28.315338 0.38750037E+03  0.89120748E+04                                 8.257331                            6.727672      -0.155904       1.946367                    0.999045      28.292638      82.250884       0.608010       0.438015      -1.043728       0.010786      -0.016192       0.007726       0.020933      -0.018848       0.023499      -0.001778      -0.014685      -0.044390      -0.034167       0.001172       0.032995              8.772231      10.478749       2.308483      -1.334101       7.189691       2.249437       8.648254          -0.000421
          462              C      16.315580      18.515172      23.775810      -0.065816      37.978118 0.46933830E+03  0.11236927E+05                                 9.915923                            7.317164      -0.135722       1.958759                    0.999120      28.303401      81.864411       0.598017       0.427790      -1.058036       0.030522       0.015256       0.005165       0.034511      -0.028353       0.034706      -0.031861      -0.022967       0.027776      -0.041399      -0.023281       0.064680             11.560360      13.171203       2.122185      -4.010718       8.685547       3.343472      12.824331          -0.002431
          463              C      15.010764      18.487683      24.548061       0.572514      21.430025 0.25899968E+03  0.54403217E+04                                 7.191303                            5.786426      -0.412214       1.914709                    0.998226      23.334011      66.990590       0.601489       0.484789      -1.007418      -0.034260       0.021406       0.026385       0.048250      -0.001502      -0.014814       0.014680      -0.171183      -0.227446      -0.082988      -0.041626       0.124614              7.991467       9.452409      -0.192970      -2.084992       4.208065       0.441402      10.313927          -0.000527
          464              C      16.543114      17.700728      22.703097       0.126748      33.937827 0.38851285E+03  0.89717751E+04                                 9.550841                            6.909386      -0.435879       1.877212                    0.998804      27.167713      80.029011       0.575610       0.460792      -1.027071       0.034897       0.002092      -0.015201       0.038121       0.002562       0.022972      -0.034970       0.018401      -0.001108      -0.045595       0.005980       0.039614             11.264030      11.104251       3.442721      -1.939695      10.022472       3.773141      12.665367          -0.000517
          465              C      15.579061      16.740848      22.161945       0.177099      33.689933 0.38389359E+03  0.88460448E+04                                 9.565082                            6.903089      -0.545014       1.846176                    0.998356      26.805561      79.093474       0.571032       0.465487      -1.023613      -0.029136       0.016810      -0.034250       0.048006      -0.042876       0.011474       0.013499       0.040870      -0.066642      -0.048238      -0.010446       0.058684             11.475051      10.303158       5.305877      -0.999209      10.237693      -0.121050      13.884303           0.006741
          466              C      10.491359      22.202222      12.951828       0.656855      18.340740 0.20781517E+03  0.41618743E+04                                 6.580182                            5.265730      -0.318731       1.960321                    0.998905      22.246104      63.877459       0.611256       0.500347      -0.992175       0.020179      -0.001505       0.004700       0.020773      -0.020856      -0.102668       0.036878       0.019021      -0.010537      -0.100972      -0.018715       0.119688              7.243604       6.052362       0.257137       2.364450       8.917327      -0.844878       6.761122           0.000002
          467              C      14.784310      15.890605      22.884333      -0.089425      38.177890 0.46228464E+03  0.11015065E+05                                 9.926567                            7.229237      -0.111519       1.975130                    0.998602      27.976839      80.459332       0.606348       0.423942      -1.061503      -0.039358       0.015984      -0.028654       0.051241      -0.031931      -0.000912       0.005497       0.025426      -0.092766      -0.032317      -0.017695       0.050013             12.055355      10.198589       4.221840      -0.252214       8.691646      -1.815290      17.275828          -0.000865
          468              C      13.866625      15.147441      22.211490      -0.050444      29.552078 0.38974342E+03  0.89687145E+04                                 8.488988                            6.727915       0.058635       2.017568                    0.999389      28.045304      81.320862       0.611141       0.435525      -1.046136       0.005768       0.028737      -0.009675       0.030865      -0.025430      -0.008667      -0.006232      -0.031893      -0.087656      -0.034980      -0.009668       0.044647              9.463838       9.296476       3.735000       0.564394       7.089567      -0.199265      12.005470           0.001494
          469              C      13.770652      15.230867      20.869320      -0.127800      29.027017 0.38747839E+03  0.88323470E+04                                 8.116877                            6.515544       0.419340       2.121541                    0.999767      27.973070      78.635889       0.654022       0.410852      -1.070065       0.000513       0.009986       0.028859       0.030542       0.011331       0.004444       0.018406      -0.015977      -0.010827      -0.017534      -0.009397       0.026931              9.001918       9.529512       3.344437      -0.051969       6.481651      -0.844329      10.994590          -0.000016
          470              C      14.667847      15.998004      20.198075       0.075973      26.350908 0.33468495E+03  0.73996335E+04                                 7.801521                            6.179279       0.224869       2.085862                    0.999824      26.223339      74.061355       0.647532       0.427829      -1.052848       0.032166       0.030601       0.038432       0.058720      -0.033783       0.010844       0.011429      -0.023692       0.034742      -0.045765       0.015163       0.030602              8.746986       8.816343       3.002344      -0.012160       6.239635      -0.321146      11.184980          -0.001428
          471              C       6.876696      14.534051      21.674813       0.098763      24.527545 0.34056204E+03  0.76266425E+04                                 7.670036                            6.417072      -0.240174       1.949545                    0.997579      26.626980      77.804590       0.603198       0.453428      -1.028923       0.010065       0.001308      -0.042536       0.043731      -0.022527       0.015839       0.006196       0.055936      -0.006994      -0.038392      -0.002657       0.041049              8.478270       4.980528       0.779873       0.411241       8.842003      -1.164549      11.612277          -0.004536
          472              C       6.397904      13.271472      21.888973      -0.089095      27.302222 0.39548133E+03  0.91234907E+04                                 8.043262                            6.776458       0.017352       2.014973                    0.998112      27.902316      80.701263       0.609762       0.435422      -1.047411       0.017934      -0.019500      -0.009592       0.028176      -0.002060      -0.005945      -0.002995       0.011397      -0.022825      -0.010829      -0.000626       0.011455              8.710379       5.639780       1.324664       1.391604       8.655976      -0.486944      11.835381           0.001090
          473              C       5.969796      12.574655      20.814981      -0.044266      27.421936 0.38268999E+03  0.87596337E+04                                 8.046247                            6.655326       0.043860       2.016280                    0.999400      27.750724      80.054013       0.616516       0.434033      -1.047829       0.026210       0.002552      -0.007947       0.027507      -0.025087      -0.000089      -0.010204       0.007916      -0.054711      -0.025546      -0.009792       0.035338              8.723474       5.823617       2.178501       1.236030       8.468908       0.171878      11.877899          -0.002285
          474              C       6.089494      13.076491      19.552401      -0.084879      36.264136 0.46296508E+03  0.11041013E+05                                 9.610777                            7.262516      -0.067861       1.990122                    0.998512      28.014210      80.737898       0.601157       0.427226      -1.058913       0.004264      -0.018329       0.029538       0.035023      -0.034913       0.005882      -0.003762      -0.006868      -0.071804      -0.025804      -0.021879       0.047683             11.146180       7.318417       3.856087       1.991817      12.196863       0.916460      13.923260           0.000526
          475              C       6.683670      14.300713      19.408563       0.132306      32.442906 0.38257516E+03  0.88060401E+04                                 9.389860                            6.955229      -0.398872       1.888749                    0.998918      27.164484      80.048013       0.561183       0.474174      -1.019129       0.014325       0.018796       0.038426       0.045111      -0.035156       0.004220      -0.006197       0.036464       0.000068      -0.039859      -0.000880       0.040739             11.330828       6.123147       2.682965      -0.894693      12.338558      -2.521840      15.530779           0.002054
          476              C       6.897185      14.965565      18.130002       0.144135      32.346468 0.37858531E+03  0.86962098E+04                                 9.412711                            6.948164      -0.419409       1.885058                    0.998870      27.032090      79.719734       0.557612       0.478198      -1.016415      -0.020615       0.038094      -0.006983       0.043874       0.026066       0.031362      -0.005673       0.027679      -0.014093      -0.042082      -0.002941       0.045023             11.420970       6.179639      -1.044841      -2.646278      12.224752      -2.721775      15.858517           0.001964
          477              C       7.456854      14.367198      17.032996      -0.056352      36.261955 0.44905972E+03  0.10634115E+05                                 9.639878                            7.172071      -0.157372       1.968497                    0.998311      27.565931      79.313802       0.602133       0.429553      -1.056873      -0.012418       0.008861      -0.034044       0.037305       0.034321       0.031130       0.018938       0.034988      -0.052114      -0.033771      -0.029834       0.063605             11.557776       7.741651      -4.272597      -1.363649      14.531276      -1.863285      12.400401           0.000140
          478              C       7.535575      15.093740      15.886446      -0.073467      28.212016 0.38651518E+03  0.88528925E+04                                 8.140484                            6.635094       0.248265       2.078408                    0.999229      27.894779      80.012569       0.626078       0.427129      -1.053978      -0.016909      -0.001358       0.015027       0.022662       0.010838       0.008243       0.015041       0.021936      -0.005206      -0.021997      -0.002090       0.024087              9.181235       6.067466      -2.481000      -0.550039      10.639035      -2.431178      10.837204          -0.001846
          479              C       7.098839      16.373261      15.865030      -0.114161      28.852045 0.40931170E+03  0.95289868E+04                                 8.331252                            6.869063       0.028220       2.003626                    0.998542      28.657369      83.404919       0.608613       0.432287      -1.048760      -0.004932      -0.016824       0.004678       0.018145       0.006358       0.003496      -0.011566      -0.010202      -0.005001      -0.014422      -0.000438       0.014860              9.377100       5.915549      -2.260207       0.022039      10.255081      -1.787471      11.960671           0.001450
          480              C       6.638379      16.940942      16.998475       0.084178      25.247959 0.33857591E+03  0.75712453E+04                                 7.798305                            6.381688      -0.200225       1.958862                    0.997932      26.760323      78.143281       0.607223       0.451073      -1.030242      -0.000373      -0.034079       0.032673       0.047213       0.002756       0.020143      -0.012935       0.020469      -0.071542      -0.035968       0.006084       0.029884              8.821236       5.050890      -1.188607      -0.166643       9.660584      -1.818374      11.752233          -0.004753
          481              C       8.118968      13.037494      17.096924       0.601821      21.321195 0.24501407E+03  0.50834242E+04                                 7.196127                            5.631187      -0.231842       1.976646                    0.999196      22.861088      65.557150       0.608276       0.485333      -1.005589       0.005159      -0.025076      -0.013225       0.028816       0.050171      -0.060762      -0.044453       0.066399       0.195044      -0.093626      -0.029889       0.123515              8.172594       8.055937      -2.469610       1.599005      10.707181       0.664360       5.754665           0.000267
          482              C       5.443556      12.325336      18.430464       0.603403      21.833975 0.24800331E+03  0.51517619E+04                                 7.270009                            5.642248      -0.199192       1.982880                    0.999305      22.876565      65.256055       0.612533       0.481369      -1.009473      -0.005951      -0.021264      -0.015287       0.026856      -0.011889      -0.095660      -0.034575       0.088533       0.007527      -0.097869      -0.023647       0.121516              8.255189       6.171668       0.875363       2.850989      10.311218       1.169781       8.282681           0.000286
          483              C       9.588772      16.595731      19.063352       0.086721      26.451844 0.32740349E+03  0.72175206E+04                                 7.895247                            6.158018       0.116474       2.057475                    0.999468      26.120016      74.284358       0.639693       0.434340      -1.046181      -0.027780       0.055050       0.004443       0.061823       0.013376       0.039255       0.008468      -0.026125       0.004919      -0.046576       0.004922       0.041653              9.026733       8.870290      -1.863958      -2.589807       9.949477      -2.473335       8.260431          -0.001329
          484              C      10.476262      16.701212      18.062877      -0.135448      29.507878 0.39116566E+03  0.89528476E+04                                 8.254216                            6.580195       0.385765       2.112203                    0.999746      28.185867      79.841125       0.644700       0.415096      -1.065494       0.000208       0.024539      -0.006610       0.025415      -0.006341      -0.003243       0.009801      -0.030726      -0.037782      -0.015624      -0.010040       0.025664              9.300511       9.468959      -1.869719      -2.958743       9.534405      -2.487577       8.898168           0.000114
          485              C      10.406169      17.813561      17.289348      -0.057503      30.365375 0.40150098E+03  0.93009499E+04                                 8.610450                            6.797976       0.112747       2.026828                    0.999633      28.382333      82.362891       0.612578       0.431622      -1.049309      -0.004263       0.013390       0.037484       0.040031       0.022527       0.010840       0.018632       0.019617       0.047639      -0.034657      -0.001555       0.036212              9.763472       9.264361      -2.536949      -2.735638      11.123315      -2.681750       8.902740           0.001561
          486              C       9.483092      18.804446      17.530996      -0.099973      39.492076 0.47353979E+03  0.11347803E+05                                10.144427                            7.310315      -0.093068       1.977462                    0.998750      28.206394      81.269270       0.603954       0.423201      -1.062295       0.039342      -0.015845       0.028282       0.050978       0.012585       0.027226       0.016596       0.047837      -0.028038      -0.032644      -0.015513       0.048157             12.534613      10.069117      -2.052615      -3.646351      14.035408      -5.228449      13.499314          -0.001096
          487              C       8.693732      18.657092      18.657089       0.183975      34.006244 0.38404423E+03  0.88463076E+04                                 9.609016                            6.890520      -0.530029       1.851240                    0.998427      26.719460      78.706601       0.573550       0.463611      -1.025119       0.030901      -0.021088       0.033417       0.050163       0.015769       0.040421       0.013815       0.042172      -0.070655      -0.045404      -0.014552       0.059956             11.650294      10.165972      -2.215019      -4.958869      13.271941      -1.647609      11.512971           0.006883
          488              C       7.744775      19.645100      19.177783       0.123697      34.473757 0.39482386E+03  0.91537938E+04                                 9.648032                            6.959046      -0.451756       1.869897                    0.998988      27.291553      80.538614       0.574356       0.459968      -1.027589      -0.031239      -0.009867       0.013722       0.035518      -0.019042       0.004605      -0.017129       0.045916       0.073851      -0.045239       0.011492       0.033747             11.425475      11.088680      -0.341643      -3.878074      15.799257       0.739162       7.388486          -0.000647
          489              C       7.988485      20.972247      19.352307      -0.067498      37.553881 0.45662487E+03  0.10868521E+05                                 9.837524                            7.215301      -0.152910       1.953073                    0.999224      28.258343      81.758986       0.601886       0.427544      -1.057139      -0.022585       0.010757       0.012441       0.027938      -0.012375       0.039410      -0.014545       0.001616       0.086982      -0.037715      -0.019642       0.057356             11.469484      12.938545       2.251801      -3.949359      14.571732      -0.166384       6.898174          -0.001290
          490              C       7.054625      21.740982      19.949714      -0.048938      28.447453 0.38938626E+03  0.89674376E+04                                 8.288327                            6.746941      -0.165189       1.941935                    0.999191      28.346059      82.494780       0.606672       0.438394      -1.043373      -0.011110      -0.004186      -0.012837       0.017486      -0.010524       0.029648       0.009308       0.006103       0.025039      -0.033829       0.000191       0.033638              8.809808      10.599604      -0.046071      -2.725616      10.130036       0.647237       5.699785          -0.000745
          491              C      16.641245      21.197913      20.338717      -0.079220      27.900719 0.38316052E+03  0.87370654E+04                                 8.054491                            6.588954       0.131156       2.042128                    0.999587      27.635830      78.508326       0.632176       0.424897      -1.057762      -0.003363       0.021468      -0.031500       0.038268      -0.004883       0.003544       0.001519      -0.002217      -0.018432      -0.008359       0.000199       0.008161              8.646229       9.488290      -0.739086      -1.896307      11.121893       0.001060       5.328504           0.000040
          492              C      16.463316      19.874602      20.137983       0.078863      25.304796 0.32968931E+03  0.72860490E+04                                 7.670650                            6.198766      -0.017127       2.014717                    0.999287      26.256721      74.950435       0.634135       0.437056      -1.043766       0.030804      -0.012336      -0.032458       0.046417      -0.013064       0.004288      -0.015781       0.080434       0.066403      -0.056212       0.020815       0.035397              8.336162       8.696923      -0.495513      -2.046284      10.966231      -0.073142       5.345331          -0.001630
          493              C       9.280360      21.607053      18.922071       0.560789      22.175370 0.26799754E+03  0.56722599E+04                                 7.343526                            5.872827      -0.397348       1.916150                    0.998328      23.510701      67.547219       0.599634       0.482608      -1.009501       0.038868       0.031015       0.004309       0.049912       0.018781       0.002927       0.089891      -0.033949       0.199256      -0.080664      -0.044275       0.124940              8.194268       9.652883       1.920076      -1.182447       9.550533      -2.460155       5.379388          -0.000266
          494              C       9.334278      19.905607      16.564084       0.736396      20.287632 0.20671005E+03  0.41463664E+04                                 7.178119                            5.338549      -0.582497       1.894005                    0.997440      21.573128      62.591176       0.590587       0.517030      -0.981191      -0.006267       0.049338      -0.048632       0.069560       0.008831       0.008528       0.095375      -0.069463       0.110230      -0.069414      -0.053905       0.123319              8.490434       9.414438      -0.326654      -1.670391       7.989912      -3.614215       8.066954           0.000598
          495              C       9.559655      26.968060      12.264601       0.091454      23.189202 0.31618763E+03  0.69999354E+04                                 7.468575                            6.224540      -0.410169       1.881967                    0.997985      27.345604      81.305655       0.602083       0.459516      -1.018263      -0.017605      -0.047080      -0.004249       0.050444      -0.008053       0.051724      -0.040831       0.011776      -0.092171      -0.074599       0.006053       0.068545              8.142935       6.128909       1.630165      -1.283762      10.425594       1.240423       7.874302           0.000004
          496              C       8.948225      27.118291      13.316218      -0.133983      26.397528 0.34421380E+03  0.77188809E+04                                 7.890502                            6.335222      -0.036898       1.994781                    0.998047      28.003059      81.531295       0.624674       0.437247      -1.039675      -0.004951       0.006691      -0.000703       0.008353      -0.011332       0.032142      -0.020069       0.022216      -0.034747      -0.036861      -0.009305       0.046166              8.818866       6.099973       1.577342      -1.517933      12.193516       1.088411       8.163110           0.000049
          497              C       8.574034      25.954800      13.763714      -0.055228      29.331739 0.37217021E+03  0.84612022E+04                                 8.381800                            6.510393       0.254228       2.078682                    0.999217      27.794068      79.954236       0.630829       0.427075      -1.051882       0.032795      -0.016195      -0.031836       0.048491      -0.011288       0.015533      -0.005885       0.066279       0.047502      -0.043120       0.004381       0.038739              9.635729       6.182304       2.603858      -1.379871      14.740071       0.718592       7.984812          -0.000058
          498              C       8.612855      24.759345      13.079684      -0.091000      35.037435 0.43427992E+03  0.10242909E+05                                 9.529969                            7.143024      -0.293003       1.919659                    0.998221      28.148447      81.984562       0.589423       0.440581      -1.045636       0.015663       0.034250       0.025441       0.045449      -0.012666       0.046694      -0.012658       0.039913      -0.050539      -0.046612      -0.015199       0.061811             11.232366       7.461000       2.573632      -2.786438      15.938669       0.766573      10.297429          -0.000006
          499              C       9.155271      24.621900      11.874640       0.150959      37.327899 0.44660871E+03  0.10642869E+05                                10.236890                            7.402820      -0.476148       1.865097                    0.998252      27.417299      81.141012       0.558568       0.460149      -1.030918       0.037903       0.018238      -0.027088       0.050030      -0.031195       0.036207      -0.015922       0.043008      -0.047684      -0.036111      -0.028971       0.065082             12.477941       6.439564       0.146641      -1.592516      19.312496       5.683734      11.681763          -0.000011
          500              C       9.126155      23.413659      11.094717       0.178470      33.086662 0.36165533E+03  0.82281601E+04                                 9.448349                            6.684914      -0.501490       1.868879                    0.998302      26.566385      78.447935       0.580992       0.463370      -1.022544      -0.004270       0.012322      -0.040189       0.042252       0.034844      -0.039027       0.028620       0.083021      -0.096701      -0.077843       0.000010       0.077833             11.301686       5.967773      -1.819030       1.739157      15.479096       4.106402      12.458189           0.000002
          501              C       9.641611      22.349256      11.647695      -0.134469      38.743951 0.52192654E+03  0.12815371E+05                                10.054210                            7.723196      -0.087408       1.972160                    0.997271      29.250704      85.311773       0.582061       0.428564      -1.058949       0.033285      -0.032605      -0.029350       0.055068       0.022390      -0.020324       0.001127      -0.008054      -0.072577      -0.036546      -0.000938       0.037484             11.445306       8.255544      -2.362892       4.016909      14.116001       0.842957      11.964372          -0.000009
          502              C       9.288988      21.115445      10.867773      -0.071624      32.239334 0.50939829E+03  0.12499331E+05                                 8.988729                            7.676362      -0.092208       1.933571                    0.999297      30.472341      90.426072       0.575429       0.433795      -1.050055       0.029375       0.050709      -0.025600       0.063951      -0.006512      -0.010562      -0.022685      -0.029770      -0.015111      -0.028606      -0.002886       0.031492              9.652421       6.667259      -0.369768       2.488103      11.812417       2.425091      10.477588          -0.000003
          503              C       8.576192      21.064302       9.614782      -0.147109      29.154111 0.43931946E+03  0.10342194E+05                                 8.204868                            7.021520       0.221207       2.054609                    0.999141      28.968245      82.987845       0.618245       0.420836      -1.062754       0.019359      -0.006714      -0.019392       0.028212      -0.009878       0.017691       0.008838       0.025694       0.052764      -0.029699      -0.000123       0.029822              8.638583       6.000365       0.828954       1.905528      11.537495       1.323172       8.377889          -0.000025
          504              C       8.464043      22.342863       9.180071       0.117621      24.361925 0.31134057E+03  0.67613109E+04                                 7.326214                            5.917816       0.049969       2.029765                    0.999717      25.775057      72.184954       0.668640       0.421812      -1.056410       0.031978       0.012012       0.028101       0.044233       0.002672       0.005494       0.005198       0.108884       0.037502      -0.061107       0.011982       0.049125              7.897175       4.396066      -0.208062       1.194615      10.187688       1.461421       9.107771           0.000000
          505              C      10.529104       6.408792      13.325807       0.076669      25.290442 0.32966939E+03  0.72750723E+04                                 7.640361                            6.180115       0.077389       2.046809                    0.999300      26.099993      74.101691       0.638854       0.434456      -1.046822      -0.029939       0.009896       0.037031       0.048637       0.013592      -0.003326       0.038071       0.043912      -0.033041      -0.053750       0.019701       0.034049              8.291385       8.607420      -0.840409      -1.932036       9.658981      -2.317454       6.607754          -0.001389
          506              C       6.907970       8.359877      16.328509       0.728669      20.526709 0.21069673E+03  0.42449779E+04                                 7.235541                            5.394939      -0.562637       1.900357                    0.997732      21.651965      62.881414       0.586870       0.518020      -0.981089       0.016919       0.067968       0.016278       0.071909      -0.001336       0.001446      -0.036284       0.009076       0.355894      -0.070871      -0.054726       0.125596              8.522464       9.760534      -1.134742      -1.325503      11.171577       1.647808       4.635279           0.000666
          507              C      15.997465      29.723359       8.275489       0.610184      20.672246 0.24486273E+03  0.50855435E+04                                 7.054604                            5.629184      -0.248076       1.963204                    0.999269      23.056549      66.409343       0.607704       0.485288      -1.004418      -0.009493       0.027217       0.007479       0.029780      -0.013674       0.065755      -0.075705      -0.001211       0.001786      -0.093526      -0.013920       0.107446              7.853012       8.058601      -0.268720      -2.718796       6.906068       2.569944       8.594368           0.000009
          508              C      10.353331       7.473194      12.497938      -0.076226      27.604202 0.37726420E+03  0.85673293E+04                                 7.983682                            6.529975       0.142794       2.045201                    0.999686      27.526592      77.978110       0.636352       0.423847      -1.058663       0.006583       0.033763       0.022349       0.041021       0.009607      -0.000879      -0.005833       0.001862       0.003158      -0.011394       0.000092       0.011302              8.558065       9.272770      -0.566150      -1.891337       9.727888      -2.456945       6.673536          -0.000022
          509              C       9.195172       8.166813      12.558670      -0.051556      28.337081 0.38788620E+03  0.89232194E+04                                 8.261716                            6.730920      -0.150919       1.947436                    0.999081      28.303807      82.295373       0.607873       0.438002      -1.043730       0.011638       0.007660       0.016545       0.021630       0.022083       0.019001       0.001978       0.016684       0.042905      -0.032791      -0.000009       0.032801              8.777011      10.485260      -1.333982      -2.311184       8.651812      -2.250667       7.193961          -0.000422
          510              C       8.227883       7.793793      13.448869      -0.064515      37.872561 0.46782941E+03  0.11189264E+05                                 9.889602                            7.299356      -0.128335       1.961670                    0.999076      28.253891      81.618954       0.599624       0.427084      -1.058712       0.030410       0.005045      -0.014688       0.034146       0.033664       0.027783       0.032010      -0.024444       0.023599      -0.040551      -0.023225       0.063776             11.528068      13.133117      -3.993963      -2.117659      12.785784      -3.335064       8.665302          -0.002433
          511              C       6.923068       8.566044      13.476358       0.571099      21.449493 0.25930228E+03  0.54482888E+04                                 7.195380                            5.789907      -0.407264       1.915776                    0.998082      23.349154      67.044817       0.601290       0.484806      -1.007405      -0.034579       0.026602      -0.021969       0.048847      -0.014263       0.001817      -0.014331       0.027755       0.372339      -0.082717      -0.042464       0.125181              7.995861       9.457540      -2.086680       0.193455      10.319734      -0.441952       4.210309          -0.000528
          512              C       8.455417       6.721080      14.263312       0.121352      34.072370 0.39032041E+03  0.90235153E+04                                 9.572136                            6.923307      -0.435895       1.876504                    0.998793      27.235031      80.258239       0.575327       0.460508      -1.027282       0.032711      -0.013520      -0.003060       0.035527       0.025199      -0.000615       0.035285       0.007358      -0.020205      -0.045289       0.002905       0.042384             11.290011      11.128207      -1.943394      -3.452627      12.696515      -3.782657      10.045311          -0.000517
          513              C       7.491364       6.179929      15.223192       0.180255      33.655964 0.38333836E+03  0.88329722E+04                                 9.573262                            6.908253      -0.548035       1.845378                    0.998367      26.796562      79.151032       0.569372       0.466859      -1.022523      -0.028427      -0.034473      -0.017721       0.048068       0.012981       0.040899      -0.013030       0.053977      -0.025790      -0.047303      -0.009764       0.057067             11.485714      10.311966      -0.999803      -5.310901      13.898609       0.121109      10.246569           0.006745
          514              C       7.795458      28.933848       9.761817       0.658261      18.307403 0.20735342E+03  0.41503926E+04                                 6.574291                            5.261330      -0.321441       1.960050                    0.998867      22.216726      63.779676       0.611247       0.500623      -0.992020       0.019102       0.003785       0.001336       0.019519      -0.104543       0.019598      -0.036040       0.013330      -0.021407      -0.103055      -0.017245       0.120299              7.236991       6.046221       2.360932      -0.257197       6.754149       0.844712       8.910603           0.000002
          515              C       6.696612       6.902317      16.073436      -0.087685      38.091393 0.46101327E+03  0.10977366E+05                                 9.913679                            7.220057      -0.106892       1.977014                    0.998639      27.934146      80.313160       0.606628       0.424032      -1.061432      -0.039842      -0.027783      -0.014938       0.050818      -0.000741       0.030999      -0.005271       0.059375       0.013080      -0.032991      -0.016194       0.049185             12.039454      10.186649      -0.247577      -4.216186      17.250880       1.811193       8.680834          -0.000864
          516              C       5.778928       6.229474      16.816600      -0.050914      29.595192 0.39045349E+03  0.89897209E+04                                 8.499751                            6.735885       0.057529       2.017002                    0.999352      28.068265      81.425632       0.610489       0.435764      -1.045926       0.004811      -0.009230      -0.028407       0.030254      -0.010880       0.024718       0.007060       0.028394       0.089480      -0.036672      -0.006949       0.043621              9.476508       9.310006       0.568072      -3.740535      12.021676       0.197674       7.097843           0.001492
          517              C       5.682954       4.887304      16.733173      -0.127800      29.022785 0.38736933E+03  0.88293164E+04                                 8.116451                            6.515098       0.413877       2.119859                    0.999799      27.971008      78.629893       0.653968       0.410911      -1.070017      -0.000683       0.029728      -0.009564       0.031237       0.004766      -0.011055      -0.018009      -0.004599       0.031792      -0.016493      -0.010588       0.027081              9.001538       9.529285      -0.050990      -3.344227      10.994338       0.843890       6.480991          -0.000018
          518              C       6.580150       4.216059      15.966036       0.077072      26.321186 0.33420723E+03  0.73856482E+04                                 7.791867                            6.171505       0.237647       2.089800                    0.999832      26.204760      73.966048       0.648539       0.427364      -1.053247       0.031927       0.037995      -0.030124       0.058055       0.008095       0.033524      -0.010341      -0.028934       0.024067      -0.044152       0.012493       0.031659              8.736184       8.803383      -0.011495      -2.997560      11.173712       0.320391       6.231457          -0.001432
          519              C       9.572598       5.692798      17.429989       0.096567      24.616647 0.34219983E+03  0.76730309E+04                                 7.690123                            6.433857      -0.239830       1.948618                    0.997542      26.692998      78.063999       0.602178       0.453622      -1.028744       0.010329      -0.043657      -0.001219       0.044878       0.014736       0.023288      -0.005083       0.030537      -0.078965      -0.037770      -0.002752       0.040522              8.501462       4.992883       0.410338      -0.780072      11.645495       1.175867       8.866010          -0.004536
          520              C       9.093806       5.906957      18.692569      -0.088704      27.254496 0.39450089E+03  0.90947174E+04                                 8.031174                            6.765344       0.020055       2.016408                    0.998160      27.871584      80.570374       0.610663       0.435074      -1.047679       0.016926      -0.009835       0.018666       0.027048      -0.006159       0.000714       0.002869       0.017486      -0.002311      -0.011148       0.000065       0.011083              8.697769       5.630117       1.387623      -1.322168      11.820522       0.491045       8.642669           0.001091
          521              C       8.665697       4.832965      19.389385      -0.040235      27.368972 0.38172205E+03  0.87325758E+04                                 8.040934                            6.651169       0.044813       2.016860                    0.999383      27.710615      79.934657       0.616071       0.434590      -1.047418       0.025617      -0.008067      -0.001273       0.026887       0.000296       0.022899       0.010568       0.031248       0.020806      -0.025100      -0.008517       0.033617              8.717640       5.819705       1.234614      -2.177654      11.868697      -0.171390       8.464519          -0.002286
          522              C       8.785395       3.570386      18.887549      -0.086659      36.240099 0.46269748E+03  0.11030675E+05                                 9.598492                            7.254279      -0.054264       1.994847                    0.998417      27.998343      80.621303       0.602391       0.426504      -1.059588       0.005501       0.030204       0.015915       0.034581       0.004532       0.035373       0.005152       0.034893       0.048362      -0.026143      -0.022775       0.048919             11.131183       7.309473       1.988008      -3.851060      13.902240      -0.913983      12.181835           0.000526
          523              C       9.379572       3.426548      17.663327       0.132564      32.452314 0.38258934E+03  0.88089850E+04                                 9.403952                            6.964466      -0.409750       1.885265                    0.998914      27.184731      80.194998       0.559550       0.475416      -1.018169       0.015238       0.038398      -0.019658       0.045750       0.004580       0.036078       0.006278       0.014252      -0.056554      -0.041532       0.001128       0.040404             11.349158       6.131313      -0.896615      -2.686843      15.560090       2.526847      12.356071           0.002051
          524              C       9.593088       2.147986      16.998475       0.143677      32.352485 0.37868395E+03  0.86983934E+04                                 9.410224                            6.946172      -0.422269       1.883993                    0.998855      27.030090      79.694040       0.558083       0.477799      -1.016703      -0.019553      -0.006915      -0.038143       0.043417       0.030837      -0.026291       0.005575       0.021085      -0.034996      -0.041835      -0.003036       0.044871             11.418028       6.178195      -2.646186       1.044041      15.857551       2.720284      12.218337           0.001958
          525              C      10.152756       1.050980      17.596842      -0.057663      36.279574 0.44932722E+03  0.10641797E+05                                 9.641472                            7.173024      -0.145078       1.972211                    0.998325      27.575701      79.341176       0.602256       0.429411      -1.056984      -0.012000      -0.034094      -0.007449       0.036903       0.029748      -0.033981      -0.019350       0.043802      -0.030700      -0.033208      -0.029711       0.062920             11.559611       7.742409      -1.364400       4.271717      12.406318       1.864759      14.530106           0.000139
          526              C      15.623272      31.868467      16.870299      -0.072343      28.209935 0.38642242E+03  0.88517643E+04                                 8.145932                            6.638856       0.240145       2.075992                    0.999124      27.897979      80.071372       0.625148       0.427716      -1.053434      -0.018278       0.015068       0.000393       0.023691       0.007137      -0.010475      -0.014955       0.011475      -0.034928      -0.022561      -0.000431       0.022992              9.187649       6.071626      -0.550945       2.482541      10.846660       2.432575      10.644662          -0.001850
          527              C      15.186536      31.847051      15.590779      -0.116931      28.908915 0.41045031E+03  0.95622658E+04                                 8.342950                            6.879538       0.026606       2.002694                    0.998557      28.693982      83.544866       0.608018       0.432404      -1.048675      -0.004127       0.003801       0.017921       0.018779       0.003080      -0.005236       0.012013      -0.000513       0.018905      -0.014065      -0.000885       0.014950              9.389734       5.925004       0.022195       2.265094      11.973184       1.786635      10.271014           0.001448
          528              C       9.334282       1.016459      15.023097       0.088446      25.174866 0.33727860E+03  0.75344118E+04                                 7.780353                            6.366817      -0.189422       1.962524                    0.998026      26.706834      77.926778       0.608357       0.450700      -1.030536       0.000477       0.030876       0.032127       0.044561       0.018835      -0.001634       0.012056       0.045041       0.006093      -0.034279       0.005661       0.028618              8.799965       5.039791      -0.167276       1.187796      11.716002       1.812117       9.644102          -0.004757
          529              C      10.814869       1.114909      18.926546       0.603992      21.324503 0.24505913E+03  0.50849430E+04                                 7.199689                            5.633855      -0.228051       1.977496                    0.999206      22.861459      65.576734       0.607742       0.485704      -1.005328       0.005468      -0.013439       0.024566       0.028530      -0.059825      -0.049940       0.044422      -0.062688      -0.198190      -0.093645      -0.028841       0.122486              8.176579       8.060007       1.599818       2.470787       5.757193      -0.665102      10.712536           0.000267
          530              C       8.139458       2.448448      19.638704       0.606616      21.786517 0.24737373E+03  0.51355199E+04                                 7.260928                            5.635952      -0.190113       1.985772                    0.999247      22.845118      65.150457       0.612721       0.481518      -1.009375      -0.005810      -0.013985       0.021400       0.026216      -0.094984       0.011588       0.033997       0.040605      -0.131198      -0.096927      -0.023039       0.119965              8.244373       6.164010       2.846426      -0.873244       8.271252      -1.167022      10.297856           0.000285
          531              C      12.284674       3.081336      15.368309       0.085577      26.509688 0.32826802E+03  0.72416108E+04                                 7.907240                            6.166422       0.120543       2.058144                    0.999504      26.157579      74.425757       0.639190       0.434379      -1.046120      -0.026479       0.005345      -0.054176       0.060538       0.039331      -0.013730      -0.006733      -0.015607       0.033616      -0.046428       0.005348       0.041080              9.041260       8.883895      -2.594091       1.867171       8.273321       2.479019       9.966565          -0.001331
          532              C      13.172165       2.080861      15.262828      -0.134954      29.474922 0.39064449E+03  0.89368864E+04                                 8.242542                            6.570411       0.390194       2.113458                    0.999740      28.169450      79.745920       0.646051       0.414414      -1.066057      -0.000729      -0.007279      -0.024570       0.025636      -0.002874       0.006423      -0.009653       0.005550       0.063836      -0.016113      -0.009126       0.025239              9.287254       9.454873      -2.953696       1.867985       8.884774       2.483851       9.522115           0.000115
          533              C      13.102072       1.307331      14.150479      -0.056758      30.373704 0.40160701E+03  0.93042588E+04                                 8.612966                            6.799530       0.113966       2.026943                    0.999672      28.387289      82.387949       0.612404       0.431706      -1.049231      -0.003140       0.036988      -0.014091       0.039706       0.011406      -0.022606      -0.018713      -0.015387      -0.055015      -0.035116      -0.001882       0.036997              9.766547       9.266671      -2.735825       2.538369       8.905008       2.683111      11.127962           0.001557
          534              C      12.178996       1.548979      13.159594      -0.102151      39.564981 0.47454353E+03  0.11378665E+05                                10.158007                            7.318936      -0.095857       1.976271                    0.998798      28.243061      81.417675       0.603448       0.423303      -1.062158       0.038906       0.027061       0.015386       0.049826       0.029066      -0.012954      -0.017154       0.038920      -0.053233      -0.033577      -0.016017       0.049594             12.552327      10.083479      -3.652388       2.055454      13.518172       5.236540      14.055329          -0.001098
          535              C      11.389636       2.675072      13.306948       0.185054      34.024057 0.38421812E+03  0.88515824E+04                                 9.614020                            6.893298      -0.529059       1.851256                    0.998447      26.724770      78.735654       0.573265       0.463775      -1.024997       0.031137       0.032798       0.019177       0.049122       0.040368      -0.014391      -0.013334       0.057006      -0.029388      -0.045370      -0.014125       0.059496             11.656889      10.172671      -4.962411       2.217247      11.518990       1.648280      13.279005           0.006888
          536              C      10.440679       3.195766      12.318940       0.122699      34.480584 0.39492608E+03  0.91556520E+04                                 9.643064                            6.955333      -0.440434       1.873667                    0.998999      27.294753      80.514082       0.575150       0.459358      -1.028054      -0.031079       0.013770       0.008521       0.035045       0.005763       0.020375       0.017180      -0.015466      -0.106089      -0.045995       0.010566       0.035429             11.419619      11.085286      -3.877169       0.340121       7.385589      -0.739021      15.787983          -0.000648
          537              C      10.684389       3.370290      10.991793      -0.069063      37.621637 0.45758329E+03  0.10897138E+05                                 9.847817                            7.221904      -0.148074       1.954401                    0.999176      28.294309      81.887172       0.601727       0.427430      -1.057201      -0.023780       0.012673      -0.010718       0.029000       0.039461       0.013959       0.014949      -0.044129      -0.045998      -0.038604      -0.019698       0.058301             11.482394      12.953620      -3.954362      -2.257791       6.905227       0.168479      14.588335          -0.001293
          538              C       9.750529       3.967698      10.223058      -0.049050      28.461955 0.38965575E+03  0.89757670E+04                                 8.294998                            6.752650      -0.156977       1.944564                    0.999130      28.350150      82.533594       0.605922       0.438832      -1.043046      -0.011147      -0.013117       0.004675       0.017837       0.031101       0.009679      -0.009453      -0.010088      -0.022149      -0.034530      -0.000691       0.035220              8.816943      10.610316      -2.728808       0.046386       5.704677      -0.646999      10.135836          -0.000745
          539              C       8.553549       4.356700      10.766127      -0.077791      27.824417 0.38170291E+03  0.86946362E+04                                 8.036579                            6.573486       0.138586       2.045041                    0.999562      27.586237      78.299509       0.633407       0.424519      -1.058106      -0.004917      -0.030224      -0.021861       0.037623       0.003609       0.003990      -0.002231       0.007132       0.013358      -0.008368       0.001186       0.007182              8.627461       9.468395      -1.893186       0.738923       5.316968      -0.003650      11.097019           0.000040
          540              C       8.375620       4.155966      12.089438       0.076219      25.356102 0.33053760E+03  0.73098659E+04                                 7.681211                            6.206557      -0.000940       2.019067                    0.999219      26.295074      75.098562       0.633732       0.437031      -1.043727       0.033019      -0.033114       0.012290       0.048351       0.005379       0.013557       0.015470       0.005128      -0.150653      -0.055186       0.019481       0.035706              8.348093       8.709340      -2.049811       0.496407       5.352524       0.073630      10.982414          -0.001631
          541              C      11.976264       2.940054      10.356987       0.561107      22.159065 0.26772770E+03  0.56652623E+04                                 7.341169                            5.870653      -0.397594       1.916329                    0.998256      23.498999      67.511410       0.599610       0.482737      -1.009409       0.038264       0.005480      -0.031421       0.049814       0.001853      -0.020496      -0.090227      -0.115227      -0.050908      -0.082799      -0.042015       0.124814              8.191957       9.650269      -1.182219      -1.919593       5.377768       2.459367       9.547835          -0.000266
[truncated: 167,202 more chars]
