# Supplementary material for: A collection of forcefield precursors for metal–organic frameworks
Source: RSC Adv. 2019 Nov 13;9(63):36492–507. doi: 10.1039/c9ra07327b (PMC9075174; doi:10.1039/c9ra07327b)
Supplement: RA-009-C9RA07327B-s4858 [file RA-009-C9RA07327B-s4858.xyz]

  792
jmolscript: load "" {1 1 1} spacegroup "x,y,z" unitcell [{     11.004600     0.000000     0.000000 }, {      5.502329    32.401019     0.000000 }, {      5.502329    -0.000018    32.401019 }]
Tb    15.032651    10.649549    31.527488     2.104952
Tb     9.521713    10.530962    31.600390     2.103617
Tb     9.530334     5.550933    17.074041     2.106194
Tb     4.019450     5.669521    17.000815     2.105554
Tb    12.281489     0.873517    26.850076     2.104717
Tb     6.770550     0.800614    26.731489     2.104118
Tb     6.779197    15.326966    21.751452     2.105321
Tb    12.272914    15.399868    21.870364     2.104306
Tb     6.976607    21.751452     0.873531     2.104952
Tb    12.487490    21.870039     0.800305     2.103783
Tb    12.478924    26.850068    15.326978     2.106193
Tb    17.989753    26.731480    15.399880     2.105459
Tb     9.727769    31.527484     5.550943     2.104716
Tb    15.238708    31.600387     5.669530     2.104116
Tb    15.230061    17.074035    10.649567     2.105330
Tb     9.736289    17.001133    10.530979     2.104185
Co     9.598657     4.168066     1.174213     0.352302
Co     9.598677    12.032434    15.026297     0.354017
Co    17.852148    31.226795    20.368577     0.352469
Co    17.852143    17.374707    28.232952     0.351482
Co    12.410601    28.232935    31.226806     0.352296
Co    12.410581    20.368567    17.374722     0.353958
Co     4.157110     1.174206    12.032442     0.352503
Co     4.157115    15.026294     4.168067     0.351521
H      8.436140    14.198126     0.576738     0.115487
H      8.585805    16.051464     1.969982     0.120210
H      7.044062    16.287990     3.683996     0.091382
H     13.264960    12.578073     4.523182     0.105551
H      2.595999    10.335922     4.840712     0.137151
H      4.612040     9.383333     4.192692     0.134757
H     10.037307     9.049602     4.079288     0.135048
H      8.050976     7.870205     4.208892     0.134679
H      7.736242     6.062229     2.802688     0.104164
H      1.491126     3.376186     0.032401     0.088111
H      8.553908     4.503724    31.176260     0.121334
H      8.397644     6.800957    31.004535     0.118828
H     11.193893    14.933629     0.878068     0.124852
H     11.995030    17.130418     0.916949     0.128356
H     18.258877    18.086231    31.370667     0.102768
H     17.445629    15.286786    25.875454     0.100296
H      7.245463    13.122399    25.532003     0.145221
H      7.964064    11.897639    27.365901     0.136405
H     12.654225    11.738874    27.485784     0.093763
H     11.125684    11.810157    25.554684     0.145016
H     10.943005     9.600408    24.679856     0.086231
H     12.865507     4.286639    28.315251     0.052989
H     11.848684     4.101952    30.184789     0.129292
H     11.098172     6.081654    31.049897     0.100791
H      8.436142     2.002374    15.623771     0.115959
H      8.585802     0.149037    14.230528     0.121948
H     12.546385    32.313529    12.516514     0.089877
H     13.264959     3.622427    11.677327     0.102784
H     13.600601     5.864578    11.359797     0.135491
H      4.612045     6.817168    12.007818     0.134796
H     10.037313     7.150898    12.121221     0.132666
H      8.050984     8.330295    11.991617     0.133364
H      7.736255    10.138271    13.397821     0.103850
H     12.495749    12.824314    16.168108     0.088621
H     14.056202    11.696758    17.425268     0.121148
H     13.899934     9.399526    17.596993     0.117988
H     11.193894     1.266871    15.322442     0.125127
H     17.497356    31.471101    15.283561     0.129523
H     18.258875    30.515270    17.230862     0.101016
H     11.943314     0.913696    22.726075     0.101666
H     12.747752     3.078084    23.069526     0.147564
H     13.466352     4.302844    21.235628     0.133392
H      7.151912     4.461609    21.115744     0.093779
H      5.623375     4.390325    23.046845     0.145058
H      5.440702     6.600074    23.921672     0.084254
H      7.363207    11.913843    20.286278     0.052733
H      6.346380    12.098530    18.416739     0.129251
H      5.595864    10.118828    17.551632     0.099279
H     16.689632    31.824264    30.398636     0.116277
H     16.839295    30.431019    32.251974     0.120754
H      9.795220    28.717023     0.087483     0.091967
H     10.513846    27.877821    28.778585     0.102932
H     10.849484    27.560292    26.536435     0.137651
H     12.865526    28.208313    25.583845     0.135348
H     18.290794    28.321717    25.250114     0.132229
H     16.304462    28.192113    24.070717     0.134510
H     15.989730    29.598318    22.262740     0.104277
H      4.242291    -0.032412    19.576696     0.088571
H      5.802745     1.224747    20.704251     0.122828
H      5.646482     1.396471    23.001483     0.118370
H     19.447385    31.522934    31.134139     0.125749
H     14.746193    31.484070     0.929909     0.128963
H     10.005385     1.030351     1.885739     0.102187
H     14.694476     6.525548    31.487310     0.101711
H     15.498911     6.869000    29.322922     0.146506
H     16.217509     5.035103    28.098164     0.135276
H      9.903069     4.915219    27.939399     0.092758
H      8.374532     6.846320    28.010681     0.145915
H      8.191854     7.721148    25.800931     0.086132
H     10.114350     4.085757    20.487164     0.053848
H      9.097523     2.216218    20.302479     0.128006
H      8.347010     1.351110    22.282181     0.099574
H     16.689608    16.777238    18.202892     0.116187
H      5.834670    18.170482    16.349554     0.119049
H     15.297527    19.884496    16.113027     0.091057
H     10.513831    20.723681    19.822943     0.103214
H     10.849474    21.041209    22.065094     0.136592
H     12.865517    20.393189    23.017684     0.133783
H     18.290785    20.279785    23.351414     0.132361
H     16.304456    20.409388    24.530811     0.135764
H     15.989724    19.003183    26.338788     0.102091
H      9.744614    16.232894    29.024833     0.089280
H     11.305064    14.975735    27.897277     0.123133
H     11.148796    14.804011    25.600045     0.117333
H      8.442760    17.078567    17.467389     0.124155
H      9.243893    17.117450    15.270600     0.127609
H     10.005409    15.170149    14.314770     0.102907
H      9.192166     9.674935    17.114218     0.101516
H      9.996604     9.331483    19.278606     0.145505
H     10.715207    11.165380    20.503365     0.134556
H     15.405368    11.285263    20.662130     0.092350
H     13.876827     9.354163    20.590848     0.145839
H     13.694152     8.479334    22.800597     0.086488
H     15.616664    12.114725    28.114364     0.052854
H     14.599841    13.984264    28.299050     0.129380
H     13.849326    14.849372    26.319348     0.100201
H     13.573118    18.202875    31.824281     0.115487
H     13.423453    16.349537    30.431037     0.120210
H     14.965196    16.113011    28.717023     0.091380
H      8.744298    19.822928    27.877837     0.105551
H      8.408659    22.065079    27.560307     0.137153
H     17.397218    23.017668    28.208327     0.134759
H     11.971951    23.351399    28.321731     0.135048
H     13.958282    24.530796    28.192127     0.134679
H     14.273016    26.338772    29.598331     0.104164
H     15.015803    29.024833    -0.032401     0.088110
H     13.455350    27.897277     1.224759     0.121334
H     13.611614    25.600044     1.396484     0.118832
H     10.815365    17.467372    31.522951     0.124851
H     10.014228    15.270583    31.484070     0.128353
H      3.750381    14.314770     1.030352     0.102770
H      4.563629    17.114215     6.525565     0.100297
H     14.763795    19.278602     6.869016     0.145221
H     14.045194    20.503362     5.035118     0.136408
H      9.355033    20.662127     4.915235     0.093763
H     10.883574    20.590844     6.846335     0.145016
H     11.066253    22.800593     7.721163     0.086229
H      9.143751    28.114362     4.085768     0.052987
H     10.160574    28.299049     2.216230     0.129291
H     10.911086    26.319347     1.351122     0.100790
H     13.573116    30.398627    16.777248     0.115959
H     13.423456    32.251964    18.170491     0.121947
H      9.462873     0.087472    19.884505     0.089876
H      8.744299    28.778574    20.723692     0.102783
H      8.408657    26.536423    21.041222     0.135490
H     17.397213    25.583833    20.393201     0.134794
H     11.971945    25.250103    20.279798     0.132665
H     13.958274    24.070706    20.409402     0.133364
H     14.273003    22.262730    19.003198     0.103850
H      9.513509    19.576687    16.232911     0.088621
H      7.953056    20.704243    14.975751     0.121147
H      8.109324    23.001475    14.804026     0.117982
H     10.815364    31.134130    17.078577     0.125128
H      4.511902     0.929900    17.117458     0.129525
H      3.750383     1.885731    15.170157     0.101012
H     10.065944    31.487305     9.674944     0.101666
H      9.261506    29.322917     9.331493     0.147565
H      8.542906    28.098157    11.165391     0.133389
H     14.857346    27.939392    11.285275     0.093780
H     16.385883    28.010676     9.354174     0.145059
H     16.568556    25.800927     8.479347     0.084256
H     14.646051    20.487158    12.114741     0.052734
H     15.662878    20.302471    13.984280     0.129252
H     16.413394    22.282173    14.849387     0.099281
H      5.319626     0.576737     2.002383     0.116277
H      5.169963     1.969982     0.149045     0.120753
H     12.214038     3.683978    32.313536     0.091967
H     11.495412     4.523180     3.622434     0.102932
H     11.159774     4.840709     5.864584     0.137650
H      9.143732     4.192688     6.817174     0.135348
H      3.718464     4.079284     7.150905     0.132229
H      5.704796     4.208888     8.330302     0.134510
H      6.019528     2.802683    10.138279     0.104278
H     12.264638     0.032394    12.824323     0.088570
H     16.206513    31.176254    11.696768     0.122827
H     16.362776    31.004530     9.399536     0.118370
H      2.561873     0.878067     1.266880     0.125749
H      7.263065     0.916931    31.471110     0.128963
H     12.003873    31.370650    30.515280     0.102187
H      7.314782    25.875453     0.913709     0.101712
H      6.510347    25.532001     3.078097     0.146508
H      5.791749    27.365898     4.302855     0.135276
H     12.106189    27.485782     4.461620     0.092758
H     13.634726    25.554681     4.390338     0.145917
H     13.817404    24.679853     6.600088     0.086134
H     11.894908    28.315244    11.913855     0.053847
H     12.911735    30.184783    12.098540     0.128006
H     13.662248    31.049891    10.118838     0.099574
H      5.319650    15.623763    14.198127     0.116187
H      5.169988    14.230519    16.051465     0.119052
H      6.711731    12.516505    16.287992     0.091059
H     11.495427    11.677320    12.578076     0.103215
H     11.159784    11.359792    10.335925     0.136592
H      9.143741    12.007812     9.383335     0.133784
H      3.718473    12.121216     9.049605     0.132360
H      5.704802    11.991613     7.870208     0.135763
H      6.019534    13.397818     6.062231     0.102092
H     12.264644    16.168107     3.376186     0.089280
H     10.704194    17.425266     4.503742     0.123134
H     10.860462    17.596990     6.800974     0.117340
H     13.566498    15.322434    14.933630     0.124155
H     12.765365    15.283551    17.130419     0.127613
H     12.003849    17.230852    18.086249     0.102915
H     12.817092    22.726066    15.286801     0.101517
H     12.012654    23.069518    13.122413     0.145505
H     11.294051    21.235621    11.897654     0.134557
H      6.603890    21.115738    11.738889     0.092347
H      8.132431    23.046838    11.810171     0.145836
H      8.315106    23.921667     9.600422     0.086486
H      6.392594    20.286276     4.286655     0.052853
H      7.409417    18.416737     4.101969     0.129379
H      8.159932    17.551629     6.081671     0.100202
C      6.735927    12.186671     0.569610     0.724489
C      6.916404    13.289925     1.576958    -0.092504
C      7.862801    14.285285     1.304141    -0.064011
C      7.940935    15.398583     2.116759    -0.132944
C      7.030856    15.518466     3.162015     0.083154
C      6.118572    13.436377     2.710993     0.180378
C      5.144665    12.421577     3.247554     0.119546
C      3.064796    12.197685     4.249718     0.078905
C      3.257375    10.856607     4.444448    -0.085246
C      4.451374    10.287645     4.040731    -0.052022
C      5.410975    11.073046     3.411503    -0.065903
C      6.700713    10.427942     2.949789     0.553978
C     12.164495     8.748598     2.542508     0.553635
C     10.861550     7.966113     2.595970    -0.053689
C      9.890945     8.328032     3.513891    -0.060899
C      8.710151     7.624930     3.598133    -0.078815
C      8.530774     6.543708     2.752143     0.079930
C     10.610643     6.866099     1.766180     0.114052
C     11.572444     6.285797     0.780865     0.181562
C      1.481223     4.305447     0.027865     0.079799
C      7.898034     4.971595    31.640891    -0.130568
C      7.816601     6.337622    31.561833    -0.051189
C      6.877910     7.030679    32.303492    -0.092172
C     17.656917     8.512378    32.036184     0.723169
C     16.407898    13.247463    31.261151     0.592891
C     17.094587    14.596642    31.325305    -0.050909
C     11.538337    15.321470     0.105303    -0.077509
C     12.004933    16.637923     0.127012    -0.117592
C     17.983761    17.198443    31.362890     0.079068
C     17.684433    15.204809    30.207794     0.140090
C     17.903423    14.538645    28.901385     0.135446
C     17.696534    14.770314    26.609013     0.095873
C      7.193743    13.476541    26.389010    -0.094620
C      7.608616    12.749462    27.484164    -0.044377
C      7.498572    13.279866    28.772753    -0.085385
C      8.168753    12.546630    29.909705     0.598817
C     13.482871     9.898495    29.209519     0.656631
C     12.550780     9.768892    27.913478    -0.123871
C     12.275665    10.948289    27.174735    -0.072587
C     11.452520    11.039013    25.962937    -0.143569
C     11.266541     9.707331    25.544963     0.097487
C     12.012654     8.628376    27.472824     0.179164
C     12.094087     7.387417    28.260169     0.156287
C     12.488050     5.077224    28.632780     0.093077
C     11.927917     4.918458    29.744135    -0.135401
C     11.469027     6.071934    30.197750    -0.067674
C     11.497639     7.306413    29.481687    -0.087622
C     10.787844     8.426840    30.134244     0.609171
C      6.735933     4.013830    15.630900     0.726458
C      6.916407     2.910575    14.623552    -0.094277
C      7.862802     1.915216    14.896368    -0.064305
C      7.940933     0.801917    14.083751    -0.134473
C      7.030851     0.682034    13.038494     0.083170
C      6.118572     2.764123    13.489516     0.180704
C      5.144665     3.778924    12.952955     0.117777
C      3.064795     4.002815    11.950792     0.080733
C      3.257377     5.343894    11.756062    -0.081546
C      4.451377     5.912855    12.159778    -0.055353
C      5.410978     5.127454    12.789006    -0.060083
C      6.700718     5.772558    13.250721     0.552491
C     12.164504     7.451903    13.658002     0.553297
C     10.861560     8.234387    13.604540    -0.057323
C      9.890953     7.872469    12.686619    -0.055909
C      8.710160     8.575571    12.602376    -0.077186
C      8.530787     9.656792    13.448367     0.078790
C     10.610657     9.334402    14.434330     0.116058
C     11.572460     9.914703    15.419645     0.180147
C     12.485844    11.895053    16.172645     0.077486
C     13.400327    11.228888    16.960637    -0.129477
C     13.318891     9.862861    17.039696    -0.050039
C     12.380198     9.169803    16.298037    -0.092094
C     12.154602     7.688105    16.565345     0.721650
C     10.905577     2.953019    17.340377     0.593772
C     11.592263     1.603841    17.276223    -0.051059
C     11.538338     0.879031    16.095206    -0.077054
C     17.507261    31.963596    16.073498    -0.120330
C     17.983761    31.403058    17.238638     0.082947
C     12.182110     0.995673    18.393734     0.141352
C     12.401103     1.661837    19.700144     0.135586
C     12.194218     1.430169    21.992516     0.092345
C     12.696029     2.723941    22.212519    -0.097002
C     13.110902     3.451021    21.117364    -0.040192
C     13.000855     2.920617    19.828776    -0.086244
C     13.671035     3.653853    18.691824     0.598624
C      7.980559     6.301987    19.392010     0.649754
C      7.048471     6.431591    20.688051    -0.123804
C      6.773355     5.252193    21.426794    -0.072782
C      5.950212     5.161470    22.638592    -0.142235
C      5.764236     6.493151    23.056565     0.097949
C      6.510347     7.572106    21.128704     0.178014
C      6.591781     8.813066    20.341360     0.158001
C      6.985748    11.123259    19.968748     0.091193
C      6.425613    11.282024    18.857393    -0.135065
C      5.966720    10.128548    18.403779    -0.064913
C      5.995331     8.894069    19.119841    -0.091398
C      5.285533     7.773642    18.467285     0.610488
C     14.989420    31.831393    28.387181     0.727331
C     15.169895    30.824045    29.490435    -0.094105
C     16.116292    31.096861    30.485795    -0.063827
C     16.194425    30.284243    31.599094    -0.132678
C     15.284343    29.238986    31.718978     0.078936
C     14.372061    29.690009    29.636888     0.182477
C     13.398152    29.153449    28.622088     0.116990
C     11.318282    28.151286    28.398197     0.083014
C     11.510861    27.956556    27.057119    -0.086035
C     12.704860    28.360273    26.488157    -0.053237
C     13.664462    28.989501    27.273558    -0.063474
C     14.954201    29.451215    26.628453     0.552932
C      9.413384    29.858497    24.949109     0.549828
C     19.115039    29.805036    24.166624    -0.056687
C     18.144432    28.887115    24.528543    -0.054929
C     16.963638    28.802873    23.825441    -0.079514
C     16.784263    29.648864    22.744219     0.079911
C     18.864133    30.634827    23.066609     0.117421
C     19.825936    31.620142    22.486307     0.175896
C      4.232387    -0.027876    20.505957     0.078172
C      5.146871     0.760116    21.172122    -0.131793
C      5.065438     0.839174    22.538149    -0.052865
C      4.126746     0.097514    23.231207    -0.088948
C     14.905753     0.364822    24.712905     0.722092
C     13.656736     1.139851    29.447990     0.590006
C     14.343424     1.075697    30.797169    -0.050605
C     19.791830    32.295698    31.521979    -0.079363
C     14.756097    32.274007     0.437414    -0.117079
C      9.730269     1.038128     0.997951     0.079009
C     14.933272     2.193208    31.405336     0.140319
C     15.152264     3.499617    30.739171     0.135147
C     14.945380     5.791989    30.970838     0.091156
C     15.447189     6.011993    29.677065    -0.093735
C     15.862061     4.916839    28.949986    -0.043811
C     15.752014     3.628250    29.480391    -0.084117
C      5.417593     2.491298    28.747156     0.596213
C     10.731712     3.191486    26.099021     0.651599
C      9.799624     4.487527    25.969417    -0.125297
C      9.524510     5.226269    27.148814    -0.071313
C      8.701367     6.438067    27.239537    -0.144066
C      8.515389     6.856041    25.907855     0.096911
C      9.261498     4.928181    24.828901     0.182392
C      9.342930     4.140837    23.587942     0.157235
C      9.736892     3.768227    21.277749     0.090872
C      9.176757     2.656872    21.118984    -0.133949
C      8.717866     2.203257    22.272460    -0.066012
C      8.746480     2.919319    23.506939    -0.089607
C      8.036683     2.266762    24.627367     0.609827
C     14.989399    16.770108    20.214348     0.727416
C     15.169874    17.777456    19.111093    -0.096724
C     16.116269    17.504640    18.115734    -0.062454
C     16.194401    18.317259    17.002435    -0.131898
C     15.284321    19.362516    16.882551     0.083563
C     14.372042    18.911492    18.964640     0.181720
C     13.398136    19.448053    19.979440     0.118368
C     11.318267    20.450216    20.203331     0.082687
C     11.510849    20.644945    21.544410    -0.084956
C     12.704849    20.241228    22.113371    -0.052455
C     13.664448    19.612001    21.327971    -0.062965
C     14.954188    19.150286    21.973075     0.553317
C      9.413373    18.743004    23.652420     0.553646
C      8.110429    18.796466    24.434904    -0.055157
C     18.144424    19.714387    24.072985    -0.056723
C     16.963631    19.798629    24.776087    -0.080387
C     16.784256    18.952638    25.857309     0.080223
C      7.859524    17.966675    25.534919     0.115391
C      8.821326    16.981360    26.115221     0.175078
C      9.734709    16.228359    28.095572     0.075794
C     10.649190    15.440366    27.429407    -0.131707
C     10.567754    15.361309    26.063380    -0.049274
C      9.629062    16.102968    25.370322    -0.090925
C      9.403466    15.835661    23.888623     0.721733
C      8.154439    15.060631    19.153538     0.591660
C      8.841125    15.124786    17.804360    -0.052609
C      8.787203    16.305803    17.079549    -0.074675
C      9.253797    16.327513    15.763096    -0.117185
C      9.730294    15.162372    15.202558     0.080356
C      9.430970    14.007275    17.196193     0.142748
C      9.649961    12.700866    17.862358     0.136394
C      9.443072    10.408494    17.630690     0.092196
C      9.944883    10.188490    18.924463    -0.093611
C     10.359758    11.283644    19.651542    -0.041925
C     10.249713    12.572233    19.121137    -0.085441
C     10.919895    13.709184    19.854372     0.595874
C     16.234018    13.008997    22.502508     0.654696
C     15.301927    11.712956    22.632112    -0.125149
C     15.026810    10.974213    21.452715    -0.071331
C     14.203665     9.762415    21.361992    -0.144694
C     14.017688     9.344441    22.693674     0.097762
C     14.763803    11.272301    23.772628     0.179828
C     14.845239    12.059645    25.013587     0.157243
C     15.239206    12.432256    27.323779     0.093036
C     14.679073    13.543611    27.482544    -0.135950
C     14.220180    13.997226    26.329068    -0.067246
C     14.248790    13.281164    25.094589    -0.089759
C     13.538993    13.933721    23.974162     0.611140
C     15.273331    20.214330    31.831409     0.724527
C     15.092854    19.111076    30.824061    -0.092511
C     14.146457    18.115716    31.096878    -0.064009
C     14.068323    17.002418    30.284260    -0.132944
C     14.978402    16.882535    29.239004     0.083155
C     15.890686    18.964624    29.690026     0.180381
C     16.864593    19.979424    29.153465     0.119539
C     18.944462    20.203316    28.151301     0.078905
C     18.751883    21.544394    27.956571    -0.085244
C     17.557884    22.113356    28.360288    -0.052027
C     16.598283    21.327955    28.989516    -0.065912
C     15.308545    21.973059    29.451230     0.553977
C      9.844763    23.652403    29.858511     0.553638
C     11.147708    24.434888    29.805049    -0.053684
C     12.118313    24.072969    28.887128    -0.060897
C     13.299107    24.776071    28.802886    -0.078814
C     13.478484    25.857293    29.648876     0.079931
C     11.398615    25.534902    30.634839     0.114054
C     10.436814    26.115204    31.620154     0.181562
C     15.025706    28.095572    -0.027865     0.079797
C     14.111224    27.429406     0.760128    -0.130569
C     14.192657    26.063379     0.839186    -0.051186
C     15.131348    25.370322     0.097527    -0.092167
C      4.352341    23.888623     0.364835     0.723173
C      5.601360    19.153538     1.139868     0.592891
C      4.914671    17.804359     1.075714    -0.050906
C     10.470921    17.079531    32.295716    -0.077509
C     10.004325    15.763078    32.274007    -0.117594
C      4.025497    15.202558     1.038129     0.079069
C      4.324825    17.196192     2.193225     0.140096
C      4.105835    17.862356     3.499634     0.135441
C      4.312724    17.630687     5.792006     0.095872
C     14.815515    18.924460     6.012009    -0.094619
C     14.400642    19.651539     4.916855    -0.044371
C     14.510686    19.121135     3.628266    -0.085373
C     13.840505    19.854371     2.491314     0.598827
C      8.526387    22.502506     3.191500     0.656635
C      9.458478    22.632109     4.487541    -0.123866
C      9.733593    21.452712     5.226284    -0.072580
C     10.556738    21.361988     6.438082    -0.143567
C     10.742717    22.693670     6.856056     0.097485
C      9.996604    23.772625     4.928195     0.179166
C      9.915171    25.013584     4.140850     0.156287
C      9.521208    27.323777     3.768239     0.093074
C     10.081341    27.482543     2.656884    -0.135404
C     10.540231    26.329067     2.203269    -0.067676
C     10.511619    25.094588     2.919332    -0.087614
C     11.221414    23.974161     2.266775     0.609182
C     15.273325    28.387171    16.770119     0.726428
C     15.092851    29.490426    17.777467    -0.094269
C     14.146456    30.485785    17.504651    -0.064305
C     14.068325    31.599084    18.317268    -0.134474
C     14.978407    31.718967    19.362525     0.083169
C     15.890686    29.636878    18.911503     0.180702
C     16.864593    28.622077    19.448064     0.117782
C     18.944463    28.398186    20.450227     0.080736
C     18.751881    27.057107    20.644957    -0.081545
C     17.557881    26.488146    20.241241    -0.055342
C     16.598280    27.273547    19.612013    -0.060071
C     15.308540    26.628443    19.150298     0.552489
C      9.844754    24.949098    18.743017     0.553293
C     11.147698    24.166614    18.796479    -0.057322
C     12.118305    24.528532    19.714400    -0.055907
C     13.299098    23.825430    19.798643    -0.077186
C     13.478471    22.744209    18.952652     0.078790
C     11.398601    23.066599    17.966689     0.116058
C     10.436798    22.486298    16.981374     0.180148
C      9.523414    20.505948    16.228374     0.077484
C      8.608931    21.172113    15.440382    -0.129479
C      8.690367    22.538140    15.361323    -0.050044
C      9.629060    23.231198    16.102982    -0.092094
C      9.854656    24.712896    15.835674     0.721631
C     11.103681    29.447982    15.060642     0.593767
C     10.416995    30.797160    15.124796    -0.051060
C     10.470920    31.521970    16.305813    -0.077053
C      4.501997     0.437405    16.327521    -0.120327
C      4.025497     0.997943    15.162381     0.082946
C      9.827148    31.405328    14.007285     0.141347
C      9.608155    30.739164    12.700875     0.135589
C      9.815040    30.970832    10.408503     0.092348
C      9.313229    29.677060    10.188500    -0.097001
C      8.898356    28.949980    11.283655    -0.040196
C      9.008403    29.480384    12.572243    -0.086257
C      8.338223    28.747148    13.709195     0.598645
C     14.028699    26.099014    13.009009     0.649748
C     14.960787    25.969410    11.712968    -0.123812
C     15.235903    27.148808    10.974225    -0.072788
C     16.059046    27.239531     9.762427    -0.142234
C     16.245022    25.907850     9.344454     0.097952
C     15.498911    24.828895    11.272315     0.178009
C     15.417477    23.587935    12.059659     0.158001
C     15.023510    21.277742    12.432271     0.091196
C     15.583645    21.118977    13.543626    -0.135062
C     16.042538    22.272453    13.997240    -0.064910
C     16.013927    23.506932    13.281178    -0.091407
C     16.723725    24.627359    13.933734     0.610482
C      7.019838     0.569608     4.013838     0.727331
C      6.839363     1.576956     2.910584    -0.094106
C      5.892966     1.304140     1.915224    -0.063826
C      5.814833     2.116758     0.801925    -0.132677
C      6.724915     3.162015     0.682041     0.078936
C      7.637197     2.710992     2.764131     0.182475
C      8.611106     3.247552     3.778931     0.116989
C     10.690976     4.249715     4.002822     0.083014
C     10.498397     4.444445     5.343900    -0.086034
C      9.304398     4.040728     5.912862    -0.053236
C      8.344796     3.411500     5.127461    -0.063476
C      7.055057     2.949786     5.772566     0.552936
C     12.595874     2.542504     7.451910     0.549834
C      2.894219     2.595965     8.234395    -0.056688
C      3.864826     3.513886     7.872476    -0.054929
C      5.045620     3.598128     8.575578    -0.079514
C      5.224995     2.752137     9.656800     0.079911
C      3.145125     1.766174     9.334410     0.117421
C      2.183322     0.780859     9.914712     0.175895
C     12.274542     0.027858    11.895062     0.078171
C     16.862387    31.640885    11.228897    -0.131796
C     16.943820    31.561827     9.862870    -0.052867
C     17.882512    32.303487     9.169812    -0.088948
C      7.103505    32.036179     7.688114     0.722092
C      8.352522    31.261150     2.953029     0.590007
C      7.665834    31.325304     1.603850    -0.050606
C      2.217428     0.105303     0.879040    -0.079364
C      7.253161     0.126994    31.963605    -0.117078
C     12.278989    31.362873    31.403068     0.079011
C      7.075986    30.207793     0.995683     0.140319
C      6.856994    28.901384     1.661848     0.135146
C      7.063878    26.609012     1.430181     0.091159
C      6.562069    26.389008     2.723954    -0.093732
C      6.147197    27.484162     3.451033    -0.043810
C      6.257244    28.772751     2.920628    -0.084118
C     16.591665    29.909703     3.653863     0.596214
C     11.277546    29.209515     6.301998     0.651600
C     12.209634    27.913474     6.431602    -0.125298
C     12.484748    27.174732     5.252205    -0.071312
C     13.307891    25.962934     5.161482    -0.144060
C     13.493869    25.544960     6.493164     0.096911
C     12.747760    27.472820     7.572118     0.182389
C     12.666328    28.260164     8.813077     0.157236
C     12.272366    28.632774    11.123270     0.090871
C     12.832501    29.744129    11.282035    -0.133949
C     13.291392    30.197744    10.128559    -0.066013
C     13.262778    29.481682     8.894080    -0.089607
C     13.972575    30.134239     7.773652     0.609827
C      7.019859    15.630893    12.186671     0.727434
C      6.839384    14.623545    13.289926    -0.096735
C      5.892989    14.896361    14.285285    -0.062453
C      5.814857    14.083742    15.398584    -0.131895
C      6.724937    13.038485    15.518468     0.083569
C      7.637216    13.489509    13.436379     0.181719
C      8.611122    12.952948    12.421579     0.118361
C     10.690991    11.950785    12.197688     0.082686
C     10.498409    11.756056    10.856609    -0.084955
C      9.304409    12.159773    10.287648    -0.052450
C      8.344810    12.789000    11.073048    -0.062963
C      7.055070    13.250715    10.427944     0.553315
C     12.595885    13.657997     8.748599     0.553652
C     13.898829    13.604535     7.966115    -0.055157
C      3.864834    12.686614     8.328034    -0.056722
C      5.045627    12.602372     7.624932    -0.080389
C      5.225002    13.448363     6.543710     0.080224
C     14.149734    14.434326     6.866100     0.115395
C     13.187932    15.419641     6.285798     0.175073
C     12.274549    16.172642     4.305447     0.075790
C     11.360068    16.960635     4.971612    -0.131705
C     11.441504    17.039692     6.337639    -0.049263
C     12.380196    16.298033     7.030697    -0.090912
C     12.605792    16.565340     8.512396     0.721711
C     13.854819    17.340370    13.247481     0.591659
C     13.168133    17.276215    14.596659    -0.052617
C     13.222055    16.095198    15.321470    -0.074678
C     12.755461    16.073488    16.637923    -0.117176
C     12.278964    17.238629    17.198461     0.080365
C     12.578288    18.393726    15.204826     0.142741
C     12.359297    19.700135    14.538661     0.136396
C     12.566186    21.992507    14.770329     0.092199
C     12.064375    22.212511    13.476556    -0.093611
C     11.649500    21.117357    12.749477    -0.041927
C     11.759545    19.828768    13.279882    -0.085451
C     11.089363    18.691817    12.546647     0.595865
C      5.775240    19.392004     9.898511     0.654699
C      6.707331    20.688045     9.768907    -0.125148
C      6.982448    21.426788    10.948304    -0.071336
C      7.805593    22.638586    11.039027    -0.144702
C      7.991570    23.056560     9.707345     0.097760
C      7.245455    21.128700     8.628391     0.179835
C      7.164019    20.341356     7.387432     0.157237
C      6.770052    19.968745     5.077240     0.093034
C      7.330185    18.857390     4.918475    -0.135952
C      7.789078    18.403775     6.071951    -0.067245
C      7.760468    19.119837     7.306430    -0.089752
C      8.470265    18.467280     8.426857     0.611145
N      6.133980    14.560044     3.440016    -0.220029
N      3.993584    12.987622     3.682052    -0.224612
N      9.458461     6.167533     1.867271    -0.217896
N     11.579045     4.946663     0.786373    -0.226414
N     17.566682    15.286137    27.831179    -0.226151
N     18.061892    16.505710    30.216542    -0.222213
N     12.680631     6.104337    27.774153    -0.291860
N     11.489934     8.570055    26.222145    -0.272183
N      6.133977     1.640457    12.760493    -0.218467
N      3.993583     3.212878    12.518458    -0.224850
N      9.458476    10.032968    14.333239    -0.217338
N     11.579064    11.253837    15.414137    -0.224982
N     12.064362     0.914345    20.770349    -0.224998
N     18.061895    32.095791    18.384986    -0.223935
N      7.178328    10.096146    20.827375    -0.290261
N      5.987630     7.630428    22.379384    -0.271259
N     14.387467    28.960986    30.760555    -0.218672
N     12.247071    28.718951    29.188134    -0.224674
N     17.711951    30.533736    22.368043    -0.218592
N     19.832537    31.614635    21.147173    -0.221699
N     14.815525     4.569822    31.486662    -0.224579
N      9.808402     2.184477     0.305218    -0.223185
N      9.929475     4.626853    22.304861    -0.290990
N      8.738781     6.178861    24.770579    -0.273441
N     14.387448    19.640516    17.840973    -0.220429
N     12.247055    19.882551    19.413395    -0.225367
N     17.711943    18.067766    26.233485    -0.214444
N      8.827930    16.986867    27.454355    -0.221405
N      9.313219    11.630660    17.114866    -0.226078
N      9.808427    14.016024    15.895292    -0.227092
N     15.431784    11.573629    26.296667    -0.290569
N     14.241083    10.021622    23.830949    -0.272153
N     15.875278    17.840957    28.961003    -0.220032
N     18.015674    19.413379    28.718967    -0.224620
N     12.550797    26.233468    30.533748    -0.217899
N     10.430213    27.454338    31.614646    -0.226413
N      4.442576    17.114864     4.569840    -0.226151
N      3.947366    15.895291     2.184477    -0.222212
N      9.328627    26.296664     4.626866    -0.291865
N     10.519324    23.830946     6.178874    -0.272189
N     15.875281    30.760544    19.640526    -0.218467
N     18.015675    29.188123    19.882561    -0.224847
N     12.550782    22.368033    18.067780    -0.217340
N     10.430194    21.147164    16.986882    -0.224976
N      9.944896    31.486656    11.630670    -0.225002
N      3.947363     0.305210    14.016033    -0.223939
N     14.830930    22.304855    11.573644    -0.290255
N     16.021628    24.770573    10.021635    -0.271253
N      7.621791     3.440015     1.640464    -0.218675
N      9.762187     3.682050     3.212885    -0.224680
N      4.297307     1.867265    10.032976    -0.218599
N      2.176721     0.786366    11.253846    -0.221702
N      7.193733    27.831179     0.914357    -0.224578
N     12.200856    30.216524    32.095801    -0.223184
N     12.079783    27.774148    10.096158    -0.290991
N     13.270477    26.222140     7.630440    -0.273444
N      7.621810    12.760485    14.560046    -0.220435
N      9.762203    12.518450    12.987624    -0.225379
N      4.297315    14.333235     6.167534    -0.214446
N     13.181328    15.414134     4.946664    -0.221406
N     12.696039    20.770341    15.286153    -0.226073
N     12.200831    18.384977    16.505727    -0.227088
N      6.577474    20.827372     6.104352    -0.290572
N      7.768175    22.379379     8.570070    -0.272149
O     13.222066    11.896988    32.272063    -0.675108
O      5.582644    11.705840     0.474999    -0.711417
O      6.604971     9.363245     2.315377    -0.586319
O      7.780265    11.015697     3.242046    -0.597340
O     15.365762    13.140216    30.590126    -0.595788
O     16.868991    12.282885    31.934120    -0.659948
O      8.764103    13.162249    30.769628    -0.617563
O      8.091719    11.270678    29.862399    -0.659061
O     12.076459     9.990205     2.479650    -0.594462
O      2.231742     8.082109     2.564217    -0.593211
O     16.477224     8.915447    32.148939    -0.702815
O      7.642731     9.172387    31.672320    -0.672055
O     13.511484    10.909407    29.689702    -0.623811
O     14.172859     8.930352    29.593147    -0.689607
O     11.278650     8.897951    31.190517    -0.675951
O      9.739105     8.880131    29.661513    -0.603449
O      7.719745     4.303494    16.329466    -0.675596
O      5.582652     4.494661    15.725511    -0.713079
O      6.604979     6.837255    13.885133    -0.585214
O      7.780268     5.184804    12.958464    -0.598581
O      9.863442     3.060266    18.011402    -0.597230
O     11.366670     3.917598    16.667408    -0.660336
O     14.266382     3.038234    17.831901    -0.617317
O     13.594004     4.929805    18.739129    -0.659507
O     12.076466     6.210296    13.720860    -0.593495
O     13.236352     8.118392    13.636293    -0.593755
O     10.974909     7.285036    16.452589    -0.702954
O     13.145016     7.028096    16.929208    -0.671768
O      8.009170     5.291076    18.911827    -0.620128
O      8.670548     7.270130    19.008382    -0.686662
O      5.776337     7.302532    17.411012    -0.675307
O     15.241395     7.320352    18.940016    -0.603809
O     10.470902     0.128940    28.097516    -0.677170
O     13.836137    31.926005    27.906350    -0.712583
O     14.858461    30.085628    25.563756    -0.584942
O     16.033753    29.158958    27.216208    -0.598605
O     12.614601     1.810877    29.340743    -0.593430
O     14.117827     0.466883    28.483412    -0.659065
O      6.012941     1.631375    29.362775    -0.615593
O      5.340559     2.538605    27.471204    -0.658214
O     20.329948    29.921354    26.190716    -0.592069
O     10.485231    29.836789    24.282620    -0.591992
O     13.726060     0.252066    25.115974    -0.702513
O      4.891568     0.728685    25.372914    -0.672390
O     10.760325     2.711302    27.109933    -0.621268
O     11.421699     2.807858    25.130878    -0.686761
O      8.527488     1.210488    25.098477    -0.674290
O      6.987946     2.739492    25.080657    -0.604652
O     15.973210    16.071542    20.504013    -0.675610
O     13.836117    16.675497    20.695179    -0.713590
O     14.858448    18.515874    23.037773    -0.585647
O     16.033739    19.442544    21.385321    -0.598447
O      7.112303    14.389606    19.260786    -0.594866
O      8.615533    15.733600    20.118117    -0.660160
O     11.515244    14.569108    19.238753    -0.615518
O     10.842864    13.661878    21.130325    -0.658702
O      9.325335    18.680147    22.410813    -0.594946
O     10.485221    18.764713    24.318909    -0.592523
O      8.223773    15.948417    23.485555    -0.702843
O     10.393879    15.471798    23.228615    -0.670977
O     16.262629    13.489180    21.491596    -0.622546
O     16.924007    13.392624    23.470650    -0.688464
O     14.029799    14.989994    23.503051    -0.675036
O     12.490254    13.460990    23.520872    -0.605010
O      8.787192    20.504013     0.128956    -0.675090
O     16.426614    20.695161    31.926020    -0.711512
O     15.404287    23.037756    30.085642    -0.586330
O     14.228993    21.385304    29.158973    -0.597332
O      6.643496    19.260785     1.810893    -0.595788
O      5.140267    20.118116     0.466899    -0.659947
O     13.245155    19.238752     1.631391    -0.617595
O     13.917539    21.130323     2.538620    -0.659067
O      9.932799    22.410796    29.921369    -0.594465
O     19.777516    24.318892    29.836802    -0.593211
O      5.532034    23.485554     0.252080    -0.702812
O     14.366527    23.228614     0.728699    -0.672108
O      8.497774    21.491594     2.711317    -0.623809
O      7.836399    23.470649     2.807872    -0.689610
O     10.730608    23.503050     1.210502    -0.675997
O     12.270153    23.520870     2.739506    -0.603472
O     14.289513    28.097507    16.071553    -0.675608
O     16.426606    27.906340    16.675508    -0.713027
O     15.404279    25.563746    18.515886    -0.585190
O     14.228990    27.216197    19.442555    -0.598566
O     12.145816    29.340735    14.389617    -0.597230
O     10.642588    28.483403    15.733611    -0.660327
O      7.742876    29.362767    14.569118    -0.617290
O      8.415254    27.471196    13.661890    -0.659554
O      9.932792    26.190705    18.680159    -0.593469
O      8.772906    24.282609    18.764726    -0.593731
O     11.034349    25.115965    15.948430    -0.702964
O      8.864242    25.372905    15.471811    -0.671702
O     14.000088    27.109925    13.489192    -0.620131
O     13.338710    25.130871    13.392637    -0.686659
O     16.232921    25.098469    14.990007    -0.675279
O      6.767863    25.080649    13.461003    -0.603776
O     11.538356    32.272061     4.303503    -0.677169
O      8.173121     0.474996     4.494669    -0.712584
O      7.150797     2.315373     6.837263    -0.584960
O      5.975505     3.242043     5.184811    -0.598629
O      9.394657    30.590124     3.060276    -0.593429
O      7.891431    31.934118     3.917607    -0.659066
O     15.996317    30.769626     3.038244    -0.615594
O     16.668699    29.862396     4.929815    -0.658214
O      1.679310     2.479647     6.210303    -0.592092
O     11.524027     2.564212     8.118399    -0.592026
O      8.283198    32.148935     7.285045    -0.702513
O     17.117690    31.672316     7.028105    -0.672389
O     11.248933    29.689699     5.291086    -0.621267
O     10.587559    29.593143     7.270141    -0.686763
O     13.481770    31.190513     7.302542    -0.674289
O     15.021312    29.661509     7.320362    -0.604652
O      6.036048    16.329459    11.897006    -0.675597
O      8.173141    15.725504    11.705840    -0.713586
O      7.150810    13.885127     9.363246    -0.585641
O      5.975519    12.958457    11.015698    -0.598462
O     14.896955    18.011395    13.140233    -0.594866
O     13.393725    16.667401    12.282902    -0.660168
O     10.494014    17.831893    13.162266    -0.615512
O     11.166394    18.739123    11.270694    -0.658632
O     12.683923    13.720854     9.990206    -0.594953
O     11.524037    13.636288     8.082110    -0.592522
O     13.785485    16.452584     8.915464    -0.702866
O     11.615379    16.929203     9.172404    -0.670932
O      5.746629    18.911821    10.909423    -0.622557
O      5.085251    19.008377     8.930369    -0.688458
O      7.979459    17.411007     8.897968    -0.675035
O      9.519004    18.940011     8.880147    -0.605000

The following XYZ coordinates are in angstroms. Other properties are in atomic units.
The sperically averaged electron density of each atom fit to a function of the form exp(a - br)
eigen_1, eigen_2 and eigen_3 are the three eigenvalues of traceless quadrupole moment tensor
  atom number  atomic symbol              X              Y              Z     net charge C6 coefficient C8 coefficient C10 coefficient fluctuating dipole atomic polarizability isotropic forcefield polarizability              a              b squared Pearson coefficient          <r^3>          <r^4>         wp_QDO          m_QDO          q_QDO       dipole_x       dipole_y       dipole_z         dipole            Qxy            Qxz            Qyz     Q(x^2-y^2)  Q(3z^2 - R^2)        eigen_1        eigen_2        eigen_3 static polarizability      alpha(xx)      alpha(xy)      alpha(xz)      alpha(yy)      alpha(yz)      alpha(zz) atomic spin moment
            1             Tb      15.032651      10.649549      31.527488       2.104952      99.558559 0.23363268E+04  0.74322688E+05                                14.080519                           12.974370       2.208652       2.440394                    0.999718      72.782308     165.555004       0.712604       0.270191      -1.334216      -0.014491      -0.021943       0.053638       0.059737       0.057858      -0.195250      -0.094242       0.025678       0.508627      -0.181141      -0.127297       0.308437             15.285985      17.901143      -2.267682       1.123161      16.705797       0.767372      11.251015           0.000317
            2             Tb       9.521713      10.530962      31.600390       2.103617     100.116922 0.23082396E+04  0.73206667E+05                                14.139973                           12.881351       2.195547       2.442189                    0.999790      72.532714     164.731005       0.716413       0.269571      -1.334998      -0.015501      -0.011725       0.041207       0.045561       0.061813      -0.173893      -0.083503      -0.015507       0.491489      -0.181673      -0.100132       0.281805             15.573687      18.374204       1.627363       2.060873      17.000479       1.815447      11.346376           0.000219
            3             Tb       9.530334       5.550933      17.074041       2.106194      99.395927 0.23314006E+04  0.74124221E+05                                14.063050                           12.958691       2.208041       2.440833                    0.999729      72.738659     165.389964       0.713224       0.270107      -1.334366      -0.013867       0.021787      -0.051636       0.057734      -0.057207       0.194202      -0.094299       0.026886       0.505963      -0.179569      -0.127494       0.307062             15.266744      17.876366       2.267224      -1.120959      16.686548       0.765176      11.237317           0.000316
            4             Tb       4.019450       5.669521      17.000815       2.105554      99.811745 0.22989700E+04  0.72835933E+05                                14.107987                           12.851983       2.200478       2.444420                    0.999817      72.459669     164.453186       0.717555       0.269425      -1.335241      -0.015864       0.012414      -0.040847       0.045544      -0.062034       0.172236      -0.082539      -0.014456       0.488914      -0.180113      -0.099595       0.279708             15.538628      18.331845      -1.630206      -2.058373      16.960764       1.811374      11.323274           0.000218
            5             Tb      12.281489       0.873517      26.850076       2.104717      99.689895 0.23399403E+04  0.74467413E+05                                14.094882                           12.985900       2.204665       2.439102                    0.999700      72.800905     165.637736       0.712154       0.270253      -1.334121      -0.014413      -0.053757      -0.022559       0.060054       0.195755       0.057116       0.094102      -0.241273      -0.292145      -0.181526      -0.126927       0.308453             15.303626      17.923992      -1.122121      -2.273313      11.260298      -0.769174      16.726587           0.000318
            6             Tb       6.770550       0.800614      26.731489       2.104118     100.071984 0.23065884E+04  0.73139661E+05                                14.134687                           12.875525       2.196009       2.442528                    0.999801      72.519097     164.672211       0.716691       0.269520      -1.335089      -0.016196      -0.040708      -0.011919       0.045404       0.172023       0.063125       0.082001      -0.253369      -0.224500      -0.180784      -0.099445       0.280228             15.568914      18.370710      -2.061279       1.632702      11.341962      -1.815960      16.994069           0.000215
            7             Tb       6.779197      15.326966      21.751452       2.105321      99.549529 0.23360265E+04  0.74310264E+05                                14.079422                           12.973245       2.208880       2.440470                    0.999710      72.779561     165.542052       0.712663       0.270178      -1.334240      -0.013826       0.052006       0.022223       0.058221      -0.194977      -0.057373       0.094467      -0.239720      -0.291595      -0.180551      -0.127059       0.307611             15.285203      17.900235       1.121614       2.266487      11.249112      -0.769471      16.706261           0.000317
            8             Tb      12.272914      15.399868      21.870364       2.104306     100.029879 0.23053851E+04  0.73092410E+05                                14.131377                           12.872571       2.195555       2.442558                    0.999802      72.505049     164.633289       0.716736       0.269537      -1.335060      -0.015279       0.041451       0.010896       0.045501      -0.171840      -0.061957       0.083280      -0.252389      -0.222856      -0.179893      -0.100043       0.279936             15.565406      18.365070       2.058729      -1.631507      11.339631      -1.815495      16.991517           0.000215
            9             Tb       6.976607      21.751452       0.873531       2.104952      99.558141 0.23363176E+04  0.74322321E+05                                14.080473                           12.974341       2.208661       2.440398                    0.999718      72.782278     165.554824       0.712605       0.270190      -1.334217       0.014484       0.021941      -0.053636       0.059733       0.057853      -0.195262      -0.094239       0.025694       0.508634      -0.181144      -0.127302       0.308447             15.285926      17.901150      -2.267665       1.123159      16.705653       0.767341      11.250974           0.000321
           10             Tb      12.487490      21.870039       0.800305       2.103783     100.088708 0.23073493E+04  0.73171057E+05                                14.136957                           12.878480       2.195633       2.442266                    0.999790      72.526926     164.707229       0.716528       0.269555      -1.335023       0.015451       0.011803      -0.041218       0.045574       0.061766      -0.173804      -0.083298      -0.015589       0.491777      -0.181681      -0.100000       0.281681             15.570537      18.371176       1.630128       2.061288      16.995994       1.816183      11.344440           0.000223
           11             Tb      12.478924      26.850068      15.326978       2.106193      99.396276 0.23314077E+04  0.74124506E+05                                14.063086                           12.958711       2.208041       2.440832                    0.999729      72.738737     165.390236       0.713224       0.270107      -1.334366       0.013867      -0.021786       0.051640       0.057737      -0.057209       0.194193      -0.094299       0.026881       0.505985      -0.179565      -0.127494       0.307059             15.266788      17.876350       2.267284      -1.120955      16.686666       0.765179      11.237350           0.000320
           12             Tb      17.989753      26.731480      15.399880       2.105459      99.831362 0.22995993E+04  0.72861061E+05                                14.110100                           12.854015       2.199985       2.444234                    0.999816      72.463394     164.468994       0.717474       0.269437      -1.335223       0.015908      -0.012372       0.040806       0.045511      -0.062058       0.172242      -0.082735      -0.014186       0.488816      -0.179983      -0.099824       0.279808             15.540797      18.333546      -1.627393      -2.058180      16.964068       1.811206      11.324776           0.000219
           13             Tb       9.727769      31.527484       5.550943       2.104716      99.689831 0.23399386E+04  0.74467346E+05                                14.094876                           12.985896       2.204659       2.439101                    0.999700      72.800874     165.637641       0.712154       0.270253      -1.334121       0.014414       0.053751       0.022559       0.060049       0.195755       0.057115       0.094102      -0.241270      -0.292141      -0.181526      -0.126926       0.308452             15.303618      17.923977      -1.122122      -2.273305      11.260290      -0.769171      16.726586           0.000315
           14             Tb      15.238708      31.600387       5.669530       2.104116     100.072096 0.23065921E+04  0.73139808E+05                                14.134696                           12.875536       2.196012       2.442529                    0.999801      72.519141     164.672343       0.716691       0.269520      -1.335089       0.016195       0.040704       0.011918       0.045400       0.172024       0.063126       0.082001      -0.253367      -0.224502      -0.180783      -0.099445       0.280228             15.568923      18.370715      -2.061279       1.632700      11.341966      -1.815959      16.994087           0.000218
           15             Tb      15.230061      17.074035      10.649567       2.105330      99.548548 0.23359968E+04  0.74309072E+05                                14.079318                           12.973153       2.208876       2.440472                    0.999710      72.779265     165.541003       0.712667       0.270178      -1.334241       0.013825      -0.052003      -0.022227       0.058219      -0.194985      -0.057377       0.094461      -0.239708      -0.291607      -0.180554      -0.127060       0.307615             15.285090      17.900166       1.121681       2.266431      11.249009      -0.769434      16.706095           0.000316
           16             Tb       9.736289      17.001133      10.530979       2.104185     100.058543 0.23062419E+04  0.73126724E+05                                14.134482                           12.875335       2.195061       2.442330                    0.999799      72.511541     164.658729       0.716624       0.269553      -1.335034       0.015254      -0.041528      -0.010923       0.045569      -0.171990      -0.061995       0.083357      -0.252525      -0.223023      -0.180020      -0.100133       0.280152             15.568893      18.368908       2.061259      -1.631714      11.342548      -1.815900      16.995224           0.000215
           17             Co       9.598657       4.168066       1.174213       0.352302     123.134188 0.25392975E+04  0.87099964E+05                                20.282652                           16.497313       0.920835       2.042580                    0.995749      59.397686     167.635805       0.444281       0.401924      -1.144027       0.001062      -0.002844      -0.004881       0.005749       0.005829      -0.003920       0.007868      -0.011653       0.052710      -0.018320      -0.002020       0.020341             24.538968      18.162993       8.437792      -4.086526      28.067432      -1.084054      27.386479           1.114125
           18             Co       9.598677      12.032434      15.026297       0.354017     122.998422 0.25357252E+04  0.86944640E+05                                20.266819                           16.485325       0.925296       2.044061                    0.995715      59.347397     167.448556       0.444469       0.401906      -1.144069       0.002016       0.003435       0.004788       0.006228      -0.005878       0.004535       0.009124      -0.014757       0.052647      -0.019736      -0.001606       0.021342             24.519226      18.144348      -8.424164       4.086731      28.036821      -1.087140      27.376509           1.113439
           19             Co      17.852148      31.226795      20.368577       0.352469     123.111609 0.25391644E+04  0.87093786E+05                                20.279401                           16.496997       0.921501       2.042964                    0.995820      59.387709     167.603121       0.444283       0.401930      -1.144029       0.001116       0.004559      -0.002719       0.005424       0.002129       0.006282      -0.008408      -0.036075      -0.006830      -0.019890      -0.002189       0.022079             24.532619      18.154626       4.088230       8.429141      27.388515       1.084165      28.054716           1.115075
           20             Co      17.852143      17.374707      28.232952       0.351482     123.154592 0.25397724E+04  0.87126385E+05                                20.289305                           16.502333       0.922661       2.042673                    0.995736      59.435627     167.790756       0.444042       0.402094      -1.143827       0.001454      -0.005042       0.002855       0.005974      -0.002794      -0.007122      -0.007993      -0.033973      -0.009064      -0.019652      -0.001494       0.021146             24.547640      18.169523      -4.093175      -8.438380      27.409267       1.092679      28.064130           1.114921
           21             Co      12.410601      28.232935      31.226806       0.352296     123.134324 0.25393001E+04  0.87100094E+05                                20.282684                           16.497334       0.920825       2.042576                    0.995749      59.397734     167.636079       0.444280       0.401925      -1.144026      -0.001062       0.002843       0.004881       0.005748       0.005828      -0.003920       0.007867      -0.011652       0.052709      -0.018318      -0.002022       0.020340             24.539027      18.163052       8.437846      -4.086546      28.067539      -1.084044      27.386492           1.114112
           22             Co      12.410581      20.368567      17.374722       0.353958     122.999959 0.25357641E+04  0.86946462E+05                                20.267105                           16.485543       0.925253       2.044040                    0.995715      59.348437     167.452917       0.444461       0.401910      -1.144064      -0.002015      -0.003434      -0.004787       0.006227      -0.005878       0.004532       0.009123      -0.014753       0.052639      -0.019732      -0.001606       0.021339             24.519566      18.144608      -8.424259       4.086835      28.037123      -1.087101      27.376967           1.113447
           23             Co       4.157110       1.174206      12.032442       0.352503     123.110718 0.25391385E+04  0.87092603E+05                                20.279252                           16.496870       0.921528       2.042976                    0.995820      59.387151     167.600808       0.444287       0.401928      -1.144032      -0.001115      -0.004558       0.002718       0.005423       0.002130       0.006283      -0.008411      -0.036071      -0.006834      -0.019889      -0.002190       0.022079             24.532455      18.154456       4.088255       8.429004      27.388497       1.084201      28.054412           1.115142
           24             Co       4.157115      15.026294       4.168067       0.351521     123.153684 0.25397539E+04  0.87125472E+05                                20.289108                           16.502200       0.922678       2.042685                    0.995735      59.434885     167.787626       0.444047       0.402090      -1.143831      -0.001454       0.005045      -0.002855       0.005976      -0.002797      -0.007125      -0.007991      -0.033977      -0.009054      -0.019657      -0.001489       0.021146             24.547357      18.169391      -4.093073      -8.438324      27.408796       1.092587      28.063883           1.114751
           25              H       8.436140      14.198126       0.576738       0.115487       0.976578 0.68682262E+01  0.65660709E+02                                 1.693667                            1.582909      -1.044244       2.387796                    0.996869       3.599122      10.326651       0.468324       1.368039      -0.689166       0.025683      -0.004323      -0.029908       0.039658       0.005233      -0.006462       0.002779       0.008316       0.012903      -0.010878       0.001050       0.009828              1.758507       1.878899       0.003738      -0.577252       1.448249       0.125719       1.948371          -0.000049
           26              H       8.585805      16.051464       1.969982       0.120210       0.994912 0.69117568E+01  0.64958316E+02                                 1.605137                            1.506790      -0.754600       2.524580                    0.999857       3.219710       8.618107       0.529068       1.231823      -0.720795       0.025666       0.026593      -0.006615       0.037546       0.012515      -0.009303       0.007801      -0.008338      -0.013386      -0.020256       0.004779       0.015476              1.654402       1.870180       0.458654      -0.148506       1.711798      -0.036613       1.381227           0.000096
           27              H       7.044062      16.287990       3.683996       0.091382       1.062250 0.72550499E+01  0.70128627E+02                                 1.773067                            1.610018      -1.028956       2.384425                    0.996496       3.684226      10.537399       0.472932       1.339839      -0.694609       0.004028       0.035683       0.025749       0.044188       0.010405      -0.005200       0.006785      -0.010687       0.005530      -0.016211       0.004187       0.012024              1.891229       1.475140       0.066714       0.003425       2.351106       0.699678       1.847440           0.000055
           28              H      13.264960      12.578073       4.523182       0.105551       1.152371 0.84564340E+01  0.83782761E+02                                 1.797784                            1.689156      -0.810682       2.500428                    0.999219       3.383584       9.370634       0.488602       1.265271      -0.714302      -0.046581       0.011612       0.013889       0.049976      -0.000880      -0.011098      -0.003617       0.019581      -0.035473      -0.016803      -0.002823       0.019626              1.837574       2.175030      -0.349745      -0.294814       1.768806       0.222276       1.568888          -0.000118
           29              H       2.595999      10.335922       4.840712       0.137151       1.039427 0.72477821E+01  0.68285609E+02                                 1.610813                            1.512687      -0.751140       2.545515                    0.999794       3.009918       7.822997       0.549108       1.183925      -0.734843      -0.031146      -0.027871       0.010980       0.043213       0.001554      -0.011566      -0.007793      -0.001733      -0.040515      -0.020403       0.005485       0.014918              1.645388       1.803117       0.432847      -0.222725       1.689266      -0.144370       1.443780           0.000056
           30              H       4.612040       9.383333       4.192692       0.134757       1.099780 0.79689773E+01  0.77200689E+02                                 1.695944                            1.605714      -0.874666       2.488187                    0.999088       3.156167       8.431204       0.521102       1.213292      -0.727343       0.004108      -0.044174       0.005878       0.044753      -0.001663      -0.003268      -0.011182      -0.013659      -0.037939      -0.017596       0.000261       0.017335              1.720095       1.492594      -0.135814      -0.018202       2.301502      -0.122307       1.366190          -0.000143
           31              H      10.037307       9.049602       4.079288       0.135048       1.092283 0.79093264E+01  0.76529473E+02                                 1.692576                            1.602959      -0.875561       2.487989                    0.999080       3.156128       8.444133       0.519613       1.218250      -0.726122       0.003720       0.035139       0.024950       0.043256       0.003477      -0.002310       0.016621       0.001819       0.006823      -0.017631       0.000737       0.016894              1.717893       1.489121       0.115311       0.043109       1.979466       0.463720       1.685092          -0.000179
           32              H       8.050976       7.870205       4.208892       0.134679       1.039813 0.72379173E+01  0.68057662E+02                                 1.599490                            1.502453      -0.741710       2.546902                    0.999798       3.005042       7.760871       0.556959       1.169551      -0.738301      -0.031063       0.018458       0.024064       0.043413       0.004653      -0.010913       0.013288       0.007857      -0.004763      -0.020497       0.005827       0.014670              1.630589       1.781034      -0.247358      -0.407765       1.482931       0.170101       1.627801           0.000080
           33              H       7.736242       6.062229       2.802688       0.104164       1.152874 0.84398749E+01  0.83482553E+02                                 1.788935                            1.680065      -0.803443       2.500768                    0.999371       3.379191       9.316106       0.493741       1.254143      -0.716697      -0.046271      -0.017701       0.005549       0.049850       0.006940      -0.009616       0.004887       0.022904      -0.020680      -0.016678      -0.002738       0.019415              1.831069       2.143640       0.466119      -0.081454       1.925389      -0.026454       1.424177          -0.000075
           34              H       1.491126       3.376186       0.032401       0.088111       1.052379 0.72900957E+01  0.70194187E+02                                 1.730950                            1.592032      -0.898060       2.444189                    0.998156       3.570048      10.023008       0.487906       1.303772      -0.702932       0.003032      -0.045380      -0.000893       0.045490      -0.005478      -0.011438       0.001176      -0.021988      -0.017824      -0.018799       0.002729       0.016070              1.820114       1.462499      -0.022294      -0.023238       2.660538      -0.053723       1.337307           0.000100
           35              H       8.553908       4.503724      31.176260       0.121334       0.982583 0.67344306E+01  0.62579834E+02                                 1.561985                            1.463983      -0.743573       2.527723                    0.999865       3.140053       8.227083       0.552294       1.193445      -0.730028       0.027547      -0.017153      -0.020275       0.038264      -0.005244      -0.014146       0.001336      -0.011375      -0.023778      -0.019485       0.004834       0.014651              1.606366       1.854283      -0.296997      -0.363096       1.511652       0.153093       1.453163           0.000103
           36              H       8.397644       6.800957      31.004535       0.118828       0.932506 0.64383916E+01  0.60619939E+02                                 1.648729                            1.536948      -1.028413       2.397667                    0.997223       3.548814      10.134947       0.472820       1.375854      -0.687561       0.024253       0.019397      -0.022761       0.038503      -0.000728      -0.008658      -0.005053       0.000936       0.001826      -0.010127       0.000102       0.010025              1.710115       1.863606       0.311787      -0.477707       1.631999      -0.258191       1.634740          -0.000043
           37              H      11.193893      14.933629       0.878068       0.124852       0.971878 0.69355931E+01  0.65300188E+02                                 1.591553                            1.519288      -0.741616       2.539750                    0.999815       3.180327       8.546746       0.521252       1.248037      -0.717764      -0.010977      -0.020418       0.034545       0.041602       0.006572      -0.005042      -0.003180      -0.013469       0.024027      -0.013994       0.001965       0.012028              1.615098       1.504953       0.169407      -0.254878       1.424762      -0.184274       1.915580          -0.000098
           38              H      11.995030      17.130418       0.916949       0.128356       0.999123 0.69276303E+01  0.65876438E+02                                 1.679603                            1.560506      -0.885524       2.468398                    0.999072       3.382838       9.446444       0.488634       1.318187      -0.700817       0.001353       0.022694       0.032891       0.039984       0.002809      -0.008358       0.003310      -0.015075       0.025802      -0.015578       0.003432       0.012146              1.776347       1.406030       0.093210       0.099152       1.678564       0.492957       2.244446           0.000094
           39              H      18.258877      18.086231      31.370667       0.102768       1.063445 0.78316093E+01  0.77197000E+02                                 1.780105                            1.682880      -1.172691       2.330915                    0.994476       3.662910      10.594665       0.458216       1.356084      -0.692213       0.016046       0.045345       0.003749       0.048246       0.010905      -0.005445       0.002684      -0.018541       0.003997      -0.016990       0.003341       0.013649              1.831486       1.539161       0.256373       0.088038       2.373960       0.100129       1.581337          -0.000123
           40              H      17.445629      15.286786      25.875454       0.100296       1.072624 0.79537595E+01  0.78727734E+02                                 1.790322                            1.695600      -1.188006       2.319800                    0.994498       3.704977      10.748787       0.456504       1.355520      -0.692085      -0.017137       0.023309      -0.040276       0.049590      -0.010052       0.006028      -0.004247      -0.009796       0.028432      -0.016265       0.001180       0.015086              1.834243       1.530012      -0.048370       0.195944       1.762921      -0.369359       2.209795          -0.000140
           41              H       7.245463      13.122399      25.532003       0.145221       0.979891 0.68297536E+01  0.64514647E+02                                 1.646249                            1.542980      -0.851785       2.500330                    0.999578       3.210127       8.844285       0.496028       1.307214      -0.704465      -0.001107      -0.021864      -0.039385       0.045060      -0.010059      -0.003592       0.005464      -0.018349       0.018017      -0.016672       0.001503       0.015169              1.707798       1.389626      -0.001726       0.064696       1.445818       0.329217       2.287951           0.000027
           42              H       7.964064      11.897639      27.365901       0.136405       0.959613 0.68693395E+01  0.64665672E+02                                 1.595282                            1.526528      -0.783420       2.532071                    0.999751       3.145105       8.513284       0.511472       1.272113      -0.712749       0.009888      -0.042343      -0.006934       0.044031      -0.007588       0.001598       0.006409      -0.024000       0.006839      -0.015980       0.000401       0.015578              1.614086       1.469864      -0.361506      -0.016937       1.994979       0.082038       1.377414          -0.000095
           43              H      12.654225      11.738874      27.485784       0.093763       1.089319 0.82981496E+01  0.83009213E+02                                 1.797896                            1.720865      -1.269194       2.263016                    0.994456       3.881105      11.318360       0.457528       1.338269      -0.694325       0.018863       0.030875       0.011624       0.038003      -0.001187       0.008281       0.002481      -0.017738      -0.003829      -0.013974       0.003894       0.010081              1.830740       1.706482       0.392847       0.111631       2.230831       0.098764       1.554906          -0.000003
           44              H      11.125684      11.810157      25.554684       0.145016       0.953238 0.65407367E+01  0.60798378E+02                                 1.577340                            1.480624      -0.843916       2.498328                    0.999637       3.143539       8.444504       0.524260       1.256881      -0.715181      -0.016216       0.031820      -0.022587       0.042257      -0.005448       0.016865      -0.000973      -0.013770      -0.001018      -0.021152       0.005382       0.015770              1.617955       1.425884      -0.267879       0.115212       1.978814      -0.333999       1.449166          -0.000021
           45              H      10.943005       9.600408      24.679856       0.086231       1.190806 0.86789565E+01  0.85934730E+02                                 1.788557                            1.672593      -0.740946       2.521711                    0.999664       3.358276       9.084356       0.511753       1.208771      -0.727659      -0.013027      -0.004954      -0.044984       0.047093      -0.002837       0.010517       0.000010      -0.021781       0.023438      -0.019200       0.007038       0.012162              1.819143       1.559260       0.070322       0.351747       1.494378       0.055244       2.403791          -0.000001
           46              H      12.865507       4.286639      28.315251       0.052989       1.318666 0.99650227E+01  0.10407153E+03                                 2.023384                            1.869142      -1.256345       2.258693                    0.993266       4.109231      12.137674       0.446082       1.314733      -0.699286       0.010498      -0.032501      -0.009641       0.035489      -0.005889      -0.010874       0.002317      -0.006563       0.013489      -0.013511      -0.000123       0.013634              2.108461       1.888693      -0.517313      -0.098568       2.663037       0.313422       1.773652           0.000004
           47              H      11.848684       4.101952      30.184789       0.129292       0.999378 0.67256555E+01  0.63636676E+02                                 1.694506                            1.548251      -0.868633       2.475599                    0.998889       3.410297       9.573928       0.484344       1.336532      -0.696730      -0.005103      -0.031099       0.010052       0.033079       0.003795      -0.008396      -0.004668      -0.017255       0.008753      -0.014296       0.001298       0.012998              1.799225       1.376080      -0.057940       0.012312       2.276973      -0.547794       1.744623           0.000018
           48              H      11.098172       6.081654      31.049897       0.100791       1.043568 0.76733846E+01  0.74063209E+02                                 1.662256                            1.591887      -0.722431       2.529596                    0.999781       3.346616       9.092913       0.512415       1.238423      -0.719469      -0.007802      -0.000962       0.036865       0.037694      -0.002697      -0.006695      -0.001693      -0.012035       0.029576      -0.013558       0.001660       0.011898              1.677314       1.591283      -0.061192      -0.326002       1.466691      -0.033890       1.973968          -0.000006
           49              H       8.436142       2.002374      15.623771       0.115959       0.974954 0.68541655E+01  0.65490559E+02                                 1.691608                            1.581172      -1.043516       2.388229                    0.996798       3.595150      10.311328       0.468648       1.367840      -0.689214       0.025102       0.004076       0.029321       0.038813      -0.005143       0.007099       0.002949       0.008733       0.013755      -0.011299       0.000687       0.010612              1.756276       1.876355      -0.003755       0.575897       1.446792       0.125483       1.945682          -0.000049
           50              H       8.585802       0.149037      14.230528       0.121948       0.992341 0.68899105E+01  0.64698295E+02                                 1.601896                            1.504016      -0.750571       2.526515                    0.999851       3.214023       8.597741       0.529791       1.231182      -0.720928       0.025522      -0.025615       0.005848       0.036629      -0.012734       0.009370       0.007721      -0.009085      -0.013336      -0.020462       0.004664       0.015798              1.650924       1.865889      -0.456982       0.147962       1.708105      -0.036424       1.378778           0.000096
           51              H      12.546385      32.313529      12.516514       0.089877       1.071113 0.73250303E+01  0.70947453E+02                                 1.779374                            1.614989      -1.025967       2.383866                    0.996481       3.698038      10.574019       0.473606       1.335245      -0.695477       0.004136      -0.036249      -0.026216       0.044926      -0.010414       0.004732       0.006953      -0.010934       0.005408      -0.016028       0.003674       0.012354              1.898485       1.479673      -0.067156      -0.003532       2.361399       0.704154       1.854384           0.000054
           52              H      13.264959       3.622427      11.677327       0.102784       1.161655 0.85388894E+01  0.84796361E+02                                 1.806566                            1.696679      -0.809143       2.499635                    0.999223       3.397867       9.417926       0.487866       1.264239      -0.714522      -0.047708      -0.011700      -0.013569       0.050961       0.000895       0.011450      -0.003492       0.019649      -0.035393      -0.016929      -0.002940       0.019869              1.846823       2.187304       0.352816       0.297470       1.777332       0.224219       1.575834          -0.000119
           53              H      13.600601       5.864578      11.359797       0.135491       1.044338 0.72878983E+01  0.68750342E+02                                 1.615148                            1.516278      -0.751295       2.544780                    0.999792       3.016420       7.841852       0.548841       1.183005      -0.735072      -0.032006       0.027871      -0.011201       0.043894      -0.001649       0.011478      -0.007962      -0.002089      -0.041145      -0.020560       0.005489       0.015072              1.649997       1.808657      -0.435356       0.224065       1.694062      -0.145326       1.447273           0.000056
           54              H       4.612045       6.817168      12.007818       0.134796       1.094938 0.79292472E+01  0.76736801E+02                                 1.692816                            1.603252      -0.861778       2.493688                    0.999140       3.150914       8.418906       0.520633       1.215634      -0.726832       0.004400       0.044156      -0.005828       0.044756       0.001572       0.003103      -0.011043      -0.013935      -0.037851      -0.017400       0.000045       0.017355              1.716756       1.490664       0.135198       0.018274       2.295221      -0.121625       1.364383          -0.000143
           55              H      10.037313       7.150898      12.121221       0.132666       1.098853 0.79630048E+01  0.77134569E+02                                 1.694372                            1.604380      -0.866078       2.489337                    0.999132       3.167534       8.463337       0.521633       1.212185      -0.727450       0.003580      -0.035766      -0.025957       0.044337      -0.003699       0.002416       0.016648       0.001542       0.006866      -0.017698       0.000707       0.016991              1.719810       1.490243      -0.115603      -0.043321       1.982174       0.465042       1.687012          -0.000180
           56              H       8.050984       8.330295      11.991617       0.133364       1.040808 0.72462579E+01  0.68154962E+02                                 1.600650                            1.503451      -0.745559       2.545890                    0.999799       3.006735       7.766041       0.556707       1.169757      -0.738277      -0.031688      -0.018851      -0.023654       0.043806      -0.004889       0.010908       0.013125       0.008113      -0.004521      -0.020493       0.005963       0.014530              1.631810       1.782427       0.247735       0.408327       1.483960       0.170399       1.629043           0.000080
           57              H       7.736255      10.138271      13.397821       0.103850       1.153474 0.84486523E+01  0.83618893E+02                                 1.792409                            1.683232      -0.803817       2.501349                    0.999324       3.381177       9.334475       0.492104       1.257570      -0.715971      -0.046462       0.017446      -0.005175       0.049898      -0.006909       0.009653       0.004375       0.023412      -0.019444      -0.016250      -0.003301       0.019551              1.834687       2.147957      -0.467232       0.081726       1.929383      -0.026453       1.426722          -0.000075
           58              H      12.495749      12.824314      16.168108       0.088621       1.052671 0.72952550E+01  0.70278205E+02                                 1.733409                            1.594248      -0.909736       2.439728                    0.998033       3.573960      10.046674       0.486657       1.306480      -0.702348       0.002826       0.045319       0.001250       0.045424       0.005952       0.011295       0.001030      -0.021978      -0.017523      -0.018741       0.002516       0.016226              1.822778       1.464619       0.022299       0.023354       2.664661      -0.053865       1.339054           0.000101
           59              H      14.056202      11.696758      17.425268       0.121148       0.982781 0.67390499E+01  0.62676100E+02                                 1.567177                            1.468410      -0.747317       2.527372                    0.999862       3.142885       8.256328       0.548877       1.199851      -0.728556       0.027187       0.017314       0.019160       0.037497       0.005032       0.014831       0.001338      -0.011148      -0.023506      -0.020054       0.005276       0.014778              1.611913       1.861362       0.298861       0.365270       1.516604       0.154078       1.457774           0.000103
           60              H      13.899934       9.399526      17.596993       0.117988       0.933322 0.64465217E+01  0.60729874E+02                                 1.651381                            1.539249      -1.042520       2.391692                    0.997036       3.553824      10.159823       0.471743       1.378235      -0.687103       0.024854      -0.018928       0.023113       0.038862       0.000551       0.008149      -0.005099       0.000973       0.002093      -0.009628      -0.000062       0.009690              1.712968       1.866846      -0.312608       0.478944       1.634680      -0.258869       1.637376          -0.000043
           61              H      11.193894       1.266871      15.322442       0.125127       0.969008 0.69085418E+01  0.64972157E+02                                 1.587637                            1.515724      -0.740556       2.540443                    0.999823       3.173282       8.518799       0.522252       1.247054      -0.718014      -0.010545       0.020206      -0.034467       0.041322      -0.006613       0.004553      -0.003243      -0.013632       0.023410      -0.013838       0.002072       0.011766              1.611074       1.501336      -0.168706       0.253828       1.421452      -0.183540       1.910433          -0.000098
           62              H      17.497356      31.471101      15.283561       0.129523       0.993806 0.68818636E+01  0.65306730E+02                                 1.670958                            1.553318      -0.876076       2.472981                    0.999239       3.369277       9.386619       0.490917       1.314758      -0.701555       0.001380      -0.022221      -0.032558       0.039442      -0.002789       0.008014       0.003562      -0.015110       0.025509      -0.015371       0.003352       0.012019              1.766574       1.399835      -0.092365      -0.098131       1.669643       0.488029       2.230244           0.000094
           63              H      18.258875      30.515270      17.230862       0.101016       1.068180 0.78704665E+01  0.77656882E+02                                 1.783540                            1.685553      -1.169366       2.331423                    0.994533       3.668823      10.608458       0.458575       1.353680      -0.692692       0.015520      -0.045980      -0.004033       0.048696      -0.010769       0.005876       0.002545      -0.018935       0.004360      -0.017257       0.003644       0.013613              1.835251       1.541493      -0.257732      -0.088382       2.380678       0.100698       1.583581          -0.000124
           64              H      11.943314       0.913696      22.726075       0.101666       1.067939 0.79156595E+01  0.78298386E+02                                 1.789431                            1.694972      -1.204303       2.314552                    0.994362       3.700742      10.751646       0.454958       1.361035      -0.691014      -0.016929      -0.022935       0.039761       0.048924       0.010016      -0.005930      -0.004295      -0.009648       0.028055      -0.016113       0.001122       0.014991              1.833260       1.529542       0.048214      -0.195580       1.762146      -0.368602       2.208091          -0.000139
           65              H      12.747752       3.078084      23.069526       0.147564       0.977320 0.68102374E+01  0.64306114E+02                                 1.645732                            1.542598      -0.854445       2.500251                    0.999578       3.206117       8.841375       0.495041       1.310312      -0.703810      -0.000832       0.020634       0.038666       0.043835       0.010103       0.003432       0.005906      -0.018626       0.016754      -0.016562       0.000992       0.015570              1.707198       1.389314       0.001750      -0.064669       1.445442       0.328932       2.286838           0.000027
           66              H      13.466352       4.302844      21.235628       0.133392       0.965839 0.69210247E+01  0.65243588E+02                                 1.598713                            1.529501      -0.781504       2.530987                    0.999745       3.155178       8.533354       0.512600       1.267536      -0.713729       0.010204       0.043926       0.007437       0.045705       0.007447      -0.001835       0.006116      -0.023712       0.007861      -0.015989       0.000910       0.015080              1.617658       1.472791       0.363052       0.017064       2.000301       0.082423       1.379882          -0.000096
           67              H       7.151912       4.461609      21.115744       0.093779       1.088923 0.82917649E+01  0.82895323E+02                                 1.794159                            1.717627      -1.248853       2.270992                    0.994661       3.876629      11.286741       0.459178       1.334264      -0.695131       0.018547      -0.030880      -0.011435       0.037793       0.001170      -0.007851       0.002473      -0.017581      -0.003779      -0.013525       0.003536       0.009988              1.826785       1.703078      -0.391220      -0.111242       2.225160       0.098258       1.552118          -0.000003
           68              H       5.623375       4.390325      23.046845       0.145058       0.953684 0.65467221E+01  0.60896779E+02                                 1.581357                            1.484058      -0.856086       2.493768                    0.999577       3.145610       8.466130       0.521947       1.261563      -0.714178      -0.016712      -0.031319       0.022159       0.041847       0.005852      -0.016702      -0.000905      -0.013710      -0.000360      -0.021060       0.005200       0.015859              1.622224       1.429225       0.269155      -0.115743       1.984821      -0.335617       1.452627          -0.000021
           69              H       5.440702       6.600074      23.921672       0.084254       1.196958 0.87318778E+01  0.86575112E+02                                 1.793302                            1.676579      -0.734780       2.522949                    0.999657       3.366981       9.108835       0.511740       1.207179      -0.728026      -0.013331       0.004747       0.045739       0.047878       0.002985      -0.010515       0.000349      -0.021213       0.022902      -0.018960       0.006991       0.011969              1.824109       1.562936      -0.070649      -0.353491       1.497694       0.055540       2.411696          -0.000001
           70              H       7.363207      11.913843      20.286278       0.052733       1.315106 0.99292397E+01  0.10353353E+03                                 2.013862                            1.861324      -1.229456       2.269318                    0.993693       4.097942      12.067652       0.448933       1.308457      -0.700604       0.010564       0.032625       0.010160       0.035766       0.005809       0.010778       0.002126      -0.006867       0.013688      -0.013555       0.000142       0.013413              2.097997       1.880179       0.512851       0.097725       2.647599       0.310763       1.766215           0.000004
           71              H       6.346380      12.098530      18.416739       0.129251       0.997221 0.67075650E+01  0.63418343E+02                                 1.691872                            1.546007      -0.869026       2.475953                    0.998929       3.405187       9.553843       0.484805       1.336255      -0.696815      -0.004884       0.031230      -0.009966       0.033143      -0.003534       0.008483      -0.004748      -0.017168       0.009113      -0.014322       0.001350       0.012972              1.796307       1.374216       0.057766      -0.012292       2.272705      -0.546470       1.742000           0.000018
           72              H       5.595864      10.118828      17.551632       0.099279       1.045637 0.76891721E+01  0.74230769E+02                                 1.662236                            1.591758      -0.724393       2.528153                    0.999756       3.348915       9.090900       0.513448       1.235679      -0.720091      -0.007978       0.000834      -0.037608       0.038453       0.002770       0.006718      -0.001624      -0.012554       0.028926      -0.013725       0.002037       0.011689              1.677304       1.591229       0.061116       0.326241       1.466359      -0.034007       1.974325          -0.000006
           73              H      16.689632      31.824264      30.398636       0.116277       0.972237 0.68324350E+01  0.65252179E+02                                 1.691074                            1.580709      -1.051627       2.385558                    0.996777       3.592333      10.311687       0.467657       1.371385      -0.688546       0.025741       0.029156      -0.004583       0.039162       0.006771       0.005344      -0.002902      -0.002813      -0.018762      -0.011160       0.001026       0.010133              1.755674       1.875671       0.575667       0.003717       1.945052      -0.125416       1.446299          -0.000049
           74              H      16.839295      30.431019      32.251974       0.120754       0.994623 0.69084423E+01  0.64917683E+02                                 1.604585                            1.506220      -0.750812       2.526409                    0.999854       3.218614       8.613809       0.529292       1.231482      -0.720864       0.025343       0.006490       0.026397       0.037164       0.009265       0.012560      -0.007822       0.002581       0.019357      -0.020273       0.004713       0.015559              1.653856       1.869512       0.148398       0.458546       1.380725       0.036604       1.711330           0.000096
           75              H       9.795220      28.717023       0.087483       0.091967       1.058550 0.72257851E+01  0.69758295E+02                                 1.767269                            1.605559      -1.017843       2.389313                    0.996748       3.675124      10.496468       0.474238       1.337823      -0.695039       0.003544      -0.025596       0.035799       0.044151       0.004830       0.010684      -0.006724      -0.008009       0.012237      -0.016128       0.004048       0.012079              1.884533       1.471258      -0.003317       0.066298       1.840953      -0.695213       2.341389           0.000055
           76              H      10.513846      27.877821      28.778585       0.102932       1.156327 0.84861809E+01  0.84085378E+02                                 1.795164                            1.686808      -0.795272       2.504862                    0.999310       3.390266       9.365567       0.491640       1.257333      -0.715988      -0.047805      -0.013903       0.011969       0.051204       0.011356      -0.000926       0.003613       0.027482      -0.012451      -0.016838      -0.003069       0.019906              1.834846       2.171643       0.294164      -0.349029       1.566728      -0.221795       1.766169          -0.000119
           77              H      10.849484      27.560292      26.536435       0.137651       1.037050 0.72261608E+01  0.68015405E+02                                 1.606398                            1.508822      -0.752646       2.544680                    0.999784       3.007595       7.807266       0.550816       1.181407      -0.735403      -0.031664      -0.010724      -0.027866       0.043522       0.011513       0.001467       0.007626       0.018799       0.023488      -0.020210       0.005539       0.014671              1.640763       1.797852       0.221751       0.430879       1.440099       0.143704       1.684337           0.000056
           78              H      12.865526      28.208313      25.583845       0.135348       1.096077 0.79377946E+01  0.76839478E+02                                 1.694017                            1.604096      -0.875412       2.488607                    0.999099       3.150629       8.418975       0.520510       1.215604      -0.726843       0.004717      -0.006210      -0.043970       0.044657       0.003093      -0.001506       0.010919       0.011817       0.039559      -0.017224       0.000017       0.017207              1.718058       1.491183       0.018204      -0.135402       1.364983       0.122018       2.298009          -0.000143
           79              H      18.290794      28.321717      25.250114       0.132229       1.103563 0.80067016E+01  0.77691424E+02                                 1.702373                            1.611285      -0.868983       2.488688                    0.999134       3.172314       8.493185       0.519116       1.215969      -0.726627       0.003962      -0.025941       0.035864       0.044439       0.002220       0.003489      -0.016503      -0.002827      -0.006045      -0.017430       0.000553       0.016878              1.728179       1.496389      -0.043698       0.116500       1.695259      -0.469148       1.992888          -0.000180
           80              H      16.304462      28.192113      24.070717       0.134510       1.037582 0.72194254E+01  0.67832555E+02                                 1.596225                            1.499795      -0.743026       2.546573                    0.999800       3.003156       7.750151       0.557928       1.168402      -0.738568      -0.031311      -0.023464       0.018736       0.043382       0.010974       0.004741      -0.013392       0.006417      -0.009643      -0.020682       0.005929       0.014753              1.627087       1.776880       0.406009      -0.246331       1.624234      -0.169380       1.480146           0.000080
           81              H      15.989730      29.598318      22.262740       0.104277       1.152756 0.84425129E+01  0.83561767E+02                                 1.793718                            1.684215      -0.812493       2.498443                    0.999256       3.379481       9.336864       0.491152       1.259953      -0.715470      -0.046504      -0.005380      -0.017463       0.049965       0.009574       0.006885      -0.004552       0.021230      -0.025269      -0.016321      -0.003060       0.019381              1.836134       2.150100       0.081865       0.468165       1.427429       0.026548       1.930874          -0.000075
           82              H       4.242291      -0.032412      19.576696       0.088571       1.051825 0.72861616E+01  0.70135837E+02                                 1.729047                            1.590656      -0.896988       2.444536                    0.998227       3.567717      10.009872       0.488630       1.302222      -0.703251       0.002706       0.001074      -0.044940       0.045034       0.011340      -0.005735      -0.001251      -0.002290       0.041943      -0.018755       0.002512       0.016243              1.817887       1.461337       0.023253      -0.022151       1.336319       0.053644       2.656006           0.000100
           83              H       5.802745       1.224747      20.704251       0.122828       0.980402 0.67185148E+01  0.62430967E+02                                 1.563866                            1.465510      -0.749406       2.527027                    0.999859       3.137400       8.235549       0.549850       1.198769      -0.728796       0.026945       0.019313      -0.016834       0.037181       0.014706      -0.004888      -0.001183       0.006063       0.027998      -0.019847       0.005379       0.014468              1.608406       1.856940       0.364012      -0.297907       1.454807      -0.153616       1.513471           0.000103
           84              H       5.646482       1.396471      23.001483       0.118370       0.935274 0.64638990E+01  0.60928570E+02                                 1.652566                            1.540444      -1.032152       2.396275                    0.997064       3.558234      10.172079       0.472010       1.376665      -0.687367       0.024956       0.023141       0.019184       0.039068       0.008292      -0.000605       0.005073      -0.000278      -0.002877      -0.009745      -0.000061       0.009806              1.714177       1.868181       0.479140       0.312543       1.638432       0.258768       1.635918          -0.000043
           85              H      19.447385      31.522934      31.134139       0.125749       0.970458 0.69214818E+01  0.65116523E+02                                 1.587935                            1.516066      -0.738329       2.540489                    0.999813       3.176650       8.525993       0.522812       1.245283      -0.718355      -0.010898      -0.034509      -0.020112       0.041402       0.004797       0.006667       0.003445      -0.018527       0.008731      -0.013920       0.001845       0.012075              1.611356       1.501641       0.253743       0.168682       1.910666       0.183395       1.421760          -0.000098
           86              H      14.746193      31.484070       0.929909       0.128963       0.996084 0.68988990E+01  0.65495899E+02                                 1.671983                            1.554019      -0.872769       2.474188                    0.999289       3.371900       9.389825       0.491482       1.312696      -0.701969       0.001429      -0.032700       0.022500       0.039718       0.008113       0.002571      -0.003386      -0.020332       0.010374      -0.015409       0.003447       0.011962              1.767826       1.400430      -0.098284       0.092452       2.232261      -0.488954       1.670786           0.000093
           87              H      10.005385       1.030351       1.885739       0.102187       1.064507 0.78372623E+01  0.77233140E+02                                 1.778019                            1.680896      -1.158423       2.336101                    0.994668       3.660493      10.571338       0.459746       1.351912      -0.693047       0.015698      -0.004271       0.045500       0.048321       0.005631       0.011150      -0.002443      -0.011284       0.026673      -0.017278       0.003233       0.014044              1.829332       1.537441      -0.087875       0.256032       1.579377      -0.100000       2.371179          -0.000124
           88              H      14.694476       6.525548      31.487310       0.101711       1.065226 0.78871408E+01  0.77900254E+02                                 1.782121                            1.688598      -1.183102       2.323058                    0.994632       3.689417      10.690283       0.457428       1.355702      -0.692098      -0.016861       0.039743       0.023046       0.048938      -0.005545      -0.010176       0.004423      -0.019114       0.000063      -0.016247       0.001251       0.014996              1.825512       1.524036      -0.194178      -0.047824       2.197544       0.365955       1.754957          -0.000138
           89              H      15.498911       6.869000      29.322922       0.146506       0.979985 0.68279436E+01  0.64477375E+02                                 1.644340                            1.541119      -0.848674       2.501355                    0.999639       3.207808       8.829399       0.497250       1.304409      -0.705018      -0.000920       0.038928      -0.021108       0.044293       0.003188      -0.010303      -0.005772      -0.018429       0.018674      -0.016929       0.001489       0.015440              1.705821       1.387942      -0.064492      -0.001727       2.285362      -0.328943       1.444160           0.000027
           90              H      16.217509       5.035103      28.098164       0.135276       0.959070 0.68616636E+01  0.64542885E+02                                 1.591165                            1.522914      -0.781180       2.532081                    0.999747       3.142735       8.489579       0.513729       1.267514      -0.713754       0.010015       0.007068      -0.043357       0.045057      -0.001480      -0.007391      -0.006210      -0.016030       0.031237      -0.015900       0.000787       0.015114              1.609787       1.466285       0.016852      -0.359734       1.374297      -0.081665       1.988780          -0.000096
           91              H       9.903069       4.915219      27.939399       0.092758       1.090092 0.83012185E+01  0.83005950E+02                                 1.794953                            1.718206      -1.252843       2.269145                    0.994657       3.877603      11.287329       0.459302       1.333644      -0.695275       0.019026      -0.011922       0.031755       0.038891      -0.007707      -0.001192      -0.002151      -0.007007       0.028307      -0.013390       0.003529       0.009861              1.827648       1.703741      -0.111351       0.391805       1.552545      -0.098574       2.226660          -0.000003
           92              H       8.374532       6.846320      28.010681       0.145915       0.951247 0.65250862E+01  0.60626121E+02                                 1.576311                            1.479771      -0.849766       2.496504                    0.999595       3.140153       8.437880       0.523840       1.258445      -0.714846      -0.015925       0.022053       0.031316       0.041481      -0.016691      -0.005994       0.000876      -0.006430       0.020253      -0.020982       0.005048       0.015935              1.616843       1.425027      -0.115035      -0.267474       1.448294       0.333559       1.977209          -0.000021
           93              H       8.191854       7.721148      25.800931       0.086132       1.190528 0.86756134E+01  0.85889737E+02                                 1.787977                            1.672028      -0.732909       2.524931                    0.999709       3.357651       9.080787       0.511972       1.208421      -0.727742      -0.012451       0.045139      -0.005040       0.047095      -0.010904      -0.003141       0.000012      -0.021694       0.020632      -0.019142       0.006909       0.012233              1.818562       1.558752      -0.351663       0.070295       2.403123      -0.055175       1.493813          -0.000001
           94              H      10.114350       4.085757      20.487164       0.053848       1.311575 0.98999393E+01  0.10320154E+03                                 2.014718                            1.862016      -1.242812       2.264740                    0.993467       4.094995      12.076441       0.447391       1.313305      -0.699619       0.010486       0.009674      -0.032218       0.035236       0.010519      -0.005717      -0.002091      -0.010220       0.003993      -0.013375       0.000285       0.013089              2.098952       1.880973       0.097842      -0.513316       1.766852      -0.311082       2.649032           0.000004
           95              H       9.097523       2.216218      20.302479       0.128006       0.999949 0.67290128E+01  0.63673643E+02                                 1.695067                            1.548580      -0.871230       2.474274                    0.998852       3.411418       9.576119       0.484340       1.336433      -0.696772      -0.005472      -0.010546      -0.031840       0.033985       0.008201       0.003384       0.004586      -0.012777       0.021266      -0.013994       0.001396       0.012598              1.799942       1.376408      -0.012390      -0.057998       1.745441       0.548304       2.277978           0.000018
           96              H       8.347010       1.351110      22.282181       0.099574       1.043483 0.76712108E+01  0.74027888E+02                                 1.661514                            1.591173      -0.722415       2.529631                    0.999760       3.345886       9.086402       0.512829       1.237662      -0.719668      -0.008354      -0.037569      -0.001108       0.038503       0.006309      -0.002590       0.001643      -0.020675       0.004759      -0.013478       0.002078       0.011400              1.676560       1.590606       0.325848      -0.061132       1.973153       0.033947       1.465921          -0.000006
           97              H      16.689608      16.777238      18.202892       0.116187       0.975163 0.68568385E+01  0.65536523E+02                                 1.693379                            1.582624      -1.055040       2.383882                    0.996794       3.597618      10.327238       0.467825       1.369818      -0.688817       0.025269      -0.029323       0.004192       0.038935      -0.006767      -0.005092      -0.002934      -0.002690      -0.019349      -0.011050       0.000861       0.010189              1.758203       1.878584      -0.577196      -0.003698       1.948093      -0.125698       1.447933          -0.000049
           98              H       5.834670      18.170482      16.349554       0.119049       0.999239 0.69463514E+01  0.65334603E+02                                 1.606151                            1.507702      -0.754128       2.522745                    0.999877       3.225784       8.624642       0.530657       1.227172      -0.721813       0.026331      -0.006507      -0.026879       0.038185      -0.009645      -0.012589      -0.008037       0.002141       0.019710      -0.020736       0.005159       0.015577              1.655455       1.871468      -0.148600      -0.459086       1.382022       0.036613       1.712874           0.000096
           99              H      15.297527      19.884496      16.113027       0.091057       1.064492 0.72740515E+01  0.70374782E+02                                 1.777300                            1.613406      -1.033978       2.382196                    0.996471       3.690452      10.567981       0.471762       1.341969      -0.694170       0.003407       0.025803      -0.035759       0.044228      -0.004856      -0.010734      -0.006905      -0.007582       0.013459      -0.016209       0.003757       0.012452              1.896073       1.478212       0.003455      -0.066946       1.852161      -0.702655       2.357847           0.000056
          100              H      10.513831      20.723681      19.822943       0.103214       1.157975 0.85021268E+01  0.84307880E+02                                 1.799556                            1.690498      -0.805243       2.501430                    0.999230       3.391332       9.381165       0.490041       1.260471      -0.715330      -0.047883       0.013972      -0.011679       0.051229      -0.011251       0.000969       0.003636       0.027281      -0.011872      -0.016798      -0.002866       0.019665              1.839477       2.178037      -0.295627       0.350801       1.570084      -0.222789       1.770310          -0.000119
          101              H      10.849474      21.041209      22.065094       0.136592       1.042106 0.72696861E+01  0.68532742E+02                                 1.612251                            1.513882      -0.751861       2.544618                    0.999787       3.014137       7.832213       0.549571       1.182224      -0.735224      -0.031185       0.010840       0.028006       0.043294      -0.011641      -0.001566       0.007888       0.019458       0.022889      -0.020518       0.005488       0.015030              1.646907       1.804984      -0.223196      -0.433690       1.444943       0.144685       1.690793           0.000056
          102              H      12.865517      20.393189      23.017684       0.133783       1.099620 0.79678602E+01  0.77176058E+02                                 1.694419                            1.604533      -0.866482       2.490861                    0.999116       3.158559       8.432875       0.521889       1.211677      -0.727689       0.004664       0.006163       0.044794       0.045456      -0.003114       0.001610       0.011053       0.012271       0.039669      -0.017524       0.000223       0.017301              1.718454       1.491666      -0.018252       0.135503       1.365322       0.121952       2.298373          -0.000143
          103              H      18.290785      20.279785      23.351414       0.132361       1.098729 0.79614487E+01  0.77113415E+02                                 1.694076                            1.604090      -0.866044       2.489860                    0.999192       3.167433       8.461904       0.521761       1.211983      -0.727502       0.003438       0.025563      -0.036020       0.044302      -0.002330      -0.003528      -0.016750      -0.003180      -0.006006      -0.017642       0.000423       0.017220              1.719522       1.490002       0.043308      -0.115595       1.686727      -0.464919       1.981838          -0.000180
          104              H      16.304456      20.409388      24.530811       0.135764       1.036357 0.72098068E+01  0.67730549E+02                                 1.596212                            1.499749      -0.743687       2.546750                    0.999793       3.000277       7.746144       0.557314       1.169890      -0.738213      -0.030655       0.023819      -0.018342       0.042936      -0.010847      -0.004746      -0.012974       0.006524      -0.009914      -0.020291       0.005837       0.014454              1.627090       1.776830      -0.406064       0.246389       1.624283      -0.169467       1.480157           0.000081
          105              H      15.989724      19.003183      26.338788       0.102091       1.158852 0.84961727E+01  0.84212057E+02                                 1.798536                            1.688382      -0.810279       2.498528                    0.999285       3.389752       9.366742       0.491141       1.258199      -0.715840      -0.047532       0.005625       0.018021       0.051144      -0.009555      -0.006718      -0.004864       0.021314      -0.024250      -0.016463      -0.002696       0.019159              1.841222       2.156567      -0.082310      -0.470291       1.430659       0.026714       1.936439          -0.000076
          106              H       9.744614      16.232894      29.024833       0.089280       1.049377 0.72643110E+01  0.69843455E+02                                 1.723155                            1.585806      -0.886544       2.448666                    0.998331       3.560135       9.968946       0.490725       1.298186      -0.704095       0.002831      -0.001146       0.045128       0.045232      -0.011147       0.006013      -0.001145      -0.001966       0.041308      -0.018504       0.002318       0.016186              1.811379       1.457081      -0.023134       0.022062       1.332650       0.053321       2.644405           0.000100
          107              H      11.305064      14.975735      27.897277       0.123133       0.979236 0.67061552E+01  0.62254236E+02                                 1.558784                            1.461153      -0.745380       2.527651                    0.999864       3.133166       8.206046       0.552664       1.193849      -0.729935       0.027078      -0.019668       0.016589       0.037353      -0.014226       0.005142      -0.001263       0.006253       0.028536      -0.019499       0.004965       0.014534              1.602992       1.850047      -0.361901       0.296133       1.450243      -0.152651       1.508685           0.000103
          108              H      11.148796      14.804011      25.600045       0.117333       0.936261 0.64717472E+01  0.61035969E+02                                 1.655632                            1.542819      -1.045645       2.389975                    0.996938       3.562861      10.196232       0.470871       1.379239      -0.686878       0.025065      -0.023198      -0.019349       0.039253      -0.008206       0.000794       0.004946      -0.000141      -0.001938      -0.009775       0.000296       0.009479              1.717611       1.872304      -0.481160      -0.313991       1.641711       0.259965       1.638817          -0.000043
          109              H       8.442760      17.078567      17.467389       0.124155       0.973010 0.69445035E+01  0.65399438E+02                                 1.592264                            1.519829      -0.739549       2.540342                    0.999815       3.181688       8.549002       0.521427       1.247325      -0.717928      -0.010872       0.034840       0.020350       0.041787      -0.004586      -0.006613       0.003264      -0.018947       0.009005      -0.014053       0.002149       0.011905              1.615871       1.505501      -0.255220      -0.169562       1.916903       0.184564       1.425210          -0.000098
          110              H       9.243893      17.117450      15.270600       0.127609       1.000531 0.69359533E+01  0.65928410E+02                                 1.675919                            1.557366      -0.876403       2.471548                    0.999191       3.380276       9.415414       0.491398       1.311314      -0.702234       0.001732       0.033413      -0.022584       0.040367      -0.008446      -0.002966      -0.003311      -0.020139       0.010246      -0.015663       0.003678       0.011985              1.772216       1.403277       0.098728      -0.092827       2.238692      -0.490985       1.674680           0.000094
          111              H      10.005409      15.170149      14.314770       0.102907       1.064243 0.78380344E+01  0.77278164E+02                                 1.781200                            1.683688      -1.174626       2.330087                    0.994443       3.663744      10.599191       0.458046       1.356274      -0.692171       0.015779       0.003952      -0.045044       0.047891      -0.005462      -0.010884      -0.002541      -0.011247       0.027356      -0.017079       0.003063       0.014015              1.832709       1.539894       0.088140      -0.256880       1.581979      -0.100355       2.376254          -0.000122
          112              H       9.192166       9.674935      17.114218       0.101516       1.070702 0.79409685E+01  0.78606658E+02                                 1.791759                            1.697044      -1.202853       2.314494                    0.994299       3.706092      10.769017       0.454963       1.360016      -0.691186      -0.017109      -0.040153      -0.022864       0.049272       0.005773       0.010210       0.004259      -0.018680       0.001013      -0.016214       0.001335       0.014879              1.835708       1.531318       0.196001       0.048272       2.211503       0.369313       1.764303          -0.000139
          113              H       9.996604       9.331483      19.278606       0.145505       0.982074 0.68463741E+01  0.64693337E+02                                 1.646450                            1.543047      -0.852126       2.499514                    0.999593       3.212112       8.843369       0.497025       1.304154      -0.705070      -0.000944      -0.039224       0.021890       0.044929      -0.003319       0.010248      -0.005589      -0.018053       0.018893      -0.016763       0.001470       0.015292              1.708052       1.389627       0.064638       0.001746       2.288562      -0.329603       1.445968           0.000026
          114              H      10.715207      11.165380      20.503365       0.134556       0.960353 0.68717185E+01  0.64654639E+02                                 1.591920                            1.523490      -0.784571       2.530330                    0.999768       3.144387       8.492384       0.513957       1.266617      -0.713952       0.010247      -0.007041       0.043003       0.044764       0.001654       0.007431      -0.006511      -0.015477       0.032640      -0.015953       0.000352       0.015601              1.610607       1.466879      -0.016893       0.360248       1.374695      -0.081751       1.990246          -0.000096
          115              H      15.405368      11.285263      20.662130       0.092350       1.088321 0.82822695E+01  0.82746084E+02                                 1.790982                            1.714693      -1.234170       2.276662                    0.994816       3.871978      11.255902       0.460525       1.331234      -0.695783       0.018901       0.012310      -0.031554       0.038787       0.008174       0.001595      -0.002067      -0.007037       0.028582      -0.013923       0.004012       0.009911              1.823500       1.700082       0.110943      -0.390165       1.549545      -0.098123       2.220873          -0.000003
          116              H      13.876827       9.354163      20.590848       0.145839       0.952384 0.65366349E+01  0.60786377E+02                                 1.580709                            1.483524      -0.851655       2.495913                    0.999563       3.143669       8.462873       0.521660       1.262601      -0.713951      -0.016675      -0.022150      -0.031229       0.041761       0.016430       0.005334       0.000949      -0.006258       0.020746      -0.020637       0.005265       0.015372              1.621533       1.428696       0.115623       0.268871       1.452115       0.335283       1.983790          -0.000021
          117              H      13.694152       8.479334      22.800597       0.086488       1.191238 0.86836255E+01  0.86012212E+02                                 1.791074                            1.674701      -0.736472       2.523920                    0.999666       3.357790       9.091488       0.510555       1.211169      -0.727132      -0.012436      -0.044760       0.004941       0.046718       0.010521       0.002957       0.000082      -0.022102       0.020008      -0.018882       0.006697       0.012185              1.821785       1.561183       0.352693      -0.070488       2.408077      -0.055390       1.496095          -0.000001
          118              H      15.616664      12.114725      28.114364       0.052854       1.321306 0.99872345E+01  0.10434454E+03                                 2.024465                            1.869964      -1.254288       2.259030                    0.993449       4.111515      12.140332       0.446508       1.312963      -0.699636       0.010235      -0.009821       0.032060       0.035058      -0.010717       0.006081      -0.002172      -0.010330       0.004078      -0.013712       0.000255       0.013458              2.109656       1.889643      -0.098701       0.517949       1.774393      -0.313863       2.664931           0.000004
          119              H      14.599841      13.984264      28.299050       0.129380       0.997166 0.67087875E+01  0.63442887E+02                                 1.692772                            1.546911      -0.876260       2.472799                    0.998835       3.407752       9.566990       0.484227       1.337575      -0.696532      -0.004097       0.010157       0.031171       0.033039      -0.008799      -0.003936       0.004525      -0.012777       0.021459      -0.014555       0.001472       0.013083              1.797249       1.374997       0.012333       0.057885       1.742942       0.546628       2.273808           0.000018
          120              H      13.849326      14.849372      26.319348       0.100201       1.043562 0.76717907E+01  0.74031292E+02                                 1.661062                            1.590778      -0.725798       2.528247                    0.999771       3.345970       9.085056       0.513137       1.236955      -0.719806      -0.007947       0.037335       0.001004       0.038185      -0.006513       0.002608       0.001755      -0.020525       0.003453      -0.013350       0.001680       0.011670              1.676104       1.590210      -0.325640       0.061151       1.972445       0.033848       1.465657          -0.000006
          121              H      13.573118      18.202875      31.824281       0.115487       0.976578 0.68682262E+01  0.65660707E+02                                 1.693667                            1.582908      -1.044244       2.387796                    0.996869       3.599121      10.326647       0.468324       1.368038      -0.689166      -0.025683       0.004323       0.029908       0.039658       0.005233      -0.006462       0.002778       0.008316       0.012902      -0.010878       0.001050       0.009828              1.758507       1.878902       0.003740      -0.577252       1.448249       0.125718       1.948369          -0.000049
          122              H      13.423453      16.349537      30.431037       0.120210       0.994913 0.69117576E+01  0.64958321E+02                                 1.605137                            1.506790      -0.754600       2.524580                    0.999857       3.219711       8.618108       0.529068       1.231822      -0.720796      -0.025666      -0.026593       0.006615       0.037545       0.012515      -0.009303       0.007801      -0.008338      -0.013386      -0.020256       0.004779       0.015476              1.654402       1.870181       0.458655      -0.148506       1.711799      -0.036612       1.381227           0.000096
          123              H      14.965196      16.113011      28.717023       0.091380       1.062254 0.72550807E+01  0.70128993E+02                                 1.773071                            1.610021      -1.028954       2.384425                    0.996496       3.684234      10.537424       0.472932       1.339838      -0.694609      -0.004028      -0.035683      -0.025749       0.044187       0.010406      -0.005200       0.006785      -0.010687       0.005530      -0.016211       0.004187       0.012024              1.891234       1.475143       0.066715       0.003427       2.351114       0.699681       1.847445           0.000055
          124              H       8.744298      19.822928      27.877837       0.105551       1.152362 0.84563496E+01  0.83781708E+02                                 1.797774                            1.689147      -0.810675       2.500432                    0.999220       3.383573       9.370589       0.488603       1.265270      -0.714302       0.046581      -0.011612      -0.013889       0.049976      -0.000879      -0.011098      -0.003617       0.019581      -0.035474      -0.016803      -0.002823       0.019626              1.837564       2.175016      -0.349742      -0.294811       1.768797       0.222274       1.568881          -0.000118
          125              H       8.408659      22.065079      27.560307       0.137153       1.039413 0.72476670E+01  0.68284276E+02                                 1.610802                            1.512677      -0.751136       2.545519                    0.999794       3.009901       7.822947       0.549109       1.183928      -0.734842       0.031146       0.027871      -0.010980       0.043214       0.001554      -0.011565      -0.007793      -0.001733      -0.040516      -0.020403       0.005485       0.014918              1.645375       1.803103       0.432840      -0.222723       1.689252      -0.144368       1.443771           0.000056
          126              H      17.397218      23.017668      28.208327       0.134759       1.099774 0.79689433E+01  0.77200385E+02                                 1.695948                            1.605719      -0.874655       2.488193                    0.999088       3.156169       8.431249       0.521096       1.213304      -0.727340      -0.004108       0.044175      -0.005879       0.044753      -0.001662      -0.003268      -0.011182      -0.013659      -0.037942      -0.017596       0.000261       0.017335              1.720099       1.492599      -0.135814      -0.018203       2.301502      -0.122307       1.366195          -0.000143
          127              H      11.971951      23.351399      28.321731       0.135048       1.092281 0.79093090E+01  0.76529252E+02                                 1.692573                            1.602956      -0.875557       2.487991                    0.999080       3.156124       8.444116       0.519614       1.218249      -0.726123      -0.003720      -0.035139      -0.024950       0.043256       0.003477      -0.002310       0.016621       0.001819       0.006822      -0.017631       0.000737       0.016893              1.717890       1.489119       0.115310       0.043109       1.979461       0.463718       1.685089          -0.000179
          128              H      13.958282      24.530796      28.192127       0.134679       1.039810 0.72378833E+01  0.68057249E+02                                 1.599485                            1.502448      -0.741707       2.546903                    0.999798       3.005037       7.760848       0.556961       1.169549      -0.738301       0.031063      -0.018458      -0.024064       0.043413       0.004653      -0.010913       0.013287       0.007857      -0.004763      -0.020496       0.005827       0.014670              1.630584       1.781030      -0.247358      -0.407764       1.482926       0.170100       1.627796           0.000080
          129              H      14.273016      26.338772      29.598331       0.104164       1.152871 0.84398544E+01  0.83482294E+02                                 1.788932                            1.680062      -0.803441       2.500769                    0.999371       3.379189       9.316095       0.493742       1.254142      -0.716697       0.046271       0.017700      -0.005549       0.049851       0.006940      -0.009616       0.004887       0.022904      -0.020681      -0.016677      -0.002738       0.019415              1.831066       2.143638       0.466118      -0.081454       1.925385      -0.026454       1.424175          -0.000075
          130              H      15.015803      29.024833      -0.032401       0.088110       1.052380 0.72901080E+01  0.70194330E+02                                 1.730951                            1.592033      -0.898059       2.444190                    0.998156       3.570051      10.023016       0.487906       1.303772      -0.702932      -0.003032       0.045380       0.000893       0.045490      -0.005478      -0.011438       0.001176      -0.021988      -0.017824      -0.018799       0.002729       0.016070              1.820116       1.462500      -0.022294      -0.023238       2.660541      -0.053723       1.337308           0.000100
          131              H      13.455350      27.897277       1.224759       0.121334       0.982584 0.67344391E+01  0.62579936E+02                                 1.561987                            1.463984      -0.743575       2.527722                    0.999865       3.140055       8.227091       0.552293       1.193445      -0.730028      -0.027547       0.017153       0.020274       0.038264      -0.005244      -0.014145       0.001336      -0.011375      -0.023778      -0.019485       0.004834       0.014651              1.606368       1.854285      -0.296998      -0.363097       1.511654       0.153094       1.453164           0.000103
          132              H      13.611614      25.600044       1.396484       0.118832       0.932488 0.64382508E+01  0.60618311E+02                                 1.648713                            1.536935      -1.028406       2.397675                    0.997223       3.548778      10.134835       0.472820       1.375860      -0.687560      -0.024253      -0.019399       0.022761       0.038504      -0.000728      -0.008658      -0.005055       0.000933       0.001824      -0.010128       0.000103       0.010024              1.710098       1.863586       0.311781      -0.477698       1.631983      -0.258185       1.634724          -0.000043
          133              H      10.815365      17.467372      31.522951       0.124851       0.971880 0.69356167E+01  0.65300475E+02                                 1.591557                            1.519291      -0.741615       2.539750                    0.999815       3.180334       8.546773       0.521251       1.248039      -0.717763       0.010977       0.020418      -0.034544       0.041602       0.006572      -0.005042      -0.003180      -0.013469       0.024027      -0.013993       0.001965       0.012028              1.615102       1.504956       0.169408      -0.254879       1.424765      -0.184275       1.915584          -0.000098
          134              H      10.014228      15.270583      31.484070       0.128353       0.999134 0.69277198E+01  0.65877492E+02                                 1.679614                            1.560514      -0.885522       2.468397                    0.999072       3.382859       9.446513       0.488633       1.318186      -0.700818      -0.001353      -0.022694      -0.032891       0.039983       0.002810      -0.008358       0.003310      -0.015075       0.025802      -0.015578       0.003432       0.012147              1.776359       1.406038       0.093212       0.099154       1.678576       0.492963       2.244463           0.000093
          135              H       3.750381      14.314770       1.030352       0.102770       1.063438 0.78315415E+01  0.77196119E+02                                 1.780094                            1.682870      -1.172677       2.330923                    0.994476       3.662880      10.594543       0.458218       1.356080      -0.692214      -0.016046      -0.045346      -0.003749       0.048247       0.010906      -0.005445       0.002684      -0.018543       0.003995      -0.016991       0.003340       0.013651              1.831473       1.539153       0.256371       0.088037       2.373938       0.100127       1.581327          -0.000123
          136              H       4.563629      17.114215       6.525565       0.100297       1.072613 0.79536590E+01  0.78726504E+02                                 1.790310                            1.695591      -1.188000       2.319804                    0.994498       3.704965      10.748742       0.456505       1.355521      -0.692085       0.017138      -0.023308       0.040276       0.049590      -0.010052       0.006028      -0.004247      -0.009796       0.028432      -0.016266       0.001180       0.015086              1.834230       1.530002      -0.048370       0.195942       1.762909      -0.369355       2.209779          -0.000140
          137              H      14.763795      19.278602       6.869016       0.145221       0.979887 0.68297184E+01  0.64514222E+02                                 1.646244                            1.542975      -0.851781       2.500333                    0.999578       3.210117       8.844247       0.496029       1.307213      -0.704465       0.001107       0.021864       0.039385       0.045060      -0.010058      -0.003592       0.005464      -0.018349       0.018017      -0.016672       0.001503       0.015169              1.707793       1.389622      -0.001726       0.064695       1.445814       0.329217       2.287943           0.000027
          138              H      14.045194      20.503362       5.035118       0.136408       0.959598 0.68691970E+01  0.64663969E+02                                 1.595263                            1.526511      -0.783423       2.532072                    0.999751       3.145071       8.513157       0.511475       1.272111      -0.712750      -0.009888       0.042343       0.006933       0.044032      -0.007588       0.001598       0.006409      -0.023999       0.006837      -0.015979       0.000401       0.015578              1.614066       1.469848      -0.361501      -0.016938       1.994952       0.082039       1.377398          -0.000095
          139              H       9.355033      20.662127       4.915235       0.093763       1.089313 0.82980824E+01  0.83008328E+02                                 1.797887                            1.720855      -1.269179       2.263023                    0.994457       3.881079      11.318250       0.457530       1.338265      -0.694326      -0.018862      -0.030875      -0.011624       0.038002      -0.001187       0.008281       0.002481      -0.017737      -0.003829      -0.013973       0.003893       0.010080              1.830730       1.706472       0.392844       0.111631       2.230819       0.098764       1.554898          -0.000003
          140              H      10.883574      20.590844       6.846335       0.145016       0.953237 0.65407264E+01  0.60798253E+02                                 1.577339                            1.480622      -0.843925       2.498324                    0.999637       3.143537       8.444495       0.524260       1.256880      -0.715181       0.016216      -0.031820       0.022587       0.042257      -0.005449       0.016865      -0.000973      -0.013770      -0.001019      -0.021152       0.005382       0.015770              1.617953       1.425884      -0.267880       0.115212       1.978812      -0.333998       1.449164          -0.000021
          141              H      11.066253      22.800593       7.721163       0.086229       1.190819 0.86790732E+01  0.85936160E+02                                 1.788568                            1.672602      -0.740953       2.521706                    0.999664       3.358298       9.084425       0.511753       1.208769      -0.727659       0.013027       0.004954       0.044983       0.047092      -0.002837       0.010517       0.000010      -0.021781       0.023438      -0.019200       0.007038       0.012162              1.819154       1.559269       0.070322       0.351751       1.494386       0.055243       2.403808          -0.000001
          142              H       9.143751      28.114362       4.085768       0.052987       1.318676 0.99651229E+01  0.10407284E+03                                 2.023394                            1.869151      -1.256350       2.258689                    0.993265       4.109254      12.137757       0.446081       1.314732      -0.699286      -0.010498       0.032500       0.009641       0.035488      -0.005889      -0.010874       0.002317      -0.006563       0.013489      -0.013511      -0.000123       0.013634              2.108471       1.888702      -0.517316      -0.098568       2.663050       0.313424       1.773661           0.000004
          143              H      10.160574      28.299049       2.216230       0.129291       0.999383 0.67256961E+01  0.63637162E+02                                 1.694512                            1.548256      -0.868636       2.475596                    0.998889       3.410309       9.573973       0.484343       1.336533      -0.696729       0.005103       0.031099      -0.010052       0.033079       0.003795      -0.008396      -0.004668      -0.017255       0.008753      -0.014296       0.001298       0.012998              1.799231       1.376084      -0.057940       0.012311       2.276979      -0.547796       1.744629           0.000018
          144              H      10.911086      26.319347       1.351122       0.100790       1.043579 0.76734889E+01  0.74064488E+02                                 1.662269                            1.591899      -0.722435       2.529592                    0.999781       3.346636       9.092992       0.512412       1.238425      -0.719469       0.007802       0.000961      -0.036864       0.037693      -0.002697      -0.006695      -0.001693      -0.012036       0.029574      -0.013558       0.001660       0.011898              1.677328       1.591295      -0.061193      -0.326007       1.466701      -0.033889       1.973987          -0.000006
          145              H      13.573116      30.398627      16.777248       0.115959       0.974954 0.68541620E+01  0.65490517E+02                                 1.691607                            1.581172      -1.043514       2.388229                    0.996798       3.595149      10.311324       0.468648       1.367840      -0.689214      -0.025102      -0.004076      -0.029321       0.038813      -0.005143       0.007099       0.002949       0.008733       0.013754      -0.011299       0.000687       0.010612              1.756275       1.876352      -0.003754       0.575897       1.446791       0.125484       1.945682          -0.000049
          146              H      13.423456      32.251964      18.170491       0.121947       0.992342 0.68899177E+01  0.64698374E+02                                 1.601896                            1.504016      -0.750570       2.526515                    0.999851       3.214024       8.597742       0.529791       1.231182      -0.720928      -0.025522       0.025615      -0.005848       0.036629      -0.012734       0.009370       0.007721      -0.009085      -0.013336      -0.020462       0.004664       0.015799              1.650924       1.865888      -0.456981       0.147962       1.708105      -0.036424       1.378778           0.000096
          147              H       9.462873       0.087472      19.884505       0.089876       1.071112 0.73250288E+01  0.70947439E+02                                 1.779375                            1.614990      -1.025967       2.383866                    0.996481       3.698038      10.574021       0.473606       1.335246      -0.695477      -0.004136       0.036248       0.026216       0.044926      -0.010414       0.004732       0.006953      -0.010933       0.005408      -0.016028       0.003674       0.012354              1.898485       1.479673      -0.067156      -0.003531       2.361398       0.704154       1.854384           0.000054
          148              H       8.744299      28.778574      20.723692       0.102783       1.161665 0.85389762E+01  0.84797429E+02                                 1.806576                            1.696687      -0.809145       2.499633                    0.999223       3.397875       9.417956       0.487865       1.264239      -0.714522       0.047708       0.011699       0.013569       0.050961       0.000896       0.011450      -0.003492       0.019649      -0.035393      -0.016929      -0.002940       0.019869              1.846833       2.187318       0.352819       0.297473       1.777341       0.224221       1.575841          -0.000119
          149              H       8.408657      26.536423      21.041222       0.135490       1.044359 0.72880788E+01  0.68752463E+02                                 1.615168                            1.516296      -0.751302       2.544774                    0.999792       3.016447       7.841943       0.548839       1.183004      -0.735072       0.032006      -0.027871       0.011201       0.043893      -0.001648       0.011478      -0.007962      -0.002090      -0.041144      -0.020561       0.005489       0.015072              1.650019       1.808683      -0.435367       0.224070       1.694085      -0.145329       1.447289           0.000056
          150              H      17.397213      25.583833      20.393201       0.134794       1.094957 0.79294038E+01  0.76738612E+02                                 1.692828                            1.603261      -0.861795       2.493677                    0.999140       3.150930       8.418935       0.520635       1.215624      -0.726834      -0.004400      -0.044155       0.005827       0.044755       0.001572       0.003103      -0.011043      -0.013935      -0.037849      -0.017400       0.000045       0.017355              1.716769       1.490672       0.135200       0.018274       2.295246      -0.121627       1.364389          -0.000143
          151              H      11.971945      25.250103      20.279798       0.132665       1.098868 0.79631405E+01  0.77136255E+02                                 1.694391                            1.604397      -0.866088       2.489331                    0.999132       3.167556       8.463431       0.521629       1.212189      -0.727449      -0.003580       0.035765       0.025958       0.044337      -0.003699       0.002416       0.016649       0.001542       0.006867      -0.017698       0.000707       0.016991              1.719830       1.490259      -0.115606      -0.043322       1.982199       0.465051       1.687032          -0.000180
          152              H      13.958274      24.070706      20.409402       0.133364       1.040813 0.72463058E+01  0.68155548E+02                                 1.600658                            1.503457      -0.745561       2.545889                    0.999799       3.006742       7.766075       0.556704       1.169760      -0.738276       0.031687       0.018851       0.023654       0.043806      -0.004890       0.010909       0.013125       0.008113      -0.004521      -0.020493       0.005963       0.014530              1.631818       1.782435       0.247736       0.408330       1.483967       0.170401       1.629051           0.000080
          153              H      14.273003      22.262730      19.003198       0.103850       1.153477 0.84486826E+01  0.83619274E+02                                 1.792413                            1.683236      -0.803818       2.501349                    0.999324       3.381181       9.334493       0.492103       1.257570      -0.715970       0.046462      -0.017446       0.005175       0.049898      -0.006909       0.009654       0.004375       0.023412      -0.019444      -0.016250      -0.003301       0.019551              1.834691       2.147962      -0.467234       0.081726       1.929387      -0.026453       1.426725          -0.000075
          154              H       9.513509      19.576687      16.232911       0.088621       1.052672 0.72952664E+01  0.70278346E+02                                 1.733411                            1.594249      -0.909730       2.439730                    0.998033       3.573964      10.046689       0.486657       1.306480      -0.702348      -0.002827      -0.045319      -0.001249       0.045424       0.005952       0.011295       0.001030      -0.021978      -0.017524      -0.018741       0.002516       0.016226              1.822779       1.464620       0.022300       0.023354       2.664663      -0.053865       1.339055           0.000101
          155              H       7.953056      20.704243      14.975751       0.121147       0.982787 0.67391037E+01  0.62676745E+02                                 1.567185                            1.468417      -0.747316       2.527372                    0.999862       3.142901       8.256388       0.548875       1.199853      -0.728555      -0.027188      -0.017314      -0.019160       0.037497       0.005032       0.014831       0.001338      -0.011148      -0.023507      -0.020054       0.005276       0.014778              1.611921       1.861371       0.298862       0.365273       1.516612       0.154079       1.457780           0.000103
          156              H       8.109324      23.001475      14.804026       0.117982       0.933353 0.64467838E+01  0.60732956E+02                                 1.651415                            1.539278      -1.042551       2.391671                    0.997036       3.553896      10.160078       0.471740       1.378231      -0.687104      -0.024854       0.018925      -0.023112       0.038860       0.000551       0.008149      -0.005098       0.000978       0.002098      -0.009627      -0.000064       0.009691              1.713004       1.866889      -0.312619       0.478961       1.634714      -0.258879       1.637410          -0.000043
          157              H      10.815364      31.134130      17.078577       0.125128       0.969006 0.69085239E+01  0.64971940E+02                                 1.587635                            1.515722      -0.740557       2.540444                    0.999823       3.173275       8.518774       0.522252       1.247053      -0.718014       0.010545      -0.020206       0.034467       0.041322      -0.006613       0.004553      -0.003243      -0.013632       0.023410      -0.013838       0.002072       0.011766              1.611071       1.501333      -0.168706       0.253828       1.421450      -0.183539       1.910431          -0.000097
          158              H       4.511902       0.929900      17.117458       0.129525       0.993798 0.68817993E+01  0.65305959E+02                                 1.670949                            1.553311      -0.876074       2.472983                    0.999239       3.369256       9.386545       0.490918       1.314758      -0.701555      -0.001380       0.022221       0.032558       0.039443      -0.002789       0.008013       0.003562      -0.015110       0.025509      -0.015371       0.003352       0.012019              1.766564       1.399829      -0.092364      -0.098129       1.669632       0.488023       2.230231           0.000093
          159              H       3.750383       1.885731      15.170157       0.101012       1.068207 0.78707146E+01  0.77659979E+02                                 1.783572                            1.685581      -1.169396       2.331405                    0.994533       3.668890      10.608713       0.458571       1.353680      -0.692691      -0.015520       0.045978       0.004034       0.048694      -0.010768       0.005877       0.002545      -0.018931       0.004365      -0.017256       0.003645       0.013611              1.835285       1.541517      -0.257739      -0.088385       2.380730       0.100702       1.583608          -0.000124
          160              H      10.065944      31.487305       9.674944       0.101666       1.067936 0.79156297E+01  0.78298020E+02                                 1.789428                            1.694970      -1.204302       2.314553                    0.994362       3.700735      10.751622       0.454958       1.361036      -0.691014       0.016930       0.022935      -0.039761       0.048924       0.010016      -0.005930      -0.004295      -0.009648       0.028054      -0.016113       0.001122       0.014991              1.833257       1.529540       0.048215      -0.195580       1.762144      -0.368602       2.208088          -0.000139
          161              H       9.261506      29.322917       9.331493       0.147565       0.977318 0.68102150E+01  0.64305857E+02                                 1.645730                            1.542596      -0.854446       2.500251                    0.999578       3.206113       8.841364       0.495041       1.310313      -0.703809       0.000832      -0.020634      -0.038666       0.043835       0.010103       0.003432       0.005906      -0.018626       0.016754      -0.016562       0.000992       0.015570              1.707196       1.389312       0.001749      -0.064670       1.445440       0.328930       2.286835           0.000027
          162              H       8.542906      28.098157      11.165391       0.133389       0.965850 0.69211297E+01  0.65244854E+02                                 1.598727                            1.529514      -0.781497       2.530988                    0.999745       3.155208       8.533465       0.512597       1.267538      -0.713728      -0.010203      -0.043926      -0.007438       0.045704       0.007447      -0.001835       0.006117      -0.023712       0.007861      -0.015989       0.000909       0.015080              1.617672       1.472803       0.363057       0.017063       2.000320       0.082422       1.379893          -0.000096
          163              H      14.857346      27.939392      11.285275       0.093780       1.088926 0.82918113E+01  0.82896016E+02                                 1.794172                            1.717639      -1.248872       2.270984                    0.994661       3.876659      11.286894       0.459173       1.334275      -0.695128      -0.018548       0.030880       0.011435       0.037793       0.001171      -0.007852       0.002473      -0.017582      -0.003779      -0.013526       0.003537       0.009989              1.826799       1.703090      -0.391224      -0.111243       2.225176       0.098257       1.552129          -0.000003
          164              H      16.385883      28.010676       9.354174       0.145059       0.953680 0.65466983E+01  0.60896532E+02                                 1.581357                            1.484058      -0.856087       2.493769                    0.999577       3.145607       8.466133       0.521946       1.261568      -0.714177       0.016712       0.031319      -0.022159       0.041847       0.005853      -0.016702      -0.000905      -0.013710      -0.000360      -0.021060       0.005200       0.015860              1.622224       1.429225       0.269154      -0.115743       1.984819      -0.335617       1.452627          -0.000021
          165              H      16.568556      25.800927       8.479347       0.084256       1.196942 0.87317331E+01  0.86573329E+02                                 1.793288                            1.676566      -0.734771       2.522956                    0.999657       3.366955       9.108750       0.511741       1.207181      -0.728026       0.013331      -0.004747      -0.045740       0.047879       0.002985      -0.010515       0.000349      -0.021212       0.022902      -0.018960       0.006990       0.011969              1.824094       1.562925      -0.070649      -0.353487       1.497683       0.055541       2.411675          -0.000001
          166              H      14.646051      20.487158      12.114741       0.052734       1.315097 0.99291491E+01  0.10353232E+03                                 2.013852                            1.861315      -1.229445       2.269325                    0.993693       4.097916      12.067550       0.448935       1.308456      -0.700604      -0.010564      -0.032626      -0.010161       0.035767       0.005809       0.010778       0.002126      -0.006867       0.013689      -0.013555       0.000142       0.013413              2.097987       1.880171       0.512848       0.097725       2.647585       0.310761       1.766206           0.000004
          167              H      15.662878      20.302471      13.984280       0.129252       0.997219 0.67075428E+01  0.63418090E+02                                 1.691870                            1.546005      -0.869026       2.475954                    0.998929       3.405182       9.553830       0.484805       1.336256      -0.696814       0.004884      -0.031230       0.009966       0.033143      -0.003534       0.008483      -0.004748      -0.017168       0.009113      -0.014322       0.001350       0.012972              1.796306       1.374215       0.057767      -0.012292       2.272705      -0.546470       1.741998           0.000018
          168              H      16.413394      22.282173      14.849387       0.099281       1.045627 0.76890798E+01  0.74229628E+02                                 1.662224                            1.591747      -0.724385       2.528158                    0.999756       3.348890       9.090806       0.513450       1.235677      -0.720092       0.007978      -0.000835       0.037608       0.038454       0.002770       0.006719      -0.001624      -0.012554       0.028927      -0.013725       0.002036       0.011689              1.677293       1.591219       0.061115       0.326238       1.466350      -0.034008       1.974309          -0.000006
          169              H       5.319626       0.576737       2.002383       0.116277       0.972235 0.68324221E+01  0.65252031E+02                                 1.691074                            1.580708      -1.051628       2.385558                    0.996777       3.592330      10.311680       0.467656       1.371387      -0.688545      -0.025741      -0.029156       0.004582       0.039162       0.006771       0.005344      -0.002902      -0.002813      -0.018762      -0.011160       0.001026       0.010133              1.755673       1.875671       0.575667       0.003717       1.945051      -0.125416       1.446298          -0.000049
          170              H       5.169963       1.969982       0.149045       0.120753       0.994625 0.69084538E+01  0.64917815E+02                                 1.604586                            1.506221      -0.750812       2.526409                    0.999854       3.218617       8.613817       0.529292       1.231481      -0.720864      -0.025343      -0.006491      -0.026397       0.037164       0.009265       0.012560      -0.007822       0.002581       0.019357      -0.020273       0.004713       0.015559              1.653857       1.869514       0.148398       0.458547       1.380726       0.036604       1.711332           0.000096
          171              H      12.214038       3.683978      32.313536       0.091967       1.058552 0.72257973E+01  0.69758433E+02                                 1.767270                            1.605559      -1.017842       2.389313                    0.996748       3.675126      10.496471       0.474239       1.337821      -0.695039      -0.003544       0.025596      -0.035798       0.044150       0.004830       0.010684      -0.006724      -0.008009       0.012237      -0.016128       0.004048       0.012080              1.884534       1.471258      -0.003317       0.066298       1.840954      -0.695214       2.341390           0.000055
          172              H      11.495412       4.523180       3.622434       0.102932       1.156330 0.84862111E+01  0.84085752E+02                                 1.795167                            1.686811      -0.795272       2.504862                    0.999310       3.390270       9.365582       0.491640       1.257333      -0.715988       0.047805       0.013903      -0.011969       0.051204       0.011355      -0.000926       0.003613       0.027482      -0.012451      -0.016838      -0.003069       0.019906              1.834850       2.171647       0.294165      -0.349030       1.566730      -0.221796       1.766172          -0.000119
          173              H      11.159774       4.840709       5.864584       0.137650       1.037051 0.72261646E+01  0.68015444E+02                                 1.606399                            1.508822      -0.752646       2.544680                    0.999784       3.007595       7.807264       0.550816       1.181407      -0.735403       0.031664       0.010724       0.027866       0.043522       0.011513       0.001467       0.007626       0.018799       0.023489      -0.020210       0.005539       0.014671              1.640763       1.797852       0.221752       0.430880       1.440099       0.143704       1.684338           0.000056
          174              H       9.143732       4.192688       6.817174       0.135348       1.096074 0.79377639E+01  0.76839083E+02                                 1.694011                            1.604091      -0.875410       2.488608                    0.999099       3.150624       8.418948       0.520512       1.215601      -0.726844      -0.004717       0.006209       0.043970       0.044656       0.003093      -0.001506       0.010918       0.011817       0.039559      -0.017224       0.000017       0.017207              1.718053       1.491178       0.018204      -0.135402       1.364980       0.122018       2.298001          -0.000143
          175              H       3.718464       4.079284       7.150905       0.132229       1.103562 0.80066885E+01  0.77691236E+02                                 1.702369                            1.611282      -0.868982       2.488688                    0.999134       3.172312       8.493166       0.519118       1.215965      -0.726628      -0.003962       0.025940      -0.035864       0.044439       0.002220       0.003489      -0.016503      -0.002827      -0.006044      -0.017430       0.000553       0.016878              1.728175       1.496386      -0.043697       0.116499       1.695255      -0.469146       1.992883          -0.000180
          176              H       5.704796       4.208888       8.330302       0.134510       1.037581 0.72194121E+01  0.67832376E+02                                 1.596221                            1.499791      -0.743027       2.546572                    0.999800       3.003154       7.750134       0.557930       1.168399      -0.738568       0.031311       0.023463      -0.018736       0.043381       0.010974       0.004741      -0.013392       0.006417      -0.009643      -0.020682       0.005929       0.014753              1.627083       1.776876       0.406008      -0.246330       1.624230      -0.169379       1.480142           0.000080
          177              H       6.019528       2.802683      10.138279       0.104278       1.152753 0.84424791E+01  0.83561343E+02                                 1.793714                            1.684211      -0.812489       2.498444                    0.999256       3.379475       9.336840       0.491153       1.259953      -0.715471       0.046504       0.005380       0.017463       0.049965       0.009574       0.006885      -0.004552       0.021229      -0.025269      -0.016321      -0.003060       0.019381              1.836130       2.150094       0.081865       0.468163       1.427426       0.026549       1.930869          -0.000075
          178              H      12.264638       0.032394      12.824323       0.088570       1.051827 0.72861877E+01  0.70136173E+02                                 1.729052                            1.590660      -0.896991       2.444534                    0.998227       3.567728      10.009919       0.488628       1.302224      -0.703251      -0.002706      -0.001073       0.044939       0.045034       0.011340      -0.005735      -0.001251      -0.002289       0.041944      -0.018755       0.002512       0.016243              1.817893       1.461341       0.023253      -0.022152       1.336323       0.053645       2.656015           0.000100
          179              H      16.206513      31.176254      11.696768       0.122827       0.980407 0.67185613E+01  0.62431530E+02                                 1.563874                            1.465516      -0.749406       2.527025                    0.999859       3.137415       8.235607       0.549847       1.198771      -0.728795      -0.026946      -0.019312       0.016834       0.037181       0.014706      -0.004888      -0.001183       0.006063       0.027999      -0.019847       0.005379       0.014468              1.608414       1.856949       0.364015      -0.297909       1.454814      -0.153617       1.513478           0.000103
          180              H      16.362776      31.004530       9.399536       0.118370       0.935276 0.64639193E+01  0.60928811E+02                                 1.652568                            1.540446      -1.032156       2.396273                    0.997064       3.558241      10.172104       0.472010       1.376665      -0.687367      -0.024956      -0.023141      -0.019184       0.039068       0.008292      -0.000605       0.005073      -0.000278      -0.002877      -0.009745      -0.000061       0.009806              1.714180       1.868184       0.479141       0.312544       1.638435       0.258769       1.635921          -0.000043
          181              H       2.561873       0.878067       1.266880       0.125749       0.970458 0.69214817E+01  0.65116523E+02                                 1.587935                            1.516066      -0.738329       2.540489                    0.999813       3.176650       8.525994       0.522812       1.245284      -0.718355       0.010898       0.034509       0.020112       0.041402       0.004797       0.006667       0.003445      -0.018528       0.008731      -0.013920       0.001845       0.012075              1.611356       1.501641       0.253743       0.168682       1.910666       0.183395       1.421760          -0.000098
          182              H       7.263065       0.916931      31.471110       0.128963       0.996086 0.68989229E+01  0.65496183E+02                                 1.671986                            1.554021      -0.872771       2.474187                    0.999289       3.371906       9.389846       0.491482       1.312695      -0.701969      -0.001429       0.032699      -0.022500       0.039718       0.008113       0.002571      -0.003386      -0.020332       0.010374      -0.015409       0.003447       0.011962              1.767829       1.400433      -0.098284       0.092452       2.232265      -0.488955       1.670789           0.000093
          183              H      12.003873      31.370650      30.515280       0.102187       1.064509 0.78372769E+01  0.77233323E+02                                 1.778021                            1.680898      -1.158425       2.336100                    0.994668       3.660496      10.571351       0.459746       1.351913      -0.693047      -0.015697       0.004271      -0.045500       0.048321       0.005631       0.011150      -0.002443      -0.011284       0.026673      -0.017278       0.003233       0.014044              1.829334       1.537442      -0.087876       0.256033       1.579379      -0.100000       2.371182          -0.000124
          184              H       7.314782      25.875453       0.913709       0.101712       1.065230 0.78871742E+01  0.77900660E+02                                 1.782124                            1.688601      -1.183106       2.323057                    0.994632       3.689419      10.690291       0.457428       1.355701      -0.692099       0.016861      -0.039743      -0.023045       0.048938      -0.005545      -0.010176       0.004423      -0.019114       0.000064      -0.016247       0.001251       0.014995              1.825516       1.524038      -0.194178      -0.047824       2.197549       0.365957       1.754961          -0.000138
          185              H       6.510347      25.532001       3.078097       0.146508       0.979977 0.68278774E+01  0.64476582E+02                                 1.644331                            1.541111      -0.848670       2.501358                    0.999639       3.207791       8.829336       0.497252       1.304408      -0.705018       0.000919      -0.038929       0.021108       0.044293       0.003188      -0.010303      -0.005772      -0.018429       0.018673      -0.016929       0.001489       0.015440              1.705811       1.387935      -0.064490      -0.001727       2.285347      -0.328940       1.444152           0.000027
          186              H       5.791749      27.365898       4.302855       0.135276       0.959070 0.68616586E+01  0.64542823E+02                                 1.591164                            1.522914      -0.781180       2.532081                    0.999747       3.142733       8.489571       0.513730       1.267514      -0.713754      -0.010015      -0.007068       0.043357       0.045057      -0.001480      -0.007391      -0.006210      -0.016030       0.031237      -0.015900       0.000787       0.015114              1.609787       1.466285       0.016852      -0.359733       1.374296      -0.081665       1.988780          -0.000096
          187              H      12.106189      27.485782       4.461620       0.092758       1.090090 0.83012012E+01  0.83005745E+02                                 1.794952                            1.718205      -1.252845       2.269145                    0.994657       3.877600      11.287323       0.459302       1.333646      -0.695274      -0.019026       0.011922      -0.031756       0.038891      -0.007707      -0.001192      -0.002151      -0.007007       0.028307      -0.013390       0.003529       0.009861              1.827648       1.703741      -0.111351       0.391805       1.552544      -0.098574       2.226660          -0.000003
          188              H      13.634726      25.554681       4.390338       0.145917       0.951237 0.65249940E+01  0.60625024E+02                                 1.576297                            1.479759      -0.849762       2.496508                    0.999595       3.140129       8.437787       0.523843       1.258442      -0.714847       0.015925      -0.022053      -0.031317       0.041481      -0.016691      -0.005995       0.000876      -0.006430       0.020253      -0.020982       0.005047       0.015935              1.616828       1.425015      -0.115034      -0.267470       1.448281       0.333555       1.977189          -0.000021
          189              H      13.817404      24.679853       6.600088       0.086134       1.190519 0.86755279E+01  0.85888673E+02                                 1.787968                            1.672020      -0.732906       2.524934                    0.999709       3.357634       9.080727       0.511974       1.208421      -0.727742       0.012451      -0.045139       0.005039       0.047095      -0.010904      -0.003141       0.000012      -0.021694       0.020632      -0.019142       0.006909       0.012233              1.818553       1.558744      -0.351661       0.070294       2.403109      -0.055174       1.493806          -0.000000
          190              H      11.894908      28.315244      11.913855       0.053847       1.311574 0.98999333E+01  0.10320146E+03                                 2.014717                            1.862015      -1.242809       2.264740                    0.993467       4.094998      12.076447       0.447391       1.313304      -0.699619      -0.010486      -0.009674       0.032218       0.035236       0.010519      -0.005717      -0.002092      -0.010220       0.003992      -0.013374       0.000285       0.013090              2.098951       1.880974       0.097842      -0.513315       1.766852      -0.311082       2.649029           0.000005
          191              H      12.911735      30.184783      12.098540       0.128006       0.999949 0.67290150E+01  0.63673673E+02                                 1.695068                            1.548580      -0.871232       2.474273                    0.998852       3.411420       9.576127       0.484340       1.336433      -0.696772       0.005472       0.010546       0.031840       0.033985       0.008201       0.003384       0.004586      -0.012777       0.021266      -0.013994       0.001396       0.012597              1.799943       1.376409      -0.012390      -0.057999       1.745442       0.548304       2.277978           0.000018
          192              H      13.662248      31.049891      10.118838       0.099574       1.043482 0.76712041E+01  0.74027811E+02                                 1.661513                            1.591173      -0.722415       2.529631                    0.999760       3.345885       9.086400       0.512829       1.237663      -0.719668       0.008354       0.037570       0.001108       0.038503       0.006309      -0.002590       0.001643      -0.020675       0.004758      -0.013478       0.002078       0.011400              1.676560       1.590606       0.325848      -0.061132       1.973153       0.033946       1.465921          -0.000006
          193              H       5.319650      15.623763      14.198127       0.116187       0.975164 0.68568435E+01  0.65536573E+02                                 1.693379                            1.582624      -1.055038       2.383883                    0.996794       3.597618      10.327233       0.467826       1.369816      -0.688818      -0.025270       0.029323      -0.004191       0.038935      -0.006767      -0.005092      -0.002933      -0.002690      -0.019348      -0.011050       0.000861       0.010189              1.758204       1.878586      -0.577196      -0.003699       1.948093      -0.125698       1.447933          -0.000049
          194              H       5.169988      14.230519      16.051465       0.119052       0.999229 0.69462637E+01  0.65333557E+02                                 1.606140                            1.507692      -0.754130       2.522747                    0.999877       3.225760       8.624557       0.530659       1.227171      -0.721813      -0.026331       0.006507       0.026879       0.038186      -0.009645      -0.012589      -0.008037       0.002141       0.019711      -0.020736       0.005158       0.015578              1.655442       1.871453      -0.148597      -0.459082       1.382012       0.036612       1.712861           0.000096
          195              H       6.711731      12.516505      16.287992       0.091059       1.064484 0.72739832E+01  0.70373968E+02                                 1.777292                            1.613400      -1.033975       2.382199                    0.996471       3.690435      10.567926       0.471762       1.341971      -0.694170      -0.003407      -0.025803       0.035759       0.044229      -0.004856      -0.010733      -0.006905      -0.007582       0.013459      -0.016208       0.003756       0.012452              1.896065       1.478205       0.003456      -0.066946       1.852153      -0.702651       2.357836           0.000056
          196              H      11.495427      11.677320      12.578076       0.103215       1.157969 0.85020736E+01  0.84307233E+02                                 1.799551                            1.690494      -0.805244       2.501430                    0.999230       3.391325       9.381144       0.490041       1.260473      -0.715330       0.047884      -0.013973       0.011679       0.051230      -0.011251       0.000969       0.003636       0.027281      -0.011873      -0.016798      -0.002867       0.019665              1.839471       2.178029      -0.295625       0.350798       1.570080      -0.222787       1.770303          -0.000119
          197              H      11.159784      11.359792      10.335925       0.136592       1.042108 0.72697026E+01  0.68532926E+02                                 1.612253                            1.513883      -0.751865       2.544617                    0.999787       3.014138       7.832214       0.549571       1.182223      -0.735225       0.031185      -0.010840      -0.028006       0.043294      -0.011641      -0.001566       0.007888       0.019458       0.022888      -0.020518       0.005488       0.015030              1.646908       1.804985      -0.223196      -0.433691       1.444944       0.144685       1.690795           0.000056
          198              H       9.143741      12.007812       9.383335       0.133784       1.099614 0.79677965E+01  0.77175217E+02                                 1.694406                            1.604522      -0.866483       2.490861                    0.999116       3.158544       8.432798       0.521894       1.211669      -0.727691      -0.004664      -0.006162      -0.044794       0.045456      -0.003114       0.001610       0.011053       0.012270       0.039669      -0.017524       0.000223       0.017301              1.718441       1.491655      -0.018252       0.135503       1.365313       0.121952       2.298356          -0.000143
          199              H       3.718473      12.121216       9.049605       0.132360       1.098733 0.79614839E+01  0.77113844E+02                                 1.694080                            1.604094      -0.866044       2.489858                    0.999192       3.167440       8.461929       0.521760       1.211983      -0.727502      -0.003437      -0.025563       0.036020       0.044302      -0.002330      -0.003528      -0.016750      -0.003180      -0.006006      -0.017642       0.000423       0.017220              1.719527       1.490006       0.043309      -0.115595       1.686731      -0.464921       1.981844          -0.000180
          200              H       5.704802      11.991613       7.870208       0.135763       1.036364 0.72098639E+01  0.67731225E+02                                 1.596219                            1.499756      -0.743688       2.546749                    0.999793       3.000287       7.746180       0.557313       1.169891      -0.738213       0.030655      -0.023819       0.018342       0.042936      -0.010847      -0.004746      -0.012975       0.006524      -0.009914      -0.020291       0.005837       0.014454              1.627098       1.776838      -0.406066       0.246390       1.624291      -0.169468       1.480164           0.000080
          201              H       6.019534      13.397818       6.062231       0.102092       1.158852 0.84961691E+01  0.84212010E+02                                 1.798536                            1.688381      -0.810282       2.498527                    0.999285       3.389750       9.366735       0.491141       1.258199      -0.715840       0.047533      -0.005624      -0.018020       0.051144      -0.009555      -0.006718      -0.004865       0.021314      -0.024250      -0.016463      -0.002696       0.019159              1.841221       2.156566      -0.082310      -0.470291       1.430658       0.026713       1.936438          -0.000076
          202              H      12.264644      16.168107       3.376186       0.089280       1.049379 0.72643357E+01  0.69843756E+02                                 1.723157                            1.585809      -0.886547       2.448664                    0.998331       3.560142       9.968972       0.490724       1.298186      -0.704095      -0.002832       0.001146      -0.045128       0.045232      -0.011147       0.006013      -0.001145      -0.001966       0.041308      -0.018504       0.002318       0.016186              1.811382       1.457084      -0.023135       0.022063       1.332652       0.053321       2.644409           0.000100
          203              H      10.704194      17.425266       4.503742       0.123134       0.979234 0.67061304E+01  0.62253931E+02                                 1.558780                            1.461149      -0.745382       2.527651                    0.999864       3.133158       8.206013       0.552666       1.193846      -0.729935      -0.027078       0.019669      -0.016588       0.037353      -0.014226       0.005141      -0.001263       0.006252       0.028535      -0.019499       0.004965       0.014533              1.602987       1.850043      -0.361901       0.296132       1.450240      -0.152651       1.508680           0.000103
          204              H      10.860462      17.596990       6.800974       0.117340       0.936232 0.64714911E+01  0.61032942E+02                                 1.655599                            1.542789      -1.045619       2.389994                    0.996938       3.562787      10.195965       0.470875       1.379241      -0.686878      -0.025067       0.023197       0.019351       0.039255      -0.008205       0.000791       0.004946      -0.000140      -0.001941      -0.009773       0.000293       0.009479              1.717575       1.872266      -0.481147      -0.313982       1.641679       0.259959       1.638781          -0.000043
          205              H      13.566498      15.322434      14.933630       0.124155       0.973010 0.69445069E+01  0.65399482E+02                                 1.592265                            1.519830      -0.739549       2.540342                    0.999815       3.181690       8.549010       0.521427       1.247325      -0.717928       0.010872      -0.034840      -0.020350       0.041787      -0.004586      -0.006613       0.003264      -0.018947       0.009005      -0.014054       0.002149       0.011905              1.615872       1.505502      -0.255219      -0.169562       1.916904       0.184563       1.425210          -0.000098
          206              H      12.765365      15.283551      17.130419       0.127613       1.000510 0.69357652E+01  0.65926153E+02                                 1.675896                            1.557345      -0.876391       2.471558                    0.999191       3.380221       9.415217       0.491401       1.311314      -0.702234      -0.001732      -0.033413       0.022587       0.040368      -0.008446      -0.002966      -0.003311      -0.020139       0.010250      -0.015663       0.003678       0.011985              1.772190       1.403260       0.098726      -0.092825       2.238655      -0.490974       1.674654           0.000094
          207              H      12.003849      17.230852      18.086249       0.102915       1.064202 0.78376523E+01  0.77273430E+02                                 1.781156                            1.683649      -1.174580       2.330116                    0.994444       3.663638      10.598807       0.458051       1.356277      -0.692171      -0.015778      -0.003954       0.045047       0.047894      -0.005461      -0.010884      -0.002543      -0.011247       0.027358      -0.017079       0.003064       0.014016              1.832662       1.539861       0.088137      -0.256870       1.581940      -0.100347       2.376184          -0.000122
          208              H      12.817092      22.726066      15.286801       0.101517       1.070699 0.79409401E+01  0.78606302E+02                                 1.791757                            1.697041      -1.202850       2.314497                    0.994299       3.706079      10.768972       0.454964       1.360016      -0.691186       0.017109       0.040153       0.022865       0.049272       0.005773       0.010210       0.004259      -0.018679       0.001013      -0.016214       0.001335       0.014879              1.835705       1.531316       0.196002       0.048272       2.211500       0.369313       1.764300          -0.000139
          209              H      12.012654      23.069518      13.122413       0.145505       0.982072 0.68463582E+01  0.64693157E+02                                 1.646449                            1.543046      -0.852125       2.499515                    0.999593       3.212109       8.843362       0.497025       1.304155      -0.705070       0.000943       0.039224      -0.021890       0.044929      -0.003319       0.010248      -0.005589      -0.018053       0.018894      -0.016763       0.001470       0.015292              1.708052       1.389626       0.064639       0.001746       2.288562      -0.329602       1.445967           0.000026
          210              H      11.294051      21.235621      11.897654       0.134557       0.960352 0.68717099E+01  0.64654541E+02                                 1.591919                            1.523490      -0.784574       2.530329                    0.999768       3.144385       8.492379       0.513957       1.266617      -0.713952      -0.010247       0.007043      -0.043004       0.044765       0.001653       0.007431      -0.006511      -0.015476       0.032643      -0.015953       0.000351       0.015602              1.610606       1.466879      -0.016892       0.360248       1.374695      -0.081751       1.990243          -0.000096
          211              H       6.603890      21.115738      11.738889       0.092347       1.088336 0.82824225E+01  0.82748028E+02                                 1.791000                            1.714710      -1.234184       2.276653                    0.994816       3.872021      11.256070       0.460522       1.331236      -0.695783      -0.018902      -0.012309       0.031554       0.038787       0.008175       0.001595      -0.002066      -0.007037       0.028582      -0.013924       0.004013       0.009911              1.823519       1.700098       0.110945      -0.390169       1.549561      -0.098124       2.220896          -0.000003
          212              H       8.132431      23.046838      11.810171       0.145836       0.952404 0.65368112E+01  0.60788455E+02                                 1.580733                            1.483545      -0.851670       2.495902                    0.999563       3.143716       8.463043       0.521656       1.262603      -0.713950       0.016676       0.022149       0.031228       0.041760       0.016431       0.005334       0.000948      -0.006258       0.020746      -0.020638       0.005266       0.015372              1.621559       1.428716       0.115625       0.268877       1.452137       0.335290       1.983823          -0.000021
          213              H       8.315106      23.921667       9.600422       0.086486       1.191246 0.86836966E+01  0.86013118E+02                                 1.791084                            1.674710      -0.736474       2.523918                    0.999666       3.357806       9.091551       0.510552       1.211172      -0.727132       0.012436       0.044760      -0.004942       0.046717       0.010521       0.002957       0.000082      -0.022102       0.020008      -0.018882       0.006697       0.012185              1.821795       1.561190       0.352695      -0.070488       2.408092      -0.055390       1.496103          -0.000001
          214              H       6.392594      20.286276       4.286655       0.052853       1.321306 0.99872326E+01  0.10434452E+03                                 2.024464                            1.869964      -1.254288       2.259030                    0.993449       4.111521      12.140352       0.446508       1.312963      -0.699636      -0.010235       0.009821      -0.032060       0.035058      -0.010717       0.006081      -0.002172      -0.010329       0.004079      -0.013713       0.000255       0.013458              2.109655       1.889640      -0.098700       0.517948       1.774393      -0.313862       2.664931           0.000004
          215              H       7.409417      18.416737       4.101969       0.129379       0.997173 0.67088439E+01  0.63443548E+02                                 1.692779                            1.546917      -0.876262       2.472797                    0.998835       3.407766       9.567036       0.484227       1.337573      -0.696532       0.004097      -0.010157      -0.031170       0.033038      -0.008799      -0.003936       0.004525      -0.012777       0.021458      -0.014555       0.001472       0.013083              1.797257       1.375002       0.012332       0.057884       1.742949       0.546632       2.273820           0.000018
          216              H       8.159932      17.551629       6.081671       0.100202       1.043546 0.76716384E+01  0.74029437E+02                                 1.661044                            1.590762      -0.725791       2.528252                    0.999771       3.345942       9.084949       0.513141       1.236954      -0.719806       0.007948      -0.037336      -0.001002       0.038185      -0.006514       0.002608       0.001754      -0.020525       0.003452      -0.013351       0.001680       0.011670              1.676085       1.590192      -0.325635       0.061148       1.972421       0.033848       1.465642          -0.000006
          217              C       6.735927      12.186671       0.569610       0.724489      21.322036 0.22434693E+03  0.45908056E+04                                 7.429400                            5.569978      -0.634843       1.871747                    0.997083      22.067513      64.557014       0.577190       0.518583      -0.980968      -0.012068      -0.051975      -0.052582       0.074912      -0.008252       0.006188      -0.097421      -0.083255       0.102774      -0.068485      -0.058992       0.127477              8.749489       9.782325       0.292951      -1.764293       8.093035       3.661568       8.373108           0.000569
          218              C       6.916404      13.289925       1.576958      -0.092504      40.067067 0.49555036E+03  0.11998092E+05                                10.235162                            7.472397      -0.081995       1.977537                    0.998514      28.482834      82.201879       0.598712       0.422536      -1.063849       0.039306       0.017756       0.029108       0.052033      -0.011240       0.022901      -0.016485       0.043536      -0.035504      -0.031550      -0.011700       0.043250             12.536560      10.218106       2.157162      -3.693020      13.762653       4.978538      13.628921          -0.000810
          219              C       7.862801      14.285285       1.304141      -0.064011      31.179318 0.42413713E+03  0.99561212E+04                                 8.773473                            6.997630       0.063845       2.007004                    0.999504      28.835909      84.100211       0.602692       0.432939      -1.049021      -0.004101      -0.013790       0.030509       0.033731      -0.017164       0.008924      -0.017702       0.018310       0.047782      -0.030258      -0.001454       0.031713              9.890911       9.434797       2.602508      -2.796071      11.095343       2.590168       9.142592          -0.000165
          220              C       7.940935      15.398583       2.116759      -0.132944      30.415890 0.41776678E+03  0.97060156E+04                                 8.412969                            6.792086       0.356222       2.094935                    0.999751      28.634634      81.331821       0.636642       0.414099      -1.067699      -0.002552      -0.024859      -0.005816       0.025658       0.015569      -0.010615      -0.005450      -0.030829      -0.044958      -0.023263      -0.007988       0.031251              9.426122       9.555616       1.864235      -2.900868       9.632825       2.575869       9.089926           0.000183
          221              C       7.030856      15.518466       3.162015       0.083154      27.268845 0.34837174E+03  0.77874345E+04                                 8.048129                            6.347020       0.128136       2.056174                    0.999469      26.456438      75.372782       0.631868       0.433639      -1.048276      -0.028129      -0.050442       0.006019       0.058068      -0.009192       0.032875      -0.004060      -0.026122       0.005908      -0.040309       0.008467       0.031843              9.159199       8.917941       1.900452      -2.506711      10.179019       2.538102       8.380636          -0.003038
          222              C       6.118572      13.436377       2.710993       0.180378      35.337701 0.41148075E+03  0.96302259E+04                                 9.832150                            7.109742      -0.535090       1.846513                    0.998351      27.084832      80.066130       0.568106       0.460670      -1.028138       0.027979       0.019156       0.035945       0.049415      -0.015010       0.041224      -0.011228       0.041937      -0.077678      -0.047199      -0.012765       0.059965             11.887456      10.259287       2.177544      -5.001153      13.482764       1.822568      11.920317           0.005206
          223              C       5.144665      12.421577       3.247554       0.119546      36.099365 0.43016952E+03  0.10165593E+05                                 9.885633                            7.210135      -0.422470       1.874698                    0.998740      27.719207      81.958343       0.571919       0.453188      -1.033821      -0.033109       0.011110       0.013722       0.037522       0.020880       0.002530       0.017255       0.046408       0.068213      -0.046002       0.014104       0.031898             11.681571      11.325446       0.154367      -3.976983      16.095182      -0.622410       7.624086          -0.001197
          224              C       3.064796      12.197685       4.249718       0.078905      25.834069 0.34179188E+03  0.76164158E+04                                 7.772019                            6.307432      -0.019305       2.011253                    0.999066      26.470304      75.695927       0.629713       0.436490      -1.044855       0.031318       0.012753      -0.034797       0.048521       0.013493       0.003424       0.014059       0.074406       0.053654      -0.051079       0.017886       0.033193              8.437607       8.770497       0.491132      -2.099046      11.065846       0.043176       5.476478          -0.002346
          225              C       3.257375      10.856607       4.444448      -0.085246      28.531270 0.39883281E+03  0.91862536E+04                                 8.184578                            6.731339       0.084091       2.022537                    0.999505      28.030626      80.036970       0.624188       0.426033      -1.057031      -0.005033      -0.018920      -0.032503       0.037944       0.008089      -0.001681      -0.003541      -0.001322      -0.026936      -0.009822      -0.003416       0.013238              8.771694       9.547286       0.536671      -1.957319      11.284914       0.022325       5.482883          -0.000021
          226              C       4.451374      10.287645       4.040731      -0.052022      29.252127 0.41070468E+03  0.95723963E+04                                 8.435834                            6.923714      -0.147048       1.944192                    0.999019      28.648681      83.508851       0.600392       0.437703      -1.045189      -0.009483       0.002607      -0.015159       0.018070       0.011029       0.024799      -0.009592       0.005076       0.005743      -0.030836       0.004253       0.026583              8.955876      10.731212      -0.036807      -2.800909      10.238565      -0.636445       5.897851          -0.001643
          227              C       5.410975      11.073046       3.411503      -0.065903      39.144763 0.48916118E+03  0.11828286E+05                                10.104026                            7.461636      -0.141787       1.951652                    0.999025      28.689985      83.280330       0.593456       0.426823      -1.059082      -0.022492      -0.011911       0.012728       0.028456       0.018076       0.037229       0.011536       0.002852       0.079895      -0.038993      -0.015709       0.054702             11.791092      13.349299      -2.521603      -4.165480      14.803569       0.320627       7.220408          -0.001504
          228              C       6.700713      10.427942       2.949789       0.553978      22.771901 0.27791324E+03  0.59393204E+04                                 7.493142                            5.993639      -0.418951       1.906037                    0.998003      23.845676      68.975374       0.591256       0.484734      -1.007795       0.034849      -0.031407       0.002827       0.046998      -0.016532      -0.000843      -0.093281      -0.040942       0.187437      -0.081213      -0.045274       0.126487              8.365037       9.842393      -1.976953      -1.153764       9.571911       2.642559       5.680808          -0.000245
          229              C      12.164495       8.748598       2.542508       0.553635      22.754128 0.28001585E+03  0.59940810E+04                                 7.487260                            6.015528      -0.415415       1.907190                    0.997838      23.875688      69.063839       0.590432       0.484614      -1.008103       0.037319       0.027357       0.018270       0.049748       0.013291      -0.000706       0.023347       0.023187       0.360977      -0.080140      -0.042987       0.123127              8.344444       9.946367       2.305298       0.174448      10.711582       0.221749       4.375384          -0.000295
          230              C      10.861550       7.966113       2.595970      -0.053689      38.839369 0.48756380E+03  0.11771690E+05                                10.051615                            7.447578      -0.125428       1.959590                    0.998980      28.471119      82.391338       0.594660       0.426609      -1.059964      -0.027930       0.005650       0.015979       0.032670      -0.031958       0.026791      -0.024672      -0.023908       0.018553      -0.039491      -0.016993       0.056484             11.726388      13.475040       4.224334      -2.225316      12.891063       3.184677       8.813060          -0.001705
          231              C       9.890945       8.328032       3.513891      -0.060899      29.252738 0.40911820E+03  0.95320852E+04                                 8.445198                            6.919193      -0.166867       1.937815                    0.999020      28.740551      83.931199       0.599065       0.438827      -1.043874      -0.011693       0.007160      -0.017652       0.022352      -0.020834       0.019868       0.004236       0.012849       0.031992      -0.032927       0.003808       0.029119              8.969671      10.787166       1.421213      -2.445859       8.676124       2.171112       7.445724          -0.001251
          232              C       8.710151       7.624930       3.598133      -0.078815      28.392883 0.39624391E+03  0.90991972E+04                                 8.125434                            6.685870       0.130312       2.037827                    0.999572      27.831164      78.990669       0.630494       0.423043      -1.060358      -0.006318       0.035630      -0.021797       0.042244      -0.006035      -0.001514       0.009741       0.003118      -0.006804      -0.011797      -0.000061       0.011858              8.704327       9.396564       0.599924      -1.959931       9.805932       2.460563       6.910483           0.000198
          233              C       8.530774       6.543708       2.752143       0.079930      25.746409 0.33993460E+03  0.75569477E+04                                 7.732443                            6.276980       0.041357       2.032203                    0.999186      26.316046      74.913074       0.633895       0.434648      -1.047036       0.030353       0.009881      -0.039335       0.050658      -0.012432      -0.001756      -0.035742       0.040070      -0.035250      -0.050088       0.017400       0.032688              8.384568       8.610757       0.796024      -2.026777       9.699064       2.360182       6.843884          -0.002202
          234              C      10.610643       6.866099       1.766180       0.114052      36.034428 0.43122548E+03  0.10190853E+05                                 9.859890                            7.211445      -0.401631       1.882033                    0.998712      27.678005      81.682044       0.573098       0.452243      -1.034964      -0.035585      -0.014227       0.004346       0.038569      -0.019219      -0.005451      -0.033538       0.009583      -0.024811      -0.043780       0.009215       0.034564             11.598526      11.302135       2.031209      -3.443130      13.118336       3.937551      10.375107          -0.001091
          235              C      11.572444       6.285797       0.780865       0.181562      34.730879 0.41185110E+03  0.96395907E+04                                 9.715995                            7.108516      -0.523056       1.849635                    0.998410      27.081662      80.019764       0.568773       0.460097      -1.028615       0.027436      -0.036874       0.017991       0.049357      -0.009250       0.038173       0.011374       0.054900      -0.030689      -0.042851      -0.012143       0.054995             11.591242      10.202204       0.923031      -5.209506      14.185140       0.007374      10.386383           0.005729
          236              C       1.481223       4.305447       0.027865       0.079799      26.532174 0.34201231E+03  0.75974452E+04                                 7.832573                            6.246159       0.204915       2.078070                    0.999780      26.306210      74.303509       0.644562       0.427775      -1.053608      -0.033255       0.039268       0.030676       0.059907      -0.010215       0.029928       0.011877      -0.031118       0.013368      -0.042714       0.015908       0.026806              8.746645       8.844248      -0.004821      -3.052148      11.034723      -0.226724       6.360963          -0.002535
          237              C       7.898034       4.971595      31.640891      -0.130568      29.615427 0.40340644E+03  0.92793706E+04                                 8.220470                            6.649580       0.377858       2.104256                    0.999788      28.255627      79.536241       0.647819       0.411033      -1.070999      -0.000445       0.027562       0.004994       0.028014      -0.005112      -0.017393       0.017027      -0.012436       0.015225      -0.022101      -0.006562       0.028663              9.084541       9.543033       0.100430      -3.355719      11.106405      -0.788404       6.604185           0.000041
          238              C       7.816601       6.337622      31.561833      -0.051189      30.236559 0.40773231E+03  0.94812636E+04                                 8.611853                            6.878956       0.045079       2.008600                    0.999393      28.372811      82.478371       0.605221       0.435212      -1.047190      -0.005892      -0.010462       0.027921       0.030393       0.007175       0.020801      -0.006567       0.025524       0.084635      -0.031499      -0.007552       0.039051              9.569776       9.442542      -0.547806      -3.702104      12.162674      -0.135942       7.104112           0.000211
          239              C       6.877910       7.030679      32.303492      -0.092172      39.516758 0.49753293E+03  0.12051206E+05                                10.131397                            7.482627      -0.085444       1.977133                    0.998341      28.448876      81.967501       0.599211       0.422005      -1.064794       0.038570      -0.025214       0.014595       0.048337       0.002659       0.027172       0.005713       0.055036       0.010329      -0.030316      -0.014080       0.044396             12.224071      10.316347       0.102364      -4.184790      17.517692      -1.820930       8.838173          -0.000644
          240              C      17.656917       8.512378      32.036184       0.723169      21.542849 0.22787921E+03  0.46804137E+04                                 7.485429                            5.620240      -0.621762       1.875983                    0.997061      22.125433      64.804971       0.573707       0.519800      -0.980586      -0.015000       0.071817      -0.017413       0.075405       0.004018      -0.001814       0.037862       0.006775       0.360623      -0.072182      -0.055529       0.127711              8.783367      10.176441       1.008789      -1.335871      11.368111      -1.654722       4.805549           0.000636
          241              C      16.407898      13.247463      31.261151       0.592891      22.145296 0.26055655E+03  0.54836477E+04                                 7.367262                            5.802500      -0.226570       1.972679                    0.999146      23.235106      66.867601       0.600591       0.484573      -1.007085      -0.001241      -0.023302       0.012434       0.026441      -0.051163      -0.059038       0.043523       0.074079       0.218875      -0.100713      -0.025499       0.126212              8.331570       8.460371       2.341071       1.670847      10.738879      -0.682047       5.795458           0.000288
          242              C      17.094587      14.596642      31.325305      -0.050909      37.351920 0.47875056E+03  0.11492744E+05                                 9.796507                            7.385368      -0.111375       1.978710                    0.998072      27.849504      80.052369       0.597208       0.427234      -1.060827       0.015715       0.005830       0.029607       0.034023      -0.031966       0.028021      -0.019631       0.028581      -0.050271      -0.032435      -0.026423       0.058858             11.659929       7.962285       4.340100      -1.424985      14.427817       1.680852      12.589685           0.000320
          243              C      11.538337      15.321470       0.105303      -0.077509      29.174511 0.41223229E+03  0.95727318E+04                                 8.285940                            6.827928       0.298534       2.087438                    0.999418      28.263778      81.007611       0.621935       0.424099      -1.058335       0.020796      -0.001426      -0.010347       0.023272      -0.007108       0.003930      -0.015147       0.011150       0.001306      -0.018557       0.001010       0.017547              9.280289       6.206563       2.530439      -0.503687      10.659385       2.321279      10.974918          -0.003080
          244              C      12.004933      16.637923       0.127012      -0.117592      30.007838 0.43846962E+03  0.10363123E+05                                 8.525610                            7.096075       0.024247       1.996375                    0.998545      29.055083      84.620449       0.601765       0.430654      -1.051962       0.004751      -0.019194      -0.001824       0.019857       0.000727      -0.000238       0.012386      -0.023524       0.003003      -0.012341      -0.007203       0.019544              9.539427       6.112945       2.314659       0.055390      10.395615       1.781795      12.109721           0.001431
          245              C      17.983761      17.198443      31.362890       0.079068      26.385922 0.36176112E+03  0.82133063E+04                                 8.015213                            6.587204      -0.181163       1.958521                    0.997799      27.199540      79.665976       0.599789       0.449792      -1.032416       0.000487      -0.034033      -0.033592       0.047821      -0.000239       0.017482       0.014133       0.006843      -0.058509      -0.031651       0.008677       0.022974              9.051126       5.235807       1.270375      -0.115288       9.801630       1.934379      12.115940          -0.005249
          246              C      17.684433      15.204809      30.207794       0.140090      33.694474 0.40955937E+03  0.95697032E+04                                 9.580508                            7.152875      -0.395786       1.887715                    0.998724      27.368039      80.717848       0.559563       0.468463      -1.024300       0.024176       0.035336       0.009987       0.043964      -0.026950       0.031947       0.002017       0.021313      -0.014968      -0.040786      -0.004818       0.045604             11.543841       6.347572       1.166335      -2.648990      12.357427       2.538391      15.926525           0.001328
          247              C      17.903423      14.538645      28.901385       0.135446      33.420788 0.40706718E+03  0.94979825E+04                                 9.509708                            7.118250      -0.402862       1.884194                    0.998816      27.407794      80.805935       0.562379       0.466779      -1.025113      -0.014038       0.019751      -0.035991       0.043388       0.035027       0.004565       0.005511       0.031477       0.009304      -0.040060       0.001879       0.038181             11.397908       6.202288      -2.644533      -0.700249      12.357097       2.228767      15.634339           0.001448
          248              C      17.696534      14.770314      26.609013       0.095873      25.476992 0.36068506E+03  0.81803123E+04                                 7.843336                            6.589522      -0.198760       1.957778                    0.997595      26.934334      78.770316       0.598210       0.451451      -1.031777      -0.010534       0.000420       0.043676       0.044931       0.019858       0.015937      -0.002593       0.043916       0.006082      -0.032721      -0.002004       0.034725              8.658924       5.139270      -0.777324       0.403585       8.971639       1.178935      11.865863          -0.005081
          249              C       7.193743      13.476541      26.389010      -0.094620      28.300480 0.42177455E+03  0.98724205E+04                                 8.223728                            6.991080       0.040625       2.016197                    0.998002      28.332647      82.121897       0.602176       0.434550      -1.049579      -0.018505      -0.020932       0.006641       0.028718      -0.001146      -0.002461       0.005746       0.002333      -0.014108      -0.008410       0.001908       0.006502              8.872231       5.768680      -1.351140       1.263773       8.854438       0.444593      11.993575           0.000935
          250              C       7.608616      12.749462      27.484164      -0.044377      28.046712 0.40199589E+03  0.92970280E+04                                 8.139422                            6.801754       0.062704       2.018207                    0.999366      27.978429      80.605554       0.613666       0.431570      -1.051401      -0.025603       0.000844       0.007260       0.026626       0.019653       0.003121       0.010128       0.002098      -0.039993      -0.019421      -0.009000       0.028421              8.788422       5.805158      -2.058129       1.245509       8.622693      -0.168626      11.937415          -0.003106
          251              C       7.498572      13.279866      28.772753      -0.085385      37.576942 0.49442002E+03  0.11962277E+05                                 9.814445                            7.486898      -0.022567       1.998650                    0.998550      28.381496      81.844396       0.595455       0.425147      -1.062355      -0.003892      -0.017473      -0.027975       0.033212       0.034149       0.003199       0.006805      -0.017654      -0.064863      -0.025359      -0.021510       0.046869             11.353989       7.491103      -3.826337       2.203796      12.309633      -0.986456      14.261231           0.000515
          252              C       8.168753      12.546630      29.909705       0.598817      22.458952 0.25781868E+03  0.54087426E+04                                 7.401033                            5.750868      -0.230579       1.966605                    0.999249      23.256375      66.702257       0.606933       0.481043      -1.009483       0.002450      -0.024232       0.014027       0.028106       0.015319      -0.099274       0.035530       0.090552      -0.007663      -0.103834      -0.021028       0.124862              8.400559       6.163142      -0.775584       2.835537      10.533613      -0.949165       8.504922           0.000238
          253              C      13.482871       9.898495      29.209519       0.656631      18.824509 0.21770587E+03  0.44091027E+04                                 6.716171                            5.403071      -0.340396       1.951286                    0.998766      22.459772      64.765804       0.601428       0.502855      -0.991346       0.019752       0.003509       0.013706       0.024297       0.022852      -0.110928      -0.039226       0.026791      -0.046488      -0.111937      -0.017025       0.128962              7.368623       6.086218      -0.498466       2.418237       8.958064       0.633486       7.061586          -0.000007
          254              C      12.550780       9.768892      27.913478      -0.123871      38.530982 0.50910009E+03  0.12423410E+05                                10.004314                            7.609669      -0.003120       2.000122                    0.997695      29.081349      84.567218       0.588449       0.426540      -1.060160       0.017639       0.029702      -0.036009       0.049899      -0.018342      -0.022385       0.010743       0.001085      -0.003283      -0.024017      -0.010829       0.034845             11.491423       8.042665       2.336362       3.537616      14.940052      -1.713980      11.491553           0.000006
          255              C      12.275665      10.948289      27.174735      -0.072587      32.920611 0.49555311E+03  0.12116762E+05                                 9.178710                            7.621711      -0.227253       1.892448                    0.998993      30.653226      91.804297       0.569854       0.439588      -1.043069       0.019698      -0.047788      -0.028198       0.058879       0.005576      -0.008544       0.026274      -0.026624       0.013170      -0.027361      -0.006925       0.034286             10.009518       7.225406       0.718038       2.608008      12.382973      -2.997231      10.420176          -0.000019
          256              C      11.452520      11.039013      25.962937      -0.143569      30.489837 0.46783123E+03  0.11162532E+05                                 8.425047                            7.218688       0.260048       2.060000                    0.999350      29.309845      83.908487       0.614574       0.417694      -1.067167       0.022187       0.009979      -0.017935       0.030224       0.005235       0.022904      -0.014382       0.015900       0.052994      -0.029607      -0.005163       0.034770              8.895961       6.556440      -0.927847       2.165714      11.783845      -1.625802       8.347598          -0.000011
          257              C      11.266541       9.707331      25.544963       0.097487      25.699340 0.34192082E+03  0.75842629E+04                                 7.572215                            6.191147       0.053993       2.021130                    0.999618      26.431424      74.261451       0.656856       0.420386      -1.059692       0.037815      -0.020724       0.026240       0.050478      -0.006713       0.006378      -0.001030       0.091150       0.060349      -0.056129       0.017840       0.038289              8.118172       4.863891       0.274245       1.631969      10.309320      -1.480602       9.181304          -0.000010
          258              C      12.012654       8.628376      27.472824       0.179164      34.379217 0.38155104E+03  0.87822621E+04                                 9.698814                            6.864574      -0.470150       1.876966                    0.998172      26.730106      78.933659       0.574575       0.463133      -1.024486      -0.007869      -0.014717      -0.029772       0.034131      -0.033257      -0.045040      -0.021190       0.076178      -0.071849      -0.071538      -0.004559       0.076097             11.683831       6.225057       1.882985       1.707143      16.685262      -4.468833      12.141174          -0.000012
          259              C      12.094087       7.387417      28.260169       0.156287      37.406063 0.45120190E+03  0.10772975E+05                                10.244766                            7.431232      -0.485300       1.862679                    0.997884      27.429632      81.085858       0.558933       0.458968      -1.032240       0.038641      -0.019518      -0.028742       0.051963       0.033219       0.036293       0.009761       0.046913      -0.041370      -0.039837      -0.025010       0.064847             12.520762       6.537379      -0.711904      -1.416951      19.688136      -5.216464      11.336770          -0.000027
          260              C      12.488050       5.077224      28.632780       0.093077      24.045919 0.32666905E+03  0.72793297E+04                                 7.620955                            6.302136      -0.396881       1.883668                    0.997919      27.435640      81.406213       0.602870       0.455931      -1.021921      -0.020326       0.046573      -0.005688       0.051133       0.005338       0.045384       0.036888       0.015423      -0.096078      -0.069352       0.008786       0.060566              8.365859       5.902773      -1.537923      -1.094927      10.884614      -1.374857       8.310190          -0.000004
          261              C      11.927917       4.918458      29.744135      -0.135401      27.307205 0.36282015E+03  0.82296711E+04                                 8.050683                            6.486821      -0.027985       1.993624                    0.997998      28.278700      82.339545       0.620885       0.434914      -1.042867      -0.007546      -0.004515       0.002616       0.009174       0.011820       0.024211       0.017569       0.011444      -0.034286      -0.029889      -0.007310       0.037199              9.011202       6.184063      -2.030047      -1.271010      12.102537      -1.411095       8.747006           0.000044
          262              C      11.469027       6.071934      30.197750      -0.067674      29.823417 0.39628859E+03  0.91239832E+04                                 8.414152                            6.677822       0.345274       2.100036                    0.999494      28.140582      80.649699       0.630440       0.421978      -1.058293       0.028824       0.016759      -0.032283       0.046410       0.012959       0.013674       0.003491       0.044820       0.057602      -0.035488       0.003557       0.031931              9.556288       6.510068      -2.699699      -1.502264      14.042557      -0.775660       8.116240          -0.000076
          263              C      11.497639       7.306413      29.481687      -0.087622      36.742136 0.48238427E+03  0.11624699E+05                                 9.718721                            7.424711      -0.150250       1.962013                    0.997901      28.339724      82.144099       0.593090       0.428546      -1.057934       0.014353      -0.025365       0.028845       0.041005       0.012585       0.048849       0.010404       0.033718      -0.042373      -0.047586      -0.013468       0.061054             11.371768       7.697203      -2.807678      -2.861585      15.929871      -0.372643      10.488230           0.000002
          264              C      10.787844       8.426840      30.134244       0.609171      21.013166 0.25029961E+03  0.52252045E+04                                 7.133558                            5.698786      -0.260257       1.960792                    0.999347      23.132949      66.722247       0.603014       0.486559      -1.004121      -0.001881       0.012363       0.022530       0.025767       0.072858      -0.015290      -0.083036       0.005021       0.010631      -0.104404      -0.013201       0.117605              7.927253       8.230576      -2.588668      -0.042620       8.609310       2.557237       6.941874           0.000003
          265              C       6.735933       4.013830      15.630900       0.726458      21.293490 0.22399634E+03  0.45816513E+04                                 7.421579                            5.564632      -0.633523       1.872305                    0.997253      22.048209      64.477949       0.577646       0.518398      -0.981096      -0.012836       0.051281       0.052074       0.074204       0.008731      -0.005326      -0.096703      -0.082272       0.105121      -0.068337      -0.058388       0.126725              8.740082       9.771036      -0.292244       1.761894       8.084895       3.657183       8.364314           0.000568
          266              C       6.916407       2.910575      14.623552      -0.094277      40.100572 0.49601552E+03  0.12011618E+05                                10.237778                            7.473679      -0.085074       1.976572                    0.998443      28.499137      82.244301       0.598956       0.422284      -1.064056       0.040745      -0.018375      -0.027965       0.052724       0.011846      -0.024510      -0.016573       0.043174      -0.039829      -0.032376      -0.012584       0.044959             12.540420      10.221367      -2.158791       3.693029      13.767548       4.980753      13.632346          -0.000810
          267              C       7.862802       1.915216      14.896368      -0.064305      31.207618 0.42459071E+03  0.99704345E+04                                 8.783108                            7.005003       0.060348       2.005625                    0.999525      28.849706      84.183570       0.601846       0.433388      -1.048644      -0.004725       0.012781      -0.030196       0.033128       0.018636      -0.008789      -0.016393       0.017400       0.047015      -0.030473      -0.000786       0.031259              9.902296       9.445114      -2.606495       2.797871      11.109988       2.594050       9.151786          -0.000165
          268              C       7.940933       0.801917      14.083751      -0.134473      30.431667 0.41808244E+03  0.97149744E+04                                 8.415786                            6.794866       0.352605       2.093894                    0.999740      28.642261      81.354567       0.636495       0.414125      -1.067705      -0.003814       0.025321       0.004685       0.026031      -0.012686       0.012649      -0.006293      -0.033049      -0.041394      -0.024815      -0.005327       0.030143              9.429309       9.555674      -1.861660       2.901129       9.636924       2.580212       9.095330           0.000180
          269              C       7.030851       0.682034      13.038494       0.083170      27.229914 0.34760037E+03  0.77653922E+04                                 8.037919                            6.338023       0.126713       2.056136                    0.999465      26.435422      75.273995       0.632651       0.433370      -1.048505      -0.028368       0.049950      -0.006756       0.057839       0.008886      -0.033254      -0.003661      -0.028703       0.003359      -0.041512       0.010142       0.031371              9.148201       8.901077      -1.896419       2.500516      10.172096       2.540483       8.371428          -0.003038
          270              C       6.118572       2.764123      13.489516       0.180704      35.355153 0.41167315E+03  0.96361191E+04                                 9.836224                            7.112150      -0.534016       1.846835                    0.998366      27.092630      80.102128       0.567905       0.460766      -1.028056       0.028942      -0.019743      -0.034499       0.049169       0.017224      -0.039418      -0.011498       0.040775      -0.077007      -0.045620      -0.013681       0.059301             11.892959      10.264755      -2.177972       5.004176      13.487741       1.824899      11.926381           0.005212
          271              C       5.144665       3.778924      12.952955       0.117777      36.185020 0.43137048E+03  0.10199964E+05                                 9.895725                            7.216576      -0.418314       1.875276                    0.998759      27.753691      82.055034       0.572156       0.452734      -1.034194      -0.034200      -0.014167      -0.012202       0.038978      -0.021263      -0.001666       0.017764       0.047747       0.071486      -0.047522       0.015249       0.032273             11.694164      11.336689      -0.155009       3.982261      16.113398      -0.622387       7.632404          -0.001197
          272              C       3.064795       4.002815      11.950792       0.080733      25.753236 0.34036785E+03  0.75757182E+04                                 7.751501                            6.290544      -0.015805       2.012994                    0.999122      26.415139      75.459284       0.631207       0.435973      -1.045311       0.028604      -0.013740       0.033188       0.045917      -0.010631      -0.002424       0.015882       0.074176       0.050722      -0.050559       0.018660       0.031900              8.415160       8.752183      -0.483420       2.095368      11.031089       0.043559       5.462208          -0.002346
          273              C       3.257377       5.343894      11.756062      -0.081546      28.397087 0.39633962E+03  0.91132268E+04                                 8.154835                            6.706515       0.095039       2.027071                    0.999495      27.942533      79.680061       0.625956       0.425557      -1.057477      -0.004951       0.020605       0.031977       0.038361      -0.007338       0.002312      -0.003252      -0.002090      -0.029888      -0.010665      -0.002413       0.013078              8.739953       9.514105      -0.534444       1.951436      11.242150       0.019696       5.463604          -0.000021
          274              C       4.451377       5.912855      12.159778      -0.055353      29.402889 0.41344399E+03  0.96534976E+04                                 8.470787                            6.951970      -0.160644       1.939148                    0.999001      28.731291      83.859430       0.598422       0.438359      -1.044665      -0.009497      -0.001512       0.014610       0.017491      -0.011104      -0.025098      -0.010223       0.004169       0.001683      -0.031675       0.005360       0.026315              8.993618      10.783286       0.033025       2.816707      10.274865      -0.637784       5.922703          -0.001642
          275              C       5.410978       5.127454      12.789006      -0.060083      38.913172 0.48567781E+03  0.11721649E+05                                10.062961                            7.433402      -0.134986       1.954698                    0.999105      28.578348      82.843773       0.594850       0.426637      -1.059328      -0.023054       0.010575      -0.013504       0.028735      -0.017731      -0.036925       0.011631      -0.000499       0.072310      -0.038773      -0.014101       0.052874             11.741838      13.291750       2.505731       4.145212      14.741956       0.315689       7.191808          -0.001502
          276              C       6.700718       5.772558      13.250721       0.552491      22.799652 0.27834340E+03  0.59503265E+04                                 7.496254                            5.996235      -0.409681       1.908407                    0.998017      23.862796      69.016944       0.591478       0.484404      -1.008049       0.037257       0.029661      -0.002515       0.047688       0.015597       0.000050      -0.094779      -0.041654       0.185669      -0.081199      -0.046509       0.127708              8.368691       9.847261       1.977845       1.154586       9.575851       2.643560       5.682961          -0.000248
          277              C      12.164504       7.451903      13.658002       0.553297      22.761474 0.28011629E+03  0.59967378E+04                                 7.488068                            6.015882      -0.413650       1.907558                    0.997819      23.883061      69.086931       0.590525       0.484497      -1.008169       0.037287      -0.026489      -0.018363       0.049287      -0.011450       0.000509       0.022972       0.025531       0.367245      -0.080679      -0.044391       0.125070              8.345501       9.947315      -2.305874      -0.174831      10.713375       0.222216       4.375814          -0.000294
          278              C      10.861560       8.234387      13.604540      -0.057323      39.017112 0.49023566E+03  0.11853631E+05                                10.083110                            7.469195      -0.125333       1.958714                    0.998966      28.556753      82.728433       0.593589       0.426750      -1.059765      -0.026201      -0.005209      -0.014165       0.030237       0.032309      -0.027041      -0.025691      -0.024260       0.019762      -0.039888      -0.017759       0.057648             11.764329      13.519903      -4.242446       2.232054      12.934503       3.194598       8.838582          -0.001701
          279              C       9.890953       7.872469      12.686619      -0.055909      29.115456 0.40658222E+03  0.94589037E+04                                 8.423539                            6.901600      -0.164048       1.940005                    0.998991      28.649794      83.621755       0.599282       0.439321      -1.043512      -0.010054      -0.008448       0.017993       0.022275       0.020240      -0.019547       0.004321       0.012393       0.030291      -0.032116       0.003742       0.028374              8.946570      10.756733      -1.418569       2.436903       8.655402       2.167073       7.427576          -0.001249
          280              C       8.710160       8.575571      12.602376      -0.077186      28.370090 0.39580438E+03  0.90866244E+04                                 8.121654                            6.682285       0.130578       2.037990                    0.999588      27.813385      78.930634       0.630643       0.423059      -1.060343      -0.006867      -0.035867       0.019996       0.041634       0.005389       0.003616       0.010361       0.003132      -0.008549      -0.011999      -0.001075       0.013074              8.700620       9.393091      -0.600285       1.959295       9.801198       2.460075       6.907572           0.000198
          281              C       8.530787       9.656792      13.448367       0.078790      25.809530 0.34097050E+03  0.75864984E+04                                 7.746626                            6.287469       0.038674       2.030589                    0.999169      26.360806      75.097142       0.633163       0.434777      -1.046855       0.029373      -0.009592       0.039490       0.050142       0.010990       0.002620      -0.035216       0.039227      -0.039477      -0.049543       0.018325       0.031218              8.400653       8.627619      -0.797351       2.031862       9.718328       2.365203       6.856011          -0.002202
          282              C      10.610657       9.334402      14.434330       0.116058      35.992960 0.43060535E+03  0.10172280E+05                                 9.851576                            7.205700      -0.400909       1.882421                    0.998739      27.657033      81.597710       0.573407       0.452173      -1.035031      -0.035254       0.014004      -0.004253       0.038171       0.018566       0.004358      -0.034374       0.010437      -0.027821      -0.044188       0.008959       0.035229             11.588517      11.294575      -2.030926       3.439571      13.105212       3.932896      10.365765          -0.001093
          283              C      11.572460       9.914703      15.419645       0.180147      34.776675 0.41251997E+03  0.96574587E+04                                 9.715794                            7.108189      -0.518145       1.850638                    0.998435      27.101957      80.042734       0.569618       0.459308      -1.029237       0.028013       0.037144      -0.016792       0.049461       0.009203      -0.038982       0.010756       0.056257      -0.029298      -0.042810      -0.013354       0.056165             11.591133      10.200897      -0.921726       5.208725      14.186746       0.008572      10.385756           0.005727
          284              C      12.485844      11.895053      16.172645       0.077486      26.608320 0.34323888E+03  0.76319734E+04                                 7.848137                            6.257603       0.207030       2.077854                    0.999748      26.357648      74.498814       0.643895       0.427810      -1.053524      -0.032314      -0.038592      -0.030689       0.058952       0.009049      -0.031486       0.010707      -0.030187       0.016919      -0.043076       0.014615       0.028461              8.764906       8.863717       0.004557       3.059781      11.057910      -0.227406       6.373090          -0.002533
          285              C      13.400327      11.228888      16.960637      -0.129477      29.571838 0.40261163E+03  0.92562776E+04                                 8.210328                            6.639997       0.381682       2.105590                    0.999799      28.231030      79.439485       0.648747       0.410658      -1.071272      -0.000663      -0.027563      -0.003993       0.027859       0.006193       0.018795       0.018005      -0.011423       0.018218      -0.022969      -0.008018       0.030987              9.073957       9.532221      -0.097889       3.352630      11.093465      -0.785868       6.596183           0.000042
          286              C      13.318891       9.862861      17.039696      -0.050039      30.238091 0.40773014E+03  0.94817699E+04                                 8.613794                            6.879613       0.045852       2.008902                    0.999410      28.373732      82.499650       0.605066       0.435298      -1.047076      -0.005753       0.008946      -0.028165       0.030106      -0.007317      -0.019960      -0.007547       0.023500       0.086218      -0.031416      -0.007230       0.038647              9.572558       9.444527       0.547705       3.703265      12.167631      -0.136625       7.105515           0.000212
          287              C      12.380198       9.169803      16.298037      -0.092094      39.565552 0.49817592E+03  0.12072744E+05                                10.146011                            7.492134      -0.097394       1.973173                    0.998314      28.474049      82.106211       0.598168       0.422532      -1.064280       0.038005       0.023679      -0.014998       0.047223      -0.001579      -0.027908       0.005834       0.054684       0.010821      -0.030454      -0.014389       0.044843             12.243061      10.331507      -0.102204       4.191249      17.547700      -1.823693       8.849976          -0.000642
          288              C      12.154602       7.688105      16.565345       0.721650      21.550200 0.22797823E+03  0.46827147E+04                                 7.484306                            5.619438      -0.619334       1.877039                    0.996956      22.133515      64.819573       0.574087       0.519426      -0.980813      -0.015831      -0.070467       0.017837       0.074393      -0.004499       0.001718       0.037212       0.008591       0.363678      -0.073390      -0.055003       0.128394              8.782090      10.173806      -1.008239       1.335376      11.367582      -1.654221       4.804883           0.000636
          289              C      10.905577       2.953019      17.340377       0.593772      22.138978 0.26047948E+03  0.54817878E+04                                 7.367268                            5.802782      -0.220415       1.974350                    0.999232      23.231091      66.861270       0.600381       0.484764      -1.006956      -0.003112       0.025686      -0.011872       0.028468       0.050952       0.058341       0.044928       0.075071       0.219789      -0.101338      -0.025165       0.126503              8.331303       8.459970      -2.340376      -1.670303      10.738500      -0.682967       5.795439           0.000287
          290              C      11.592263       1.603841      17.276223      -0.051059      37.296241 0.47794887E+03  0.11466542E+05                                 9.780483                            7.374354      -0.101462       1.981774                    0.998048      27.818778      79.890860       0.598353       0.426676      -1.061373       0.015201      -0.004715      -0.030255       0.034186       0.032663      -0.028429      -0.017678       0.029522      -0.051563      -0.031927      -0.027193       0.059120             11.639903       7.949412      -4.331581       1.423001      14.401615       1.677211      12.568681           0.000322
          291              C      11.538338       0.879031      16.095206      -0.077054      29.169531 0.41218248E+03  0.95713097E+04                                 8.286098                            6.828719       0.297572       2.087159                    0.999402      28.258813      80.992916       0.621733       0.424248      -1.058239       0.020970       0.000648       0.011085       0.023729       0.005589      -0.002040      -0.015259       0.010221       0.001480      -0.018373       0.002755       0.015618              9.280233       6.206776      -2.529447       0.502968      10.658072       2.322376      10.975852          -0.003084
          292              C      17.507261      31.963596      16.073498      -0.120330      30.106268 0.44049400E+03  0.10423077E+05                                 8.546332                            7.115612       0.026770       1.996083                    0.998596      29.112511      84.839979       0.600530       0.431038      -1.051716       0.004466       0.018535       0.002270       0.019200      -0.000397      -0.000104       0.011422      -0.023668       0.002071      -0.012187      -0.006541       0.018728              9.561741       6.129709      -2.321321      -0.055879      10.420206       1.781356      12.135307           0.001432
          293              C      17.983761      31.403058      17.238638       0.082947      26.229472 0.35898065E+03  0.81331971E+04                                 7.979196                            6.558122      -0.169537       1.963762                    0.997821      27.089435      79.220160       0.601723       0.449282      -1.032871       0.002037       0.032682       0.033972       0.047184      -0.001368      -0.018225       0.013572       0.007985      -0.061814      -0.032173       0.007354       0.024819              9.008604       5.213586      -1.266761       0.116563       9.764343       1.922601      12.047883          -0.005254
          294              C      12.182110       0.995673      18.393734       0.141352      33.666344 0.40918667E+03  0.95596388E+04                                 9.579458                            7.152689      -0.396530       1.887440                    0.998747      27.358622      80.706960       0.559162       0.468866      -1.023992       0.023346      -0.034155      -0.010526       0.042689       0.027206      -0.031390       0.001995       0.021744      -0.011378      -0.040569      -0.004698       0.045267             11.541893       6.347178      -1.165771       2.649217      12.356610       2.537156      15.921889           0.001323
          295              C      12.401103       1.661837      19.700144       0.135586      33.411993 0.40692122E+03  0.94942469E+04                                 9.511189                            7.119186      -0.397399       1.886025                    0.998792      27.404289      80.808695       0.562049       0.467070      -1.024897      -0.013459      -0.020213       0.036758       0.044055      -0.034405      -0.004422       0.006578       0.031576       0.006139      -0.039123       0.000827       0.038296             11.399740       6.203114       2.645393       0.699520      12.360285       2.228116      15.635821           0.001447
          296              C      12.194218       1.430169      21.992516       0.092345      25.581373 0.36264391E+03  0.82360786E+04                                 7.863810                            6.606479      -0.203803       1.955202                    0.997558      27.010928      79.054881       0.597551       0.451327      -1.031824      -0.011619      -0.000640      -0.043738       0.045260      -0.020834      -0.015333      -0.003303       0.044699       0.005277      -0.033736      -0.001251       0.034987              8.682028       5.151908       0.778184      -0.404430       8.995929       1.185090      11.898248          -0.005083
          297              C      12.696029       2.723941      22.212519      -0.097002      28.343733 0.42268543E+03  0.98985825E+04                                 8.228961                            6.995713       0.044724       2.016951                    0.998034      28.365782      82.224580       0.602383       0.434188      -1.049850      -0.018670       0.019558      -0.009187       0.028557      -0.000044       0.001471       0.005775       0.002403      -0.021331      -0.009968       0.004388       0.005581              8.877575       5.772580       1.352444      -1.265159       8.860587       0.442768      11.999558           0.000936
          298              C      13.110902       3.451021      21.117364      -0.040192      27.952723 0.40019782E+03  0.92456817E+04                                 8.124445                            6.788916       0.060069       2.018357                    0.999398      27.919762      80.411290       0.613881       0.431874      -1.051147      -0.025211       0.002280      -0.006851       0.026224      -0.017282      -0.002915       0.009578       0.001369      -0.041621      -0.018566      -0.007605       0.026171              8.772017       5.794837       2.055988      -1.241997       8.610820      -0.168550      11.910393          -0.003101
          299              C      13.000855       2.920617      19.828776      -0.086244      37.653822 0.49564699E+03  0.12001013E+05                                 9.831946                            7.499189      -0.029221       1.996113                    0.998550      28.420864      82.024931       0.594529       0.425488      -1.061999      -0.003707       0.017926       0.028015       0.033466      -0.034827      -0.001519       0.006874      -0.016723      -0.060368      -0.027194      -0.019289       0.046483             11.375025       7.503837       3.834240      -2.209084      12.332750      -0.990714      14.288489           0.000515
          300              C      13.671035       3.653853      18.691824       0.598624      22.467595 0.25793728E+03  0.54123369E+04                                 7.405304                            5.753809      -0.234380       1.965024                    0.999283      23.266549      66.757751       0.606467       0.481313      -1.009251       0.001154       0.024172      -0.013317       0.027622      -0.017502       0.100909       0.034268       0.087849      -0.008962      -0.105304      -0.020029       0.125334              8.405535       6.166457       0.776287      -2.837264      10.540376      -0.950996       8.509771           0.000238
          301              C       7.980559       6.301987      19.392010       0.649754      18.903892 0.21879871E+03  0.44365391E+04                                 6.732503                            5.415019      -0.347004       1.948660                    0.998731      22.520105      64.966811       0.601063       0.502558      -0.991547       0.018792      -0.003325      -0.011532       0.022298      -0.025757       0.111004      -0.040486       0.028807      -0.044685      -0.111165      -0.020115       0.131279              7.387184       6.101303       0.499678      -2.426352       8.980544       0.634382       7.079706          -0.000007
          302              C       7.048471       6.431591      20.688051      -0.123804      38.455900 0.50792508E+03  0.12385371E+05                                 9.984817                            7.595807       0.003856       2.002700                    0.997554      29.045453      84.381782       0.589681       0.425970      -1.060703       0.017183      -0.030015       0.035416       0.049502       0.018368       0.021840       0.011164       0.001319      -0.005468      -0.023361      -0.011398       0.034759             11.468103       8.028457      -2.330886      -3.531212      14.906257      -1.709478      11.469596           0.000006
          303              C       6.773355       5.252193      21.426794      -0.072782      32.945066 0.49603055E+03  0.12132545E+05                                 9.190452                            7.631986      -0.236595       1.889672                    0.999004      30.660045      91.869667       0.568676       0.440350      -1.042515       0.020280       0.048778       0.027791       0.059690      -0.004959       0.006394       0.026218      -0.025960       0.012582      -0.025284      -0.008690       0.033974             10.022376       7.234647      -0.715362      -2.612028      12.395587      -3.006122      10.436894          -0.000019
          304              C       5.950212       5.161470      22.638592      -0.142235      30.443019 0.46689544E+03  0.11133913E+05                                 8.413925                            7.208273       0.266711       2.062124                    0.999363      29.279928      83.781560       0.615466       0.417325      -1.067472       0.023140      -0.009394       0.018353       0.030992      -0.007025      -0.024403      -0.014742       0.014571       0.053664      -0.031806      -0.004011       0.035817              8.884606       6.547409       0.928355      -2.162859      11.770600      -1.624510       8.335811          -0.000011
          305              C       5.764236       6.493151      23.056565       0.097949      25.638357 0.34082693E+03  0.75530309E+04                                 7.556401                            6.177968       0.054398       2.022190                    0.999606      26.392845      74.089578       0.658158       0.419941      -1.060101       0.037314       0.021541      -0.024193       0.049413       0.005144      -0.007931      -0.000317       0.094083       0.069655      -0.058931       0.019366       0.039565              8.101249       4.854113      -0.273667      -1.629601      10.284522      -1.474938       9.165112          -0.000011
          306              C       6.510347       7.572106      21.128704       0.178014      34.361221 0.38137872E+03  0.87763070E+04                                 9.691960                            6.860720      -0.470208       1.877000                    0.998196      26.717402      78.857924       0.575091       0.462822      -1.024775      -0.007644       0.014070       0.030208       0.034190       0.033072       0.044956      -0.021829       0.077780      -0.070205      -0.072008      -0.004316       0.076324             11.674540       6.221392      -1.882278      -1.706230      16.668967      -4.463798      12.133259          -0.000013
          307              C       6.591781       8.813066      20.341360       0.158001      37.334487 0.45023576E+03  0.10745187E+05                                10.237568                            7.427572      -0.490638       1.861427                    0.997889      27.399016      81.003135       0.558531       0.459499      -1.031842       0.038203       0.018799       0.028333       0.051143      -0.033528      -0.037006       0.008216       0.044265      -0.040500      -0.041568      -0.022710       0.064278             12.510510       6.533453       0.711657       1.415850      19.668060      -5.211958      11.330017          -0.000026
          308              C       6.985748      11.123259      19.968748       0.091193      24.105196 0.32777952E+03  0.73115911E+04                                 7.641115                            6.320432      -0.400737       1.882278                    0.997888      27.490061      81.657681       0.600804       0.457028      -1.021123      -0.020392      -0.044525       0.005033       0.049231      -0.004277      -0.045496       0.036110       0.015245      -0.099680      -0.069930       0.010254       0.059676              8.387512       5.917697       1.539308       1.094800      10.910740      -1.383915       8.334099          -0.000003
          309              C       6.425613      11.282024      18.857393      -0.135065      27.315551 0.36304156E+03  0.82358525E+04                                 8.051648                            6.488548      -0.025322       1.994230                    0.998004      28.284898      82.360225       0.620846       0.434881      -1.042900      -0.006180       0.004270      -0.002165       0.007817      -0.013933      -0.025358       0.017578       0.010255      -0.033463      -0.030025      -0.009269       0.039294              9.011767       6.184846       2.029610       1.269505      12.102829      -1.412761       8.747627           0.000043
          310              C       5.966720      10.128548      18.403779      -0.064913      29.741143 0.39495135E+03  0.90846089E+04                                 8.395385                            6.664308       0.347761       2.101387                    0.999530      28.091955      80.446129       0.631460       0.421694      -1.058576       0.027467      -0.016879       0.031154       0.044832      -0.015766      -0.013697       0.003386       0.044466       0.060272      -0.037318       0.004508       0.032810              9.533360       6.496005       2.691159       1.499908      14.003389      -0.773676       8.100685          -0.000075
          311              C       5.995331       8.894069      19.119841      -0.091398      36.850273 0.48419532E+03  0.11679080E+05                                 9.734763                            7.436909      -0.147926       1.962201                    0.997769      28.396194      82.341053       0.592819       0.428347      -1.058075       0.014704       0.026087      -0.027009       0.040326      -0.014243      -0.048911       0.009839       0.033185      -0.043224      -0.047815      -0.013619       0.061434             11.390412       7.710082       2.813440       2.866377      15.956668      -0.372413      10.504486           0.000002
          312              C       5.285533       7.773642      18.467285       0.610488      20.990471 0.24997008E+03  0.52173342E+04                                 7.133804                            5.698996      -0.259258       1.960961                    0.999376      23.120012      66.708976       0.602290       0.487237      -1.003632      -0.000434      -0.009877      -0.020495       0.022755      -0.071694       0.014436      -0.082752       0.004037       0.005823      -0.103479      -0.012855       0.116334              7.927188       8.231124       2.587751       0.041805       8.608022       2.556935       6.942418           0.000003
          313              C      14.989420      31.831393      28.387181       0.727331      21.301017 0.22407602E+03  0.45838228E+04                                 7.423266                            5.565558      -0.632180       1.872483                    0.997250      22.055468      64.509154       0.577591       0.518386      -0.981073      -0.010449       0.053777      -0.052727       0.076034      -0.005862      -0.007228       0.096996      -0.092604       0.070049      -0.068325      -0.058284       0.126609              8.742150       9.773920       1.762074       0.293026       8.365670      -3.657824       8.086859           0.000569
          314              C      15.169895      30.824045      29.490435      -0.094105      40.141663 0.49664099E+03  0.12031457E+05                                10.247438                            7.480659      -0.083470       1.976626                    0.998544      28.519198      82.338427       0.598359       0.422541      -1.063815       0.040084      -0.028613       0.017265       0.052187      -0.024708      -0.011250       0.015815       0.039877      -0.045706      -0.031438      -0.012873       0.044311             12.552419      10.228450       3.695683       2.160034      13.645249      -4.988039      13.783557          -0.000812
          315              C      16.116292      31.096861      30.485795      -0.063827      31.191658 0.42443200E+03  0.99646913E+04                                 8.775367                            6.999553       0.075426       2.010329                    0.999577      28.841217      84.120369       0.602680       0.432876      -1.049068      -0.004827      -0.031123      -0.012512       0.033890      -0.010804      -0.017388       0.016850      -0.016729      -0.055024      -0.030622      -0.002634       0.033256              9.892904       9.434033       2.794215       2.602745       9.143580      -2.592822      11.101099          -0.000161
          316              C      16.194425      30.284243      31.599094      -0.132678      30.392422 0.41733075E+03  0.96936066E+04                                 8.409173                            6.788892       0.352419       2.094187                    0.999767      28.622567      81.294906       0.636726       0.414141      -1.067643      -0.003712       0.004080      -0.024217       0.024837       0.011844       0.015069       0.006048       0.005901       0.064170      -0.023480      -0.006761       0.030241              9.421746       9.550389       2.898121       1.863905       9.084649      -2.574705       9.630201           0.000181
          317              C      15.284343      29.238986      31.718978       0.078936      27.400806 0.35055401E+03  0.78492110E+04                                 8.077045                            6.370394       0.115843       2.051698                    0.999463      26.539879      75.696826       0.630124       0.434119      -1.047885      -0.027141      -0.006413      -0.049250       0.056598      -0.034547      -0.009631       0.004704      -0.017379       0.034964      -0.041874       0.007872       0.034002              9.192230       8.954923       2.518197       1.908542       8.409526      -2.544435      10.212241          -0.003032
          318              C      14.372061      29.690009      29.636888       0.182477      35.317539 0.41125767E+03  0.96226605E+04                                 9.824597                            7.105186      -0.530291       1.847995                    0.998318      27.070368      79.985385       0.568665       0.460329      -1.028439       0.027660      -0.035310       0.019269       0.048818      -0.039363      -0.016116       0.011419       0.058314      -0.025787      -0.044955      -0.013983       0.058938             11.877289      10.249067       4.994241       2.177031      11.908743      -1.821339      13.474056           0.005209
          319              C      13.398152      29.153449      28.622088       0.116990      36.153418 0.43095818E+03  0.10188168E+05                                 9.891993                            7.214668      -0.426390       1.873277                    0.998665      27.741781      82.021805       0.572027       0.452928      -1.034044      -0.033612      -0.013400       0.012677       0.038341      -0.001978       0.019819      -0.018494      -0.013051      -0.104559      -0.046248       0.013732       0.032516             11.688908      11.332715       3.980518       0.154344       7.629199       0.622489      16.104810          -0.001200
          320              C      11.318282      28.151286      28.398197       0.083014      25.771179 0.34072941E+03  0.75878325E+04                                 7.767312                            6.304741      -0.022879       2.010743                    0.999177      26.422374      75.566966       0.628698       0.437478      -1.044127       0.030571       0.034226       0.014151       0.048024      -0.001492       0.013052      -0.013575       0.010735      -0.137963      -0.050741       0.018980       0.031761              8.431904       8.765072       2.097517       0.489665       5.473656      -0.044041      11.056986          -0.002347
          321              C      11.510861      27.956556      27.057119      -0.086035      28.529612 0.39888508E+03  0.91873029E+04                                 8.183146                            6.731405       0.087016       2.023799                    0.999474      28.028741      80.017955       0.624268       0.425986      -1.057113      -0.003599       0.031966      -0.019659       0.037700       0.000179       0.005314       0.003841       0.012827       0.016751      -0.010240      -0.000256       0.010496              8.769463       9.545429       1.956495       0.534490       5.482690      -0.024019      11.280270          -0.000019
          322              C      12.704860      28.360273      26.488157      -0.053237      29.315022 0.41187949E+03  0.96066862E+04                                 8.446849                            6.932906      -0.149739       1.942831                    0.998919      28.688650      83.656885       0.600082       0.437614      -1.045236      -0.009710       0.016508       0.003134       0.019407      -0.024657       0.012046       0.009663       0.001284      -0.010548      -0.031363       0.004799       0.026564              8.967418      10.746900       2.805747      -0.034973       5.906067       0.637028      10.249286          -0.001639
          323              C      13.664462      28.989501      27.273558      -0.063474      39.096759 0.48839567E+03  0.11806525E+05                                10.101091                            7.459786      -0.146939       1.950229                    0.999053      28.668464      83.238016       0.592985       0.427280      -1.058676      -0.021756      -0.012420      -0.010078       0.027003      -0.037186       0.016831      -0.012233      -0.038295      -0.040479      -0.038207      -0.015883       0.054090             11.787197      13.345991       4.164529      -2.519387       7.218749      -0.319788      14.796852          -0.001505
          324              C      14.954201      29.451215      26.628453       0.552932      22.783555 0.27808837E+03  0.59435171E+04                                 7.492344                            5.993092      -0.412907       1.907826                    0.998021      23.853425      68.982140       0.591691       0.484340      -1.008082       0.036531      -0.003158      -0.029223       0.046888       0.000504      -0.015686       0.094642      -0.113762      -0.035794      -0.082013      -0.045602       0.127615              8.363977       9.841695       1.153775      -1.976374       5.680146      -2.641849       9.570091          -0.000242
          325              C       9.413384      29.858497      24.949109       0.549828      22.810742 0.28086080E+03  0.60161031E+04                                 7.494286                            6.020602      -0.413823       1.907237                    0.997784      23.918129      69.186874       0.590829       0.483972      -1.008537       0.037135      -0.018253       0.025822       0.048774       0.000198       0.013525      -0.022988      -0.172960      -0.220668      -0.081843      -0.044075       0.125918              8.352562       9.956033      -0.174913       2.309004       4.379068      -0.221889      10.722587          -0.000300
          326              C      19.115039      29.805036      24.166624      -0.056687      39.030363 0.49039363E+03  0.11859575E+05                                10.089938                            7.473763      -0.135037       1.955671                    0.999003      28.560247      82.772626       0.592948       0.427135      -1.059422      -0.025842      -0.014996       0.005664       0.030410      -0.027070      -0.031855       0.024341      -0.021882       0.027705      -0.039931      -0.016474       0.056405             11.772799      13.528432       2.233721       4.245883       8.845004      -3.197559      12.944960          -0.001700
          327              C      18.144432      28.887115      24.528543      -0.054929      29.053885 0.40544029E+03  0.94248160E+04                                 8.405215                            6.885788      -0.156021       1.942411                    0.998993      28.622143      83.481946       0.600826       0.438542      -1.044074      -0.010883       0.017566       0.008877       0.022490      -0.018141      -0.021316      -0.005218      -0.009930      -0.032940      -0.032940       0.005888       0.027052              8.927354      10.726169       2.427412       1.415912       7.414009      -2.167417       8.641885          -0.001255
          328              C      16.963638      28.802873      23.825441      -0.079514      28.442928 0.39718559E+03  0.91266132E+04                                 8.137795                            6.696572       0.134379       2.038667                    0.999588      27.857203      79.100353       0.629574       0.423392      -1.060095      -0.006536       0.021208       0.035414       0.041792       0.002579      -0.005786      -0.009593       0.003801      -0.002945      -0.011202      -0.000908       0.012111              8.717456       9.409412       1.959134       0.604849       6.918035      -2.464385       9.824919           0.000199
          329              C      16.784263      29.648864      22.744219       0.079911      25.771654 0.34034731E+03  0.75682987E+04                                 7.734137                            6.277398       0.047735       2.033715                    0.999168      26.337512      74.981098       0.634398       0.434178      -1.047336       0.030357       0.040035       0.010417       0.051312       0.002383      -0.011549       0.035454       0.036515      -0.043129      -0.049558       0.018270       0.031288              8.386909       8.615699       2.027216       0.799103       6.843994      -2.359609       9.701033          -0.002204
          330              C      18.864133      30.634827      23.066609       0.117421      35.949544 0.42994766E+03  0.10154711E+05                                 9.852286                            7.206250      -0.408906       1.880348                    0.998705      27.641997      81.593689       0.572558       0.452933      -1.034407      -0.034502      -0.004260      -0.014995       0.037860       0.007142      -0.018268       0.033674       0.019371      -0.001529      -0.044611       0.011347       0.033264             11.589639      11.294335       3.437979       2.032644      10.365823      -3.933294      13.108758          -0.001093
          331              C      19.825936      31.620142      22.486307       0.175896      34.826224 0.41333084E+03  0.96784996E+04                                 9.713599                            7.107397      -0.528043       1.847480                    0.998149      27.116719      80.022067       0.570744       0.458305      -1.030087       0.028733      -0.017181      -0.035906       0.049092      -0.038910      -0.009717      -0.010631       0.043289      -0.076869      -0.043118      -0.014329       0.057447             11.587414      10.199558       5.209005       0.919959      10.385104      -0.009637      14.177579           0.005736
          332              C       4.232387      -0.027876      20.505957       0.078172      26.606791 0.34324043E+03  0.76323843E+04                                 7.851280                            6.261182       0.202200       2.076742                    0.999778      26.352060      74.496585       0.643130       0.428297      -1.053173      -0.032012      -0.029751       0.038996       0.058571      -0.031448      -0.011184      -0.011423      -0.021420       0.040748      -0.044303       0.017096       0.027207              8.767648       8.868730       3.061937      -0.003146       6.376888       0.228136      11.057326          -0.002533
          333              C       5.146871       0.760116      21.172122      -0.131793      29.577991 0.40278617E+03  0.92601952E+04                                 8.206163                            6.637476       0.382125       2.105888                    0.999801      28.241976      79.439090       0.649528       0.410169      -1.071718      -0.000950      -0.004641       0.029292       0.029673       0.016196      -0.005616      -0.019023      -0.015255       0.008787      -0.021387      -0.008732       0.030118              9.068677       9.525478       3.349472       0.100150       6.592881       0.786772      11.087672           0.000040
          334              C       5.065438       0.839174      22.538149      -0.052865      30.347560 0.40953321E+03  0.95357605E+04                                 8.639962                            6.899754       0.034865       2.004703                    0.999401      28.441256      82.792242       0.603435       0.435923      -1.046531      -0.005305      -0.027732      -0.009744       0.029869      -0.020931       0.007893       0.006059      -0.032538      -0.081199      -0.032096      -0.008008       0.040103              9.602355       9.475112       3.716233      -0.549256       7.126539       0.136541      12.205415           0.000208
          335              C       4.126746       0.097514      23.231207      -0.088948      39.401398 0.49580470E+03  0.11998760E+05                                10.113367                            7.470844      -0.084498       1.977905                    0.998326      28.396434      81.777162       0.599543       0.422143      -1.064720       0.038323      -0.013672      -0.025382       0.047957      -0.026309       0.000230      -0.006445       0.021813      -0.092623      -0.032469      -0.011639       0.044108             12.200201      10.300570       4.178519       0.097655       8.824277       1.813584      17.475755          -0.000644
          336              C      14.905753       0.364822      24.712905       0.722092      21.530893 0.22777205E+03  0.46766032E+04                                 7.474744                            5.613488      -0.614815       1.878436                    0.997048      22.115006      64.715388       0.575015       0.518796      -0.981283      -0.014711       0.017529       0.071157       0.074747       0.001012       0.004170      -0.037611      -0.179168      -0.195207      -0.073462      -0.055931       0.129393              8.769534      10.161425       1.333085       1.004119       4.798934       1.650162      11.348242           0.000636
          337              C      13.656736       1.139851      29.447990       0.590006      22.195771 0.26125314E+03  0.55019869E+04                                 7.376985                            5.809194      -0.226303       1.972111                    0.999255      23.272502      66.997924       0.600408       0.484397      -1.007176       0.000249      -0.012333      -0.021722       0.024980       0.059410      -0.050572      -0.043625      -0.076148      -0.221607      -0.100820      -0.026458       0.127278              8.343350       8.471474      -1.672554       2.346493       5.802293       0.682991      10.756284           0.000288
          338              C      14.343424       1.075697      30.797169      -0.050605      37.340499 0.47849122E+03  0.11485367E+05                                 9.795612                            7.384041      -0.109790       1.979269                    0.997984      27.844642      80.043603       0.597159       0.427312      -1.060741       0.015783      -0.030070       0.005970       0.034482      -0.028368      -0.033138       0.020003       0.038313      -0.025032      -0.031946      -0.028262       0.060208             11.659383       7.961252       1.424476       4.341136      12.585984      -1.679648      14.430911           0.000320
          339              C      19.791830      32.295698      31.521979      -0.079363      29.217408 0.41301640E+03  0.95957958E+04                                 8.295221                            6.835882       0.289675       2.084603                    0.999390      28.291099      81.114673       0.621354       0.424281      -1.058189       0.020729       0.012307      -0.000817       0.024121      -0.004154      -0.007270       0.015837       0.004076      -0.014090      -0.018606       0.000250       0.018356              9.290991       6.213408       0.502329       2.533266      10.986837      -2.326562      10.672727          -0.003075
          340              C      14.756097      32.274007       0.437414      -0.117079      30.020266 0.43877700E+03  0.10372966E+05                                 8.532802                            7.103669       0.023198       1.995975                    0.998546      29.058781      84.662029       0.600750       0.431274      -1.051506       0.005162       0.002417      -0.019782       0.020587       0.000981       0.001653      -0.010589      -0.011689       0.035333      -0.012236      -0.005787       0.018023              9.546747       6.119627      -0.055765       2.316945      12.115817      -1.780005      10.404797           0.001434
          341              C       9.730269       1.038128       0.997951       0.079009      26.343788 0.36102426E+03  0.81918900E+04                                 8.005517                            6.580064      -0.182339       1.958711                    0.997789      27.169214      79.538223       0.600210       0.449733      -1.032514       0.001405       0.034295      -0.033223       0.047769      -0.017592       0.000235      -0.013457       0.035064       0.019491      -0.032086       0.008460       0.023626              9.039245       5.230485       0.115393       1.269117      12.095940      -1.930342       9.791311          -0.005245
          342              C      14.933272       2.193208      31.405336       0.140319      33.691051 0.40953776E+03  0.95689115E+04                                 9.578653                            7.151904      -0.395980       1.887453                    0.998695      27.366803      80.708568       0.559702       0.468361      -1.024373       0.024122      -0.010369       0.036447       0.044919      -0.033268      -0.026838      -0.002052       0.018483      -0.022526      -0.041729      -0.004687       0.046417             11.540875       6.346548       2.648736       1.166596      15.920293      -2.535795      12.355784           0.001328
          343              C      15.152264       3.499617      30.739171       0.135147      33.433136 0.40727640E+03  0.95038478E+04                                 9.512024                            7.120303      -0.403272       1.884069                    0.998795      27.406335      80.799235       0.562285       0.466809      -1.025122      -0.013243       0.035680       0.021101       0.043516      -0.005306       0.034529      -0.006190       0.010557      -0.053237      -0.039961       0.001950       0.038011             11.400361       6.203083       0.700498      -2.644983      15.638929      -2.229546      12.359071           0.001452
          344              C      14.945380       5.791989      30.970838       0.091156      25.614968 0.36331382E+03  0.82548863E+04                                 7.871982                            6.614945      -0.205043       1.954666                    0.997609      27.026701      79.111544       0.596864       0.451650      -1.031666      -0.011795      -0.043450       0.001273       0.045040      -0.016321       0.020697       0.002607       0.019559      -0.072405      -0.034143      -0.001895       0.036038              8.690601       5.157542      -0.403334      -0.777310      11.908585      -1.191789       9.005678          -0.005081
          345              C      15.447189       6.011993      29.677065      -0.093735      28.228559 0.42035923E+03  0.98301045E+04                                 8.206546                            6.976951       0.051617       2.020139                    0.998039      28.286884      81.925824       0.603152       0.434252      -1.049858      -0.019311      -0.008926      -0.019174       0.028639       0.002088       0.000307      -0.005401       0.011215       0.007152      -0.009590       0.004197       0.005393              8.852855       5.756666      -1.259845      -1.347533      11.967298      -0.444442       8.834599           0.000935
          346              C      15.862061       4.916839      28.949986      -0.043811      28.080405 0.40266778E+03  0.93170778E+04                                 8.149852                            6.811509       0.061328       2.017535                    0.999393      27.996221      80.693947       0.612636       0.432087      -1.051016      -0.025575      -0.006951      -0.000760       0.026514      -0.002293       0.018678      -0.010265       0.019690       0.013676      -0.019265      -0.007504       0.026769              8.799065       5.812290      -1.248062      -2.059079      11.955423       0.169726       8.629481          -0.003097
          347              C      15.752014       3.628250      29.480391      -0.084117      37.519130 0.49358399E+03  0.11936997E+05                                 9.804527                            7.480706      -0.023491       1.998690                    0.998585      28.357792      81.758704       0.595685       0.425163      -1.062345      -0.004690       0.028582      -0.016041       0.033110      -0.001800       0.032299      -0.006999       0.023306       0.059226      -0.025280      -0.019675       0.044955             11.341165       7.483831      -2.200611      -3.821250      14.245317       0.984986      12.294348           0.000514
          348              C       5.417593       2.491298      28.747156       0.596213      22.510442 0.25854294E+03  0.54275507E+04                                 7.411233                            5.758432      -0.234852       1.964861                    0.999252      23.286913      66.804395       0.606635       0.480958      -1.009563       0.000931      -0.013011      -0.024685       0.027919       0.099610       0.015420      -0.033472       0.049083      -0.130575      -0.102680      -0.022118       0.124797              8.412267       6.171398      -2.840075      -0.777899       8.516500       0.951962      10.548905           0.000237
          349              C      10.731712       3.191486      26.099021       0.651599      18.859842 0.21819139E+03  0.44212341E+04                                 6.724144                            5.408923      -0.340184       1.951155                    0.998698      22.483830      64.844198       0.601153       0.502823      -0.991398       0.019352      -0.012118       0.003406       0.023085       0.111574       0.025260       0.039703       0.037239      -0.019448      -0.111897      -0.019222       0.131119              7.377693       6.093516      -2.422129      -0.498871       7.070260      -0.634291       8.969302          -0.000008
          350              C       9.799624       4.487527      25.969417      -0.125297      38.507366 0.50880858E+03  0.12412618E+05                                 9.994084                            7.603010       0.005906       2.003151                    0.997600      29.069961      84.479299       0.589317       0.426038      -1.060635       0.018110       0.034323       0.030249       0.049204       0.022477      -0.017890      -0.010728       0.003806      -0.001018      -0.023626      -0.011109       0.034735             11.478569       8.035437      -3.534376       2.333901      11.480217       1.710863      14.920052           0.000006
          351              C       9.524510       5.226269      27.148814      -0.071313      32.896588 0.49512017E+03  0.12103422E+05                                 9.175667                            7.620237      -0.230829       1.891555                    0.998919      30.637655      91.744511       0.569706       0.439802      -1.042951       0.020744       0.027325      -0.048655       0.059534       0.008621       0.005408      -0.026685      -0.018360       0.035529      -0.027608      -0.007016       0.034624             10.005502       7.223161      -2.606877       0.716975      10.417196       2.996611      12.376151          -0.000020
          352              C       8.701367       6.438067      27.239537      -0.144066      30.508896 0.46830929E+03  0.11176860E+05                                 8.428927                            7.222615       0.252905       2.057732                    0.999355      29.321609      83.954818       0.614372       0.417722      -1.067143       0.022387       0.017263       0.009556       0.029841      -0.024806       0.006932       0.014434      -0.018207      -0.053688      -0.032107      -0.004480       0.036587              8.899695       6.559235      -2.165817      -0.927429       8.351025       1.626861      11.788825          -0.000011
          353              C       8.515389       6.856041      25.907855       0.096911      25.673055 0.34148759E+03  0.75719445E+04                                 7.565685                            6.186124       0.051769       2.020982                    0.999584      26.416363      74.195992       0.657325       0.420236      -1.059830       0.037425      -0.025719      -0.020041       0.049636      -0.006837      -0.004545       0.000345       0.016439      -0.168433      -0.056367       0.017401       0.038966              8.110977       4.860030      -1.630185       0.274316       9.173445       1.479236      10.299456          -0.000010
          354              C       9.261498       4.928181      24.828901       0.182392      34.315977 0.38075176E+03  0.87598336E+04                                 9.690955                            6.860147      -0.475387       1.875553                    0.998216      26.698411      78.838450       0.574376       0.463507      -1.024214      -0.008664       0.031249      -0.014292       0.035437       0.044012      -0.032841       0.021095       0.072828      -0.081996      -0.070626      -0.004760       0.075386             11.673284       6.220722      -1.705919       1.881563      12.132493       4.464160      16.666637          -0.000013
          355              C       9.342930       4.140837      23.587942       0.157235      37.373319 0.45082292E+03  0.10761263E+05                                10.237555                            7.427217      -0.476980       1.865250                    0.997897      27.415268      81.023468       0.559205       0.458857      -1.032341       0.038333       0.028035      -0.020307       0.051650      -0.036034       0.034400      -0.009930       0.043258      -0.049188      -0.040355      -0.024861       0.065216             12.510656       6.533509       1.416107      -0.711663      11.330621       5.212706      19.667838          -0.000026
          356              C       9.736892       3.768227      21.277749       0.090872      24.106855 0.32782524E+03  0.73117364E+04                                 7.635482                            6.315600      -0.389441       1.885454                    0.997879      27.481851      81.587231       0.601880       0.456266      -1.021707      -0.020962       0.005007       0.045914       0.050720      -0.045785       0.004958      -0.037127       0.057926       0.022609      -0.070263       0.009093       0.061171              8.381356       5.913707       1.094809      -1.538117       8.327919       1.382314      10.902443          -0.000003
          357              C       9.176757       2.656872      21.118984      -0.133949      27.297580 0.36263649E+03  0.82243854E+04                                 8.047935                            6.484542      -0.024738       1.994562                    0.998006      28.272580      82.313550       0.621092       0.434829      -1.042929      -0.006438      -0.003319      -0.006435       0.009689      -0.024794       0.012527      -0.018102       0.021958       0.004360      -0.030645      -0.007419       0.038064              9.008331       6.181287       1.268781      -2.028324       8.743617       1.414071      12.100089           0.000043
          358              C       8.717866       2.203257      22.272460      -0.066012      29.783531 0.39565176E+03  0.91050095E+04                                 8.404112                            6.670632       0.346647       2.100838                    0.999526      28.115546      80.540107       0.631083       0.421747      -1.058513       0.027679       0.030990       0.016899       0.044857      -0.014208       0.013843      -0.004184      -0.008446      -0.098873      -0.036860       0.003446       0.033413              9.544196       6.502761       1.500358      -2.695579       8.107050       0.775110      14.022778          -0.000074
          359              C       8.746480       2.919319      23.506939      -0.089607      36.824592 0.48369519E+03  0.11664906E+05                                 9.733969                            7.435799      -0.152029       1.960930                    0.997908      28.385481      82.323369       0.592491       0.428662      -1.057799       0.014293      -0.028580      -0.026475       0.041498      -0.049757       0.012527      -0.010272       0.040037      -0.024266      -0.049646      -0.011776       0.061422             11.389911       7.709843       2.866487      -2.813662      10.503815       0.372189      15.956075           0.000001
          360              C       8.036683       2.266762      24.627367       0.609827      21.025174 0.25046095E+03  0.52296176E+04                                 7.137140                            5.701304      -0.255981       1.961655                    0.999407      23.142029      66.763563       0.602749       0.486676      -1.004023      -0.003478      -0.020986       0.012405       0.024625       0.016246       0.071770       0.082509      -0.000659      -0.008933      -0.102536      -0.014642       0.117178              7.931248       8.235103       0.042639      -2.589696       6.945482      -2.558920       8.613160           0.000003
          361              C      14.989399      16.770108      20.214348       0.727416      21.284377 0.22386762E+03  0.45787436E+04                                 7.422434                            5.565021      -0.637515       1.871009                    0.997097      22.043531      64.479958       0.577268       0.518769      -0.980839      -0.012515      -0.052743       0.052215       0.075265       0.005351       0.006028       0.097022      -0.092128       0.071166      -0.068250      -0.058226       0.126476              8.741205       9.772663      -1.761974      -0.292622       8.364819      -3.657668       8.086133           0.000568
          362              C      15.169874      17.777456      19.111093      -0.096724      40.223983 0.49779821E+03  0.12067035E+05                                10.261717                            7.489636      -0.085986       1.975621                    0.998439      28.556766      82.484393       0.597943       0.422571      -1.063750       0.039297       0.028363      -0.016203       0.051100       0.024466       0.012239       0.016251       0.041004      -0.047054      -0.031880      -0.013302       0.045182             12.571299      10.244924      -3.703597      -2.162119      13.666128      -4.996382      13.802846          -0.000811
          363              C      16.116269      17.504640      18.115734      -0.062454      31.149532 0.42364194E+03  0.99415541E+04                                 8.767391                            6.992759       0.071719       2.009274                    0.999557      28.818525      84.036000       0.603006       0.432842      -1.049084      -0.005531       0.032287       0.013685       0.035501       0.009496       0.016924       0.016700      -0.015836      -0.053715      -0.030120      -0.001621       0.031740              9.883899       9.427465      -2.792859      -2.600869       9.135607      -2.588589      11.088624          -0.000159
          364              C      16.194401      18.317259      17.002435      -0.131898      30.401447 0.41743294E+03  0.96968520E+04                                 8.413423                            6.792358       0.349265       2.093289                    0.999756      28.623257      81.308140       0.636175       0.414463      -1.067406      -0.002077      -0.005403       0.022469       0.023202      -0.011141      -0.015054       0.006338       0.006178       0.066155      -0.023067      -0.007601       0.030668              9.426743       9.554788      -2.899487      -1.864438       9.090064      -2.577779       9.635377           0.000183
          365              C      15.284321      19.362516      16.882551       0.083563      27.250663 0.34807166E+03  0.77783103E+04                                 8.040579                            6.340649       0.132322       2.057670                    0.999512      26.446619      75.309703       0.632790       0.433142      -1.048676      -0.028976       0.006835       0.051352       0.059358       0.033854       0.007206       0.004033      -0.015461       0.041030      -0.041742       0.010501       0.031241              9.150864       8.906413      -2.502590      -1.897518       8.373612      -2.539098      10.172568          -0.003030
          366              C      14.372042      18.911492      18.964640       0.181720      35.307737 0.41105870E+03  0.96182090E+04                                 9.828576                            7.107412      -0.532749       1.847386                    0.998348      27.070908      80.024993       0.568022       0.460840      -1.028008       0.028628       0.034659      -0.019350       0.048941       0.038403       0.016909       0.012087       0.058278      -0.027466      -0.043988      -0.014987       0.058975             11.882940      10.256701      -5.000161      -2.174851      11.917022      -1.823244      13.475096           0.005215
          367              C      13.398136      19.448053      19.979440       0.118368      36.108788 0.43033358E+03  0.10169741E+05                                 9.884906                            7.210010      -0.424129       1.874240                    0.998713      27.719248      81.941175       0.572142       0.453000      -1.034000      -0.032997       0.012182      -0.011619       0.037043       0.001519      -0.021481      -0.016979      -0.013263      -0.101919      -0.046022       0.014462       0.031560             11.680386      11.323846      -3.976958      -0.154318       7.624067       0.622578      16.093245          -0.001197
          368              C      11.318267      20.450216      20.203331       0.082687      25.712480 0.33971925E+03  0.75577011E+04                                 7.744968                            6.286387      -0.015756       2.013601                    0.999098      26.384675      75.355175       0.631136       0.436228      -1.045154       0.029828      -0.034111      -0.013268       0.047215       0.002502      -0.012694      -0.014328       0.009934      -0.132344      -0.049155       0.017885       0.031270              8.407432       8.741728      -2.091605      -0.485166       5.457694      -0.042352      11.022873          -0.002345
          369              C      11.510849      20.644945      21.544410      -0.084956      28.474809 0.39780650E+03  0.91560257E+04                                 8.172231                            6.721559       0.091196       2.025308                    0.999436      27.991532      79.876965       0.624844       0.425892      -1.057198      -0.004768      -0.032429       0.020201       0.038502      -0.002377      -0.008065       0.003803       0.011805       0.014306      -0.009318      -0.003822       0.013140              8.758227       9.532731      -1.954393      -0.536294       5.474865      -0.020997      11.267085          -0.000019
          370              C      12.704849      20.241228      22.113371      -0.052455      29.318157 0.41188887E+03  0.96079201E+04                                 8.453872                            6.938633      -0.157022       1.940803                    0.998973      28.682464      83.670581       0.599043       0.438328      -1.044706      -0.009730      -0.014481      -0.001144       0.017484       0.024665      -0.011277       0.009036       0.000861      -0.008817      -0.030645       0.004390       0.026255              8.975124      10.757131      -2.808680       0.034403       5.910524       0.637307      10.257717          -0.001642
          371              C      13.664448      19.612001      21.327971      -0.062965      38.981836 0.48679221E+03  0.11753752E+05                                10.068342                            7.437595      -0.131047       1.955529                    0.999035      28.610458      82.920059       0.595279       0.426140      -1.059774      -0.022378       0.013537       0.011871       0.028722       0.036787      -0.017673      -0.012071      -0.036125      -0.035370      -0.038439      -0.014450       0.052889             11.747789      13.298205      -4.147420       2.507822       7.195021      -0.316171      14.750142          -0.001504
          372              C      14.954188      19.150286      21.973075       0.553317      22.772574 0.27795204E+03  0.59396907E+04                                 7.489615                            5.991519      -0.414517       1.907548                    0.997950      23.844742      68.944750       0.591802       0.484323      -1.008122       0.036943       0.003144       0.029989       0.047686       0.001000       0.017221       0.094016      -0.113163      -0.031313      -0.081342      -0.045685       0.127027              8.360544       9.836819      -1.152559       1.974064       5.677903      -2.640669       9.566911          -0.000245
          373              C       9.413373      18.743004      23.652420       0.553646      22.752542 0.28000927E+03  0.59939366E+04                                 7.487462                            6.015793      -0.415952       1.907129                    0.997738      23.874501      69.061575       0.590367       0.484668      -1.008070       0.035316       0.018119      -0.027867       0.048498      -0.001388      -0.013242      -0.023733      -0.170160      -0.215588      -0.080409      -0.043479       0.123889              8.344622       9.945852       0.174717      -2.305260       4.375466      -0.222015      10.712548          -0.000294
          374              C       8.110429      18.796466      24.434904      -0.055157      38.916072 0.48876756E+03  0.11808733E+05                                10.066144                            7.457988      -0.124843       1.959405                    0.998988      28.506738      82.538331       0.594064       0.426749      -1.059815      -0.027326       0.015886      -0.005423       0.032070       0.025560       0.032308       0.025026      -0.023359       0.024017      -0.039720      -0.016535       0.056255             11.743540      13.494915      -2.228664      -4.232300       8.824811      -3.189026      12.910894          -0.001703
          375              C      18.144424      19.714387      24.072985      -0.056723      29.125095 0.40675114E+03  0.94636403E+04                                 8.424469                            6.902406      -0.164343       1.939617                    0.998987      28.657413      83.642485       0.599340       0.439242      -1.043579      -0.010304      -0.016651      -0.009230       0.021648       0.019186       0.019641      -0.004846      -0.010317      -0.033539      -0.031863       0.004257       0.027605              8.947470      10.756946      -2.436695      -1.418882       7.428330      -2.167429       8.657134          -0.001253
          376              C      16.963631      19.798629      24.776087      -0.080387      28.442511 0.39722272E+03  0.91271398E+04                                 8.134688                            6.694220       0.134211       2.038606                    0.999617      27.860473      79.092942       0.630098       0.423055      -1.060369      -0.006172      -0.022986      -0.035681       0.042890      -0.001006       0.005235      -0.009467       0.004796       0.002702      -0.011164       0.000021       0.011143              8.713974       9.405341      -1.958393      -0.604466       6.915467      -2.463075       9.821115           0.000198
          377              C      16.784256      18.952638      25.857309       0.080223      25.746208 0.33986019E+03  0.75550102E+04                                 7.730420                            6.273943       0.045968       2.033671                    0.999167      26.320917      74.929747       0.634394       0.434322      -1.047214       0.027407      -0.038910      -0.009166       0.048468      -0.001263       0.010073       0.036187       0.037637      -0.043630      -0.050138       0.018751       0.031387              8.383092       8.614208      -2.026225      -0.801562       6.839500      -2.356899       9.695568          -0.002203
          378              C       7.859524      17.966675      25.534919       0.115391      36.003115 0.43072119E+03  0.10176594E+05                                 9.857554                            7.209720      -0.402379       1.881956                    0.998732      27.662755      81.644325       0.572833       0.452555      -1.034721      -0.033109       0.002855       0.014768       0.036365      -0.006945       0.020018       0.033657       0.017890      -0.004545      -0.045136       0.010929       0.034207             11.595806      11.302261      -3.442947      -2.032602      10.371984      -3.934343      13.113173          -0.001094
          379              C       8.821326      16.981360      26.115221       0.175078      34.854473 0.41360648E+03  0.96888494E+04                                 9.727621                            7.116016      -0.518642       1.850680                    0.998292      27.138695      80.164657       0.569513       0.459111      -1.029392       0.028274       0.017420       0.035311       0.048474       0.040318       0.008442      -0.011387       0.043987      -0.072740      -0.043920      -0.014156       0.058076             11.605923      10.215109      -5.217354      -0.924030      10.398967      -0.007584      14.203694           0.005740
          380              C       9.734709      16.228359      28.095572       0.075794      26.666035 0.34420874E+03  0.76603801E+04                                 7.868351                            6.275161       0.187992       2.072057                    0.999785      26.387910      74.663542       0.641532       0.429002      -1.052593      -0.032501       0.030863      -0.039395       0.059673       0.030349       0.010059      -0.011436      -0.022824       0.033388      -0.042107       0.014241       0.027866              8.786836       8.891886      -3.070210       0.004233       6.391110       0.227909      11.077513          -0.002536
          381              C      10.649190      15.440366      27.429407      -0.131707      29.599969 0.40317894E+03  0.92723550E+04                                 8.215471                            6.645774       0.381197       2.105589                    0.999799      28.247643      79.492836       0.648320       0.410794      -1.071209      -0.003000       0.005940      -0.027742       0.028529      -0.017091       0.004777      -0.016241      -0.014870       0.011655      -0.021853      -0.006017       0.027870              9.078895       9.535736      -3.352739      -0.102819       6.600139       0.789607      11.100811           0.000043
          382              C      10.567754      15.361309      26.063380      -0.049274      30.227678 0.40750922E+03  0.94758271E+04                                 8.612868                            6.878421       0.044555       2.008525                    0.999380      28.369191      82.496551       0.605000       0.435383      -1.046972      -0.005509       0.027975       0.010296       0.030315       0.020227      -0.007848       0.008313      -0.031726      -0.079936      -0.032545      -0.006739       0.039284              9.571781       9.445667      -3.705454       0.542052       7.107069       0.140317      12.162607           0.000209
          383              C       9.629062      16.102968      25.370322      -0.090925      39.502934 0.49730296E+03  0.12044709E+05                                10.130403                            7.481892      -0.083764       1.977587                    0.998225      28.445210      81.964135       0.599098       0.422117      -1.064682       0.037782       0.014943       0.026289       0.048393       0.027132      -0.003509      -0.005194       0.023599      -0.090238      -0.030881      -0.014191       0.045071             12.222998      10.316781      -4.185924      -0.103141       8.838398       1.821042      17.513816          -0.000645
          384              C       9.403466      15.835661      23.888623       0.721733      21.555042 0.22803276E+03  0.46845102E+04                                 7.488473                            5.622371      -0.623383       1.875460                    0.996989      22.138079      64.855499       0.573543       0.519844      -0.980533      -0.016220      -0.017404      -0.070673       0.074570      -0.000121      -0.004724      -0.036550      -0.178578      -0.190366      -0.071945      -0.056052       0.127997              8.787064      10.180574      -1.336348      -1.008902       4.807140       1.655316      11.373478           0.000636
          385              C       8.154439      15.060631      19.153538       0.591660      22.189867 0.26117717E+03  0.55001324E+04                                 7.376357                            5.808879      -0.224256       1.972772                    0.999244      23.269603      66.993810       0.600326       0.484485      -1.007103      -0.001300       0.012689       0.024802       0.027890      -0.059737       0.051438      -0.045148      -0.073276      -0.218309      -0.100654      -0.026927       0.127581              8.342294       8.471017       1.672111      -2.345528       5.801506       0.683473      10.754358           0.000287
          386              C       8.841125      15.124786      17.804360      -0.052609      37.422736 0.47976684E+03  0.11524284E+05                                 9.811696                            7.395459      -0.111725       1.978119                    0.998100      27.881685      80.193283       0.596473       0.427495      -1.060570       0.015616       0.028887      -0.003875       0.033066       0.028322       0.033034       0.018280       0.040182      -0.019515      -0.031715      -0.027829       0.059544             11.678960       7.974419      -1.428548      -4.349518      12.607300      -1.680038      14.455160           0.000320
          387              C       8.787203      16.305803      17.079549      -0.074675      29.105077 0.41099918E+03  0.95369358E+04                                 8.273329                            6.818000       0.300515       2.088352                    0.999447      28.219645      80.850339       0.622349       0.424135      -1.058314       0.020587      -0.011664       0.001695       0.023722       0.002589       0.006529       0.014842       0.002110      -0.013676      -0.017379       0.000957       0.016422              9.265495       6.196940      -0.504329      -2.525352      10.958901      -2.314680      10.640643          -0.003074
          388              C       9.253797      16.327513      15.763096      -0.117185      30.001653 0.43831061E+03  0.10358128E+05                                 8.525844                            7.097028       0.024808       1.996542                    0.998548      29.043433      84.573534       0.601457       0.430926      -1.051826       0.004711      -0.001637       0.017613       0.018305       0.000392      -0.000299      -0.012165      -0.012466       0.035856      -0.012222      -0.007387       0.019608              9.539399       6.113582       0.054811      -2.314763      12.109681      -1.778920      10.394934           0.001433
          389              C       9.730294      15.162372      15.202558       0.080356      26.323854 0.36064223E+03  0.81808147E+04                                 7.999391                            6.574294      -0.174163       1.961054                    0.997736      27.155757      79.479490       0.600804       0.449421      -1.032724       0.000967      -0.035228       0.034914       0.049608       0.017014      -0.000090      -0.013579       0.033116       0.018834      -0.031106       0.008348       0.022758              9.032531       5.226431      -0.116040      -1.268901      12.086474      -1.928447       9.784689          -0.005249
          390              C       9.430970      14.007275      17.196193       0.142748      33.619053 0.40852030E+03  0.95388382E+04                                 9.563921                            7.141700      -0.389213       1.890119                    0.998670      27.329791      80.562710       0.560278       0.468189      -1.024506       0.023521       0.010561      -0.036158       0.044409       0.031959       0.026844      -0.002350       0.018298      -0.020927      -0.041017      -0.004107       0.045124             11.522073       6.338216      -2.644725      -1.165591      15.892911      -2.528194      12.335092           0.001327
          391              C       9.649961      12.700866      17.862358       0.136394      33.425215 0.40713232E+03  0.95002014E+04                                 9.512585                            7.120419      -0.406371       1.883195                    0.998813      27.407106      80.815742       0.562085       0.466989      -1.024963      -0.013254      -0.037090      -0.021281       0.044768       0.004863      -0.034853      -0.006153       0.010323      -0.048862      -0.039499       0.001535       0.037964             11.401286       6.203540      -0.700049       2.645248      15.639908      -2.227479      12.360411           0.001449
          392              C       9.443072      10.408494      17.630690       0.092196      25.571932 0.36243448E+03  0.82302400E+04                                 7.861929                            6.604640      -0.203074       1.955510                    0.997527      27.005386      79.036802       0.597617       0.451336      -1.031805      -0.010968       0.043972      -0.000757       0.045325       0.014166      -0.020402       0.002886       0.021195      -0.071489      -0.033367      -0.001439       0.034806              8.680117       5.150605       0.404571       0.777898      11.896821      -1.184421       8.992925          -0.005080
          393              C       9.944883      10.188490      18.924463      -0.093611      28.248656 0.42072448E+03  0.98410764E+04                                 8.211609                            6.980876       0.048698       2.019053                    0.998055      28.299177      81.979558       0.602848       0.434364      -1.049759      -0.019591       0.007901       0.019348       0.028645      -0.002402       0.000971      -0.005439       0.010146       0.003882      -0.008892       0.002451       0.006441              8.858659       5.759909       1.260503       1.349295      11.973907      -0.445149       8.842159           0.000936
          394              C      10.359758      11.283644      19.651542      -0.041925      28.008266 0.40131415E+03  0.92776063E+04                                 8.135994                            6.799883       0.063877       2.018951                    0.999392      27.945980      80.504224       0.613204       0.432066      -1.051067      -0.025597       0.007535       0.001105       0.026706       0.002449      -0.018251      -0.010206       0.018424       0.018262      -0.018701      -0.007784       0.026485              8.784045       5.802591       1.245343       2.056399      11.932246       0.170077       8.617297          -0.003099
          395              C      10.249713      12.572233      19.121137      -0.085441      37.544290 0.49394693E+03  0.11947360E+05                                 9.806962                            7.481990      -0.025023       1.998262                    0.998528      28.365800      81.773586       0.595839       0.424996      -1.062504      -0.003695      -0.027467       0.018204       0.033159       0.002095      -0.034710      -0.006479       0.020843       0.054039      -0.026799      -0.019227       0.046026             11.344437       7.485539       2.202173       3.823589      14.247438       0.989219      12.300333           0.000515
          396              C      10.919895      13.709184      19.854372       0.595874      22.520244 0.25866587E+03  0.54308304E+04                                 7.412706                            5.759258      -0.236181       1.964293                    0.999314      23.297471      66.841152       0.606672       0.480867      -1.009601       0.001890       0.012914       0.024299       0.027583      -0.101270      -0.016205      -0.033928       0.049289      -0.132456      -0.104547      -0.022166       0.126713              8.414188       6.172322       2.840264       0.778278       8.517742       0.952632      10.552499           0.000237
          397              C      16.234018      13.008997      22.502508       0.654696      18.831218 0.21777453E+03  0.44104078E+04                                 6.715211                            5.401922      -0.335051       1.953155                    0.998718      22.460057      64.745219       0.601885       0.502482      -0.991627       0.019298       0.011317      -0.003334       0.022618      -0.111233      -0.026773       0.040194       0.036883      -0.016570      -0.111829      -0.019510       0.131339              7.367922       6.085525       2.418119       0.498791       7.060813      -0.633398       8.957427          -0.000008
          398              C      15.301927      11.712956      22.632112      -0.125149      38.583410 0.50994325E+03  0.12449306E+05                                10.012802                            7.615660      -0.002526       2.000033                    0.997545      29.107720      84.665795       0.588245       0.426505      -1.060167       0.017741      -0.036318      -0.030669       0.050738      -0.022499       0.017796      -0.012018       0.003409       0.002722      -0.023745      -0.011537       0.035282             11.501307       8.050136       3.542232      -2.337210      11.504144       1.716939      14.949642           0.000006
          399              C      15.026810      10.974213      21.452715      -0.071331      32.917204 0.49547975E+03  0.12115757E+05                                 9.185764                            7.628304      -0.233054       1.890824                    0.998957      30.645840      91.815772       0.568748       0.440414      -1.042473       0.020581      -0.027356       0.047705       0.058718      -0.008774      -0.006955      -0.026404      -0.017461       0.037031      -0.028570      -0.005736       0.034306             10.017168       7.230679       2.610552      -0.713994      10.432441       3.005100      12.388385          -0.000020
          400              C      14.203665       9.762415      21.361992      -0.144694      30.496966 0.46799626E+03  0.11166464E+05                                 8.421781                            7.215003       0.264694       2.061049                    0.999363      29.319304      83.911220       0.615419       0.417121      -1.067628       0.024125      -0.016723      -0.010976       0.031339       0.023920      -0.006627       0.014962      -0.019323      -0.054954      -0.031975      -0.004461       0.036436              8.893001       6.553083       2.164767       0.929622       8.344405       1.627807      11.781515          -0.000011
          401              C      14.017688       9.344441      22.693674       0.097762      25.666590 0.34138288E+03  0.75685008E+04                                 7.561640                            6.182554       0.062050       2.023788                    0.999594      26.412573      74.162514       0.657980       0.419880      -1.060130       0.037702       0.026742       0.019483       0.050162       0.007274       0.006188       0.000616       0.015504      -0.167682      -0.056310       0.017356       0.038955              8.106791       4.857294       1.630326      -0.273621       9.170353       1.477112      10.292727          -0.000010
          402              C      14.763803      11.272301      23.772628       0.179828      34.319207 0.38083466E+03  0.87609639E+04                                 9.685346                            6.856504      -0.481957       1.873461                    0.998397      26.700620      78.804629       0.575162       0.462914      -1.024689      -0.008642      -0.030059       0.014073       0.034297      -0.044059       0.033793       0.021411       0.075148      -0.079776      -0.071646      -0.004597       0.076243             11.666403       6.217508       1.705053      -1.880042      12.124294       4.460467      16.657408          -0.000013
          403              C      14.845239      12.059645      25.013587       0.157243      37.396334 0.45113426E+03  0.10771244E+05                                10.244500                            7.431953      -0.485776       1.862720                    0.997903      27.426478      81.083171       0.558746       0.459125      -1.032124       0.038389      -0.027964       0.019452       0.051323       0.036297      -0.034183      -0.009178       0.043732      -0.047680      -0.040868      -0.024120       0.064989             12.519758       6.537720      -1.417000       0.711573      11.336685       5.215940      19.684869          -0.000027
          404              C      15.239206      12.432256      27.323779       0.093036      23.992887 0.32573450E+03  0.72533650E+04                                 7.611227                            6.294366      -0.373701       1.891810                    0.997995      27.394702      81.258062       0.603058       0.456112      -1.021811      -0.020805      -0.004564      -0.044994       0.049781       0.044270      -0.004434      -0.037200       0.057782       0.025474      -0.069719       0.010230       0.059489              8.354830       5.895819      -1.093918       1.536267       8.298946       1.371256      10.869723          -0.000004
          405              C      14.679073      13.543611      27.482544      -0.135950      27.355530 0.36370225E+03  0.82552690E+04                                 8.062473                            6.496683      -0.029455       1.992471                    0.998015      28.312837      82.485798       0.620086       0.435180      -1.042635      -0.007166       0.003366       0.004801       0.009259       0.023864      -0.014550      -0.018666       0.023245       0.000615      -0.029756      -0.009631       0.039387              9.024626       6.194247      -1.271737       2.034873       8.759698       1.412293      12.119933           0.000044
          406              C      14.220180      13.997226      26.329068      -0.067246      29.820869 0.39623078E+03  0.91218979E+04                                 8.411455                            6.675756       0.347140       2.100490                    0.999524      28.141374      80.636468       0.630790       0.421778      -1.058467       0.028369      -0.031223      -0.017584       0.045704       0.013630      -0.016025      -0.003799      -0.006227      -0.097493      -0.037568       0.004631       0.032936              9.553211       6.508657      -1.501109       2.699153       8.113234       0.775857      14.037743          -0.000075
          407              C      14.248790      13.281164      25.094589      -0.089759      36.796732 0.48327283E+03  0.11651151E+05                                 9.725801                            7.429806      -0.152977       1.960829                    0.997844      28.368784      82.238733       0.593111       0.428345      -1.058087       0.013162       0.028178       0.025470       0.040199       0.049440      -0.013881      -0.010489       0.039998      -0.022492      -0.049606      -0.011852       0.061458             11.380405       7.703681      -2.863499       2.810887      10.494454       0.372898      15.943081           0.000002
          408              C      13.538993      13.933721      23.974162       0.611140      21.000045 0.25009910E+03  0.52206198E+04                                 7.135353                            5.699944      -0.260958       1.960386                    0.999317      23.124857      66.723376       0.602332       0.487147      -1.003694      -0.003553       0.021021      -0.011811       0.024372      -0.015222      -0.071473       0.083217       0.000628      -0.008735      -0.103387      -0.013538       0.116925              7.929522       8.233173      -0.042896       2.589334       6.943742      -2.558304       8.611652           0.000003
          409              C      15.273331      20.214330      31.831409       0.724527      21.321108 0.22433275E+03  0.45904492E+04                                 7.429222                            5.569825      -0.634862       1.871754                    0.997082      22.066908      64.555064       0.577194       0.518587      -0.980965       0.012087       0.051979       0.052587       0.074922      -0.008255       0.006193      -0.097421      -0.083246       0.102777      -0.068487      -0.058989       0.127476              8.749309       9.782207       0.293031      -1.764210       8.092870       3.661432       8.372850           0.000569
          410              C      15.092854      19.111076      30.824061      -0.092511      40.067219 0.49555027E+03  0.11998084E+05                                10.235175                            7.472385      -0.081970       1.977547                    0.998514      28.482791      82.201596       0.598715       0.422534      -1.063850      -0.039305      -0.017757      -0.029110       0.052035      -0.011236       0.022903      -0.016483       0.043537      -0.035506      -0.031551      -0.011699       0.043250             12.536611      10.218167       2.157345      -3.692873      13.762811       4.978572      13.628853          -0.000810
          411              C      14.146457      18.115716      31.096878      -0.064009      31.179343 0.42413608E+03  0.99560886E+04                                 8.773476                            6.997618       0.063848       2.007004                    0.999504      28.835869      84.100021       0.602693       0.432939      -1.049022       0.004102       0.013789      -0.030510       0.033732      -0.017163       0.008923      -0.017704       0.018312       0.047780      -0.030259      -0.001454       0.031713              9.890933       9.434850       2.602567      -2.796051      11.095381       2.590161       9.142568          -0.000165
          412              C      14.068323      17.002418      30.284260      -0.132944      30.415920 0.41776696E+03  0.97060206E+04                                 8.412975                            6.792088       0.356223       2.094935                    0.999751      28.634637      81.331827       0.636642       0.414099      -1.067699       0.002552       0.024859       0.005817       0.025658       0.015569      -0.010615      -0.005450      -0.030830      -0.044958      -0.023263      -0.007988       0.031252              9.426137       9.555633       1.864263      -2.900851       9.632856       2.575874       9.089922           0.000183
          413              C      14.978402      16.882535      29.239004       0.083155      27.268839 0.34837129E+03  0.77874214E+04                                 8.048126                            6.347013       0.128142       2.056176                    0.999469      26.456426      75.372717       0.631869       0.433638      -1.048276       0.028131       0.050441      -0.006019       0.058068      -0.009192       0.032875      -0.004060      -0.026122       0.005907      -0.040309       0.008466       0.031843              9.159203       8.917938       1.900474      -2.506689      10.179047       2.538110       8.380625          -0.003039
          414              C      15.890686      18.964624      29.690026       0.180381      35.337539 0.41147861E+03  0.96301665E+04                                 9.832135                            7.109733      -0.535081       1.846517                    0.998351      27.084772      80.065998       0.568105       0.460671      -1.028137      -0.027980      -0.019156      -0.035945       0.049415      -0.015011       0.041223      -0.011228       0.041936      -0.077673      -0.047197      -0.012767       0.059964             11.887441      10.259206       2.177581      -5.001054      13.482842       1.822614      11.920273           0.005207
          415              C      16.864593      19.979424      29.153465       0.119539      36.099565 0.43017210E+03  0.10165682E+05                                 9.885704                            7.210181      -0.422490       1.874691                    0.998740      27.719437      81.959463       0.571914       0.453191      -1.033818       0.033105      -0.011112      -0.013729       0.037522       0.020877       0.002526       0.017251       0.046408       0.068219      -0.046000       0.014108       0.031892             11.681670      11.325464       0.154321      -3.976993      16.095388      -0.622358       7.624159          -0.001196
          416              C      18.944462      20.203316      28.151301       0.078905      25.834142 0.34179354E+03  0.76164658E+04                                 7.772048                            6.307458      -0.019320       2.011248                    0.999066      26.470381      75.696342       0.629709       0.436492      -1.044854      -0.031318      -0.012754       0.034794       0.048519       0.013493       0.003425       0.014057       0.074408       0.053643      -0.051078       0.017882       0.033196              8.437639       8.770518       0.491107      -2.099054      11.065894       0.043194       5.476504          -0.002346
          417              C      18.751883      21.544394      27.956571      -0.085244      28.531359 0.39883480E+03  0.91863160E+04                                 8.184610                            6.731367       0.084071       2.022531                    0.999505      28.030702      80.037404       0.624185       0.426034      -1.057029       0.005033       0.018920       0.032499       0.037941       0.008090      -0.001678      -0.003542      -0.001320      -0.026951      -0.009827      -0.003414       0.013241              8.771730       9.547329       0.536653      -1.957336      11.284946       0.022336       5.482913          -0.000021
          418              C      17.557884      22.113356      28.360288      -0.052027      29.252678 0.41071520E+03  0.95727164E+04                                 8.435974                            6.923828      -0.147110       1.944169                    0.999019      28.649093      83.510761       0.600383       0.437707      -1.045185       0.009478      -0.002607       0.015147       0.018058       0.011029       0.024797      -0.009595       0.005077       0.005708      -0.030838       0.004259       0.026579              8.956026      10.731399      -0.036826      -2.800970      10.238719      -0.636448       5.897961          -0.001643
          419              C      16.598283      21.327955      28.989516      -0.065912      39.145720 0.48917509E+03  0.11828728E+05                                10.104231                            7.461770      -0.141839       1.951630                    0.999025      28.690520      83.282747       0.593447       0.426826      -1.059078       0.022485       0.011909      -0.012740       0.028456       0.018072       0.037222       0.011530       0.002846       0.079887      -0.038989      -0.015701       0.054691             11.791363      13.349587      -2.521752      -4.165584      14.803919       0.320684       7.220582          -0.001503
          420              C      15.308545      21.973059      29.451230       0.553977      22.771946 0.27791371E+03  0.59393376E+04                                 7.493161                            5.993648      -0.418971       1.906029                    0.998003      23.845799      68.975942       0.591254       0.484734      -1.007794      -0.034851       0.031410      -0.002832       0.047002      -0.016535      -0.000847      -0.093283      -0.040949       0.187439      -0.081217      -0.045273       0.126490              8.365071       9.842468      -1.976996      -1.153766       9.571920       2.642561       5.680825          -0.000243
          421              C       9.844763      23.652403      29.858511       0.553638      22.754141 0.28001608E+03  0.59940966E+04                                 7.487291                            6.015548      -0.415469       1.907171                    0.997838      23.875865      69.064774       0.590427       0.484617      -1.008100      -0.037317      -0.027356      -0.018271       0.049746       0.013286      -0.000703       0.023348       0.023182       0.360987      -0.080137      -0.042994       0.123131              8.344487       9.946439       2.305325       0.174435      10.711621       0.221741       4.375400          -0.000296
          422              C      11.147708      24.434888      29.805049      -0.053684      38.839248 0.48756097E+03  0.11771604E+05                                10.051598                            7.447556      -0.125422       1.959593                    0.998980      28.471018      82.390966       0.594661       0.426609      -1.059964       0.027929      -0.005651      -0.015978       0.032669      -0.031959       0.026792      -0.024672      -0.023909       0.018550      -0.039491      -0.016993       0.056484             11.726386      13.475094       4.224366      -2.225323      12.891050       3.184643       8.813013          -0.001704
          423              C      12.118313      24.072969      28.887128      -0.060897      29.252639 0.40911629E+03  0.95320262E+04                                 8.445170                            6.919169      -0.166850       1.937821                    0.999020      28.740470      83.930805       0.599067       0.438826      -1.043875       0.011693      -0.007162       0.017653       0.022352      -0.020833       0.019869       0.004235       0.012850       0.031987      -0.032926       0.003806       0.029119              8.969646      10.787172       1.421210      -2.445863       8.676080       2.171088       7.445688          -0.001253
          424              C      13.299107      24.776071      28.802886      -0.078814      28.392817 0.39624274E+03  0.90991618E+04                                 8.125419                            6.685857       0.130320       2.037830                    0.999572      27.831108      78.990415       0.630495       0.423043      -1.060358       0.006319      -0.035631       0.021799       0.042246      -0.006036      -0.001513       0.009741       0.003119      -0.006807      -0.011797      -0.000061       0.011858              8.704314       9.396573       0.599912      -1.959934       9.805906       2.460548       6.910462           0.000199
          425              C      13.478484      25.857293      29.648876       0.079931      25.746357 0.33993377E+03  0.75569238E+04                                 7.732431                            6.276971       0.041370       2.032208                    0.999186      26.316001      74.912888       0.633896       0.434648      -1.047036      -0.030353      -0.009882       0.039336       0.050658      -0.012432      -0.001756      -0.035742       0.040069      -0.035252      -0.050088       0.017400       0.032689              8.384558       8.610760       0.796014      -2.026781       9.699047       2.360172       6.843868          -0.002203
          426              C      11.398615      25.534902      30.634839       0.114054      36.034342 0.43122436E+03  0.10190818E+05                                 9.859874                            7.211435      -0.401628       1.882035                    0.998712      27.677950      81.681818       0.573098       0.452242      -1.034965       0.035584       0.014227      -0.004345       0.038568      -0.019219      -0.005450      -0.033538       0.009585      -0.024815      -0.043780       0.009216       0.034564             11.598513      11.302154       2.031239      -3.443119      13.118323       3.937525      10.375060          -0.001092
          427              C      10.436814      26.115204      31.620154       0.181562      34.730867 0.41185062E+03  0.96395759E+04                                 9.715994                            7.108511      -0.523050       1.849638                    0.998410      27.081633      80.019634       0.568773       0.460096      -1.028615      -0.027436       0.036874      -0.017993       0.049357      -0.009250       0.038174       0.011374       0.054899      -0.030689      -0.042852      -0.012143       0.054995             11.591258      10.202225       0.923079      -5.209500      14.185195       0.007358      10.386354           0.005728
          428              C      15.025706      28.095572      -0.027865       0.079797      26.532222 0.34201302E+03  0.75974647E+04                                 7.832580                            6.246164       0.204916       2.078069                    0.999780      26.306244      74.303609       0.644562       0.427775      -1.053608       0.033254      -0.039268      -0.030676       0.059907      -0.010215       0.029928       0.011877      -0.031119       0.013367      -0.042714       0.015908       0.026806              8.746657       8.844253      -0.004816      -3.052146      11.034756      -0.226720       6.360964          -0.002536
          429              C      14.111224      27.429406       0.760128      -0.130569      29.615458 0.40340666E+03  0.92793764E+04                                 8.220474                            6.649579       0.377858       2.104256                    0.999788      28.255640      79.536264       0.647819       0.411033      -1.070999       0.000445      -0.027562      -0.004994       0.028014      -0.005113      -0.017393       0.017026      -0.012437       0.015227      -0.022102      -0.006562       0.028663              9.084552       9.543032       0.100424      -3.355718      11.106441      -0.788386       6.604183           0.000042
          430              C      14.192657      26.063379       0.839186      -0.051186      30.236502 0.40773125E+03  0.94812347E+04                                 8.611859                            6.878959       0.045083       2.008604                    0.999392      28.372724      82.478154       0.605219       0.435214      -1.047189       0.005893       0.010459      -0.027920       0.030391       0.007174       0.020802      -0.006571       0.025516       0.084637      -0.031498      -0.007554       0.039052              9.569794       9.442505      -0.547817      -3.702078      12.162779      -0.135904       7.104098           0.000210
          431              C      15.131348      25.370322       0.097527      -0.092167      39.516792 0.49753100E+03  0.12051150E+05                                10.131420                            7.482617      -0.085444       1.977134                    0.998341      28.448808      81.967324       0.599211       0.422006      -1.064794      -0.038571       0.025213      -0.014594       0.048336       0.002660       0.027171       0.005710       0.055036       0.010342      -0.030317      -0.014078       0.044395             12.224156      10.316369       0.102480      -4.184792      17.517939      -1.820954       8.838159          -0.000643
          432              C       4.352341      23.888623       0.364835       0.723173      21.542293 0.22787300E+03  0.46802658E+04                                 7.485336                            5.620179      -0.621802       1.875973                    0.997061      22.125456      64.805424       0.573706       0.519803      -0.980583       0.015003      -0.071816       0.017422       0.075407       0.004012      -0.001819       0.037857       0.006766       0.360657      -0.072179      -0.055541       0.127720              8.783268      10.176317       1.008716      -1.335770      11.368017      -1.654644       4.805470           0.000636
          433              C       5.601360      19.153538       1.139868       0.592891      22.145258 0.26055603E+03  0.54836357E+04                                 7.367261                            5.802499      -0.226579       1.972677                    0.999146      23.235106      66.867664       0.600590       0.484574      -1.007085       0.001238       0.023303      -0.012430       0.026440      -0.051163      -0.059038       0.043524       0.074078       0.218872      -0.100713      -0.025500       0.126213              8.331563       8.460359       2.341062       1.670850      10.738866      -0.682056       5.795466           0.000288
          434              C       4.914671      17.804359       1.075714      -0.050906      37.351850 0.47874976E+03  0.11492722E+05                                 9.796503                            7.385367      -0.111388       1.978707                    0.998071      27.849477      80.052337       0.597207       0.427235      -1.060827      -0.015717      -0.005829      -0.029607       0.034023      -0.031967       0.028021      -0.019630       0.028582      -0.050270      -0.032433      -0.026424       0.058858             11.659918       7.962269       4.340088      -1.424992      14.427791       1.680831      12.589695           0.000319
          435              C      10.470921      17.079531      32.295716      -0.077509      29.174533 0.41223289E+03  0.95727507E+04                                 8.285948                            6.827937       0.298528       2.087435                    0.999418      28.263805      81.007757       0.621934       0.424099      -1.058334      -0.020797       0.001426       0.010347       0.023272      -0.007109       0.003930      -0.015148       0.011151       0.001304      -0.018558       0.001011       0.017548              9.280296       6.206566       2.530438      -0.503687      10.659391       2.321279      10.974932          -0.003078
          436              C      10.004325      15.763078      32.274007      -0.117594      30.007938 0.43847129E+03  0.10363173E+05                                 8.525626                            7.096086       0.024247       1.996373                    0.998545      29.055166      84.620750       0.601765       0.430653      -1.051962      -0.004750       0.019194       0.001825       0.019857       0.000727      -0.000239       0.012385      -0.023525       0.003009      -0.012343      -0.007202       0.019544              9.539448       6.112953       2.314657       0.055392      10.395629       1.781814      12.109761           0.001430
          437              C       4.025497      15.202558       1.038129       0.079069      26.385873 0.36176055E+03  0.82132882E+04                                 8.015198                            6.587196      -0.181158       1.958523                    0.997799      27.199500      79.665772       0.599790       0.449791      -1.032416      -0.000486       0.034033       0.033592       0.047822      -0.000239       0.017482       0.014133       0.006843      -0.058515      -0.031652       0.008678       0.022974              9.051101       5.235802       1.270366      -0.115296       9.801569       1.934368      12.115931          -0.005246
          438              C       4.324825      17.196192       2.193225       0.140096      33.694329 0.40955775E+03  0.95696583E+04                                 9.580494                            7.152870      -0.395798       1.887713                    0.998724      27.367989      80.717740       0.559562       0.468465      -1.024299      -0.024178      -0.035334      -0.009987       0.043963      -0.026950       0.031949       0.002017       0.021315      -0.014975      -0.040787      -0.004819       0.045606             11.543814       6.347561       1.166334      -2.648993      12.357350       2.538360      15.926532           0.001330
          439              C       4.105835      17.862356       3.499634       0.135441      33.420806 0.40706858E+03  0.94980217E+04                                 9.509707                            7.118260      -0.402858       1.884195                    0.998816      27.407824      80.806010       0.562379       0.466779      -1.025113       0.014039      -0.019751       0.035990       0.043388       0.035027       0.004567       0.005510       0.031479       0.009311      -0.040061       0.001881       0.038180             11.397890       6.202274      -2.644507      -0.700256      12.357016       2.228764      15.634379           0.001447
          440              C       4.312724      17.630687       5.792006       0.095872      25.477025 0.36068603E+03  0.81803397E+04                                 7.843345                            6.589534      -0.198763       1.957777                    0.997595      26.934355      78.770400       0.598209       0.451452      -1.031777       0.010535      -0.000418      -0.043676       0.044930       0.019857       0.015937      -0.002593       0.043916       0.006088      -0.032722      -0.002003       0.034725              8.658930       5.139270      -0.777321       0.403576       8.971632       1.178953      11.865887          -0.005079
          441              C      14.815515      18.924460       6.012009      -0.094619      28.300382 0.42177335E+03  0.98723837E+04                                 8.223707                            6.991068       0.040629       2.016199                    0.998002      28.332586      82.121639       0.602177       0.434549      -1.049580       0.018505       0.020931      -0.006640       0.028717      -0.001146      -0.002461       0.005745       0.002335      -0.014111      -0.008410       0.001908       0.006502              8.872203       5.768662      -1.351135       1.263754       8.854404       0.444611      11.993543           0.000935
          442              C      14.400642      19.651539       4.916855      -0.044371      28.046442 0.40199153E+03  0.92968983E+04                                 8.139371                            6.801718       0.062708       2.018212                    0.999366      27.978207      80.604682       0.613668       0.431570      -1.051401       0.025601      -0.000841      -0.007262       0.026625       0.019654       0.003122       0.010125       0.002107      -0.039998      -0.019418      -0.009003       0.028421              8.788364       5.805116      -2.058106       1.245478       8.622618      -0.168602      11.937357          -0.003105
          443              C      14.510686      19.121135       3.628266      -0.085373      37.576269 0.49441199E+03  0.11962028E+05                                 9.814319                            7.486828      -0.022546       1.998659                    0.998550      28.381219      81.843274       0.595460       0.425146      -1.062356       0.003891       0.017475       0.027975       0.033213       0.034149       0.003197       0.006807      -0.017649      -0.064879      -0.025361      -0.021511       0.046871             11.353810       7.490968      -3.826220       2.203735      12.309382      -0.986388      14.261081           0.000515
          444              C      13.840505      19.854371       2.491314       0.598827      22.458746 0.25781674E+03  0.54087030E+04                                 7.401033                            5.750882      -0.230578       1.966606                    0.999249      23.256447      66.702929       0.606925       0.481049      -1.009478      -0.002462       0.024230      -0.014024       0.028104       0.015312      -0.099274       0.035530       0.090566      -0.007681      -0.103833      -0.021034       0.124867              8.400523       6.163130      -0.775413       2.835530      10.533451      -0.949021       8.504987           0.000238
          445              C       8.526387      22.502506       3.191500       0.656635      18.824395 0.21770423E+03  0.44090593E+04                                 6.716141                            5.403050      -0.340381       1.951293                    0.998766      22.459618      64.765185       0.601429       0.502855      -0.991346      -0.019749      -0.003510      -0.013708       0.024295       0.022851      -0.110931      -0.039227       0.026796      -0.046499      -0.111940      -0.017025       0.128965              7.368586       6.086176      -0.498470       2.418218       8.958030       0.633481       7.061551          -0.000007
          446              C       9.458478      22.632109       4.487541      -0.123866      38.530568 0.50909350E+03  0.12423202E+05                                10.004232                            7.609612      -0.003091       2.000135                    0.997695      29.081101      84.566158       0.588452       0.426539      -1.060161      -0.017631      -0.029703       0.036004       0.049894      -0.018343      -0.022388       0.010744       0.001089      -0.003281      -0.024018      -0.010831       0.034849             11.491322       8.042588       2.336324       3.537584      14.939931      -1.713974      11.491447           0.000006
          447              C       9.733593      21.452712       5.226284      -0.072580      32.920222 0.49554561E+03  0.12116526E+05                                 9.178631                            7.621650      -0.227225       1.892460                    0.998993      30.652932      91.803065       0.569857       0.439588      -1.043070      -0.019692       0.047786       0.028194       0.058874       0.005577      -0.008549       0.026273      -0.026619       0.013174      -0.027365      -0.006920       0.034285             10.009429       7.225342       0.718021       2.607985      12.382874      -2.997196      10.420072          -0.000019
          448              C      10.556738      21.361988       6.438082      -0.143567      30.489700 0.46782840E+03  0.11162445E+05                                 8.425018                            7.218663       0.260053       2.060003                    0.999350      29.309741      83.908055       0.614575       0.417694      -1.067168      -0.022185      -0.009979       0.017932       0.030221       0.005235       0.022901      -0.014382       0.015901       0.052997      -0.029606      -0.005162       0.034768              8.895932       6.556420      -0.927850       2.165699      11.783820      -1.625796       8.347556          -0.000011
          449              C      10.742717      22.693670       6.856056       0.097485      25.699450 0.34192221E+03  0.75843022E+04                                 7.572236                            6.191159       0.053991       2.021129                    0.999618      26.431507      74.261753       0.656856       0.420386      -1.059692      -0.037814       0.020724      -0.026241       0.050477      -0.006713       0.006378      -0.001030       0.091149       0.060354      -0.056130       0.017842       0.038287              8.118199       4.863904       0.274237       1.631975      10.309358      -1.480622       9.181333          -0.000010
          450              C       9.996604      23.772625       4.928195       0.179166      34.379168 0.38154983E+03  0.87822261E+04                                 9.698804                            6.864563      -0.470147       1.876968                    0.998172      26.730045      78.933409       0.574575       0.463133      -1.024487       0.007874       0.014716       0.029770       0.034129      -0.033259      -0.045041      -0.021189       0.076177      -0.071848      -0.071538      -0.004559       0.076098             11.683826       6.225048       1.882963       1.707153      16.685249      -4.468855      12.141181          -0.000013
          451              C       9.915171      25.013584       4.140850       0.156287      37.406078 0.45120183E+03  0.10772972E+05                                10.244768                            7.431230      -0.485300       1.862679                    0.997884      27.429622      81.085806       0.558933       0.458967      -1.032240      -0.038639       0.019517       0.028742       0.051962       0.033217       0.036293       0.009762       0.046912      -0.041375      -0.039835      -0.025011       0.064846             12.520765       6.537367      -0.711902      -1.416939      19.688120      -5.216502      11.336807          -0.000027
          452              C       9.521208      27.323777       3.768239       0.093074      24.046000 0.32667037E+03  0.72793678E+04                                 7.620970                            6.302147      -0.396879       1.883666                    0.997919      27.435751      81.406644       0.602870       0.455930      -1.021921       0.020327      -0.046574       0.005688       0.051134       0.005337       0.045383       0.036889       0.015421      -0.096080      -0.069353       0.008787       0.060566              8.365871       5.902779      -1.537918      -1.094930      10.884615      -1.374866       8.310220          -0.000004
          453              C      10.081341      27.482543       2.656884      -0.135404      27.307293 0.36282195E+03  0.82297225E+04                                 8.050695                            6.486834      -0.027980       1.993624                    0.997998      28.278801      82.339905       0.620885       0.434914      -1.042868       0.007546       0.004515      -0.002616       0.009174       0.011820       0.024211       0.017568       0.011442      -0.034286      -0.029888      -0.007310       0.037198              9.011202       6.184065      -2.030035      -1.271020      12.102506      -1.411092       8.747036           0.000044
          454              C      10.540231      26.329067       2.203269      -0.067676      29.823417 0.39628947E+03  0.91240097E+04                                 8.414151                            6.677830       0.345271       2.100034                    0.999494      28.140637      80.649919       0.630440       0.421978      -1.058293      -0.028823      -0.016760       0.032284       0.046410       0.012958       0.013673       0.003492       0.044817       0.057597      -0.035485       0.003557       0.031929              9.556262       6.510056      -2.699668      -1.502279      14.042463      -0.775648       8.116268          -0.000075
          455              C      10.511619      25.094588       2.919332      -0.087614      36.741594 0.48237817E+03  0.11624510E+05                                 9.718611                            7.424655      -0.150226       1.962023                    0.997901      28.339509      82.143209       0.593093       0.428545      -1.057935      -0.014351       0.025364      -0.028844       0.041003       0.012588       0.048852       0.010404       0.033717      -0.042369      -0.047588      -0.013469       0.061057             11.371593       7.697079      -2.807564      -2.861541      15.929535      -0.372683      10.488165           0.000002
          456              C      11.221414      23.974161       2.266775       0.609182      21.013432 0.25030378E+03  0.52253116E+04                                 7.133617                            5.698840      -0.260278       1.960779                    0.999347      23.133089      66.722714       0.603010       0.486561      -1.004121       0.001865      -0.012365      -0.022535       0.025772       0.072874      -0.015286      -0.083044       0.005020       0.010633      -0.104423      -0.013197       0.117619              7.927282       8.230581      -2.588538      -0.042540       8.609214       2.557264       6.942050           0.000004
          457              C      15.273325      28.387171      16.770119       0.726428      21.293932 0.22400466E+03  0.45818646E+04                                 7.421657                            5.564717      -0.633442       1.872322                    0.997253      22.048737      64.479823       0.577644       0.518394      -0.981098       0.012822      -0.051278      -0.052068       0.074195       0.008730      -0.005322      -0.096706      -0.082279       0.105116      -0.068340      -0.058388       0.126729              8.740146       9.770987      -0.292160       1.761928       8.084976       3.657275       8.364474           0.000569
          458              C      15.092851      29.490426      17.777467      -0.094269      40.100402 0.49601331E+03  0.12011555E+05                                10.237761                            7.473668      -0.085089       1.976568                    0.998443      28.499094      82.244222       0.598956       0.422285      -1.064056      -0.040745       0.018372       0.027963       0.052722       0.011848      -0.024509      -0.016574       0.043175      -0.039829      -0.032376      -0.012584       0.044960             12.540393      10.221307      -2.158693       3.693081      13.767469       4.980776      13.632402          -0.000812
          459              C      14.146456      30.485785      17.504651      -0.064305      31.207591 0.42459110E+03  0.99704469E+04                                 8.783107                            7.005009       0.060349       2.005626                    0.999525      28.849716      84.183640       0.601845       0.433389      -1.048643       0.004724      -0.012782       0.030195       0.033128       0.018637      -0.008790      -0.016391       0.017398       0.047014      -0.030472      -0.000787       0.031258              9.902283       9.445077      -2.606463       2.797873      11.109972       2.594065       9.151800          -0.000162
          460              C      14.068325      31.599084      18.317268      -0.134474      30.431704 0.41808311E+03  0.97149937E+04                                 8.415790                            6.794869       0.352606       2.093894                    0.999740      28.642293      81.354667       0.636495       0.414124      -1.067705       0.003814      -0.025321      -0.004684       0.026032      -0.012687       0.012649      -0.006293      -0.033049      -0.041394      -0.024816      -0.005327       0.030143              9.429312       9.555670      -1.861645       2.901141       9.636916       2.580218       9.095349           0.000178
          461              C      14.978407      31.718967      19.362525       0.083169      27.229923 0.34760070E+03  0.77654013E+04                                 8.037919                            6.338025       0.126715       2.056136                    0.999465      26.435437      75.274038       0.632651       0.433370      -1.048505       0.028367      -0.049951       0.006756       0.057839       0.008885      -0.033253      -0.003660      -0.028703       0.003358      -0.041511       0.010142       0.031369              9.148196       8.901073      -1.896404       2.500529      10.172073       2.540482       8.371441          -0.003034
          462              C      15.890686      29.636878      18.911503       0.180702      35.355173 0.41167334E+03  0.96361204E+04                                 9.836216                            7.112143      -0.534012       1.846836                    0.998366      27.092597      80.101907       0.567907       0.460765      -1.028057      -0.028941       0.019742       0.034498       0.049168       0.017223      -0.039420      -0.011497       0.040775      -0.077011      -0.045622      -0.013680       0.059302             11.892955      10.264768      -2.177928       5.004224      13.487665       1.824907      11.926431           0.005213
          463              C      16.864593      28.622077      19.448064       0.117782      36.184597 0.43136538E+03  0.10199796E+05                                 9.895601                            7.216501      -0.418272       1.875292                    0.998759      27.753337      82.053353       0.572164       0.452730      -1.034198       0.034205       0.014165       0.012194       0.038978      -0.021266      -0.001671       0.017769       0.047748       0.071484      -0.047526       0.015245       0.032280             11.693998      11.336576      -0.155026       3.982231      16.113096      -0.622414       7.632322          -0.001198
          464              C      18.944463      28.398186      20.450227       0.080736      25.753039 0.34036414E+03  0.75756091E+04                                 7.751440                            6.290493      -0.015778       2.013004                    0.999122      26.414968      75.458466       0.631212       0.435970      -1.045313      -0.028603       0.013739      -0.033193       0.045920      -0.010631      -0.002422       0.015884       0.074172       0.050735      -0.050561       0.018665       0.031896              8.415093       8.752123      -0.483437       2.095353      11.030994       0.043536       5.462162          -0.002346
          465              C      18.751881      27.057107      20.644957      -0.081545      28.396976 0.39633717E+03  0.91131505E+04                                 8.154794                            6.706479       0.095055       2.027075                    0.999495      27.942444      79.679543       0.625960       0.425555      -1.057479       0.004952      -0.020605      -0.031983       0.038366      -0.007336       0.002315      -0.003251      -0.002093      -0.029871      -0.010659      -0.002415       0.013075              8.739907       9.514053      -0.534457       1.951422      11.242101       0.019681       5.463567          -0.000021
          466              C      17.557881      26.488146      20.241241      -0.055342      29.402246 0.41343170E+03  0.96531256E+04                                 8.470628                            6.951839      -0.160580       1.939173                    0.999002      28.730830      83.857341       0.598432       0.438356      -1.044668       0.009501       0.001511      -0.014623       0.017504      -0.011103      -0.025099      -0.010220       0.004171       0.001722      -0.031673       0.005353       0.026320              8.993447      10.783068       0.033014       2.816644      10.274691      -0.637786       5.922583          -0.001641
          467              C      16.598280      27.273547      19.612013      -0.060071      38.912094 0.48566278E+03  0.11721174E+05                                10.062737                            7.433262      -0.134913       1.954727                    0.999105      28.577764      82.841188       0.594860       0.426634      -1.059331       0.023060      -0.010579       0.013490       0.028734      -0.017734      -0.036934       0.011637      -0.000493       0.072319      -0.038779      -0.014108       0.052887             11.741540      13.291416       2.505576       4.145107      14.741558       0.315617       7.191646          -0.001504
          468              C      15.308540      26.628443      19.150298       0.552489      22.799694 0.27834471E+03  0.59503569E+04                                 7.496253                            5.996246      -0.409667       1.908411                    0.998017      23.862735      69.016603       0.591478       0.484403      -1.008050      -0.037254      -0.029658       0.002511       0.047684       0.015594       0.000045      -0.094777      -0.041646       0.185662      -0.081195      -0.046509       0.127704              8.368672       9.847214       1.977814       1.154583       9.575847       2.643551       5.682956          -0.000246
          469              C       9.844754      24.949098      18.743017       0.553293      22.761611 0.28011844E+03  0.59967870E+04                                 7.488080                            6.015895      -0.413617       1.907569                    0.997819      23.882967      69.086364       0.590526       0.484496      -1.008171      -0.037290       0.026490       0.018359       0.049288      -0.011455       0.000514       0.022969       0.025536       0.367230      -0.080682      -0.044383       0.125064              8.345506       9.947305      -2.305867      -0.174847      10.713394       0.222228       4.375820          -0.000297
          470              C      11.147698      24.166614      18.796479      -0.057322      39.017148 0.49023737E+03  0.11853684E+05                                10.083119                            7.469212      -0.125341       1.958711                    0.998966      28.556816      82.728705       0.593588       0.426751      -1.059764       0.026202       0.005209       0.014164       0.030237       0.032308      -0.027040      -0.025692      -0.024260       0.019766      -0.039888      -0.017759       0.057647             11.764318      13.519835      -4.242397       2.232052      12.934491       3.194634       8.838630          -0.001703
          471              C      12.118305      24.528532      19.714400      -0.055907      29.115538 0.40658367E+03  0.94589502E+04                                 8.423564                            6.901618      -0.164064       1.939999                    0.998991      28.649875      83.622177       0.599280       0.439322      -1.043511       0.010054       0.008448      -0.017992       0.022275       0.020241      -0.019546       0.004321       0.012394       0.030296      -0.032117       0.003743       0.028374              8.946594      10.756720      -1.418570       2.436897       8.655448       2.167104       7.427614          -0.001248
          472              C      13.299098      23.825430      19.798643      -0.077186      28.370154 0.39580554E+03  0.90866602E+04                                 8.121671                            6.682298       0.130570       2.037987                    0.999588      27.813437      78.930885       0.630642       0.423059      -1.060342       0.006866       0.035866      -0.019994       0.041633       0.005388       0.003617       0.010362       0.003131      -0.008547      -0.011999      -0.001075       0.013074              8.700634       9.393085      -0.600299       1.959293       9.801224       2.460090       6.907594           0.000198
          473              C      13.478471      22.744209      18.952652       0.078790      25.809524 0.34097032E+03  0.75864945E+04                                 7.746628                            6.287470       0.038667       2.030587                    0.999169      26.360810      75.097192       0.633162       0.434777      -1.046854      -0.029373       0.009591      -0.039490       0.050142       0.010990       0.002621      -0.035215       0.039228      -0.039475      -0.049542       0.018325       0.031216              8.400653       8.627607      -0.797360       2.031858       9.718327       2.365211       6.856024          -0.002202
          474              C      11.398601      23.066599      17.966689       0.116058      35.992963 0.43060536E+03  0.10172281E+05                                 9.851578                            7.205700      -0.400909       1.882422                    0.998739      27.657039      81.597752       0.573407       0.452173      -1.035031       0.035253      -0.014004       0.004253       0.038171       0.018565       0.004359      -0.034375       0.010436      -0.027821      -0.044189       0.008959       0.035229             11.588515      11.294542      -2.030890       3.439582      13.105200       3.932918      10.365804          -0.001093
          475              C      10.436798      22.486298      16.981374       0.180148      34.776635 0.41251978E+03  0.96574536E+04                                 9.715788                            7.108188      -0.518144       1.850638                    0.998435      27.101940      80.042685       0.569618       0.459308      -1.029237      -0.028014      -0.037143       0.016793       0.049461       0.009203      -0.038982       0.010755       0.056256      -0.029302      -0.042810      -0.013354       0.056164             11.591111      10.200876      -0.921670       5.208737      14.186672       0.008590      10.385785           0.005727
          476              C       9.523414      20.505948      16.228374       0.077484      26.608361 0.34323939E+03  0.76319874E+04                                 7.848144                            6.257606       0.207042       2.077858                    0.999748      26.357671      74.498889       0.643895       0.427810      -1.053524       0.032313       0.038593       0.030692       0.058953       0.009048      -0.031486       0.010706      -0.030188       0.016914      -0.043075       0.014615       0.028460              8.764914       8.863735       0.004562       3.059798      11.057902      -0.227408       6.373105          -0.002532
          477              C       8.608931      21.172113      15.440382      -0.129479      29.571975 0.40261399E+03  0.92563484E+04                                 8.210358                            6.640021       0.381681       2.105588                    0.999799      28.231137      79.439940       0.648745       0.410659      -1.071271       0.000661       0.027565       0.003996       0.027861       0.006193       0.018795       0.018005      -0.011420       0.018218      -0.022969      -0.008019       0.030987              9.073989       9.532262      -0.097892       3.352651      11.093493      -0.785885       6.596213           0.000042
          478              C       8.690367      22.538140      15.361323      -0.050044      30.238381 0.40773447E+03  0.94819001E+04                                 8.613850                            6.879648       0.045830       2.008891                    0.999410      28.373973      82.500602       0.605065       0.435298      -1.047076       0.005751      -0.008949       0.028168       0.030110      -0.007316      -0.019960      -0.007545       0.023512       0.086228      -0.031420      -0.007231       0.038650              9.572618       9.444640       0.547714       3.703325      12.167636      -0.136654       7.105579           0.000212
          479              C       9.629060      23.231198      16.102982      -0.092094      39.565476 0.49817687E+03  0.12072772E+05                                10.145984                            7.492136      -0.097401       1.973169                    0.998314      28.474109      82.106381       0.598169       0.422531      -1.064280      -0.038004      -0.023681       0.015001       0.047224      -0.001575      -0.027911       0.005838       0.054688       0.010818      -0.030458      -0.014389       0.044847             12.242975      10.331485      -0.102050       4.191245      17.547457      -1.823657       8.849984          -0.000643
          480              C       9.854656      24.712896      15.835674       0.721631      21.550964 0.22798850E+03  0.46829684E+04                                 7.484430                            5.619534      -0.619385       1.877013                    0.996956      22.133816      64.820309       0.574088       0.519420      -0.980818       0.015835       0.070465      -0.017824       0.074389      -0.004504       0.001713       0.037217       0.008595       0.363645      -0.073390      -0.054994       0.128385              8.782215      10.173927      -1.008243       1.335463      11.367734      -1.654295       4.804983           0.000636
          481              C      11.103681      29.447982      15.060642       0.593767      22.139084 0.26048098E+03  0.54818235E+04                                 7.367273                            5.802787      -0.220399       1.974354                    0.999232      23.231106      66.861184       0.600383       0.484762      -1.006957       0.003115      -0.025685       0.011875       0.028468       0.050952       0.058340       0.044927       0.075071       0.219791      -0.101337      -0.025165       0.126502              8.331313       8.459989      -2.340389      -1.670299      10.738514      -0.682961       5.795435           0.000288
          482              C      10.416995      30.797160      15.124796      -0.051060      37.296246 0.47794879E+03  0.11466538E+05                                 9.780476                            7.374349      -0.101451       1.981777                    0.998048      27.818779      79.890809       0.598354       0.426675      -1.061374      -0.015199       0.004716       0.030256       0.034186       0.032661      -0.028430      -0.017679       0.029521      -0.051561      -0.031928      -0.027192       0.059120             11.639895       7.949425      -4.331583       1.423000      14.401605       1.677225      12.568654           0.000322
          483              C      10.470920      31.521970      16.305813      -0.077053      29.169487 0.41218153E+03  0.95712809E+04                                 8.286087                            6.828710       0.297572       2.087159                    0.999402      28.258772      80.992738       0.621734       0.424248      -1.058239      -0.020970      -0.000648      -0.011085       0.023729       0.005589      -0.002041      -0.015259       0.010219       0.001481      -0.018372       0.002754       0.015618              9.280221       6.206774      -2.529447       0.502973      10.658053       2.322366      10.975835          -0.003086
          484              C       4.501997       0.437405      16.327521      -0.120327      30.106162 0.44049216E+03  0.10423022E+05                                 8.546313                            7.115599       0.026773       1.996085                    0.998596      29.112434      84.839699       0.600530       0.431038      -1.051716      -0.004467      -0.018535      -0.002269       0.019200      -0.000397      -0.000105       0.011423      -0.023667       0.002069      -0.012186      -0.006543       0.018729              9.561715       6.129701      -2.321324      -0.055873      10.420178       1.781327      12.135267           0.001432
          485              C       4.025497       0.997943      15.162381       0.082946      26.229587 0.35898213E+03  0.81332443E+04                                 7.979231                            6.558143      -0.169551       1.963756                    0.997821      27.089566      79.220777       0.601721       0.449283      -1.032869      -0.002038      -0.032682      -0.033972       0.047184      -0.001369      -0.018226       0.013573       0.007987      -0.061810      -0.032172       0.007352       0.024820              9.008650       5.213605      -1.266780       0.116552       9.764435       1.922615      12.047910          -0.005256
          486              C       9.827148      31.405328      14.007285       0.141347      33.666514 0.40918863E+03  0.95596953E+04                                 9.579481                            7.152700      -0.396525       1.887440                    0.998747      27.358705      80.707234       0.559162       0.468865      -1.023992      -0.023344       0.034157       0.010525       0.042690       0.027205      -0.031389       0.001996       0.021743      -0.011373      -0.040568      -0.004696       0.045264             11.541929       6.347198      -1.165765       2.649219      12.356696       2.537193      15.921892           0.001324
          487              C       9.608155      30.739164      12.700875       0.135589      33.412038 0.40692072E+03  0.94942353E+04                                 9.511207                            7.119188      -0.397410       1.886022                    0.998792      27.404312      80.808844       0.562048       0.467070      -1.024896       0.013460       0.020213      -0.036759       0.044057      -0.034407      -0.004420       0.006579       0.031575       0.006134      -0.039124       0.000826       0.038298             11.399779       6.203144       2.645431       0.699512      12.360384       2.228122      15.635808           0.001447
          488              C       9.815040      30.970832      10.408503       0.092348      25.581322 0.36264294E+03  0.82360518E+04                                 7.863805                            6.606474      -0.203807       1.955201                    0.997558      27.010888      79.054767       0.597551       0.451327      -1.031823       0.011620       0.000641       0.043738       0.045260      -0.020834      -0.015333      -0.003303       0.044701       0.005274      -0.033737      -0.001251       0.034988              8.682024       5.151908       0.778187      -0.404441       8.995935       1.185079      11.898229          -0.005085
          489              C       9.313229      29.677060      10.188500      -0.097001      28.343720 0.42268478E+03  0.98985649E+04                                 8.228965                            6.995712       0.044716       2.016950                    0.998034      28.365759      82.224544       0.602382       0.434189      -1.049850       0.018670      -0.019559       0.009187       0.028558      -0.000044       0.001471       0.005775       0.002404      -0.021330      -0.009968       0.004388       0.005580              8.877585       5.772588       1.352448      -1.265177       8.860597       0.442750      11.999568           0.000937
          490              C       8.898356      28.949980      11.283655      -0.040196      27.952944 0.40020155E+03  0.92457929E+04                                 8.124491                            6.788949       0.060065       2.018353                    0.999398      27.919941      80.412012       0.613879       0.431875      -1.051146       0.025214      -0.002279       0.006849       0.026226      -0.017282      -0.002912       0.009581       0.001363      -0.041617      -0.018569      -0.007602       0.026171              8.772070       5.794877       2.056008      -1.242032       8.610882      -0.168576      11.910450          -0.003104
          491              C       9.008403      29.480384      12.572243      -0.086257      37.654415 0.49565399E+03  0.12001228E+05                                 9.832051                            7.499241      -0.029232       1.996108                    0.998549      28.421098      82.025836       0.594527       0.425488      -1.061999       0.003712      -0.017924      -0.028018       0.033468      -0.034827      -0.001520       0.006871      -0.016732      -0.060358      -0.027193      -0.019288       0.046481             11.375185       7.503969       3.834356      -2.209158      12.332977      -0.990787      14.288609           0.000517
          492              C       8.338223      28.747148      13.709195       0.598645      22.467184 0.25793073E+03  0.54121745E+04                                 7.405289                            5.753785      -0.234611       1.964957                    0.999283      23.266229      66.757056       0.606460       0.481322      -1.009245      -0.001142      -0.024190       0.013327       0.027642      -0.017506       0.100898       0.034262       0.087827      -0.008940      -0.105292      -0.020024       0.125316              8.405550       6.166487       0.776433      -2.837276      10.540467      -0.951099       8.509696           0.000238
          493              C      14.028699      26.099014      13.009009       0.649748      18.904015 0.21880044E+03  0.44365851E+04                                 6.732535                            5.415042      -0.347017       1.948653                    0.998731      22.520267      64.967461       0.601061       0.502559      -0.991546      -0.018798       0.003325       0.011529       0.022301      -0.025759       0.111003      -0.040486       0.028801      -0.044672      -0.111163      -0.020116       0.131278              7.387223       6.101343       0.499683      -2.426371       8.980580       0.634388       7.079746          -0.000007
          494              C      14.960787      25.969410      11.712968      -0.123812      38.456576 0.50793554E+03  0.12385702E+05                                 9.984949                            7.595895       0.003815       2.002682                    0.997554      29.045842      84.383426       0.589676       0.425972      -1.060702      -0.017194       0.030013      -0.035423       0.049510       0.018365       0.021834       0.011163       0.001312      -0.005470      -0.023357      -0.011395       0.034752             11.468265       8.028565      -2.330935      -3.531261      14.906471      -1.709491      11.469759           0.000006
          495              C      15.235903      27.148808      10.974225      -0.072788      32.945525 0.49603949E+03  0.12132829E+05                                 9.190554                            7.632066      -0.236640       1.889654                    0.999004      30.660387      91.871195       0.568671       0.440351      -1.042514      -0.020288      -0.048779      -0.027797       0.059696      -0.004958       0.006388       0.026218      -0.025966       0.012574      -0.025279      -0.008696       0.033975             10.022492       7.234725      -0.715378      -2.612051      12.395723      -3.006169      10.437027          -0.000021
          496              C      16.059046      27.239531       9.762427      -0.142234      30.443081 0.46689702E+03  0.11133965E+05                                 8.413953                            7.208297       0.266692       2.062118                    0.999363      29.279971      83.781867       0.615463       0.417326      -1.067471      -0.023143       0.009395      -0.018357       0.030997      -0.007025      -0.024405      -0.014742       0.014573       0.053658      -0.031806      -0.004011       0.035818              8.884633       6.547429       0.928353      -2.162870      11.770618      -1.624519       8.335853          -0.000010
          497              C      16.245022      25.907850       9.344454       0.097952      25.638240 0.34082551E+03  0.75529910E+04                                 7.556382                            6.177958       0.054402       2.022193                    0.999606      26.392753      74.089269       0.658158       0.419942      -1.060101      -0.037315      -0.021541       0.024191       0.049413       0.005143      -0.007931      -0.000318       0.094083       0.069648      -0.058930       0.019364       0.039567              8.101224       4.854102      -0.273675      -1.629592      10.284487      -1.474921       9.165083          -0.000011
          498              C      15.498911      24.828895      11.272315       0.178009      34.361450 0.38138194E+03  0.87764013E+04                                 9.691999                            6.860746      -0.470215       1.876996                    0.998196      26.717562      78.858540       0.575090       0.462822      -1.024775       0.007638      -0.014072      -0.030212       0.034193       0.033069       0.044953      -0.021832       0.077779      -0.070208      -0.072007      -0.004313       0.076320             11.674587       6.221416      -1.882309      -1.706224      16.669064      -4.463796      12.133280          -0.000014
          499              C      15.417477      23.587935      12.059659       0.158001      37.334548 0.45023660E+03  0.10745213E+05                                10.237580                            7.427580      -0.490643       1.861425                    0.997889      27.399055      81.003302       0.558530       0.459500      -1.031841      -0.038204      -0.018800      -0.028333       0.051145      -0.033532      -0.037007       0.008215       0.044267      -0.040491      -0.041571      -0.022708       0.064280             12.510533       6.533466       0.711645       1.415861      19.668142      -5.211952      11.329992          -0.000026
          500              C      15.023510      21.277742      12.432271       0.091196      24.105125 0.32777829E+03  0.73115548E+04                                 7.641099                            6.320420      -0.400734       1.882280                    0.997888      27.489949      81.657220       0.600805       0.457028      -1.021123       0.020393       0.044524      -0.005035       0.049230      -0.004278      -0.045497       0.036110       0.015246      -0.099677      -0.069929       0.010253       0.059677              8.387501       5.917694       1.539310       1.094799      10.910739      -1.383913       8.334070          -0.000004
          501              C      15.583645      21.118977      13.543626      -0.135062      27.315503 0.36304055E+03  0.82358239E+04                                 8.051644                            6.488544      -0.025327       1.994230                    0.998003      28.284834      82.360019       0.620846       0.434881      -1.042900       0.006180      -0.004270       0.002165       0.007818      -0.013932      -0.025358       0.017579       0.010256      -0.033460      -0.030025      -0.009269       0.039295              9.011776       6.184853       2.029617       1.269501      12.102863      -1.412772       8.747612           0.000043
          502              C      16.042538      22.272453      13.997240      -0.064910      29.741080 0.39494945E+03  0.90845525E+04                                 8.395371                            6.664289       0.347772       2.101391                    0.999530      28.091872      80.445785       0.631461       0.421694      -1.058577      -0.027468       0.016878      -0.031155       0.044833      -0.015768      -0.013698       0.003385       0.044466       0.060276      -0.037320       0.004508       0.032811              9.533367       6.496008       2.691167       1.499900      14.003436      -0.773696       8.100657          -0.000075
          503              C      16.013927      23.506932      13.281178      -0.091407      36.850789 0.48420175E+03  0.11679276E+05                                 9.734857                            7.436962      -0.147942       1.962194                    0.997769      28.396405      82.341870       0.592817       0.428347      -1.058075      -0.014707      -0.026089       0.027011       0.040330      -0.014242      -0.048908       0.009842       0.033181      -0.043218      -0.047811      -0.013619       0.061430             11.390564       7.710179       2.813505       2.866412      15.956976      -0.372414      10.504535           0.000002
          504              C      16.723725      24.627359      13.933734       0.610482      20.990503 0.24996979E+03  0.52173196E+04                                 7.133813                            5.698992      -0.259272       1.960963                    0.999376      23.119750      66.707865       0.602291       0.487236      -1.003634       0.000446       0.009873       0.020496       0.022755      -0.071678       0.014439      -0.082741       0.004042       0.005820      -0.103459      -0.012857       0.116316              7.927241       8.231136       2.587890       0.041895       8.608240       2.556992       6.942347           0.000004
          505              C       7.019838       0.569608       4.013838       0.727331      21.300981 0.22407560E+03  0.45838114E+04                                 7.423256                            5.565551      -0.632173       1.872485                    0.997250      22.055432      64.508996       0.577592       0.518386      -0.981073       0.010449      -0.053777       0.052726       0.076034      -0.005863      -0.007228       0.096996      -0.092604       0.070049      -0.068325      -0.058284       0.126609              8.742136       9.773906       1.762071       0.293026       8.365654      -3.657816       8.086848           0.000568
          506              C       6.839363       1.576956       2.910584      -0.094106      40.141642 0.49664078E+03  0.12031450E+05                                10.247432                            7.480656      -0.083468       1.976626                    0.998544      28.519186      82.338361       0.598360       0.422540      -1.063815      -0.040084       0.028613      -0.017265       0.052187      -0.024708      -0.011250       0.015815       0.039876      -0.045706      -0.031438      -0.012873       0.044311             12.552410      10.228445       3.695680       2.160034      13.645234      -4.988033      13.783551          -0.000811
          507              C       5.892966       1.304140       1.915224      -0.063826      31.191623 0.42443143E+03  0.99646741E+04                                 8.775360                            6.999548       0.075425       2.010329                    0.999577      28.841191      84.120267       0.602680       0.432876      -1.049068       0.004828       0.031123       0.012512       0.033889      -0.010805      -0.017388       0.016850      -0.016729      -0.055024      -0.030622      -0.002634       0.033256              9.892896       9.434027       2.794213       2.602744       9.143571      -2.592819      11.101091          -0.000161
          508              C       5.814833       2.116758       0.801925      -0.132677      30.392412 0.41733052E+03  0.96935998E+04                                 8.409171                            6.788890       0.352418       2.094186                    0.999767      28.622559      81.294876       0.636726       0.414141      -1.067643       0.003712      -0.004081       0.024216       0.024837       0.011844       0.015069       0.006048       0.005900       0.064169      -0.023480      -0.006761       0.030241              9.421745       9.550389       2.898120       1.863908       9.084646      -2.574703       9.630199           0.000182
          509              C       6.724915       3.162015       0.682041       0.078936      27.400804 0.35055389E+03  0.78492075E+04                                 8.077044                            6.370392       0.115841       2.051698                    0.999463      26.539880      75.696824       0.630124       0.434119      -1.047885       0.027142       0.006413       0.049250       0.056598      -0.034547      -0.009631       0.004704      -0.017380       0.034964      -0.041874       0.007872       0.034002              9.192230       8.954922       2.518195       1.908546       8.409525      -2.544436      10.212241          -0.003032
          510              C       7.637197       2.710992       2.764131       0.182475      35.317542 0.41125770E+03  0.96226604E+04                                 9.824594                            7.105184      -0.530290       1.847995                    0.998318      27.070371      79.985371       0.568666       0.460329      -1.028439      -0.027659       0.035310      -0.019269       0.048817      -0.039363      -0.016116       0.011419       0.058314      -0.025786      -0.044955      -0.013983       0.058938             11.877285      10.249066       4.994237       2.177035      11.908732      -1.821337      13.474056           0.005208
          511              C       8.611106       3.247552       3.778931       0.116989      36.153394 0.43095781E+03  0.10188156E+05                                 9.891985                            7.214663      -0.426390       1.873277                    0.998665      27.741771      82.021745       0.572027       0.452927      -1.034044       0.033612       0.013400      -0.012678       0.038341      -0.001978       0.019819      -0.018494      -0.013051      -0.104559      -0.046248       0.013732       0.032516             11.688899      11.332705       3.980511       0.154350       7.629189       0.622490      16.104805          -0.001199
          512              C      10.690976       4.249715       4.002822       0.083014      25.771154 0.34072892E+03  0.75878186E+04                                 7.767306                            6.304736      -0.022876       2.010744                    0.999177      26.422360      75.566913       0.628698       0.437478      -1.044128      -0.030571      -0.034227      -0.014151       0.048024      -0.001493       0.013053      -0.013575       0.010735      -0.137964      -0.050742       0.018980       0.031762              8.431899       8.765066       2.097514       0.489671       5.473648      -0.044038      11.056984          -0.002346
          513              C      10.498397       4.444445       5.343900      -0.086034      28.529565 0.39888422E+03  0.91872770E+04                                 8.183134                            6.731395       0.087024       2.023802                    0.999474      28.028707      80.017795       0.624269       0.425985      -1.057113       0.003599      -0.031967       0.019659       0.037701       0.000179       0.005314       0.003840       0.012827       0.016751      -0.010240      -0.000256       0.010496              8.769451       9.545411       1.956491       0.534498       5.482680      -0.024014      11.280262          -0.000020
          514              C       9.304398       4.040728       5.912862      -0.053236      29.314961 0.41187850E+03  0.96066551E+04                                 8.446831                            6.932893      -0.149729       1.942835                    0.998919      28.688608      83.656662       0.600084       0.437614      -1.045237       0.009710      -0.016509      -0.003134       0.019408      -0.024657       0.012046       0.009663       0.001285      -0.010548      -0.031363       0.004799       0.026564              8.967399      10.746874       2.805738      -0.034969       5.906053       0.637028      10.249268          -0.001639
          515              C       8.344796       3.411500       5.127461      -0.063476      39.096754 0.48839564E+03  0.11806522E+05                                10.101084                            7.459782      -0.146934       1.950230                    0.999053      28.668452      83.237913       0.592986       0.427279      -1.058676       0.021757       0.012420       0.010077       0.027003      -0.037186       0.016831      -0.012233      -0.038295      -0.040480      -0.038207      -0.015883       0.054091             11.787189      13.345977       4.164522      -2.519383       7.218740      -0.319788      14.796852          -0.001504
          516              C       7.055057       2.949786       5.772566       0.552936      22.783393 0.27808596E+03  0.59434513E+04                                 7.492302                            5.993061      -0.412893       1.907832                    0.998021      23.853315      68.981687       0.591694       0.484339      -1.008082      -0.036532       0.003158       0.029224       0.046889       0.000504      -0.015686       0.094642      -0.113762      -0.035795      -0.082013      -0.045602       0.127615              8.363929       9.841634       1.153765      -1.976354       5.680114      -2.641832       9.570038          -0.000244
          517              C      12.595874       2.542504       7.451910       0.549834      22.810531 0.28085761E+03  0.60160164E+04                                 7.494235                            6.020564      -0.413811       1.907242                    0.997784      23.917996      69.186344       0.590832       0.483971      -1.008538      -0.037136       0.018252      -0.025822       0.048775       0.000198       0.013525      -0.022988      -0.172961      -0.220669      -0.081843      -0.044076       0.125918              8.352503       9.955957      -0.174909       2.308976       4.379040      -0.221884      10.722513          -0.000299
          518              C       2.894219       2.595965       8.234395      -0.056688      39.030352 0.49039364E+03  0.11859572E+05                                10.089927                            7.473757      -0.135031       1.955672                    0.999003      28.560236      82.772512       0.592949       0.427134      -1.059423       0.025842       0.014996      -0.005664       0.030410      -0.027070      -0.031855       0.024341      -0.021882       0.027704      -0.039931      -0.016474       0.056405             11.772785      13.528416       2.233723       4.245876       8.844989      -3.197550      12.944951          -0.001700
          519              C       3.864826       3.513886       7.872476      -0.054929      29.053853 0.40543985E+03  0.94248010E+04                                 8.405201                            6.885779      -0.156013       1.942413                    0.998993      28.622125      83.481804       0.600827       0.438542      -1.044074       0.010884      -0.017566      -0.008877       0.022491      -0.018141      -0.021316      -0.005218      -0.009930      -0.032938      -0.032940       0.005888       0.027052              8.927340      10.726149       2.427411       1.415907       7.413994      -2.167410       8.641875          -0.001254
          520              C       5.045620       3.598128       8.575578      -0.079514      28.442855 0.39718443E+03  0.91265769E+04                                 8.137773                            6.696556       0.134391       2.038671                    0.999588      27.857155      79.100099       0.629576       0.423391      -1.060096       0.006536      -0.021208      -0.035414       0.041793       0.002579      -0.005786      -0.009592       0.003801      -0.002944      -0.011201      -0.000909       0.012110              8.717431       9.409386       1.959133       0.604842       6.918015      -2.464373       9.824893           0.000198
          521              C       5.224995       2.752137       9.656800       0.079911      25.771603 0.34034663E+03  0.75682788E+04                                 7.734123                            6.277390       0.047743       2.033718                    0.999168      26.337480      74.980952       0.634399       0.434178      -1.047336      -0.030357      -0.040036      -0.010416       0.051312       0.002383      -0.011549       0.035456       0.036514      -0.043128      -0.049559       0.018271       0.031289              8.386894       8.615686       2.027218       0.799095       6.843981      -2.359597       9.701015          -0.002203
          522              C       3.145125       1.766174       9.334410       0.117421      35.949534 0.42994756E+03  0.10154708E+05                                 9.852281                            7.206248      -0.408907       1.880347                    0.998705      27.642002      81.593692       0.572559       0.452933      -1.034407       0.034502       0.004260       0.014995       0.037860       0.007142      -0.018268       0.033674       0.019371      -0.001528      -0.044611       0.011347       0.033264             11.589634      11.294333       3.437989       2.032636      10.365820      -3.933284      13.108749          -0.001093
          523              C       2.183322       0.780859       9.914712       0.175895      34.826234 0.41333094E+03  0.96785025E+04                                 9.713600                            7.107398      -0.528045       1.847480                    0.998149      27.116730      80.022102       0.570744       0.458305      -1.030087      -0.028733       0.017181       0.035906       0.049092      -0.038910      -0.009717      -0.010631       0.043289      -0.076869      -0.043118      -0.014329       0.057447             11.587417      10.199565       5.209014       0.919952      10.385114      -0.009635      14.177573           0.005735
          524              C      12.274542       0.027858      11.895062       0.078171      26.606869 0.34324158E+03  0.76324184E+04                                 7.851300                            6.261196       0.202193       2.076739                    0.999778      26.352120      74.496859       0.643129       0.428298      -1.053172       0.032012       0.029752      -0.038996       0.058571      -0.031449      -0.011184      -0.011422      -0.021419       0.040749      -0.044303       0.017096       0.027207              8.767674       8.868757       3.061953      -0.003150       6.376913       0.228138      11.057351          -0.002534
          525              C      16.862387      31.640885      11.228897      -0.131796      29.578123 0.40278835E+03  0.92602602E+04                                 8.206191                            6.637496       0.382118       2.105885                    0.999801      28.242070      79.439479       0.649527       0.410169      -1.071718       0.000949       0.004643      -0.029293       0.029674       0.016197      -0.005617      -0.019023      -0.015253       0.008788      -0.021387      -0.008731       0.030118              9.068710       9.525514       3.349489       0.100145       6.592910       0.786773      11.087708           0.000041
          526              C      16.943820      31.561827       9.862870      -0.052867      30.347614 0.40953407E+03  0.95357861E+04                                 8.639972                            6.899761       0.034862       2.004701                    0.999401      28.441299      82.792411       0.603435       0.435923      -1.046531       0.005305       0.027733       0.009744       0.029870      -0.020931       0.007893       0.006060      -0.032537      -0.081198      -0.032095      -0.008007       0.040102              9.602368       9.475122       3.716239      -0.549260       7.126550       0.136540      12.205433           0.000208
          527              C      17.882512      32.303487       9.169812      -0.088948      39.401375 0.49580433E+03  0.11998748E+05                                10.113362                            7.470841      -0.084496       1.977905                    0.998326      28.396421      81.777105       0.599543       0.422143      -1.064720      -0.038324       0.013672       0.025382       0.047957      -0.026310       0.000230      -0.006445       0.021813      -0.092622      -0.032469      -0.011640       0.044109             12.200197      10.300565       4.178519       0.097648       8.824278       1.813582      17.475748          -0.000643
          528              C       7.103505      32.036179       7.688114       0.722092      21.530869 0.22777177E+03  0.46765956E+04                                 7.474736                            5.613483      -0.614810       1.878438                    0.997048      22.114982      64.715277       0.575016       0.518795      -0.981283       0.014710      -0.017529      -0.071158       0.074747       0.001012       0.004170      -0.037611      -0.179168      -0.195207      -0.073462      -0.055931       0.129393              8.769525      10.161411       1.333081       1.004115       4.798930       1.650160      11.348233           0.000636
          529              C       8.352522      31.261150       2.953029       0.590007      22.195770 0.26125309E+03  0.55019858E+04                                 7.376985                            5.809193      -0.226303       1.972111                    0.999255      23.272502      66.997928       0.600408       0.484397      -1.007176      -0.000249       0.012333       0.021722       0.024980       0.059410      -0.050572      -0.043625      -0.076149      -0.221606      -0.100820      -0.026458       0.127278              8.343351       8.471473      -1.672553       2.346495       5.802292       0.682991      10.756288           0.000287
          530              C       7.665834      31.325304       1.603850      -0.050606      37.340540 0.47849176E+03  0.11485384E+05                                 9.795620                            7.384046      -0.109792       1.979268                    0.997984      27.844662      80.043689       0.597158       0.427312      -1.060741      -0.015783       0.030070      -0.005970       0.034481      -0.028368      -0.033138       0.020002       0.038312      -0.025032      -0.031946      -0.028262       0.060208             11.659395       7.961260       1.424479       4.341142      12.585992      -1.679647      14.430931           0.000321
          531              C       2.217428       0.105303       0.879040      -0.079364      29.217434 0.41301685E+03  0.95958089E+04                                 8.295226                            6.835885       0.289676       2.084602                    0.999390      28.291118      81.114742       0.621354       0.424280      -1.058189      -0.020729      -0.012307       0.000816       0.024121      -0.004154      -0.007270       0.015837       0.004076      -0.014090      -0.018606       0.000250       0.018356              9.290996       6.213412       0.502328       2.533269      10.986840      -2.326564      10.672737          -0.003077
          532              C       7.253161       0.126994      31.963605      -0.117078      30.020277 0.43877713E+03  0.10372970E+05                                 8.532804                            7.103670       0.023199       1.995976                    0.998546      29.058790      84.662063       0.600751       0.431274      -1.051506      -0.005162      -0.002418       0.019781       0.020586       0.000980       0.001653      -0.010589      -0.011689       0.035334      -0.012236      -0.005787       0.018023              9.546749       6.119628      -0.055765       2.316946      12.115819      -1.780007      10.404801           0.001435
          533              C      12.278989      31.362873      31.403068       0.079011      26.343758 0.36102372E+03  0.81918744E+04                                 8.005510                            6.580058      -0.182336       1.958712                    0.997789      27.169191      79.538130       0.600210       0.449733      -1.032514      -0.001404      -0.034295       0.033223       0.047769      -0.017592       0.000235      -0.013458       0.035064       0.019491      -0.032086       0.008460       0.023626              9.039237       5.230480       0.115395       1.269115      12.095928      -1.930339       9.791302          -0.005246
          534              C       7.075986      30.207793       0.995683       0.140319      33.691042 0.40953767E+03  0.95689087E+04                                 9.578650                            7.151903      -0.395979       1.887454                    0.998695      27.366798      80.708547       0.559702       0.468361      -1.024373      -0.024121       0.010369      -0.036446       0.044919      -0.033268      -0.026838      -0.002052       0.018483      -0.022526      -0.041729      -0.004687       0.046417             11.540871       6.346549       2.648740       1.166596      15.920284      -2.535787      12.355780           0.001327
          535              C       6.856994      28.901384       1.661848       0.135146      33.433142 0.40727652E+03  0.95038514E+04                                 9.512024                            7.120304      -0.403272       1.884069                    0.998795      27.406337      80.799239       0.562285       0.466809      -1.025122       0.013244      -0.035680      -0.021100       0.043516      -0.005306       0.034529      -0.006190       0.010557      -0.053237      -0.039961       0.001950       0.038011             11.400360       6.203084       0.700502      -2.644983      15.638924      -2.229535      12.359073           0.001451
          536              C       7.063878      26.609012       1.430181       0.091159      25.614895 0.36331256E+03  0.82548507E+04                                 7.871969                            6.614935      -0.205047       1.954666                    0.997609      27.026646      79.111349       0.596864       0.451650      -1.031666       0.011796       0.043449      -0.001272       0.045040      -0.016320       0.020698       0.002606       0.019559      -0.072405      -0.034142      -0.001896       0.036038              8.690584       5.157535      -0.403324      -0.777310      11.908559      -1.191769       9.005659          -0.005082
          537              C       6.562069      26.389008       2.723954      -0.093732      28.228442 0.42035722E+03  0.98300444E+04                                 8.206524                            6.976936       0.051617       2.020141                    0.998039      28.286787      81.925457       0.603152       0.434252      -1.049858       0.019311       0.008925       0.019174       0.028639       0.002089       0.000307      -0.005400       0.011218       0.007149      -0.009591       0.004198       0.005393              8.852828       5.756652      -1.259832      -1.347526      11.967252      -0.444427       8.834580           0.000935
          538              C       6.147197      27.484162       3.451033      -0.043810      28.080367 0.40266720E+03  0.93170606E+04                                 8.149844                            6.811504       0.061330       2.017536                    0.999393      27.996193      80.693836       0.612636       0.432087      -1.051016       0.025575       0.006951       0.000760       0.026514      -0.002293       0.018678      -0.010265       0.019690       0.013673      -0.019265      -0.007504       0.026769              8.799054       5.812283      -1.248055      -2.059074      11.955402       0.169730       8.629477          -0.003098
          539              C       6.257244      28.772751       2.920628      -0.084118      37.519150 0.49358442E+03  0.11937010E+05                                 9.804530                            7.480709      -0.023491       1.998690                    0.998585      28.357804      81.758745       0.595685       0.425163      -1.062345       0.004690      -0.028582       0.016041       0.033110      -0.001800       0.032299      -0.006999       0.023306       0.059226      -0.025279      -0.019675       0.044955             11.341167       7.483832      -2.200608      -3.821251      14.245312       0.984993      12.294357           0.000515
          540              C      16.591665      29.909703       3.653863       0.596214      22.510418 0.25854261E+03  0.54275421E+04                                 7.411230                            5.758430      -0.234852       1.964861                    0.999252      23.286896      66.804342       0.606635       0.480958      -1.009563      -0.000931       0.013010       0.024685       0.027919       0.099610       0.015421      -0.033472       0.049084      -0.130575      -0.102680      -0.022117       0.124797              8.412263       6.171393      -2.840071      -0.777898       8.516493       0.951964      10.548904           0.000237
          541              C      11.277546      29.209515       6.301998       0.651600      18.859841 0.21819140E+03  0.44212346E+04                                 6.724145                            5.408924      -0.340187       1.951154                    0.998698      22.483838      64.844242       0.601153       0.502823      -0.991398      -0.019353       0.012118      -0.003406       0.023086       0.111574       0.025260       0.039703       0.037239      -0.019447      -0.111897      -0.019222       0.131119              7.377694       6.093518      -2.422129      -0.498869       7.070257      -0.634293       8.969307          -0.000008
[truncated: 167,203 more chars]
