# Supplementary material for: A collection of forcefield precursors for metal–organic frameworks
Source: RSC Adv. 2019 Nov 13;9(63):36492–507. doi: 10.1039/c9ra07327b (PMC9075174; doi:10.1039/c9ra07327b)
Supplement: RA-009-C9RA07327B-s4859 [file RA-009-C9RA07327B-s4859.xyz]

 1200
jmolscript: load "" {1 1 1} spacegroup "x,y,z" unitcell [{     32.153900     0.000000     0.000000 }, {     16.076950    27.846094     0.000000 }, {     16.076950     9.282031    26.253549 }]
Zn    22.021241    16.099683     4.140972     0.653104
Zn    38.067967    18.592837    25.557042     0.653105
Zn    26.239833    30.293023     9.010481     0.653106
Zn    42.286559     9.270707    13.798603     0.653104
Zn    29.221786    13.427943    25.557042     0.653106
Zn    35.086014    28.571392     4.140972     0.653104
Zn    19.039289    14.435601    13.798603     0.653104
Zn    45.268511    17.821314     9.010481     0.653105
Zn    35.135853    31.985880    13.798603     0.653105
Zn    24.953356     7.577850     9.010481     0.653104
Zn    29.171947    23.671407    25.557042     0.653104
Zn    39.354444    11.021113     4.140972     0.653106
Zn    39.354444    26.107012    22.112577     0.653104
Zn    29.171947    13.456718     0.696507     0.653105
Zn    24.953356    29.550275    17.243068     0.653106
Zn    35.135853     5.142245    12.454946     0.653104
Zn    38.067967    18.535288     0.696507     0.653106
Zn    22.021241    21.028442    22.112577     0.653104
Zn    42.286559    27.857418    12.454946     0.653104
Zn    26.239833     6.835102    17.243068     0.653105
Zn    19.039289    22.692524    12.454946     0.653105
Zn    45.268511    19.306811    17.243068     0.653104
Zn    29.221786    23.700182     0.696507     0.653104
Zn    35.086014     8.556733    22.112577     0.653106
Zn    42.286559    21.028442    22.112577     0.653105
Zn    26.239833    18.535288     0.696507     0.653106
Zn    38.067967     6.835102    17.243068     0.653107
Zn    22.021241    27.857418    12.454946     0.653105
Zn    35.086014    23.700182     0.696507     0.653107
Zn    29.221786     8.556733    22.112577     0.653105
Zn    45.268511    22.692524    12.454946     0.653105
Zn    19.039289    19.306811    17.243068     0.653106
Zn    29.171947     5.142245    12.454946     0.653106
Zn    39.354444    29.550275    17.243068     0.653105
Zn    35.135853    13.456718     0.696507     0.653105
Zn    24.953356    26.107012    22.112577     0.653107
Zn    24.953356    11.021113     4.140972     0.653105
Zn    35.135853    23.671407    25.557042     0.653106
Zn    39.354444     7.577850     9.010481     0.653107
Zn    29.171947    31.985880    13.798603     0.653105
Zn    26.239833    18.592837    25.557042     0.653107
Zn    42.286559    16.099683     4.140972     0.653105
Zn    22.021241     9.270707    13.798603     0.653105
Zn    38.067967    30.293023     9.010481     0.653106
Zn    45.268511    14.435601    13.798603     0.653106
Zn    19.039289    17.821314     9.010481     0.653105
Zn    35.086014    13.427943    25.557042     0.653105
Zn    29.221786    28.571392     4.140972     0.653107
H     18.671770    12.042507     5.833539     0.086130
H     24.414456    16.431052     6.219466     0.129049
H     22.732807    19.180389     4.245199     0.116916
H     18.144446    19.791147     2.924645     0.093641
H     18.266631     9.283888     3.386708     0.086131
H     36.562200    18.773836    22.753951     0.129048
H     39.761513    16.900722    23.489050     0.116915
H     25.115411     5.184943     1.134153     0.093641
H     13.887269     6.287648     7.624031     0.086131
H     27.745600    27.710576    10.115492     0.129048
H     24.546287    27.779263     8.104471     0.116916
H      7.038489     2.797604     4.510360     0.093640
H     13.482130     9.514082     9.409272     0.086130
H     39.893344    11.340786    13.418189     0.129049
H     41.574993    10.395875    16.668378     0.116915
H     14.009454     9.354431    17.684391     0.093641
H     14.983717     7.384784     3.386708     0.086131
H     30.131420    14.641476    22.753951     0.129048
H     26.909599    12.807347    23.489050     0.116916
H      8.009536     3.503039     1.134153     0.093640
H     17.170183     5.654613     5.833539     0.086130
H     34.176380    26.333123     6.219466     0.129049
H     37.398201    26.414805     4.245199     0.116915
H     24.144364     2.236970     2.924645     0.093641
H     17.575322    11.413186     9.409272     0.086130
H     22.028637    15.473146    13.418189     0.129049
H     20.369496    14.489251    16.668378     0.116916
H     17.173398    11.036335    17.684391     0.093641
H     14.578578    12.675542     7.624031     0.086131
H     42.279163    17.808505    10.115492     0.129048
H     43.938304    20.544848     8.104471     0.116915
H     14.980502    20.351782     4.510360     0.093641
H     17.173398     6.918826     9.409272     0.086131
H     34.539719    28.878256    13.418189     0.129048
H     34.517212    30.807062    16.668378     0.116915
H     17.047998     7.455327    17.684391     0.093641
H     19.765002     8.882904     7.624031     0.086130
H     26.436937    10.173106    10.115492     0.129049
H     27.977108     7.368076     8.104471     0.116916
H     26.211859     4.696708     4.510360     0.093641
H     14.980502    11.177422     3.386708     0.086130
H     29.768081    22.276875    22.753951     0.129049
H     29.790588    25.984118    23.489050     0.116915
H     15.105902    19.158113     1.134153     0.093641
H     12.388898    10.148973     5.833539     0.086130
H     37.870863    12.928013     6.219466     0.129048
H     36.330692    10.096994     4.245199     0.116916
H      5.942041     5.817977     2.924645     0.093640
H     44.542798    26.979152    20.420010     0.086130
H     37.870863    24.200112    20.034083     0.129049
H     36.330692    27.031131    22.008350     0.116916
H     38.095941    31.310148    23.328904     0.093641
H     47.134402    25.950703    22.866841     0.086131
H     29.768081    14.851250     3.499598     0.129048
H     29.790588    11.144007     2.764499     0.116915
H     47.259802    17.970012    25.119396     0.093641
H     51.918902    28.245221    18.629518     0.086130
H     26.436937    26.955019    16.138057     0.129048
H     27.977108    29.760049    18.149078     0.116916
H     58.365759    32.431417    21.743189     0.093640
H     49.327298    30.209299    16.844277     0.086130
H     34.539719     8.249869    12.835360     0.129048
H     34.517212     6.321063     9.585171     0.116915
H     49.201898    29.672798     8.569158     0.093641
H     50.420531    27.844237    22.866841     0.086131
H     36.562200    18.354289     3.499598     0.129048
H     39.761513    20.227403     2.764499     0.116916
H     57.269311    31.943182    25.119396     0.093640
H     50.825670    25.085618    20.420010     0.086130
H     24.414456    20.697073    20.034083     0.129048
H     22.732807    17.947736    22.008350     0.116915
H     50.298346    17.336978    23.328904     0.093641
H     45.636030    27.614043    16.844277     0.086130
H     39.893344    25.787339    12.835360     0.129049
H     41.574993    26.732250     9.585171     0.116916
H     46.163354    27.773694     8.569158     0.093641
H     46.041169    30.840477    18.629518     0.086131
H     27.745600     9.417549    16.138057     0.129048
H     24.546287     9.348862    18.149078     0.116915
H     39.192389    34.330521    21.743189     0.093641
H     49.729222    25.714939    16.844277     0.086131
H     22.028637    21.654979    12.835360     0.129048
H     20.369496    22.638874     9.585171     0.116915
H     49.327298    26.091790     8.569158     0.093641
H     46.732478    24.452583    18.629518     0.086130
H     42.279163    19.319620    16.138057     0.129049
H     43.938304    16.583277    18.149078     0.116916
H     47.134402    16.776343    21.743189     0.093641
H     47.137617    29.743341    22.866841     0.086130
H     30.131420    22.486649     3.499598     0.129049
H     26.909599    24.320778     2.764499     0.116915
H     40.163436    33.625086    25.119396     0.093641
H     49.324083    31.473512    20.420010     0.086131
H     34.176380    10.795002    20.034083     0.129048
H     37.398201    10.713320    22.008350     0.116916
H     56.298264    34.891155    23.328904     0.093640
H     45.636030    25.085618    20.420010     0.086127
H     39.893344    20.697073    20.034083     0.129049
H     41.574993    17.947736    22.008350     0.116916
H     46.163354    17.336978    23.328904     0.093638
H     46.041169    27.844237    22.866841     0.086127
H     27.745600    18.354289     3.499598     0.129048
H     24.546287    20.227403     2.764499     0.116916
H     39.192389    31.943182    25.119396     0.093638
H     50.420531    30.840477    18.629518     0.086127
H     36.562200     9.417549    16.138057     0.129049
H     39.761513     9.348862    18.149078     0.116916
H     57.269311    34.330521    21.743189     0.093636
H     50.825670    27.614043    16.844277     0.086127
H     24.414456    25.787339    12.835360     0.129049
H     22.732807    26.732250     9.585171     0.116916
H     50.298346    27.773694     8.569158     0.093637
H     49.324083    29.743341    22.866841     0.086127
H     34.176380    22.486649     3.499598     0.129049
H     37.398201    24.320778     2.764499     0.116916
H     56.298264    33.625086    25.119396     0.093636
H     47.137617    31.473512    20.420010     0.086127
H     30.131420    10.795002    20.034083     0.129049
H     26.909599    10.713320    22.008350     0.116916
H     40.163436    34.891155    23.328904     0.093637
H     46.732478    25.714939    16.844277     0.086127
H     42.279163    21.654979    12.835360     0.129049
H     43.938304    22.638874     9.585171     0.116916
H     47.134402    26.091790     8.569158     0.093638
H     49.729222    24.452583    18.629518     0.086127
H     22.028637    19.319620    16.138057     0.129048
H     20.369496    16.583277    18.149078     0.116916
H     49.327298    16.776343    21.743189     0.093637
H     47.134402    30.209299    16.844277     0.086127
H     29.768081     8.249869    12.835360     0.129049
H     29.790588     6.321063     9.585171     0.116916
H     47.259802    29.672798     8.569158     0.093637
H     44.542798    28.245221    18.629518     0.086127
H     37.870863    26.955019    16.138057     0.129049
H     36.330692    29.760049    18.149078     0.116916
H     38.095941    32.431417    21.743189     0.093638
H     49.327298    25.950703    22.866841     0.086127
H     34.539719    14.851250     3.499598     0.129049
H     34.517212    11.144007     2.764499     0.116916
H     49.201898    17.970012    25.119396     0.093637
H     51.918902    26.979152    20.420010     0.086127
H     26.436937    24.200112    20.034083     0.129049
H     27.977108    27.031131    22.008350     0.116916
H     58.365759    31.310148    23.328904     0.093636
H     19.765002    10.148973     5.833539     0.086127
H     26.436937    12.928013     6.219466     0.129049
H     27.977108    10.096994     4.245199     0.116916
H     26.211859     5.817977     2.924645     0.093638
H     17.173398    11.177422     3.386708     0.086127
H     34.539719    22.276875    22.753951     0.129049
H     34.517212    25.984118    23.489050     0.116916
H     17.047998    19.158113     1.134153     0.093637
H     12.388898     8.882904     7.624031     0.086127
H     37.870863    10.173106    10.115492     0.129049
H     36.330692     7.368076     8.104471     0.116916
H      5.942041     4.696708     4.510360     0.093636
H     14.980502     6.918826     9.409272     0.086127
H     29.768081    28.878256    13.418189     0.129049
H     29.790588    30.807062    16.668378     0.116916
H     15.105902     7.455327    17.684391     0.093637
H     13.887269     9.283888     3.386708     0.086127
H     27.745600    18.773836    22.753951     0.129049
H     24.546287    16.900722    23.489050     0.116916
H      7.038489     5.184943     1.134153     0.093636
H     13.482130    12.042507     5.833539     0.086127
H     39.893344    16.431052     6.219466     0.129049
H     41.574993    19.180389     4.245199     0.116916
H     14.009454    19.791147     2.924645     0.093637
H     18.671770     9.514082     9.409272     0.086127
H     24.414456    11.340786    13.418189     0.129049
H     22.732807    10.395875    16.668378     0.116916
H     18.144446     9.354431    17.684391     0.093638
H     18.266631     6.287648     7.624031     0.086127
H     36.562200    27.710576    10.115492     0.129049
H     39.761513    27.779263     8.104471     0.116916
H     25.115411     2.797604     4.510360     0.093637
H     14.578578    11.413186     9.409272     0.086127
H     42.279163    15.473146    13.418189     0.129049
H     43.938304    14.489251    16.668378     0.116916
H     14.980502    11.036335    17.684391     0.093637
H     17.575322    12.675542     7.624031     0.086127
H     22.028637    17.808505    10.115492     0.129049
H     20.369496    20.544848     8.104471     0.116916
H     17.173398    20.351782     4.510360     0.093638
H     17.170183     7.384784     3.386708     0.086127
H     34.176380    14.641476    22.753951     0.129049
H     37.398201    12.807347    23.489050     0.116916
H     24.144364     3.503039     1.134153     0.093637
H     14.983717     5.654613     5.833539     0.086127
H     30.131420    26.333123     6.219466     0.129049
H     26.909599    26.414805     4.245199     0.116916
H      8.009536     2.236970     2.924645     0.093636
H     24.186164    13.963888     3.959035     0.080498
H     36.983416    21.352385    24.856860     0.080496
H     27.324384    30.552734    11.845601     0.080499
H     40.121636     8.387243    11.845601     0.080499
H     32.153900    12.987418    24.856860     0.080499
H     32.153900    27.764412     3.959035     0.080499
H     19.356648    16.752210    11.845601     0.080498
H     44.951152    16.752210    11.845601     0.080496
H     36.983416    30.552734    11.845601     0.080496
H     24.186164     8.387243    11.845601     0.080498
H     27.324384    21.352385    24.856860     0.080499
H     40.121636    13.963888     3.959035     0.080499
H     40.121636    23.164237    22.294514     0.080498
H     27.324384    15.775740     1.396689     0.080496
H     24.186164    28.740882    14.407948     0.080499
H     36.983416     6.575391    14.407948     0.080499
H     36.983416    15.775740     1.396689     0.080499
H     24.186164    23.164237    22.294514     0.080499
H     40.121636    28.740882    14.407948     0.080498
H     27.324384     6.575391    14.407948     0.080496
H     19.356648    20.375915    14.407948     0.080496
H     44.951152    20.375915    14.407948     0.080498
H     32.153900    24.140707     1.396689     0.080499
H     32.153900     9.363713    22.294514     0.080499
H     23.591316    17.091932     1.598841     0.079768
H     40.716484    20.036193    24.654708     0.079768
H     23.591316    29.923412    10.672068     0.079765
H     40.716484     7.204713    15.581481     0.079765
H     29.147510    10.412582    24.654708     0.079764
H     35.160290    26.715543     1.598841     0.079765
H     18.035123    16.828323    15.581481     0.079768
H     46.272677    20.299802    10.672068     0.079768
H     37.710094    31.659152    15.581481     0.079768
H     26.597706     5.468973    10.672068     0.079768
H     26.597706    25.243412    24.654708     0.079765
H     37.710094    11.884713     1.598841     0.079765
H     37.710094    25.243412    24.654708     0.079768
H     26.597706    11.884713     1.598841     0.079768
H     26.597706    31.659152    15.581481     0.079765
H     37.710094     5.468973    10.672068     0.079765
H     40.716484    17.091932     1.598841     0.079765
H     23.591316    20.036193    24.654708     0.079764
H     40.716484    29.923412    10.672068     0.079768
H     23.591316     7.204713    15.581481     0.079768
H     18.035123    20.299802    10.672068     0.079768
H     46.272677    16.828323    15.581481     0.079768
H     29.147510    26.715543     1.598841     0.079765
H     35.160290    10.412582    24.654708     0.079765
H     20.330911    15.952099     6.810171     0.082598
H     35.803368    16.457041    26.117031     0.082598
H     28.504432    30.109053     6.810171     0.082597
H     43.976889    11.738057    12.769726     0.082598
H     28.504432    16.457041    26.117031     0.082597
H     35.803368    30.109053     6.810171     0.082598
H     20.330911    11.738057    12.769726     0.082598
H     43.976889    15.952099     6.810171     0.082598
H     32.153900    32.216074    12.769726     0.082598
H     23.980379     9.631036     6.810171     0.082598
H     32.153900    22.778105    26.117031     0.082598
H     40.327421     9.631036     6.810171     0.082597
H     40.327421    27.497089    19.443378     0.082598
H     32.153900    14.350020     0.136518     0.082598
H     23.980379    27.497089    19.443378     0.082597
H     32.153900     4.912051    13.483823     0.082598
H     35.803368    20.671084     0.136518     0.082597
H     20.330911    21.176026    19.443378     0.082599
H     43.976889    25.390068    13.483823     0.082598
H     28.504432     7.019072    19.443378     0.082599
H     20.330911    25.390068    13.483823     0.082598
H     43.976889    21.176026    19.443378     0.082598
H     28.504432    20.671084     0.136518     0.082598
H     35.803368     7.019072    19.443378     0.082597
H     21.121897    14.533805     1.617219     0.080093
H     23.147593    11.025197     1.617219     0.080093
H      9.006307     5.199794     9.855582     0.080091
H     11.032003     6.369330    13.163529     0.080088
H     14.051254     2.287093     1.617219     0.080091
H     18.102646     2.287093     1.617219     0.080088
H     16.076950    15.107434    13.163529     0.080093
H     16.076950    17.446506     9.855582     0.080093
H     21.121897     6.369330    13.163529     0.080093
H     23.147593     5.199794     9.855582     0.080093
H     11.032003    14.533805     1.617219     0.080088
H      9.006307    11.025197     1.617219     0.080091
H     41.160207    26.102928    24.636330     0.080093
H     43.185903    22.594320    24.636330     0.080093
H     55.301493    31.928331    16.397967     0.080091
H     53.275797    30.758795    13.090020     0.080088
H     55.301493    26.102928    24.636330     0.080091
H     53.275797    22.594320    24.636330     0.080088
H     43.185903    30.758795    13.090020     0.080093
H     41.160207    31.928331    16.397967     0.080093
H     48.230850    22.020691    13.090020     0.080093
H     48.230850    19.681619    16.397967     0.080093
H     46.205154    34.841033    24.636330     0.080088
H     50.256546    34.841033    24.636330     0.080091
C     21.423822    13.175843     4.903375     0.230969
C     19.584940    12.061071     5.586755     0.007660
C     24.901909    17.015449     4.337611     0.127073
C     25.080042    16.796764     5.655014    -0.067718
C     21.609350    18.550696     5.834326     0.132665
C     22.275900    19.438987     5.034906    -0.069486
C     19.738958    17.139642     2.385135     0.223706
C     18.402642    18.972658     2.514827     0.023727
C     19.680438    10.555712     0.915461     0.230968
C     18.478846     9.915066     2.714617     0.007659
C     38.436129    19.552784    22.707745     0.127073
C     37.234216    19.180389    22.226255    -0.067719
C     38.100442    15.922768    24.173480     0.132664
C     39.266021    16.092257    23.476974    -0.069486
C     24.025073     8.127532     1.262008     0.223708
C     24.977471     6.072862     1.445783     0.023727
C     12.473462     4.381676     9.646867     0.230970
C     13.675054     5.864387     8.443141     0.007659
C     25.871671    27.926662    10.865294     0.127072
C     27.073584    27.348577    10.674693    -0.067718
C     26.207358    28.098565     6.954303     0.132665
C     25.041779    27.498389     7.346268    -0.069487
C      8.128827     3.899010     7.242041     0.223708
C      7.176429     3.387384     5.243621     0.023727
C     10.730078     9.014894    10.787846     0.230971
C     12.568960     9.287600     9.509035     0.007660
C     39.405891     9.761355    14.596448     0.127072
C     39.227758    10.930520    13.951136    -0.067720
C     42.698450    11.684221    15.544989     0.132664
C     42.031900    11.226617    16.648951    -0.069486
C     12.414942     7.961941    15.364364     0.223706
C     13.751258     8.695221    17.049317     0.023727
C     15.378246     5.524479     0.915461     0.230970
C     15.424226     6.885411     2.714617     0.007659
C     29.869044    12.629132    22.707745     0.127072
C     30.147497    13.856216    22.226255    -0.067718
C     26.893200    14.734853    24.173480     0.132665
C     26.457194    13.640687    23.476974    -0.069486
C     11.103063     2.976005     1.262008     0.223708
C      8.847467     3.178539     1.445783     0.023727
C     16.775654     2.704598     4.903375     0.230971
C     16.729674     4.854502     5.586755     0.007660
C     34.438756    25.618778     4.337611     0.127072
C     34.160303    25.573853     5.655014    -0.067719
C     37.414600    27.702594     5.834326     0.132664
C     37.850606    26.681199     5.034906    -0.069486
C     21.050837     2.181834     2.385135     0.223706
C     23.306433     2.422610     2.514827     0.023727
C     18.519039    14.046127    10.787846     0.230969
C     17.835768    12.317255     9.509035     0.007660
C     20.904537    16.685008    14.596448     0.127073
C     22.006129    16.254693    13.951136    -0.067718
C     20.923507    12.872135    15.544989     0.132665
C     20.860486    13.678187    16.648951    -0.069486
C     16.764722    13.113468    15.364364     0.223706
C     16.731603    11.589544    17.049317     0.023727
C     13.634861    14.852921     9.646867     0.230968
C     14.318132    13.070956     8.443141     0.007659
C     43.403263    19.323333    10.865294     0.127073
C     42.301671    18.571488    10.674693    -0.067719
C     43.384293    18.946668     6.954303     0.132664
C     43.447314    20.256177     7.346268    -0.069486
C     15.389178    18.856818     7.242041     0.223708
C     15.422297    19.937432     5.243621     0.023728
C     18.981733     4.785073    10.787846     0.230968
C     17.826122     6.241238     9.509035     0.007659
C     36.151273    29.245824    14.596448     0.127073
C     35.227813    28.506974    13.951136    -0.067719
C     32.839743    31.135831    15.544989     0.132664
C     33.569315    30.787384    16.648951    -0.069486
C     19.051186     6.770685    15.364364     0.223708
C     17.747988     7.561328    17.049317     0.023727
C     22.122526     8.611497     9.646867     0.230970
C     20.237665     8.910750     8.443141     0.007660
C     27.186766     8.442193    10.865294     0.127073
C     27.086445     9.772122    10.674693    -0.067718
C     26.870050     8.646955     6.954303     0.132665
C     27.972607     7.937622     7.346268    -0.069486
C     24.712844     5.090266     7.242041     0.223706
C     25.632124     4.521277     5.243621     0.023727
C     13.172167    11.765903     0.915461     0.230971
C     14.327778    11.045617     2.714617     0.007660
C     28.156527    23.510271    22.707745     0.127072
C     29.079987    22.655582    22.226255    -0.067720
C     31.468057    25.034566    24.173480     0.132664
C     30.738485    25.959242    23.476974    -0.069486
C     13.102714    16.742557     1.262008     0.223706
C     14.405912    18.594693     1.445783     0.023727
C     10.031374    11.965652     4.903375     0.230970
C     11.916235    10.930520     5.586755     0.007659
C     37.121034    13.057962     4.337611     0.127072
C     37.221355    13.321571     5.655014    -0.067718
C     37.437750     9.438898     5.834326     0.132665
C     36.335193     9.572002     5.034906    -0.069487
C      7.441056     8.524618     2.385135     0.223708
C      6.521776     6.450826     2.514827     0.023727
C     42.185274    25.162473    21.350174     0.230969
C     44.070135    26.197605    20.666794     0.007660
C     37.121034    24.070163    21.915938     0.127073
C     37.221355    23.806554    20.598535    -0.067718
C     37.437750    27.689227    20.419223     0.132665
C     36.335193    27.556123    21.218643    -0.069486
C     39.594956    28.603507    23.868414     0.223706
C     38.675676    30.677299    23.738722     0.023727
C     45.326067    25.362222    25.338088     0.230968
C     46.481678    26.082508    23.538932     0.007659
C     28.156527    13.617854     3.545804     0.127073
C     29.079987    14.472543     4.027294    -0.067719
C     31.468057    12.093559     2.080069     0.132664
C     30.738485    11.168883     2.776575    -0.069486
C     45.256614    20.385568    24.991541     0.223708
C     46.559812    18.533432    24.807766     0.023727
C     54.276426    28.516628    16.606682     0.230970
C     52.391565    28.217375    17.810408     0.007659
C     27.186766    28.685932    15.388255     0.127072
C     27.086445    27.356003    15.578856    -0.067718
C     26.870050    28.481170    19.299246     0.132665
C     27.972607    29.190503    18.907281    -0.069487
C     56.866744    32.037859    19.011508     0.223708
C     57.786024    32.606848    21.009928     0.023727
C     51.135633    32.343052    15.465703     0.230971
C     49.980022    30.886887    16.744514     0.007660
C     36.151273     7.882301    11.657101     0.127072
C     35.227813     8.621151    12.302413    -0.067719
C     32.839743     5.992294    10.708560     0.132664
C     33.569315     6.340741     9.604598    -0.069486
C     51.205086    30.357440    10.889185     0.223706
C     49.901888    29.566797     9.204232     0.023727
C     51.834338    26.572413    25.338088     0.230970
C     50.632746    27.213059    23.538932     0.007659
C     38.436129    17.575341     3.545804     0.127072
C     37.234216    17.947736     4.027294    -0.067718
C     38.100442    21.205357     2.080069     0.132665
C     39.266021    21.035868     2.776575    -0.069487
C     56.178973    29.000593    24.991541     0.223708
C     57.131371    31.055263    24.807766     0.023727
C     53.577722    23.952282    21.350174     0.230971
C     51.738840    25.067054    20.666794     0.007660
C     24.901909    20.112676    21.915938     0.127072
C     25.080042    20.331361    20.598535    -0.067720
C     21.609350    18.577429    20.419223     0.132664
C     22.275900    17.689138    21.218643    -0.069486
C     51.892858    19.988483    23.868414     0.223706
C     50.556542    18.155467    23.738722     0.023727
C     42.883978    28.113231    15.465703     0.230969
C     44.722860    27.840525    16.744514     0.007660
C     39.405891    27.366770    11.657101     0.127073
C     39.227758    26.197605    12.302413    -0.067718
C     42.698450    25.443904    10.708560     0.132665
C     42.031900    25.901508     9.604598    -0.069486
C     44.568842    29.166184    10.889185     0.223706
C     45.905158    28.432904     9.204232     0.023727
C     44.627362    32.746449    16.606682     0.230968
C     45.828954    31.263738    17.810408     0.007659
C     25.871671     9.201463    15.388255     0.127073
C     27.073584     9.779548    15.578856    -0.067719
C     26.207358     9.029560    19.299246     0.132664
C     25.041779     9.629736    18.907281    -0.069486
C     40.282727    33.229115    19.011508     0.223708
C     39.330329    33.740741    21.009928     0.023727
C     50.672939    23.081998    15.465703     0.230968
C     49.989668    24.810870    16.744514     0.007659
C     20.904537    20.443117    11.657101     0.127073
C     22.006129    20.873432    12.302413    -0.067719
C     20.923507    24.255990    10.708560     0.132664
C     20.860486    23.449938     9.604598    -0.069486
C     48.918622    24.014657    10.889185     0.223708
C     48.885503    25.538581     9.204232     0.023727
C     45.788761    22.275204    16.606682     0.230969
C     46.472032    24.057169    17.810408     0.007660
C     43.403263    17.804792    15.388255     0.127073
C     42.301671    18.556637    15.578856    -0.067718
C     43.384293    18.181457    19.299246     0.132665
C     43.447314    16.871948    18.907281    -0.069486
C     47.543078    18.271307    19.011508     0.223706
C     47.576197    17.190693    21.009928     0.023727
C     47.532146    31.603646    25.338088     0.230971
C     47.578126    30.242714    23.538932     0.007660
C     29.869044    24.498993     3.545804     0.127072
C     30.147497    23.271909     4.027294    -0.067719
C     26.893200    22.393272     2.080069     0.132664
C     26.457194    23.487438     2.776575    -0.069486
C     43.256963    34.152120    24.991541     0.223706
C     41.001367    33.949586    24.807766     0.023727
C     48.929554    34.423527    21.350174     0.230970
C     48.883574    32.273623    20.666794     0.007659
C     34.438756    11.509347    21.915938     0.127072
C     34.160303    11.554272    20.598535    -0.067718
C     37.414600     9.425531    20.419223     0.132665
C     37.850606    10.446926    21.218643    -0.069487
C     53.204737    34.946291    23.868414     0.223708
C     55.460333    34.705515    23.738722     0.023727
C     42.883978    23.952282    21.350174     0.230970
C     44.722860    25.067054    20.666794     0.007727
C     39.405891    20.112676    21.915938     0.127090
C     39.227758    20.331361    20.598535    -0.067734
C     42.698450    18.577429    20.419223     0.132676
C     42.031900    17.689138    21.218643    -0.069495
C     44.568842    19.988483    23.868414     0.223717
C     45.905158    18.155467    23.738722     0.023788
C     44.627362    26.572413    25.338088     0.230968
C     45.828954    27.213059    23.538932     0.007727
C     25.871671    17.575341     3.545804     0.127090
C     27.073584    17.947736     4.027294    -0.067736
C     26.207358    21.205357     2.080069     0.132676
C     25.041779    21.035868     2.776575    -0.069495
C     40.282727    29.000593    24.991541     0.223718
C     39.330329    31.055263    24.807766     0.023788
C     51.834338    32.746449    16.606682     0.230971
C     50.632746    31.263738    17.810408     0.007727
C     38.436129     9.201463    15.388255     0.127089
C     37.234216     9.779548    15.578856    -0.067735
C     38.100442     9.029560    19.299246     0.132676
C     39.266021     9.629736    18.907281    -0.069495
C     56.178973    33.229115    19.011508     0.223719
C     57.131371    33.740741    21.009928     0.023788
C     53.577722    28.113231    15.465703     0.230971
C     51.738840    27.840525    16.744514     0.007727
C     24.901909    27.366770    11.657101     0.127089
C     25.080042    26.197605    12.302413    -0.067736
C     21.609350    25.443904    10.708560     0.132676
C     22.275900    25.901508     9.604598    -0.069495
C     51.892858    29.166184    10.889185     0.223717
C     50.556542    28.432904     9.204232     0.023788
C     48.929554    31.603646    25.338088     0.230971
C     48.883574    30.242714    23.538932     0.007727
C     34.438756    24.498993     3.545804     0.127089
C     34.160303    23.271909     4.027294    -0.067735
C     37.414600    22.393272     2.080069     0.132676
C     37.850606    23.487438     2.776575    -0.069495
C     53.204737    34.152120    24.991541     0.223719
C     55.460333    33.949586    24.807766     0.023788
C     47.532146    34.423527    21.350174     0.230971
C     47.578126    32.273623    20.666794     0.007727
C     29.869044    11.509347    21.915938     0.127089
C     30.147497    11.554272    20.598535    -0.067736
C     26.893200     9.425531    20.419223     0.132676
C     26.457194    10.446926    21.218643    -0.069495
C     43.256963    34.946291    23.868414     0.223717
C     41.001367    34.705515    23.738722     0.023788
C     45.788761    23.081998    15.465703     0.230970
C     46.472032    24.810870    16.744514     0.007727
C     43.403263    20.443117    11.657101     0.127090
C     42.301671    20.873432    12.302413    -0.067734
C     43.384293    24.255990    10.708560     0.132676
C     43.447314    23.449938     9.604598    -0.069495
C     47.543078    24.014657    10.889185     0.223717
C     47.576197    25.538581     9.204232     0.023788
C     50.672939    22.275204    16.606682     0.230968
C     49.989668    24.057169    17.810408     0.007727
C     20.904537    17.804792    15.388255     0.127090
C     22.006129    18.556637    15.578856    -0.067736
C     20.923507    18.181457    19.299246     0.132676
C     20.860486    16.871948    18.907281    -0.069495
C     48.918622    18.271307    19.011508     0.223718
C     48.885503    17.190693    21.009928     0.023788
C     45.326067    32.343052    15.465703     0.230968
C     46.481678    30.886887    16.744514     0.007727
C     28.156527     7.882301    11.657101     0.127090
C     29.079987     8.621151    12.302413    -0.067736
C     31.468057     5.992294    10.708560     0.132676
C     30.738485     6.340741     9.604598    -0.069495
C     45.256614    30.357440    10.889185     0.223718
C     46.559812    29.566797     9.204232     0.023788
C     42.185274    28.516628    16.606682     0.230970
C     44.070135    28.217375    17.810408     0.007727
C     37.121034    28.685932    15.388255     0.127090
C     37.221355    27.356003    15.578856    -0.067734
C     37.437750    28.481170    19.299246     0.132676
C     36.335193    29.190503    18.907281    -0.069495
C     39.594956    32.037859    19.011508     0.223717
C     38.675676    32.606848    21.009928     0.023788
C     51.135633    25.362222    25.338088     0.230971
C     49.980022    26.082508    23.538932     0.007727
C     36.151273    13.617854     3.545804     0.127089
C     35.227813    14.472543     4.027294    -0.067736
C     32.839743    12.093559     2.080069     0.132676
C     33.569315    11.168883     2.776575    -0.069495
C     51.205086    20.385568    24.991541     0.223717
C     49.901888    18.533432    24.807766     0.023788
C     54.276426    25.162473    21.350174     0.230971
C     52.391565    26.197605    20.666794     0.007727
C     27.186766    24.070163    21.915938     0.127089
C     27.086445    23.806554    20.598535    -0.067735
C     26.870050    27.689227    20.419223     0.132676
C     27.972607    27.556123    21.218643    -0.069495
C     56.866744    28.603507    23.868414     0.223719
C     57.786024    30.677299    23.738722     0.023788
C     22.122526    11.965652     4.903375     0.230970
C     20.237665    10.930520     5.586755     0.007727
C     27.186766    13.057962     4.337611     0.127090
C     27.086445    13.321571     5.655014    -0.067734
C     26.870050     9.438898     5.834326     0.132676
C     27.972607     9.572002     5.034906    -0.069495
C     24.712844     8.524618     2.385135     0.223717
C     25.632124     6.450826     2.514827     0.023788
C     18.981733    11.765903     0.915461     0.230968
C     17.826122    11.045617     2.714617     0.007727
C     36.151273    23.510271    22.707745     0.127090
C     35.227813    22.655582    22.226255    -0.067736
C     32.839743    25.034566    24.173480     0.132676
C     33.569315    25.959242    23.476974    -0.069495
C     19.051186    16.742557     1.262008     0.223718
C     17.747988    18.594693     1.445783     0.023788
C     10.031374     8.611497     9.646867     0.230971
C     11.916235     8.910750     8.443141     0.007727
C     37.121034     8.442193    10.865294     0.127089
C     37.221355     9.772122    10.674693    -0.067735
C     37.437750     8.646955     6.954303     0.132676
C     36.335193     7.937622     7.346268    -0.069495
C      7.441056     5.090266     7.242041     0.223719
C      6.521776     4.521277     5.243621     0.023788
C     13.172167     4.785073    10.787846     0.230971
C     14.327778     6.241238     9.509035     0.007727
C     28.156527    29.245824    14.596448     0.127089
C     29.079987    28.506974    13.951136    -0.067736
C     31.468057    31.135831    15.544989     0.132676
C     30.738485    30.787384    16.648951    -0.069495
C     13.102714     6.770685    15.364364     0.223717
C     14.405912     7.561328    17.049317     0.023788
C     12.473462    10.555712     0.915461     0.230971
C     13.675054     9.915066     2.714617     0.007727
C     25.871671    19.552784    22.707745     0.127089
C     27.073584    19.180389    22.226255    -0.067735
C     26.207358    15.922768    24.173480     0.132676
C     25.041779    16.092257    23.476974    -0.069495
C      8.128827     8.127532     1.262008     0.223719
C      7.176429     6.072862     1.445783     0.023788
C     10.730078    13.175843     4.903375     0.230971
C     12.568960    12.061071     5.586755     0.007727
C     39.405891    17.015449     4.337611     0.127089
C     39.227758    16.796764     5.655014    -0.067736
C     42.698450    18.550696     5.834326     0.132676
C     42.031900    19.438987     5.034906    -0.069495
C     12.414942    17.139642     2.385135     0.223717
C     13.751258    18.972658     2.514827     0.023788
C     21.423822     9.014894    10.787846     0.230970
C     19.584940     9.287600     9.509035     0.007727
C     24.901909     9.761355    14.596448     0.127090
C     25.080042    10.930520    13.951136    -0.067734
C     21.609350    11.684221    15.544989     0.132676
C     22.275900    11.226617    16.648951    -0.069495
C     19.738958     7.961941    15.364364     0.223717
C     18.402642     8.695221    17.049317     0.023788
C     19.680438     4.381676     9.646867     0.230968
C     18.478846     5.864387     8.443141     0.007727
C     38.436129    27.926662    10.865294     0.127090
C     37.234216    27.348577    10.674693    -0.067736
C     38.100442    28.098565     6.954303     0.132676
C     39.266021    27.498389     7.346268    -0.069495
C     24.025073     3.899010     7.242041     0.223718
C     24.977471     3.387384     5.243621     0.023788
C     13.634861    14.046127    10.787846     0.230968
C     14.318132    12.317255     9.509035     0.007727
C     43.403263    16.685008    14.596448     0.127090
C     42.301671    16.254693    13.951136    -0.067736
C     43.384293    12.872135    15.544989     0.132676
C     43.447314    13.678187    16.648951    -0.069495
C     15.389178    13.113468    15.364364     0.223718
C     15.422297    11.589544    17.049317     0.023788
C     18.519039    14.852921     9.646867     0.230970
C     17.835768    13.070956     8.443141     0.007727
C     20.904537    19.323333    10.865294     0.127090
C     22.006129    18.571488    10.674693    -0.067734
C     20.923507    18.946668     6.954303     0.132676
C     20.860486    20.256177     7.346268    -0.069495
C     16.764722    18.856818     7.242041     0.223717
C     16.731603    19.937432     5.243621     0.023788
C     16.775654     5.524479     0.915461     0.230971
C     16.729674     6.885411     2.714617     0.007727
C     34.438756    12.629132    22.707745     0.127089
C     34.160303    13.856216    22.226255    -0.067736
C     37.414600    14.734853    24.173480     0.132676
C     37.850606    13.640687    23.476974    -0.069495
C     21.050837     2.976005     1.262008     0.223717
C     23.306433     3.178539     1.445783     0.023788
C     15.378246     2.704598     4.903375     0.230971
C     15.424226     4.854502     5.586755     0.007727
C     29.869044    25.618778     4.337611     0.127089
C     30.147497    25.573853     5.655014    -0.067735
C     26.893200    27.702594     5.834326     0.132676
C     26.457194    26.681199     5.034906    -0.069495
C     11.103063     2.181834     2.385135     0.223719
C      8.847467     2.422610     2.514827     0.023788
C     23.414148    13.518165     4.281429     0.184656
C     36.462844    21.051832    25.589859     0.184651
C     27.844956    31.143628    11.317905     0.184657
C     40.893652     8.542625    11.317905     0.184657
C     32.153900    13.588522    25.589859     0.184657
C     32.153900    28.655858     4.281429     0.184657
C     19.105204    16.005935    11.317905     0.184656
C     45.202596    16.005935    11.317905     0.184651
C     36.462844    31.143628    11.317905     0.184651
C     23.414148     8.542625    11.317905     0.184656
C     27.844956    21.051832    25.589859     0.184657
C     40.893652    13.518165     4.281429     0.184657
C     40.893652    23.609960    21.972120     0.184656
C     27.844956    16.076293     0.663690     0.184651
C     23.414148    28.585500    14.935644     0.184657
C     36.462844     5.984497    14.935644     0.184657
C     36.462844    16.076293     0.663690     0.184657
C     23.414148    23.609960    21.972120     0.184657
C     40.893652    28.585500    14.935644     0.184656
C     27.844956     5.984497    14.935644     0.184651
C     19.105204    21.122190    14.935644     0.184651
C     45.202596    21.122190    14.935644     0.184656
C     32.153900    23.539603     0.663690     0.184657
C     32.153900     8.472267    21.972120     0.184657
C     24.168157    17.156164     2.350743     0.157971
C     40.139643    19.971961    23.902806     0.157971
C     24.168157    29.193102    10.862143     0.157976
C     40.139643     7.935023    15.391406     0.157976
C     29.380305    10.944257    23.902806     0.157976
C     34.927495    26.183868     2.350743     0.157976
C     18.956010    16.962726    15.391406     0.157971
C     45.351790    20.165399    10.862143     0.157971
C     37.366047    30.794438    15.391406     0.157971
C     26.941753     6.333687    10.862143     0.157971
C     26.941753    24.775969    23.902806     0.157976
C     37.366047    12.352156     2.350743     0.157976
C     37.366047    24.775969    23.902806     0.157971
C     26.941753    12.352156     2.350743     0.157971
C     26.941753    30.794438    15.391406     0.157976
C     37.366047     6.333687    10.862143     0.157976
C     40.139643    17.156164     2.350743     0.157976
C     24.168157    19.971961    23.902806     0.157976
C     40.139643    29.193102    10.862143     0.157971
C     24.168157     7.935023    15.391406     0.157971
C     18.956010    20.165399    10.862143     0.157971
C     45.351790    16.962726    15.391406     0.157971
C     29.380305    26.183868     2.350743     0.157976
C     34.927495    10.944257    23.902806     0.157976
C     20.637659    16.841318     6.683629     0.198098
C     36.420079    16.100983    25.489571     0.198102
C     27.887721    29.398792     6.683629     0.198099
C     43.670141    11.915158    13.650270     0.198102
C     27.887721    16.100983    25.489571     0.198099
C     36.420079    29.398792     6.683629     0.198102
C     20.637659    11.915158    13.650270     0.198098
C     43.670141    16.841318     6.683629     0.198102
C     32.153900    31.861872    13.650270     0.198102
C     24.903839     9.452078     6.683629     0.198098
C     32.153900    23.490222    25.489571     0.198102
C     39.403961     9.452078     6.683629     0.198099
C     39.403961    27.676047    19.569920     0.198098
C     32.153900    13.637903     0.763978     0.198102
C     24.903839    27.676047    19.569920     0.198099
C     32.153900     5.266253    12.603279     0.198102
C     36.420079    21.027142     0.763978     0.198099
C     20.637659    20.286807    19.569920     0.198102
C     43.670141    25.212967    12.603279     0.198098
C     27.887721     7.729333    19.569920     0.198102
C     20.637659    25.212967    12.603279     0.198102
C     43.670141    20.286807    19.569920     0.198098
C     27.887721    21.027142     0.763978     0.198102
C     36.420079     7.729333    19.569920     0.198099
C     20.573994    15.308297     1.678914     0.184510
C     23.544372    10.163453     1.678914     0.184510
C      8.609528     4.970713     9.022557     0.184508
C     11.579906     6.685661    13.873163     0.184506
C     13.106573     2.374344     1.678914     0.184508
C     19.047327     2.374344     1.678914     0.184506
C     16.076950    14.474771    13.873163     0.184510
C     16.076950    17.904667     9.022557     0.184510
C     20.573994     6.685661    13.873163     0.184510
C     23.544372     4.970713     9.022557     0.184510
C     11.579906    15.308297     1.678914     0.184506
C      8.609528    10.163453     1.678914     0.184508
C     40.763428    26.964672    24.574635     0.184510
C     43.733806    21.819828    24.574635     0.184510
C     55.698272    32.157412    17.230992     0.184508
C     52.727894    30.442464    12.380386     0.184506
C     55.698272    26.964672    24.574635     0.184508
C     52.727894    21.819828    24.574635     0.184506
C     43.733806    30.442464    12.380386     0.184510
C     40.763428    32.157412    17.230992     0.184510
C     48.230850    22.653354    12.380386     0.184510
C     48.230850    19.223458    17.230992     0.184510
C     45.260473    34.753781    24.574635     0.184506
C     51.201227    34.753781    24.574635     0.184508
N     20.128341    13.248800     5.257011    -0.290794
N     26.317967    17.151337     6.082947    -0.112964
N     22.225097    20.741442     5.482529    -0.109664
N     19.417740    18.281889     3.071140    -0.265245
N     22.276865    14.168464     4.518761    -0.360576
N     23.802889    16.740329     3.568907    -0.356914
N     21.434754    17.190508     5.666041    -0.355265
N     20.736050    16.210511     2.652396    -0.360249
N     19.433817     9.592422     1.820946    -0.290795
N     37.089524    19.456994    20.905701    -0.112966
N     39.652511    14.983612    22.755264    -0.109664
N     24.124428     6.857193     0.757152    -0.265243
N     36.644514    19.849809    26.132783    -0.360576
N     38.904933    19.464048    23.991018    -0.356915
N     37.452541    16.808088    25.013331    -0.355266
N     23.270421     9.196637     0.796795    -0.360249
N     12.720083     4.914279     8.436841    -0.290795
N     27.218276    26.195749    11.375663    -0.112963
N     24.655289    26.448406     6.541597    -0.109664
N      8.029472     2.999581     6.212640    -0.265243
N     27.663286    31.254827    10.003652    -0.360576
N     25.402867    29.106965    10.353875    -0.356915
N     26.855259    29.185491     7.509040    -0.355266
N      8.883479     3.816771     8.405074    -0.360249
N     12.025559     9.372624    10.738752    -0.290795
N     37.989833    11.452170    14.142787    -0.112966
N     42.082703    12.082791    17.727709    -0.109664
N     12.736160     8.989461    16.212617    -0.265242
N     42.030935     8.983150    11.851902    -0.360575
N     40.504911     8.944908    14.593298    -0.356914
N     42.873046    11.072164    14.318686    -0.355265
N     11.417850     7.904206    14.399284    -0.360250
N     14.667323     6.219704     1.820946    -0.290795
N     30.459389    13.843221    20.905701    -0.112963
N     25.303833    13.860300    22.755264    -0.109664
N      9.953240     3.525130     0.757152    -0.265243
N     31.022083    14.032203    26.132783    -0.360576
N     29.557794    12.267504    23.991018    -0.356915
N     27.983861    14.853292    25.013331    -0.355266
N     12.406261     3.095001     0.796795    -0.360249
N     17.486577     3.790039     5.257011    -0.290795
N     33.848411    24.324491     6.082947    -0.112966
N     39.003967    26.073969     5.482529    -0.109664
N     22.200660     1.888893     3.071140    -0.265242
N     33.285717    29.315625     4.518761    -0.360575
N     34.750006    26.708117     3.568907    -0.356914
N     36.323939    28.533892     5.666041    -0.355265
N     19.747639     1.782893     2.652396    -0.360250
N     18.181101    12.745343    10.738752    -0.290794
N     23.076854    17.065943    14.142787    -0.112964
N     21.576553    13.206103    17.727709    -0.109664
N     17.493972    12.321525    16.212617    -0.265245
N     18.918069    14.800756    11.851902    -0.360576
N     19.647962    16.141452    14.593298    -0.356914
N     20.306152    13.026960    14.318686    -0.355265
N     17.213269    14.005843    14.399284    -0.360249
N     13.972799    14.373040     8.436841    -0.290794
N     41.230946    19.022595    11.375663    -0.112966
N     42.731247    21.115879     6.541597    -0.109664
N     14.659928    19.392577     6.212640    -0.265243
N     45.389731    16.107666    10.003652    -0.360576
N     44.659838    19.139177    10.353875    -0.356915
N     44.001648    17.842106     7.509040    -0.355266
N     14.940631    18.244389     8.405074    -0.360249
N     18.024190     5.728127    10.738752    -0.290795
N     35.395013    27.174075    14.142787    -0.112966
N     32.802444    30.403293    17.727709    -0.109664
N     18.000718     6.535107    16.212617    -0.265243
N     35.512696    31.908282    11.851902    -0.360576
N     36.308827    30.605827    14.593298    -0.356915
N     33.282502    31.593064    14.318686    -0.355266
N     19.599731     5.936044    14.399284    -0.360249
N     21.537968     8.558775     8.436841    -0.290794
N     28.012478    10.473844    11.375663    -0.112964
N     29.075164     8.127903     6.541597    -0.109664
N     25.541450     5.453936     6.212640    -0.265245
N     23.408682     8.329695    10.003652    -0.360576
N     26.398995     7.446045    10.353875    -0.356914
N     25.604794     8.664591     7.509040    -0.355265
N     24.406739     5.784933     8.405074    -0.360249
N     14.129710    12.033968     1.820946    -0.290795
N     28.912787    22.391972    20.905701    -0.112966
N     31.505356    26.848275    22.755264    -0.109664
N     14.153182    17.463771     0.757152    -0.265242
N     28.795104    21.810174    26.132783    -0.360575
N     27.998973    23.960635    23.991018    -0.356914
N     31.025298    24.030808    25.013331    -0.355265
N     12.554169    15.554457     0.796795    -0.360250
N     10.615932    10.807255     5.257011    -0.290794
N     36.295322    14.216359     6.082947    -0.112963
N     35.232636     8.876778     5.482529    -0.109664
N      6.612450     7.675312     3.071140    -0.265243
N     40.899118    12.208099     4.518761    -0.360576
N     37.908805    12.243742     3.568907    -0.356915
N     38.703006     9.967788     5.666041    -0.355266
N      7.747161     9.852691     2.652396    -0.360249
N     42.769832    26.320870    20.996538    -0.290794
N     36.295322    22.911766    20.170602    -0.112964
N     35.232636    28.251347    20.771020    -0.109664
N     38.766350    29.452813    23.182409    -0.265245
N     40.899118    24.920026    21.734788    -0.360576
N     37.908805    24.884383    22.684642    -0.356914
N     38.703006    27.160337    20.587508    -0.355265
N     39.901061    27.275434    23.601153    -0.360249
N     46.283610    25.094157    24.432603    -0.290794
N     28.912787    14.736153     5.347848    -0.112966
N     31.505356    10.279850     3.498285    -0.109664
N     46.307082    19.664354    25.496397    -0.265243
N     28.795104    15.317951     0.120766    -0.360576
N     27.998973    13.167490     2.262531    -0.356915
N     31.025298    13.097317     1.240218    -0.355266
N     44.708069    21.573668    25.456754    -0.360249
N     53.691868    28.569350    17.816708    -0.290794
N     28.012478    26.654281    14.877886    -0.112963
N     29.075164    29.000222    19.711952    -0.109664
N     57.695350    31.674189    20.040909    -0.265243
N     23.408682    28.798430    16.249897    -0.360576
N     26.398995    29.682080    15.899674    -0.356915
N     25.604794    28.463534    18.744509    -0.355266
N     56.560639    31.343192    17.848475    -0.360249
N     50.178090    31.399998    15.514797    -0.290795
N     35.395013     9.954050    12.110762    -0.112966
N     32.802444     6.724832     8.525840    -0.109664
N     50.154618    30.593018    10.040932    -0.265242
N     35.512696     5.219843    14.401647    -0.360575
N     36.308827     6.522298    11.660251    -0.356914
N     33.282502     5.535061    11.934863    -0.355265
N     51.753631    31.192081    11.854265    -0.360250
N     51.587717    27.535703    24.432603    -0.290795
N     37.089524    17.671131     5.347848    -0.112963
N     39.652511    22.144513     3.498285    -0.109664
N     56.278328    30.270932    25.496397    -0.265243
N     36.644514    17.278316     0.120766    -0.360576
N     38.904933    17.664077     2.262531    -0.356915
N     37.452541    20.320037     1.240218    -0.355266
N     55.424321    27.931488    25.456754    -0.360249
N     52.282241    23.879325    20.996538    -0.290795
N     26.317967    19.976788    20.170602    -0.112966
N     22.225097    16.386683    20.771020    -0.109664
N     51.571640    18.846236    23.182409    -0.265242
N     22.276865    22.959661    21.734788    -0.360575
N     23.802889    20.387796    22.684642    -0.356914
N     21.434754    19.937617    20.587508    -0.355265
N     52.889950    20.917614    23.601153    -0.360250
N     44.179459    27.755501    15.514797    -0.290794
N     37.989833    25.675955    12.110762    -0.112964
N     42.082703    25.045334     8.525840    -0.109664
N     44.890060    28.138664    10.040932    -0.265245
N     42.030935    28.144975    14.401647    -0.360576
N     40.504911    28.183217    11.660251    -0.356914
N     42.873046    26.055961    11.934863    -0.355265
N     43.571750    29.223919    11.854265    -0.360249
N     44.873983    32.213846    17.816708    -0.290795
N     27.218276    10.932376    14.877886    -0.112966
N     24.655289    10.679719    19.711952    -0.109665
N     40.183372    34.128544    20.040909    -0.265243
N     27.663286     5.873298    16.249897    -0.360576
N     25.402867     8.021160    15.899674    -0.356915
N     26.855259     7.942634    18.744509    -0.355266
N     41.037379    33.311354    17.848475    -0.360249
N     50.335001    24.382782    15.514797    -0.290795
N     23.076854    20.062182    12.110762    -0.112966
N     21.576553    23.922022     8.525840    -0.109664
N     49.647872    24.806600    10.040932    -0.265243
N     18.918069    22.327369    14.401647    -0.360576
N     19.647962    20.986673    11.660251    -0.356915
N     20.306152    24.101165    11.934863    -0.355266
N     49.367169    23.122282    11.854265    -0.360249
N     46.126699    22.755085    17.816708    -0.290794
N     41.230946    18.105530    14.877886    -0.112964
N     42.731247    16.012246    19.711952    -0.109664
N     46.813828    17.735548    20.040909    -0.265245
N     45.389731    21.020459    16.249897    -0.360576
N     44.659838    17.988948    15.899674    -0.356914
N     44.001648    19.286019    18.744509    -0.355265
N     47.094531    18.883736    17.848475    -0.360249
N     46.821223    30.908421    24.432603    -0.290795
N     30.459389    23.284904     5.347848    -0.112966
N     25.303833    23.267825     3.498285    -0.109664
N     42.107140    33.602995    25.496397    -0.265242
N     31.022083    23.095922     0.120766    -0.360575
N     29.557794    24.860621     2.262531    -0.356914
N     27.983861    22.274833     1.240218    -0.355265
N     44.560161    34.033124    25.456754    -0.360250
N     49.640477    33.338086    20.996538    -0.290794
N     33.848411    12.803634    20.170602    -0.112963
N     39.003967    11.054156    20.771020    -0.109664
N     54.354560    35.239232    23.182409    -0.265243
N     33.285717     7.812500    21.734788    -0.360576
N     34.750006    10.420008    22.684642    -0.356915
N     36.323939     8.594233    20.587508    -0.355266
N     51.901539    35.345232    23.601153    -0.360249
N     44.179459    23.879325    20.996538    -0.290801
N     37.989833    19.976788    20.170602    -0.112858
N     42.082703    16.386683    20.771020    -0.109606
N     44.890060    18.846236    23.182409    -0.265253
N     42.030935    22.959661    21.734788    -0.360576
N     40.504911    20.387796    22.684642    -0.356915
N     42.873046    19.937617    20.587508    -0.355266
N     43.571750    20.917614    23.601153    -0.360250
N     44.873983    27.535703    24.432603    -0.290802
N     27.218276    17.671131     5.347848    -0.112861
N     24.655289    22.144513     3.498285    -0.109607
N     40.183372    30.270932    25.496397    -0.265251
N     27.663286    17.278316     0.120766    -0.360576
N     25.402867    17.664077     2.262531    -0.356915
N     26.855259    20.320037     1.240218    -0.355266
N     41.037379    27.931488    25.456754    -0.360250
N     51.587717    32.213846    17.816708    -0.290802
N     37.089524    10.932376    14.877886    -0.112857
N     39.652511    10.679719    19.711952    -0.109606
N     56.278328    34.128544    20.040909    -0.265251
N     36.644514     5.873298    16.249897    -0.360576
N     38.904933     8.021160    15.899674    -0.356916
N     37.452541     7.942634    18.744509    -0.355266
N     55.424321    33.311354    17.848475    -0.360250
N     52.282241    27.755501    15.514797    -0.290803
N     26.317967    25.675955    12.110762    -0.112861
N     22.225097    25.045334     8.525840    -0.109606
N     51.571640    28.138664    10.040932    -0.265250
N     22.276865    28.144975    14.401647    -0.360575
N     23.802889    28.183217    11.660251    -0.356915
N     21.434754    26.055961    11.934863    -0.355265
N     52.889950    29.223919    11.854265    -0.360251
N     49.640477    30.908421    24.432603    -0.290802
N     33.848411    23.284904     5.347848    -0.112857
N     39.003967    23.267825     3.498285    -0.109606
N     54.354560    33.602995    25.496397    -0.265251
N     33.285717    23.095922     0.120766    -0.360576
N     34.750006    24.860621     2.262531    -0.356916
N     36.323939    22.274833     1.240218    -0.355266
N     51.901539    34.033124    25.456754    -0.360250
N     46.821223    33.338086    20.996538    -0.290803
N     30.459389    12.803634    20.170602    -0.112861
N     25.303833    11.054156    20.771020    -0.109606
N     42.107140    35.239232    23.182409    -0.265250
N     31.022083     7.812500    21.734788    -0.360575
N     29.557794    10.420008    22.684642    -0.356915
N     27.983861     8.594233    20.587508    -0.355265
N     44.560161    35.345232    23.601153    -0.360251
N     46.126699    24.382782    15.514797    -0.290801
N     41.230946    20.062182    12.110762    -0.112858
N     42.731247    23.922022     8.525840    -0.109606
N     46.813828    24.806600    10.040932    -0.265253
N     45.389731    22.327369    14.401647    -0.360575
N     44.659838    20.986673    11.660251    -0.356915
N     44.001648    24.101165    11.934863    -0.355266
N     47.094531    23.122282    11.854265    -0.360250
N     50.335001    22.755085    17.816708    -0.290802
N     23.076854    18.105530    14.877886    -0.112861
N     21.576553    16.012246    19.711952    -0.109607
N     49.647872    17.735548    20.040909    -0.265251
N     18.918069    21.020459    16.249897    -0.360576
N     19.647962    17.988948    15.899674    -0.356915
N     20.306152    19.286019    18.744509    -0.355266
N     49.367169    18.883736    17.848475    -0.360250
N     46.283610    31.399998    15.514797    -0.290802
N     28.912787     9.954050    12.110762    -0.112861
N     31.505356     6.724832     8.525840    -0.109607
N     46.307082    30.593018    10.040932    -0.265251
N     28.795104     5.219843    14.401647    -0.360575
N     27.998973     6.522298    11.660251    -0.356915
N     31.025298     5.535061    11.934863    -0.355266
N     44.708069    31.192081    11.854265    -0.360250
N     42.769832    28.569350    17.816708    -0.290801
N     36.295322    26.654281    14.877886    -0.112858
N     35.232636    29.000222    19.711952    -0.109606
N     38.766350    31.674189    20.040909    -0.265253
N     40.899118    28.798430    16.249897    -0.360576
N     37.908805    29.682080    15.899674    -0.356915
N     38.703006    28.463534    18.744509    -0.355266
N     39.901061    31.343192    17.848475    -0.360250
N     50.178090    25.094157    24.432603    -0.290803
N     35.395013    14.736153     5.347848    -0.112861
N     32.802444    10.279850     3.498285    -0.109606
N     50.154618    19.664354    25.496397    -0.265250
N     35.512696    15.317951     0.120766    -0.360575
N     36.308827    13.167490     2.262531    -0.356915
N     33.282502    13.097317     1.240218    -0.355265
N     51.753631    21.573668    25.456754    -0.360251
N     53.691868    26.320870    20.996538    -0.290802
N     28.012478    22.911766    20.170602    -0.112857
N     29.075164    28.251347    20.771020    -0.109606
N     57.695350    29.452813    23.182409    -0.265251
N     23.408682    24.920026    21.734788    -0.360576
N     26.398995    24.884383    22.684642    -0.356916
N     25.604794    27.160337    20.587508    -0.355266
N     56.560639    27.275434    23.601153    -0.360250
N     21.537968    10.807255     5.257011    -0.290801
N     28.012478    14.216359     6.082947    -0.112858
N     29.075164     8.876778     5.482529    -0.109606
N     25.541450     7.675312     3.071140    -0.265253
N     23.408682    12.208099     4.518761    -0.360576
N     26.398995    12.243742     3.568907    -0.356915
N     25.604794     9.967788     5.666041    -0.355266
N     24.406739     9.852691     2.652396    -0.360250
N     18.024190    12.033968     1.820946    -0.290802
N     35.395013    22.391972    20.905701    -0.112861
N     32.802444    26.848275    22.755264    -0.109607
N     18.000718    17.463771     0.757152    -0.265251
N     35.512696    21.810174    26.132783    -0.360576
N     36.308827    23.960635    23.991018    -0.356915
N     33.282502    24.030808    25.013331    -0.355266
N     19.599731    15.554457     0.796795    -0.360250
N     10.615932     8.558775     8.436841    -0.290802
N     36.295322    10.473844    11.375663    -0.112857
N     35.232636     8.127903     6.541597    -0.109606
N      6.612450     5.453936     6.212640    -0.265251
N     40.899118     8.329695    10.003652    -0.360576
N     37.908805     7.446045    10.353875    -0.356916
N     38.703006     8.664591     7.509040    -0.355266
N      7.747161     5.784933     8.405074    -0.360250
N     14.129710     5.728127    10.738752    -0.290803
N     28.912787    27.174075    14.142787    -0.112861
N     31.505356    30.403293    17.727709    -0.109606
N     14.153182     6.535107    16.212617    -0.265250
N     28.795104    31.908282    11.851902    -0.360575
N     27.998973    30.605827    14.593298    -0.356915
N     31.025298    31.593064    14.318686    -0.355265
N     12.554169     5.936044    14.399284    -0.360251
N     12.720083     9.592422     1.820946    -0.290802
N     27.218276    19.456994    20.905701    -0.112857
N     24.655289    14.983612    22.755264    -0.109606
N      8.029472     6.857193     0.757152    -0.265251
N     27.663286    19.849809    26.132783    -0.360576
N     25.402867    19.464048    23.991018    -0.356916
N     26.855259    16.808088    25.013331    -0.355266
N      8.883479     9.196637     0.796795    -0.360250
N     12.025559    13.248800     5.257011    -0.290803
N     37.989833    17.151337     6.082947    -0.112861
N     42.082703    20.741442     5.482529    -0.109606
N     12.736160    18.281889     3.071140    -0.265250
N     42.030935    14.168464     4.518761    -0.360575
N     40.504911    16.740329     3.568907    -0.356915
N     42.873046    17.190508     5.666041    -0.355265
N     11.417850    16.210511     2.652396    -0.360251
N     20.128341     9.372624    10.738752    -0.290802
N     26.317967    11.452170    14.142787    -0.112858
N     22.225097    12.082791    17.727709    -0.109606
N     19.417740     8.989461    16.212617    -0.265253
N     22.276865     8.983150    11.851902    -0.360576
N     23.802889     8.944908    14.593298    -0.356915
N     21.434754    11.072164    14.318686    -0.355266
N     20.736050     7.904206    14.399284    -0.360250
N     19.433817     4.914279     8.436841    -0.290802
N     37.089524    26.195749    11.375663    -0.112861
N     39.652511    26.448406     6.541597    -0.109607
N     24.124428     2.999581     6.212640    -0.265251
N     36.644514    31.254827    10.003652    -0.360575
N     38.904933    29.106965    10.353875    -0.356915
N     37.452541    29.185491     7.509040    -0.355266
N     23.270421     3.816771     8.405074    -0.360250
N     13.972799    12.745343    10.738752    -0.290802
N     41.230946    17.065943    14.142787    -0.112861
N     42.731247    13.206103    17.727709    -0.109607
N     14.659928    12.321525    16.212617    -0.265251
N     45.389731    14.800756    11.851902    -0.360576
N     44.659838    16.141452    14.593298    -0.356915
N     44.001648    13.026960    14.318686    -0.355266
N     14.940631    14.005843    14.399284    -0.360250
N     18.181101    14.373040     8.436841    -0.290801
N     23.076854    19.022595    11.375663    -0.112858
N     21.576553    21.115879     6.541597    -0.109606
N     17.493972    19.392577     6.212640    -0.265253
N     18.918069    16.107666    10.003652    -0.360576
N     19.647962    19.139177    10.353875    -0.356915
N     20.306152    17.842106     7.509040    -0.355266
N     17.213269    18.244389     8.405074    -0.360250
N     17.486577     6.219704     1.820946    -0.290803
N     33.848411    13.843221    20.905701    -0.112861
N     39.003967    13.860300    22.755264    -0.109606
N     22.200660     3.525130     0.757152    -0.265250
N     33.285717    14.032203    26.132783    -0.360575
N     34.750006    12.267504    23.991018    -0.356915
N     36.323939    14.853292    25.013331    -0.355265
N     19.747639     3.095001     0.796795    -0.360251
N     14.667323     3.790039     5.257011    -0.290802
N     30.459389    24.324491     6.082947    -0.112857
N     25.303833    26.073969     5.482529    -0.109606
N      9.953240     1.888893     3.071140    -0.265251
N     31.022083    29.315625     4.518761    -0.360576
N     29.557794    26.708117     3.568907    -0.356916
N     27.983861    28.533892     5.666041    -0.355266
N     12.406261     1.782893     2.652396    -0.360250

The following XYZ coordinates are in angstroms. Other properties are in atomic units.
The sperically averaged electron density of each atom fit to a function of the form exp(a - br)
eigen_1, eigen_2 and eigen_3 are the three eigenvalues of traceless quadrupole moment tensor
  atom number  atomic symbol              X              Y              Z     net charge C6 coefficient C8 coefficient C10 coefficient fluctuating dipole atomic polarizability isotropic forcefield polarizability              a              b squared Pearson coefficient          <r^3>          <r^4>         wp_QDO          m_QDO          q_QDO       dipole_x       dipole_y       dipole_z         dipole            Qxy            Qxz            Qyz     Q(x^2-y^2)  Q(3z^2 - R^2)        eigen_1        eigen_2        eigen_3 static polarizability      alpha(xx)      alpha(xy)      alpha(xz)      alpha(yy)      alpha(yz)      alpha(zz) atomic spin moment
            1             Zn      22.021241      16.099683       4.140972       0.653104     113.689998 0.21126508E+04  0.69131881E+05                                18.644667                           14.717372       0.587271       2.020103                    0.994416      49.893480     137.037320       0.486846       0.384471      -1.158080      -0.017337       0.008027       0.008515       0.020916       0.009595       0.000249      -0.028610      -0.010523      -0.086341      -0.042406       0.006682       0.035724             23.007338      23.375457      -0.301501      -1.112169      24.987065       3.854150      20.659490           0.000000
            2             Zn      38.067967      18.592837      25.557042       0.653105     113.689625 0.21126386E+04  0.69131359E+05                                18.644602                           14.717308       0.587264       2.020102                    0.994416      49.893401     137.036833       0.486848       0.384470      -1.158081      -0.002316      -0.019369       0.007531       0.020910      -0.023348      -0.023046      -0.012708       0.034462       0.017387      -0.042411       0.006687       0.035724             23.007272      18.468235      -0.193072      -1.035428      26.748109       1.496674      23.805473           0.000000
            3             Zn      26.239833      30.293023       9.010481       0.653106     113.689414 0.21126399E+04  0.69131404E+05                                18.644572                           14.717311       0.587268       2.020102                    0.994416      49.893397     137.036761       0.486848       0.384470      -1.158081       0.002314       0.000643      -0.020778       0.020916       0.029505       0.014327      -0.018032       0.019404      -0.027778      -0.042406       0.006688       0.035718             23.007208      18.468214       1.040524      -0.163222      25.073028       2.088829      25.480382           0.000000
            4             Zn      42.286559       9.270707      13.798603       0.653104     113.689966 0.21126511E+04  0.69131891E+05                                18.644658                           14.717370       0.587265       2.020102                    0.994416      49.893479     137.037317       0.486846       0.384471      -1.158080       0.017337       0.010698       0.004731       0.020915      -0.003442      -0.008969      -0.007032       0.050513       0.096752      -0.042409       0.006683       0.035725             23.007315      23.375346       1.148929      -0.086502      23.562917       4.357689      22.083683           0.000000
            5             Zn      29.221786      13.427943      25.557042       0.653106     113.689405 0.21126398E+04  0.69131397E+05                                18.644571                           14.717310       0.587268       2.020102                    0.994416      49.893398     137.036763       0.486848       0.384470      -1.158081      -0.015622       0.011691       0.007533       0.020916       0.026593       0.000515       0.026309       0.023201       0.017388      -0.042406       0.006688       0.035718             23.007206      24.845170      -3.488797       1.813821      20.371063       0.148389      23.805385           0.000000
            6             Zn      35.086014      28.571392       4.140972       0.653104     113.689956 0.21126508E+04  0.69131880E+05                                18.644657                           14.717369       0.587265       2.020102                    0.994416      49.893480     137.037322       0.486846       0.384471      -1.158080       0.015620       0.011001       0.008509       0.020915      -0.009356      -0.024905       0.014084      -0.011375      -0.086342      -0.042409       0.006683       0.035725             23.007314      24.845145      -0.547163       3.893855      23.517222      -0.964025      20.659575           0.000000
            7             Zn      19.039289      14.435601      13.798603       0.653104     113.689998 0.21126503E+04  0.69131860E+05                                18.644666                           14.717369       0.587271       2.020103                    0.994416      49.893481     137.037319       0.486846       0.384471      -1.158080       0.000602      -0.020366       0.004729       0.020916       0.023588      -0.001608       0.011279      -0.019308       0.096759      -0.042406       0.006682       0.035724             23.007340      22.520856      -0.655661       3.817122      24.417431      -2.103952      22.083732           0.000000
            8             Zn      45.268511      17.821314       9.010481       0.653105     113.689633 0.21126384E+04  0.69131351E+05                                18.644603                           14.717307       0.587264       2.020102                    0.994416      49.893402     137.036840       0.486848       0.384470      -1.158081      -0.000601      -0.002328      -0.020771       0.020910      -0.006352      -0.022781      -0.003395      -0.060816      -0.027782      -0.042411       0.006687       0.035724             23.007276      22.520762      -3.380294       1.890570      21.020621      -0.903185      25.480444           0.000000
            9             Zn      35.135853      31.985880      13.798603       0.653105     113.689619 0.21126386E+04  0.69131358E+05                                18.644602                           14.717308       0.587264       2.020102                    0.994416      49.893399     137.036829       0.486848       0.384470      -1.158081      -0.017932       0.009660       0.004729       0.020910      -0.020157       0.010572      -0.004251      -0.031216       0.096751      -0.042411       0.006687       0.035724             23.007271      24.510923      -0.493344      -3.730740      22.427064      -2.253728      22.083826           0.000000
           10             Zn      24.953356       7.577850       9.010481       0.653104     113.689995 0.21126510E+04  0.69131889E+05                                18.644667                           14.717373       0.587271       2.020103                    0.994416      49.893480     137.037319       0.486846       0.384471      -1.158080      -0.001717       0.001686      -0.020778       0.020916      -0.023162       0.008445       0.021423       0.041403      -0.027775      -0.042406       0.006682       0.035724             23.007338      24.323071       2.339754      -1.727281      19.218405      -1.185748      25.480537           0.000000
           11             Zn      29.171947      23.671407      25.557042       0.653104     113.689957 0.21126507E+04  0.69131879E+05                                18.644657                           14.717369       0.587265       2.020102                    0.994416      49.893479     137.037319       0.486846       0.384471      -1.158080       0.017934       0.007682       0.007536       0.020915      -0.003252       0.022524      -0.013604      -0.057672       0.017390      -0.042409       0.006684       0.035725             23.007314      24.511020       3.681678      -0.778494      20.705285      -1.644959      23.805639           0.000000
           12             Zn      39.354444      11.021113       4.140972       0.653106     113.689433 0.21126402E+04  0.69131415E+05                                18.644575                           14.717312       0.587267       2.020102                    0.994416      49.893399     137.036769       0.486848       0.384470      -1.158081       0.001714      -0.019029       0.008512       0.020916      -0.000251       0.024648       0.014522       0.021882      -0.086339      -0.042406       0.006688       0.035718             23.007212      24.322940       0.848667      -2.781694      24.039299      -2.890253      20.659396           0.000000
           13             Zn      39.354444      26.107012      22.112577       0.653104     113.690001 0.21126507E+04  0.69131876E+05                                18.644667                           14.717372       0.587271       2.020103                    0.994416      49.893479     137.037316       0.486846       0.384471      -1.158080       0.001717       0.019027      -0.008515       0.020916       0.000241      -0.024652       0.014521       0.021881      -0.086341      -0.042406       0.006682       0.035724             23.007340      24.323068      -0.848580       2.781707      24.039460      -2.890250      20.659491           0.000000
           14             Zn      29.171947      13.456718       0.696507       0.653105     113.689623 0.21126389E+04  0.69131372E+05                                18.644602                           14.717309       0.587264       2.020102                    0.994416      49.893401     137.036838       0.486848       0.384470      -1.158081       0.017932      -0.007678      -0.007531       0.020910       0.003248      -0.022528      -0.013604      -0.057671       0.017387      -0.042411       0.006687       0.035724             23.007272      24.510932      -3.681832       0.778442      20.705411      -1.645037      23.805474           0.000000
           15             Zn      24.953356      29.550275      17.243068       0.653106     113.689417 0.21126403E+04  0.69131419E+05                                18.644573                           14.717313       0.587267       2.020102                    0.994416      49.893397     137.036763       0.486848       0.384470      -1.158081      -0.001714      -0.001682       0.020778       0.020916       0.023155      -0.008452       0.021423       0.041402      -0.027778      -0.042406       0.006688       0.035718             23.007208      24.322942      -2.339713       1.727359      19.218299      -1.185771      25.480384           0.000000
           16             Zn      35.135853       5.142245      12.454946       0.653104     113.689960 0.21126506E+04  0.69131871E+05                                18.644657                           14.717368       0.587265       2.020102                    0.994416      49.893479     137.037316       0.486846       0.384471      -1.158080      -0.017934      -0.009665      -0.004731       0.020915       0.020152      -0.010575      -0.004251      -0.031218       0.096752      -0.042409       0.006683       0.035725             23.007314      24.511012       0.493245       3.730612      22.427246      -2.253758      22.083684           0.000000
           17             Zn      38.067967      18.535288       0.696507       0.653106     113.689411 0.21126398E+04  0.69131397E+05                                18.644572                           14.717310       0.587268       2.020102                    0.994416      49.893397     137.036759       0.486848       0.384470      -1.158081      -0.002314       0.019375      -0.007533       0.020916       0.023343       0.023042      -0.012709       0.034460       0.017388      -0.042406       0.006687       0.035718             23.007207      18.468210       0.192948       1.035425      26.748032       1.496626      23.805379           0.000000
           18             Zn      22.021241      21.028442      22.112577       0.653104     113.689977 0.21126510E+04  0.69131889E+05                                18.644658                           14.717369       0.587265       2.020102                    0.994416      49.893482     137.037327       0.486846       0.384471      -1.158080      -0.017337      -0.008026      -0.008509       0.020915      -0.009603      -0.000255      -0.028610      -0.010518      -0.086341      -0.042408       0.006683       0.035725             23.007316      23.375343       0.301434       1.112052      24.987029       3.854187      20.659577           0.000000
           19             Zn      42.286559      27.857418      12.454946       0.653104     113.689991 0.21126510E+04  0.69131888E+05                                18.644666                           14.717372       0.587271       2.020103                    0.994416      49.893479     137.037312       0.486846       0.384471      -1.158080       0.017337      -0.010704      -0.004729       0.020916       0.003434       0.008964      -0.007031       0.050510       0.096759      -0.042406       0.006682       0.035724             23.007336      23.375460      -1.149061       0.086478      23.562820       4.357698      22.083728           0.000000
           20             Zn      26.239833       6.835102      17.243068       0.653105     113.689631 0.21126389E+04  0.69131369E+05                                18.644602                           14.717309       0.587264       2.020102                    0.994416      49.893402     137.036837       0.486848       0.384470      -1.158081       0.002316      -0.000644       0.020771       0.020910      -0.029510      -0.014331      -0.018031       0.019405      -0.027782      -0.042411       0.006687       0.035724             23.007273      18.468239      -1.040568       0.163106      25.073151       2.088862      25.480430           0.000000
           21             Zn      19.039289      22.692524      12.454946       0.653105     113.689626 0.21126382E+04  0.69131345E+05                                18.644602                           14.717306       0.587264       2.020102                    0.994416      49.893400     137.036830       0.486848       0.384470      -1.158081       0.000601       0.020360      -0.004729       0.020910      -0.023595       0.001605       0.011281      -0.019305       0.096751      -0.042411       0.006687       0.035724             23.007275      22.520769       0.655677      -3.817163      24.417229      -2.104053      22.083827           0.000000
           22             Zn      45.268511      19.306811      17.243068       0.653104     113.689997 0.21126503E+04  0.69131860E+05                                18.644666                           14.717370       0.587271       2.020103                    0.994416      49.893481     137.037323       0.486846       0.384471      -1.158080      -0.000602       0.002330       0.020778       0.020916       0.006347       0.022775      -0.003398      -0.060819      -0.027775      -0.042406       0.006682       0.035724             23.007340      22.520848       3.380260      -1.890540      21.020621      -0.903013      25.480550           0.000000
           23             Zn      29.221786      23.700182       0.696507       0.653104     113.689950 0.21126504E+04  0.69131863E+05                                18.644656                           14.717367       0.587265       2.020102                    0.994416      49.893479     137.037316       0.486846       0.384471      -1.158080      -0.015620      -0.011690      -0.007536       0.020915      -0.026599      -0.000519       0.026309       0.023203       0.017390      -0.042409       0.006683       0.035725             23.007313      24.845135       3.488773      -1.813823      20.371161       0.148283      23.805643           0.000000
           24             Zn      35.086014       8.556733      22.112577       0.653106     113.689407 0.21126401E+04  0.69131411E+05                                18.644572                           14.717312       0.587267       2.020102                    0.994416      49.893398     137.036767       0.486848       0.384470      -1.158081       0.015622      -0.010999      -0.008512       0.020916       0.009350       0.024900       0.014085      -0.011375      -0.086339      -0.042406       0.006687       0.035718             23.007207      24.845179       0.547154      -3.893878      23.517047      -0.963893      20.659393           0.000000
           25             Zn      42.286559      21.028442      22.112577       0.653105     113.689818 0.21126473E+04  0.69131734E+05                                18.644645                           14.717358       0.587273       2.020104                    0.994416      49.893440     137.037153       0.486846       0.384471      -1.158080       0.017336      -0.008027      -0.008516       0.020916       0.009596       0.000250      -0.028610      -0.010523      -0.086341      -0.042406       0.006683       0.035724             23.007309      23.375431      -0.301499      -1.112159      24.987032       3.854146      20.659463           0.000000
           26             Zn      26.239833      18.535288       0.696507       0.653106     113.689441 0.21126350E+04  0.69131209E+05                                18.644580                           14.717293       0.587266       2.020103                    0.994416      49.893360     137.036663       0.486848       0.384470      -1.158081       0.002316       0.019369      -0.007530       0.020910      -0.023348      -0.023045      -0.012708       0.034462       0.017388      -0.042411       0.006687       0.035724             23.007243      18.468209      -0.193075      -1.035421      26.748070       1.496673      23.805450           0.000000
           27             Zn      38.067967       6.835102      17.243068       0.653107     113.689235 0.21126364E+04  0.69131257E+05                                18.644551                           14.717297       0.587270       2.020104                    0.994416      49.893357     137.036595       0.486848       0.384470      -1.158081      -0.002314      -0.000643       0.020778       0.020916       0.029505       0.014327      -0.018032       0.019404      -0.027779      -0.042406       0.006688       0.035718             23.007180      18.468188       1.040518      -0.163217      25.073003       2.088823      25.480347           0.000000
           28             Zn      22.021241      27.857418      12.454946       0.653105     113.689786 0.21126475E+04  0.69131743E+05                                18.644636                           14.717356       0.587268       2.020103                    0.994416      49.893439     137.037149       0.486846       0.384471      -1.158080      -0.017337      -0.010699      -0.004731       0.020915      -0.003442      -0.008969      -0.007032       0.050514       0.096752      -0.042409       0.006684       0.035725             23.007286      23.375319       1.148919      -0.086500      23.562887       4.357684      22.083652           0.000000
           29             Zn      35.086014      23.700182       0.696507       0.653107     113.689220 0.21126361E+04  0.69131244E+05                                18.644550                           14.717296       0.587270       2.020104                    0.994416      49.893356     137.036593       0.486848       0.384470      -1.158081       0.015622      -0.011691      -0.007532       0.020916       0.026593       0.000515       0.026309       0.023201       0.017389      -0.042406       0.006688       0.035718             23.007178      24.845138      -3.488791       1.813817      20.371032       0.148384      23.805362           0.000000
           30             Zn      29.221786       8.556733      22.112577       0.653105     113.689780 0.21126473E+04  0.69131736E+05                                18.644636                           14.717355       0.587268       2.020103                    0.994416      49.893441     137.037160       0.486846       0.384471      -1.158080      -0.015620      -0.011001      -0.008510       0.020915      -0.009356      -0.024905       0.014084      -0.011375      -0.086342      -0.042409       0.006684       0.035725             23.007286      24.845113      -0.547161       3.893848      23.517196      -0.964032      20.659549           0.000000
           31             Zn      45.268511      22.692524      12.454946       0.653105     113.689807 0.21126465E+04  0.69131703E+05                                18.644644                           14.717355       0.587273       2.020104                    0.994416      49.893438     137.037144       0.486846       0.384471      -1.158080      -0.000602       0.020366      -0.004729       0.020916       0.023589      -0.001608       0.011279      -0.019308       0.096759      -0.042407       0.006683       0.035724             23.007310      22.520835      -0.655655       3.817117      24.417395      -2.103951      22.083701           0.000000
           32             Zn      19.039289      19.306811      17.243068       0.653106     113.689458 0.21126350E+04  0.69131209E+05                                18.644582                           14.717294       0.587266       2.020103                    0.994416      49.893363     137.036679       0.486848       0.384470      -1.158081       0.000601       0.002328       0.020771       0.020910      -0.006352      -0.022781      -0.003395      -0.060815      -0.027782      -0.042411       0.006687       0.035724             23.007248      22.520742      -3.380291       1.890562      21.020592      -0.903186      25.480410           0.000000
           33             Zn      29.171947       5.142245      12.454946       0.653106     113.689443 0.21126351E+04  0.69131213E+05                                18.644580                           14.717294       0.587266       2.020103                    0.994416      49.893360     137.036664       0.486848       0.384470      -1.158081       0.017932      -0.009659      -0.004729       0.020910      -0.020157       0.010572      -0.004251      -0.031217       0.096750      -0.042411       0.006687       0.035724             23.007242      24.510886      -0.493341      -3.730737      22.427045      -2.253724      22.083796           0.000000
           34             Zn      39.354444      29.550275      17.243068       0.653105     113.689813 0.21126474E+04  0.69131739E+05                                18.644645                           14.717359       0.587273       2.020104                    0.994416      49.893439     137.037150       0.486846       0.384471      -1.158080       0.001717      -0.001686       0.020778       0.020916      -0.023162       0.008445       0.021423       0.041403      -0.027776      -0.042407       0.006683       0.035724             23.007309      24.323041       2.339757      -1.727279      19.218384      -1.185741      25.480501           0.000000
           35             Zn      35.135853      13.456718       0.696507       0.653105     113.689781 0.21126473E+04  0.69131734E+05                                18.644636                           14.717355       0.587268       2.020103                    0.994416      49.893440     137.037156       0.486846       0.384471      -1.158080      -0.017934      -0.007682      -0.007535       0.020915      -0.003253       0.022524      -0.013604      -0.057673       0.017392      -0.042409       0.006684       0.035725             23.007287      24.510984       3.681674      -0.778496      20.705259      -1.644953      23.805617           0.000000
           36             Zn      24.953356      26.107012      22.112577       0.653107     113.689244 0.21126365E+04  0.69131260E+05                                18.644553                           14.717298       0.587270       2.020104                    0.994416      49.893356     137.036595       0.486848       0.384470      -1.158081      -0.001714       0.019029      -0.008512       0.020916      -0.000251       0.024648       0.014522       0.021882      -0.086340      -0.042406       0.006688       0.035718             23.007182      24.322909       0.848663      -2.781696      24.039269      -2.890243      20.659369           0.000000
           37             Zn      24.953356      11.021113       4.140972       0.653105     113.689825 0.21126473E+04  0.69131733E+05                                18.644646                           14.717358       0.587273       2.020104                    0.994416      49.893440     137.037153       0.486846       0.384471      -1.158080      -0.001717      -0.019027       0.008516       0.020916       0.000241      -0.024652       0.014521       0.021881      -0.086341      -0.042407       0.006683       0.035724             23.007312      24.323038      -0.848576       2.781709      24.039431      -2.890240      20.659465           0.000000
           38             Zn      35.135853      23.671407      25.557042       0.653106     113.689439 0.21126353E+04  0.69131221E+05                                18.644581                           14.717295       0.587266       2.020103                    0.994416      49.893360     137.036668       0.486848       0.384470      -1.158081      -0.017932       0.007679       0.007530       0.020910       0.003248      -0.022528      -0.013604      -0.057671       0.017388      -0.042411       0.006687       0.035724             23.007243      24.510895      -3.681828       0.778445      20.705384      -1.645031      23.805451           0.000000
           39             Zn      39.354444       7.577850       9.010481       0.653107     113.689242 0.21126369E+04  0.69131275E+05                                18.644552                           14.717299       0.587270       2.020104                    0.994416      49.893358     137.036601       0.486848       0.384470      -1.158081       0.001714       0.001682      -0.020778       0.020916       0.023155      -0.008452       0.021424       0.041402      -0.027779      -0.042406       0.006688       0.035718             23.007181      24.322913      -2.339716       1.727356      19.218280      -1.185764      25.480349           0.000000
           40             Zn      29.171947      31.985880      13.798603       0.653105     113.689777 0.21126470E+04  0.69131721E+05                                18.644635                           14.717354       0.587268       2.020103                    0.994416      49.893438     137.037146       0.486846       0.384471      -1.158080       0.017934       0.009665       0.004731       0.020915       0.020152      -0.010575      -0.004251      -0.031219       0.096752      -0.042409       0.006684       0.035725             23.007285      24.510974       0.493241       3.730609      22.427227      -2.253755      22.083654           0.000000
           41             Zn      26.239833      18.592837      25.557042       0.653107     113.689232 0.21126363E+04  0.69131251E+05                                18.644551                           14.717297       0.587270       2.020104                    0.994416      49.893357     137.036595       0.486848       0.384470      -1.158081       0.002314      -0.019375       0.007532       0.020916       0.023343       0.023042      -0.012709       0.034460       0.017389      -0.042406       0.006688       0.035718             23.007179      18.468186       0.192951       1.035418      26.747995       1.496625      23.805358           0.000000
           42             Zn      42.286559      16.099683       4.140972       0.653105     113.689792 0.21126474E+04  0.69131736E+05                                18.644637                           14.717355       0.587268       2.020103                    0.994416      49.893440     137.037156       0.486846       0.384471      -1.158080       0.017337       0.008027       0.008510       0.020915      -0.009603      -0.000256      -0.028610      -0.010518      -0.086342      -0.042409       0.006684       0.035725             23.007288      23.375317       0.301432       1.112042      24.986996       3.854184      20.659550           0.000000
           43             Zn      22.021241       9.270707      13.798603       0.653105     113.689817 0.21126476E+04  0.69131745E+05                                18.644645                           14.717359       0.587273       2.020104                    0.994416      49.893440     137.037152       0.486846       0.384471      -1.158080      -0.017336       0.010704       0.004729       0.020916       0.003434       0.008964      -0.007031       0.050510       0.096758      -0.042407       0.006683       0.035724             23.007308      23.375435      -1.149051       0.086476      23.562791       4.357693      22.083700           0.000000
           44             Zn      38.067967      30.293023       9.010481       0.653106     113.689445 0.21126352E+04  0.69131216E+05                                18.644581                           14.717294       0.587266       2.020103                    0.994416      49.893360     137.036665       0.486848       0.384470      -1.158081      -0.002316       0.000643      -0.020772       0.020910      -0.029510      -0.014331      -0.018031       0.019405      -0.027782      -0.042411       0.006687       0.035724             23.007244      18.468213      -1.040562       0.163102      25.073125       2.088856      25.480394           0.000000
           45             Zn      45.268511      14.435601      13.798603       0.653106     113.689447 0.21126348E+04  0.69131199E+05                                18.644581                           14.717293       0.587266       2.020103                    0.994416      49.893360     137.036666       0.486848       0.384470      -1.158081      -0.000601      -0.020360       0.004729       0.020910      -0.023596       0.001605       0.011281      -0.019305       0.096750      -0.042411       0.006687       0.035724             23.007247      22.520749       0.655671      -3.817158      24.417194      -2.104052      22.083798           0.000000
           46             Zn      19.039289      17.821314       9.010481       0.653105     113.689815 0.21126467E+04  0.69131710E+05                                18.644645                           14.717356       0.587273       2.020104                    0.994416      49.893440     137.037155       0.486846       0.384471      -1.158080       0.000602      -0.002330      -0.020778       0.020916       0.006347       0.022775      -0.003398      -0.060819      -0.027776      -0.042407       0.006683       0.035724             23.007312      22.520828       3.380258      -1.890533      21.020591      -0.903014      25.480515           0.000000
           47             Zn      35.086014      13.427943      25.557042       0.653105     113.689771 0.21126469E+04  0.69131717E+05                                18.644634                           14.717353       0.587268       2.020103                    0.994416      49.893439     137.037151       0.486846       0.384471      -1.158080       0.015620       0.011690       0.007535       0.020915      -0.026599      -0.000519       0.026309       0.023203       0.017392      -0.042409       0.006684       0.035725             23.007285      24.845103       3.488767      -1.813818      20.371131       0.148278      23.805622           0.000000
           48             Zn      29.221786      28.571392       4.140972       0.653107     113.689227 0.21126366E+04  0.69131262E+05                                18.644550                           14.717298       0.587270       2.020104                    0.994416      49.893358     137.036599       0.486848       0.384470      -1.158081      -0.015622       0.010998       0.008512       0.020916       0.009350       0.024901       0.014085      -0.011375      -0.086340      -0.042406       0.006688       0.035718             23.007178      24.845146       0.547152      -3.893870      23.517021      -0.963899      20.659366           0.000000
           49              H      18.671770      12.042507       5.833539       0.086130       1.255685 0.88597276E+01  0.88535948E+02                                 1.868993                            1.697719      -0.919756       2.426006                    0.998006       3.551409       9.779710       0.502417       1.219951      -0.723050      -0.038351       0.003412       0.008730       0.039480      -0.002333      -0.006447      -0.005726       0.002036      -0.062745      -0.023276       0.010032       0.013244              1.993952       2.652399      -0.046732      -0.445700       1.511284       0.092109       1.818172           0.000000
           50              H      24.414456      16.431052       6.219466       0.129049       1.302318 0.94750382E+01  0.96444500E+02                                 1.951715                            1.792244      -0.918166       2.460050                    0.998451       3.365384       9.403037       0.473331       1.271289      -0.714473      -0.026033      -0.013103       0.031339       0.042797       0.006769      -0.006318      -0.007556       0.005402       0.043790      -0.014899      -0.004526       0.019425              2.051063       2.261539       0.291638      -0.643499       1.734458      -0.287916       2.157190           0.000000
           51              H      22.732807      19.180389       4.245199       0.116916       1.192160 0.82743135E+01  0.82736337E+02                                 1.930890                            1.734543      -1.178395       2.327845                    0.994397       3.694800      10.783471       0.449234       1.363545      -0.690875       0.020141      -0.005700      -0.033838       0.039789       0.004074      -0.011393      -0.000982      -0.005342       0.020677      -0.013473      -0.000611       0.014084              2.105665       2.083174      -0.093447      -0.813388       1.692711       0.242910       2.541111           0.000000
           52              H      18.144446      19.791147       2.924645       0.093641       1.290286 0.90989449E+01  0.90669889E+02                                 1.846842                            1.679472      -0.817919       2.480333                    0.998926       3.365278       8.971708       0.528748       1.162480      -0.738801      -0.006824       0.038040       0.017923       0.042600      -0.009442       0.013347       0.009259      -0.011009      -0.006117      -0.022653       0.010066       0.012587              1.914852       1.625078      -0.295338      -0.275769       2.154106       0.581647       1.965370          -0.000001
           53              H      18.266631       9.283888       3.386708       0.086131       1.255686 0.88597463E+01  0.88536400E+02                                 1.869016                            1.697737      -0.919745       2.426012                    0.998006       3.551416       9.779823       0.502406       1.219975      -0.723045      -0.005158      -0.028532       0.026795       0.039480      -0.010981      -0.012563      -0.010150      -0.010478       0.000961      -0.023277       0.010033       0.013244              1.993978       1.629054       0.337724      -0.173857       2.296362      -0.547272       2.056519           0.000000
           54              H      36.562200      18.773836      22.753951       0.129048       1.302354 0.94754356E+01  0.96450435E+02                                 1.951820                            1.792333      -0.918184       2.460043                    0.998451       3.365531       9.403820       0.473294       1.271363      -0.714456      -0.033153      -0.021068       0.016987       0.042797       0.012643      -0.002165      -0.001416       0.022775      -0.012799      -0.014898      -0.004525       0.019424              2.051176       2.287861       0.484948      -0.506873       1.949005      -0.354501       1.916663           0.000000
           55              H      39.761513      16.900722      23.489050       0.116915       1.192176 0.82744523E+01  0.82738100E+02                                 1.930911                            1.734560      -1.178404       2.327840                    0.994397       3.694820      10.783566       0.449230       1.363549      -0.690874       0.024337       0.031380      -0.002479       0.039789       0.009412      -0.007619       0.002202       0.003666      -0.020572      -0.013472      -0.000611       0.014083              2.105689       2.029316       0.744959      -0.220558       2.678798      -0.124765       1.608954           0.000000
           56              H      25.115411       5.184943       1.134153       0.093641       1.290303 0.90990851E+01  0.90671654E+02                                 1.846860                            1.679486      -0.817925       2.480330                    0.998926       3.365295       8.971777       0.528745       1.162482      -0.738801       0.007328      -0.037748      -0.018334       0.042600      -0.010216       0.012801       0.007957      -0.014689       0.003419      -0.022653       0.010066       0.012587              1.914872       1.479912       0.117216       0.015949       2.678905       0.344794       1.585797          -0.000001
           57              H      13.887269       6.287648       7.624031       0.086131       1.255683 0.88597131E+01  0.88535719E+02                                 1.868988                            1.697715      -0.919749       2.426009                    0.998006       3.551393       9.779644       0.502419       1.219947      -0.723051       0.005158       0.015752      -0.035832       0.039480       0.015504       0.006164      -0.006400       0.000131       0.032790      -0.023276       0.010032       0.013244              1.993945       1.629030       0.051337      -0.376351       1.739160      -0.350272       2.613647           0.000000
           58              H      27.745600      27.710576      10.115492       0.129048       1.302305 0.94748960E+01  0.96442298E+02                                 1.951666                            1.792202      -0.918171       2.460048                    0.998451       3.365356       9.402797       0.473350       1.271249      -0.714482       0.033154       0.008992      -0.025525       0.042797      -0.002178      -0.012643      -0.002667       0.019231      -0.023439      -0.014902      -0.004524       0.019426              2.051007       2.287666       0.316199      -0.626096       1.697312      -0.265526       2.168045           0.000000
           59              H      24.546287      27.779263       8.104471       0.116916       1.192164 0.82743470E+01  0.82736808E+02                                 1.930900                            1.734552      -1.178392       2.327846                    0.994397       3.694802      10.783508       0.449230       1.363553      -0.690874      -0.024338       0.008123       0.030412       0.039789       0.004044      -0.011415       0.004370       0.009794      -0.002184      -0.013472      -0.000612       0.014084              2.105678       2.029304      -0.040375      -0.775867       1.649399       0.239178       2.638329           0.000000
           60              H       7.038489       2.797604       4.510360       0.093640       1.290383 0.90998441E+01  0.90682533E+02                                 1.847067                            1.679656      -0.817945       2.480320                    0.998926       3.365444       8.972799       0.528662       1.162620      -0.738767      -0.007328      -0.029867      -0.029477       0.042599      -0.008667       0.013895       0.007958      -0.014681       0.003448      -0.022651       0.010068       0.012584              1.915095       1.480058      -0.054125      -0.105223       1.924192       0.611812       2.341036          -0.000001
           61              H      13.482130       9.514082       9.409272       0.086130       1.255690 0.88597911E+01  0.88537038E+02                                 1.869028                            1.697748      -0.919752       2.426008                    0.998006       3.551422       9.779878       0.502401       1.219984      -0.723043       0.038351       0.009368       0.000307       0.039480       0.006856       0.000049       0.005086       0.032617       0.028997      -0.023276       0.010033       0.013243              1.993991       2.652457       0.435801      -0.104511       1.842003      -0.024806       1.487514           0.000000
           62              H      39.893344      11.340786      13.418189       0.129049       1.302341 0.94752725E+01  0.96447741E+02                                 1.951760                            1.792283      -0.918160       2.460054                    0.998451       3.365431       9.403293       0.473318       1.271313      -0.714468       0.026033       0.025179      -0.022802       0.042798       0.003699      -0.008489      -0.013609      -0.011709      -0.007546      -0.014901      -0.004526       0.019427              2.051111       2.261593       0.509500      -0.489474       1.929300      -0.356799       1.962439           0.000000
           63              H      41.574993      10.395875      16.668378       0.116915       1.192160 0.82743194E+01  0.82736553E+02                                 1.930906                            1.734557      -1.178396       2.327843                    0.994397       3.694799      10.783539       0.449226       1.363565      -0.690871      -0.020141      -0.033803       0.005905       0.039789       0.009382      -0.007640      -0.003174      -0.011541       0.002081      -0.013473      -0.000611       0.014084              2.105684       2.083192       0.798027      -0.183030       2.599547      -0.077697       1.634313           0.000000
           64              H      14.009454       9.354431      17.684391       0.093641       1.290293 0.90989983E+01  0.90670533E+02                                 1.846845                            1.679473      -0.817930       2.480327                    0.998926       3.365294       8.971749       0.528749       1.162476      -0.738802       0.006824       0.029577       0.029890       0.042600      -0.009437       0.013352       0.009892      -0.009217      -0.000740      -0.022653       0.010066       0.012586              1.914856       1.625081       0.358446       0.186526       2.351934       0.511708       1.767552          -0.000001
           65              H      14.983717       7.384784       3.386708       0.086131       1.255683 0.88597152E+01  0.88535742E+02                                 1.868988                            1.697715      -0.919749       2.426009                    0.998006       3.551392       9.779640       0.502419       1.219947      -0.723051      -0.022131       0.018733       0.026795       0.039480       0.000953      -0.002509       0.015954       0.024257       0.000962      -0.023276       0.010032       0.013244              1.993945       1.837030      -0.457804      -0.387014       2.088322       0.424189       2.056484           0.000000
           66              H      30.131420      14.641476      22.753951       0.129048       1.302305 0.94748954E+01  0.96442287E+02                                 1.951666                            1.792202      -0.918171       2.460048                    0.998451       3.365356       9.402796       0.473350       1.271249      -0.714482      -0.001669       0.039247       0.016986       0.042797       0.003540      -0.000143       0.002578      -0.033293      -0.012799      -0.014902      -0.004524       0.019426              2.051007       1.613625      -0.095731      -0.053561       2.622888       0.616142       1.916508           0.000000
           67              H      26.909599      12.807347      23.489050       0.116916       1.192163 0.82743392E+01  0.82736715E+02                                 1.930900                            1.734551      -1.178392       2.327846                    0.994397       3.694802      10.783509       0.449230       1.363553      -0.690874       0.015007      -0.036767      -0.002479       0.039789      -0.003120       0.005716       0.005495      -0.018138      -0.020571      -0.013472      -0.000612       0.014084              2.105677       1.871263      -0.653708       0.002229       2.836821       0.253390       1.608947           0.000000
           68              H       8.009536       3.503039       1.134153       0.093640       1.290385 0.90998605E+01  0.90682748E+02                                 1.847070                            1.679659      -0.817946       2.480319                    0.998926       3.365444       8.972805       0.528661       1.162622      -0.738767      -0.036354       0.012527      -0.018333       0.042599      -0.001255       0.000487      -0.015065       0.025033       0.003419      -0.022651       0.010068       0.012584              1.915099       2.277931      -0.577898       0.290674       1.881403      -0.186245       1.585962          -0.000001
           69              H      17.170183       5.654613       5.833539       0.086130       1.255692 0.88598083E+01  0.88537253E+02                                 1.869030                            1.697749      -0.919752       2.426007                    0.998006       3.551423       9.779883       0.502401       1.219984      -0.723043       0.022131       0.031507       0.008730       0.039480       0.002047      -0.001735       0.008446       0.003021      -0.062746      -0.023276       0.010033       0.013243              1.993993       1.837071       0.517499       0.302629       2.326701       0.339945       1.818209           0.000000
           70              H      34.176380      26.333123       6.219466       0.129049       1.302341 0.94752723E+01  0.96447735E+02                                 1.951760                            1.792282      -0.918160       2.460054                    0.998451       3.365431       9.403292       0.473318       1.271313      -0.714468       0.001668       0.029098       0.031340       0.042798      -0.001046      -0.003388       0.009250      -0.014428       0.043789      -0.014901      -0.004526       0.019427              2.051110       1.613695       0.082416       0.072408       2.382391       0.701266       2.157245           0.000000
           71              H      37.398201      26.414805       4.245199       0.116915       1.192160 0.82743201E+01  0.82736562E+02                                 1.930906                            1.734557      -1.178396       2.327843                    0.994397       3.694799      10.783539       0.449226       1.363565      -0.690871      -0.015007      -0.014593      -0.033838       0.039789      -0.004351       0.004846       0.010357      -0.004388       0.020679      -0.013473      -0.000611       0.014084              2.105684       1.871268       0.215800       0.617067       1.904649       0.582967       2.541135           0.000000
           72              H      24.144364       2.236970       2.924645       0.093641       1.290293 0.90989985E+01  0.90670543E+02                                 1.846846                            1.679474      -0.817930       2.480327                    0.998926       3.365294       8.971752       0.528749       1.162477      -0.738802       0.036355      -0.013110       0.017922       0.042600      -0.000046       0.001344      -0.016188       0.021860      -0.006116      -0.022653       0.010066       0.012586              1.914856       2.277627      -0.081407       0.641609       1.501567      -0.052000       1.965375          -0.000001
           73              H      17.575322      11.413186       9.409272       0.086130       1.255683 0.88597095E+01  0.88535715E+02                                 1.868990                            1.697716      -0.919755       2.426006                    0.998006       3.551407       9.779699       0.502418       1.219950      -0.723051      -0.011062      -0.037897       0.000307       0.039480       0.010695       0.004380      -0.002587      -0.028184       0.028997      -0.023276       0.010032       0.013244              1.993949       1.667170       0.133034       0.030772       2.827189       0.102908       1.487487           0.000000
           74              H      22.028637      15.473146      13.418189       0.129049       1.302317 0.94750295E+01  0.96444397E+02                                 1.951715                            1.792243      -0.918166       2.460050                    0.998451       3.365383       9.403036       0.473331       1.271290      -0.714473       0.008789      -0.035135      -0.022800       0.042797      -0.006921      -0.007540       0.014154      -0.000553      -0.007552      -0.014899      -0.004526       0.019425              2.051062       1.571099      -0.110858      -0.064257       2.619693       0.602277       1.962395           0.000000
           75              H      20.369496      14.489251      16.668378       0.116916       1.192160 0.82743111E+01  0.82736308E+02                                 1.930890                            1.734543      -1.178395       2.327845                    0.994397       3.694800      10.783471       0.449234       1.363545      -0.690875      -0.019203       0.034344       0.005905       0.039789      -0.009689       0.001071       0.008202      -0.010483       0.002082      -0.013473      -0.000611       0.014084              2.105665       1.779331      -0.622594       0.024227       2.903365       0.197354       1.634299           0.000000
           76              H      17.173398      11.036335      17.684391       0.093641       1.290287 0.90989526E+01  0.90669983E+02                                 1.846843                            1.679472      -0.817919       2.480333                    0.998926       3.365278       8.971708       0.528748       1.162480      -0.738801       0.022203      -0.020698       0.029890       0.042600       0.000727       0.001891      -0.016509       0.020953      -0.000741      -0.022653       0.010066       0.012587              1.914853       1.859796      -0.493958       0.349889       2.117213      -0.417388       1.767549          -0.000001
           77              H      14.578578      12.675542       7.624031       0.086131       1.255687 0.88597530E+01  0.88536486E+02                                 1.869017                            1.697738      -0.919745       2.426011                    0.998006       3.551418       9.779830       0.502406       1.219975      -0.723045       0.011063      -0.012343      -0.035832       0.039480      -0.007695      -0.008624      -0.002140      -0.026920       0.032790      -0.023277       0.010033       0.013244              1.993979       1.667192      -0.073358      -0.115170       1.701049       0.501080       2.613697           0.000000
           78              H      42.279163      17.808505      10.115492       0.129048       1.302355 0.94754425E+01  0.96450520E+02                                 1.951820                            1.792334      -0.918183       2.460043                    0.998451       3.365531       9.403820       0.473294       1.271363      -0.714456      -0.008788      -0.033208      -0.025525       0.042797       0.009414       0.004010       0.012282      -0.005852      -0.023432      -0.014898      -0.004525       0.019424              2.051177       1.571177       0.097543       0.083105       2.414124       0.675060       2.168230           0.000000
           79              H      43.938304      20.544848       8.104471       0.116915       1.192176 0.82744511E+01  0.82738086E+02                                 1.930911                            1.734560      -1.178404       2.327840                    0.994397       3.694820      10.783566       0.449230       1.363549      -0.690874       0.019203       0.017016       0.030412       0.039789       0.002219       0.009491       0.007700      -0.011905      -0.002183      -0.013472      -0.000611       0.014083              2.105689       1.779350       0.184693       0.595073       1.899372       0.552335       2.638346           0.000000
           80              H      14.980502      20.351782       4.510360       0.093641       1.290303 0.90990842E+01  0.90671640E+02                                 1.846860                            1.679485      -0.817926       2.480329                    0.998926       3.365295       8.971776       0.528745       1.162481      -0.738801      -0.022203       0.021281      -0.029478       0.042600      -0.002026      -0.000056      -0.016017       0.022346       0.003441      -0.022653       0.010066       0.012587              1.914871       1.859815      -0.165229       0.582349       1.544067      -0.214750       2.340731          -0.000001
           81              H      17.173398       6.918826       9.409272       0.086131       1.255686 0.88597436E+01  0.88536358E+02                                 1.869015                            1.697736      -0.919745       2.426012                    0.998006       3.551416       9.779819       0.502406       1.219974      -0.723045      -0.027289       0.028529       0.000307       0.039480      -0.017552      -0.004430      -0.002500      -0.004434       0.028998      -0.023277       0.010033       0.013244              1.993977       2.422012      -0.568833       0.073737       2.072415      -0.078105       1.487504           0.000000
           82              H      34.539719      28.878256      13.418189       0.129048       1.302355 0.94754457E+01  0.96450558E+02                                 1.951821                            1.792334      -0.918183       2.460043                    0.998451       3.365531       9.403819       0.473294       1.271363      -0.714456      -0.034822       0.009957      -0.022801       0.042797       0.003218       0.016027      -0.000548       0.012261      -0.007546      -0.014898      -0.004525       0.019424              2.051177       2.453697      -0.398657       0.553759       1.737333      -0.245509       1.962501           0.000000
           83              H      34.517212      30.807062      16.668378       0.116915       1.192176 0.82744489E+01  0.82738059E+02                                 1.930910                            1.734560      -1.178404       2.327840                    0.994397       3.694820      10.783566       0.449230       1.363549      -0.690874       0.039344      -0.000542       0.005905       0.039789       0.000304       0.006567      -0.005029       0.022021       0.002082      -0.013472      -0.000611       0.014083              2.105689       3.161580      -0.175426       0.158802       1.521172      -0.119660       1.634315           0.000000
           84              H      17.047998       7.455327      17.684391       0.093641       1.290303 0.90990841E+01  0.90671636E+02                                 1.846859                            1.679485      -0.817926       2.480329                    0.998926       3.365295       8.971775       0.528745       1.162481      -0.738801      -0.029026      -0.008879       0.029890       0.042600       0.008709      -0.015243       0.006617      -0.011737      -0.000741      -0.022653       0.010066       0.012587              1.914871       2.480666       0.135517      -0.536422       1.496381      -0.094320       1.767565          -0.000001
           85              H      19.765002       8.882904       7.624031       0.086130       1.255684 0.88597255E+01  0.88535919E+02                                 1.868993                            1.697718      -0.919755       2.426006                    0.998006       3.551408       9.779706       0.502417       1.219951      -0.723050      -0.016220      -0.003409      -0.035832       0.039480      -0.007809       0.002459       0.008538       0.026786       0.032790      -0.023276       0.010032       0.013244              1.993951       1.756092       0.022019       0.491523       1.612107      -0.150795       2.613654           0.000000
           86              H      26.436937      10.173106      10.115492       0.129049       1.302317 0.94750315E+01  0.96444416E+02                                 1.951715                            1.792243      -0.918166       2.460050                    0.998451       3.365384       9.403037       0.473331       1.271289      -0.714473      -0.024364       0.024216      -0.025526       0.042797      -0.007239       0.008630      -0.009616      -0.013385      -0.023434      -0.014899      -0.004526       0.019425              2.051062       2.118793      -0.413747       0.543023       1.866287      -0.409469       2.168105           0.000000
           87              H      27.977108       7.368076       8.104471       0.116916       1.192160 0.82743148E+01  0.82736353E+02                                 1.930890                            1.734543      -1.178395       2.327845                    0.994397       3.694800      10.783471       0.449234       1.363545      -0.690875       0.005134      -0.025138       0.030412       0.039789      -0.006265       0.001922      -0.012070       0.002107      -0.002183      -0.013473      -0.000611       0.014084              2.105666       1.709400      -0.144315       0.180797       1.969284      -0.791504       2.638314           0.000000
           88              H      26.211859       4.696708       4.510360       0.093641       1.290286 0.90989455E+01  0.90669897E+02                                 1.846842                            1.679472      -0.817919       2.480333                    0.998926       3.365278       8.971708       0.528748       1.162480      -0.738801       0.029531       0.008588      -0.029478       0.042600       0.010689      -0.013843       0.008056      -0.007665       0.003440      -0.022653       0.010066       0.012587              1.914852       1.766079       0.219333      -0.477144       1.637771      -0.396946       2.340705          -0.000001
           89              H      14.980502      11.177422       3.386708       0.086130       1.255693 0.88598110E+01  0.88537291E+02                                 1.869031                            1.697750      -0.919753       2.426007                    0.998006       3.551424       9.779888       0.502401       1.219984      -0.723043       0.027289       0.009799       0.026795       0.039480       0.010027       0.015071      -0.005805      -0.013779       0.000961      -0.023276       0.010033       0.013243              1.993994       2.422035       0.120092       0.560886       1.503413       0.123073       2.056534           0.000000
           90              H      29.768081      22.276875      22.753951       0.129049       1.302341 0.94752721E+01  0.96447734E+02                                 1.951760                            1.792282      -0.918160       2.460054                    0.998451       3.365431       9.403292       0.473318       1.271313      -0.714468       0.034822      -0.018179       0.016987       0.042798      -0.016187       0.002307      -0.001166       0.010509      -0.012801      -0.014901      -0.004526       0.019427              2.051110       2.453612      -0.389187       0.560416       1.783117      -0.261703       1.916601           0.000000
           91              H      29.790588      25.984118      23.489050       0.116915       1.192160 0.82743207E+01  0.82736569E+02                                 1.930906                            1.734557      -1.178396       2.327844                    0.994397       3.694799      10.783539       0.449226       1.363565      -0.690871      -0.039345       0.005387      -0.002479       0.039789      -0.006295       0.001901      -0.007699       0.014470      -0.020572      -0.013473      -0.000611       0.014084              2.105684       3.161570      -0.091247       0.218328       1.546531      -0.128627       1.608952           0.000000
           92              H      15.105902      19.158113       1.134153       0.093641       1.290293 0.90990023E+01  0.90670587E+02                                 1.846846                            1.679474      -0.817930       2.480327                    0.998926       3.365295       8.971754       0.528749       1.162476      -0.738802       0.029026       0.025221      -0.018334       0.042600       0.011468      -0.013292       0.007107      -0.010350       0.003418      -0.022653       0.010066       0.012586              1.914856       2.480645       0.460566      -0.306569       1.678138      -0.158583       1.585786          -0.000001
           93              H      12.388898      10.148973       5.833539       0.086130       1.255685 0.88597290E+01  0.88535915E+02                                 1.868990                            1.697717      -0.919749       2.426009                    0.998006       3.551394       9.779648       0.502419       1.219948      -0.723051       0.016220      -0.034919       0.008730       0.039480       0.000284       0.008182      -0.002721      -0.005058      -0.062747      -0.023276       0.010033       0.013244              1.993948       1.756088      -0.470750       0.143081       2.407587      -0.432040       1.818168           0.000000
           94              H      37.870863      12.928013       6.219466       0.129048       1.302305 0.94748961E+01  0.96442299E+02                                 1.951666                            1.792202      -0.918171       2.460048                    0.998451       3.365356       9.402797       0.473350       1.271249      -0.714482       0.024364      -0.015993       0.031340       0.042797      -0.005725       0.009701      -0.001692       0.009023       0.043796      -0.014902      -0.004524       0.019426              2.051008       2.118736      -0.374035       0.571069       1.877154      -0.413310       2.157133           0.000000
           95              H      36.330692      10.096994       4.245199       0.116916       1.192164 0.82743486E+01  0.82736828E+02                                 1.930901                            1.734552      -1.178391       2.327846                    0.994397       3.694802      10.783508       0.449230       1.363553      -0.690874      -0.005134       0.020293      -0.033838       0.039789       0.000275       0.006546      -0.009376       0.009728       0.020679      -0.013472      -0.000612       0.014084              2.105678       1.709409      -0.122354       0.196329       2.066497      -0.825876       2.541126           0.000000
           96              H       5.942041       5.817977       2.924645       0.093640       1.290384 0.90998519E+01  0.90682630E+02                                 1.847068                            1.679657      -0.817946       2.480319                    0.998926       3.365444       8.972800       0.528662       1.162621      -0.738767      -0.029530      -0.024929       0.017922       0.042599       0.009485      -0.014692       0.006928      -0.010857      -0.006110      -0.022651       0.010068       0.012584              1.915096       1.766286       0.376814      -0.365910       2.013367      -0.529756       1.965636          -0.000001
           97              H      44.542798      26.979152      20.420010       0.086130       1.255685 0.88597347E+01  0.88536027E+02                                 1.868993                            1.697719      -0.919755       2.426006                    0.998006       3.551409       9.779707       0.502418       1.219950      -0.723051       0.016220       0.034919      -0.008730       0.039480      -0.000285      -0.008182      -0.002721      -0.005059      -0.062745      -0.023276       0.010032       0.013244              1.993952       1.756093       0.470752      -0.143082       2.407591      -0.432042       1.818172           0.000000
           98              H      37.870863      24.200112      20.034083       0.129049       1.302317 0.94750286E+01  0.96444388E+02                                 1.951716                            1.792244      -0.918165       2.460050                    0.998451       3.365383       9.403037       0.473331       1.271290      -0.714473       0.024364       0.015994      -0.031339       0.042797       0.005724      -0.009702      -0.001693       0.009023       0.043789      -0.014899      -0.004526       0.019425              2.051063       2.118794       0.374052      -0.571092       1.877203      -0.413328       2.157191           0.000000
           99              H      36.330692      27.031131      22.008350       0.116916       1.192160 0.82743136E+01  0.82736338E+02                                 1.930890                            1.734543      -1.178395       2.327845                    0.994397       3.694800      10.783471       0.449234       1.363545      -0.690875      -0.005134      -0.020293       0.033838       0.039789      -0.000276      -0.006547      -0.009376       0.009727       0.020677      -0.013473      -0.000611       0.014084              2.105666       1.709400       0.122352      -0.196327       2.066486      -0.825870       2.541111           0.000000
          100              H      38.095941      31.310148      23.328904       0.093641       1.290286 0.90989466E+01  0.90669902E+02                                 1.846841                            1.679471      -0.817919       2.480333                    0.998926       3.365278       8.971705       0.528748       1.162479      -0.738801      -0.029531       0.024929      -0.017923       0.042600      -0.009488       0.014692       0.006930      -0.010850      -0.006117      -0.022653       0.010066       0.012587              1.914851       1.766079      -0.376745       0.365836       2.013105      -0.529646       1.965370          -0.000001
          101              H      47.134402      25.950703      22.866841       0.086131       1.255688 0.88597610E+01  0.88536583E+02                                 1.869017                            1.697738      -0.919745       2.426011                    0.998006       3.551418       9.779830       0.502406       1.219975      -0.723045       0.027289      -0.009799      -0.026795       0.039480      -0.010028      -0.015072      -0.005804      -0.013780       0.000961      -0.023277       0.010033       0.013244              1.993980       2.422016      -0.120091      -0.560881       1.503404       0.123071       2.056520           0.000000
          102              H      29.768081      14.851250       3.499598       0.129048       1.302354 0.94754424E+01  0.96450519E+02                                 1.951820                            1.792334      -0.918183       2.460043                    0.998451       3.365531       9.403820       0.473294       1.271363      -0.714456       0.034822       0.018178      -0.016987       0.042797       0.016183      -0.002308      -0.001167       0.010510      -0.012799      -0.014898      -0.004525       0.019424              2.051177       2.453697       0.389204      -0.560443       1.783170      -0.261715       1.916663           0.000000
          103              H      29.790588      11.144007       2.764499       0.116915       1.192176 0.82744497E+01  0.82738071E+02                                 1.930911                            1.734560      -1.178404       2.327840                    0.994397       3.694820      10.783567       0.449230       1.363549      -0.690874      -0.039344      -0.005387       0.002479       0.039789       0.006293      -0.001902      -0.007699       0.014469      -0.020572      -0.013472      -0.000611       0.014083              2.105689       3.161581       0.091245      -0.218329       1.546533      -0.128627       1.608954           0.000000
          104              H      47.259802      17.970012      25.119396       0.093641       1.290303 0.90990865E+01  0.90671668E+02                                 1.846860                            1.679486      -0.817926       2.480329                    0.998926       3.365295       8.971776       0.528745       1.162481      -0.738801       0.029026      -0.025221       0.018334       0.042600      -0.011468       0.013292       0.007107      -0.010350       0.003419      -0.022653       0.010066       0.012587              1.914871       2.480667      -0.460571       0.306574       1.678149      -0.158585       1.585797          -0.000001
          105              H      51.918902      28.245221      18.629518       0.086130       1.255684 0.88597233E+01  0.88535841E+02                                 1.868989                            1.697716      -0.919749       2.426009                    0.998006       3.551394       9.779646       0.502419       1.219947      -0.723051      -0.016220       0.003409       0.035832       0.039480       0.007809      -0.002460       0.008538       0.026788       0.032790      -0.023276       0.010032       0.013244              1.993946       1.756088      -0.022019      -0.491520       1.612104      -0.150794       2.613648           0.000000
          106              H      26.436937      26.955019      16.138057       0.129048       1.302305 0.94748960E+01  0.96442297E+02                                 1.951666                            1.792202      -0.918171       2.460048                    0.998451       3.365356       9.402797       0.473350       1.271249      -0.714482      -0.024364      -0.024217       0.025525       0.042797       0.007238      -0.008631      -0.009616      -0.013389      -0.023439      -0.014902      -0.004524       0.019426              2.051007       2.118736       0.413731      -0.543000       1.866242      -0.409453       2.168045           0.000000
          107              H      27.977108      29.760049      18.149078       0.116916       1.192164 0.82743498E+01  0.82736842E+02                                 1.930901                            1.734552      -1.178391       2.327846                    0.994397       3.694802      10.783508       0.449230       1.363553      -0.690874       0.005134       0.025138      -0.030412       0.039789       0.006263      -0.001923      -0.012070       0.002107      -0.002184      -0.013472      -0.000612       0.014084              2.105678       1.709409       0.144316      -0.180799       1.969294      -0.791510       2.638329           0.000000
          108              H      58.365759      32.431417      21.743189       0.093640       1.290384 0.90998521E+01  0.90682640E+02                                 1.847068                            1.679657      -0.817946       2.480319                    0.998926       3.365444       8.972803       0.528662       1.162622      -0.738767       0.029530      -0.008587       0.029477       0.042599      -0.010690       0.013840       0.008055      -0.007671       0.003448      -0.022651       0.010068       0.012584              1.915097       1.766287      -0.219379       0.477234       1.637967      -0.397033       2.341037          -0.000001
          109              H      49.327298      30.209299      16.844277       0.086130       1.255691 0.88597937E+01  0.88537065E+02                                 1.869028                            1.697747      -0.919752       2.426008                    0.998006       3.551422       9.779876       0.502401       1.219983      -0.723043      -0.027289      -0.028529      -0.000307       0.039480       0.017551       0.004430      -0.002500      -0.004434       0.028997      -0.023276       0.010033       0.013243              1.993991       2.422031       0.568837      -0.073738       2.072429      -0.078106       1.487513           0.000000
          110              H      34.539719       8.249869      12.835360       0.129048       1.302342 0.94752764E+01  0.96447789E+02                                 1.951761                            1.792283      -0.918160       2.460054                    0.998451       3.365431       9.403293       0.473318       1.271313      -0.714468      -0.034822      -0.009956       0.022802       0.042798      -0.003220      -0.016030      -0.000547       0.012261      -0.007546      -0.014901      -0.004526       0.019427              2.051112       2.453614       0.398638      -0.553734       1.737281      -0.245497       1.962440           0.000000
          111              H      34.517212       6.321063       9.585171       0.116915       1.192159 0.82743192E+01  0.82736552E+02                                 1.930906                            1.734557      -1.178396       2.327844                    0.994397       3.694799      10.783539       0.449226       1.363565      -0.690871       0.039345       0.000541      -0.005905       0.039789      -0.000306      -0.006568      -0.005029       0.022021       0.002081      -0.013473      -0.000611       0.014084              2.105684       3.161570       0.175425      -0.158803       1.521169      -0.119660       1.634313           0.000000
          112              H      49.201898      29.672798       8.569158       0.093641       1.290293 0.90989980E+01  0.90670537E+02                                 1.846846                            1.679474      -0.817930       2.480327                    0.998926       3.365294       8.971752       0.528749       1.162477      -0.738802      -0.029026       0.008879      -0.029890       0.042600      -0.008709       0.015242       0.006617      -0.011736      -0.000740      -0.022653       0.010066       0.012586              1.914856       2.480645      -0.135514       0.536416       1.496371      -0.094319       1.767552          -0.000001
          113              H      50.420531      27.844237      22.866841       0.086131       1.255683 0.88597122E+01  0.88535708E+02                                 1.868988                            1.697715      -0.919749       2.426009                    0.998006       3.551392       9.779641       0.502419       1.219948      -0.723051      -0.005158       0.028532      -0.026795       0.039480       0.010980       0.012562      -0.010150      -0.010478       0.000962      -0.023276       0.010032       0.013244              1.993945       1.629029      -0.337714       0.173851       2.296322      -0.547258       2.056484           0.000000
          114              H      36.562200      18.354289       3.499598       0.129048       1.302304 0.94748914E+01  0.96442241E+02                                 1.951665                            1.792202      -0.918171       2.460048                    0.998451       3.365356       9.402797       0.473350       1.271250      -0.714482      -0.033154       0.021068      -0.016986       0.042797      -0.012646       0.002161      -0.001413       0.022778      -0.012799      -0.014902      -0.004524       0.019426              2.051007       2.287666      -0.484889       0.506814       1.948847      -0.354457       1.916508           0.000000
          115              H      39.761513      20.227403       2.764499       0.116916       1.192163 0.82743466E+01  0.82736803E+02                                 1.930900                            1.734552      -1.178392       2.327846                    0.994397       3.694802      10.783508       0.449230       1.363553      -0.690874       0.024338      -0.031380       0.002479       0.039789      -0.009414       0.007617       0.002203       0.003665      -0.020571      -0.013472      -0.000612       0.014084              2.105677       2.029304      -0.744953       0.220557       2.678780      -0.124764       1.608947           0.000000
          116              H      57.269311      31.943182      25.119396       0.093640       1.290384 0.90998519E+01  0.90682633E+02                                 1.847068                            1.679657      -0.817945       2.480320                    0.998926       3.365444       8.972801       0.528662       1.162621      -0.738767       0.007328       0.037747       0.018333       0.042599       0.010212      -0.012803       0.007955      -0.014691       0.003419      -0.022651       0.010068       0.012584              1.915097       1.480059      -0.117247      -0.015956       2.679270       0.344853       1.585961          -0.000001
          117              H      50.825670      25.085618      20.420010       0.086130       1.255692 0.88598066E+01  0.88537238E+02                                 1.869030                            1.697749      -0.919753       2.426007                    0.998006       3.551424       9.779888       0.502401       1.219984      -0.723043      -0.038351      -0.003412      -0.008730       0.039480       0.002332       0.006447      -0.005726       0.002036      -0.062746      -0.023276       0.010033       0.013243              1.993994       2.652461       0.046733       0.445715       1.511311       0.092112       1.818209           0.000000
          118              H      24.414456      20.697073      20.034083       0.129048       1.302341 0.94752734E+01  0.96447747E+02                                 1.951760                            1.792282      -0.918160       2.460054                    0.998451       3.365431       9.403291       0.473318       1.271313      -0.714468      -0.026033       0.013104      -0.031340       0.042798      -0.006770       0.006317      -0.007559       0.005403       0.043789      -0.014901      -0.004526       0.019427              2.051111       2.261592      -0.291647       0.643519       1.734495      -0.287926       2.157245           0.000000
          119              H      22.732807      17.947736      22.008350       0.116915       1.192160 0.82743212E+01  0.82736577E+02                                 1.930906                            1.734557      -1.178397       2.327843                    0.994397       3.694799      10.783540       0.449226       1.363566      -0.690871       0.020141       0.005700       0.033838       0.039789      -0.004075       0.011392      -0.000982      -0.005342       0.020679      -0.013473      -0.000611       0.014084              2.105684       2.083192       0.093446       0.813397       1.692726       0.242912       2.541135           0.000000
          120              H      50.298346      17.336978      23.328904       0.093641       1.290293 0.90989957E+01  0.90670512E+02                                 1.846846                            1.679474      -0.817930       2.480327                    0.998926       3.365294       8.971753       0.528748       1.162477      -0.738802      -0.006824      -0.038039      -0.017922       0.042600       0.009443      -0.013348       0.009258      -0.011009      -0.006116      -0.022653       0.010066       0.012586              1.914856       1.625082       0.295340       0.275771       2.154112       0.581650       1.965375          -0.000001
          121              H      45.636030      27.614043      16.844277       0.086130       1.255683 0.88597123E+01  0.88535747E+02                                 1.868990                            1.697716      -0.919755       2.426006                    0.998006       3.551407       9.779698       0.502418       1.219949      -0.723051       0.038351      -0.009368      -0.000307       0.039480      -0.006856      -0.000051       0.005086       0.032617       0.028997      -0.023276       0.010032       0.013244              1.993948       2.652395      -0.435786       0.104507       1.841964      -0.024805       1.487487           0.000000
          122              H      39.893344      25.787339      12.835360       0.129049       1.302317 0.94750320E+01  0.96444427E+02                                 1.951715                            1.792244      -0.918165       2.460050                    0.998451       3.365383       9.403036       0.473331       1.271290      -0.714473       0.026033      -0.025179       0.022800       0.042797      -0.003700       0.008487      -0.013606      -0.011712      -0.007552      -0.014899      -0.004526       0.019425              2.051063       2.261539      -0.509483       0.489459       1.929253      -0.356787       1.962395           0.000000
          123              H      41.574993      26.732250       9.585171       0.116916       1.192159 0.82743097E+01  0.82736291E+02                                 1.930890                            1.734543      -1.178395       2.327845                    0.994397       3.694800      10.783471       0.449234       1.363545      -0.690875      -0.020141       0.033803      -0.005905       0.039789      -0.009383       0.007639      -0.003174      -0.011540       0.002082      -0.013473      -0.000611       0.014084              2.105665       2.083174      -0.798018       0.183027       2.599523      -0.077696       1.634298           0.000000
          124              H      46.163354      27.773694       8.569158       0.093641       1.290286 0.90989475E+01  0.90669910E+02                                 1.846841                            1.679471      -0.817919       2.480333                    0.998926       3.365278       8.971704       0.528748       1.162479      -0.738801       0.006824      -0.029577      -0.029890       0.042600       0.009436      -0.013352       0.009893      -0.009217      -0.000741      -0.022653       0.010066       0.012587              1.914851       1.625078      -0.358443      -0.186524       2.351927       0.511706       1.767547          -0.000001
          125              H      46.041169      30.840477      18.629518       0.086131       1.255686 0.88597487E+01  0.88536426E+02                                 1.869016                            1.697737      -0.919745       2.426012                    0.998006       3.551417       9.779824       0.502406       1.219974      -0.723045       0.005158      -0.015752       0.035832       0.039480      -0.015504      -0.006165      -0.006399       0.000131       0.032790      -0.023277       0.010033       0.013244              1.993978       1.629054      -0.051340       0.376362       1.739186      -0.350281       2.613695           0.000000
          126              H      27.745600       9.417549      16.138057       0.129048       1.302354 0.94754367E+01  0.96450446E+02                                 1.951820                            1.792333      -0.918183       2.460043                    0.998451       3.365531       9.403819       0.473295       1.271363      -0.714456       0.033153      -0.008993       0.025525       0.042797       0.002173       0.012641      -0.002669       0.019231      -0.023432      -0.014898      -0.004525       0.019424              2.051176       2.287861      -0.316235       0.626171       1.697439      -0.265559       2.168229           0.000000
          127              H      24.546287       9.348862      18.149078       0.116915       1.192176 0.82744507E+01  0.82738083E+02                                 1.930911                            1.734560      -1.178404       2.327840                    0.994397       3.694820      10.783567       0.449230       1.363549      -0.690874      -0.024337      -0.008122      -0.030412       0.039789      -0.004045       0.011413       0.004369       0.009796      -0.002182      -0.013472      -0.000611       0.014083              2.105690       2.029316       0.040375       0.775873       1.649407       0.239180       2.638346           0.000000
          128              H      39.192389      34.330521      21.743189       0.093641       1.290302 0.90990773E+01  0.90671553E+02                                 1.846859                            1.679485      -0.817925       2.480330                    0.998926       3.365295       8.971775       0.528745       1.162481      -0.738801      -0.007328       0.029868       0.029478       0.042600       0.008663      -0.013899       0.007960      -0.014682       0.003441      -0.022653       0.010066       0.012587              1.914870       1.479911       0.054108       0.105195       1.923969       0.611703       2.340731          -0.000001
          129              H      49.729222      25.714939      16.844277       0.086131       1.255685 0.88597384E+01  0.88536298E+02                                 1.869014                            1.697736      -0.919745       2.426012                    0.998006       3.551416       9.779820       0.502406       1.219974      -0.723045      -0.011063       0.037897      -0.000307       0.039480      -0.010696      -0.004380      -0.002587      -0.028184       0.028998      -0.023277       0.010033       0.013244              1.993977       1.667190      -0.133036      -0.030772       2.827236       0.102911       1.487504           0.000000
          130              H      22.028637      21.654979      12.835360       0.129048       1.302354 0.94754399E+01  0.96450489E+02                                 1.951820                            1.792334      -0.918184       2.460043                    0.998451       3.365531       9.403820       0.473294       1.271363      -0.714456       0.008788       0.035135       0.022801       0.042797       0.006918       0.007539       0.014154      -0.000557      -0.007546      -0.014898      -0.004525       0.019424              2.051177       1.571177       0.110867       0.064263       2.619853       0.602324       1.962501           0.000000
          131              H      20.369496      22.638874       9.585171       0.116915       1.192176 0.82744504E+01  0.82738078E+02                                 1.930911                            1.734560      -1.178404       2.327840                    0.994397       3.694820      10.783566       0.449230       1.363549      -0.690874      -0.019203      -0.034344      -0.005905       0.039789       0.009688      -0.001072       0.008202      -0.010483       0.002082      -0.013472      -0.000611       0.014083              2.105689       1.779350       0.622604      -0.024228       2.903402       0.197356       1.634315           0.000000
          132              H      49.327298      26.091790       8.569158       0.093641       1.290304 0.90990913E+01  0.90671729E+02                                 1.846860                            1.679486      -0.817926       2.480329                    0.998926       3.365295       8.971777       0.528745       1.162482      -0.738801       0.022203       0.020698      -0.029890       0.042600      -0.000728      -0.001891      -0.016509       0.020952      -0.000741      -0.022653       0.010066       0.012587              1.914872       1.859816       0.493968      -0.349895       2.117236      -0.417395       1.767565          -0.000001
          133              H      46.732478      24.452583      18.629518       0.086130       1.255684 0.88597241E+01  0.88535903E+02                                 1.868992                            1.697718      -0.919755       2.426006                    0.998006       3.551409       9.779709       0.502417       1.219950      -0.723050       0.011062       0.012343       0.035832       0.039480       0.007694       0.008624      -0.002140      -0.026919       0.032790      -0.023276       0.010032       0.013244              1.993951       1.667172       0.073356       0.115168       1.701026       0.501069       2.613655           0.000000
          134              H      42.279163      19.319620      16.138057       0.129049       1.302317 0.94750320E+01  0.96444428E+02                                 1.951716                            1.792244      -0.918165       2.460050                    0.998451       3.365383       9.403036       0.473331       1.271290      -0.714473      -0.008789       0.033208       0.025526       0.042797      -0.009416      -0.004012       0.012282      -0.005847      -0.023434      -0.014899      -0.004526       0.019425              2.051063       1.571099      -0.097535      -0.083099       2.413983       0.675007       2.168106           0.000000
          135              H      43.938304      16.583277      18.149078       0.116916       1.192160 0.82743126E+01  0.82736328E+02                                 1.930890                            1.734543      -1.178395       2.327845                    0.994397       3.694800      10.783472       0.449234       1.363546      -0.690875       0.019203      -0.017016      -0.030412       0.039789      -0.002220      -0.009492       0.007699      -0.011904      -0.002183      -0.013473      -0.000611       0.014084              2.105666       1.779332      -0.184690      -0.595063       1.899351       0.552327       2.638314           0.000000
          136              H      47.134402      16.776343      21.743189       0.093641       1.290286 0.90989486E+01  0.90669927E+02                                 1.846841                            1.679471      -0.817920       2.480332                    0.998926       3.365279       8.971708       0.528748       1.162479      -0.738801      -0.022203      -0.021281       0.029478       0.042600       0.002026       0.000055      -0.016016       0.022347       0.003440      -0.022653       0.010066       0.012587              1.914851       1.859795       0.165226      -0.582337       1.544054      -0.214746       2.340704          -0.000001
          137              H      47.137617      29.743341      22.866841       0.086130       1.255691 0.88597994E+01  0.88537142E+02                                 1.869029                            1.697748      -0.919752       2.426008                    0.998006       3.551422       9.779879       0.502401       1.219984      -0.723043      -0.022131      -0.018733      -0.026795       0.039480      -0.000953       0.002509       0.015954       0.024256       0.000961      -0.023276       0.010033       0.013243              1.993992       1.837070       0.457820       0.387027       2.088375       0.424204       2.056533           0.000000
          138              H      30.131420      22.486649       3.499598       0.129049       1.302341 0.94752696E+01  0.96447702E+02                                 1.951760                            1.792282      -0.918160       2.460054                    0.998451       3.365431       9.403292       0.473318       1.271313      -0.714468      -0.001668      -0.039247      -0.016987       0.042798      -0.003543       0.000144       0.002581      -0.033291      -0.012801      -0.014901      -0.004526       0.019427              2.051110       1.613695       0.095739       0.053567       2.623034       0.616186       1.916601           0.000000
          139              H      26.909599      24.320778       2.764499       0.116915       1.192159 0.82743139E+01  0.82736488E+02                                 1.930906                            1.734556      -1.178396       2.327843                    0.994397       3.694799      10.783540       0.449226       1.363566      -0.690871       0.015007       0.036767       0.002479       0.039789       0.003118      -0.005717       0.005495      -0.018138      -0.020572      -0.013473      -0.000611       0.014084              2.105684       1.871268       0.653709      -0.002230       2.836832       0.253391       1.608952           0.000000
          140              H      40.163436      33.625086      25.119396       0.093641       1.290293 0.90990006E+01  0.90670568E+02                                 1.846846                            1.679474      -0.817930       2.480327                    0.998926       3.365294       8.971752       0.528749       1.162477      -0.738802      -0.036355      -0.012527       0.018334       0.042600       0.001252      -0.000491      -0.015065       0.025038       0.003418      -0.022653       0.010066       0.012586              1.914857       2.277627       0.577779      -0.290621       1.881157      -0.186205       1.585786          -0.000001
          141              H      49.324083      31.473512      20.420010       0.086131       1.255684 0.88597241E+01  0.88535853E+02                                 1.868989                            1.697716      -0.919749       2.426009                    0.998006       3.551393       9.779644       0.502419       1.219947      -0.723051       0.022131      -0.031507      -0.008730       0.039480      -0.002048       0.001735       0.008446       0.003020      -0.062747      -0.023276       0.010032       0.013244              1.993947       1.837031      -0.517482      -0.302617       2.326642       0.339932       1.818167           0.000000
          142              H      34.176380      10.795002      20.034083       0.129048       1.302305 0.94749003E+01  0.96442353E+02                                 1.951666                            1.792203      -0.918171       2.460048                    0.998451       3.365356       9.402798       0.473350       1.271250      -0.714482       0.001669      -0.029097      -0.031340       0.042797       0.001045       0.003385       0.009247      -0.014428       0.043796      -0.014902      -0.004524       0.019426              2.051008       1.613626      -0.082409      -0.072402       2.382265       0.701216       2.157133           0.000000
          143              H      37.398201      10.713320      22.008350       0.116916       1.192163 0.82743454E+01  0.82736789E+02                                 1.930900                            1.734551      -1.178392       2.327846                    0.994397       3.694802      10.783508       0.449230       1.363553      -0.690874      -0.015007       0.014593       0.033838       0.039789       0.004350      -0.004847       0.010357      -0.004388       0.020679      -0.013472      -0.000612       0.014084              2.105677       1.871263      -0.215800      -0.617065       1.904643       0.582964       2.541126           0.000000
          144              H      56.298264      34.891155      23.328904       0.093640       1.290385 0.90998561E+01  0.90682689E+02                                 1.847069                            1.679658      -0.817946       2.480319                    0.998926       3.365444       8.972803       0.528662       1.162621      -0.738767       0.036354       0.013109      -0.017922       0.042599       0.000041      -0.001346      -0.016188       0.021857      -0.006110      -0.022651       0.010068       0.012584              1.915098       2.277930       0.081417      -0.641738       1.501726      -0.052009       1.965637          -0.000001
          145              H      45.636030      25.085618      20.420010       0.086127       1.255712 0.88599245E+01  0.88538330E+02                                 1.869013                            1.697731      -0.919764       2.425998                    0.998006       3.551433       9.779771       0.502418       1.219942      -0.723052       0.038351      -0.003412      -0.008730       0.039480      -0.002333      -0.006448      -0.005726       0.002036      -0.062746      -0.023276       0.010032       0.013244              1.993977       2.652452      -0.046733      -0.445715       1.511292       0.092110       1.818187           0.000000
          146              H      39.893344      20.697073      20.034083       0.129049       1.302341 0.94752702E+01  0.96447613E+02                                 1.951752                            1.792277      -0.918184       2.460043                    0.998451       3.365418       9.403220       0.473322       1.271305      -0.714470       0.026034       0.013103      -0.031339       0.042797       0.006769      -0.006319      -0.007556       0.005401       0.043789      -0.014898      -0.004527       0.019426              2.051102       2.261582       0.291643      -0.643512       1.734490      -0.287922       2.157234           0.000000
          147              H      41.574993      17.947736      22.008350       0.116916       1.192160 0.82743268E+01  0.82736533E+02                                 1.930893                            1.734547      -1.178404       2.327841                    0.994397       3.694807      10.783508       0.449232       1.363548      -0.690874      -0.020141       0.005700       0.033838       0.039789       0.004074      -0.011393      -0.000982      -0.005341       0.020677      -0.013473      -0.000611       0.014084              2.105668       2.083178      -0.093445      -0.813387       1.692715       0.242908       2.541111           0.000000
          148              H      46.163354      17.336978      23.328904       0.093638       1.290330 0.90992811E+01  0.90674014E+02                                 1.846879                            1.679499      -0.817938       2.480321                    0.998926       3.365314       8.971822       0.528746       1.162475      -0.738803       0.006824      -0.038039      -0.017923       0.042600      -0.009443       0.013348       0.009260      -0.011009      -0.006116      -0.022654       0.010066       0.012587              1.914893       1.625105      -0.295352      -0.275780       2.154164       0.581674       1.965410          -0.000001
          149              H      46.041169      27.844237      22.866841       0.086127       1.255713 0.88599428E+01  0.88538778E+02                                 1.869037                            1.697750      -0.919753       2.426004                    0.998006       3.551440       9.779884       0.502407       1.219967      -0.723047       0.005158       0.028532      -0.026795       0.039480      -0.010981      -0.012563      -0.010150      -0.010479       0.000961      -0.023277       0.010033       0.013244              1.994003       1.629065       0.337734      -0.173864       2.296396      -0.547295       2.056549           0.000000
          150              H      27.745600      18.354289       3.499598       0.129048       1.302376 0.94756676E+01  0.96453548E+02                                 1.951856                            1.792367      -0.918202       2.460035                    0.998450       3.365565       9.404003       0.473285       1.271379      -0.714453       0.033153       0.021068      -0.016988       0.042797       0.012643      -0.002166      -0.001416       0.022775      -0.012802      -0.014898      -0.004526       0.019424              2.051215       2.287906       0.484959      -0.506882       1.949043      -0.354508       1.916698           0.000000
          151              H      24.546287      20.227403       2.764499       0.116916       1.192176 0.82744664E+01  0.82738306E+02                                 1.930913                            1.734563      -1.178413       2.327836                    0.994397       3.694827      10.783603       0.449229       1.363552      -0.690874      -0.024337      -0.031380       0.002479       0.039789       0.009412      -0.007618       0.002202       0.003666      -0.020572      -0.013472      -0.000611       0.014083              2.105692       2.029319       0.744957      -0.220560       2.678798      -0.124765       1.608958           0.000000
          152              H      39.192389      31.943182      25.119396       0.093638       1.290347 0.90994214E+01  0.90675779E+02                                 1.846897                            1.679513      -0.817945       2.480317                    0.998926       3.365331       8.971891       0.528743       1.162476      -0.738802      -0.007328       0.037748       0.018334       0.042600      -0.010216       0.012802       0.007958      -0.014690       0.003418      -0.022654       0.010067       0.012587              1.914913       1.479933       0.117217       0.015948       2.678983       0.344812       1.585824          -0.000001
          153              H      50.420531      30.840477      18.629518       0.086127       1.255711 0.88599096E+01  0.88538096E+02                                 1.869009                            1.697728      -0.919757       2.426002                    0.998006       3.551417       9.779705       0.502420       1.219939      -0.723053      -0.005158      -0.015752       0.035832       0.039480       0.015504       0.006164      -0.006399       0.000131       0.032791      -0.023277       0.010032       0.013244              1.993971       1.629041       0.051341      -0.376362       1.739176      -0.350289       2.613695           0.000000
          154              H      36.562200       9.417549      16.138057       0.129049       1.302328 0.94751292E+01  0.96445418E+02                                 1.951701                            1.792234      -0.918190       2.460040                    0.998451       3.365391       9.402980       0.473341       1.271264      -0.714479      -0.033154      -0.008992       0.025526       0.042798      -0.002178      -0.012643      -0.002667       0.019232      -0.023438      -0.014901      -0.004525       0.019426              2.051045       2.287709       0.316203      -0.626108       1.697342      -0.265530       2.168085           0.000000
          155              H      39.761513       9.348862      18.149078       0.116916       1.192164 0.82743603E+01  0.82737004E+02                                 1.930903                            1.734555      -1.178400       2.327843                    0.994397       3.694809      10.783545       0.449229       1.363556      -0.690873       0.024337      -0.008123      -0.030412       0.039789       0.004044      -0.011415       0.004370       0.009794      -0.002184      -0.013472      -0.000612       0.014084              2.105680       2.029308      -0.040373      -0.775866       1.649402       0.239176       2.638330           0.000000
          156              H      57.269311      34.330521      21.743189       0.093636       1.290428 0.91001841E+01  0.90686714E+02                                 1.847106                            1.679684      -0.817965       2.480307                    0.998926       3.365480       8.972917       0.528660       1.162616      -0.738768       0.007328       0.029867       0.029478       0.042599      -0.008668       0.013896       0.007959      -0.014681       0.003450      -0.022652       0.010068       0.012584              1.915139       1.480080      -0.054125      -0.105224       1.924238       0.611844       2.341098          -0.000001
          157              H      50.825670      27.614043      16.844277       0.086127       1.255718 0.88599867E+01  0.88539404E+02                                 1.869048                            1.697760      -0.919760       2.426000                    0.998006       3.551446       9.779939       0.502402       1.219975      -0.723045      -0.038351      -0.009368      -0.000307       0.039480       0.006856       0.000049       0.005087       0.032617       0.028997      -0.023276       0.010033       0.013243              1.994016       2.652509       0.435815      -0.104514       1.842018      -0.024808       1.487521           0.000000
          158              H      24.414456      25.787339      12.835360       0.129049       1.302364 0.94755060E+01  0.96450865E+02                                 1.951796                            1.792315      -0.918179       2.460046                    0.998451       3.365466       9.403476       0.473309       1.271328      -0.714465      -0.026034      -0.025179       0.022802       0.042798       0.003700      -0.008489      -0.013609      -0.011709      -0.007544      -0.014901      -0.004527       0.019428              2.051149       2.261634       0.509510      -0.489482       1.929338      -0.356807       1.962475           0.000000
          159              H      22.732807      26.732250       9.585171       0.116916       1.192160 0.82743335E+01  0.82736759E+02                                 1.930909                            1.734560      -1.178405       2.327840                    0.994397       3.694806      10.783576       0.449225       1.363568      -0.690871       0.020141       0.033803      -0.005905       0.039789       0.009382      -0.007640      -0.003174      -0.011541       0.002081      -0.013473      -0.000611       0.014084              2.105686       2.083195       0.798026      -0.183032       2.599547      -0.077698       1.634318           0.000000
          160              H      50.298346      27.773694       8.569158       0.093637       1.290337 0.90993401E+01  0.90674739E+02                                 1.846884                            1.679502      -0.817949       2.480315                    0.998926       3.365330       8.971868       0.528746       1.162472      -0.738803      -0.006824      -0.029577      -0.029889       0.042600      -0.009437       0.013353       0.009892      -0.009218      -0.000741      -0.022654       0.010067       0.012587              1.914899       1.625109       0.358462       0.186535       2.351996       0.511736       1.767593          -0.000001
          161              H      49.324083      29.743341      22.866841       0.086127       1.255711 0.88599103E+01  0.88538104E+02                                 1.869009                            1.697728      -0.919757       2.426002                    0.998006       3.551416       9.779702       0.502420       1.219939      -0.723053       0.022130      -0.018733      -0.026795       0.039480       0.000952      -0.002509       0.015955       0.024257       0.000962      -0.023277       0.010032       0.013244              1.993971       1.837050      -0.457818      -0.387030       2.088348       0.424206       2.056514           0.000000
          162              H      34.176380      22.486649       3.499598       0.129049       1.302328 0.94751305E+01  0.96445434E+02                                 1.951701                            1.792234      -0.918190       2.460040                    0.998451       3.365391       9.402980       0.473341       1.271264      -0.714479       0.001669      -0.039247      -0.016987       0.042798       0.003540      -0.000143       0.002578      -0.033293      -0.012802      -0.014901      -0.004525       0.019426              2.051045       1.613655      -0.095733      -0.053563       2.622939       0.616153       1.916542           0.000000
          163              H      37.398201      24.320778       2.764499       0.116916       1.192163 0.82743531E+01  0.82736916E+02                                 1.930902                            1.734554      -1.178400       2.327843                    0.994397       3.694809      10.783545       0.449229       1.363556      -0.690873      -0.015007       0.036767       0.002479       0.039789      -0.003120       0.005716       0.005495      -0.018138      -0.020571      -0.013472      -0.000612       0.014084              2.105679       1.871265      -0.653705       0.002230       2.836822       0.253391       1.608951           0.000000
          164              H      56.298264      33.625086      25.119396       0.093636       1.290429 0.91001952E+01  0.90686852E+02                                 1.847107                            1.679686      -0.817965       2.480307                    0.998926       3.365480       8.972918       0.528659       1.162617      -0.738768       0.036354      -0.012528       0.018333       0.042599      -0.001256       0.000487      -0.015066       0.025033       0.003417      -0.022652       0.010068       0.012584              1.915140       2.277993      -0.577923       0.290690       1.881438      -0.186254       1.585989          -0.000001
          165              H      47.137617      31.473512      20.420010       0.086127       1.255720 0.88600039E+01  0.88539619E+02                                 1.869050                            1.697762      -0.919760       2.426000                    0.998006       3.551447       9.779944       0.502402       1.219975      -0.723045      -0.022130      -0.031507      -0.008730       0.039480       0.002048      -0.001735       0.008447       0.003021      -0.062746      -0.023276       0.010033       0.013243              1.994018       1.837090       0.517519       0.302637       2.326740       0.339956       1.818224           0.000000
          166              H      30.131420      10.795002      20.034083       0.129049       1.302364 0.94755058E+01  0.96450859E+02                                 1.951796                            1.792315      -0.918179       2.460046                    0.998451       3.365466       9.403475       0.473309       1.271328      -0.714465      -0.001668      -0.029098      -0.031339       0.042798      -0.001046      -0.003388       0.009251      -0.014427       0.043788      -0.014901      -0.004527       0.019428              2.051149       1.613725       0.082419       0.072410       2.382434       0.701280       2.157287           0.000000
          167              H      26.909599      10.713320      22.008350       0.116916       1.192160 0.82743342E+01  0.82736767E+02                                 1.930909                            1.734560      -1.178406       2.327840                    0.994397       3.694806      10.783576       0.449225       1.363568      -0.690871       0.015007       0.014592       0.033838       0.039789      -0.004351       0.004846       0.010357      -0.004388       0.020679      -0.013473      -0.000611       0.014084              2.105686       1.871270       0.215799       0.617064       1.904654       0.582967       2.541136           0.000000
          168              H      40.163436      34.891155      23.328904       0.093637       1.290337 0.90993387E+01  0.90674721E+02                                 1.846884                            1.679502      -0.817950       2.480314                    0.998926       3.365330       8.971868       0.528746       1.162472      -0.738803      -0.036355       0.013109      -0.017923       0.042600      -0.000045       0.001344      -0.016189       0.021861      -0.006114      -0.022654       0.010067       0.012587              1.914899       2.277691      -0.081413       0.641639       1.501590      -0.052004       1.965417          -0.000001
          169              H      46.732478      25.714939      16.844277       0.086127       1.255710 0.88599017E+01  0.88538046E+02                                 1.869011                            1.697729      -0.919763       2.425999                    0.998006       3.551430       9.779760       0.502419       1.219942      -0.723052       0.011062       0.037897      -0.000307       0.039480       0.010695       0.004380      -0.002587      -0.028184       0.028996      -0.023276       0.010032       0.013244              1.993974       1.667182       0.133043       0.030772       2.827245       0.102912       1.487495           0.000000
          170              H      42.279163      21.654979      12.835360       0.129049       1.302340 0.94752649E+01  0.96447547E+02                                 1.951752                            1.792276      -0.918184       2.460043                    0.998451       3.365418       9.403220       0.473322       1.271305      -0.714470      -0.008789       0.035136       0.022800       0.042797      -0.006922      -0.007540       0.014154      -0.000554      -0.007550      -0.014898      -0.004527       0.019426              2.051101       1.571129      -0.110861      -0.064260       2.619744       0.602289       1.962431           0.000000
          171              H      43.938304      22.638874       9.585171       0.116916       1.192160 0.82743250E+01  0.82736509E+02                                 1.930892                            1.734546      -1.178404       2.327841                    0.994397       3.694807      10.783507       0.449232       1.363548      -0.690875       0.019203      -0.034344      -0.005905       0.039789      -0.009689       0.001071       0.008202      -0.010482       0.002081      -0.013473      -0.000611       0.014084              2.105668       1.779333      -0.622592       0.024227       2.903366       0.197355       1.634303           0.000000
          172              H      47.134402      26.091790       8.569158       0.093638       1.290330 0.90992883E+01  0.90674099E+02                                 1.846880                            1.679499      -0.817938       2.480320                    0.998926       3.365314       8.971821       0.528746       1.162474      -0.738803      -0.022203       0.020699      -0.029890       0.042600       0.000727       0.001891      -0.016510       0.020953      -0.000743      -0.022654       0.010066       0.012587              1.914894       1.859834      -0.493979       0.349907       2.117260      -0.417410       1.767587          -0.000001
          173              H      49.729222      24.452583      18.629518       0.086127       1.255714 0.88599494E+01  0.88538864E+02                                 1.869038                            1.697751      -0.919754       2.426004                    0.998006       3.551442       9.779892       0.502407       1.219967      -0.723047      -0.011062       0.012343       0.035832       0.039480      -0.007695      -0.008624      -0.002139      -0.026920       0.032792      -0.023277       0.010033       0.013244              1.994005       1.667204      -0.073362      -0.115179       1.701064       0.501098       2.613745           0.000000
          174              H      22.028637      19.319620      16.138057       0.129048       1.302377 0.94756738E+01  0.96453620E+02                                 1.951856                            1.792367      -0.918202       2.460035                    0.998450       3.365565       9.404001       0.473285       1.271379      -0.714453       0.008787       0.033209       0.025526       0.042797       0.009414       0.004010       0.012282      -0.005854      -0.023430      -0.014898      -0.004527       0.019424              2.051216       1.571207       0.097546       0.083108       2.414169       0.675073       2.168271           0.000000
          175              H      20.369496      16.583277      18.149078       0.116916       1.192176 0.82744660E+01  0.82738303E+02                                 1.930913                            1.734564      -1.178413       2.327836                    0.994397       3.694827      10.783604       0.449229       1.363552      -0.690874      -0.019203      -0.017015      -0.030412       0.039789       0.002219       0.009491       0.007700      -0.011904      -0.002183      -0.013472      -0.000611       0.014083              2.105692       1.779351       0.184692       0.595071       1.899377       0.552335       2.638347           0.000000
          176              H      49.327298      16.776343      21.743189       0.093637       1.290347 0.90994267E+01  0.90675845E+02                                 1.846898                            1.679513      -0.817946       2.480316                    0.998926       3.365332       8.971894       0.528743       1.162476      -0.738802       0.022202      -0.021280       0.029478       0.042600      -0.002025      -0.000055      -0.016017       0.022348       0.003443      -0.022654       0.010067       0.012587              1.914914       1.859854      -0.165239       0.582376       1.544095      -0.214764       2.340793          -0.000001
          177              H      47.134402      30.209299      16.844277       0.086127       1.255713 0.88599366E+01  0.88538702E+02                                 1.869036                            1.697750      -0.919753       2.426004                    0.998006       3.551439       9.779881       0.502407       1.219967      -0.723047       0.027289      -0.028529      -0.000307       0.039480      -0.017553      -0.004430      -0.002500      -0.004434       0.028998      -0.023277       0.010033       0.013244              1.994003       2.422050      -0.568856       0.073740       2.072447      -0.078108       1.487512           0.000000
          178              H      29.768081       8.249869      12.835360       0.129049       1.302377 0.94756777E+01  0.96453674E+02                                 1.951857                            1.792367      -0.918202       2.460035                    0.998450       3.365565       9.404003       0.473285       1.271379      -0.714453       0.034822      -0.009957       0.022801       0.042797       0.003218       0.016027      -0.000548       0.012263      -0.007544      -0.014898      -0.004526       0.019424              2.051216       2.453746      -0.398664       0.553770       1.737366      -0.245513       1.962537           0.000000
          179              H      29.790588       6.321063       9.585171       0.116916       1.192176 0.82744636E+01  0.82738270E+02                                 1.930913                            1.734563      -1.178413       2.327836                    0.994397       3.694827      10.783602       0.449229       1.363552      -0.690874      -0.039344       0.000542      -0.005905       0.039789       0.000304       0.006568      -0.005029       0.022021       0.002082      -0.013472      -0.000611       0.014083              2.105691       3.161579      -0.175427       0.158803       1.521175      -0.119661       1.634320           0.000000
          180              H      47.259802      29.672798       8.569158       0.093637       1.290347 0.90994248E+01  0.90675823E+02                                 1.846898                            1.679513      -0.817945       2.480317                    0.998926       3.365331       8.971892       0.528742       1.162477      -0.738802       0.029027       0.008879      -0.029889       0.042600       0.008709      -0.015244       0.006618      -0.011736      -0.000743      -0.022654       0.010067       0.012587              1.914914       2.480733       0.135524      -0.536451       1.496404      -0.094326       1.767605          -0.000001
          181              H      44.542798      28.245221      18.629518       0.086127       1.255712 0.88599222E+01  0.88538302E+02                                 1.869013                            1.697731      -0.919764       2.425998                    0.998006       3.551432       9.779768       0.502418       1.219942      -0.723052       0.016220       0.003409       0.035832       0.039480      -0.007809       0.002459       0.008538       0.026787       0.032792      -0.023276       0.010032       0.013244              1.993976       1.756110       0.022019       0.491543       1.612117      -0.150797       2.613702           0.000000
          182              H      37.870863      26.955019      16.138057       0.129049       1.302340 0.94752632E+01  0.96447523E+02                                 1.951751                            1.792276      -0.918184       2.460043                    0.998451       3.365418       9.403219       0.473322       1.271305      -0.714470       0.024365      -0.024215       0.025526       0.042797      -0.007240       0.008630      -0.009616      -0.013384      -0.023432      -0.014898      -0.004527       0.019426              2.051101       2.118831      -0.413755       0.543034       1.866324      -0.409478       2.168147           0.000000
          183              H      36.330692      29.760049      18.149078       0.116916       1.192160 0.82743287E+01  0.82736553E+02                                 1.930893                            1.734547      -1.178404       2.327841                    0.994397       3.694807      10.783507       0.449232       1.363548      -0.690875      -0.005134       0.025138      -0.030412       0.039789      -0.006264       0.001922      -0.012070       0.002107      -0.002183      -0.013473      -0.000611       0.014084              2.105668       1.709405      -0.144316       0.180798       1.969285      -0.791502       2.638314           0.000000
          184              H      38.095941      32.431417      21.743189       0.093638       1.290330 0.90992817E+01  0.90674022E+02                                 1.846879                            1.679499      -0.817938       2.480320                    0.998926       3.365314       8.971822       0.528746       1.162475      -0.738803      -0.029531      -0.008588       0.029478       0.042600       0.010690      -0.013844       0.008056      -0.007666       0.003441      -0.022654       0.010066       0.012587              1.914893       1.766117       0.219343      -0.477170       1.637797      -0.396962       2.340765          -0.000001
          185              H      49.327298      25.950703      22.866841       0.086127       1.255720 0.88600066E+01  0.88539657E+02                                 1.869051                            1.697763      -0.919761       2.426000                    0.998006       3.551448       9.779949       0.502402       1.219976      -0.723045      -0.027289      -0.009799      -0.026795       0.039480       0.010027       0.015071      -0.005805      -0.013779       0.000961      -0.023276       0.010033       0.013243              1.994019       2.422071       0.120097       0.560908       1.503422       0.123078       2.056564           0.000000
          186              H      34.539719      14.851250       3.499598       0.129049       1.302364 0.94755056E+01  0.96450857E+02                                 1.951796                            1.792315      -0.918179       2.460046                    0.998451       3.365466       9.403475       0.473309       1.271328      -0.714465      -0.034822       0.018179      -0.016988       0.042798      -0.016187       0.002308      -0.001167       0.010510      -0.012804      -0.014901      -0.004527       0.019428              2.051149       2.453660      -0.389195       0.560426       1.783150      -0.261706       1.916635           0.000000
          187              H      34.517212      11.144007       2.764499       0.116916       1.192160 0.82743362E+01  0.82736792E+02                                 1.930909                            1.734560      -1.178405       2.327840                    0.994397       3.694806      10.783576       0.449225       1.363568      -0.690871       0.039345      -0.005387       0.002479       0.039789      -0.006295       0.001901      -0.007699       0.014470      -0.020571      -0.013473      -0.000611       0.014084              2.105687       3.161569      -0.091248       0.218329       1.546534      -0.128628       1.608956           0.000000
          188              H      49.201898      17.970012      25.119396       0.093637       1.290337 0.90993370E+01  0.90674698E+02                                 1.846884                            1.679502      -0.817950       2.480314                    0.998926       3.365330       8.971867       0.528746       1.162472      -0.738803      -0.029027      -0.025220       0.018334       0.042600       0.011468      -0.013293       0.007108      -0.010350       0.003416      -0.022654       0.010067       0.012587              1.914899       2.480710       0.460591      -0.306585       1.678173      -0.158592       1.585813          -0.000001
          189              H      51.918902      26.979152      20.420010       0.086127       1.255712 0.88599211E+01  0.88538246E+02                                 1.869011                            1.697730      -0.919757       2.426002                    0.998006       3.551417       9.779709       0.502420       1.219940      -0.723053      -0.016221       0.034919      -0.008730       0.039480       0.000284       0.008182      -0.002721      -0.005058      -0.062747      -0.023277       0.010032       0.013244              1.993973       1.756106      -0.470768       0.143087       2.407629      -0.432053       1.818183           0.000000
          190              H      26.436937      24.200112      20.034083       0.129049       1.302328 0.94751290E+01  0.96445413E+02                                 1.951701                            1.792234      -0.918190       2.460040                    0.998451       3.365391       9.402979       0.473341       1.271264      -0.714479      -0.024365       0.015994      -0.031340       0.042798      -0.005724       0.009702      -0.001693       0.009023       0.043795      -0.014901      -0.004525       0.019426              2.051045       2.118773      -0.374041       0.571080       1.877188      -0.413318       2.157174           0.000000
          191              H      27.977108      27.031131      22.008350       0.116916       1.192164 0.82743619E+01  0.82737023E+02                                 1.930903                            1.734555      -1.178400       2.327843                    0.994397       3.694809      10.783545       0.449229       1.363556      -0.690873       0.005134      -0.020293       0.033838       0.039789       0.000275       0.006546      -0.009376       0.009728       0.020679      -0.013472      -0.000612       0.014084              2.105680       1.709414      -0.122354       0.196330       2.066499      -0.825875       2.541127           0.000000
          192              H      58.365759      31.310148      23.328904       0.093636       1.290429 0.91001955E+01  0.90686861E+02                                 1.847107                            1.679686      -0.817965       2.480307                    0.998926       3.365480       8.972920       0.528659       1.162617      -0.738768       0.029529       0.024930      -0.017922       0.042599       0.009485      -0.014693       0.006928      -0.010858      -0.006108      -0.022652       0.010068       0.012584              1.915141       1.766326       0.376836      -0.365929       2.013417      -0.529781       1.965679          -0.000001
          193              H      19.765002      10.148973       5.833539       0.086127       1.255713 0.88599280E+01  0.88538375E+02                                 1.869014                            1.697732      -0.919764       2.425998                    0.998006       3.551432       9.779769       0.502418       1.219942      -0.723052      -0.016220      -0.034919       0.008730       0.039480      -0.000285      -0.008182      -0.002721      -0.005059      -0.062746      -0.023276       0.010032       0.013244              1.993977       1.756111       0.470771      -0.143088       2.407634      -0.432055       1.818187           0.000000
          194              H      26.436937      12.928013       6.219466       0.129049       1.302340 0.94752636E+01  0.96447531E+02                                 1.951751                            1.792276      -0.918184       2.460043                    0.998451       3.365418       9.403220       0.473322       1.271305      -0.714470      -0.024365      -0.015994       0.031339       0.042797       0.005723      -0.009703      -0.001694       0.009023       0.043789      -0.014898      -0.004527       0.019426              2.051101       2.118832       0.374059      -0.571103       1.877238      -0.413337       2.157234           0.000000
          195              H      27.977108      10.096994       4.245199       0.116916       1.192160 0.82743282E+01  0.82736550E+02                                 1.930893                            1.734547      -1.178404       2.327841                    0.994397       3.694807      10.783508       0.449232       1.363548      -0.690875       0.005134       0.020293      -0.033838       0.039789      -0.000276      -0.006547      -0.009376       0.009727       0.020677      -0.013473      -0.000611       0.014084              2.105668       1.709405       0.122353      -0.196329       2.066488      -0.825868       2.541112           0.000000
          196              H      26.211859       5.817977       2.924645       0.093638       1.290330 0.90992881E+01  0.90674105E+02                                 1.846880                            1.679500      -0.817938       2.480320                    0.998926       3.365314       8.971824       0.528745       1.162475      -0.738802       0.029531      -0.024930       0.017923       0.042600      -0.009489       0.014693       0.006930      -0.010852      -0.006116      -0.022654       0.010066       0.012587              1.914894       1.766118      -0.376766       0.365855       2.013153      -0.529670       1.965412          -0.000001
          197              H      17.173398      11.177422       3.386708       0.086127       1.255715 0.88599574E+01  0.88538962E+02                                 1.869038                            1.697752      -0.919754       2.426004                    0.998006       3.551442       9.779892       0.502407       1.219967      -0.723047      -0.027289       0.009799       0.026795       0.039480      -0.010028      -0.015072      -0.005805      -0.013779       0.000961      -0.023277       0.010033       0.013244              1.994005       2.422053      -0.120096      -0.560904       1.503413       0.123077       2.056550           0.000000
          198              H      34.539719      22.276875      22.753951       0.129049       1.302377 0.94756741E+01  0.96453628E+02                                 1.951856                            1.792367      -0.918202       2.460035                    0.998450       3.365565       9.404003       0.473285       1.271379      -0.714453      -0.034822      -0.018178       0.016988       0.042797       0.016183      -0.002309      -0.001168       0.010510      -0.012802      -0.014898      -0.004526       0.019424              2.051216       2.453746       0.389212      -0.560453       1.783203      -0.261719       1.916698           0.000000
          199              H      34.517212      25.984118      23.489050       0.116916       1.192176 0.82744659E+01  0.82738299E+02                                 1.930913                            1.734563      -1.178413       2.327836                    0.994397       3.694827      10.783603       0.449229       1.363552      -0.690874       0.039344       0.005387      -0.002479       0.039789       0.006293      -0.001902      -0.007699       0.014470      -0.020572      -0.013472      -0.000611       0.014083              2.105692       3.161580       0.091246      -0.218330       1.546537      -0.128628       1.608959           0.000000
          200              H      17.047998      19.158113       1.134153       0.093637       1.290347 0.90994259E+01  0.90675840E+02                                 1.846898                            1.679514      -0.817945       2.480317                    0.998926       3.365331       8.971893       0.528742       1.162477      -0.738802      -0.029027       0.025220      -0.018334       0.042600      -0.011469       0.013292       0.007108      -0.010349       0.003418      -0.022654       0.010067       0.012587              1.914914       2.480733      -0.460596       0.306590       1.678184      -0.158595       1.585825          -0.000001
          201              H      12.388898       8.882904       7.624031       0.086127       1.255711 0.88599152E+01  0.88538173E+02                                 1.869010                            1.697729      -0.919757       2.426002                    0.998006       3.551417       9.779709       0.502420       1.219940      -0.723053       0.016221      -0.003409      -0.035832       0.039480       0.007809      -0.002460       0.008538       0.026788       0.032791      -0.023277       0.010032       0.013244              1.993972       1.756106      -0.022019      -0.491540       1.612114      -0.150796       2.613696           0.000000
          202              H      37.870863      10.173106      10.115492       0.129049       1.302328 0.94751292E+01  0.96445418E+02                                 1.951701                            1.792234      -0.918190       2.460040                    0.998451       3.365391       9.402980       0.473341       1.271264      -0.714479       0.024365       0.024216      -0.025526       0.042798       0.007239      -0.008631      -0.009616      -0.013388      -0.023438      -0.014901      -0.004525       0.019426              2.051045       2.118773       0.413739      -0.543010       1.866278      -0.409461       2.168085           0.000000
          203              H      36.330692       7.368076       8.104471       0.116916       1.192164 0.82743637E+01  0.82737043E+02                                 1.930903                            1.734555      -1.178400       2.327843                    0.994397       3.694809      10.783544       0.449229       1.363556      -0.690873      -0.005134      -0.025138       0.030412       0.039789       0.006263      -0.001923      -0.012070       0.002106      -0.002184      -0.013472      -0.000612       0.014084              2.105680       1.709414       0.144317      -0.180800       1.969296      -0.791508       2.638330           0.000000
          204              H       5.942041       4.696708       4.510360       0.093636       1.290428 0.91001868E+01  0.90686745E+02                                 1.847106                            1.679684      -0.817965       2.480307                    0.998926       3.365480       8.972916       0.528660       1.162616      -0.738768      -0.029529       0.008587      -0.029478       0.042599      -0.010691       0.013840       0.008055      -0.007672       0.003450      -0.022652       0.010068       0.012584              1.915138       1.766325      -0.219389       0.477260       1.637993      -0.397049       2.341097          -0.000001
          205              H      14.980502       6.918826       9.409272       0.086127       1.255718 0.88599890E+01  0.88539433E+02                                 1.869049                            1.697761      -0.919760       2.426000                    0.998006       3.551446       9.779939       0.502402       1.219975      -0.723045       0.027289       0.028529       0.000307       0.039480       0.017552       0.004430      -0.002501      -0.004433       0.028997      -0.023276       0.010033       0.013243              1.994016       2.422067       0.568861      -0.073741       2.072460      -0.078108       1.487521           0.000000
          206              H      29.768081      28.878256      13.418189       0.129049       1.302365 0.94755093E+01  0.96450903E+02                                 1.951796                            1.792315      -0.918179       2.460046                    0.998451       3.365466       9.403475       0.473309       1.271327      -0.714465       0.034822       0.009957      -0.022802       0.042798      -0.003220      -0.016030      -0.000547       0.012263      -0.007544      -0.014901      -0.004527       0.019428              2.051149       2.453661       0.398644      -0.553745       1.737312      -0.245500       1.962475           0.000000
          207              H      29.790588      30.807062      16.668378       0.116916       1.192160 0.82743340E+01  0.82736763E+02                                 1.930908                            1.734560      -1.178405       2.327840                    0.994397       3.694806      10.783575       0.449225       1.363568      -0.690871      -0.039345      -0.000541       0.005905       0.039789      -0.000306      -0.006569      -0.005029       0.022021       0.002081      -0.013473      -0.000611       0.014084              2.105686       3.161568       0.175426      -0.158804       1.521172      -0.119661       1.634317           0.000000
          208              H      15.105902       7.455327      17.684391       0.093637       1.290337 0.90993346E+01  0.90674666E+02                                 1.846883                            1.679501      -0.817950       2.480314                    0.998926       3.365330       8.971866       0.528746       1.162472      -0.738803       0.029027      -0.008878       0.029889       0.042600      -0.008710       0.015243       0.006618      -0.011736      -0.000741      -0.022654       0.010067       0.012587              1.914898       2.480710      -0.135521       0.536444       1.496393      -0.094324       1.767592          -0.000001
          209              H      13.887269       9.283888       3.386708       0.086127       1.255710 0.88599073E+01  0.88538070E+02                                 1.869009                            1.697728      -0.919757       2.426002                    0.998006       3.551416       9.779703       0.502420       1.219940      -0.723053       0.005158      -0.028532       0.026795       0.039480       0.010980       0.012562      -0.010151      -0.010479       0.000962      -0.023277       0.010032       0.013244              1.993970       1.629041      -0.337724       0.173858       2.296356      -0.547281       2.056514           0.000000
          210              H      27.745600      18.773836      22.753951       0.129049       1.302327 0.94751259E+01  0.96445375E+02                                 1.951701                            1.792234      -0.918190       2.460040                    0.998451       3.365391       9.402979       0.473341       1.271264      -0.714479       0.033154      -0.021068       0.016987       0.042798      -0.012646       0.002161      -0.001413       0.022777      -0.012802      -0.014901      -0.004525       0.019426              2.051045       2.287709      -0.484899       0.506822       1.948883      -0.354463       1.916542           0.000000
          211              H      24.546287      16.900722      23.489050       0.116916       1.192164 0.82743612E+01  0.82737015E+02                                 1.930903                            1.734555      -1.178401       2.327843                    0.994397       3.694809      10.783545       0.449229       1.363556      -0.690873      -0.024337       0.031380      -0.002479       0.039789      -0.009414       0.007617       0.002203       0.003666      -0.020571      -0.013472      -0.000612       0.014084              2.105680       2.029308      -0.744951       0.220558       2.678781      -0.124765       1.608952           0.000000
          212              H       7.038489       5.184943       1.134153       0.093636       1.290429 0.91001932E+01  0.90686830E+02                                 1.847107                            1.679686      -0.817965       2.480307                    0.998926       3.365480       8.972919       0.528659       1.162617      -0.738768      -0.007328      -0.037748      -0.018333       0.042599       0.010212      -0.012804       0.007955      -0.014692       0.003417      -0.022652       0.010068       0.012584              1.915140       1.480081      -0.117248      -0.015955       2.679351       0.344872       1.585989          -0.000001
          213              H      13.482130      12.042507       5.833539       0.086127       1.255720 0.88600033E+01  0.88539621E+02                                 1.869051                            1.697763      -0.919761       2.426000                    0.998006       3.551448       9.779951       0.502402       1.219976      -0.723045       0.038351       0.003412       0.008730       0.039480       0.002332       0.006448      -0.005726       0.002036      -0.062746      -0.023276       0.010033       0.013243              1.994019       2.652513       0.046734       0.445730       1.511319       0.092113       1.818225           0.000000
          214              H      39.893344      16.431052       6.219466       0.129049       1.302364 0.94755085E+01  0.96450894E+02                                 1.951796                            1.792315      -0.918179       2.460046                    0.998451       3.365466       9.403475       0.473309       1.271327      -0.714465       0.026034      -0.013105       0.031339       0.042798      -0.006770       0.006318      -0.007560       0.005402       0.043788      -0.014901      -0.004527       0.019428              2.051149       2.261634      -0.291651       0.643531       1.734526      -0.287931       2.157287           0.000000
          215              H      41.574993      19.180389       4.245199       0.116916       1.192160 0.82743373E+01  0.82736806E+02                                 1.930909                            1.734560      -1.178405       2.327840                    0.994397       3.694806      10.783576       0.449225       1.363568      -0.690871      -0.020141      -0.005700      -0.033838       0.039789      -0.004075       0.011392      -0.000982      -0.005342       0.020679      -0.013473      -0.000611       0.014084              2.105686       2.083195       0.093444       0.813396       1.692729       0.242910       2.541135           0.000000
          216              H      14.009454      19.791147       2.924645       0.093637       1.290336 0.90993309E+01  0.90674625E+02                                 1.846883                            1.679501      -0.817950       2.480314                    0.998926       3.365330       8.971867       0.528746       1.162472      -0.738803       0.006824       0.038039       0.017923       0.042600       0.009443      -0.013348       0.009259      -0.011009      -0.006115      -0.022654       0.010067       0.012587              1.914898       1.625108       0.295354       0.275783       2.154171       0.581677       1.965415          -0.000001
          217              H      18.671770       9.514082       9.409272       0.086127       1.255710 0.88599043E+01  0.88538078E+02                                 1.869011                            1.697730      -0.919763       2.425999                    0.998006       3.551430       9.779760       0.502419       1.219942      -0.723052      -0.038351       0.009368       0.000307       0.039480      -0.006857      -0.000050       0.005086       0.032617       0.028996      -0.023276       0.010032       0.013244              1.993974       2.652448      -0.435800       0.104511       1.841979      -0.024807       1.487495           0.000000
          218              H      24.414456      11.340786      13.418189       0.129049       1.302340 0.94752670E+01  0.96447571E+02                                 1.951751                            1.792276      -0.918184       2.460043                    0.998451       3.365418       9.403219       0.473322       1.271305      -0.714470      -0.026034       0.025179      -0.022800       0.042797      -0.003701       0.008488      -0.013606      -0.011712      -0.007550      -0.014898      -0.004527       0.019426              2.051101       2.261581      -0.509494       0.489467       1.929291      -0.356794       1.962431           0.000000
          219              H      22.732807      10.395875      16.668378       0.116916       1.192160 0.82743243E+01  0.82736503E+02                                 1.930893                            1.734546      -1.178404       2.327841                    0.994397       3.694807      10.783508       0.449232       1.363548      -0.690874       0.020141      -0.033803       0.005905       0.039789      -0.009383       0.007639      -0.003174      -0.011540       0.002081      -0.013473      -0.000611       0.014084              2.105668       2.083178      -0.798017       0.183028       2.599523      -0.077696       1.634303           0.000000
          220              H      18.144446       9.354431      17.684391       0.093638       1.290330 0.90992884E+01  0.90674104E+02                                 1.846880                            1.679499      -0.817938       2.480321                    0.998926       3.365314       8.971822       0.528746       1.162475      -0.738803      -0.006824       0.029578       0.029890       0.042600       0.009436      -0.013352       0.009893      -0.009218      -0.000743      -0.022654       0.010066       0.012587              1.914894       1.625105      -0.358459      -0.186534       2.351989       0.511733       1.767588          -0.000001
          221              H      18.266631       6.287648       7.624031       0.086127       1.255714 0.88599436E+01  0.88538789E+02                                 1.869037                            1.697750      -0.919754       2.426004                    0.998006       3.551441       9.779887       0.502407       1.219966      -0.723047      -0.005158       0.015752      -0.035832       0.039480      -0.015505      -0.006165      -0.006399       0.000131       0.032792      -0.023277       0.010033       0.013244              1.994004       1.629065      -0.051343       0.376374       1.739203      -0.350298       2.613743           0.000000
          222              H      36.562200      27.710576      10.115492       0.129049       1.302377 0.94756703E+01  0.96453581E+02                                 1.951856                            1.792367      -0.918202       2.460035                    0.998450       3.365565       9.404003       0.473285       1.271379      -0.714453      -0.033153       0.008994      -0.025526       0.042797       0.002172       0.012642      -0.002668       0.019232      -0.023430      -0.014898      -0.004526       0.019424              2.051215       2.287905      -0.316240       0.626184       1.697470      -0.265564       2.168271           0.000000
          223              H      39.761513      27.779263       8.104471       0.116916       1.192176 0.82744654E+01  0.82738294E+02                                 1.930913                            1.734563      -1.178413       2.327836                    0.994397       3.694827      10.783603       0.449229       1.363552      -0.690874       0.024337       0.008123       0.030412       0.039789      -0.004045       0.011413       0.004369       0.009795      -0.002183      -0.013472      -0.000611       0.014083              2.105692       2.029319       0.040373       0.775872       1.649410       0.239179       2.638347           0.000000
          224              H      25.115411       2.797604       4.510360       0.093637       1.290346 0.90994131E+01  0.90675683E+02                                 1.846897                            1.679513      -0.817945       2.480317                    0.998926       3.365330       8.971890       0.528742       1.162477      -0.738802       0.007328      -0.029868      -0.029478       0.042600       0.008664      -0.013899       0.007960      -0.014682       0.003443      -0.022654       0.010067       0.012587              1.914913       1.479933       0.054108       0.105197       1.924014       0.611734       2.340793          -0.000001
          225              H      14.578578      11.413186       9.409272       0.086127       1.255713 0.88599348E+01  0.88538676E+02                                 1.869035                            1.697749      -0.919753       2.426004                    0.998006       3.551440       9.779882       0.502407       1.219966      -0.723047       0.011062      -0.037897       0.000307       0.039480      -0.010696      -0.004381      -0.002587      -0.028185       0.028998      -0.023277       0.010033       0.013244              1.994002       1.667202      -0.133045      -0.030773       2.827292       0.102915       1.487512           0.000000
          226              H      42.279163      15.473146      13.418189       0.129049       1.302377 0.94756717E+01  0.96453599E+02                                 1.951856                            1.792367      -0.918202       2.460035                    0.998450       3.365565       9.404003       0.473285       1.271379      -0.714453      -0.008787      -0.035135      -0.022801       0.042797       0.006919       0.007539       0.014154      -0.000559      -0.007544      -0.014898      -0.004526       0.019424              2.051216       1.571207       0.110870       0.064265       2.619903       0.602335       1.962537           0.000000
          227              H      43.938304      14.489251      16.668378       0.116916       1.192176 0.82744646E+01  0.82738284E+02                                 1.930913                            1.734563      -1.178413       2.327836                    0.994397       3.694827      10.783603       0.449229       1.363552      -0.690874       0.019203       0.034344       0.005905       0.039789       0.009687      -0.001072       0.008202      -0.010483       0.002082      -0.013472      -0.000611       0.014083              2.105691       1.779351       0.622602      -0.024228       2.903403       0.197358       1.634320           0.000000
          228              H      14.980502      11.036335      17.684391       0.093637       1.290347 0.90994284E+01  0.90675867E+02                                 1.846898                            1.679514      -0.817945       2.480317                    0.998926       3.365331       8.971892       0.528742       1.162477      -0.738802      -0.022202      -0.020699       0.029889       0.042600      -0.000727      -0.001891      -0.016510       0.020953      -0.000743      -0.022654       0.010067       0.012587              1.914914       1.859854       0.493990      -0.349914       2.117284      -0.417417       1.767605          -0.000001
          229              H      17.575322      12.675542       7.624031       0.086127       1.255712 0.88599208E+01  0.88538286E+02                                 1.869013                            1.697731      -0.919764       2.425998                    0.998006       3.551433       9.779771       0.502418       1.219942      -0.723052      -0.011062      -0.012343      -0.035832       0.039480       0.007694       0.008624      -0.002140      -0.026919       0.032792      -0.023276       0.010032       0.013244              1.993976       1.667184       0.073360       0.115177       1.701042       0.501087       2.613703           0.000000
          230              H      22.028637      17.808505      10.115492       0.129049       1.302341 0.94752674E+01  0.96447578E+02                                 1.951752                            1.792276      -0.918184       2.460043                    0.998451       3.365418       9.403220       0.473322       1.271305      -0.714470       0.008789      -0.033208      -0.025526       0.042797      -0.009416      -0.004013       0.012282      -0.005849      -0.023432      -0.014898      -0.004527       0.019426              2.051102       1.571129      -0.097538      -0.083101       2.414028       0.675020       2.168147           0.000000
          231              H      20.369496      20.544848       8.104471       0.116916       1.192160 0.82743264E+01  0.82736529E+02                                 1.930893                            1.734547      -1.178404       2.327841                    0.994397       3.694807      10.783508       0.449232       1.363548      -0.690874      -0.019203       0.017015       0.030412       0.039789      -0.002220      -0.009492       0.007700      -0.011904      -0.002183      -0.013473      -0.000611       0.014084              2.105668       1.779333      -0.184689      -0.595061       1.899356       0.552327       2.638314           0.000000
          232              H      17.173398      20.351782       4.510360       0.093638       1.290331 0.90992890E+01  0.90674111E+02                                 1.846880                            1.679499      -0.817939       2.480320                    0.998926       3.365315       8.971825       0.528746       1.162474      -0.738803       0.022203       0.021281      -0.029478       0.042600       0.002025       0.000055      -0.016017       0.022348       0.003441      -0.022654       0.010066       0.012587              1.914894       1.859834       0.165236      -0.582364       1.544082      -0.214760       2.340766          -0.000001
          233              H      17.170183       7.384784       3.386708       0.086127       1.255719 0.88599949E+01  0.88539508E+02                                 1.869050                            1.697761      -0.919760       2.426000                    0.998006       3.551446       9.779941       0.502402       1.219976      -0.723045       0.022130       0.018733       0.026795       0.039480      -0.000953       0.002509       0.015955       0.024257       0.000961      -0.023276       0.010033       0.013243              1.994017       1.837090       0.457834       0.387043       2.088400       0.424221       2.056563           0.000000
          234              H      34.176380      14.641476      22.753951       0.129049       1.302364 0.94755050E+01  0.96450852E+02                                 1.951796                            1.792315      -0.918179       2.460046                    0.998451       3.365466       9.403476       0.473309       1.271328      -0.714465       0.001668       0.039246       0.016988       0.042798      -0.003543       0.000143       0.002582      -0.033291      -0.012804      -0.014901      -0.004527       0.019428              2.051149       1.613725       0.095742       0.053568       2.623086       0.616197       1.916636           0.000000
          235              H      37.398201      12.807347      23.489050       0.116916       1.192159 0.82743286E+01  0.82736699E+02                                 1.930908                            1.734559      -1.178405       2.327840                    0.994397       3.694806      10.783576       0.449225       1.363568      -0.690871      -0.015007      -0.036767      -0.002479       0.039789       0.003118      -0.005717       0.005495      -0.018138      -0.020571      -0.013473      -0.000611       0.014084              2.105686       1.871270       0.653707      -0.002231       2.836832       0.253392       1.608956           0.000000
          236              H      24.144364       3.503039       1.134153       0.093637       1.290337 0.90993413E+01  0.90674756E+02                                 1.846885                            1.679502      -0.817950       2.480314                    0.998926       3.365330       8.971869       0.528746       1.162472      -0.738803       0.036355       0.012528      -0.018334       0.042600       0.001252      -0.000491      -0.015066       0.025038       0.003416      -0.022654       0.010067       0.012587              1.914900       2.277691       0.577805      -0.290638       1.881195      -0.186214       1.585813          -0.000001
          237              H      14.983717       5.654613       5.833539       0.086127       1.255712 0.88599192E+01  0.88538216E+02                                 1.869010                            1.697729      -0.919757       2.426002                    0.998006       3.551417       9.779706       0.502420       1.219939      -0.723053      -0.022130       0.031507       0.008730       0.039480      -0.002048       0.001734       0.008446       0.003020      -0.062747      -0.023277       0.010032       0.013244              1.993972       1.837051      -0.517502      -0.302626       2.326682       0.339943       1.818182           0.000000
          238              H      30.131420      26.333123       6.219466       0.129049       1.302328 0.94751332E+01  0.96445467E+02                                 1.951702                            1.792235      -0.918190       2.460040                    0.998451       3.365391       9.402980       0.473341       1.271264      -0.714479      -0.001669       0.029097       0.031340       0.042798       0.001045       0.003385       0.009248      -0.014427       0.043796      -0.014901      -0.004525       0.019426              2.051046       1.613656      -0.082411      -0.072404       2.382307       0.701229       2.157174           0.000000
          239              H      26.909599      26.414805       4.245199       0.116916       1.192164 0.82743601E+01  0.82737001E+02                                 1.930903                            1.734555      -1.178400       2.327843                    0.994397       3.694809      10.783545       0.449229       1.363556      -0.690873       0.015007      -0.014592      -0.033838       0.039789       0.004349      -0.004847       0.010357      -0.004388       0.020679      -0.013472      -0.000612       0.014084              2.105680       1.871265      -0.215799      -0.617063       1.904648       0.582965       2.541127           0.000000
          240              H       8.009536       2.236970       2.924645       0.093636       1.290428 0.91001908E+01  0.90686793E+02                                 1.847106                            1.679685      -0.817965       2.480307                    0.998926       3.365480       8.972916       0.528660       1.162616      -0.738768      -0.036354      -0.013108       0.017922       0.042599       0.000041      -0.001346      -0.016188       0.021858      -0.006108      -0.022652       0.010068       0.012584              1.915139       2.277992       0.081424      -0.641767       1.501748      -0.052013       1.965677          -0.000001
          241              H      24.186164      13.963888       3.959035       0.080498       1.363817 0.99319333E+01  0.10340813E+03                                 2.055579                            1.857832      -1.407182       2.198466                    0.992257       3.975636      11.639689       0.451414       1.303198      -0.702398       0.045788       0.026436      -0.016416       0.055361       0.008815      -0.011167      -0.006447       0.010178      -0.025219      -0.014220      -0.005975       0.020195              2.194923       2.788468       0.556552      -0.475001       2.145815      -0.274242       1.650485           0.000000
          242              H      36.983416      21.352385      24.856860       0.080496       1.363891 0.99326083E+01  0.10341723E+03                                 2.055672                            1.857910      -1.407218       2.198448                    0.992256       3.975794      11.640381       0.451398       1.303218      -0.702393       0.028664       0.016549      -0.044377       0.055361       0.003550      -0.014891      -0.008597       0.004100       0.011245      -0.014225      -0.005974       0.020198              2.195028       2.074249       0.144150      -0.766669       1.907800      -0.442638       2.603035           0.000000
          243              H      27.324384      30.552734      11.845601       0.080499       1.363782 0.99316322E+01  0.10340422E+03                                 2.055547                            1.857806      -1.407165       2.198475                    0.992257       3.975581      11.639485       0.451416       1.303201      -0.702397      -0.028667      -0.036321       0.030396       0.055362       0.012851      -0.008314      -0.009096       0.002689       0.006992      -0.014219      -0.005977       0.020196              2.194885       2.074120       0.674709      -0.391428       2.247425      -0.562712       2.263111          -0.000000
          244              H      40.121636       8.387243      11.845601       0.080499       1.363783 0.99316390E+01  0.10340431E+03                                 2.055548                            1.857807      -1.407165       2.198475                    0.992257       3.975581      11.639485       0.451416       1.303201      -0.702397      -0.045788      -0.006666       0.030396       0.055362       0.007590      -0.012034      -0.002652       0.020914       0.006992      -0.014219      -0.005977       0.020196              2.194886       2.788417       0.262312      -0.683037       1.533131      -0.057631       2.263111          -0.000000
          245              H      32.153900      12.987418      24.856860       0.080499       1.363782 0.99316305E+01  0.10340420E+03                                 2.055547                            1.857806      -1.407165       2.198475                    0.992257       3.975581      11.639485       0.451416       1.303201      -0.702397       0.000000      -0.033102      -0.044375       0.055362      -0.000001      -0.000001       0.017191      -0.008209       0.011236      -0.014219      -0.005977       0.020196              2.194886       1.824463       0.000000       0.000000       2.157337       0.885191       2.602856           0.000000
          246              H      32.153900      27.764412       3.959035       0.080499       1.363782 0.99316320E+01  0.10340422E+03                                 2.055547                            1.857806      -1.407165       2.198475                    0.992257       3.975581      11.639485       0.451416       1.303201      -0.702397       0.000000      -0.052871      -0.016417       0.055362      -0.000001      -0.000001       0.012895      -0.020359      -0.025214      -0.014219      -0.005977       0.020196              2.194886       1.824464       0.000001       0.000000       3.109731       0.548469       1.650463          -0.000000
          247              H      19.356648      16.752210      11.845601       0.080498       1.363816 0.99319238E+01  0.10340801E+03                                 2.055578                            1.857831      -1.407182       2.198466                    0.992257       3.975636      11.639688       0.451414       1.303198      -0.702398       0.017122       0.042986       0.030396       0.055361       0.005262       0.003720       0.011747      -0.023605       0.006993      -0.014220      -0.005975       0.020195              2.194922       1.619805       0.412409       0.291617       2.701810       0.620359       2.263149           0.000000
          248              H      44.951152      16.752210      11.845601       0.080496       1.363890 0.99326022E+01  0.10341715E+03                                 2.055672                            1.857909      -1.407218       2.198448                    0.992256       3.975794      11.640381       0.451398       1.303218      -0.702393      -0.017125       0.042985       0.030395       0.055361      -0.005266      -0.003724       0.011746      -0.023609       0.006997      -0.014225      -0.005974       0.020198              2.195027       1.619871      -0.412438      -0.291638       2.701950       0.620398       2.263261           0.000000
          249              H      36.983416      30.552734      11.845601       0.080496       1.363890 0.99326042E+01  0.10341718E+03                                 2.055672                            1.857909      -1.407218       2.198448                    0.992256       3.975794      11.640381       0.451398       1.303218      -0.702393       0.028664      -0.036323       0.030395       0.055361      -0.012856       0.008311      -0.009098       0.002684       0.006997      -0.014225      -0.005974       0.020198              2.195028       2.074249      -0.674773       0.391462       2.247572      -0.562764       2.263261           0.000000
          250              H      24.186164       8.387243      11.845601       0.080498       1.363817 0.99319326E+01  0.10340812E+03                                 2.055579                            1.857832      -1.407182       2.198466                    0.992257       3.975636      11.639688       0.451414       1.303198      -0.702398       0.045788      -0.006665       0.030396       0.055361      -0.007590       0.012033      -0.002651       0.020915       0.006992      -0.014220      -0.005975       0.020195              2.194923       2.788468      -0.262318       0.683055       1.533150      -0.057632       2.263149           0.000000
          251              H      27.324384      21.352385      24.856860       0.080499       1.363783 0.99316363E+01  0.10340427E+03                                 2.055547                            1.857807      -1.407165       2.198475                    0.992257       3.975581      11.639485       0.451416       1.303201      -0.702397      -0.028667       0.016551      -0.044375       0.055362      -0.003555       0.014887      -0.008596       0.004103       0.011236      -0.014219      -0.005977       0.020196              2.194886       2.074120      -0.144139       0.766598       1.907683      -0.442595       2.602855           0.000000
          252              H      40.121636      13.963888       3.959035       0.080499       1.363783 0.99316397E+01  0.10340432E+03                                 2.055548                            1.857807      -1.407165       2.198475                    0.992257       3.975581      11.639486       0.451416       1.303201      -0.702397      -0.045788       0.026436      -0.016417       0.055362      -0.008816       0.011167      -0.006448       0.010178      -0.025214      -0.014219      -0.005977       0.020196              2.194886       2.788416      -0.556537       0.474989       2.145780      -0.274234       1.650463          -0.000000
          253              H      40.121636      23.164237      22.294514       0.080498       1.363817 0.99319338E+01  0.10340814E+03                                 2.055579                            1.857832      -1.407182       2.198466                    0.992257       3.975636      11.639688       0.451414       1.303198      -0.702398      -0.045788      -0.026436       0.016416       0.055361       0.008815      -0.011167      -0.006447       0.010178      -0.025219      -0.014220      -0.005975       0.020195              2.194923       2.788467       0.556552      -0.475001       2.145815      -0.274241       1.650485           0.000000
          254              H      27.324384      15.775740       1.396689       0.080496       1.363890 0.99326032E+01  0.10341717E+03                                 2.055673                            1.857910      -1.407218       2.198448                    0.992256       3.975793      11.640381       0.451397       1.303219      -0.702393      -0.028664      -0.016549       0.044377       0.055361       0.003550      -0.014891      -0.008597       0.004099       0.011245      -0.014225      -0.005974       0.020198              2.195028       2.074249       0.144150      -0.766669       1.907800      -0.442637       2.603035           0.000000
          255              H      24.186164      28.740882      14.407948       0.080499       1.363783 0.99316390E+01  0.10340431E+03                                 2.055548                            1.857807      -1.407165       2.198475                    0.992257       3.975581      11.639485       0.451416       1.303201      -0.702397       0.045788       0.006666      -0.030396       0.055362       0.007590      -0.012034      -0.002652       0.020914       0.006992      -0.014219      -0.005977       0.020196              2.194886       2.788416       0.262312      -0.683037       1.533131      -0.057630       2.263111          -0.000000
          256              H      36.983416       6.575391      14.407948       0.080499       1.363782 0.99316322E+01  0.10340422E+03                                 2.055547                            1.857806      -1.407165       2.198475                    0.992257       3.975581      11.639485       0.451416       1.303201      -0.702397       0.028667       0.036321      -0.030396       0.055362       0.012851      -0.008314      -0.009096       0.002689       0.006992      -0.014219      -0.005977       0.020196              2.194885       2.074120       0.674710      -0.391428       2.247425      -0.562712       2.263111          -0.000000
          257              H      36.983416      15.775740       1.396689       0.080499       1.363783 0.99316363E+01  0.10340427E+03                                 2.055547                            1.857807      -1.407165       2.198475                    0.992257       3.975581      11.639485       0.451416       1.303201      -0.702397       0.028667      -0.016551       0.044375       0.055362      -0.003555       0.014887      -0.008596       0.004103       0.011236      -0.014219      -0.005977       0.020196              2.194886       2.074119      -0.144139       0.766598       1.907683      -0.442596       2.602855          -0.000000
          258              H      24.186164      23.164237      22.294514       0.080499       1.363783 0.99316403E+01  0.10340432E+03                                 2.055548                            1.857807      -1.407165       2.198475                    0.992257       3.975581      11.639485       0.451416       1.303201      -0.702397       0.045788      -0.026436       0.016417       0.055362      -0.008816       0.011167      -0.006448       0.010178      -0.025214      -0.014219      -0.005977       0.020196              2.194886       2.788416      -0.556536       0.474989       2.145780      -0.274234       1.650463           0.000000
          259              H      40.121636      28.740882      14.407948       0.080498       1.363817 0.99319326E+01  0.10340812E+03                                 2.055579                            1.857832      -1.407182       2.198466                    0.992257       3.975636      11.639688       0.451414       1.303198      -0.702398      -0.045788       0.006665      -0.030396       0.055361      -0.007590       0.012033      -0.002651       0.020916       0.006992      -0.014220      -0.005975       0.020195              2.194923       2.788468      -0.262318       0.683055       1.533150      -0.057632       2.263149           0.000000
          260              H      27.324384       6.575391      14.407948       0.080496       1.363890 0.99325997E+01  0.10341712E+03                                 2.055672                            1.857909      -1.407218       2.198448                    0.992256       3.975793      11.640380       0.451398       1.303219      -0.702393      -0.028664       0.036323      -0.030395       0.055361      -0.012856       0.008311      -0.009098       0.002684       0.006997      -0.014225      -0.005974       0.020198              2.195028       2.074249      -0.674773       0.391462       2.247572      -0.562765       2.263262           0.000000
          261              H      19.356648      20.375915      14.407948       0.080496       1.363890 0.99325977E+01  0.10341710E+03                                 2.055672                            1.857909      -1.407218       2.198448                    0.992256       3.975793      11.640380       0.451398       1.303219      -0.702393       0.017125      -0.042986      -0.030395       0.055361      -0.005266      -0.003723       0.011746      -0.023609       0.006997      -0.014225      -0.005974       0.020198              2.195028       1.619871      -0.412438      -0.291638       2.701950       0.620398       2.263261           0.000000
          262              H      44.951152      20.375915      14.407948       0.080498       1.363816 0.99319238E+01  0.10340801E+03                                 2.055578                            1.857831      -1.407182       2.198466                    0.992257       3.975636      11.639688       0.451414       1.303198      -0.702398      -0.017122      -0.042986      -0.030396       0.055361       0.005261       0.003721       0.011747      -0.023605       0.006992      -0.014220      -0.005975       0.020195              2.194922       1.619805       0.412409       0.291617       2.701810       0.620359       2.263150           0.000000
          263              H      32.153900      24.140707       1.396689       0.080499       1.363782 0.99316305E+01  0.10340420E+03                                 2.055547                            1.857806      -1.407165       2.198475                    0.992257       3.975581      11.639485       0.451416       1.303201      -0.702397      -0.000000       0.033102       0.044375       0.055362      -0.000001      -0.000001       0.017191      -0.008209       0.011236      -0.014219      -0.005977       0.020196              2.194886       1.824463       0.000000       0.000001       2.157337       0.885191       2.602856          -0.000000
          264              H      32.153900       9.363713      22.294514       0.080499       1.363782 0.99316320E+01  0.10340422E+03                                 2.055547                            1.857806      -1.407165       2.198475                    0.992257       3.975581      11.639485       0.451416       1.303201      -0.702397      -0.000000       0.052871       0.016417       0.055362      -0.000001      -0.000001       0.012895      -0.020359      -0.025214      -0.014219      -0.005977       0.020196              2.194886       1.824464       0.000001       0.000000       3.109731       0.548469       1.650463          -0.000000
          265              H      23.591316      17.091932       1.598841       0.079768       1.330129 0.98025415E+01  0.10055826E+03                                 1.941115                            1.787769      -1.187929       2.297106                    0.995324       3.710336      10.383306       0.488328       1.222687      -0.721980      -0.034892       0.001230      -0.041864       0.054512       0.003381       0.011496      -0.003484       0.018216       0.026585      -0.015707      -0.002756       0.018462              1.983368       2.057034       0.153021       0.526224       1.505468       0.038741       2.387603          -0.000000
          266              H      40.716484      20.036193      24.654708       0.079768       1.330129 0.98025415E+01  0.10055826E+03                                 1.941115                            1.787769      -1.187929       2.297106                    0.995324       3.710336      10.383306       0.488328       1.222687      -0.721980       0.034892      -0.001230       0.041864       0.054512       0.003381       0.011496      -0.003484       0.018216       0.026585      -0.015707      -0.002756       0.018462              1.983368       2.057034       0.153021       0.526224       1.505468       0.038741       2.387603          -0.000000
          267              H      23.591316      29.923412      10.672068       0.079765       1.330204 0.98032380E+01  0.10056755E+03                                 1.941210                            1.787849      -1.188002       2.297069                    0.995323       3.710502      10.384003       0.488309       1.222709      -0.721974      -0.034891       0.039056      -0.015116       0.054509      -0.011963       0.000645      -0.009751       0.000500      -0.026577      -0.015707      -0.002754       0.018461              1.983469       2.057141      -0.547179       0.031139       2.314065      -0.247117       1.579201          -0.000000
          268              H      40.716484       7.204713      15.581481       0.079765       1.330204 0.98032380E+01  0.10056755E+03                                 1.941210                            1.787849      -1.188002       2.297069                    0.995323       3.710502      10.384003       0.488309       1.222709      -0.721974       0.034891      -0.039056       0.015116       0.054509      -0.011963       0.000645      -0.009751       0.000500      -0.026577      -0.015707      -0.002754       0.018461              1.983469       2.057141      -0.547179       0.031139       2.314065      -0.247117       1.579201          -0.000000
          269              H      29.147510      10.412582      24.654708       0.079764       1.330205 0.98032455E+01  0.10056764E+03                                 1.941211                            1.787850      -1.188002       2.297069                    0.995323       3.710502      10.384003       0.488309       1.222710      -0.721974      -0.018513      -0.029600       0.041862       0.054509       0.006199      -0.008766      -0.008211      -0.014963       0.026579      -0.015707      -0.002754       0.018461              1.983470       1.510902       0.162337      -0.229581       2.051770      -0.475130       2.387738          -0.000000
          270              H      35.160290      26.715543       1.598841       0.079765       1.330205 0.98032458E+01  0.10056765E+03                                 1.941211                            1.787849      -1.188002       2.297069                    0.995323       3.710502      10.384003       0.488309       1.222709      -0.721974       0.018513       0.029600      -0.041862       0.054509       0.006199      -0.008766      -0.008211      -0.014963       0.026579      -0.015707      -0.002754       0.018461              1.983469       1.510901       0.162337      -0.229581       2.051769      -0.475130       2.387737          -0.000000
          271              H      18.035123      16.828323      15.581481       0.079768       1.330128 0.98025304E+01  0.10055812E+03                                 1.941114                            1.787768      -1.187929       2.297106                    0.995324       3.710336      10.383306       0.488328       1.222687      -0.721980      -0.051272      -0.010687       0.015115       0.054512       0.006197      -0.008765       0.004317       0.020477      -0.026581      -0.015707      -0.002756       0.018462              1.983367       2.723544       0.162325      -0.229561       1.647426       0.096582       1.579132          -0.000000
          272              H      46.272677      20.299802      10.672068       0.079768       1.330128 0.98025304E+01  0.10055812E+03                                 1.941114                            1.787768      -1.187929       2.297106                    0.995324       3.710336      10.383306       0.488328       1.222687      -0.721980       0.051272       0.010687      -0.015115       0.054512       0.006197      -0.008765       0.004317       0.020477      -0.026581      -0.015707      -0.002756       0.018462              1.983367       2.723544       0.162325      -0.229561       1.647426       0.096582       1.579132          -0.000000
          273              H      37.710094      31.659152      15.581481       0.079768       1.330129 0.98025382E+01  0.10055822E+03                                 1.941115                            1.787769      -1.187929       2.297106                    0.995324       3.710336      10.383306       0.488328       1.222687      -0.721980       0.016380       0.049747       0.015114       0.054512       0.005767       0.008120       0.005431      -0.020974      -0.026583      -0.015707      -0.002756       0.018462              1.983368       1.775879       0.384811       0.198423       2.595092       0.150515       1.579133          -0.000000
          274              H      26.597706       5.468973      10.672068       0.079768       1.330129 0.98025382E+01  0.10055822E+03                                 1.941115                            1.787769      -1.187929       2.297106                    0.995324       3.710336      10.383306       0.488328       1.222687      -0.721980      -0.016380      -0.049747      -0.015114       0.054512       0.005767       0.008120       0.005431      -0.020974      -0.026583      -0.015707      -0.002756       0.018462              1.983368       1.775879       0.384811       0.198423       2.595092       0.150515       1.579133          -0.000000
          275              H      26.597706      25.243412      24.654708       0.079765       1.330204 0.98032436E+01  0.10056762E+03                                 1.941211                            1.787849      -1.188002       2.297069                    0.995323       3.710502      10.384003       0.488309       1.222709      -0.721974      -0.016378       0.030833       0.041861       0.054509      -0.009579      -0.002728       0.011698      -0.003254       0.026575      -0.015707      -0.002754       0.018461              1.983469       1.775963      -0.315372      -0.296685       1.786707       0.436387       2.387738          -0.000000
          276              H      37.710094      11.884713       1.598841       0.079765       1.330205 0.98032471E+01  0.10056766E+03                                 1.941210                            1.787849      -1.188002       2.297069                    0.995323       3.710503      10.384003       0.488309       1.222708      -0.721974       0.016378      -0.030833      -0.041861       0.054509      -0.009579      -0.002728       0.011698      -0.003254       0.026575      -0.015707      -0.002754       0.018461              1.983469       1.775963      -0.315372      -0.296685       1.786706       0.436387       2.387737          -0.000000
          277              H      37.710094      25.243412      24.654708       0.079768       1.330129 0.98025416E+01  0.10055826E+03                                 1.941115                            1.787769      -1.187929       2.297106                    0.995324       3.710336      10.383306       0.488328       1.222687      -0.721980       0.016380       0.030832       0.041864       0.054512       0.009578       0.002731       0.011697      -0.003252       0.026585      -0.015707      -0.002756       0.018462              1.983368       1.775879       0.315346       0.296663       1.786623       0.436353       2.387602          -0.000000
          278              H      26.597706      11.884713       1.598841       0.079768       1.330129 0.98025416E+01  0.10055826E+03                                 1.941115                            1.787769      -1.187929       2.297106                    0.995324       3.710336      10.383306       0.488328       1.222687      -0.721980      -0.016380      -0.030832      -0.041864       0.054512       0.009578       0.002731       0.011697      -0.003252       0.026585      -0.015707      -0.002756       0.018462              1.983368       1.775879       0.315346       0.296662       1.786623       0.436353       2.387603          -0.000000
          279              H      26.597706      31.659152      15.581481       0.079765       1.330204 0.98032402E+01  0.10056758E+03                                 1.941210                            1.787849      -1.188002       2.297069                    0.995323       3.710502      10.384003       0.488309       1.222709      -0.721974      -0.016378       0.049745       0.015116       0.054509      -0.005765      -0.008122       0.005434      -0.020971      -0.026577      -0.015707      -0.002754       0.018461              1.983469       1.775963      -0.384841      -0.198440       2.595243       0.150526       1.579201          -0.000000
          280              H      37.710094       5.468973      10.672068       0.079765       1.330204 0.98032402E+01  0.10056758E+03                                 1.941210                            1.787849      -1.188002       2.297069                    0.995323       3.710502      10.384003       0.488309       1.222709      -0.721974       0.016378      -0.049745      -0.015116       0.054509      -0.005765      -0.008122       0.005434      -0.020971      -0.026577      -0.015707      -0.002754       0.018461              1.983469       1.775963      -0.384841      -0.198440       2.595243       0.150526       1.579201          -0.000000
          281              H      40.716484      17.091932       1.598841       0.079765       1.330204 0.98032435E+01  0.10056762E+03                                 1.941211                            1.787849      -1.188002       2.297069                    0.995323       3.710502      10.384003       0.488309       1.222709      -0.721974       0.034891       0.001233      -0.041862       0.054509      -0.003380      -0.011494      -0.003486       0.018218       0.026579      -0.015707      -0.002754       0.018461              1.983469       2.057140      -0.153034      -0.526265       1.505530       0.038743       2.387737          -0.000000
          282              H      23.591316      20.036193      24.654708       0.079764       1.330204 0.98032432E+01  0.10056761E+03                                 1.941211                            1.787849      -1.188002       2.297069                    0.995323       3.710502      10.384003       0.488309       1.222710      -0.721974      -0.034891      -0.001233       0.041862       0.054509      -0.003380      -0.011494      -0.003486       0.018218       0.026579      -0.015707      -0.002754       0.018461              1.983470       2.057141      -0.153034      -0.526265       1.505530       0.038743       2.387738          -0.000000
          283              H      40.716484      29.923412      10.672068       0.079768       1.330128 0.98025361E+01  0.10055819E+03                                 1.941114                            1.787768      -1.187929       2.297106                    0.995324       3.710336      10.383306       0.488328       1.222687      -0.721980       0.034892       0.039060      -0.015115       0.054512       0.011965      -0.000644      -0.009749       0.000494      -0.026581      -0.015707      -0.002756       0.018462              1.983368       2.057035       0.547136      -0.031138       2.313937      -0.247096       1.579132          -0.000000
          284              H      23.591316       7.204713      15.581481       0.079768       1.330129 0.98025375E+01  0.10055821E+03                                 1.941114                            1.787769      -1.187929       2.297106                    0.995324       3.710336      10.383306       0.488328       1.222687      -0.721980      -0.034892      -0.039060       0.015115       0.054512       0.011965      -0.000644      -0.009749       0.000494      -0.026581      -0.015707      -0.002756       0.018462              1.983368       2.057035       0.547136      -0.031138       2.313937      -0.247096       1.579132          -0.000000
          285              H      18.035123      20.299802      10.672068       0.079768       1.330128 0.98025304E+01  0.10055812E+03                                 1.941114                            1.787768      -1.187929       2.297106                    0.995324       3.710336      10.383306       0.488328       1.222687      -0.721980      -0.051272       0.010688      -0.015114       0.054512      -0.006198       0.008764       0.004317       0.020477      -0.026583      -0.015707      -0.002756       0.018462              1.983367       2.723544      -0.162323       0.229562       1.647425       0.096582       1.579132          -0.000000
          286              H      46.272677      16.828323      15.581481       0.079768       1.330128 0.98025304E+01  0.10055812E+03                                 1.941114                            1.787768      -1.187929       2.297106                    0.995324       3.710336      10.383306       0.488328       1.222687      -0.721980       0.051272      -0.010688       0.015114       0.054512      -0.006198       0.008764       0.004317       0.020477      -0.026583      -0.015707      -0.002756       0.018462              1.983367       2.723544      -0.162323       0.229562       1.647425       0.096582       1.579132          -0.000000
          287              H      29.147510      26.715543       1.598841       0.079765       1.330205 0.98032458E+01  0.10056765E+03                                 1.941211                            1.787849      -1.188002       2.297069                    0.995323       3.710502      10.384003       0.488309       1.222709      -0.721974      -0.018513       0.029601      -0.041861       0.054509      -0.006199       0.008766      -0.008212      -0.014965       0.026575      -0.015707      -0.002754       0.018461              1.983469       1.510901      -0.162338       0.229580       2.051769      -0.475130       2.387737          -0.000000
          288              H      35.160290      10.412582      24.654708       0.079765       1.330205 0.98032458E+01  0.10056765E+03                                 1.941211                            1.787849      -1.188002       2.297069                    0.995323       3.710502      10.384003       0.488309       1.222709      -0.721974       0.018513      -0.029601       0.041861       0.054509      -0.006199       0.008766      -0.008212      -0.014965       0.026575      -0.015707      -0.002754       0.018461              1.983469       1.510901      -0.162338       0.229580       2.051769      -0.475130       2.387737          -0.000000
          289              H      20.330911      15.952099       6.810171       0.082598       1.497485 0.11152598E+02  0.11958148E+03                                 2.195272                            1.976612      -1.445219       2.182793                    0.991562       4.059598      12.077968       0.434830       1.313706      -0.700696      -0.015079      -0.047515       0.007565       0.050421      -0.006605      -0.007830      -0.005159      -0.019750       0.007507      -0.017273       0.005473       0.011800              2.288986       1.809917       0.454721      -0.238664       3.205923      -0.170130       1.851119          -0.000000
          290              H      35.803368      16.457041      26.117031       0.082598       1.497417 0.11152006E+02  0.11957383E+03                                 2.195223                            1.976572      -1.445213       2.182797                    0.991562       4.059597      12.077990       0.434830       1.313722      -0.700693      -0.033608       0.019403       0.032191       0.050421      -0.002271      -0.004764       0.002751       0.002623      -0.048562      -0.017269       0.005471       0.011797              2.288933       2.463060      -0.303678      -0.774915       2.112406       0.447397       2.291334           0.000000
          291              H      28.504432      30.109053       6.810171       0.082597       1.497500 0.11152727E+02  0.11958323E+03                                 2.195285                            1.976622      -1.445263       2.182770                    0.991561       4.059630      12.078084       0.434830       1.313704      -0.700697       0.033608       0.036818       0.007563       0.050420       0.005248       0.000553       0.009358       0.021312       0.007506      -0.017269       0.005472       0.011797              2.289002       2.463139       0.831859       0.028007       2.552737       0.291758       1.851129          -0.000000
          292              H      43.976889      11.738057      12.769726       0.082598       1.497418 0.11152012E+02  0.11957391E+03                                 2.195223                            1.976572      -1.445213       2.182797                    0.991562       4.059597      12.077990       0.434830       1.313722      -0.700693       0.015081      -0.008707      -0.047318       0.050421       0.009581       0.003617      -0.002088      -0.011063       0.033553      -0.017269       0.005471       0.011797              2.288934       1.809880       0.073437      -0.508255       1.894678       0.293440       3.162243           0.000000
          293              H      28.504432      16.457041      26.117031       0.082597       1.497499 0.11152711E+02  0.11958301E+03                                 2.195283                            1.976621      -1.445262       2.182770                    0.991561       4.059629      12.078077       0.434830       1.313704      -0.700697       0.033608       0.019403       0.032191       0.050420       0.002271       0.004763       0.002750       0.002622      -0.048564      -0.017269       0.005472       0.011797              2.288999       2.463136       0.303691       0.774948       2.112464       0.447416       2.291398           0.000000
          294              H      35.803368      30.109053       6.810171       0.082598       1.497419 0.11152022E+02  0.11957404E+03                                 2.195224                            1.976573      -1.445213       2.182796                    0.991562       4.059598      12.077995       0.434830       1.313722      -0.700693      -0.033608       0.036817       0.007564       0.050420      -0.005249      -0.000553       0.009358       0.021311       0.007504      -0.017269       0.005472       0.011797              2.288935       2.463063      -0.831824      -0.028006       2.552661       0.291745       1.851081          -0.000000
          295              H      20.330911      11.738057      12.769726       0.082598       1.497481 0.11152560E+02  0.11958099E+03                                 2.195268                            1.976610      -1.445219       2.182794                    0.991562       4.059595      12.077958       0.434830       1.313707      -0.700696      -0.015079      -0.008706      -0.047319       0.050421      -0.009583      -0.003618      -0.002089      -0.011066       0.033559      -0.017272       0.005473       0.011800              2.288982       1.809914      -0.073441       0.508269       1.894716       0.293449       3.162317           0.000000
          296              H      43.976889      15.952099       6.810171       0.082598       1.497421 0.11152045E+02  0.11957435E+03                                 2.195227                            1.976575      -1.445213       2.182796                    0.991562       4.059599      12.077999       0.434830       1.313722      -0.700693       0.015081      -0.047514       0.007564       0.050420       0.006604       0.007828      -0.005158      -0.019747       0.007504      -0.017269       0.005472       0.011797              2.288938       1.809883      -0.454709       0.238656       3.205847      -0.170126       1.851083          -0.000000
          297              H      32.153900      32.216074      12.769726       0.082598       1.497418 0.11152013E+02  0.11957392E+03                                 2.195223                            1.976573      -1.445213       2.182797                    0.991562       4.059597      12.077991       0.434830       1.313722      -0.700693      -0.000000       0.017414      -0.047318       0.050421       0.000000       0.000000       0.004176       0.022127       0.033553      -0.017269       0.005471       0.011797              2.288934       1.937077      -0.000000      -0.000001       1.767482      -0.586881       3.162243          -0.000000
          298              H      23.980379       9.631036       6.810171       0.082598       1.497485 0.11152595E+02  0.11958145E+03                                 2.195271                            1.976612      -1.445219       2.182793                    0.991562       4.059598      12.077968       0.434830       1.313706      -0.700696      -0.048689       0.010699       0.007565       0.050421      -0.011855      -0.008383      -0.004201      -0.001566       0.007507      -0.017273       0.005473       0.011800              2.288986       3.250721      -0.377128      -0.266669       1.765118      -0.121624       1.851119          -0.000000
          299              H      32.153900      22.778105      26.117031       0.082598       1.497421 0.11152040E+02  0.11957427E+03                                 2.195226                            1.976575      -1.445213       2.182796                    0.991562       4.059599      12.077998       0.434830       1.313722      -0.700693      -0.000000      -0.038807       0.032190       0.050420       0.000000       0.000000      -0.005501      -0.005244      -0.048562      -0.017269       0.005472       0.011797              2.288937       1.937079      -0.000001       0.000000       2.638394      -0.894796       2.291337          -0.000000
          300              H      40.327421       9.631036       6.810171       0.082597       1.497503 0.11152747E+02  0.11958349E+03                                 2.195287                            1.976624      -1.445263       2.182770                    0.991561       4.059631      12.078087       0.434830       1.313704      -0.700697       0.048689       0.010696       0.007563       0.050420       0.011852       0.008381      -0.004200      -0.001567       0.007506      -0.017269       0.005472       0.011797              2.289004       3.250752       0.377134       0.266673       1.765129      -0.121624       1.851130          -0.000000
          301              H      40.327421      27.497089      19.443378       0.082598       1.497485 0.11152595E+02  0.11958145E+03                                 2.195271                            1.976612      -1.445219       2.182793                    0.991562       4.059598      12.077968       0.434830       1.313706      -0.700696       0.048689      -0.010699      -0.007565       0.050421      -0.011855      -0.008383      -0.004201      -0.001566       0.007507      -0.017273       0.005473       0.011800              2.288986       3.250721      -0.377128      -0.266669       1.765118      -0.121624       1.851119           0.000000
          302              H      32.153900      14.350020       0.136518       0.082598       1.497421 0.11152038E+02  0.11957425E+03                                 2.195226                            1.976575      -1.445213       2.182796                    0.991562       4.059599      12.077998       0.434830       1.313722      -0.700693       0.000000       0.038807      -0.032190       0.050420       0.000000      -0.000000      -0.005501      -0.005244      -0.048562      -0.017269       0.005472       0.011797              2.288937       1.937079      -0.000001       0.000000       2.638394      -0.894796       2.291336          -0.000000
          303              H      23.980379      27.497089      19.443378       0.082597       1.497503 0.11152747E+02  0.11958349E+03                                 2.195287                            1.976624      -1.445263       2.182770                    0.991561       4.059631      12.078087       0.434830       1.313704      -0.700697      -0.048689      -0.010696      -0.007563       0.050420       0.011852       0.008381      -0.004200      -0.001567       0.007506      -0.017269       0.005472       0.011797              2.289004       3.250752       0.377134       0.266673       1.765129      -0.121624       1.851130          -0.000000
          304              H      32.153900       4.912051      13.483823       0.082598       1.497418 0.11152011E+02  0.11957390E+03                                 2.195223                            1.976573      -1.445213       2.182797                    0.991562       4.059597      12.077991       0.434830       1.313722      -0.700693       0.000000      -0.017414       0.047318       0.050421       0.000000       0.000000       0.004176       0.022127       0.033553      -0.017269       0.005471       0.011797              2.288934       1.937077      -0.000000      -0.000001       1.767481      -0.586881       3.162243           0.000000
          305              H      35.803368      20.671084       0.136518       0.082597       1.497499 0.11152712E+02  0.11958302E+03                                 2.195284                            1.976621      -1.445262       2.182770                    0.991561       4.059629      12.078079       0.434830       1.313704      -0.700697      -0.033608      -0.019403      -0.032191       0.050420       0.002271       0.004763       0.002750       0.002622      -0.048564      -0.017269       0.005472       0.011797              2.289000       2.463137       0.303691       0.774948       2.112464       0.447416       2.291398          -0.000000
          306              H      20.330911      21.176026      19.443378       0.082599       1.497421 0.11152045E+02  0.11957434E+03                                 2.195226                            1.976575      -1.445213       2.182796                    0.991562       4.059599      12.077997       0.434830       1.313721      -0.700693      -0.015081       0.047514      -0.007564       0.050420       0.006604       0.007828      -0.005158      -0.019746       0.007504      -0.017269       0.005472       0.011797              2.288937       1.809882      -0.454709       0.238656       3.205846      -0.170126       1.851082           0.000000
          307              H      43.976889      25.390068      13.483823       0.082598       1.497481 0.11152565E+02  0.11958105E+03                                 2.195269                            1.976610      -1.445219       2.182793                    0.991562       4.059596      12.077961       0.434831       1.313707      -0.700696       0.015079       0.008706       0.047319       0.050421      -0.009583      -0.003618      -0.002089      -0.011066       0.033559      -0.017272       0.005473       0.011800              2.288983       1.809915      -0.073441       0.508269       1.894717       0.293449       3.162317           0.000000
          308              H      28.504432       7.019072      19.443378       0.082599       1.497419 0.11152022E+02  0.11957403E+03                                 2.195224                            1.976573      -1.445213       2.182796                    0.991562       4.059598      12.077993       0.434830       1.313721      -0.700693       0.033608      -0.036817      -0.007564       0.050420      -0.005249      -0.000553       0.009358       0.021311       0.007504      -0.017269       0.005472       0.011797              2.288934       2.463061      -0.831823      -0.028006       2.552660       0.291745       1.851081           0.000000
          309              H      20.330911      25.390068      13.483823       0.082598       1.497418 0.11152012E+02  0.11957390E+03                                 2.195223                            1.976573      -1.445213       2.182797                    0.991562       4.059597      12.077991       0.434830       1.313722      -0.700693      -0.015081       0.008707       0.047318       0.050420       0.009581       0.003617      -0.002088      -0.011064       0.033553      -0.017269       0.005471       0.011797              2.288934       1.809880       0.073437      -0.508255       1.894678       0.293440       3.162243           0.000000
          310              H      43.976889      21.176026      19.443378       0.082598       1.497484 0.11152593E+02  0.11958143E+03                                 2.195272                            1.976613      -1.445219       2.182793                    0.991562       4.059597      12.077967       0.434830       1.313707      -0.700696       0.015079       0.047515      -0.007565       0.050421      -0.006605      -0.007829      -0.005159      -0.019750       0.007507      -0.017273       0.005473       0.011800              2.288986       1.809917       0.454721      -0.238664       3.205923      -0.170130       1.851119           0.000000
          311              H      28.504432      20.671084       0.136518       0.082598       1.497417 0.11152006E+02  0.11957383E+03                                 2.195223                            1.976572      -1.445213       2.182797                    0.991562       4.059597      12.077991       0.434830       1.313722      -0.700693       0.033608      -0.019404      -0.032191       0.050420      -0.002271      -0.004764       0.002751       0.002622      -0.048562      -0.017269       0.005471       0.011797              2.288933       2.463061      -0.303678      -0.774915       2.112406       0.447397       2.291334           0.000000
          312              H      35.803368       7.019072      19.443378       0.082597       1.497500 0.11152726E+02  0.11958321E+03                                 2.195285                            1.976622      -1.445263       2.182770                    0.991561       4.059630      12.078083       0.434830       1.313704      -0.700697      -0.033608      -0.036818      -0.007563       0.050420       0.005248       0.000553       0.009358       0.021312       0.007506      -0.017269       0.005472       0.011797              2.289001       2.463138       0.831859       0.028007       2.552737       0.291758       1.851128           0.000000
          313              H      21.121897      14.533805       1.617219       0.080093       1.373028 0.10255494E+02  0.10656193E+03                                 2.009289                            1.850954      -1.002578       2.389684                    0.997183       3.674221      10.399994       0.470538       1.252754      -0.716515       0.028736      -0.048230      -0.000545       0.056145      -0.014126       0.005770       0.005330      -0.010653      -0.018960      -0.017409      -0.000902       0.018311              2.083117       2.015610      -0.620123       0.040106       2.564331       0.082317       1.669410          -0.000000
          314              H      23.147593      11.025197       1.617219       0.080093       1.373028 0.10255498E+02  0.10656198E+03                                 2.009289                            1.850954      -1.002578       2.389684                    0.997183       3.674221      10.399993       0.470538       1.252754      -0.716515      -0.027401       0.049001      -0.000545       0.056145      -0.011676       0.007501       0.002332      -0.019141      -0.018960      -0.017409      -0.000902       0.018311              2.083117       1.890109      -0.547665       0.091341       2.689832      -0.006426       1.669410          -0.000000
          315              H       9.006307       5.199794       9.855582       0.080091       1.373059 0.10255796E+02  0.10656603E+03                                 2.009330                            1.850989      -1.002636       2.389654                    0.997183       3.674304      10.400338       0.470530       1.252764      -0.716513       0.027401       0.015820       0.046379       0.056144      -0.003182       0.013510       0.007800      -0.003674       0.027435      -0.017411      -0.000898       0.018309              2.083162       1.890147       0.096441       0.546808       1.778788       0.315700       2.580551          -0.000000
          316              H      11.032003       6.369330      13.163529       0.080088       1.373204 0.10257183E+02  0.10658481E+03                                 2.009529                            1.851158      -1.002735       2.389606                    0.997181       3.674540      10.401462       0.470488       1.252824      -0.716499      -0.028732      -0.016588      -0.045292       0.056143      -0.000737       0.015243       0.008800      -0.000852       0.010491      -0.017414      -0.000897       0.018311              2.083374       2.015852       0.168921       0.598135       1.820797       0.345333       2.413472          -0.000000
          317              H      14.051254       2.287093       1.617219       0.080091       1.373058 0.10255788E+02  0.10656593E+03                                 2.009329                            1.850988      -1.002636       2.389654                    0.997183       3.674304      10.400337       0.470530       1.252764      -0.716513       0.056136      -0.000770      -0.000544       0.056144      -0.002448      -0.001731      -0.007665       0.029793      -0.018954      -0.017411      -0.000898       0.018309              2.083161       2.964264      -0.072460      -0.051236       1.615777      -0.075894       1.669442          -0.000000
          318              H      18.102646       2.287093       1.617219       0.080088       1.373203 0.10257173E+02  0.10658469E+03                                 2.009528                            1.851157      -1.002735       2.389606                    0.997181       3.674540      10.401463       0.470488       1.252824      -0.716499      -0.056135      -0.000767      -0.000542       0.056143       0.002444       0.001728      -0.007667       0.029799      -0.018955      -0.017414      -0.000897       0.018311              2.083373       2.964606       0.072470       0.051243       1.615919      -0.075909       1.669595          -0.000000
          319              H      16.076950      15.107434      13.163529       0.080093       1.373028 0.10255495E+02  0.10656194E+03                                 2.009289                            1.850954      -1.002577       2.389684                    0.997183       3.674220      10.399991       0.470538       1.252754      -0.716515       0.000000       0.033182      -0.045290       0.056145       0.000001      -0.000001      -0.017599       0.001687       0.010473      -0.017409      -0.000902       0.018311              2.083117       1.723074      -0.000000       0.000001       2.113121      -0.690541       2.413157          -0.000000
          320              H      16.076950      17.446506       9.855582       0.080093       1.373028 0.10255496E+02  0.10656195E+03                                 2.009290                            1.850954      -1.002578       2.389684                    0.997183       3.674221      10.399995       0.470538       1.252754      -0.716515       0.000000      -0.031640       0.046381       0.056145      -0.000000       0.000001      -0.015599       0.007344       0.027445      -0.017409      -0.000902       0.018311              2.083117       1.723074       0.000001      -0.000001       1.945787      -0.631379       2.580491          -0.000000
          321              H      21.121897       6.369330      13.163529       0.080093       1.373029 0.10255501E+02  0.10656200E+03                                 2.009289                            1.850954      -1.002577       2.389684                    0.997183       3.674221      10.399992       0.470538       1.252753      -0.716516       0.028736      -0.016591      -0.045290       0.056145       0.000731      -0.015242       0.008799      -0.000842       0.010473      -0.017409      -0.000902       0.018311              2.083117       2.015609      -0.168895      -0.598026       1.820585       0.345271       2.413157          -0.000000
          322              H      23.147593       5.199794       9.855582       0.080093       1.373028 0.10255497E+02  0.10656196E+03                                 2.009289                            1.850954      -1.002578       2.389684                    0.997183       3.674221      10.399993       0.470538       1.252754      -0.716515      -0.027401       0.015820       0.046381       0.056145       0.003180      -0.013509       0.007800      -0.003673       0.027445      -0.017409      -0.000902       0.018311              2.083117       1.890109      -0.096437      -0.546791       1.778751       0.315690       2.580491          -0.000000
          323              H      11.032003      14.533805       1.617219       0.080088       1.373204 0.10257179E+02  0.10658477E+03                                 2.009528                            1.851157      -1.002735       2.389606                    0.997181       3.674541      10.401465       0.470488       1.252824      -0.716499      -0.028732      -0.048231      -0.000542       0.056143       0.014125      -0.005776       0.005330      -0.010667      -0.018955      -0.017414      -0.000897       0.018311              2.083374       2.015853       0.620234      -0.040118       2.564673       0.082332       1.669595          -0.000000
          324              H       9.006307      11.025197       1.617219       0.080091       1.373059 0.10255797E+02  0.10656605E+03                                 2.009330                            1.850989      -1.002636       2.389654                    0.997183       3.674304      10.400338       0.470530       1.252764      -0.716513       0.027401       0.049000      -0.000544       0.056144       0.011677      -0.007503       0.002333      -0.019137      -0.018954      -0.017411      -0.000898       0.018309              2.083162       1.890147       0.547682      -0.091344       2.689896      -0.006425       1.669443          -0.000000
          325              H      41.160207      26.102928      24.636330       0.080093       1.373028 0.10255498E+02  0.10656198E+03                                 2.009289                            1.850954      -1.002578       2.389684                    0.997183       3.674221      10.399993       0.470538       1.252754      -0.716515       0.027401      -0.049001       0.000545       0.056145      -0.011676       0.007501       0.002332      -0.019141      -0.018960      -0.017409      -0.000902       0.018311              2.083117       1.890109      -0.547665       0.091341       2.689832      -0.006426       1.669410          -0.000000
          326              H      43.185903      22.594320      24.636330       0.080093       1.373028 0.10255494E+02  0.10656193E+03                                 2.009289                            1.850954      -1.002578       2.389684                    0.997183       3.674221      10.399994       0.470538       1.252754      -0.716515      -0.028736       0.048230       0.000545       0.056145      -0.014126       0.005770       0.005330      -0.010653      -0.018960      -0.017409      -0.000902       0.018311              2.083117       2.015610      -0.620123       0.040106       2.564331       0.082317       1.669410          -0.000000
          327              H      55.301493      31.928331      16.397967       0.080091       1.373059 0.10255794E+02  0.10656601E+03                                 2.009330                            1.850988      -1.002636       2.389654                    0.997183       3.674304      10.400337       0.470530       1.252764      -0.716513      -0.027401      -0.015820      -0.046379       0.056144      -0.003182       0.013510       0.007800      -0.003674       0.027435      -0.017411      -0.000898       0.018309              2.083162       1.890147       0.096441       0.546808       1.778788       0.315700       2.580550          -0.000000
          328              H      53.275797      30.758795      13.090020       0.080088       1.373204 0.10257183E+02  0.10658481E+03                                 2.009528                            1.851157      -1.002735       2.389606                    0.997181       3.674540      10.401461       0.470489       1.252823      -0.716499       0.028732       0.016588       0.045292       0.056143      -0.000737       0.015243       0.008800      -0.000852       0.010491      -0.017414      -0.000897       0.018311              2.083374       2.015852       0.168921       0.598135       1.820797       0.345332       2.413472          -0.000000
          329              H      55.301493      26.102928      24.636330       0.080091       1.373059 0.10255797E+02  0.10656605E+03                                 2.009330                            1.850989      -1.002636       2.389654                    0.997183       3.674304      10.400338       0.470530       1.252764      -0.716513      -0.027401      -0.049000       0.000544       0.056144       0.011677      -0.007503       0.002333      -0.019137      -0.018954      -0.017411      -0.000898       0.018309              2.083162       1.890147       0.547682      -0.091344       2.689896      -0.006425       1.669443          -0.000000
          330              H      53.275797      22.594320      24.636330       0.080088       1.373204 0.10257179E+02  0.10658476E+03                                 2.009528                            1.851157      -1.002735       2.389606                    0.997181       3.674541      10.401464       0.470489       1.252823      -0.716499       0.028732       0.048231       0.000542       0.056143       0.014125      -0.005776       0.005330      -0.010667      -0.018955      -0.017414      -0.000897       0.018311              2.083373       2.015852       0.620234      -0.040118       2.564673       0.082332       1.669595          -0.000000
          331              H      43.185903      30.758795      13.090020       0.080093       1.373029 0.10255501E+02  0.10656200E+03                                 2.009289                            1.850954      -1.002578       2.389684                    0.997183       3.674221      10.399992       0.470538       1.252753      -0.716516      -0.028736       0.016591       0.045290       0.056145       0.000731      -0.015242       0.008799      -0.000842       0.010473      -0.017409      -0.000902       0.018311              2.083117       2.015609      -0.168895      -0.598026       1.820585       0.345271       2.413157          -0.000000
          332              H      41.160207      31.928331      16.397967       0.080093       1.373028 0.10255496E+02  0.10656194E+03                                 2.009289                            1.850954      -1.002578       2.389684                    0.997183       3.674221      10.399993       0.470538       1.252754      -0.716515       0.027401      -0.015820      -0.046381       0.056145       0.003180      -0.013509       0.007800      -0.003673       0.027445      -0.017409      -0.000902       0.018311              2.083117       1.890109      -0.096437      -0.546791       1.778751       0.315690       2.580491          -0.000000
          333              H      48.230850      22.020691      13.090020       0.080093       1.373028 0.10255498E+02  0.10656197E+03                                 2.009289                            1.850954      -1.002578       2.389684                    0.997183       3.674221      10.399992       0.470538       1.252753      -0.716515      -0.000000      -0.033182       0.045290       0.056145       0.000001      -0.000001      -0.017599       0.001687       0.010473      -0.017409      -0.000902       0.018311              2.083117       1.723073      -0.000000       0.000001       2.113120      -0.690541       2.413156          -0.000000
          334              H      48.230850      19.681619      16.397967       0.080093       1.373028 0.10255496E+02  0.10656195E+03                                 2.009289                            1.850954      -1.002578       2.389684                    0.997183       3.674221      10.399993       0.470538       1.252754      -0.716515      -0.000000       0.031640      -0.046381       0.056145      -0.000000       0.000001      -0.015599       0.007344       0.027445      -0.017409      -0.000902       0.018311              2.083117       1.723073       0.000001      -0.000001       1.945786      -0.631379       2.580490          -0.000000
          335              H      46.205154      34.841033      24.636330       0.080088       1.373203 0.10257172E+02  0.10658468E+03                                 2.009528                            1.851157      -1.002735       2.389606                    0.997181       3.674540      10.401462       0.470488       1.252824      -0.716499       0.056135       0.000767       0.000542       0.056143       0.002444       0.001728      -0.007667       0.029799      -0.018955      -0.017414      -0.000897       0.018311              2.083373       2.964606       0.072471       0.051243       1.615919      -0.075909       1.669594          -0.000000
          336              H      50.256546      34.841033      24.636330       0.080091       1.373058 0.10255789E+02  0.10656594E+03                                 2.009329                            1.850988      -1.002636       2.389654                    0.997183       3.674304      10.400337       0.470530       1.252764      -0.716513      -0.056136       0.000770       0.000544       0.056144      -0.002448      -0.001731      -0.007665       0.029793      -0.018954      -0.017411      -0.000898       0.018309              2.083161       2.964264      -0.072461      -0.051236       1.615778      -0.075894       1.669442          -0.000000
          337              C      21.423822      13.175843       4.903375       0.230969      29.281326 0.33554384E+03  0.74196334E+04                                 8.447012                            6.261673       0.034871       2.037842                    0.999682      25.078855      70.717220       0.632135       0.438190      -1.047097      -0.012897       0.090648      -0.000247       0.091561       0.035490       0.018329       0.002577      -0.006075       0.132615      -0.059098       0.008160       0.050938             10.022986      13.865064       1.786483      -3.514110      10.388191      -1.652744       5.815704          -0.000000
          338              C      19.584940      12.061071       5.586755       0.007660      26.969947 0.35881691E+03  0.80801452E+04                                 7.876691                            6.383298       0.061230       2.013181                    0.999678      27.543412      78.751126       0.638721       0.425842      -1.053072       0.019882       0.061774      -0.014276       0.066446       0.004412       0.005843       0.010918       0.073988       0.081965      -0.052325       0.019249       0.033076              8.756931      10.494576       0.248944      -2.228845       9.796388      -0.795960       5.979829           0.000000
          339              C      24.901909      17.015449       4.337611       0.127073      28.588608 0.35811976E+03  0.80571705E+04                                 8.302288                            6.445727       0.096383       2.049333                    0.999643      26.018448      74.256367       0.625756       0.435058      -1.047887      -0.057331      -0.004126      -0.026869       0.063449      -0.003067       0.023769       0.015885       0.008813      -0.022999      -0.031853       0.004558       0.027295              9.337452       9.907872       1.985930      -0.220641       5.689569      -1.961700      12.414915           0.000000
          340              C      25.080042      16.796764       5.655014      -0.067718      28.376157 0.38557278E+03  0.88353718E+04                                 8.114534                            6.615877       0.170799       2.048757                    0.999168      28.236617      81.295466       0.627896       0.425696      -1.053735       0.010446       0.012628       0.051401       0.053950      -0.023188      -0.038640       0.007768      -0.082389      -0.061403      -0.066073       0.004261       0.061812              8.654551      10.003833       1.690784      -1.269179       5.551123      -1.539205      10.408697           0.000000
          341              C      21.609350      18.550696       5.834326       0.132665      32.580809 0.37434711E+03  0.85322957E+04                                 9.142092                            6.625479      -0.203498       1.949069                    0.999714      26.604530      76.899457       0.611116       0.439735      -1.043104      -0.005283      -0.062104      -0.015674       0.064269       0.004472       0.013718      -0.000405      -0.034271      -0.077197      -0.032505       0.001893       0.030611             11.350390       9.127582       2.452046      -5.522545      12.800722      -0.164894      12.122867           0.000000
          342              C      22.275900      19.438987       5.034906      -0.069486      34.388249 0.43073187E+03  0.10164773E+05                                 9.371769                            7.072189      -0.054535       1.968147                    0.998262      29.232191      85.889763       0.596051       0.435444      -1.045987       0.019307       0.042526      -0.014593       0.048930      -0.014696       0.019275      -0.002066       0.093414       0.046535      -0.056732       0.005130       0.051601             11.212794       9.618030       1.611711      -5.722422      11.590125       0.702987      12.430226           0.000000
          343              C      19.738958      17.139642       2.385135       0.223706      29.223177 0.34455116E+03  0.76600481E+04                                 8.402887                            6.328168      -0.001080       2.023226                    0.999716      25.219219      71.020750       0.632113       0.435847      -1.049785       0.058441      -0.007236       0.077888       0.097644       0.001628      -0.025979      -0.035437       0.009598      -0.063093      -0.052043       0.009998       0.042045              9.459878       9.043097      -3.739461       1.149911      10.736575       3.138862       8.599962          -0.000000
          344              C      18.402642      18.972658       2.514827       0.023727      25.998576 0.33111440E+03  0.72765431E+04                                 7.571752                            6.054719       0.155550       2.050831                    0.999799      26.573218      74.004345       0.671302       0.415184      -1.064352       0.046913      -0.022586       0.028686       0.059446       0.014088      -0.030810      -0.006410      -0.038988      -0.029404      -0.043653       0.007279       0.036375              8.081087       8.113473      -1.972855       1.600796       7.593811       2.304816       8.535977          -0.000001
          345              C      19.680438      10.555712       0.915461       0.230968      29.281847 0.33554919E+03  0.74197936E+04                                 8.447147                            6.261741       0.034829       2.037828                    0.999682      25.079148      70.718632       0.632128       0.438193      -1.047093       0.052539      -0.067760      -0.032117       0.091560       0.028240       0.013200       0.027136       0.063387       0.066086      -0.059096       0.008166       0.050930             10.023178       8.898249       0.042315      -4.747559      10.030009      -3.282232      11.141275          -0.000000
          346              C      18.478846       9.915066       2.714617       0.007659      26.970115 0.35881921E+03  0.80802183E+04                                 7.876745                            6.383328       0.061233       2.013182                    0.999678      27.543568      78.751939       0.638718       0.425843      -1.053070       0.047321      -0.022974      -0.040595       0.066446       0.031698       0.025136      -0.015449      -0.000590       0.052041      -0.052323       0.019249       0.033074              8.757004       8.002514      -0.551950      -2.795210       9.702368      -1.643827       8.566130           0.000000
          347              C      38.436129      19.552784      22.707745       0.127073      28.588543 0.35811822E+03  0.80571280E+04                                 8.302275                            6.445708       0.096382       2.049333                    0.999643      26.018435      74.256321       0.625758       0.435057      -1.047887       0.019557      -0.017683       0.057712       0.063449      -0.010638       0.018415       0.005529      -0.020478       0.060277      -0.031857       0.004557       0.027300              9.337440      12.022696       2.820675       0.369636       5.948497      -1.305532      10.041127           0.000000
          348              C      37.234216      19.180389      22.226255      -0.067719      28.376725 0.38558234E+03  0.88356742E+04                                 8.114720                            6.616006       0.170757       2.048743                    0.999167      28.237074      81.298027       0.627881       0.425702      -1.053728      -0.034675      -0.026615      -0.031614       0.053946      -0.015087      -0.032911       0.017240      -0.055582      -0.143729      -0.066067       0.004254       0.061812              8.654760      10.240938       2.612728      -0.617345       6.536805      -1.803957       9.186538           0.000000
          349              C      38.100442      15.922768      24.173480       0.132664      32.581043 0.37434950E+03  0.85323775E+04                                 9.142187                            6.625535      -0.203506       1.949067                    0.999714      26.604665      76.900370       0.611107       0.439740      -1.043100      -0.023057       0.045742       0.038815       0.064269      -0.026541      -0.008215       0.011074      -0.001808       0.035249      -0.032510       0.001894       0.030616             11.350526      12.504399       3.114958      -5.053873      12.440775       1.156307       9.106404           0.000000
          350              C      39.266021      16.092257      23.476974      -0.069486      34.388400 0.43073350E+03  0.10164833E+05                                 9.371836                            7.072230      -0.054542       1.968145                    0.998262      29.232290      85.890487       0.596045       0.435447      -1.045984       0.036467      -0.010325      -0.030947       0.048930       0.012383       0.038421      -0.034251       0.002381       0.042381      -0.056728       0.005123       0.051605             11.212882      11.487497       3.749537      -4.210808      13.435628       0.711477       8.715520           0.000000
          351              C      24.025073       8.127532       1.262008       0.223708      29.222831 0.34454708E+03  0.76599251E+04                                 8.402788                            6.328108      -0.001054       2.023235                    0.999716      25.219023      71.019754       0.632120       0.435843      -1.049789      -0.067776       0.001846      -0.070267       0.097644      -0.007147      -0.032190      -0.029037       0.027709      -0.044645      -0.052046       0.009996       0.042050              9.459762       6.352757      -1.756625       2.551943      13.922681       1.061163       8.103847          -0.000000
          352              C      24.977471       6.072862       1.445783       0.023727      25.998465 0.33111248E+03  0.72764853E+04                                 7.571709                            6.054683       0.155555       2.050833                    0.999799      26.573151      74.003912       0.671307       0.415182      -1.064355      -0.036463       0.028620      -0.037218       0.059446       0.004311      -0.037723       0.008060       0.001946      -0.040001      -0.043652       0.007275       0.036376              8.081042       6.048881      -0.422288       2.697176      10.072371       0.698600       8.121875          -0.000001
          353              C      12.473462       4.381676       9.646867       0.230970      29.281067 0.33554081E+03  0.74195411E+04                                 8.446926                            6.261621       0.034883       2.037846                    0.999682      25.078690      70.716371       0.632142       0.438187      -1.047100      -0.052536      -0.052871      -0.053179       0.091561      -0.021872      -0.022229       0.000760      -0.011210      -0.157726      -0.059103       0.008156       0.050947             10.022872       8.898006       4.461780      -1.622312       8.954515      -2.901928      12.216096          -0.000000
          354              C      13.675054       5.864387       8.443141       0.007659      26.969972 0.35881720E+03  0.80801502E+04                                 7.876677                            6.383286       0.061233       2.013182                    0.999678      27.543439      78.751093       0.638724       0.425840      -1.053074      -0.047321      -0.045932      -0.008128       0.066446      -0.034271      -0.021511      -0.020101      -0.013750       0.012568      -0.052331       0.019250       0.033080              8.756913       8.002446       2.819295      -0.411307       7.659084      -0.921397      10.609208           0.000000
          355              C      25.871671      27.926662      10.865294       0.127072      28.588644 0.35812059E+03  0.80571906E+04                                 8.302283                            6.445730       0.096378       2.049331                    0.999643      26.018453      74.256289       0.625757       0.435057      -1.047888      -0.019557       0.048517      -0.035909       0.063449      -0.013824       0.016162      -0.001954      -0.041643      -0.003214      -0.031857       0.004552       0.027304              9.337442      12.022643      -1.288678      -2.536146       8.765830      -2.301632       7.223852           0.000000
          356              C      27.073584      27.348577      10.674693      -0.067718      28.376111 0.38557235E+03  0.88353367E+04                                 8.114457                            6.615832       0.170789       2.048754                    0.999168      28.236533      81.294428       0.627906       0.425691      -1.053741       0.034679      -0.038681      -0.014556       0.053952       0.036036       0.003240       0.044734       0.022173       0.089493      -0.066059       0.004259       0.061800              8.654458      10.240588      -0.288894      -2.668949       7.758006      -2.235693       7.964781           0.000000
          357              C      26.207358      28.098565       6.954303       0.132665      32.580976 0.37434863E+03  0.85323505E+04                                 9.142167                            6.625522      -0.203503       1.949068                    0.999714      26.604626      76.900161       0.611109       0.439739      -1.043100       0.023057       0.051842       0.030187       0.064269       0.016585       0.022280       0.003359      -0.023631      -0.030224      -0.032503       0.001895       0.030608             11.350493      12.504392       3.726537      -4.621412      10.203664       1.947213      11.343423           0.000000
          358              C      25.041779      27.498389       7.346268      -0.069487      34.388426 0.43073388E+03  0.10164847E+05                                 9.371851                            7.072240      -0.054536       1.968147                    0.998262      29.232299      85.890605       0.596044       0.435448      -1.045983      -0.036467      -0.032617       0.000582       0.048929      -0.040360       0.001125      -0.033672       0.004013       0.047279      -0.056737       0.005132       0.051605             11.212903      11.487522       2.720154      -4.938717       9.687196       2.036750      12.463990           0.000000
          359              C       8.128827       3.899010       7.242041       0.223708      29.222775 0.34454574E+03  0.76598859E+04                                 8.402781                            6.328092      -0.001030       2.023244                    0.999716      25.218970      71.019509       0.632122       0.435843      -1.049789       0.067777      -0.065634       0.025163       0.097646       0.032727      -0.003994      -0.019926       0.053477       0.032684      -0.052040       0.009993       0.042048              9.459762       6.352732      -1.820409       2.506833       9.417306       2.654054      12.609249          -0.000000
          360              C       7.176429       3.387384       5.243621       0.023727      25.998717 0.33111480E+03  0.72765641E+04                                 7.571801                            6.054705       0.155542       2.050828                    0.999799      26.573261      74.004858       0.671305       0.415182      -1.064353       0.036462      -0.025549       0.039389       0.059445       0.034124      -0.016643       0.012247       0.013795      -0.004455      -0.043650       0.007276       0.036374              8.081171       6.048926      -2.402200       1.297224       8.777820       1.156396       9.416769          -0.000001
          361              C      10.730078       9.014894      10.787846       0.230971      29.281248 0.33554261E+03  0.74196023E+04                                 8.447014                            6.261673       0.034882       2.037846                    0.999682      25.078779      70.717075       0.632133       0.438192      -1.047095       0.012896       0.029984       0.085545       0.091560      -0.029120      -0.027354      -0.017883      -0.063938      -0.040966      -0.059107       0.008162       0.050945             10.022989      13.865065       2.717651      -2.855680       5.284949       0.151515      10.918952          -0.000000
          362              C      12.568960       9.287600       9.509035       0.007660      26.969931 0.35881660E+03  0.80801469E+04                                 7.876724                            6.383317       0.061230       2.013181                    0.999678      27.543447      78.751603       0.638716       0.425845      -1.053069      -0.019882       0.007132       0.062999       0.066445      -0.006985      -0.002217      -0.016014      -0.002187      -0.146562      -0.052326       0.019245       0.033081              8.756971      10.494630       2.018414      -0.977661       5.903625       0.580346       9.872660           0.000000
          363              C      39.405891       9.761355      14.596448       0.127072      28.588647 0.35811956E+03  0.80571626E+04                                 8.302285                            6.445716       0.096379       2.049332                    0.999643      26.018449      74.256285       0.625758       0.435056      -1.047888       0.057331      -0.026708       0.005066       0.063449      -0.021395       0.010809       0.014585       0.005134      -0.034039      -0.031854       0.004551       0.027304              9.337449       9.907791      -0.453955      -1.945867      10.434706      -3.639379       7.669849           0.000000
          364              C      39.227758      10.930520      13.951136      -0.067720      28.376437 0.38557725E+03  0.88355056E+04                                 8.114596                            6.615918       0.170772       2.048747                    0.999168      28.236840      81.296430       0.627893       0.425697      -1.053734      -0.010447       0.052668      -0.005228       0.053948       0.044146       0.008974       0.028633      -0.023350       0.115689      -0.066062       0.004261       0.061801              8.654617      10.003866       0.632982      -2.017133       8.901629      -2.723788       7.058357           0.000000
          365              C      42.698450      11.684221      15.544989       0.132664      32.581017 0.37434907E+03  0.85323668E+04                                 9.142191                            6.625534      -0.203505       1.949067                    0.999714      26.604651      76.900370       0.611107       0.439740      -1.043099       0.005284      -0.035480      -0.053327       0.064269      -0.014429       0.000350       0.017202       0.015523       0.072195      -0.032507       0.001892       0.030615             11.350536       9.127687       4.389429      -4.152719      12.094725       0.084773      12.829196           0.000000
          366              C      42.031900      11.226617      16.648951      -0.069486      34.388290 0.43073168E+03  0.10164794E+05                                 9.371885                            7.072264      -0.054542       1.968145                    0.998262      29.232178      85.890557       0.596037       0.435453      -1.045979      -0.019307       0.000416       0.044958       0.048930      -0.013281       0.020273      -0.023597       0.032511      -0.136172      -0.056729       0.005126       0.051603             11.212949       9.618157       4.857992      -3.427076      12.778922       0.282736      11.241767           0.000000
          367              C      12.414942       7.961941      15.364364       0.223706      29.223352 0.34455262E+03  0.76600983E+04                                 8.402961                            6.328206      -0.001076       2.023228                    0.999716      25.219302      71.021357       0.632107       0.435850      -1.049782      -0.058441       0.071023      -0.032785       0.097645       0.023948      -0.010196      -0.019158       0.055639       0.075042      -0.052037       0.009994       0.042043              9.459974       9.043168       0.162375       3.908957      10.810369       3.112877       8.526386          -0.000000
          368              C      13.751258       8.695221      17.049317       0.023727      25.998534 0.33111359E+03  0.72765209E+04                                 7.571752                            6.054717       0.155547       2.050830                    0.999799      26.573144      74.004125       0.671301       0.415185      -1.064352      -0.046912       0.019517      -0.030857       0.059446       0.024348      -0.023554       0.005759      -0.004563       0.073874      -0.043650       0.007274       0.036377              8.081087       8.113461      -0.851597       2.393631       9.879957       1.496559       6.249842          -0.000001
          369              C      15.378246       5.524479       0.915461       0.230970      29.281055 0.33554069E+03  0.74195380E+04                                 8.446924                            6.261619       0.034883       2.037846                    0.999682      25.078690      70.716371       0.632143       0.438187      -1.047100      -0.084951      -0.011616      -0.032120       0.091561       0.013327       0.016896      -0.025010      -0.080625       0.066089      -0.059103       0.008156       0.050947             10.022870       9.710185      -0.511187      -0.468673       9.217542       5.752383      11.140881          -0.000000
          370              C      15.424226       6.885411       2.714617       0.007659      26.969984 0.35881748E+03  0.80801577E+04                                 7.876679                            6.383289       0.061233       2.013182                    0.999678      27.543437      78.751084       0.638724       0.425840      -1.053074      -0.043556      -0.029494      -0.040596       0.066446      -0.016108      -0.025949      -0.014048      -0.054619       0.052047      -0.052331       0.019251       0.033080              8.756914       9.755363      -0.460062      -0.025974       7.949372       3.242563       8.566008           0.000000
          371              C      29.869044      12.629132      22.707745       0.127072      28.588639 0.35812044E+03  0.80571863E+04                                 8.302282                            6.445728       0.096378       2.049331                    0.999643      26.018454      74.256292       0.625757       0.435057      -1.047888      -0.025092      -0.008095       0.057712       0.063449      -0.003552      -0.004422      -0.018718       0.028651       0.060279      -0.031856       0.004552       0.027304              9.337440       5.024285       1.219844      -1.315448      12.946871       0.332700      10.041164           0.000000
          372              C      30.147497      13.856216      22.226255      -0.067718      28.376109 0.38557232E+03  0.88353358E+04                                 8.114456                            6.615832       0.170789       2.048754                    0.999168      28.236533      81.294426       0.627906       0.425691      -1.053741      -0.005712       0.043342      -0.031617       0.053952      -0.016530       0.031383       0.019865       0.053883      -0.143746      -0.066059       0.004259       0.061800              8.654457       5.200000       0.297582      -1.253543      11.577169       1.436500       9.186200           0.000001
          373              C      26.893200      14.734853      24.173480       0.132665      32.580984 0.37434881E+03  0.85323559E+04                                 9.142170                            6.625524      -0.203503       1.949068                    0.999714      26.604629      76.900182       0.611108       0.439739      -1.043100       0.051142      -0.002902       0.038815       0.064269       0.012485       0.013696       0.001572       0.046861       0.035250      -0.032503       0.001895       0.030608             11.350497       9.758999      -1.529884       3.528327      15.186092       3.798638       9.106401           0.000000
          374              C      26.457194      13.640687      23.476974      -0.069486      34.388412 0.43073373E+03  0.10164843E+05                                 9.371849                            7.072239      -0.054536       1.968147                    0.998262      29.232303      85.890621       0.596044       0.435448      -1.045983      -0.027174      -0.026420      -0.030946       0.048929      -0.005165      -0.048874      -0.016154      -0.022654       0.042382      -0.056737       0.005132       0.051605             11.212900       9.701395      -2.718335       2.721562      15.221760       3.290945       8.715546           0.000000
          375              C      11.103063       2.976005       1.262008       0.223708      29.222778 0.34454585E+03  0.76598888E+04                                 8.402781                            6.328093      -0.001030       2.023244                    0.999716      25.218968      71.019500       0.632122       0.435843      -1.049789       0.035487       0.057774      -0.070267       0.097646       0.015569      -0.009054       0.042393      -0.001482      -0.044625      -0.052040       0.009993       0.042048              9.459763      13.551572      -2.399586      -0.356989       6.723928      -2.740585       8.103787          -0.000000
          376              C       8.847467       3.178539       1.445783       0.023727      25.998730 0.33111502E+03  0.72765698E+04                                 7.571803                            6.054707       0.155542       2.050828                    0.999799      26.573256      74.004839       0.671305       0.415182      -1.064353       0.043017       0.017267      -0.037218       0.059445      -0.001316       0.025838       0.028638      -0.008449      -0.040002      -0.043650       0.007276       0.036373              8.081174       9.432418      -1.531158      -0.743593       6.689129      -2.685176       8.121976          -0.000001
          377              C      16.775654       2.704598       4.903375       0.230971      29.281273 0.33554294E+03  0.74196111E+04                                 8.447022                            6.261678       0.034881       2.037846                    0.999682      25.078780      70.717084       0.632133       0.438192      -1.047095       0.084951      -0.034155      -0.000246       0.091560      -0.020378      -0.006938      -0.017167      -0.058444       0.132626      -0.059107       0.008162       0.050945             10.022998       9.710276       0.612292       0.325734      14.542996       3.869698       5.815721          -0.000000
          378              C      16.729674       4.854502       5.586755       0.007660      26.969960 0.35881685E+03  0.80801542E+04                                 7.876732                            6.383321       0.061229       2.013181                    0.999678      27.543450      78.751621       0.638715       0.425845      -1.053069       0.043556      -0.048105      -0.014275       0.066446       0.029829       0.006533      -0.010522      -0.044648       0.081967      -0.052326       0.019245       0.033081              8.756981       9.755396       0.177858       0.425107      10.535683       2.328243       5.979864           0.000000
          379              C      34.438756      25.618778       4.337611       0.127072      28.588657 0.35811970E+03  0.80571665E+04                                 8.302287                            6.445717       0.096379       2.049332                    0.999643      26.018449      74.256287       0.625758       0.435056      -1.047888       0.025092       0.051713      -0.026869       0.063449       0.005346       0.001870      -0.028532       0.000891      -0.023000      -0.031854       0.004551       0.027304              9.337452       5.024282       0.833596      -1.588583      10.573076       1.171932      12.414998           0.000000
          380              C      34.160303      25.573853       5.655014      -0.067719      28.376440 0.38557735E+03  0.88355084E+04                                 8.114596                            6.615919       0.170771       2.048747                    0.999168      28.236840      81.296430       0.627893       0.425697      -1.053734       0.005711      -0.015361       0.051399       0.053948      -0.024087       0.026036       0.029575       0.081335      -0.061419      -0.066062       0.004261       0.061801              8.654618       5.200079       1.082687      -0.698424      10.354943       1.868734      10.408833           0.000000
          381              C      37.414600      27.702594       5.834326       0.132664      32.581009 0.37434903E+03  0.85323654E+04                                 9.142188                            6.625533      -0.203505       1.949067                    0.999714      26.604648      76.900349       0.611107       0.439740      -1.043099      -0.051142       0.035628      -0.015675       0.064269      -0.017081      -0.007211      -0.011680       0.009379      -0.077198      -0.032507       0.001892       0.030615             11.350532       9.759010      -2.816570       2.618522      12.169535       4.865181      12.123051           0.000000
          382              C      37.850606      26.681199       5.034906      -0.069486      34.388302 0.43073189E+03  0.10164800E+05                                 9.371888                            7.072267      -0.054542       1.968145                    0.998262      29.232178      85.890561       0.596036       0.435453      -1.045979       0.027174      -0.037983      -0.014593       0.048930       0.047793      -0.011428      -0.015664      -0.021270       0.046537      -0.056729       0.005126       0.051603             11.212954       9.701431      -1.659819       3.470068      11.507004       4.604359      12.430427           0.000000
          383              C      21.050837       2.181834       2.385135       0.223706      29.223351 0.34455274E+03  0.76601017E+04                                 8.402961                            6.328207      -0.001076       2.023227                    0.999716      25.219303      71.021364       0.632107       0.435850      -1.049782      -0.035486      -0.046994       0.077890       0.097645       0.003342      -0.017700       0.040214      -0.007624      -0.063074      -0.052037       0.009994       0.042043              9.459974      13.551853       1.136426       2.143430       6.228037      -2.565300       8.600032          -0.000000
          384              C      23.306433       2.422610       2.514827       0.023727      25.998521 0.33111350E+03  0.72765182E+04                                 7.571749                            6.054716       0.155547       2.050830                    0.999799      26.573137      74.004094       0.671301       0.415185      -1.064352      -0.043016      -0.029334       0.028686       0.059446      -0.023928       0.009851       0.029885      -0.004912      -0.029400      -0.043650       0.007274       0.036376              8.081083       9.432291       1.211439       1.195653       6.274996      -2.538719       8.535962          -0.000001
          385              C      18.519039      14.046127      10.787846       0.230969      29.281295 0.33554328E+03  0.74196180E+04                                 8.447003                            6.261665       0.034872       2.037842                    0.999682      25.078853      70.717204       0.632136       0.438190      -1.047097       0.019517      -0.026161       0.085546       0.091561      -0.013129      -0.001809       0.032626       0.082389      -0.040965      -0.059098       0.008160       0.050938             10.022975       5.076424       2.356480       1.559064      14.073568       2.397323      10.918933           0.000000
          386              C      17.835768      12.317255       9.509035       0.007660      26.969924 0.35881654E+03  0.80801345E+04                                 7.876683                            6.383292       0.061231       2.013181                    0.999678      27.543405      78.751087       0.638722       0.425842      -1.053072       0.016117       0.013653       0.062999       0.066446       0.002543      -0.012762       0.009923       0.013181      -0.146560      -0.052325       0.019249       0.033076              8.756922       5.303358       0.978752       0.991423      11.094796       0.556497       9.872613           0.000000
          387              C      20.904537      16.685008      14.596448       0.127073      28.588604 0.35811969E+03  0.80571686E+04                                 8.302287                            6.445726       0.096383       2.049333                    0.999643      26.018448      74.256369       0.625756       0.435058      -1.047887      -0.051795      -0.036296       0.005066       0.063449       0.012916       0.007223      -0.016657       0.034477      -0.034038      -0.031853       0.004558       0.027295              9.337452      10.696085      -0.001124      -2.178810       9.646433       3.504870       7.669837           0.000000
          388              C      22.006129      16.254693      13.951136      -0.067718      28.376145 0.38557259E+03  0.88353663E+04                                 8.114531                            6.615875       0.170798       2.048757                    0.999168      28.236618      81.295466       0.627896       0.425696      -1.053735       0.050837      -0.017289      -0.005228       0.053950      -0.032196       0.020309      -0.022097      -0.064804       0.115673      -0.066073       0.004261       0.061812              8.654549       8.628896       0.160816      -1.350260      10.276445       3.108776       7.058305           0.000001
          389              C      20.923507      12.872135      15.544989       0.132665      32.580822 0.37434722E+03  0.85322994E+04                                 9.142096                            6.625481      -0.203498       1.949069                    0.999714      26.604532      76.899478       0.611115       0.439736      -1.043104      -0.033367       0.013164      -0.053328       0.064269       0.013935       0.014718      -0.008909       0.017221       0.072190      -0.032505       0.001893       0.030611             11.350398       7.551516      -3.479419       2.149752      13.670632       3.553915      12.829047           0.000000
          390              C      20.860486      13.678187      16.648951      -0.069486      34.388244 0.43073177E+03  0.10164770E+05                                 9.371768                            7.072188      -0.054535       1.968147                    0.998262      29.232195      85.889773       0.596051       0.435444      -1.045987       0.010014       0.016512       0.044958       0.048930       0.020716      -0.030576      -0.005764       0.006734      -0.136169      -0.056732       0.005130       0.051601             11.212793       7.781481      -3.797584       1.958372      14.615289       2.826501      11.241608           0.000000
          391              C      16.764722      13.113468      15.364364       0.223706      29.223174 0.34455125E+03  0.76600503E+04                                 8.402885                            6.328169      -0.001080       2.023226                    0.999716      25.219215      71.020729       0.632113       0.435846      -1.049785       0.090727       0.015100      -0.032785       0.097644       0.012121      -0.011492       0.018407      -0.069308       0.075055      -0.052043       0.009998       0.042045              9.459876      10.227876      -0.846374       0.741322       9.625478      -4.941612       8.526274          -0.000000
          392              C      16.731603      11.589544      17.049317       0.023727      25.998574 0.33111425E+03  0.72765387E+04                                 7.571751                            6.054716       0.155550       2.050831                    0.999799      26.573211      74.004313       0.671302       0.415184      -1.064353       0.040359       0.030869      -0.030856       0.059446      -0.014152       0.016766       0.017516      -0.039897       0.073872      -0.043654       0.007279       0.036375              8.081086      10.175872      -0.339098       0.099229       7.817562      -2.821208       6.249826          -0.000001
          393              C      13.634861      14.852921       9.646867       0.230968      29.281861 0.33554934E+03  0.74197977E+04                                 8.447152                            6.261744       0.034828       2.037828                    0.999682      25.079148      70.718635       0.632128       0.438193      -1.047093      -0.019515       0.071934      -0.053179       0.091560       0.006074       0.011771       0.018867       0.043465      -0.157712      -0.059096       0.008166       0.050930             10.023183       5.076507      -2.255455      -1.702074      12.776542       2.856090      12.216499          -0.000000
          394              C      14.318132      13.070956       8.443141       0.007659      26.970132 0.35881952E+03  0.80802272E+04                                 7.876752                            6.383334       0.061232       2.013182                    0.999678      27.543571      78.751961       0.638717       0.425844      -1.053070      -0.016117       0.063947      -0.008128       0.066446       0.011180      -0.006654       0.028676       0.066221       0.012570      -0.052323       0.019249       0.033074              8.757012       5.303395      -1.260993      -0.592320      10.358297       0.816974      10.609345           0.000000
          395              C      43.403263      19.323333      10.865294       0.127073      28.588547 0.35811824E+03  0.80571285E+04                                 8.302276                            6.445709       0.096382       2.049333                    0.999643      26.018434      74.256320       0.625758       0.435057      -1.047887       0.051796      -0.007322      -0.035909       0.063449      -0.011123      -0.009775      -0.013025       0.044751      -0.003215      -0.031857       0.004557       0.027299              9.337442      10.696096       2.054631      -0.725174      10.092416       3.347172       7.223815           0.000000
          396              C      42.301671      18.571488      10.674693      -0.067719      28.376734 0.38558247E+03  0.88356777E+04                                 8.114722                            6.616007       0.170757       2.048743                    0.999167      28.237074      81.298027       0.627881       0.425702      -1.053728      -0.050834      -0.010691      -0.014555       0.053946      -0.008431       0.037109      -0.025181      -0.073537       0.089511      -0.066067       0.004254       0.061812              8.654763       8.629103       1.219466      -0.601723       9.370105       3.429402       7.965079           0.000000
          397              C      43.384293      18.946668       6.954303       0.132664      32.581049 0.37434974E+03  0.85323837E+04                                 9.142187                            6.625536      -0.203506       1.949067                    0.999714      26.604663      76.900349       0.611107       0.439740      -1.043100       0.033368      -0.045889       0.030187       0.064269      -0.018528      -0.008234      -0.020978      -0.016923      -0.030221      -0.032510       0.001894       0.030616             11.350525       7.551593      -0.867018       3.997071      15.156485       3.028665      11.343496           0.000000
          398              C      43.447314      20.256177       7.346268      -0.069486      34.388409 0.43073365E+03  0.10164838E+05                                 9.371837                            7.072231      -0.054543       1.968145                    0.998262      29.232289      85.890481       0.596045       0.435447      -1.045984      -0.010015       0.047891       0.000581       0.048930       0.021914      -0.029728       0.015856       0.067882       0.047282      -0.056728       0.005123       0.051605             11.212883       7.781538      -0.580511       4.233234      13.393127       3.258659      12.463985           0.000000
          399              C      15.389178      18.856818       7.242041       0.223708      29.222825 0.34454699E+03  0.76599226E+04                                 8.402787                            6.328108      -0.001048       2.023237                    0.999716      25.219021      71.019747       0.632120       0.435843      -1.049789      -0.090727      -0.025880       0.025163       0.097644       0.006795      -0.015258       0.013418      -0.083435       0.032687      -0.052046       0.009996       0.042050              9.459759      10.227769      -0.416785       1.045050       5.542352      -3.497978      12.609157          -0.000000
          400              C      15.422297      19.937432       5.243621       0.023728      25.998450 0.33111226E+03  0.72764789E+04                                 7.571705                            6.054680       0.155557       2.050834                    0.999799      26.573139      74.003860       0.671308       0.415182      -1.064355      -0.040358      -0.018803       0.039389       0.059446      -0.011092       0.018928       0.008285      -0.066007      -0.004460      -0.043652       0.007276       0.036376              8.081038      10.175815       0.019468       0.352822       4.650752      -1.701572       9.416547          -0.000001
          401              C      18.981733       4.785073      10.787846       0.230968      29.281832 0.33554899E+03  0.74197881E+04                                 8.447143                            6.261739       0.034829       2.037828                    0.999682      25.079145      70.718617       0.632128       0.438193      -1.047093      -0.032413      -0.003821       0.085546       0.091560       0.042234       0.029157      -0.014752      -0.018462      -0.040959      -0.059096       0.008166       0.050930             10.023172       9.783711      -5.074253       1.296663       9.366675      -2.548925      10.919130          -0.000000
          402              C      17.826122       6.241238       9.509035       0.007659      26.970120 0.35881937E+03  0.80802223E+04                                 7.876747                            6.383329       0.061233       2.013182                    0.999678      27.543564      78.751920       0.638717       0.425843      -1.053070       0.003765      -0.020784       0.062999       0.066446       0.004433       0.014972       0.006088      -0.011001      -0.146557      -0.052323       0.019249       0.033074              8.757006       8.799409      -2.997202      -0.013755       7.598923      -1.136868       9.872685           0.000000
          403              C      36.151273      29.245824      14.596448       0.127073      28.588541 0.35811805E+03  0.80571234E+04                                 8.302274                            6.445707       0.096382       2.049333                    0.999643      26.018434      74.256317       0.625758       0.435057      -1.047887      -0.005535       0.063004       0.005066       0.063449       0.008467      -0.018040       0.002068      -0.039624      -0.034036      -0.031857       0.004557       0.027300              9.337440       9.909821       0.455133       4.124728      10.432650       0.134507       7.669849           0.000000
          404              C      35.227813      28.506974      13.951136      -0.067719      28.376735 0.38558237E+03  0.88356750E+04                                 8.114722                            6.616006       0.170757       2.048744                    0.999167      28.237073      81.298024       0.627881       0.425702      -1.053728      -0.040387      -0.035380      -0.005228       0.053946      -0.011975      -0.029295      -0.006549       0.088134       0.115695      -0.066067       0.004254       0.061812              8.654762       9.725526      -0.793843       3.367506       9.180287      -0.385044       7.058474           0.000000
          405              C      32.839743      31.135831      15.544989       0.132664      32.581042 0.37434969E+03  0.85323826E+04                                 9.142188                            6.625536      -0.203506       1.949067                    0.999714      26.604665      76.900369       0.611107       0.439740      -1.043100       0.028085       0.022315      -0.053327       0.064269       0.000485      -0.015077      -0.008297      -0.032751       0.072195      -0.032510       0.001894       0.030616             11.350526      15.154314      -0.909956       2.002899       6.068084      -3.638736      12.829179           0.000000
          406              C      33.569315      30.787384      16.648951      -0.069486      34.388407 0.43073368E+03  0.10164838E+05                                 9.371837                            7.072232      -0.054542       1.968145                    0.998262      29.232287      85.890472       0.596045       0.435447      -1.045984       0.009292      -0.016929       0.044958       0.048930      -0.007446       0.010293       0.029357      -0.039260      -0.136168      -0.056728       0.005123       0.051605             11.212884      16.195801      -1.060339       1.468637       6.201165      -3.109268      11.241685           0.000000
          407              C      19.051186       6.770685      15.364364       0.223708      29.222832 0.34454707E+03  0.76599246E+04                                 8.402788                            6.328108      -0.001054       2.023235                    0.999716      25.219022      71.019748       0.632120       0.435843      -1.049789      -0.032289      -0.086121      -0.032787       0.097644      -0.036074       0.021690       0.000747       0.013665       0.075049      -0.052046       0.009996       0.042050              9.459762      10.508910       0.684036      -4.650141       9.344205       1.828786       8.526170          -0.000000
          408              C      17.747988       7.561328      17.049317       0.023727      25.998461 0.33111250E+03  0.72764853E+04                                 7.571707                            6.054683       0.155555       2.050833                    0.999799      26.573143      74.003875       0.671308       0.415182      -1.064355       0.006554      -0.050386      -0.030857       0.059446      -0.010202       0.006787      -0.023279       0.044453       0.073874      -0.043652       0.007276       0.036376              8.081040       8.700786       1.190740      -2.492851       9.292541       1.324641       6.249794          -0.000001
          409              C      22.122526       8.611497       9.646867       0.230970      29.281316 0.33554353E+03  0.74196248E+04                                 8.447009                            6.261669       0.034872       2.037842                    0.999682      25.078852      70.717205       0.632136       0.438190      -1.047097       0.072055      -0.019064      -0.053180       0.091561       0.015783       0.010451      -0.019631      -0.032270      -0.157717      -0.059098       0.008160       0.050938             10.022983      12.804547      -2.206435       3.324374       5.048159       0.046000      12.216243          -0.000000
          410              C      20.237665       8.910750       8.443141       0.007660      26.969953 0.35881682E+03  0.80801425E+04                                 7.876691                            6.383297       0.061231       2.013181                    0.999678      27.543408      78.751106       0.638721       0.425842      -1.053072       0.063438      -0.018016      -0.008128       0.066446       0.023084       0.028160      -0.008578      -0.052485       0.012568      -0.052325       0.019249       0.033076              8.756933      10.186535      -1.558324       1.003638       5.475035       0.104482      10.609227           0.000000
          411              C      27.186766       8.442193      10.865294       0.127073      28.588600 0.35811963E+03  0.80571668E+04                                 8.302286                            6.445725       0.096383       2.049333                    0.999643      26.018447      74.256365       0.625756       0.435058      -1.047887      -0.032239      -0.041195      -0.035909       0.063449       0.024936      -0.006395       0.014973      -0.003123      -0.003213      -0.031853       0.004558       0.027295              9.337452       8.464011      -0.765890       3.261360      12.324482      -1.045550       7.223862           0.000000
          412              C      27.086445       9.772122      10.674693      -0.067718      28.376150 0.38557273E+03  0.88353703E+04                                 8.114532                            6.615877       0.170799       2.048757                    0.999168      28.236618      81.295468       0.627896       0.425696      -1.053735       0.016159       0.049372      -0.014558       0.053950      -0.027629      -0.040368      -0.019561       0.051337       0.089514      -0.066073       0.004261       0.061812              8.654551       8.128562      -0.930567       3.270713       9.870201      -1.193562       7.964888           0.000000
          413              C      26.870050       8.646955       6.954303       0.132665      32.580829 0.37434727E+03  0.85323006E+04                                 9.142097                            6.625482      -0.203498       1.949069                    0.999714      26.604533      76.899480       0.611115       0.439736      -1.043104      -0.056425      -0.005952       0.030188       0.064269       0.001935      -0.014052       0.017618       0.040539      -0.030225      -0.032505       0.001894       0.030611             11.350399      14.005979      -2.859491       0.624380       8.701878      -4.975831      11.343340           0.000000
          414              C      27.972607       7.937622       7.346268      -0.069486      34.388240 0.43073162E+03  0.10164766E+05                                 9.371766                            7.072186      -0.054535       1.968147                    0.998262      29.232191      85.889758       0.596051       0.435444      -1.045987       0.046482      -0.015273       0.000581       0.048930       0.018434       0.028593       0.017813      -0.071912       0.047280      -0.056732       0.005130       0.051602             11.212791      12.492878      -2.139620       0.705467       8.681634      -5.295364      12.463860           0.000000
          415              C      24.712844       5.090266       7.242041       0.223706      29.223172 0.34455111E+03  0.76600468E+04                                 8.402886                            6.328168      -0.001080       2.023226                    0.999716      25.219218      71.020747       0.632113       0.435847      -1.049785       0.022953       0.091510       0.025165       0.097644      -0.039524       0.019246       0.006507       0.029947       0.032683      -0.052043       0.009998       0.042045              9.459877       7.074738       2.237270      -3.551923       8.695553       0.843946      12.609340          -0.000000
          416              C      25.632124       4.521277       5.243621       0.023727      25.998569 0.33111440E+03  0.72765426E+04                                 7.571750                            6.054718       0.155550       2.050831                    0.999799      26.573210      74.004309       0.671302       0.415184      -1.064353       0.003897       0.044352       0.039389       0.059446      -0.023037      -0.002290      -0.020537       0.052211      -0.004456      -0.043654       0.007279       0.036375              8.081085       6.015182       2.382695      -1.650003       8.811465       0.545270       9.416608          -0.000001
          417              C      13.172167      11.765903       0.915461       0.230971      29.281271 0.33554282E+03  0.74196081E+04                                 8.447021                            6.261677       0.034881       2.037846                    0.999682      25.078780      70.717085       0.632133       0.438192      -1.047095       0.032415       0.079378      -0.032120       0.091560      -0.041578      -0.030108      -0.002131       0.017217       0.066087      -0.059107       0.008162       0.050945             10.022997       9.783539       0.468903       5.216144       9.144413      -2.470340      11.141039          -0.000000
          418              C      14.327778      11.045617       2.714617       0.007660      26.969967 0.35881694E+03  0.80801567E+04                                 7.876734                            6.383322       0.061229       2.013181                    0.999678      27.543453      78.751636       0.638715       0.425845      -1.053069      -0.003764       0.052468      -0.040595       0.066445      -0.015600       0.000807       0.029493       0.055200       0.052049      -0.052326       0.019245       0.033081              8.756984       8.799386       1.012036       2.821179       8.905472      -1.598802       8.566093           0.000000
          419              C      28.156527      23.510271      22.707745       0.127072      28.588641 0.35811926E+03  0.80571543E+04                                 8.302283                            6.445713       0.096379       2.049332                    0.999643      26.018449      74.256286       0.625758       0.435056      -1.047888       0.005536       0.025778       0.057712       0.063449       0.014179      -0.014002       0.013184      -0.008185       0.060279      -0.031854       0.004551       0.027304              9.337449       9.909844      -4.040546       0.945803       8.061378       0.972889      10.041125           0.000000
          420              C      29.079987      22.655582      22.226255      -0.067720      28.376439 0.38557730E+03  0.88355070E+04                                 8.114596                            6.615919       0.170771       2.048747                    0.999168      28.236840      81.296432       0.627893       0.425697      -1.053734       0.040388      -0.016723      -0.031615       0.053948       0.031596       0.001517      -0.037119       0.001662      -0.143740      -0.066062       0.004261       0.061801              8.654618       9.725371      -2.910261       1.870852       7.052129       0.367370       9.186356           0.000000
          421              C      31.468057      25.034566      24.173480       0.132664      32.581017 0.37434907E+03  0.85323667E+04                                 9.142191                            6.625534      -0.203505       1.949067                    0.999714      26.604651      76.900371       0.611107       0.439740      -1.043099      -0.028084      -0.042839       0.038815       0.064269       0.014046      -0.005488      -0.012651      -0.045067       0.035251      -0.032507       0.001892       0.030615             11.350536      15.154329      -1.585077       1.525555       9.790864      -4.954943       9.106416           0.000000
          422              C      30.738485      25.959242      23.476974      -0.069486      34.388304 0.43073194E+03  0.10164801E+05                                 9.371888                            7.072267      -0.054542       1.968145                    0.998262      29.232178      85.890560       0.596036       0.435453      -1.045979      -0.009293       0.036744      -0.030946       0.048930      -0.007231       0.010445       0.050398       0.020259       0.042385      -0.056729       0.005126       0.051603             11.212953      16.195887      -1.031243       1.489270       8.727387      -4.002442       8.715586           0.000000
          423              C      13.102714      16.742557       1.262008       0.223706      29.223358 0.34455279E+03  0.76601030E+04                                 8.402962                            6.328208      -0.001076       2.023228                    0.999716      25.219304      71.021369       0.632107       0.435850      -1.049782       0.032287      -0.059617      -0.070270       0.097645      -0.008427       0.041234      -0.013355      -0.026235      -0.044639      -0.052037       0.009994       0.042043              9.459977      10.509191       4.156339      -2.195020       9.766752       1.679475       8.103986          -0.000000
          424              C      14.405912      18.594693       1.445783       0.023727      25.998517 0.33111336E+03  0.72765146E+04                                 7.571748                            6.054715       0.155547       2.050830                    0.999799      26.573137      74.004095       0.671301       0.415185      -1.064352      -0.006554      -0.045887      -0.037218       0.059446      -0.003002       0.011878      -0.036698       0.006494      -0.040003      -0.043650       0.007274       0.036376              8.081082       8.700826       1.953396      -1.953575       7.420524       1.986537       8.121897          -0.000001
          425              C      10.031374      11.965652       4.903375       0.230970      29.281083 0.33554097E+03  0.74195456E+04                                 8.446932                            6.261624       0.034882       2.037846                    0.999682      25.078693      70.716390       0.632142       0.438187      -1.047100      -0.072055      -0.056492      -0.000245       0.091561      -0.015121      -0.011402       0.014588       0.064507       0.132630      -0.059103       0.008156       0.050947             10.022880      12.804408      -2.398718       3.188337      11.448580      -2.216907       5.815652          -0.000000
          426              C      11.916235      10.930520       5.586755       0.007659      26.970011 0.35881785E+03  0.80801686E+04                                 7.876687                            6.383295       0.061232       2.013182                    0.999678      27.543444      78.751122       0.638723       0.425841      -1.053073      -0.063438      -0.013668      -0.014276       0.066446      -0.034249      -0.012381      -0.000400      -0.029352       0.081965      -0.052331       0.019250       0.033080              8.756925      10.186528      -0.426769       1.803746      10.104428      -1.532246       5.979818           0.000000
          427              C      37.121034      13.057962       4.337611       0.127072      28.588648 0.35812044E+03  0.80571865E+04                                 8.302284                            6.445728       0.096378       2.049331                    0.999643      26.018453      74.256289       0.625757       0.435057      -1.047888       0.032239      -0.047587      -0.026869       0.063449      -0.002291      -0.025647       0.012642      -0.009718      -0.022999      -0.031857       0.004552       0.027304              9.337445       8.464008      -2.819526       1.809221       7.133418       0.789758      12.414908           0.000000
          428              C      37.221355      13.321571       5.655014      -0.067718      28.376117 0.38557246E+03  0.88353397E+04                                 8.114458                            6.615833       0.170789       2.048754                    0.999168      28.236533      81.294425       0.627906       0.425691      -1.053741      -0.016159       0.002734       0.051402       0.053952       0.047259       0.012586      -0.037342       0.001037      -0.061387      -0.066058       0.004259       0.061800              8.654460       8.128459      -2.773404       1.967542       7.426301      -0.329508      10.408619           0.000000
          429              C      37.437750       9.438898       5.834326       0.132665      32.580966 0.37434864E+03  0.85323508E+04                                 9.142165                            6.625521      -0.203503       1.949068                    0.999714      26.604626      76.900161       0.611109       0.439739      -1.043100       0.056425       0.026477      -0.015675       0.064269       0.012598      -0.006512       0.012080       0.024884      -0.077196      -0.032503       0.001895       0.030608             11.350489      14.006116       0.364507       2.904098       7.922393      -4.700256      12.122959           0.000000
          430              C      36.335193       9.572002       5.034906      -0.069487      34.388428 0.43073389E+03  0.10164848E+05                                 9.371852                            7.072241      -0.054536       1.968147                    0.998262      29.232301      85.890614       0.596043       0.435448      -1.045983      -0.046481      -0.004542      -0.014593       0.048929      -0.033110      -0.007855       0.017723      -0.072158       0.046538      -0.056737       0.005132       0.051605             11.212904      12.492999       0.048082       2.252429       8.715354      -5.307323      12.430358           0.000000
          431              C       7.441056       8.524618       2.385135       0.223708      29.222778 0.34454582E+03  0.76598882E+04                                 8.402781                            6.328093      -0.001032       2.023243                    0.999716      25.218975      71.019528       0.632122       0.435843      -1.049789      -0.022952       0.054228       0.077893       0.097646      -0.004979       0.043677      -0.004784      -0.001977      -0.063087      -0.052040       0.009992       0.042048              9.459763       7.074637       2.603023      -3.293216      12.704841      -0.573591       8.599809          -0.000000
          432              C       6.521776       6.450826       2.514827       0.023727      25.998723 0.33111481E+03  0.72765640E+04                                 7.571801                            6.054705       0.155543       2.050828                    0.999799      26.573255      74.004830       0.671305       0.415182      -1.064353      -0.003895       0.051920       0.028686       0.059445       0.009833       0.020956      -0.023476       0.043892      -0.029401      -0.043650       0.007276       0.036373              8.081172       6.015229       0.761460      -2.796503       9.692216       0.233860       8.536071          -0.000001
          433              C      42.185274      25.162473      21.350174       0.230969      29.281322 0.33554356E+03  0.74196258E+04                                 8.447011                            6.261670       0.034871       2.037842                    0.999682      25.078854      70.717215       0.632136       0.438190      -1.047097      -0.072055       0.056493       0.000247       0.091561       0.015114       0.011397       0.014585       0.064507       0.132615      -0.059098       0.008160       0.050938             10.022986      12.804548       2.398779      -3.188375      11.448705      -2.216939       5.815704          -0.000000
          434              C      44.070135      26.197605      20.666794       0.007660      26.969963 0.35881696E+03  0.80801464E+04                                 7.876693                            6.383298       0.061230       2.013181                    0.999678      27.543410      78.751115       0.638721       0.425842      -1.053072      -0.063438       0.013668       0.014276       0.066446       0.034244       0.012377      -0.000399      -0.029352       0.081965      -0.052325       0.019249       0.033076              8.756935      10.186544       0.426797      -1.803749      10.104430      -1.532255       5.979831           0.000000
          435              C      37.121034      24.070163      21.915938       0.127073      28.588607 0.35811966E+03  0.80571677E+04                                 8.302288                            6.445726       0.096383       2.049333                    0.999643      26.018447      74.256365       0.625756       0.435058      -1.047887       0.032239       0.047587       0.026869       0.063449       0.002283       0.025641       0.012642      -0.009718      -0.022999      -0.031853       0.004558       0.027295              9.337454       8.464014       2.819544      -1.809211       7.133430       0.789763      12.414919           0.000000
          436              C      37.221355      23.806554      20.598535      -0.067718      28.376151 0.38557272E+03  0.88353700E+04                                 8.114532                            6.615877       0.170799       2.048757                    0.999168      28.236617      81.295466       0.627896       0.425696      -1.053735      -0.016159      -0.002732      -0.051401       0.053950      -0.047269      -0.012593      -0.037347       0.001032      -0.061403      -0.066073       0.004261       0.061812              8.654551       8.128563       2.773469      -1.967585       7.426388      -0.329544      10.408703           0.000001
          437              C      37.437750      27.689227      20.419223       0.132665      32.580813 0.37434714E+03  0.85322967E+04                                 9.142093                            6.625479      -0.203498       1.949069                    0.999714      26.604530      76.899457       0.611116       0.439735      -1.043104       0.056425      -0.026477       0.015674       0.064269      -0.012604       0.006509       0.012082       0.024882      -0.077197      -0.032505       0.001894       0.030611             11.350392      14.005968      -0.364492      -2.904077       7.922335      -4.700220      12.122873           0.000000
          438              C      36.335193      27.556123      21.218643      -0.069486      34.388237 0.43073153E+03  0.10164763E+05                                 9.371767                            7.072187      -0.054535       1.968147                    0.998262      29.232190      85.889760       0.596051       0.435444      -1.045987      -0.046482       0.004543       0.014593       0.048930       0.033102       0.007849       0.017725      -0.072161       0.046535      -0.056732       0.005130       0.051602             11.212792      12.492876      -0.048086      -2.252407       8.715272      -5.307258      12.430228           0.000000
          439              C      39.594956      28.603507      23.868414       0.223706      29.223177 0.34455122E+03  0.76600499E+04                                 8.402887                            6.328169      -0.001081       2.023226                    0.999716      25.219222      71.020761       0.632113       0.435847      -1.049785      -0.022953      -0.054229      -0.077889       0.097644       0.004970      -0.043679      -0.004781      -0.001978      -0.063094      -0.052043       0.009998       0.042046              9.459878       7.074737      -2.603027       3.293290      12.704933      -0.573578       8.599963          -0.000000
          440              C      38.675676      30.677299      23.738722       0.023727      25.998576 0.33111438E+03  0.72765421E+04                                 7.571751                            6.054718       0.155550       2.050831                    0.999799      26.573211      74.004311       0.671302       0.415184      -1.064353      -0.003897      -0.051921      -0.028686       0.059446      -0.009838      -0.020956      -0.023477       0.043895      -0.029404      -0.043653       0.007279       0.036375              8.081086       6.015183      -0.761406       2.796428       9.692096       0.233923       8.535980          -0.000001
          441              C      45.326067      25.362222      25.338088       0.230968      29.281860 0.33554929E+03  0.74197963E+04                                 8.447151                            6.261744       0.034828       2.037828                    0.999682      25.079148      70.718635       0.632128       0.438193      -1.047093       0.032413      -0.079380       0.032117       0.091560       0.041567       0.030100      -0.002136       0.017219       0.066086      -0.059096       0.008166       0.050930             10.023182       9.783719      -0.468910      -5.216279       9.144545      -2.470393      11.141283          -0.000000
          442              C      46.481678      26.082508      23.538932       0.007659      26.970144 0.35881962E+03  0.80802298E+04                                 7.876754                            6.383334       0.061232       2.013182                    0.999678      27.543570      78.751956       0.638717       0.425844      -1.053070      -0.003765      -0.052468       0.040595       0.066446       0.015594      -0.000811       0.029493       0.055198       0.052041      -0.052323       0.019249       0.033074              8.757015       8.799417      -1.012035      -2.821209       8.905487      -1.598809       8.566140           0.000000
          443              C      28.156527      13.617854       3.545804       0.127073      28.588538 0.35811787E+03  0.80571186E+04                                 8.302274                            6.445705       0.096382       2.049333                    0.999643      26.018434      74.256320       0.625758       0.435057      -1.047887       0.005535      -0.025778      -0.057712       0.063449      -0.014186       0.013996       0.013183      -0.008186       0.060277      -0.031857       0.004557       0.027300              9.337440       9.909823       4.040543      -0.945807       8.061369       0.972879      10.041129           0.000000
          444              C      29.079987      14.472543       4.027294      -0.067719      28.376734 0.38558246E+03  0.88356776E+04                                 8.114722                            6.616007       0.170757       2.048743                    0.999167      28.237073      81.298027       0.627881       0.425702      -1.053728       0.040387       0.016722       0.031614       0.053946      -0.031611      -0.001525      -0.037122       0.001660      -0.143729      -0.066067       0.004254       0.061812              8.654763       9.725531       2.910304      -1.870940       7.052219       0.367344       9.186538           0.000000
          445              C      31.468057      12.093559       2.080069       0.132664      32.581038 0.37434946E+03  0.85323763E+04                                 9.142187                            6.625534      -0.203506       1.949067                    0.999714      26.604665      76.900371       0.611107       0.439740      -1.043100      -0.028085       0.042839      -0.038815       0.064269      -0.014053       0.005483      -0.012651      -0.045067       0.035249      -0.032510       0.001894       0.030616             11.350526      15.154320       1.585034      -1.525549       9.790854      -4.954933       9.106403           0.000000
          446              C      30.738485      11.168883       2.776575      -0.069486      34.388415 0.43073374E+03  0.10164840E+05                                 9.371839                            7.072233      -0.054542       1.968145                    0.998262      29.232289      85.890483       0.596045       0.435447      -1.045984      -0.009292      -0.036744       0.030947       0.048930       0.007222      -0.010452       0.050399       0.020256       0.042381      -0.056728       0.005123       0.051605             11.212886      16.195805       1.031205      -1.489252       8.727333      -4.002403       8.715521           0.000000
          447              C      45.256614      20.385568      24.991541       0.223708      29.222833 0.34454699E+03  0.76599228E+04                                 8.402789                            6.328108      -0.001054       2.023235                    0.999716      25.219024      71.019762       0.632120       0.435843      -1.049789       0.032289       0.059619       0.070267       0.097644       0.008425      -0.041241      -0.013359      -0.026233      -0.044645      -0.052046       0.009996       0.042050              9.459763      10.508915      -4.156185       2.194965       9.766526       1.679470       8.103848          -0.000000
          448              C      46.559812      18.533432      24.807766       0.023727      25.998467 0.33111257E+03  0.72764873E+04                                 7.571709                            6.054683       0.155555       2.050833                    0.999799      26.573145      74.003885       0.671307       0.415182      -1.064355      -0.006554       0.045888       0.037218       0.059446       0.002998      -0.011881      -0.036699       0.006495      -0.040001      -0.043652       0.007276       0.036376              8.081042       8.700788      -1.953369       1.953590       7.420468       1.986522       8.121871          -0.000001
          449              C      54.276426      28.516628      16.606682       0.230970      29.281076 0.33554091E+03  0.74195440E+04                                 8.446931                            6.261624       0.034883       2.037846                    0.999682      25.078690      70.716378       0.632142       0.438187      -1.047100       0.072055       0.019062       0.053180       0.091561      -0.015790      -0.010456      -0.019631      -0.032279      -0.157726      -0.059103       0.008156       0.050947             10.022878      12.804407       2.206420      -3.324303       5.048119       0.046002      12.216107          -0.000000
          450              C      52.391565      28.217375      17.810408       0.007659      26.969999 0.35881767E+03  0.80801632E+04                                 7.876685                            6.383293       0.061232       2.013182                    0.999678      27.543440      78.751103       0.638723       0.425841      -1.053073       0.063438       0.018015       0.008128       0.066446      -0.023089      -0.028164      -0.008579      -0.052484       0.012568      -0.052331       0.019250       0.033081              8.756921      10.186519       1.558330      -1.003611       5.475030       0.104493      10.609216           0.000000
          451              C      27.186766      28.685932      15.388255       0.127072      28.588641 0.35812042E+03  0.80571858E+04                                 8.302282                            6.445728       0.096378       2.049331                    0.999643      26.018453      74.256287       0.625757       0.435057      -1.047888      -0.032239       0.041195       0.035909       0.063449      -0.024944       0.006389       0.014974      -0.003123      -0.003214      -0.031857       0.004552       0.027304              9.337442       8.464005       0.765906      -3.261346      12.324467      -1.045555       7.223853           0.000000
          452              C      27.086445      27.356003      15.578856      -0.067718      28.376114 0.38557246E+03  0.88353397E+04                                 8.114457                            6.615833       0.170789       2.048754                    0.999168      28.236533      81.294427       0.627906       0.425691      -1.053741       0.016159      -0.049374       0.014556       0.053952       0.027619       0.040361      -0.019561       0.051330       0.089493      -0.066058       0.004259       0.061800              8.654459       8.128459       0.930547      -3.270638       9.870140      -1.193535       7.964779           0.000000
          453              C      26.870050      28.481170      19.299246       0.132665      32.580982 0.37434877E+03  0.85323548E+04                                 9.142170                            6.625524      -0.203503       1.949068                    0.999714      26.604629      76.900183       0.611108       0.439739      -1.043100      -0.056425       0.005953      -0.030187       0.064269      -0.001940       0.014049       0.017615       0.040541      -0.030224      -0.032503       0.001895       0.030608             11.350496      14.006127       2.859516      -0.624373       8.701938      -4.975868      11.343424           0.000000
          454              C      27.972607      29.190503      18.907281      -0.069487      34.388426 0.43073391E+03  0.10164848E+05                                 9.371851                            7.072240      -0.054536       1.968147                    0.998262      29.232299      85.890604       0.596044       0.435448      -1.045983       0.046481       0.015273      -0.000582       0.048929      -0.018442      -0.028598       0.017811      -0.071911       0.047279      -0.056737       0.005132       0.051605             11.212902      12.493000       2.139640      -0.705478       8.681718      -5.295429      12.463988           0.000000
          455              C      56.866744      32.037859      19.011508       0.223708      29.222772 0.34454570E+03  0.76598850E+04                                 8.402780                            6.328092      -0.001030       2.023244                    0.999716      25.218971      71.019512       0.632122       0.435843      -1.049789       0.022952      -0.091513      -0.025163       0.097646       0.039520      -0.019254       0.006504       0.029945       0.032684      -0.052040       0.009993       0.042048              9.459761       7.074638      -2.237202       3.551894       8.695398       0.843955      12.609248          -0.000000
          456              C      57.786024      32.606848      21.009928       0.023727      25.998716 0.33111483E+03  0.72765645E+04                                 7.571800                            6.054705       0.155543       2.050828                    0.999799      26.573254      74.004829       0.671305       0.415182      -1.064353       0.003895      -0.044352      -0.039389       0.059445       0.023035       0.002285      -0.020536       0.052207      -0.004454      -0.043650       0.007276       0.036373              8.081171       6.015229      -2.382748       1.650080       8.811519       0.545230       9.416764          -0.000001
          457              C      51.135633      32.343052      15.465703       0.230971      29.281244 0.33554253E+03  0.74195999E+04                                 8.447013                            6.261673       0.034882       2.037846                    0.999682      25.078777      70.717068       0.632133       0.438192      -1.047095      -0.032415       0.003823      -0.085545       0.091560      -0.042246      -0.029164      -0.014748      -0.018468      -0.040966      -0.059107       0.008162       0.050945             10.022987       9.783532       5.074123      -1.296624       9.366478      -2.548850      10.918952          -0.000000
          458              C      49.980022      30.886887      16.744514       0.007660      26.969941 0.35881664E+03  0.80801480E+04                                 7.876725                            6.383317       0.061230       2.013181                    0.999678      27.543445      78.751592       0.638716       0.425845      -1.053069       0.003764       0.020784      -0.062999       0.066445      -0.004439      -0.014977       0.006087      -0.011004      -0.146562      -0.052326       0.019245       0.033081              8.756974       8.799378       2.997174       0.013766       7.598883      -1.136852       9.872661           0.000000
          459              C      36.151273       7.882301      11.657101       0.127072      28.588644 0.35811943E+03  0.80571590E+04                                 8.302284                            6.445714       0.096379       2.049332                    0.999643      26.018449      74.256284       0.625758       0.435056      -1.047888      -0.005536      -0.063004      -0.005066       0.063449      -0.008475       0.018035       0.002068      -0.039624      -0.034039      -0.031854       0.004551       0.027304              9.337449       9.909842      -0.455138      -4.124730      10.432654       0.134519       7.669850           0.000000
          460              C      35.227813       8.621151      12.302413      -0.067719      28.376440 0.38557720E+03  0.88355042E+04                                 8.114596                            6.615917       0.170771       2.048747                    0.999168      28.236840      81.296428       0.627894       0.425696      -1.053734      -0.040388       0.035382       0.005228       0.053948       0.011962       0.029283      -0.006545       0.088139       0.115689      -0.066062       0.004261       0.061801              8.654618       9.725366       0.793774      -3.367436       9.180130      -0.384995       7.058357           0.000000
          461              C      32.839743       5.992294      10.708560       0.132664      32.581021 0.37434929E+03  0.85323728E+04                                 9.142192                            6.625537      -0.203505       1.949067                    0.999714      26.604651      76.900370       0.611107       0.439740      -1.043099       0.028084      -0.022316       0.053327       0.064269      -0.000493       0.015072      -0.008297      -0.032752       0.072195      -0.032507       0.001892       0.030615             11.350536      15.154324       0.909947      -2.002942       6.068090      -3.638745      12.829194           0.000000
          462              C      33.569315       6.340741       9.604598      -0.069486      34.388299 0.43073193E+03  0.10164801E+05                                 9.371886                            7.072266      -0.054542       1.968145                    0.998262      29.232178      85.890554       0.596037       0.435453      -1.045979       0.009293       0.016929      -0.044958       0.048930       0.007437      -0.010299       0.029355      -0.039260      -0.136172      -0.056729       0.005126       0.051603             11.212950      16.195883       1.060343      -1.468679       6.201204      -3.109301      11.241764           0.000000
          463              C      51.205086      30.357440      10.889185       0.223706      29.223357 0.34455286E+03  0.76601048E+04                                 8.402962                            6.328208      -0.001076       2.023228                    0.999716      25.219302      71.021357       0.632107       0.435850      -1.049782      -0.032287       0.086123       0.032785       0.097645       0.036066      -0.021690       0.000750       0.013659       0.075042      -0.052037       0.009994       0.042043              9.459976      10.509187      -0.684037       4.650305       9.344356       1.828818       8.526384          -0.000000
          464              C      49.901888      29.566797       9.204232       0.023727      25.998512 0.33111332E+03  0.72765135E+04                                 7.571747                            6.054714       0.155547       2.050830                    0.999799      26.573136      74.004092       0.671301       0.415185      -1.064352       0.006554       0.050385       0.030857       0.059446       0.010198      -0.006789      -0.023278       0.044454       0.073875      -0.043650       0.007274       0.036376              8.081081       8.700826      -1.190717       2.492873       9.292580       1.324661       6.249838          -0.000001
          465              C      51.834338      26.572413      25.338088       0.230970      29.281063 0.33554083E+03  0.74195418E+04                                 8.446926                            6.261621       0.034883       2.037846                    0.999682      25.078691      70.716379       0.632142       0.438187      -1.047100       0.052536       0.067762       0.032120       0.091561      -0.028248      -0.013212       0.027137       0.063395       0.066089      -0.059103       0.008156       0.050947             10.022872       8.898004      -0.042273       4.747375      10.029726      -3.282075      11.140886          -0.000000
          466              C      50.632746      27.213059      23.538932       0.007659      26.969978 0.35881742E+03  0.80801563E+04                                 7.876678                            6.383288       0.061233       2.013182                    0.999678      27.543439      78.751092       0.638724       0.425840      -1.053074       0.047321       0.022973       0.040596       0.066446      -0.031705      -0.025141      -0.015448      -0.000590       0.052047      -0.052331       0.019250       0.033080              8.756912       8.002446       0.551987       2.795156       9.702284      -1.643772       8.566008           0.000000
          467              C      38.436129      17.575341       3.545804       0.127072      28.588639 0.35812050E+03  0.80571880E+04                                 8.302282                            6.445729       0.096378       2.049331                    0.999643      26.018454      74.256291       0.625757       0.435057      -1.047888       0.019557       0.017683      -0.057712       0.063449       0.010630      -0.018421       0.005529      -0.020478       0.060279      -0.031857       0.004552       0.027304              9.337440      12.022640      -2.820660      -0.369595       5.948516      -1.305562      10.041163           0.000000
          468              C      37.234216      17.947736       4.027294      -0.067718      28.376111 0.38557243E+03  0.88353387E+04                                 8.114456                            6.615833       0.170789       2.048754                    0.999168      28.236534      81.294429       0.627906       0.425691      -1.053741      -0.034679       0.026617       0.031617       0.053952       0.015067       0.032895       0.017246      -0.055573      -0.143746      -0.066058       0.004259       0.061800              8.654457      10.240589      -2.612606       0.617277       6.536584      -1.803854       9.186199           0.000000
          469              C      38.100442      21.205357       2.080069       0.132665      32.580981 0.37434866E+03  0.85323517E+04                                 9.142169                            6.625523      -0.203503       1.949068                    0.999714      26.604629      76.900182       0.611109       0.439739      -1.043100      -0.023058      -0.045742      -0.038815       0.064269       0.026534       0.008209       0.011075      -0.001807       0.035250      -0.032503       0.001895       0.030608             11.350495      12.504393      -3.114929       5.053882      12.440690       1.156310       9.106403           0.000000
          470              C      39.266021      21.035868       2.776575      -0.069487      34.388418 0.43073376E+03  0.10164844E+05                                 9.371851                            7.072240      -0.054536       1.968147                    0.998262      29.232301      85.890619       0.596043       0.435448      -1.045983       0.036467       0.010324       0.030946       0.048929      -0.012392      -0.038427      -0.034249       0.002380       0.042382      -0.056737       0.005132       0.051605             11.212901      11.487523      -3.749546       4.210825      13.435630       0.711479       8.715551           0.000000
          471              C      56.178973      29.000593      24.991541       0.223708      29.222777 0.34454587E+03  0.76598893E+04                                 8.402781                            6.328093      -0.001030       2.023244                    0.999716      25.218968      71.019498       0.632122       0.435843      -1.049789      -0.067777      -0.001846       0.070267       0.097646       0.007143       0.032186      -0.029037       0.027707      -0.044625      -0.052040       0.009993       0.042047              9.459762       6.352732       1.756661      -2.551908      13.922768       1.061133       8.103787          -0.000000
          472              C      57.131371      31.055263      24.807766       0.023727      25.998721 0.33111475E+03  0.72765629E+04                                 7.571802                            6.054705       0.155542       2.050828                    0.999799      26.573262      74.004865       0.671305       0.415182      -1.064353      -0.036462      -0.028620       0.037218       0.059445      -0.004316       0.037720       0.008058       0.001946      -0.040001      -0.043650       0.007276       0.036374              8.081173       6.048929       0.422300      -2.697229      10.072610       0.698617       8.121979          -0.000001
          473              C      53.577722      23.952282      21.350174       0.230971      29.281281 0.33554312E+03  0.74196162E+04                                 8.447024                            6.261680       0.034881       2.037846                    0.999682      25.078782      70.717095       0.632133       0.438192      -1.047095      -0.012896      -0.090647       0.000246       0.091560      -0.035496      -0.018336       0.002575      -0.006074       0.132626      -0.059107       0.008162       0.050945             10.023000      13.865078      -1.786483       3.514124      10.388201      -1.652756       5.815722          -0.000000
          474              C      51.738840      25.067054      20.666794       0.007660      26.969952 0.35881685E+03  0.80801545E+04                                 7.876731                            6.383322       0.061229       2.013181                    0.999678      27.543455      78.751646       0.638715       0.425845      -1.053069       0.019882      -0.061773       0.014275       0.066445      -0.004419      -0.005846       0.010919       0.073989       0.081966      -0.052326       0.019245       0.033081              8.756980      10.494644      -0.248947       2.228872       9.796432      -0.795968       5.979864           0.000000
          475              C      24.901909      20.112676      21.915938       0.127072      28.588654 0.35811962E+03  0.80571642E+04                                 8.302286                            6.445716       0.096379       2.049332                    0.999643      26.018449      74.256286       0.625758       0.435056      -1.047888      -0.057331       0.004126       0.026869       0.063449       0.003059      -0.023774       0.015886       0.008814      -0.023000      -0.031854       0.004551       0.027304              9.337451       9.907790      -1.985900       0.220631       5.689564      -1.961719      12.414999           0.000000
          476              C      25.080042      20.331361      20.598535      -0.067720      28.376442 0.38557729E+03  0.88355066E+04                                 8.114596                            6.615918       0.170771       2.048747                    0.999168      28.236840      81.296428       0.627893       0.425697      -1.053734       0.010447      -0.012627      -0.051399       0.053948       0.023176       0.038630       0.007760      -0.082387      -0.061419      -0.066062       0.004261       0.061801              8.654618      10.003865      -1.690775       1.269157       5.551157      -1.539219      10.408833           0.000000
          477              C      21.609350      18.577429      20.419223       0.132664      32.581002 0.37434905E+03  0.85323659E+04                                 9.142187                            6.625533      -0.203505       1.949067                    0.999714      26.604648      76.900350       0.611107       0.439740      -1.043099      -0.005284       0.062104       0.015675       0.064269      -0.004479      -0.013720      -0.000405      -0.034275      -0.077198      -0.032507       0.001892       0.030615             11.350529       9.127680      -2.452077       5.522625      12.800867      -0.164887      12.123039           0.000000
          478              C      22.275900      17.689138      21.218643      -0.069486      34.388317 0.43073226E+03  0.10164810E+05                                 9.371890                            7.072269      -0.054542       1.968145                    0.998262      29.232183      85.890576       0.596036       0.435453      -1.045979       0.019307      -0.042525       0.014593       0.048930       0.014686      -0.019279      -0.002064       0.093414       0.046537      -0.056729       0.005126       0.051603             11.212954       9.618161      -1.611748       5.722519      11.590281       0.702988      12.430420           0.000000
          479              C      51.892858      19.988483      23.868414       0.223706      29.223357 0.34455276E+03  0.76601023E+04                                 8.402962                            6.328208      -0.001076       2.023227                    0.999716      25.219307      71.021382       0.632107       0.435850      -1.049782       0.058441       0.007235      -0.077890       0.097645      -0.001630       0.025976      -0.035436       0.009601      -0.063074      -0.052037       0.009994       0.042044              9.459976       9.043171       3.739523      -1.149901      10.736724       3.138913       8.600033          -0.000000
          480              C      50.556542      18.155467      23.738722       0.023727      25.998519 0.33111341E+03  0.72765161E+04                                 7.571749                            6.054715       0.155546       2.050830                    0.999799      26.573145      74.004129       0.671301       0.415185      -1.064352       0.046912       0.022586      -0.028686       0.059446      -0.014091       0.030807      -0.006412      -0.038988      -0.029399      -0.043650       0.007274       0.036377              8.081083       8.113454       1.972867      -1.600770       7.593832       2.304827       8.535963          -0.000001
          481              C      42.883978      28.113231      15.465703       0.230969      29.281293 0.33554333E+03  0.74196194E+04                                 8.447002                            6.261666       0.034872       2.037842                    0.999682      25.078852      70.717200       0.632136       0.438190      -1.047097       0.012897      -0.029983      -0.085546       0.091561       0.029111       0.027350      -0.017879      -0.063935      -0.040965      -0.059098       0.008160       0.050938             10.022974      13.865051      -2.717638       2.855675       5.284939       0.151527      10.918933          -0.000000
          482              C      44.722860      27.840525      16.744514       0.007660      26.969926 0.35881665E+03  0.80801377E+04                                 7.876684                            6.383293       0.061231       2.013182                    0.999678      27.543404      78.751082       0.638722       0.425842      -1.053072      -0.019882      -0.007132      -0.062999       0.066446       0.006979       0.002212      -0.016014      -0.002187      -0.146560      -0.052325       0.019249       0.033076              8.756922      10.494561      -2.018389       0.977649       5.903594       0.580350       9.872612           0.000000
          483              C      39.405891      27.366770      11.657101       0.127073      28.588599 0.35811967E+03  0.80571681E+04                                 8.302286                            6.445726       0.096383       2.049333                    0.999643      26.018447      74.256366       0.625756       0.435058      -1.047887       0.057331       0.026708      -0.005066       0.063449       0.021387      -0.010814       0.014584       0.005133      -0.034038      -0.031853       0.004558       0.027295              9.337450       9.907872       0.453955       1.945898      10.434644      -3.639336       7.669833           0.000000
          484              C      39.227758      26.197605      12.302413      -0.067718      28.376152 0.38557276E+03  0.88353712E+04                                 8.114533                            6.615877       0.170798       2.048757                    0.999168      28.236617      81.295465       0.627896       0.425696      -1.053735      -0.010446      -0.052670       0.005227       0.053950      -0.044159      -0.008982       0.028636      -0.023364       0.115673      -0.066073       0.004261       0.061812              8.654550      10.003833      -0.632999       2.017148       8.901514      -2.723745       7.058303           0.000000
          485              C      42.698450      25.443904      10.708560       0.132665      32.580823 0.37434712E+03  0.85322965E+04                                 9.142096                            6.625480      -0.203498       1.949069                    0.999714      26.604533      76.899480       0.611115       0.439735      -1.043104       0.005283       0.035479       0.053328       0.064269       0.014424      -0.000356       0.017201       0.015525       0.072190      -0.032505       0.001893       0.030611             11.350398       9.127589      -4.389364       4.152663      12.094552       0.084775      12.829053           0.000000
          486              C      42.031900      25.901508       9.604598      -0.069486      34.388230 0.43073141E+03  0.10164760E+05                                 9.371765                            7.072184      -0.054535       1.968147                    0.998262      29.232191      85.889760       0.596051       0.435444      -1.045987      -0.019307      -0.000417      -0.044958       0.048930       0.013274      -0.020280      -0.023597       0.032513      -0.136169      -0.056732       0.005130       0.051601             11.212789       9.618027      -4.857914       3.427008      12.778733       0.282747      11.241609           0.000000
          487              C      44.568842      29.166184      10.889185       0.223706      29.223172 0.34455102E+03  0.76600440E+04                                 8.402885                            6.328167      -0.001080       2.023226                    0.999716      25.219214      71.020726       0.632113       0.435846      -1.049785      -0.058440      -0.071022       0.032785       0.097644      -0.023951       0.010195      -0.019156       0.055647       0.075055      -0.052043       0.009998       0.042045              9.459876       9.043093      -0.162344      -3.908901      10.810258       3.112813       8.526278          -0.000000
          488              C      45.905158      28.432904       9.204232       0.023727      25.998590 0.33111457E+03  0.72765474E+04                                 7.571754                            6.054720       0.155550       2.050831                    0.999799      26.573217      74.004337       0.671302       0.415184      -1.064353      -0.046913      -0.019517       0.030856       0.059446      -0.024352       0.023552       0.005761      -0.004562       0.073872      -0.043653       0.007279       0.036375              8.081090       8.113479       0.851626      -2.393628       9.879959       1.496540       6.249832          -0.000001
          489              C      44.627362      32.746449      16.606682       0.230968      29.281850 0.33554917E+03  0.74197929E+04                                 8.447147                            6.261741       0.034829       2.037828                    0.999682      25.079147      70.718625       0.632128       0.438193      -1.047093      -0.052539       0.052867       0.053179       0.091560       0.021858       0.022225       0.000761      -0.011212      -0.157712      -0.059096       0.008166       0.050930             10.023178       8.898250      -4.461940       1.622412       8.954793      -2.902084      12.216489          -0.000000
          490              C      45.828954      31.263738      17.810408       0.007659      26.970107 0.35881896E+03  0.80802113E+04                                 7.876744                            6.383326       0.061233       2.013182                    0.999678      27.543567      78.751935       0.638718       0.425843      -1.053070      -0.047321       0.045931       0.008128       0.066446       0.034265       0.021507      -0.020100      -0.013747       0.012570      -0.052323       0.019249       0.033074              8.757004       8.002514      -2.819333       0.411359       7.659167      -0.921452      10.609331           0.000000
          491              C      25.871671       9.201463      15.388255       0.127073      28.588548 0.35811831E+03  0.80571306E+04                                 8.302276                            6.445709       0.096382       2.049333                    0.999643      26.018434      74.256318       0.625758       0.435057      -1.047887      -0.019557      -0.048517       0.035909       0.063449       0.013816      -0.016167      -0.001953      -0.041642      -0.003215      -0.031857       0.004557       0.027300              9.337441      12.022698       1.288722       2.536146       8.765814      -2.301603       7.223812           0.000000
          492              C      27.073584       9.779548      15.578856      -0.067719      28.376728 0.38558230E+03  0.88356729E+04                                 8.114720                            6.616005       0.170757       2.048743                    0.999167      28.237074      81.298025       0.627882       0.425702      -1.053728       0.034675       0.038678       0.014555       0.053946      -0.036058      -0.003253       0.044728       0.022165       0.089511      -0.066067       0.004254       0.061812              8.654761      10.240935       0.288870       2.669086       7.758267      -2.235810       7.965080           0.000000
          493              C      26.207358       9.029560      19.299246       0.132664      32.581038 0.37434947E+03  0.85323762E+04                                 9.142185                            6.625533      -0.203506       1.949067                    0.999714      26.604662      76.900348       0.611107       0.439740      -1.043100       0.023057      -0.051842      -0.030187       0.064269      -0.016592      -0.022285       0.003358      -0.023631      -0.030221      -0.032510       0.001894       0.030616             11.350523      12.504398      -3.726519       4.621436      10.203671       1.947237      11.343501           0.000000
          494              C      25.041779       9.629736      18.907281      -0.069486      34.388417 0.43073375E+03  0.10164841E+05                                 9.371838                            7.072232      -0.054543       1.968145                    0.998262      29.232293      85.890493       0.596045       0.435447      -1.045984      -0.036467       0.032619      -0.000581       0.048930       0.040351      -0.001133      -0.033673       0.004015       0.047282      -0.056728       0.005123       0.051605             11.212885      11.487498      -2.720142       4.938705       9.687169       2.036758      12.463989           0.000000
          495              C      40.282727      33.229115      19.011508       0.223708      29.222830 0.34454697E+03  0.76599222E+04                                 8.402788                            6.328107      -0.001054       2.023235                    0.999716      25.219026      71.019767       0.632120       0.435843      -1.049789       0.067776       0.065632      -0.025163       0.097644      -0.032731       0.003992      -0.019923       0.053487       0.032688      -0.052046       0.009996       0.042050              9.459762       6.352758       1.820455      -2.506810       9.417369       2.654031      12.609159          -0.000000
          496              C      39.330329      33.740741      21.009928       0.023727      25.998463 0.33111255E+03  0.72764871E+04                                 7.571708                            6.054684       0.155555       2.050833                    0.999799      26.573151      74.003909       0.671307       0.415182      -1.064355       0.036463       0.025550      -0.039389       0.059446      -0.034128       0.016639       0.012249       0.013793      -0.004460      -0.043652       0.007275       0.036376              8.081041       6.048878       2.402155      -1.297194       8.777690       1.156340       9.416555          -0.000001
          497              C      50.672939      23.081998      15.465703       0.230968      29.281838 0.33554901E+03  0.74197887E+04                                 8.447145                            6.261739       0.034829       2.037828                    0.999682      25.079147      70.718627       0.632128       0.438193      -1.047093       0.019515       0.026160      -0.085546       0.091560       0.013123       0.001803       0.032626       0.082383      -0.040959      -0.059096       0.008166       0.050930             10.023175       5.076504      -2.356548      -1.559102      14.073890       2.397404      10.919130          -0.000000
          498              C      49.989668      24.810870      16.744514       0.007659      26.970106 0.35881917E+03  0.80802170E+04                                 7.876744                            6.383328       0.061233       2.013182                    0.999678      27.543565      78.751927       0.638717       0.425843      -1.053070       0.016117      -0.013653      -0.062999       0.066446      -0.002547       0.012758       0.009922       0.013179      -0.146556      -0.052323       0.019249       0.033074              8.757003       5.303390      -0.978774      -0.991434      11.094934       0.556526       9.872684           0.000000
          499              C      20.904537      20.443117      11.657101       0.127073      28.588548 0.35811817E+03  0.80571268E+04                                 8.302276                            6.445708       0.096382       2.049333                    0.999643      26.018434      74.256319       0.625758       0.435057      -1.047887      -0.051796       0.036296      -0.005066       0.063449      -0.012924      -0.007229      -0.016657       0.034477      -0.034036      -0.031857       0.004557       0.027299              9.337442      10.696098       0.001176       2.178852       9.646376       3.504868       7.669851           0.000000
          500              C      22.006129      20.873432      12.302413      -0.067719      28.376727 0.38558227E+03  0.88356721E+04                                 8.114720                            6.616005       0.170757       2.048743                    0.999167      28.237074      81.298027       0.627882       0.425702      -1.053728       0.050834       0.017286       0.005228       0.053946       0.032176      -0.020319      -0.022096      -0.064809       0.115695      -0.066067       0.004254       0.061812              8.654761       8.629104      -0.160821       1.350298      10.276704       3.108869       7.058475           0.000000
          501              C      20.923507      24.255990      10.708560       0.132664      32.581039 0.37434960E+03  0.85323803E+04                                 9.142187                            6.625535      -0.203506       1.949067                    0.999714      26.604665      76.900369       0.611107       0.439740      -1.043100      -0.033368      -0.013165       0.053327       0.064269      -0.013939      -0.014724      -0.008909       0.017216       0.072195      -0.032510       0.001894       0.030616             11.350526       7.551600       3.479478      -2.149791      13.670803       3.553924      12.829174           0.000000
          502              C      20.860486      23.449938       9.604598      -0.069486      34.388405 0.43073368E+03  0.10164839E+05                                 9.371837                            7.072232      -0.054542       1.968145                    0.998262      29.232287      85.890473       0.596045       0.435447      -1.045984       0.010015      -0.016512      -0.044958       0.048930      -0.020723       0.030570      -0.005764       0.006732      -0.136168      -0.056728       0.005123       0.051605             11.212884       7.781540       3.797632      -1.958388      14.615425       2.826511      11.241686           0.000000
          503              C      48.918622      24.014657      10.889185       0.223708      29.222827 0.34454704E+03  0.76599238E+04                                 8.402787                            6.328108      -0.001054       2.023235                    0.999716      25.219022      71.019749       0.632120       0.435843      -1.049789       0.090728      -0.015097       0.032787       0.097644      -0.012120       0.011492       0.018411      -0.069315       0.075049      -0.052046       0.009996       0.042050              9.459760      10.227769       0.846351      -0.741296       9.625343      -4.941533       8.526169          -0.000000
          504              C      48.885503      25.538581       9.204232       0.023727      25.998465 0.33111241E+03  0.72764831E+04                                 7.571708                            6.054682       0.155555       2.050833                    0.999799      26.573144      74.003879       0.671308       0.415182      -1.064355       0.040358      -0.030869       0.030857       0.059446       0.014148      -0.016766       0.017517      -0.039897       0.073874      -0.043652       0.007276       0.036376              8.081041      10.175820       0.339131      -0.099252       7.817512      -2.821191       6.249792          -0.000001
          505              C      45.788761      22.275204      16.606682       0.230969      29.281317 0.33554359E+03  0.74196265E+04                                 8.447009                            6.261670       0.034871       2.037842                    0.999682      25.078853      70.717209       0.632136       0.438190      -1.047097      -0.019517      -0.071933       0.053180       0.091561      -0.006082      -0.011775       0.018866       0.043472      -0.157717      -0.059098       0.008160       0.050938             10.022983       5.076427       2.255396       1.702023      12.776280       2.855987      12.216242          -0.000000
          506              C      46.472032      24.057169      17.810408       0.007660      26.969947 0.35881685E+03  0.80801435E+04                                 7.876691                            6.383298       0.061231       2.013181                    0.999678      27.543409      78.751114       0.638721       0.425842      -1.053072      -0.016117      -0.063947       0.008128       0.066446      -0.011185       0.006651       0.028676       0.066224       0.012568      -0.052325       0.019249       0.033076              8.756932       5.303363       1.260975       0.592304      10.358200       0.816930      10.609233           0.000000
          507              C      43.403263      17.804792      15.388255       0.127073      28.588604 0.35811976E+03  0.80571705E+04                                 8.302287                            6.445727       0.096383       2.049333                    0.999643      26.018448      74.256368       0.625756       0.435058      -1.047887       0.051795       0.007322       0.035909       0.063449       0.011116       0.009770      -0.013025       0.044752      -0.003213      -0.031853       0.004558       0.027295              9.337452      10.696083      -2.054574       0.725210      10.092410       3.347196       7.223863           0.000000
[truncated: 457,155 more chars]
