# Supplementary material for: A collection of forcefield precursors for metal–organic frameworks
Source: RSC Adv. 2019 Nov 13;9(63):36492–507. doi: 10.1039/c9ra07327b (PMC9075174; doi:10.1039/c9ra07327b)
Supplement: RA-009-C9RA07327B-s4860 [file RA-009-C9RA07327B-s4860.xyz]

 1200
jmolscript: load "" {1 1 1} spacegroup "x,y,z" unitcell [{     32.153900     0.000000     0.000000 }, {     16.076950    27.846094     0.000000 }, {     16.076950     9.282031    26.253549 }]
Co    22.023814    16.095599     4.144385     0.633642
Co    38.062822    18.595436    25.555730     0.633642
Co    26.244978    30.292652     9.013368     0.633642
Co    42.283986     9.272563    13.793615     0.633641
Co    29.226609    13.431099    25.555730     0.633643
Co    35.081191    28.571206     4.144385     0.633641
Co    19.042183    14.436900    13.793615     0.633642
Co    45.265617    17.817045     9.013368     0.633643
Co    35.135531    31.982724    13.793615     0.633642
Co    24.951105     7.582491     9.013368     0.633642
Co    29.172269    23.665652    25.555730     0.633642
Co    39.356695    11.025382     4.144385     0.633642
Co    39.356695    26.102743    22.109164     0.633642
Co    29.172269    13.462473     0.697819     0.633642
Co    24.951105    29.545634    17.240181     0.633643
Co    35.135531     5.145401    12.459934     0.633641
Co    38.062822    18.532689     0.697819     0.633642
Co    22.023814    21.032526    22.109164     0.633641
Co    42.283986    27.855562    12.459934     0.633642
Co    26.244978     6.835473    17.240181     0.633642
Co    19.042183    22.691225    12.459934     0.633642
Co    45.265617    19.311080    17.240181     0.633643
Co    29.226609    23.697026     0.697819     0.633643
Co    35.081191     8.556919    22.109164     0.633642
Co    42.283986    21.032526    22.109164     0.633643
Co    26.244978    18.532689     0.697819     0.633643
Co    38.062822     6.835473    17.240181     0.633644
Co    22.023814    27.855562    12.459934     0.633642
Co    35.081191    23.697026     0.697819     0.633645
Co    29.226609     8.556919    22.109164     0.633643
Co    45.265617    22.691225    12.459934     0.633644
Co    19.042183    19.311080    17.240181     0.633644
Co    29.172269     5.145401    12.459934     0.633644
Co    39.356695    29.545634    17.240181     0.633643
Co    35.135531    13.462473     0.697819     0.633643
Co    24.951105    26.102743    22.109164     0.633644
Co    24.951105    11.025382     4.144385     0.633644
Co    35.135531    23.665652    25.555730     0.633644
Co    39.356695     7.582491     9.013368     0.633643
Co    29.172269    31.982724    13.793615     0.633643
Co    26.244978    18.595436    25.555730     0.633643
Co    42.283986    16.095599     4.144385     0.633643
Co    22.023814     9.272563    13.793615     0.633643
Co    38.062822    30.292652     9.013368     0.633643
Co    45.265617    14.436900    13.793615     0.633644
Co    19.042183    17.817045     9.013368     0.633644
Co    35.081191    13.431099    25.555730     0.633644
Co    29.226609    28.571206     4.144385     0.633644
H     19.652464    14.060421     5.350473     0.120889
H     24.481979    16.310385     6.224716     0.126860
H     22.662069    21.422928     4.964546     0.095466
H     19.922556    18.578914     3.859272     0.127164
H     19.826095     8.732535     1.795743     0.120888
H     36.488246    18.890790    22.753951     0.126860
H     40.468899    15.025752    22.249883     0.095465
H     39.729359    15.861135    26.195791     0.127164
H     12.327805     4.603887     7.634532     0.120888
H     27.819554    27.749561    10.225757     0.126860
H     23.838901    25.985975     6.749787     0.095465
H     24.578441    29.984674     6.222091     0.127164
H     12.501436     9.731282    11.472801     0.120888
H     39.825821    11.305514    13.302673     0.126861
H     41.645731    11.821595    18.542882     0.095465
H     44.385244     9.831527    16.229944     0.127164
H     13.726500     6.309925     1.795743     0.120888
H     30.269681    14.647045    22.753951     0.126860
H     24.932134    13.132218    22.249883     0.095465
H     26.025367    13.354986    26.195791     0.127164
H     18.427400     3.796351     5.350473     0.120888
H     34.038119    26.334979     6.224716     0.126861
H     39.375666    25.354797     4.964546     0.095466
H     38.282433    29.149291     3.859272     0.127164
H     18.253769    12.153892    11.472801     0.120889
H     22.031852    15.549259    13.302673     0.126861
H     21.568836    13.715129    18.542882     0.095466
H     18.475631    12.337676    16.229944     0.127164
H     13.900131    14.867958     7.634532     0.120889
H     42.275948    17.724967    10.225757     0.126860
H     42.738964    22.054106     6.749787     0.095465
H     45.832169    19.414297     6.222091     0.127164
H     17.475645     5.960920    11.472801     0.120889
H     34.604027    28.837415    13.302673     0.126860
H     33.247133    30.155463    18.542882     0.095465
H     33.600825    33.522984    16.229944     0.127164
H     22.002914     8.374249     7.634532     0.120889
H     26.366198    10.217660    10.225757     0.126861
H     29.883835     7.652107     6.749787     0.095465
H     26.051090     6.293217     6.222091     0.127164
H     14.678255    12.803634     1.795743     0.120888
H     29.703773    22.154352    22.753951     0.126861
H     31.060667    27.534217    22.249883     0.095465
H     30.706974    26.476066    26.195791     0.127164
H     10.150986     9.989322     5.350473     0.120888
H     37.941602    13.046823     6.224716     0.126860
H     34.423965     8.914463     4.964546     0.095465
H     38.256710     7.963983     3.859272     0.127164
H     42.304886    27.138803    20.903076     0.120889
H     37.941602    24.081302    20.028833     0.126861
H     34.423965    28.213662    21.289003     0.095465
H     38.256710    29.164142    22.394277     0.127164
H     46.832155    24.324491    24.457806     0.120889
H     29.703773    14.973773     3.499598     0.126860
H     31.060667     9.593908     4.003666     0.095465
H     30.706975    10.652059     0.057758     0.127164
H     54.156814    28.753876    18.619017     0.120888
H     26.366198    26.910465    16.027792     0.126860
H     29.883835    29.476018    19.503762     0.095465
H     26.051090    30.834908    20.031458     0.127164
H     49.629545    31.167205    14.780748     0.120888
H     34.604027     8.290710    12.950876     0.126861
H     33.247133     6.972662     7.710667     0.095465
H     33.600825     3.605141    10.023605     0.127164
H     51.979995    28.395590    24.457806     0.120888
H     36.488246    18.237335     3.499598     0.126860
H     40.468899    22.102373     4.003666     0.095465
H     39.729359    21.266990     0.057758     0.127164
H     51.806364    23.067704    20.903076     0.120888
H     24.481979    20.817740    20.028833     0.126861
H     22.662069    15.705197    21.289003     0.095465
H     19.922556    18.549211    22.394277     0.127164
H     44.655336    27.396843    14.780748     0.120889
H     39.825821    25.822611    12.950876     0.126860
H     41.645731    25.306530     7.710667     0.095465
H     44.385244    27.296598    10.023605     0.127164
H     44.481705    32.524238    18.619017     0.120889
H     27.819554     9.378564    16.027792     0.126860
H     23.838901    11.142150    19.503762     0.095465
H     24.578441     7.143451    20.031458     0.127164
H     50.407669    24.974233    14.780748     0.120889
H     22.031852    21.578866    12.950876     0.126860
H     21.568836    23.412996     7.710667     0.095465
H     18.475631    24.790449    10.023605     0.127164
H     46.054031    22.260167    18.619017     0.120889
H     42.275948    19.403158    16.027792     0.126861
H     42.738964    15.074019    19.503762     0.095465
H     45.832169    17.713828    20.031458     0.127164
H     45.880400    30.818200    24.457806     0.120888
H     30.269681    22.481080     3.499598     0.126861
H     24.932134    23.995907     4.003666     0.095465
H     26.025367    23.773139     0.057758     0.127164
H     50.581300    33.331774    20.903076     0.120888
H     34.038119    10.793146    20.028833     0.126860
H     39.375666    11.773328    21.289003     0.095465
H     38.282433     7.978834    22.394277     0.127164
H     44.655336    23.067704    20.903076     0.120889
H     39.825821    20.817740    20.028833     0.126861
H     41.645731    15.705197    21.289003     0.095461
H     44.385244    18.549211    22.394277     0.127165
H     44.481705    28.395590    24.457806     0.120889
H     27.819554    18.237335     3.499598     0.126861
H     23.838901    22.102373     4.003666     0.095460
H     24.578441    21.266990     0.057758     0.127165
H     51.979995    32.524238    18.619017     0.120889
H     36.488246     9.378564    16.027792     0.126860
H     40.468899    11.142150    19.503762     0.095460
H     39.729359     7.143451    20.031458     0.127165
H     51.806364    27.396843    14.780748     0.120889
H     24.481979    25.822611    12.950876     0.126861
H     22.662069    25.306530     7.710667     0.095460
H     19.922556    27.296598    10.023605     0.127165
H     50.581300    30.818200    24.457806     0.120889
H     34.038119    22.481080     3.499598     0.126861
H     39.375666    23.995907     4.003666     0.095460
H     38.282433    23.773139     0.057758     0.127165
H     45.880400    33.331774    20.903076     0.120889
H     30.269681    10.793146    20.028833     0.126861
H     24.932134    11.773328    21.289003     0.095460
H     26.025367     7.978834    22.394277     0.127165
H     46.054031    24.974233    14.780748     0.120889
H     42.275948    21.578866    12.950876     0.126861
H     42.738964    23.412996     7.710667     0.095461
H     45.832169    24.790449    10.023605     0.127165
H     50.407669    22.260167    18.619017     0.120889
H     22.031852    19.403158    16.027792     0.126861
H     21.568836    15.074019    19.503762     0.095460
H     18.475631    17.713828    20.031458     0.127165
H     46.832155    31.167205    14.780748     0.120889
H     29.703773     8.290710    12.950876     0.126860
H     31.060667     6.972662     7.710667     0.095460
H     30.706975     3.605141    10.023605     0.127165
H     42.304886    28.753876    18.619017     0.120889
H     37.941602    26.910465    16.027792     0.126861
H     34.423965    29.476018    19.503762     0.095460
H     38.256710    30.834908    20.031458     0.127165
H     49.629545    24.324491    24.457806     0.120889
H     34.604027    14.973773     3.499598     0.126861
H     33.247133     9.593908     4.003666     0.095460
H     33.600826    10.652059     0.057758     0.127165
H     54.156814    27.138803    20.903076     0.120889
H     26.366198    24.081302    20.028833     0.126860
H     29.883835    28.213662    21.289003     0.095460
H     26.051090    29.164142    22.394277     0.127165
H     22.002914     9.989322     5.350473     0.120889
H     26.366198    13.046823     6.224716     0.126861
H     29.883835     8.914463     4.964546     0.095460
H     26.051090     7.963983     3.859272     0.127165
H     17.475645    12.803634     1.795743     0.120889
H     34.604027    22.154352    22.753951     0.126860
H     33.247133    27.534217    22.249883     0.095460
H     33.600825    26.476066    26.195791     0.127165
H     10.150986     8.374249     7.634532     0.120889
H     37.941602    10.217660    10.225757     0.126861
H     34.423965     7.652107     6.749787     0.095460
H     38.256710     6.293217     6.222091     0.127165
H     14.678255     5.960920    11.472801     0.120889
H     29.703773    28.837415    13.302673     0.126861
H     31.060667    30.155463    18.542882     0.095460
H     30.706975    33.522984    16.229944     0.127165
H     12.327805     8.732535     1.795743     0.120888
H     27.819554    18.890790    22.753951     0.126861
H     23.838901    15.025752    22.249883     0.095460
H     24.578441    15.861135    26.195791     0.127165
H     12.501436    14.060421     5.350473     0.120889
H     39.825821    16.310385     6.224716     0.126861
H     41.645731    21.422928     4.964546     0.095460
H     44.385244    18.578914     3.859272     0.127165
H     19.652464     9.731282    11.472801     0.120889
H     24.481979    11.305514    13.302673     0.126861
H     22.662069    11.821595    18.542882     0.095461
H     19.922556     9.831527    16.229944     0.127165
H     19.826095     4.603887     7.634532     0.120889
H     36.488246    27.749561    10.225757     0.126861
H     40.468899    25.985975     6.749787     0.095460
H     39.729359    29.984674     6.222091     0.127165
H     13.900131    12.153892    11.472801     0.120889
H     42.275948    15.549259    13.302673     0.126860
H     42.738964    13.715129    18.542882     0.095460
H     45.832169    12.337676    16.229944     0.127165
H     18.253769    14.867958     7.634532     0.120889
H     22.031852    17.724967    10.225757     0.126861
H     21.568836    22.054106     6.749787     0.095461
H     18.475631    19.414297     6.222091     0.127165
H     18.427400     6.309925     1.795743     0.120889
H     34.038119    14.647045    22.753951     0.126861
H     39.375666    13.132218    22.249883     0.095460
H     38.282433    13.354986    26.195791     0.127165
H     13.726500     3.796351     5.350473     0.120889
H     30.269681    26.334979     6.224716     0.126861
H     24.932134    25.354797     4.964546     0.095460
H     26.025367    29.149291     3.859272     0.127165
H     24.237610    13.993590     4.050923     0.080179
H     36.925539    21.318969    24.770223     0.080179
H     27.382261    30.459914    11.842976     0.080180
H     40.070190     8.483776    11.842976     0.080180
H     32.153900    13.054249    24.770223     0.080180
H     32.153900    27.705007     4.050923     0.080180
H     19.465971    16.748497    11.842976     0.080179
H     44.841829    16.748497    11.842976     0.080179
H     36.925539    30.459914    11.842976     0.080180
H     24.237610     8.483776    11.842976     0.080179
H     27.382261    21.318969    24.770223     0.080180
H     40.070190    13.993590     4.050923     0.080180
H     40.070190    23.134535    22.202626     0.080179
H     27.382261    15.809156     1.483326     0.080179
H     24.237610    28.644349    14.410573     0.080180
H     36.925539     6.668211    14.410573     0.080180
H     36.925539    15.809156     1.483326     0.080180
H     24.237610    23.134535    22.202626     0.080180
H     40.070190    28.644349    14.410573     0.080180
H     27.382261     6.668211    14.410573     0.080179
H     19.465971    20.379628    14.410573     0.080179
H     44.841829    20.379628    14.410573     0.080179
H     32.153900    24.073876     1.483326     0.080180
H     32.153900     9.423118    22.202626     0.080180
H     23.578455    17.088220     1.580464     0.088159
H     40.729345    20.039905    24.673085     0.088159
H     23.578455    29.941977    10.669442     0.088158
H     40.729345     7.186148    15.584107     0.088159
H     29.144295    10.399588    24.673085     0.088158
H     35.163505    26.728537     1.580464     0.088158
H     18.012615    16.826466    15.584107     0.088159
H     46.295185    20.301659    10.669442     0.088159
H     37.719740    31.679573    15.584107     0.088159
H     26.588060     5.448552    10.669442     0.088159
H     26.588060    25.252694    24.673085     0.088158
H     37.719740    11.875431     1.580464     0.088158
H     37.719740    25.252694    24.673085     0.088159
H     26.588060    11.875431     1.580464     0.088159
H     26.588060    31.679573    15.584107     0.088159
H     37.719740     5.448552    10.669442     0.088158
H     40.729345    17.088220     1.580464     0.088158
H     23.578455    20.039905    24.673085     0.088158
H     40.729345    29.941977    10.669442     0.088159
H     23.578455     7.186148    15.584107     0.088159
H     18.012615    20.301659    10.669442     0.088159
H     46.295185    16.826466    15.584107     0.088159
H     29.144295    26.728537     1.580464     0.088158
H     35.163505    10.399588    24.673085     0.088158
H     20.379142    15.983658     6.828548     0.082894
H     35.806583    16.455185    26.056647     0.082894
H     28.501217    30.051505     6.828548     0.082893
H     43.928658    11.765903    12.793354     0.082894
H     28.501217    16.455185    26.056647     0.082893
H     35.806583    30.051505     6.828548     0.082893
H     20.379142    11.765903    12.793354     0.082894
H     43.928658    15.983658     6.828548     0.082893
H     32.153900    32.160382    12.793354     0.082894
H     24.031825     9.657025     6.828548     0.082894
H     32.153900    22.781817    26.056647     0.082894
H     40.275975     9.657025     6.828548     0.082893
H     40.275975    27.471100    19.425001     0.082894
H     32.153900    14.346308     0.196902     0.082894
H     24.031825    27.471100    19.425001     0.082893
H     32.153900     4.967743    13.460195     0.082893
H     35.806583    20.672940     0.196902     0.082893
H     20.379142    21.144467    19.425001     0.082894
H     43.928658    25.362222    13.460195     0.082894
H     28.501217     7.076620    19.425001     0.082894
H     20.379142    25.362222    13.460195     0.082894
H     43.928658    21.144467    19.425001     0.082894
H     28.501217    20.672940     0.196902     0.082894
H     35.806583     7.076620    19.425001     0.082893
H     21.179774    14.604348     1.556835     0.077477
H     23.237624    11.040048     1.556835     0.077477
H      8.916276     5.147814     9.889712     0.077477
H     10.974126     6.335914    13.250166     0.077475
H     14.019100     2.201698     1.556835     0.077477
H     18.134800     2.201698     1.556835     0.077475
H     16.076950    15.174265    13.250166     0.077477
H     16.076950    17.550465     9.889712     0.077477
H     21.179774     6.335914    13.250166     0.077477
H     23.237624     5.147814     9.889712     0.077477
H     10.974126    14.604348     1.556835     0.077476
H      8.916276    11.040048     1.556835     0.077476
H     41.070176    26.088077    24.696714     0.077477
H     43.128026    22.523777    24.696714     0.077477
H     55.391524    31.980311    16.363837     0.077477
H     53.333674    30.792211    13.003383     0.077475
H     55.391524    26.088077    24.696714     0.077476
H     53.333674    22.523777    24.696714     0.077476
H     43.128026    30.792211    13.003383     0.077477
H     41.070176    31.980311    16.363837     0.077477
H     48.230850    21.953860    13.003383     0.077477
H     48.230850    19.577660    16.363837     0.077477
H     46.173000    34.926427    24.696714     0.077475
H     50.288700    34.926427    24.696714     0.077476
C     21.429610    13.166933     4.904951     0.131481
C     20.125126    13.241746     5.279589    -0.080728
C     24.927954    16.988902     4.365703     0.131778
C     25.118627    16.748497     5.676017    -0.057186
C     21.608707    18.542528     5.852966     0.234717
C     22.186191    20.766874     5.463101     0.024737
C     19.718058    17.140199     2.384347     0.130607
C     19.445071    18.288758     3.088993    -0.055276
C     19.674007    10.564251     0.914411     0.131480
C     19.411309     9.584626     1.819371    -0.080726
C     38.397866    19.572277    22.689630     0.131779
C     37.189201    19.224943    22.210502    -0.057185
C     38.080507    15.919055    24.171643     0.234717
C     39.683057    14.953352    22.781517     0.024737
C     24.026037     8.115466     1.279073     0.130607
C     24.113817     6.859978     0.725648    -0.055274
C     12.479893     4.383532     9.655268     0.131481
C     12.742591     4.910194     8.430015    -0.080727
C     25.909934    27.916080    10.889710     0.131778
C     27.118599    27.348577    10.721949    -0.057185
C     26.227293    28.095595     6.951415     0.234717
C     24.624743    26.463071     6.504317     0.024737
C      8.127863     3.911077     7.224977     0.130607
C      8.040083     2.970807     6.225767    -0.055276
C     10.724290     9.013409    10.778920     0.131481
C     12.028774     9.391559    10.724575    -0.080727
C     39.379846     9.778991    14.562056     0.131778
C     39.189173    10.934233    13.898629    -0.057185
C     42.699093    11.699072    15.531075     0.234716
C     42.121609    12.072952    17.758163     0.024736
C     12.435842     7.961384    15.365152     0.130607
C     12.708829     9.008582    16.213142    -0.055275
C     15.388857     5.525779     0.914411     0.131481
C     14.671825     6.243094     1.819371    -0.080727
C     29.905056    12.652522    22.689630     0.131778
C     30.208589    13.872924    22.210502    -0.057185
C     26.899953    14.753974    24.171643     0.234717
C     25.262355    13.848976    22.781517     0.024737
C     11.092131     2.981203     1.279073     0.130607
C      9.960957     3.532927     0.725648    -0.055275
C     16.765043     2.704041     4.904951     0.131481
C     17.482075     3.796351     5.279589    -0.080727
C     34.402744    25.609496     4.365703     0.131778
C     34.099211    25.564571     5.676017    -0.057186
C     37.407847    27.707235     5.852966     0.234716
C     39.045445    26.094946     5.463101     0.024737
C     21.061769     2.199656     2.384347     0.130607
C     22.192943     1.861790     3.088993    -0.055275
C     18.520646    14.051881    10.778920     0.131481
C     18.195892    12.733090    10.724575    -0.080727
C     20.932832    16.698745    14.562056     0.131778
C     22.028637    16.286252    13.898629    -0.057186
C     20.936047    12.864153    15.531075     0.234717
C     21.548579    13.177328    17.758163     0.024737
C     16.753790    13.095647    15.365152     0.130607
C     17.524197    12.335634    16.213142    -0.055276
C     13.633254    14.846423     9.655268     0.131480
C     13.958008    14.355590     8.430015    -0.080727
C     43.374968    19.295487    10.889710     0.131779
C     42.279163    18.532504    10.721949    -0.057186
C     43.371753    18.930888     6.951415     0.234717
C     42.759221    21.135000     6.504317     0.024737
C     15.400110    18.851620     7.224977     0.130607
C     14.629703    19.397775     6.225767    -0.055274
C     18.985913     4.780803    10.778920     0.131480
C     18.006184     5.721444    10.724575    -0.080727
C     36.149022    29.214451    14.562056     0.131779
C     35.243890    28.471703    13.898629    -0.057186
C     32.826560    31.128963    15.531075     0.234717
C     32.791512    30.441907    17.758163     0.024737
C     19.041218     6.789063    15.365152     0.130607
C     17.997824     6.501877    16.213142    -0.055275
C     22.117703     8.616138     9.655268     0.131481
C     21.530251     8.580310     8.430015    -0.080727
C     27.176798     8.480621    10.889710     0.131778
C     27.063938     9.811107    10.721949    -0.057186
C     26.862654     8.665704     6.951415     0.234717
C     29.077736     8.094117     6.504317     0.024737
C     24.702877     5.083397     7.224977     0.130607
C     25.561064     5.477512     6.225767    -0.055275
C     13.167987    11.756064     0.914411     0.131481
C     14.147716    12.018374     1.819371    -0.080727
C     28.158778    23.467388    22.689630     0.131778
C     29.063910    22.594320    22.210502    -0.057186
C     31.481240    25.019158    24.171643     0.234716
C     31.516288    26.889859    22.781517     0.024736
C     13.112682    16.749426     1.279073     0.130607
C     14.156076    17.453189     0.725648    -0.055275
C     10.036197    11.975120     4.904951     0.131481
C     10.623649    10.807997     5.279589    -0.080727
C     37.131002    13.093790     4.365703     0.131778
C     37.243862    13.379120     5.676017    -0.057185
C     37.445146     9.442425     5.852966     0.234717
C     35.230064     8.830368     5.463101     0.024736
C      7.451023     8.506239     2.384347     0.130607
C      6.592836     7.695546     3.088993    -0.055276
C     42.190097    25.153005    21.348598     0.131481
C     42.777549    26.320128    20.973960    -0.080727
C     37.131002    24.034335    21.887846     0.131778
C     37.243862    23.749005    20.577532    -0.057185
C     37.445146    27.685700    20.400583     0.234717
C     35.230064    28.297757    20.790448     0.024737
C     39.604923    28.621886    23.869202     0.130607
C     38.746736    29.432579    23.164556    -0.055276
C     45.321887    25.372061    25.339138     0.131480
C     46.301616    25.109751    24.434178    -0.080727
C     28.158778    13.660737     3.563919     0.131779
C     29.063910    14.533805     4.043047    -0.057186
C     31.481240    12.108967     2.081906     0.234717
C     31.516288    10.238266     3.472032     0.024737
C     45.266582    20.378699    24.974476     0.130607
C     46.309976    19.674936    25.527901    -0.055274
C     54.271603    28.511987    16.598281     0.131481
C     53.684151    28.547815    17.823534    -0.080727
C     27.176798    28.647504    15.363839     0.131778
C     27.063938    27.317018    15.531600    -0.057185
C     26.862654    28.462421    19.302134     0.234717
C     29.077736    29.034008    19.749232     0.024736
C     56.856777    32.044728    19.028572     0.130608
C     57.714964    31.650613    20.027782    -0.055275
C     51.139813    32.347322    15.474629     0.131481
C     50.160084    31.406681    15.528974    -0.080727
C     36.149022     7.913674    11.691493     0.131778
C     35.243890     8.656422    12.354920    -0.057186
C     32.826560     5.999162    10.722474     0.234716
C     32.791512     6.686218     8.495386     0.024736
C     51.195118    30.339062    10.888397     0.130607
C     50.151724    30.626248    10.040407    -0.055275
C     51.827907    26.563874    25.339138     0.131480
C     51.565209    27.543499    24.434178    -0.080726
C     38.397866    17.555848     3.563919     0.131778
C     37.189201    17.903182     4.043047    -0.057185
C     38.080507    21.209070     2.081906     0.234717
C     39.683057    22.174773     3.472032     0.024737
C     56.179937    29.012659    24.974476     0.130607
C     56.267717    30.268147    25.527901    -0.055275
C     53.583510    23.961192    21.348598     0.131481
C     52.279026    23.886379    20.973960    -0.080727
C     24.927954    20.139223    21.887846     0.131778
C     25.118627    20.379628    20.577532    -0.057186
C     21.608707    18.585597    20.400583     0.234716
C     22.186191    16.361251    20.790448     0.024736
C     51.871958    19.987926    23.869202     0.130607
C     51.598971    18.839367    23.164556    -0.055275
C     42.878190    28.114716    15.474629     0.131481
C     44.182674    27.736566    15.528974    -0.080727
C     39.379846    27.349134    11.691493     0.131778
C     39.189173    26.193892    12.354920    -0.057185
C     42.699093    25.429053    10.722474     0.234717
C     42.121609    25.055173     8.495386     0.024737
C     44.589742    29.166741    10.888397     0.130607
C     44.862729    28.119543    10.040407    -0.055276
C     44.633793    32.744593    16.598281     0.131480
C     44.896491    32.217931    17.823534    -0.080727
C     25.909934     9.212045    15.363839     0.131779
C     27.118599     9.779548    15.531600    -0.057186
C     26.227293     9.032530    19.302134     0.234717
C     24.624743    10.665054    19.749232     0.024736
C     40.281763    33.217048    19.028572     0.130607
C     40.193983    34.157318    20.027782    -0.055275
C     50.674546    23.076244    15.474629     0.131480
C     50.349792    24.395035    15.528974    -0.080727
C     20.932832    20.429380    11.691493     0.131779
C     22.028637    20.841873    12.354920    -0.057185
C     20.936047    24.263972    10.722474     0.234717
C     21.548579    23.950797     8.495386     0.024737
C     48.907690    24.032478    10.888397     0.130607
C     49.678097    24.792491    10.040407    -0.055274
C     45.787154    22.281702    16.598281     0.131481
C     46.111908    22.772535    17.823534    -0.080727
C     43.374968    17.832638    15.363839     0.131778
C     42.279163    18.595621    15.531600    -0.057185
C     43.371753    18.197237    19.302134     0.234717
C     42.759221    15.993125    19.749232     0.024737
C     47.554010    18.276505    19.028572     0.130607
C     46.783603    17.730350    20.027782    -0.055276
C     47.542757    31.602346    25.339138     0.131481
C     46.825725    30.885031    24.434178    -0.080727
C     29.905056    24.475603     3.563919     0.131778
C     30.208589    23.255201     4.043047    -0.057185
C     26.899953    22.374151     2.081906     0.234716
C     25.262355    23.279149     3.472032     0.024737
C     43.246031    34.146922    24.974476     0.130607
C     42.114857    33.595198    25.527901    -0.055275
C     48.918943    34.424084    21.348598     0.131481
C     49.635975    33.331774    20.973960    -0.080727
C     34.402744    11.518629    21.887846     0.131778
C     34.099211    11.563554    20.577532    -0.057185
C     37.407847     9.420890    20.400583     0.234717
C     39.045445    11.033179    20.790448     0.024736
C     53.215669    34.928469    23.869202     0.130607
C     54.346843    35.266335    23.164556    -0.055276
C     42.878190    23.961192    21.348598     0.131491
C     44.182674    23.886379    20.973960    -0.080736
C     39.379846    20.139223    21.887846     0.131785
C     39.189173    20.379628    20.577532    -0.057197
C     42.699093    18.585597    20.400583     0.234747
C     42.121609    16.361251    20.790448     0.024832
C     44.589742    19.987926    23.869202     0.130629
C     44.862729    18.839367    23.164556    -0.055286
C     44.633793    26.563874    25.339138     0.131490
C     44.896491    27.543499    24.434178    -0.080734
C     25.909934    17.555848     3.563919     0.131786
C     27.118599    17.903182     4.043047    -0.057197
C     26.227293    21.209070     2.081906     0.234746
C     24.624743    22.174773     3.472032     0.024832
C     40.281763    29.012659    24.974476     0.130629
C     40.193983    30.268147    25.527901    -0.055285
C     51.827907    32.744593    16.598281     0.131491
C     51.565209    32.217931    17.823534    -0.080736
C     38.397866     9.212045    15.363839     0.131785
C     37.189201     9.779548    15.531600    -0.057197
C     38.080507     9.032530    19.302134     0.234747
C     39.683057    10.665054    19.749232     0.024831
C     56.179937    33.217048    19.028572     0.130630
C     56.267717    34.157318    20.027782    -0.055286
C     53.583510    28.114716    15.474629     0.131492
C     52.279026    27.736566    15.528974    -0.080735
C     24.927954    27.349134    11.691493     0.131785
C     25.118627    26.193892    12.354920    -0.057197
C     21.608707    25.429053    10.722474     0.234746
C     22.186191    25.055173     8.495386     0.024832
C     51.871958    29.166741    10.888397     0.130629
C     51.598971    28.119543    10.040407    -0.055285
C     48.918943    31.602346    25.339138     0.131491
C     49.635975    30.885031    24.434178    -0.080736
C     34.402744    24.475603     3.563919     0.131785
C     34.099211    23.255201     4.043047    -0.057197
C     37.407847    22.374151     2.081906     0.234746
C     39.045445    23.279149     3.472032     0.024832
C     53.215669    34.146922    24.974476     0.130630
C     54.346843    33.595198    25.527901    -0.055285
C     47.542757    34.424084    21.348598     0.131492
C     46.825725    33.331774    20.973960    -0.080735
C     29.905056    11.518629    21.887846     0.131785
C     30.208589    11.563554    20.577532    -0.057197
C     26.899953     9.420890    20.400583     0.234746
C     25.262355    11.033179    20.790448     0.024832
C     43.246031    34.928469    23.869202     0.130629
C     42.114857    35.266335    23.164556    -0.055285
C     45.787154    23.076244    15.474629     0.131491
C     46.111908    24.395035    15.528974    -0.080736
C     43.374968    20.429380    11.691493     0.131785
C     42.279163    20.841873    12.354920    -0.057197
C     43.371753    24.263972    10.722474     0.234747
C     42.759221    23.950797     8.495386     0.024832
C     47.554010    24.032478    10.888397     0.130629
C     46.783603    24.792491    10.040407    -0.055286
C     50.674546    22.281702    16.598281     0.131491
C     50.349792    22.772535    17.823534    -0.080735
C     20.932832    17.832638    15.363839     0.131786
C     22.028637    18.595621    15.531600    -0.057197
C     20.936047    18.197237    19.302134     0.234746
C     21.548579    15.993125    19.749232     0.024832
C     48.907690    18.276505    19.028572     0.130629
C     49.678097    17.730350    20.027782    -0.055285
C     45.321887    32.347322    15.474629     0.131491
C     46.301616    31.406681    15.528974    -0.080736
C     28.158778     7.913674    11.691493     0.131786
C     29.063910     8.656422    12.354920    -0.057197
C     31.481240     5.999162    10.722474     0.234746
C     31.516288     6.686218     8.495386     0.024832
C     45.266582    30.339062    10.888397     0.130629
C     46.309976    30.626248    10.040407    -0.055285
C     42.190097    28.511987    16.598281     0.131492
C     42.777549    28.547815    17.823534    -0.080736
C     37.131002    28.647504    15.363839     0.131785
C     37.243862    27.317018    15.531600    -0.057197
C     37.445146    28.462421    19.302134     0.234747
C     35.230064    29.034008    19.749232     0.024832
C     39.604923    32.044728    19.028572     0.130629
C     38.746736    31.650613    20.027782    -0.055286
C     51.139813    25.372061    25.339138     0.131492
C     50.160084    25.109751    24.434178    -0.080735
C     36.149022    13.660737     3.563919     0.131786
C     35.243890    14.533805     4.043047    -0.057197
C     32.826560    12.108967     2.081906     0.234746
C     32.791512    10.238266     3.472032     0.024831
C     51.195118    20.378699    24.974476     0.130629
C     50.151724    19.674936    25.527901    -0.055285
C     54.271603    25.153005    21.348598     0.131491
C     53.684151    26.320128    20.973960    -0.080736
C     27.176798    24.034335    21.887846     0.131785
C     27.063938    23.749005    20.577532    -0.057197
C     26.862654    27.685700    20.400583     0.234746
C     29.077736    28.297757    20.790448     0.024832
C     56.856777    28.621886    23.869202     0.130630
C     57.714964    29.432579    23.164556    -0.055286
C     22.117703    11.975120     4.904951     0.131491
C     21.530251    10.807997     5.279589    -0.080736
C     27.176798    13.093790     4.365703     0.131785
C     27.063938    13.379120     5.676017    -0.057197
C     26.862654     9.442425     5.852966     0.234747
C     29.077736     8.830368     5.463101     0.024832
C     24.702877     8.506239     2.384347     0.130629
C     25.561064     7.695546     3.088993    -0.055286
C     18.985913    11.756064     0.914411     0.131490
C     18.006184    12.018374     1.819371    -0.080736
C     36.149022    23.467388    22.689630     0.131786
C     35.243890    22.594320    22.210502    -0.057197
C     32.826560    25.019158    24.171643     0.234746
C     32.791512    26.889859    22.781517     0.024832
C     19.041218    16.749426     1.279073     0.130629
C     17.997824    17.453189     0.725648    -0.055285
C     10.036197     8.616138     9.655268     0.131491
C     10.623649     8.580310     8.430015    -0.080735
C     37.131002     8.480621    10.889710     0.131785
C     37.243862     9.811107    10.721949    -0.057197
C     37.445146     8.665704     6.951415     0.234746
C     35.230064     8.094117     6.504317     0.024832
C      7.451023     5.083397     7.224977     0.130630
C      6.592836     5.477512     6.225767    -0.055286
C     13.167987     4.780803    10.778920     0.131492
C     14.147716     5.721444    10.724575    -0.080735
C     28.158778    29.214451    14.562056     0.131786
C     29.063910    28.471703    13.898629    -0.057197
C     31.481240    31.128963    15.531075     0.234746
C     31.516288    30.441907    17.758163     0.024831
C     13.112682     6.789063    15.365152     0.130629
C     14.156076     6.501877    16.213142    -0.055285
C     12.479893    10.564251     0.914411     0.131491
C     12.742591     9.584626     1.819371    -0.080734
C     25.909934    19.572277    22.689630     0.131785
C     27.118599    19.224943    22.210502    -0.057197
C     26.227293    15.919055    24.171643     0.234746
C     24.624743    14.953352    22.781517     0.024832
C      8.127863     8.115466     1.279073     0.130630
C      8.040083     6.859978     0.725648    -0.055286
C     10.724290    13.166933     4.904951     0.131492
C     12.028774    13.241746     5.279589    -0.080735
C     39.379846    16.988902     4.365703     0.131786
C     39.189173    16.748497     5.676017    -0.057197
C     42.699093    18.542528     5.852966     0.234746
C     42.121609    20.766874     5.463101     0.024832
C     12.435842    17.140199     2.384347     0.130629
C     12.708829    18.288758     3.088993    -0.055285
C     21.429610     9.013409    10.778920     0.131491
C     20.125126     9.391559    10.724575    -0.080736
C     24.927954     9.778991    14.562056     0.131785
C     25.118627    10.934233    13.898629    -0.057197
C     21.608707    11.699072    15.531075     0.234747
C     22.186191    12.072952    17.758163     0.024832
C     19.718058     7.961384    15.365152     0.130629
C     19.445071     9.008582    16.213142    -0.055286
C     19.674007     4.383532     9.655268     0.131491
C     19.411309     4.910194     8.430015    -0.080736
C     38.397866    27.916080    10.889710     0.131786
C     37.189201    27.348577    10.721949    -0.057197
C     38.080507    28.095595     6.951415     0.234747
C     39.683057    26.463071     6.504317     0.024832
C     24.026037     3.911077     7.224977     0.130630
C     24.113817     2.970807     6.225767    -0.055285
C     13.633254    14.051881    10.778920     0.131490
C     13.958008    12.733090    10.724575    -0.080736
C     43.374968    16.698745    14.562056     0.131786
C     42.279163    16.286252    13.898629    -0.057197
C     43.371753    12.864153    15.531075     0.234746
C     42.759221    13.177328    17.758163     0.024832
C     15.400110    13.095647    15.365152     0.130629
C     14.629703    12.335634    16.213142    -0.055285
C     18.520646    14.846423     9.655268     0.131492
C     18.195892    14.355590     8.430015    -0.080736
C     20.932832    19.295487    10.889710     0.131785
C     22.028637    18.532504    10.721949    -0.057197
C     20.936047    18.930888     6.951415     0.234747
C     21.548579    21.135000     6.504317     0.024832
C     16.753790    18.851620     7.224977     0.130629
C     17.524197    19.397775     6.225767    -0.055286
C     16.765043     5.525779     0.914411     0.131492
C     17.482075     6.243094     1.819371    -0.080735
C     34.402744    12.652522    22.689630     0.131786
C     34.099211    13.872924    22.210502    -0.057197
C     37.407847    14.753974    24.171643     0.234746
C     39.045445    13.848976    22.781517     0.024831
C     21.061769     2.981203     1.279073     0.130629
C     22.192943     3.532927     0.725648    -0.055285
C     15.388857     2.704041     4.904951     0.131491
C     14.671825     3.796351     5.279589    -0.080735
C     29.905056    25.609496     4.365703     0.131785
C     30.208589    25.564571     5.676017    -0.057197
C     26.899953    27.707235     5.852966     0.234747
C     25.262355    26.094946     5.463101     0.024832
C     11.092131     2.199656     2.384347     0.130630
C      9.960957     1.861790     3.088993    -0.055286
C     23.451125    13.539513     4.326060     0.178776
C     36.438729    21.037909    25.534727     0.178775
C     27.869071    31.087008    11.323156     0.178776
C     40.856675     8.591819    11.323156     0.178776
C     32.153900    13.616368    25.534727     0.178776
C     32.153900    28.613161     4.326060     0.178776
C     19.166297    16.013360    11.323156     0.178776
C     45.141503    16.013360    11.323156     0.178775
C     36.438729    31.087008    11.323156     0.178775
C     23.451125     8.591819    11.323156     0.178776
C     27.869071    21.037909    25.534727     0.178776
C     40.856675    13.539513     4.326060     0.178776
C     40.856675    23.588612    21.927489     0.178776
C     27.869071    16.090216     0.718822     0.178775
C     23.451125    28.536306    14.930393     0.178777
C     36.438729     6.041117    14.930393     0.178777
C     36.438729    16.090216     0.718822     0.178776
C     23.451125    23.588612    21.927489     0.178776
C     40.856675    28.536306    14.930393     0.178776
C     27.869071     6.041117    14.930393     0.178775
C     19.166297    21.114765    14.930393     0.178775
C     45.141503    21.114765    14.930393     0.178776
C     32.153900    23.511757     0.718822     0.178776
C     32.153900     8.514964    21.927489     0.178777
C     24.157225    17.151337     2.333941     0.173202
C     40.150575    19.976788    23.919608     0.173202
C     24.157225    29.210552    10.861093     0.173203
C     40.150575     7.917573    15.392456     0.173203
C     29.379018    10.932376    23.919608     0.173203
C     34.928782    26.195749     2.333941     0.173203
C     18.935432    16.961984    15.392456     0.173202
C     45.372368    20.166141    10.861093     0.173202
C     37.375693    30.812631    15.392456     0.173202
C     26.932107     6.315494    10.861093     0.173202
C     26.932107    24.783023    23.919608     0.173204
C     37.375693    12.345102     2.333941     0.173204
C     37.375693    24.783023    23.919608     0.173202
C     26.932107    12.345102     2.333941     0.173202
C     26.932107    30.812631    15.392456     0.173203
C     37.375693     6.315494    10.861093     0.173203
C     40.150575    17.151337     2.333941     0.173203
C     24.157225    19.976788    23.919608     0.173203
C     40.150575    29.210552    10.861093     0.173202
C     24.157225     7.917573    15.392456     0.173202
C     18.935432    20.166141    10.861093     0.173202
C     45.372368    16.961984    15.392456     0.173202
C     29.379018    26.195749     2.333941     0.173204
C     34.928782    10.932376    23.919608     0.173204
C     20.665312    16.880302     6.686779     0.194327
C     36.440015    16.089473    25.447565     0.194327
C     27.867785    29.355352     6.686779     0.194327
C     43.642488    11.931123    13.685975     0.194327
C     27.867785    16.089473    25.447565     0.194327
C     36.440015    29.355352     6.686779     0.194327
C     20.665312    11.931123    13.685975     0.194327
C     43.642488    16.880302     6.686779     0.194327
C     32.153900    31.829942    13.685975     0.194327
C     24.951426     9.456533     6.686779     0.194326
C     32.153900    23.513241    25.447565     0.194327
C     39.356374     9.456533     6.686779     0.194327
C     39.356374    27.671592    19.566770     0.194327
C     32.153900    13.614884     0.805984     0.194327
C     24.951426    27.671592    19.566770     0.194327
C     32.153900     5.298183    12.567574     0.194327
C     36.440015    21.038652     0.805984     0.194326
C     20.665312    20.247823    19.566770     0.194327
C     43.642488    25.197002    12.567574     0.194327
C     27.867785     7.772773    19.566770     0.194327
C     20.665312    25.197002    12.567574     0.194327
C     43.642488    20.247823    19.566770     0.194326
C     27.867785    21.038652     0.805984     0.194327
C     36.440015     7.772773    19.566770     0.194327
C     20.585570    15.339485     1.660800     0.183971
C     23.577169    10.157884     1.660800     0.183971
C      8.576731     4.951778     9.023345     0.183970
C     11.568330     6.678978    13.908605     0.183970
C     13.085351     2.348725     1.660800     0.183970
C     19.068549     2.348725     1.660800     0.183970
C     16.076950    14.488137    13.908605     0.183971
C     16.076950    17.942538     9.023345     0.183971
C     20.585570     6.678978    13.908605     0.183971
C     23.577169     4.951778     9.023345     0.183971
C     11.568330    15.339485     1.660800     0.183970
C      8.576731    10.157884     1.660800     0.183970
C     40.730631    26.970241    24.592749     0.183971
C     43.722230    21.788640    24.592749     0.183971
C     55.731069    32.176347    17.230204     0.183970
C     52.739470    30.449147    12.344944     0.183970
C     55.731069    26.970241    24.592749     0.183970
C     52.739470    21.788640    24.592749     0.183970
C     43.722230    30.449147    12.344944     0.183971
C     40.730631    32.176347    17.230204     0.183971
C     48.230850    22.639988    12.344944     0.183971
C     48.230850    19.185587    17.230204     0.183971
C     45.239251    34.779400    24.592749     0.183970
C     51.222449    34.779400    24.592749     0.183970
N     19.557931    12.041022     5.547375    -0.091678
N     26.298675    17.199604     6.117077    -0.121796
N     22.219953    19.436017     5.019416    -0.288110
N     18.384957    18.958363     2.524804    -0.109829
N     22.292299    14.184058     4.531363    -0.371423
N     23.789063    16.730861     3.575208    -0.368234
N     21.447294    17.220024     5.655014    -0.374084
N     20.724796    16.199187     2.662897    -0.368642
N     18.499425     9.931402     2.759248    -0.091677
N     37.089524    19.397589    20.887324    -0.121797
N     39.276953    16.069238    23.529218    -0.288111
N     24.961073     6.067478     1.463635    -0.109830
N     36.643228    19.842384    26.108629    -0.371423
N     38.894322    19.459407    24.004670    -0.368234
N     37.478586    16.800848    24.992854    -0.374085
N     23.255308     9.192738     0.807822    -0.368642
N     13.654475     5.911911     8.443666    -0.091677
N     27.218276    26.158621    11.325781    -0.121796
N     25.030847    27.539973     7.307150    -0.288110
N      7.192827     3.402421     5.232595    -0.109831
N     27.664572    31.229580    10.004702    -0.371423
N     25.413478    29.118289    10.344948    -0.368234
N     26.829214    29.163771     7.509040    -0.374084
N      8.898592     3.825868     8.397723    -0.368642
N     12.595969     9.243789     9.503260    -0.091678
N     38.009125    11.500437    14.176916    -0.121797
N     42.087847    11.211023    16.651313    -0.288110
N     13.768943     8.699862    17.032515    -0.109830
N     42.015501     9.000229    11.862404    -0.371423
N     40.518737     8.947692    14.582271    -0.368234
N     42.860506    11.071607    14.350190    -0.374084
N     11.429104     7.910333    14.385107    -0.368642
N     15.428084     6.859421     2.759248    -0.091677
N     30.407943    13.872924    20.887324    -0.121796
N     26.431792    13.642729    23.529218    -0.288110
N      8.851004     3.195432     1.463635    -0.109830
N     31.016295    14.037030    26.108629    -0.371423
N     29.559080    12.279013    24.004670    -0.368235
N     27.964568    14.834357    24.992854    -0.374084
N     12.410441     3.110037     0.807822    -0.368642
N     16.725816     4.887918     5.547375    -0.091678
N     33.899857    24.317066     6.117077    -0.121797
N     37.876008    26.731136     5.019416    -0.288110
N     23.302896     2.445073     2.524804    -0.109830
N     33.291505    29.294462     4.531363    -0.371423
N     34.748720    26.724825     3.575208    -0.368234
N     36.343232    28.508274     5.655014    -0.374084
N     19.743459     1.798301     2.662897    -0.368642
N     17.784322    12.315770     9.503260    -0.091678
N     23.109008    17.025102    14.176916    -0.121796
N     20.819007    13.637532    16.651313    -0.288111
N     16.726780    11.571908    17.032515    -0.109829
N     18.940576    14.805582    11.862404    -0.371423
N     19.643461    16.128086    14.582271    -0.368234
N     20.311940    13.038098    14.350190    -0.374084
N     17.212947    13.993033    14.385107    -0.368642
N     14.369578    13.065016     8.443666    -0.091677
N     41.198792    19.041159    11.325781    -0.121797
N     43.488793    20.244853     7.307150    -0.288111
N     15.427120    19.915712     5.232595    -0.109830
N     45.367224    16.119175    10.004702    -0.371423
N     44.664339    19.124326    10.344948    -0.368235
N     43.995860    17.875521     7.509040    -0.374085
N     14.940953    18.226754     8.397723    -0.368642
N     17.850559     6.286534     9.503260    -0.091677
N     35.343567    27.166649    14.176916    -0.121797
N     33.554845    30.843633    16.651313    -0.288111
N     17.735127     7.574323    17.032515    -0.109829
N     35.505623    31.886376    11.862404    -0.371423
N     36.299502    30.616409    14.582271    -0.368234
N     33.289254    31.582483    14.350190    -0.374085
N     19.588799     5.942728    14.385107    -0.368642
N     20.206797     8.869166     8.443666    -0.091678
N     28.044632    10.492408    11.325781    -0.121796
N     27.942061     7.907362     7.307150    -0.288111
N     25.610903     4.527960     5.232595    -0.109830
N     23.429904     8.343432    10.004702    -0.371423
N     26.383883     7.449573    10.344948    -0.368234
N     25.636626     8.652895     7.509040    -0.374084
N     24.391305     5.793473     8.397723    -0.368642
N     14.303341    11.055271     2.759248    -0.091678
N     28.964233    22.421675    20.887324    -0.121797
N     30.752955    25.980220    23.529218    -0.288111
N     14.418773    18.583184     1.463635    -0.109830
N     28.802177    21.812773    26.108629    -0.371423
N     28.008298    23.953767    24.004670    -0.368234
N     31.018546    24.056983    24.992854    -0.374084
N     12.565101    15.543318     0.807822    -0.368642
N     11.947103    10.917154     5.547375    -0.091677
N     36.263168    14.175518     6.117077    -0.121796
N     36.365739     9.525035     5.019416    -0.288110
N      6.542997     6.442658     2.524804    -0.109831
N     40.877896    12.213668     4.531363    -0.371423
N     37.923917    12.236502     3.575208    -0.368234
N     38.671174     9.963889     5.655014    -0.374084
N      7.762595     9.848606     2.662897    -0.368642
N     44.101003    26.210971    20.706174    -0.091678
N     36.263168    22.952607    20.136472    -0.121796
N     36.365739    27.603090    21.234133    -0.288111
N     38.696897    30.685467    23.728745    -0.109830
N     40.877896    24.914457    21.722186    -0.371423
N     37.923917    24.891623    22.678341    -0.368234
N     38.671174    27.164236    20.598535    -0.374084
N     39.916495    27.279519    23.590652    -0.368642
N     46.457241    26.072854    23.494301    -0.091677
N     28.964233    14.706450     5.366225    -0.121797
N     30.752955    11.147905     2.724331    -0.288111
N     46.572673    18.544941    24.789914    -0.109830
N     28.802177    15.315352     0.144920    -0.371423
N     28.008298    13.174358     2.248879    -0.368234
N     31.018546    13.071142     1.260695    -0.374084
N     44.719001    21.584807    25.445727    -0.368642
N     52.360697    28.258959    17.809883    -0.091677
N     28.044632    26.635717    14.927768    -0.121796
N     27.942061    29.220763    18.946399    -0.288110
N     57.764803    32.600165    21.020954    -0.109830
N     23.429904    28.784693    16.248847    -0.371423
N     26.383883    29.678552    15.908601    -0.368234
N     25.636626    28.475230    18.744509    -0.374085
N     56.545205    31.334652    17.855826    -0.368642
N     50.004459    30.841591    16.750289    -0.091678
N     35.343567     9.961476    12.076633    -0.121797
N     33.554845     6.284492     9.602236    -0.288111
N     49.889027    29.553802     9.221034    -0.109830
N     35.505623     5.241749    14.391145    -0.371423
N     36.299502     6.511716    11.671278    -0.368234
N     33.289254     5.545642    11.903359    -0.374084
N     51.742699    31.185397    11.868442    -0.368642
N     50.653325    27.196723    23.494301    -0.091677
N     37.089524    17.730536     5.366225    -0.121796
N     39.276953    21.058887     2.724331    -0.288110
N     57.114973    31.060647    24.789914    -0.109830
N     36.643228    17.285741     0.144920    -0.371423
N     38.894322    17.668718     2.248879    -0.368234
N     37.478586    20.327277     1.260695    -0.374084
N     55.409208    27.935387    25.445727    -0.368642
N     51.711831    25.087103    20.706174    -0.091678
N     26.298675    19.928521    20.136472    -0.121797
N     22.219953    17.692108    21.234133    -0.288111
N     50.538857    18.169762    23.728745    -0.109830
N     22.292299    22.944067    21.722186    -0.371423
N     23.789063    20.397264    22.678341    -0.368234
N     21.447294    19.908101    20.598535    -0.374084
N     52.878696    20.928938    23.590652    -0.368642
N     44.749869    27.884336    16.750289    -0.091678
N     38.009125    25.627688    12.076633    -0.121796
N     42.087847    25.917102     9.602236    -0.288110
N     45.922843    28.428263     9.221034    -0.109830
N     42.015501    28.127896    14.391145    -0.371423
N     40.518737    28.180433    11.671278    -0.368234
N     42.860506    26.056518    11.903359    -0.374084
N     43.583004    29.217792    11.868442    -0.368642
N     45.808375    31.216214    17.809883    -0.091677
N     27.218276    10.969504    14.927768    -0.121797
N     25.030847     9.588152    18.946399    -0.288111
N     39.346727    33.725704    21.020954    -0.109830
N     27.664572     5.898545    16.248847    -0.371423
N     25.413478     8.009836    15.908601    -0.368234
N     26.829214     7.964354    18.744509    -0.374085
N     41.052492    33.302257    17.855826    -0.368642
N     49.938222    24.812355    16.750289    -0.091677
N     23.109008    20.103023    12.076633    -0.121797
N     20.819007    23.490593     9.602236    -0.288111
N     48.880680    25.556217     9.221034    -0.109830
N     18.940576    22.322543    14.391145    -0.371423
N     19.643461    21.000039    11.671278    -0.368234
N     20.311940    24.090027    11.903359    -0.374085
N     49.366847    23.135092    11.868442    -0.368642
N     46.523478    24.063109    17.809883    -0.091678
N     41.198792    18.086966    14.927768    -0.121796
N     43.488793    16.883272    18.946399    -0.288111
N     47.581020    17.212413    21.020954    -0.109829
N     45.367224    21.008950    16.248847    -0.371423
N     44.664339    18.003799    15.908601    -0.368235
N     43.995860    19.252604    18.744509    -0.374084
N     47.094853    18.901371    17.855826    -0.368642
N     47.581984    30.268704    23.494301    -0.091678
N     30.407943    23.255201     5.366225    -0.121797
N     26.431792    23.485396     2.724331    -0.288111
N     41.004904    33.932693    24.789914    -0.109830
N     31.016295    23.091095     0.144920    -0.371423
N     29.559080    24.849112     2.248879    -0.368235
N     27.964568    22.293768     1.260695    -0.374084
N     44.564341    34.018088    25.445727    -0.368642
N     48.879716    32.240207    20.706174    -0.091677
N     33.899857    12.811059    20.136472    -0.121796
N     37.876008    10.396989    21.234133    -0.288110
N     55.456796    34.683052    23.728745    -0.109831
N     33.291505     7.833663    21.722186    -0.371423
N     34.748720    10.403300    22.678341    -0.368234
N     36.343232     8.619851    20.598535    -0.374084
N     51.897359    35.329824    23.590652    -0.368642
N     44.749869    25.087103    20.706174    -0.091618
N     38.009125    19.928521    20.136472    -0.121720
N     42.087847    17.692108    21.234133    -0.288124
N     45.922843    18.169762    23.728745    -0.109772
N     42.015501    22.944067    21.722186    -0.371424
N     40.518737    20.397264    22.678341    -0.368234
N     42.860506    19.908101    20.598535    -0.374087
N     43.583004    20.928938    23.590652    -0.368644
N     45.808375    27.196723    23.494301    -0.091618
N     27.218276    17.730536     5.366225    -0.121721
N     25.030847    21.058887     2.724331    -0.288125
N     39.346727    31.060647    24.789914    -0.109773
N     27.664572    17.285741     0.144920    -0.371423
N     25.413478    17.668718     2.248879    -0.368234
N     26.829214    20.327277     1.260695    -0.374087
N     41.052492    27.935387    25.445727    -0.368644
N     50.653325    31.216214    17.809883    -0.091618
N     37.089524    10.969504    14.927768    -0.121720
N     39.276953     9.588152    18.946399    -0.288123
N     57.114973    33.725704    21.020954    -0.109773
N     36.643228     5.898545    16.248847    -0.371424
N     38.894322     8.009836    15.908601    -0.368234
N     37.478586     7.964354    18.744509    -0.374087
N     55.409208    33.302257    17.855826    -0.368644
N     51.711831    27.884336    16.750289    -0.091619
N     26.298675    25.627688    12.076633    -0.121720
N     22.219953    25.917102     9.602236    -0.288124
N     50.538857    28.428263     9.221034    -0.109773
N     22.292299    28.127896    14.391145    -0.371423
N     23.789063    28.180433    11.671278    -0.368234
N     21.447294    26.056518    11.903359    -0.374086
N     52.878696    29.217792    11.868442    -0.368644
N     48.879716    30.268704    23.494301    -0.091617
N     33.899857    23.255201     5.366225    -0.121720
N     37.876008    23.485396     2.724331    -0.288124
N     55.456796    33.932693    24.789914    -0.109773
N     33.291505    23.091095     0.144920    -0.371424
N     34.748720    24.849112     2.248879    -0.368235
N     36.343232    22.293768     1.260695    -0.374087
N     51.897359    34.018088    25.445727    -0.368644
N     47.581984    32.240207    20.706174    -0.091619
N     30.407943    12.811059    20.136472    -0.121720
N     26.431792    10.396989    21.234133    -0.288124
N     41.004904    34.683052    23.728745    -0.109773
N     31.016295     7.833663    21.722186    -0.371423
N     29.559080    10.403300    22.678341    -0.368234
N     27.964568     8.619851    20.598535    -0.374086
N     44.564341    35.329824    23.590652    -0.368644
N     46.523478    24.812355    16.750289    -0.091618
N     41.198792    20.103023    12.076633    -0.121720
N     43.488793    23.490593     9.602236    -0.288124
N     47.581020    25.556217     9.221034    -0.109773
N     45.367224    22.322543    14.391145    -0.371424
N     44.664339    21.000039    11.671278    -0.368234
N     43.995860    24.090027    11.903359    -0.374087
N     47.094853    23.135092    11.868442    -0.368644
N     49.938222    24.063109    17.809883    -0.091618
N     23.109008    18.086966    14.927768    -0.121721
N     20.819007    16.883272    18.946399    -0.288124
N     48.880680    17.212413    21.020954    -0.109773
N     18.940576    21.008950    16.248847    -0.371424
N     19.643461    18.003799    15.908601    -0.368235
N     20.311940    19.252604    18.744509    -0.374087
N     49.366847    18.901371    17.855826    -0.368644
N     46.457241    30.841591    16.750289    -0.091618
N     28.964233     9.961476    12.076633    -0.121721
N     30.752955     6.284492     9.602236    -0.288125
N     46.572673    29.553802     9.221034    -0.109773
N     28.802177     5.241749    14.391145    -0.371424
N     28.008298     6.511716    11.671278    -0.368234
N     31.018546     5.545642    11.903359    -0.374087
N     44.719001    31.185397    11.868442    -0.368644
N     44.101003    28.258959    17.809883    -0.091618
N     36.263168    26.635717    14.927768    -0.121720
N     36.365739    29.220763    18.946399    -0.288124
N     38.696897    32.600165    21.020954    -0.109772
N     40.877896    28.784693    16.248847    -0.371423
N     37.923917    29.678552    15.908601    -0.368234
N     38.671174    28.475230    18.744509    -0.374087
N     39.916495    31.334652    17.855826    -0.368644
N     50.004459    26.072854    23.494301    -0.091619
N     35.343567    14.706450     5.366225    -0.121720
N     33.554845    11.147905     2.724331    -0.288124
N     49.889027    18.544941    24.789914    -0.109773
N     35.505623    15.315352     0.144920    -0.371423
N     36.299502    13.174358     2.248879    -0.368234
N     33.289254    13.071142     1.260695    -0.374087
N     51.742699    21.584807    25.445727    -0.368644
N     52.360697    26.210971    20.706174    -0.091617
N     28.044632    22.952607    20.136472    -0.121720
N     27.942061    27.603090    21.234133    -0.288124
N     57.764803    30.685467    23.728745    -0.109774
N     23.429904    24.914457    21.722186    -0.371424
N     26.383883    24.891623    22.678341    -0.368234
N     25.636626    27.164236    20.598535    -0.374087
N     56.545205    27.279519    23.590652    -0.368644
N     20.206797    10.917154     5.547375    -0.091618
N     28.044632    14.175518     6.117077    -0.121720
N     27.942061     9.525035     5.019416    -0.288124
N     25.610903     6.442658     2.524804    -0.109773
N     23.429904    12.213668     4.531363    -0.371424
N     26.383883    12.236502     3.575208    -0.368234
N     25.636626     9.963889     5.655014    -0.374087
N     24.391305     9.848606     2.662897    -0.368644
N     17.850559    11.055271     2.759248    -0.091617
N     35.343567    22.421675    20.887324    -0.121720
N     33.554845    25.980220    23.529218    -0.288125
N     17.735127    18.583184     1.463635    -0.109773
N     35.505623    21.812773    26.108629    -0.371424
N     36.299502    23.953767    24.004670    -0.368234
N     33.289254    24.056983    24.992854    -0.374087
N     19.588799    15.543318     0.807822    -0.368644
N     11.947103     8.869166     8.443666    -0.091618
N     36.263168    10.492408    11.325781    -0.121720
N     36.365739     7.907362     7.307150    -0.288124
N      6.542997     4.527960     5.232595    -0.109773
N     40.877896     8.343432    10.004702    -0.371424
N     37.923917     7.449573    10.344948    -0.368234
N     38.671174     8.652895     7.509040    -0.374087
N      7.762595     5.793473     8.397723    -0.368644
N     14.303341     6.286534     9.503260    -0.091619
N     28.964233    27.166649    14.176916    -0.121720
N     30.752955    30.843633    16.651313    -0.288124
N     14.418773     7.574323    17.032515    -0.109773
N     28.802177    31.886376    11.862404    -0.371423
N     28.008298    30.616409    14.582271    -0.368234
N     31.018546    31.582483    14.350190    -0.374086
N     12.565101     5.942728    14.385107    -0.368644
N     13.654475     9.931402     2.759248    -0.091618
N     27.218276    19.397589    20.887324    -0.121720
N     25.030847    16.069238    23.529218    -0.288124
N      7.192827     6.067478     1.463635    -0.109773
N     27.664572    19.842384    26.108629    -0.371424
N     25.413478    19.459407    24.004670    -0.368234
N     26.829214    16.800848    24.992854    -0.374087
N      8.898592     9.192738     0.807822    -0.368644
N     12.595969    12.041022     5.547375    -0.091619
N     38.009125    17.199604     6.117077    -0.121721
N     42.087847    19.436017     5.019416    -0.288124
N     13.768943    18.958363     2.524804    -0.109773
N     42.015501    14.184058     4.531363    -0.371423
N     40.518737    16.730861     3.575208    -0.368234
N     42.860506    17.220024     5.655014    -0.374087
N     11.429104    16.199187     2.662897    -0.368644
N     19.557931     9.243789     9.503260    -0.091618
N     26.298675    11.500437    14.176916    -0.121720
N     22.219953    11.211023    16.651313    -0.288124
N     18.384957     8.699862    17.032515    -0.109772
N     22.292299     9.000229    11.862404    -0.371424
N     23.789063     8.947692    14.582271    -0.368234
N     21.447294    11.071607    14.350190    -0.374087
N     20.724796     7.910333    14.385107    -0.368644
N     18.499425     5.911911     8.443666    -0.091617
N     37.089524    26.158621    11.325781    -0.121721
N     39.276953    27.539973     7.307150    -0.288124
N     24.961073     3.402421     5.232595    -0.109773
N     36.643228    31.229580    10.004702    -0.371423
N     38.894322    29.118289    10.344948    -0.368234
N     37.478586    29.163771     7.509040    -0.374087
N     23.255308     3.825868     8.397723    -0.368644
N     14.369578    12.315770     9.503260    -0.091618
N     41.198792    17.025102    14.176916    -0.121721
N     43.488793    13.637532    16.651313    -0.288124
N     15.427120    11.571908    17.032515    -0.109773
N     45.367224    14.805582    11.862404    -0.371424
N     44.664339    16.128086    14.582271    -0.368234
N     43.995860    13.038098    14.350190    -0.374087
N     14.940953    13.993033    14.385107    -0.368644
N     17.784322    13.065016     8.443666    -0.091618
N     23.109008    19.041159    11.325781    -0.121720
N     20.819007    20.244853     7.307150    -0.288124
N     16.726780    19.915712     5.232595    -0.109772
N     18.940576    16.119175    10.004702    -0.371424
N     19.643461    19.124326    10.344948    -0.368235
N     20.311940    17.875521     7.509040    -0.374087
N     17.212947    18.226754     8.397723    -0.368644
N     16.725816     6.859421     2.759248    -0.091619
N     33.899857    13.872924    20.887324    -0.121721
N     37.876008    13.642729    23.529218    -0.288124
N     23.302896     3.195432     1.463635    -0.109773
N     33.291505    14.037030    26.108629    -0.371423
N     34.748720    12.279013    24.004670    -0.368235
N     36.343232    14.834357    24.992854    -0.374087
N     19.743459     3.110037     0.807822    -0.368644
N     15.428084     4.887918     5.547375    -0.091618
N     30.407943    24.317066     6.117077    -0.121720
N     26.431792    26.731136     5.019416    -0.288123
N      8.851004     2.445073     2.524804    -0.109774
N     31.016295    29.294462     4.531363    -0.371424
N     29.559080    26.724825     3.575208    -0.368234
N     27.964568    28.508274     5.655014    -0.374087
N     12.410441     1.798301     2.662897    -0.368644

The following XYZ coordinates are in angstroms. Other properties are in atomic units.
The sperically averaged electron density of each atom fit to a function of the form exp(a - br)
eigen_1, eigen_2 and eigen_3 are the three eigenvalues of traceless quadrupole moment tensor
  atom number  atomic symbol              X              Y              Z     net charge C6 coefficient C8 coefficient C10 coefficient fluctuating dipole atomic polarizability isotropic forcefield polarizability              a              b squared Pearson coefficient          <r^3>          <r^4>         wp_QDO          m_QDO          q_QDO       dipole_x       dipole_y       dipole_z         dipole            Qxy            Qxz            Qyz     Q(x^2-y^2)  Q(3z^2 - R^2)        eigen_1        eigen_2        eigen_3 static polarizability      alpha(xx)      alpha(xy)      alpha(xz)      alpha(yy)      alpha(yz)      alpha(zz) atomic spin moment
            1             Co      22.023814      16.095599       4.144385       0.633642     140.779963 0.27669380E+04  0.95669388E+05                                19.690843                           15.480891       0.799442       2.072227                    0.994473      51.787923     140.424867       0.545392       0.324806      -1.222978      -0.003433       0.022603       0.003902       0.023193       0.001200       0.006086      -0.004188      -0.017960      -0.060416      -0.022220       0.002710       0.019510             24.305537      25.067124      -0.828725      -1.649947      26.253170       3.843226      21.596316           2.707893
            2             Co      38.062822      18.595436      25.555730       0.633642     140.779900 0.27669350E+04  0.95669244E+05                                19.690821                           15.480867       0.799444       2.072228                    0.994473      51.787901     140.424700       0.545393       0.324805      -1.222979       0.009864      -0.018890      -0.009154       0.023193      -0.018696      -0.007983       0.001943      -0.000616       0.016961      -0.022230       0.002719       0.019511             24.305518      19.525147      -0.244902      -1.237100      28.774656       0.992411      24.616750           2.707895
            3             Co      26.244978      30.292652       9.013368       0.633642     140.780067 0.27669410E+04  0.95669525E+05                                19.690858                           15.480903       0.799442       2.072228                    0.994473      51.787932     140.424957       0.545392       0.324806      -1.222978      -0.009865      -0.014927      -0.014759       0.023194       0.013749       0.014960      -0.001058      -0.009103      -0.008493      -0.022220       0.002721       0.019499             24.305556      19.525198       1.247980      -0.181493      25.702504       2.078541      27.688967           2.707894
            4             Co      42.283986       9.272563      13.793615       0.633641     140.780063 0.27669406E+04  0.95669503E+05                                19.690854                           15.480901       0.799443       2.072228                    0.994473      51.787945     140.424967       0.545392       0.324806      -1.222978       0.003433       0.011213       0.020010       0.023193      -0.006148       0.000890       0.009058       0.019508       0.051983      -0.022224       0.002714       0.019510             24.305551      25.067108       1.831824       0.231333      24.529425       4.452676      23.320120           2.707894
            5             Co      29.226609      13.431099      25.555730       0.633643     140.780026 0.27669406E+04  0.95669507E+05                                19.690854                           15.480902       0.799442       2.072228                    0.994473      51.787923     140.424920       0.545392       0.324806      -1.222978      -0.021292       0.000901      -0.009154       0.023194       0.009076       0.005670       0.005937       0.032675       0.016963      -0.022220       0.002721       0.019499             24.305549      26.674382      -3.882701       1.477949      21.625490       0.575190      24.616775           2.707893
            6             Co      35.081191      28.571206       4.144385       0.633641     140.780059 0.27669403E+04  0.95669493E+05                                19.690854                           15.480901       0.799443       2.072228                    0.994473      51.787941     140.424954       0.545392       0.324806      -1.222978       0.021292      -0.008329       0.003902       0.023193      -0.008381      -0.006674      -0.003183       0.006883      -0.060417      -0.022224       0.002714       0.019510             24.305552      26.674346      -0.099235       4.153330      24.645931      -0.492721      21.596378           2.707893
            7             Co      19.042183      14.436900      13.793615       0.633642     140.779980 0.27669385E+04  0.95669406E+05                                19.690842                           15.480890       0.799442       2.072228                    0.994473      51.787932     140.424881       0.545392       0.324806      -1.222978       0.007995      -0.008580       0.020010       0.023193       0.011516       0.007396      -0.005306       0.000878       0.051984      -0.022220       0.002710       0.019510             24.305536      23.077399      -0.683058       3.740476      26.519095      -2.426692      23.320114           2.707894
            8             Co      45.265617      17.817045       9.013368       0.633643     140.779869 0.27669349E+04  0.95669233E+05                                19.690814                           15.480863       0.799444       2.072228                    0.994473      51.787900     140.424668       0.545394       0.324805      -1.222979      -0.007995       0.016006      -0.014758       0.023193      -0.010820      -0.008399      -0.012432      -0.019281      -0.008495      -0.022230       0.002719       0.019511             24.305511      23.077382      -3.298866       1.890853      22.150261      -0.882104      27.688889           2.707894
            9             Co      35.135531      31.982724      13.793615       0.633642     140.779881 0.27669356E+04  0.95669270E+05                                19.690821                           15.480870       0.799441       2.072227                    0.994473      51.787902     140.424713       0.545393       0.324805      -1.222979      -0.011427      -0.002634       0.020010       0.023193      -0.005382      -0.008295      -0.003757      -0.020403       0.051982      -0.022230       0.002719       0.019511             24.305518      26.250205      -1.148746      -3.971838      23.346237      -2.025997      23.320110           2.707893
           10             Co      24.951105       7.582491       9.013368       0.633642     140.779925 0.27669367E+04  0.95669329E+05                                19.690836                           15.480885       0.799444       2.072228                    0.994473      51.787918     140.424827       0.545392       0.324806      -1.222978       0.017859      -0.001079      -0.014759       0.023193      -0.002943      -0.006572       0.013484       0.028366      -0.008493      -0.022220       0.002710       0.019510             24.305529      25.238955       2.050893      -1.709319      19.988726      -1.196448      27.688905           2.707894
           11             Co      29.172269      23.665652      25.555730       0.633642     140.780052 0.27669403E+04  0.95669490E+05                                19.690851                           15.480899       0.799443       2.072228                    0.994473      51.787942     140.424944       0.545392       0.324806      -1.222978       0.011428       0.017988      -0.009153       0.023193       0.009606       0.002303      -0.007885      -0.032075       0.016962      -0.022224       0.002714       0.019510             24.305547      26.250253       4.127570      -0.240912      22.049612      -1.567562      24.616776           2.707891
           12             Co      39.356695      11.025382       4.144385       0.633642     140.780102 0.27669431E+04  0.95669613E+05                                19.690859                           15.480908       0.799442       2.072227                    0.994473      51.787946     140.424992       0.545392       0.324806      -1.222978      -0.017859      -0.014275       0.003902       0.023194       0.007166       0.000578       0.007365       0.011058      -0.060417      -0.022220       0.002721       0.019499             24.305554      25.238950       0.927937      -2.503346      26.081376      -3.350519      21.596336           2.707893
           13             Co      39.356695      26.102743      22.109164       0.633642     140.779978 0.27669392E+04  0.95669438E+05                                19.690843                           15.480893       0.799442       2.072228                    0.994473      51.787930     140.424878       0.545392       0.324806      -1.222978      -0.017858       0.014275      -0.003902       0.023193      -0.007177      -0.000584       0.007365       0.011058      -0.060417      -0.022220       0.002710       0.019509             24.305533      25.238955      -0.927936       2.503370      26.081327      -3.350509      21.596318           2.707893
           14             Co      29.172269      13.462473       0.697819       0.633642     140.779961 0.27669374E+04  0.95669348E+05                                19.690828                           15.480875       0.799441       2.072227                    0.994473      51.787916     140.424765       0.545393       0.324805      -1.222979       0.011427      -0.017987       0.009154       0.023193      -0.009615      -0.002309      -0.007885      -0.032075       0.016961      -0.022230       0.002719       0.019511             24.305524      26.250200      -4.127604       0.240906      22.049617      -1.567568      24.616756           2.707894
           15             Co      24.951105      29.545634      17.240181       0.633643     140.779970 0.27669384E+04  0.95669412E+05                                19.690846                           15.480894       0.799445       2.072228                    0.994473      51.787915     140.424876       0.545392       0.324806      -1.222978       0.017860       0.001080       0.014759       0.023194       0.002933       0.006564       0.013484       0.028366      -0.008492      -0.022220       0.002721       0.019499             24.305542      25.238942      -2.050870       1.709310      19.988736      -1.196445      27.688948           2.707891
           16             Co      35.135531       5.145401      12.459934       0.633641     140.780072 0.27669411E+04  0.95669527E+05                                19.690854                           15.480902       0.799443       2.072228                    0.994473      51.787951     140.424982       0.545392       0.324806      -1.222978      -0.011427       0.002633      -0.020010       0.023193       0.005373       0.008289      -0.003758      -0.020403       0.051983      -0.022225       0.002714       0.019510             24.305552      26.250269       1.148730       3.971811      23.346270      -2.026001      23.320116           2.707892
           17             Co      38.062822      18.532689       0.697819       0.633642     140.780064 0.27669409E+04  0.95669523E+05                                19.690858                           15.480904       0.799443       2.072228                    0.994473      51.787931     140.424959       0.545391       0.324806      -1.222978       0.009865       0.018891       0.009153       0.023194       0.018687       0.007977       0.001942      -0.000618       0.016963      -0.022220       0.002721       0.019499             24.305556      19.525196       0.244891       1.237104      28.774693       0.992347      24.616778           2.707894
           18             Co      22.023814      21.032526      22.109164       0.633641     140.780044 0.27669399E+04  0.95669474E+05                                19.690853                           15.480900       0.799443       2.072228                    0.994473      51.787937     140.424943       0.545392       0.324806      -1.222978      -0.003433      -0.022604      -0.003902       0.023193      -0.001210      -0.006093      -0.004189      -0.017959      -0.060417      -0.022224       0.002714       0.019510             24.305551      25.067092       0.828719       1.649957      26.253182       3.843246      21.596380           2.707894
           19             Co      42.283986      27.855562      12.459934       0.633642     140.779979 0.27669386E+04  0.95669409E+05                                19.690840                           15.480889       0.799443       2.072228                    0.994473      51.787935     140.424878       0.545392       0.324806      -1.222978       0.003433      -0.011213      -0.020010       0.023193       0.006138      -0.000897       0.009058       0.019507       0.051984      -0.022220       0.002710       0.019510             24.305531      25.067135      -1.831815      -0.231341      24.529349       4.452675      23.320110           2.707895
           20             Co      26.244978       6.835473      17.240181       0.633642     140.779895 0.27669350E+04  0.95669241E+05                                19.690819                           15.480866       0.799443       2.072228                    0.994473      51.787901     140.424692       0.545393       0.324805      -1.222979      -0.009864       0.014927       0.014758       0.023193      -0.013759      -0.014966      -0.001057      -0.009101      -0.008496      -0.022230       0.002719       0.019511             24.305517      19.525149      -1.247980       0.181480      25.702514       2.078588      27.688888           2.707892
           21             Co      19.042183      22.691225      12.459934       0.633642     140.779936 0.27669365E+04  0.95669306E+05                                19.690824                           15.480871       0.799442       2.072227                    0.994473      51.787913     140.424744       0.545393       0.324805      -1.222979       0.007995       0.008579      -0.020010       0.023193      -0.011525      -0.007402      -0.005305       0.000879       0.051982      -0.022230       0.002719       0.019511             24.305523      23.077389       0.683084      -3.740492      26.519060      -2.426711      23.320121           2.707895
           22             Co      45.265617      19.311080      17.240181       0.633643     140.779894 0.27669364E+04  0.95669311E+05                                19.690832                           15.480883       0.799445       2.072229                    0.994473      51.787912     140.424793       0.545392       0.324806      -1.222978      -0.007994      -0.016006       0.014758       0.023193       0.010812       0.008392      -0.012433      -0.019281      -0.008492      -0.022219       0.002710       0.019509             24.305524      23.077391       3.298861      -1.890824      22.150273      -0.882075      27.688909           2.707894
           23             Co      29.226609      23.697026       0.697819       0.633643     140.779900 0.27669365E+04  0.95669331E+05                                19.690845                           15.480895       0.799443       2.072228                    0.994473      51.787896     140.424825       0.545391       0.324806      -1.222978      -0.021291      -0.000901       0.009153       0.023193      -0.009085      -0.005677       0.005936       0.032676       0.016961      -0.022223       0.002714       0.019509             24.305539      26.674338       3.882709      -1.478000      21.625507       0.575148      24.616773           2.707893
           24             Co      35.081191       8.556919      22.109164       0.633642     140.780035 0.27669407E+04  0.95669515E+05                                19.690858                           15.480905       0.799440       2.072227                    0.994473      51.787923     140.424946       0.545391       0.324806      -1.222978       0.021292       0.008329      -0.003901       0.023194       0.008371       0.006666      -0.003182       0.006883      -0.060415      -0.022219       0.002721       0.019499             24.305556      26.674383       0.099190      -4.153304      24.645953      -0.492694      21.596331           2.707894
           25             Co      42.283986      21.032526      22.109164       0.633643     140.779733 0.27669329E+04  0.95669159E+05                                19.690818                           15.480874       0.799444       2.072229                    0.994473      51.787879     140.424677       0.545393       0.324806      -1.222978       0.003433      -0.022604      -0.003902       0.023193       0.001200       0.006086      -0.004188      -0.017960      -0.060416      -0.022220       0.002710       0.019510             24.305505      25.067095      -0.828725      -1.649940      26.253132       3.843220      21.596289           2.707895
           26             Co      26.244978      18.532689       0.697819       0.633643     140.779634 0.27669290E+04  0.95668981E+05                                19.690798                           15.480852       0.799444       2.072229                    0.994473      51.787842     140.424494       0.545394       0.324805      -1.222979      -0.009864       0.018890       0.009154       0.023193      -0.018696      -0.007983       0.001943      -0.000616       0.016961      -0.022230       0.002719       0.019511             24.305490      19.525125      -0.244903      -1.237093      28.774619       0.992406      24.616725           2.707893
           27             Co      38.062822       6.835473      17.240181       0.633644     140.779700 0.27669323E+04  0.95669150E+05                                19.690828                           15.480882       0.799443       2.072228                    0.994473      51.787847     140.424669       0.545392       0.324806      -1.222978       0.009865       0.014927       0.014759       0.023194       0.013749       0.014959      -0.001057      -0.009104      -0.008492      -0.022219       0.002720       0.019499             24.305520      19.525169       1.247974      -0.181488      25.702468       2.078534      27.688923           2.707896
           28             Co      22.023814      27.855562      12.459934       0.633642     140.779838 0.27669356E+04  0.95669282E+05                                19.690831                           15.480886       0.799444       2.072228                    0.994473      51.787900     140.424786       0.545392       0.324806      -1.222978      -0.003433      -0.011214      -0.020010       0.023194      -0.006148       0.000890       0.009058       0.019508       0.051983      -0.022225       0.002714       0.019510             24.305522      25.067082       1.831816       0.231335      24.529395       4.452668      23.320090           2.707895
           29             Co      35.081191      23.697026       0.697819       0.633645     140.779754 0.27669345E+04  0.95669241E+05                                19.690830                           15.480886       0.799443       2.072228                    0.994473      51.787864     140.424709       0.545392       0.324806      -1.222978       0.021292      -0.000901       0.009154       0.023194       0.009076       0.005670       0.005937       0.032675       0.016963      -0.022220       0.002721       0.019499             24.305519      26.674347      -3.882693       1.477942      21.625461       0.575186      24.616748           2.707893
           30             Co      29.226609       8.556919      22.109164       0.633643     140.779752 0.27669333E+04  0.95669184E+05                                19.690826                           15.480881       0.799445       2.072229                    0.994473      51.787875     140.424709       0.545392       0.324806      -1.222978      -0.021292       0.008329      -0.003902       0.023194      -0.008381      -0.006674      -0.003183       0.006884      -0.060416      -0.022224       0.002714       0.019510             24.305517      26.674305      -0.099231       4.153320      24.645896      -0.492724      21.596348           2.707893
           31             Co      45.265617      22.691225      12.459934       0.633644     140.779694 0.27669319E+04  0.95669116E+05                                19.690813                           15.480869       0.799445       2.072229                    0.994473      51.787874     140.424646       0.545393       0.324806      -1.222978      -0.007995       0.008580      -0.020010       0.023193       0.011516       0.007396      -0.005306       0.000878       0.051984      -0.022220       0.002710       0.019510             24.305500      23.077369      -0.683053       3.740467      26.519054      -2.426689      23.320076           2.707896
           32             Co      19.042183      19.311080      17.240181       0.633644     140.779622 0.27669294E+04  0.95668991E+05                                19.690792                           15.480848       0.799445       2.072229                    0.994473      51.787847     140.424476       0.545394       0.324805      -1.222979       0.007995      -0.016006       0.014758       0.023193      -0.010820      -0.008399      -0.012432      -0.019280      -0.008496      -0.022230       0.002719       0.019511             24.305483      23.077359      -3.298860       1.890846      22.150233      -0.882103      27.688857           2.707893
           33             Co      29.172269       5.145401      12.459934       0.633644     140.779642 0.27669303E+04  0.95669035E+05                                19.690795                           15.480852       0.799444       2.072229                    0.994473      51.787856     140.424519       0.545394       0.324805      -1.222979       0.011427       0.002634      -0.020010       0.023193      -0.005382      -0.008296      -0.003758      -0.020402       0.051982      -0.022230       0.002719       0.019511             24.305485      26.250166      -1.148743      -3.971832      23.346213      -2.025990      23.320076           2.707894
           34             Co      39.356695      29.545634      17.240181       0.633643     140.779754 0.27669329E+04  0.95669161E+05                                19.690818                           15.480872       0.799446       2.072229                    0.994473      51.787886     140.424688       0.545393       0.324806      -1.222978      -0.017859       0.001079       0.014760       0.023194      -0.002943      -0.006572       0.013484       0.028367      -0.008493      -0.022220       0.002710       0.019510             24.305505      25.238928       2.050893      -1.709314      19.988711      -1.196442      27.688878           2.707893
           35             Co      35.135531      13.462473       0.697819       0.633643     140.779809 0.27669348E+04  0.95669247E+05                                19.690827                           15.480883       0.799446       2.072229                    0.994473      51.787892     140.424749       0.545392       0.324806      -1.222978      -0.011428      -0.017988       0.009153       0.023194       0.009606       0.002303      -0.007885      -0.032077       0.016963      -0.022224       0.002715       0.019510             24.305518      26.250217       4.127564      -0.240912      22.049586      -1.567554      24.616750           2.707894
           36             Co      24.951105      26.102743      22.109164       0.633644     140.779745 0.27669348E+04  0.95669257E+05                                19.690832                           15.480889       0.799442       2.072228                    0.994473      51.787862     140.424720       0.545392       0.324806      -1.222978       0.017860       0.014275      -0.003902       0.023194       0.007166       0.000577       0.007365       0.011058      -0.060415      -0.022219       0.002720       0.019499             24.305521      25.238912       0.927933      -2.503344      26.081342      -3.350509      21.596308           2.707897
           37             Co      24.951105      11.025382       4.144385       0.633644     140.779678 0.27669323E+04  0.95669135E+05                                19.690816                           15.480875       0.799444       2.072228                    0.994473      51.787864     140.424640       0.545392       0.324806      -1.222978       0.017859      -0.014275       0.003902       0.023193      -0.007177      -0.000584       0.007365       0.011059      -0.060416      -0.022219       0.002710       0.019509             24.305500      25.238918      -0.927933       2.503368      26.081294      -3.350498      21.596289           2.707894
           38             Co      35.135531      23.665652      25.555730       0.633644     140.779635 0.27669299E+04  0.95669018E+05                                19.690798                           15.480854       0.799443       2.072228                    0.994473      51.787845     140.424505       0.545394       0.324805      -1.222979      -0.011427       0.017987      -0.009154       0.023193      -0.009615      -0.002309      -0.007885      -0.032075       0.016961      -0.022230       0.002719       0.019511             24.305488      26.250157      -4.127596       0.240907      22.049584      -1.567559      24.616722           2.707895
           39             Co      39.356695       7.582491       9.013368       0.633643     140.779854 0.27669363E+04  0.95669316E+05                                19.690834                           15.480886       0.799445       2.072229                    0.994473      51.787895     140.424788       0.545392       0.324806      -1.222978      -0.017860      -0.001080      -0.014760       0.023195       0.002933       0.006563       0.013484       0.028367      -0.008492      -0.022220       0.002721       0.019499             24.305526      25.238921      -2.050871       1.709307      19.988726      -1.196440      27.688930           2.707894
           40             Co      29.172269      31.982724      13.793615       0.633643     140.779746 0.27669336E+04  0.95669199E+05                                19.690825                           15.480882       0.799444       2.072229                    0.994473      51.787879     140.424722       0.545392       0.324806      -1.222978       0.011428      -0.002633       0.020010       0.023194       0.005373       0.008289      -0.003758      -0.020403       0.051983      -0.022224       0.002714       0.019510             24.305515      26.250227       1.148727       3.971803      23.346242      -2.025994      23.320077           2.707894
           41             Co      26.244978      18.595436      25.555730       0.633643     140.779837 0.27669357E+04  0.95669293E+05                                19.690834                           15.480886       0.799445       2.072229                    0.994473      51.787887     140.424771       0.545392       0.324806      -1.222978      -0.009865      -0.018891      -0.009153       0.023194       0.018687       0.007977       0.001942      -0.000618       0.016963      -0.022220       0.002721       0.019499             24.305525      19.525172       0.244892       1.237097      28.774654       0.992342      24.616750           2.707893
           42             Co      42.283986      16.095599       4.144385       0.633643     140.779822 0.27669349E+04  0.95669253E+05                                19.690829                           15.480883       0.799445       2.072229                    0.994473      51.787894     140.424761       0.545392       0.324806      -1.222978       0.003433       0.022604       0.003902       0.023194      -0.001210      -0.006093      -0.004189      -0.017959      -0.060418      -0.022224       0.002714       0.019510             24.305521      25.067064       0.828720       1.649950      26.253145       3.843241      21.596354           2.707894
           43             Co      22.023814       9.272563      13.793615       0.633643     140.779697 0.27669321E+04  0.95669128E+05                                19.690815                           15.480872       0.799444       2.072229                    0.994473      51.787873     140.424657       0.545393       0.324806      -1.222978      -0.003433       0.011214       0.020010       0.023193       0.006138      -0.000897       0.009058       0.019507       0.051983      -0.022220       0.002710       0.019510             24.305500      25.067106      -1.831808      -0.231344      24.529318       4.452667      23.320077           2.707895
           44             Co      38.062822      30.292652       9.013368       0.633643     140.779722 0.27669312E+04  0.95669071E+05                                19.690801                           15.480854       0.799445       2.072229                    0.994473      51.787867     140.424554       0.545394       0.324805      -1.222979       0.009864      -0.014927      -0.014759       0.023193      -0.013758      -0.014967      -0.001057      -0.009102      -0.008497      -0.022231       0.002719       0.019511             24.305495      19.525131      -1.247975       0.181477      25.702491       2.078582      27.688863           2.707892
           45             Co      45.265617      14.436900      13.793615       0.633644     140.779672 0.27669304E+04  0.95669036E+05                                19.690795                           15.480850       0.799445       2.072229                    0.994473      51.787862     140.424522       0.545394       0.324805      -1.222979      -0.007995      -0.008580       0.020010       0.023193      -0.011525      -0.007402      -0.005305       0.000879       0.051982      -0.022230       0.002719       0.019511             24.305487      23.077361       0.683079      -3.740483      26.519018      -2.426710      23.320083           2.707893
           46             Co      19.042183      17.817045       9.013368       0.633644     140.779665 0.27669312E+04  0.95669086E+05                                19.690810                           15.480867       0.799446       2.072229                    0.994473      51.787865     140.424612       0.545393       0.324806      -1.222978       0.007995       0.016006      -0.014759       0.023193       0.010812       0.008392      -0.012433      -0.019281      -0.008493      -0.022220       0.002710       0.019510             24.305497      23.077370       3.298854      -1.890816      22.150244      -0.882074      27.688876           2.707892
           47             Co      35.081191      13.431099      25.555730       0.633644     140.779756 0.27669335E+04  0.95669191E+05                                19.690825                           15.480881       0.799445       2.072229                    0.994473      51.787874     140.424701       0.545392       0.324806      -1.222978       0.021292       0.000902      -0.009153       0.023193      -0.009086      -0.005677       0.005937       0.032677       0.016963      -0.022224       0.002714       0.019510             24.305515      26.674311       3.882703      -1.477994      21.625483       0.575143      24.616751           2.707893
           48             Co      29.226609      28.571206       4.144385       0.633644     140.779744 0.27669339E+04  0.95669218E+05                                19.690831                           15.480886       0.799442       2.072228                    0.994473      51.787860     140.424712       0.545392       0.324806      -1.222978      -0.021293      -0.008329       0.003902       0.023194       0.008371       0.006667      -0.003183       0.006883      -0.060416      -0.022220       0.002721       0.019499             24.305523      26.674346       0.099186      -4.153294      24.645921      -0.492698      21.596302           2.707893
           49              H      19.652464      14.060421       5.350473       0.120889       1.275998 0.92007126E+01  0.93399097E+02                                 1.949768                            1.781176      -0.970009       2.428389                    0.997542       3.485387       9.873645       0.466618       1.293075      -0.708152      -0.025195       0.030606       0.002098       0.039698      -0.006905      -0.003570      -0.000891       0.008449      -0.047857      -0.016559       0.000264       0.016296              2.045913       1.955270      -0.556095      -0.183565       2.500689       0.214537       1.681780           0.000591
           50              H      24.481979      16.310385       6.224716       0.126860       1.310321 0.95648566E+01  0.97516183E+02                                 1.955618                            1.797913      -0.900673       2.466337                    0.998606       3.361959       9.378274       0.474043       1.267331      -0.715562      -0.024216      -0.018020       0.028467       0.041491       0.006961      -0.004736      -0.009370       0.003199       0.037849      -0.014364      -0.004037       0.018401              2.047217       2.197334       0.340886      -0.596489       1.820115      -0.334122       2.124203           0.000562
           51              H      22.662069      21.422928       4.964546       0.095466       1.208333 0.75377343E+01  0.72168682E+02                                 1.808955                            1.547451      -0.925136       2.430165                    0.997922       3.395098       9.079539       0.537000       1.191308      -0.729112       0.019311       0.028438      -0.019597       0.039569       0.004209      -0.009233       0.002959      -0.025149      -0.002352      -0.018175       0.004338       0.013837              2.035549       2.095971       0.689283      -0.774526       2.005335      -0.540577       2.005342           0.000040
           52              H      19.922556      18.578914       3.859272       0.127164       1.110100 0.76205630E+01  0.75198941E+02                                 1.884565                            1.695935      -1.319487       2.264711                    0.993256       3.792504      11.263293       0.438549       1.415347      -0.679446       0.017401       0.016000       0.031258       0.039190      -0.007269       0.003147       0.010506      -0.012743       0.014465      -0.015146      -0.000116       0.015262              1.998952       1.818217       0.212533       0.538513       1.633140       0.486362       2.545499           0.000179
           53              H      19.826095       8.732535       1.795743       0.120888       1.276032 0.92009939E+01  0.93402552E+02                                 1.949796                            1.781199      -0.970012       2.428390                    0.997542       3.485386       9.873634       0.466617       1.293068      -0.708154       0.015957      -0.035939       0.005445       0.039697      -0.008446      -0.004660      -0.010042      -0.017433      -0.001031      -0.016561       0.000264       0.016297              2.045945       1.752506      -0.355650      -0.041823       2.799802       0.037107       1.585526           0.000591
           54              H      36.488246      18.890790      22.753951       0.126860       1.310275 0.95644897E+01  0.97511953E+02                                 1.955600                            1.797899      -0.900680       2.466333                    0.998605       3.362008       9.378527       0.474034       1.267360      -0.715554      -0.033647      -0.015387       0.018778       0.041491       0.009902      -0.002657      -0.001465       0.025558      -0.010971      -0.014364      -0.004035       0.018399              2.047198       2.337829       0.420916      -0.539885       1.865678      -0.300551       1.938087           0.000561
           55              H      40.468899      15.025752      22.249883       0.095465       1.208333 0.75377395E+01  0.72168730E+02                                 1.808954                            1.547450      -0.925140       2.430163                    0.997922       3.395100       9.079538       0.537000       1.191307      -0.729113       0.032419       0.001428      -0.022641       0.039569       0.001268      -0.011313       0.010379      -0.004165      -0.018548      -0.018175       0.004338       0.013837              2.035548       2.515000       0.447753      -0.945313       1.586762      -0.244440       2.004883           0.000041
           56              H      39.729359      15.861135      26.195791       0.127164       1.110088 0.76204655E+01  0.75197797E+02                                 1.884559                            1.695931      -1.319481       2.264714                    0.993257       3.792481      11.263240       0.438547       1.415357      -0.679444      -0.016284      -0.015355      -0.032169       0.039190      -0.000717       0.007781       0.009439      -0.015762      -0.015055      -0.015145      -0.000117       0.015262              1.998945       1.782827       0.300523       0.600730       1.746534       0.433757       2.467476           0.000179
           57              H      12.327805       4.603887       7.634532       0.120888       1.276041 0.92010773E+01  0.93403710E+02                                 1.949816                            1.781216      -0.970017       2.428385                    0.997542       3.485386       9.873685       0.466611       1.293081      -0.708151      -0.015958      -0.006847      -0.035698       0.039698       0.007208       0.006408      -0.004910      -0.002917       0.042520      -0.016559       0.000263       0.016296              2.045967       1.752524       0.157984       0.321373       1.743786       0.410478       2.641590           0.000590
           58              H      27.819554      27.749561      10.225757       0.126860       1.310317 0.95648111E+01  0.97515367E+02                                 1.955592                            1.797891      -0.900674       2.466336                    0.998606       3.361954       9.378169       0.474054       1.267306      -0.715567       0.033647       0.012575      -0.020766       0.041491      -0.000798      -0.010222      -0.003431       0.019997      -0.027660      -0.014365      -0.004035       0.018401              2.047189       2.337820       0.368702      -0.576803       1.741124      -0.256516       2.062621           0.000560
           59              H      23.838901      25.985975       6.749787       0.095465       1.208333 0.75377390E+01  0.72168891E+02                                 1.808973                            1.547464      -0.925136       2.430165                    0.997922       3.395109       9.079641       0.536990       1.191328      -0.729108      -0.032419      -0.020870       0.008894       0.039569       0.010242      -0.004967       0.011641      -0.000593      -0.007835      -0.018175       0.004338       0.013837              2.035571       2.515030       0.742011      -0.737262       1.804804      -0.321528       1.786880           0.000040
           60              H      24.578441      29.984674       6.222091       0.127164       1.110099 0.76205570E+01  0.75198995E+02                                 1.884578                            1.695946      -1.319482       2.264713                    0.993257       3.792514      11.263394       0.438543       1.415365      -0.679442       0.016285      -0.035448      -0.003754       0.039190      -0.007099       0.003268       0.012183      -0.007999       0.008237      -0.015145      -0.000117       0.015262              1.998967       1.782845      -0.666558      -0.083093       2.660035       0.110797       1.554020           0.000179
           61              H      12.501436       9.731282      11.472801       0.120888       1.276046 0.92011119E+01  0.93404043E+02                                 1.949810                            1.781210      -0.970017       2.428385                    0.997542       3.485400       9.873687       0.466616       1.293067      -0.708154       0.025194       0.012180       0.028156       0.039698       0.005667       0.005318       0.005500       0.026524       0.006367      -0.016559       0.000265       0.016295              2.045960       1.955313       0.358447       0.463123       1.907657       0.424238       2.274911           0.000590
           62              H      39.825821      11.305514      13.302673       0.126861       1.310303 0.95647045E+01  0.97514215E+02                                 1.955594                            1.797893      -0.900662       2.466343                    0.998606       3.361963       9.378256       0.474048       1.267324      -0.715563       0.024216       0.020832      -0.026479       0.041491       0.002144      -0.008142      -0.013739      -0.009154       0.000787      -0.014366      -0.004035       0.018401              2.047191       2.197303       0.448737      -0.520209       1.880383      -0.355431       2.063885           0.000561
           63              H      41.645731      11.821595      18.542882       0.095465       1.208332 0.75377251E+01  0.72168616E+02                                 1.808959                            1.547453      -0.925138       2.430164                    0.997922       3.395105       9.079577       0.536997       1.191314      -0.729111      -0.019311      -0.008996       0.033344       0.039569       0.007302      -0.007046       0.006623      -0.014787       0.028736      -0.018175       0.004338       0.013837              2.035555       2.095978       0.500472      -0.908043       1.665571      -0.420454       2.345118           0.000041
           64              H      44.385244       9.831527      16.229944       0.127164       1.110094 0.76205092E+01  0.75198304E+02                                 1.884561                            1.695932      -1.319476       2.264717                    0.993257       3.792492      11.263262       0.438549       1.415352      -0.679445      -0.017401       0.034803       0.004665       0.039190      -0.000546       0.007902       0.007901      -0.020112      -0.007641      -0.015145      -0.000117       0.015262              1.998947       1.818213      -0.578557      -0.020873       2.749816       0.091555       1.428813           0.000179
           65              H      13.726500       6.309925       1.795743       0.120888       1.276041 0.92010778E+01  0.93403722E+02                                 1.949817                            1.781217      -0.970017       2.428385                    0.997542       3.485386       9.873687       0.466611       1.293082      -0.708151      -0.039103       0.004150       0.005444       0.039698      -0.003326      -0.006367       0.009056       0.023342      -0.001025      -0.016559       0.000263       0.016296              2.045967       2.846016      -0.275673       0.053048       1.706346       0.017667       1.585541           0.000590
           66              H      30.269681      14.647045      22.753951       0.126860       1.310318 0.95648151E+01  0.97515415E+02                                 1.955592                            1.797891      -0.900674       2.466336                    0.998606       3.361955       9.378171       0.474054       1.267306      -0.715567       0.003498       0.036833       0.018778       0.041491       0.006116       0.000059       0.003031      -0.029933      -0.010973      -0.014365      -0.004035       0.018401              2.047188       1.619184      -0.006010       0.009658       2.584304       0.617827       1.938077           0.000561
           67              H      24.932134      13.132218      22.249883       0.095465       1.208333 0.75377366E+01  0.72168848E+02                                 1.808970                            1.547463      -0.925136       2.430165                    0.997922       3.395109       9.079634       0.536991       1.191326      -0.729108      -0.014972      -0.028790      -0.022641       0.039569      -0.002438       0.014644       0.004607      -0.000115      -0.018548      -0.018175       0.004338       0.013837              2.035568       1.431068       0.178064       0.260969       2.670734       0.940899       2.004903           0.000040
           68              H      26.025367      13.354986      26.195791       0.127164       1.110100 0.76205626E+01  0.75199059E+02                                 1.884578                            1.695946      -1.319483       2.264713                    0.993257       3.792515      11.263395       0.438543       1.415364      -0.679442      -0.005156       0.021780      -0.032169       0.039190      -0.006468       0.004283      -0.011459       0.009119      -0.015053      -0.015145      -0.000117       0.015262              1.998967       1.495360      -0.134547       0.075280       2.034035      -0.737137       2.467505           0.000179
           69              H      18.427400       3.796351       5.350473       0.120888       1.276047 0.92011205E+01  0.93404152E+02                                 1.949811                            1.781211      -0.970018       2.428385                    0.997542       3.485401       9.873691       0.466616       1.293067      -0.708154       0.039103       0.006516       0.002098       0.039698       0.007110       0.001014       0.003537       0.007732      -0.047857      -0.016559       0.000265       0.016295              2.045961       2.846009       0.041876       0.277588       1.610062       0.051705       1.681813           0.000590
           70              H      34.038119      26.334979       6.224716       0.126861       1.310302 0.95646893E+01  0.97514024E+02                                 1.955593                            1.797892      -0.900661       2.466343                    0.998606       3.361962       9.378252       0.474048       1.267324      -0.715563      -0.003498       0.029982       0.028467       0.041491      -0.002095      -0.005748       0.008786      -0.013659       0.037849      -0.014366      -0.004035       0.018401              2.047189       1.619185      -0.007103       0.008886       2.398208       0.683622       2.124175           0.000560
           71              H      39.375666      25.354797       4.964546       0.095466       1.208330 0.75377135E+01  0.72168471E+02                                 1.808956                            1.547451      -0.925138       2.430164                    0.997922       3.395102       9.079564       0.536998       1.191312      -0.729111       0.014973      -0.030943      -0.019596       0.039569      -0.012995       0.007179       0.006516       0.005284      -0.002352      -0.018175       0.004338       0.013837              2.035552       1.431058      -0.305396      -0.080891       2.670253       0.941051       2.005345           0.000040
           72              H      38.282433      29.149291       3.859272       0.127164       1.110094 0.76205116E+01  0.75198332E+02                                 1.884561                            1.695933      -1.319476       2.264717                    0.993257       3.792492      11.263262       0.438549       1.415352      -0.679445       0.005156      -0.023069       0.031258       0.039190      -0.001884       0.007525      -0.007980       0.018960       0.014465      -0.015145      -0.000117       0.015262              1.998948       1.495348      -0.026126       0.151945       1.956003      -0.709545       2.545492           0.000179
           73              H      18.253769      12.153892      11.472801       0.120889       1.275998 0.92007141E+01  0.93399118E+02                                 1.949769                            1.781177      -0.970010       2.428389                    0.997542       3.485387       9.873646       0.466618       1.293075      -0.708152      -0.002049      -0.027909       0.028157       0.039698       0.008651       0.002102      -0.007356      -0.023078       0.006367      -0.016559       0.000264       0.016296              2.045914       1.609118      -0.158581       0.135834       2.253768      -0.613170       2.274855           0.000590
           74              H      22.031852      15.549259      13.302673       0.126861       1.310320 0.95648502E+01  0.97516098E+02                                 1.955617                            1.797912      -0.900673       2.466337                    0.998606       3.361959       9.378272       0.474043       1.267331      -0.715562       0.005933      -0.031388      -0.026478       0.041491      -0.005037      -0.007827       0.013919       0.000863       0.000785      -0.014364      -0.004037       0.018401              2.047215       1.571011      -0.087140      -0.047709       2.506725       0.628242       2.063910           0.000561
           75              H      21.568836      13.715129      18.542882       0.095466       1.208333 0.75377359E+01  0.72168698E+02                                 1.808954                            1.547451      -0.925137       2.430164                    0.997922       3.395098       9.079537       0.537000       1.191308      -0.729113       0.001865       0.021222       0.033344       0.039569      -0.010054       0.009259       0.002790      -0.005254       0.028736      -0.018175       0.004338       0.013837              2.035548       1.339749      -0.063864       0.089897       2.421787       0.996609       2.345109           0.000040
           76              H      18.475631      12.337676      16.229944       0.127164       1.110101 0.76205662E+01  0.75198980E+02                                 1.884565                            1.695936      -1.319487       2.264711                    0.993256       3.792504      11.263293       0.438549       1.415347      -0.679446       0.038841      -0.002332       0.004665       0.039190      -0.008437       0.002891      -0.010795       0.010999      -0.007641      -0.015146      -0.000116       0.015262              1.998952       3.017969      -0.114117       0.089726       1.550072      -0.027701       1.428816           0.000179
           77              H      13.900131      14.867958       7.634532       0.120889       1.276026 0.92009413E+01  0.93401901E+02                                 1.949792                            1.781195      -0.970003       2.428393                    0.997542       3.485377       9.873608       0.466617       1.293070      -0.708153       0.002049       0.017243      -0.035698       0.039698      -0.004868      -0.007457      -0.003096      -0.011028       0.042521      -0.016561       0.000265       0.016296              2.045940       1.609134      -0.075207       0.194794       1.887132      -0.483547       2.641553           0.000591
           78              H      42.275948      17.724967      10.225757       0.126860       1.310274 0.95644893E+01  0.97511950E+02                                 1.955601                            1.797899      -0.900680       2.466334                    0.998605       3.362008       9.378528       0.474034       1.267361      -0.715554      -0.005933      -0.035427      -0.020766       0.041491       0.009056       0.002139       0.010567      -0.008620      -0.027657      -0.014364      -0.004035       0.018399              2.047198       1.571001       0.074025       0.066252       2.507962       0.627786       2.062631           0.000561
           79              H      42.738964      22.054106       6.749787       0.095465       1.208332 0.75377320E+01  0.72168641E+02                                 1.808953                            1.547449      -0.925140       2.430163                    0.997922       3.395100       9.079537       0.537001       1.191306      -0.729113      -0.001865       0.038511       0.008894       0.039569      -0.005379       0.012565      -0.001520      -0.017444      -0.007834      -0.018175       0.004338       0.013837              2.035546       1.339748      -0.063468       0.090178       2.980034       0.799236       1.786858           0.000040
           80              H      45.832169      19.414297       6.222091       0.127164       1.110089 0.76204683E+01  0.75197833E+02                                 1.884560                            1.695931      -1.319481       2.264714                    0.993257       3.792481      11.263241       0.438547       1.415358      -0.679444      -0.038841       0.003621      -0.003754       0.039190       0.000085       0.008917      -0.008923       0.016291       0.008236      -0.015145      -0.000117       0.015262              1.998946       3.017958      -0.046555       0.137499       1.424875       0.016562       1.554006           0.000179
           81              H      17.475645       5.960920      11.472801       0.120889       1.276025 0.92009340E+01  0.93401809E+02                                 1.949791                            1.781195      -0.970003       2.428393                    0.997543       3.485377       9.873607       0.466617       1.293070      -0.708153      -0.023146       0.015729       0.028156       0.039698      -0.014320      -0.007423       0.001856      -0.003447       0.006368      -0.016561       0.000265       0.016296              2.045939       2.229970      -0.199856      -0.598950       1.632962       0.188953       2.274885           0.000590
           82              H      34.604027      28.837415      13.302673       0.126860       1.310274 0.95644817E+01  0.97511841E+02                                 1.955599                            1.797898      -0.900679       2.466334                    0.998605       3.362007       9.378520       0.474035       1.267359      -0.715555      -0.030149       0.010556      -0.026478       0.041491       0.002890       0.015967      -0.000183       0.008290       0.000786      -0.014364      -0.004035       0.018399              2.047196       2.348237      -0.361600       0.567918       1.729460      -0.272799       2.063890           0.000560
           83              H      33.247133      30.155463      18.542882       0.095465       1.208333 0.75377358E+01  0.72168685E+02                                 1.808953                            1.547450      -0.925140       2.430163                    0.997922       3.395099       9.079534       0.537001       1.191306      -0.729113       0.017447      -0.012226       0.033344       0.039569       0.002751      -0.002213      -0.009414       0.020040       0.028736      -0.018175       0.004338       0.013837              2.035547       2.206585      -0.436604       0.818139       1.554950      -0.576158       2.345107           0.000040
           84              H      33.600825      33.522984      16.229944       0.127164       1.110088 0.76204650E+01  0.75197793E+02                                 1.884560                            1.695931      -1.319481       2.264714                    0.993257       3.792480      11.263238       0.438547       1.415358      -0.679444      -0.021440      -0.032471       0.004666       0.039190       0.008980      -0.010794       0.002893       0.009111      -0.007641      -0.015145      -0.000117       0.015262              1.998946       2.015869       0.692674      -0.068852       2.552157      -0.063854       1.428812           0.000179
           85              H      22.002914       8.374249       7.634532       0.120889       1.275999 0.92007230E+01  0.93399228E+02                                 1.949769                            1.781177      -0.970010       2.428389                    0.997542       3.485387       9.873646       0.466618       1.293075      -0.708152       0.013908      -0.010396      -0.035698       0.039698      -0.002342       0.001047       0.008005       0.013942       0.042520      -0.016559       0.000264       0.016296              2.045915       1.882743      -0.082771      -0.516151       1.613487       0.073075       2.641514           0.000591
           86              H      26.366198      10.217660      10.225757       0.126861       1.310320 0.95648467E+01  0.97516057E+02                                 1.955617                            1.797912      -0.900672       2.466337                    0.998606       3.361958       9.378270       0.474043       1.267331      -0.715562      -0.027714       0.022851      -0.020766       0.041491      -0.008261       0.008081      -0.007137      -0.011379      -0.027658      -0.014364      -0.004037       0.018401              2.047216       2.209634      -0.442736       0.510561       1.869364      -0.371275       2.062649           0.000561
           87              H      29.883835       7.652107       6.749787       0.095465       1.208333 0.75377346E+01  0.72168685E+02                                 1.808955                            1.547451      -0.925137       2.430165                    0.997922       3.395098       9.079538       0.537000       1.191309      -0.729112       0.034284      -0.017641       0.008894       0.039569      -0.004865      -0.007599      -0.010122       0.018037      -0.007834      -0.018175       0.004338       0.013837              2.035549       2.624932      -0.678532       0.647072       1.694856      -0.477715       1.786860           0.000040
           88              H      26.051090       6.293217       6.222091       0.127164       1.110101 0.76205681E+01  0.75199002E+02                                 1.884566                            1.695936      -1.319487       2.264711                    0.993256       3.792504      11.263293       0.438549       1.415347      -0.679446       0.022557       0.031827      -0.003754       0.039190       0.007011      -0.012187      -0.003261      -0.008295       0.008236      -0.015146      -0.000116       0.015262              1.998953       1.863469       0.713107      -0.054407       2.579379      -0.127359       1.554010           0.000179
           89              H      14.678255      12.803634       1.795743       0.120888       1.276046 0.92011134E+01  0.93404069E+02                                 1.949811                            1.781211      -0.970018       2.428385                    0.997542       3.485400       9.873690       0.466616       1.293068      -0.708154       0.023146       0.031789       0.005444       0.039698       0.011770       0.011026       0.000985      -0.005911      -0.001027      -0.016559       0.000265       0.016295              2.045961       2.229995       0.631327      -0.011225       2.322354      -0.054774       1.585535           0.000591
           90              H      29.703773      22.154352      22.753951       0.126861       1.310302 0.95646959E+01  0.97514100E+02                                 1.955593                            1.797892      -0.900661       2.466343                    0.998606       3.361962       9.378250       0.474048       1.267323      -0.715563       0.030149      -0.021446       0.018778       0.041491      -0.016020       0.002596      -0.001568       0.004370      -0.010972      -0.014366      -0.004035       0.018401              2.047189       2.348230      -0.414904       0.530224       1.855260      -0.317277       1.938077           0.000561
           91              H      31.060667      27.534217      22.249883       0.095465       1.208330 0.75377134E+01  0.72168463E+02                                 1.808956                            1.547451      -0.925138       2.430164                    0.997922       3.395103       9.079564       0.536998       1.191312      -0.729112      -0.017447       0.027362      -0.022641       0.039569       0.001169      -0.003332      -0.014986       0.004279      -0.018548      -0.018175       0.004338       0.013837              2.035552       2.206591      -0.625818       0.684351       1.895178      -0.696448       2.004887           0.000040
           92              H      30.706974      26.476066      26.195791       0.127164       1.110095 0.76205153E+01  0.75198371E+02                                 1.884561                            1.695932      -1.319476       2.264717                    0.993257       3.792493      11.263262       0.438549       1.415350      -0.679445       0.021440      -0.006425      -0.032169       0.039190       0.007182      -0.012066       0.002019       0.006640      -0.015055      -0.015145      -0.000117       0.015262              1.998948       2.015870      -0.165977      -0.676010       1.513495       0.303369       2.467479           0.000179
           93              H      10.150986       9.989322       5.350473       0.120888       1.276040 0.92010703E+01  0.93403628E+02                                 1.949816                            1.781216      -0.970016       2.428386                    0.997542       3.485385       9.873684       0.466611       1.293082      -0.708151      -0.013908      -0.037122       0.002098       0.039698      -0.000208       0.002556      -0.002646      -0.016183      -0.047857      -0.016559       0.000263       0.016296              2.045967       1.882789       0.514243      -0.094016       2.573293      -0.266252       1.681818           0.000590
           94              H      37.941602      13.046823       6.224716       0.126860       1.310319 0.95648288E+01  0.97515598E+02                                 1.955594                            1.797893      -0.900675       2.466336                    0.998606       3.361956       9.378179       0.474054       1.267307      -0.715567       0.027714      -0.011962       0.028467       0.041491      -0.004867       0.010481       0.000584       0.010456       0.037852      -0.014365      -0.004035       0.018401              2.047191       2.209606      -0.333776       0.587592       1.807791      -0.349507       2.124176           0.000561
           95              H      34.423965       8.914463       4.964546       0.095465       1.208334 0.75377420E+01  0.72168926E+02                                 1.808973                            1.547464      -0.925135       2.430165                    0.997922       3.395109       9.079641       0.536990       1.191328      -0.729108      -0.034284       0.002505      -0.019596       0.039569       0.008785       0.002053      -0.009476       0.019865      -0.002351      -0.018175       0.004338       0.013837              2.035572       2.624962      -0.383895       0.855430       1.476389      -0.400478       2.005364           0.000041
           96              H      38.256710       7.963983       3.859272       0.127164       1.110100 0.76205605E+01  0.75199038E+02                                 1.884578                            1.695946      -1.319483       2.264713                    0.993257       3.792514      11.263394       0.438543       1.415365      -0.679442      -0.022556       0.007070       0.031258       0.039190       0.009150      -0.010674      -0.002528      -0.006219       0.014466      -0.015145      -0.000117       0.015262              1.998967       1.863482      -0.186410      -0.690466       1.587901       0.223189       2.545518           0.000179
           97              H      42.304886      27.138803      20.903076       0.120889       1.275999 0.92007184E+01  0.93399172E+02                                 1.949769                            1.781177      -0.970010       2.428389                    0.997542       3.485387       9.873646       0.466618       1.293075      -0.708152      -0.013908       0.037122      -0.002098       0.039698       0.000206      -0.002557      -0.002646      -0.016184      -0.047857      -0.016559       0.000264       0.016296              2.045914       1.882743      -0.514222       0.094012       2.573219      -0.266240       1.681781           0.000591
           98              H      37.941602      24.081302      20.028833       0.126861       1.310320 0.95648523E+01  0.97516124E+02                                 1.955617                            1.797912      -0.900673       2.466337                    0.998606       3.361959       9.378272       0.474043       1.267331      -0.715562       0.027714       0.011962      -0.028467       0.041491       0.004866      -0.010482       0.000583       0.010457       0.037849      -0.014364      -0.004037       0.018401              2.047216       2.209634       0.333783      -0.587603       1.807812      -0.349513       2.124202           0.000561
           99              H      34.423965      28.213662      21.289003       0.095465       1.208333 0.75377341E+01  0.72168676E+02                                 1.808955                            1.547451      -0.925137       2.430164                    0.997922       3.395097       9.079534       0.537000       1.191308      -0.729112      -0.034284      -0.002505       0.019597       0.039569      -0.008786      -0.002054      -0.009476       0.019864      -0.002352      -0.018175       0.004338       0.013837              2.035549       2.624931       0.383888      -0.855417       1.476375      -0.400470       2.005342           0.000040
          100              H      38.256710      29.164142      22.394277       0.127164       1.110102 0.76205743E+01  0.75199073E+02                                 1.884566                            1.695936      -1.319487       2.264711                    0.993256       3.792505      11.263294       0.438550       1.415346      -0.679446      -0.022557      -0.007070      -0.031258       0.039190      -0.009153       0.010673      -0.002527      -0.006219       0.014465      -0.015146      -0.000116       0.015262              1.998953       1.863469       0.186408       0.690459       1.587890       0.223186       2.545499           0.000179
          101              H      46.832155      24.324491      24.457806       0.120889       1.276025 0.92009383E+01  0.93401868E+02                                 1.949792                            1.781196      -0.970003       2.428393                    0.997543       3.485377       9.873610       0.466617       1.293071      -0.708153       0.023146      -0.031789      -0.005444       0.039698      -0.011772      -0.011027       0.000985      -0.005912      -0.001026      -0.016561       0.000265       0.016296              2.045940       2.229971      -0.631315       0.011224       2.322326      -0.054773       1.585523           0.000591
          102              H      29.703773      14.973773       3.499598       0.126860       1.310274 0.95644891E+01  0.97511939E+02                                 1.955600                            1.797899      -0.900680       2.466334                    0.998605       3.362008       9.378525       0.474035       1.267360      -0.715555       0.030149       0.021445      -0.018778       0.041491       0.016018      -0.002597      -0.001568       0.004371      -0.010971      -0.014364      -0.004035       0.018399              2.047197       2.348239       0.414905      -0.530227       1.855266      -0.317279       1.938086           0.000562
          103              H      31.060667       9.593908       4.003666       0.095465       1.208333 0.75377335E+01  0.72168665E+02                                 1.808954                            1.547450      -0.925140       2.430163                    0.997922       3.395100       9.079540       0.537000       1.191307      -0.729113      -0.017447      -0.027362       0.022641       0.039569      -0.001169       0.003332      -0.014986       0.004279      -0.018548      -0.018175       0.004338       0.013837              2.035548       2.206586       0.625815      -0.684348       1.895175      -0.696445       2.004883           0.000041
          104              H      30.706975      10.652059       0.057758       0.127164       1.110089 0.76204687E+01  0.75197837E+02                                 1.884560                            1.695931      -1.319481       2.264714                    0.993257       3.792481      11.263240       0.438547       1.415357      -0.679444       0.021440       0.006425       0.032169       0.039190      -0.007184       0.012065       0.002019       0.006640      -0.015055      -0.015145      -0.000117       0.015262              1.998946       2.015869       0.165977       0.676010       1.513494       0.303369       2.467476           0.000179
          105              H      54.156814      28.753876      18.619017       0.120888       1.276040 0.92010733E+01  0.93403665E+02                                 1.949817                            1.781216      -0.970016       2.428386                    0.997542       3.485385       9.873684       0.466611       1.293082      -0.708151       0.013908       0.010396       0.035698       0.039698       0.002341      -0.001048       0.008005       0.013943       0.042520      -0.016559       0.000263       0.016296              2.045967       1.882789       0.082775       0.516171       1.613521       0.073078       2.641591           0.000591
          106              H      26.366198      26.910465      16.027792       0.126860       1.310319 0.95648265E+01  0.97515567E+02                                 1.955594                            1.797893      -0.900674       2.466336                    0.998606       3.361956       9.378178       0.474054       1.267307      -0.715567      -0.027714      -0.022852       0.020766       0.041491       0.008260      -0.008082      -0.007137      -0.011381      -0.027660      -0.014365      -0.004035       0.018401              2.047191       2.209606       0.442728      -0.510551       1.869343      -0.371269       2.062623           0.000561
          107              H      29.883835      29.476018      19.503762       0.095465       1.208334 0.75377432E+01  0.72168938E+02                                 1.808973                            1.547464      -0.925136       2.430165                    0.997922       3.395110       9.079643       0.536990       1.191328      -0.729108       0.034284       0.017641      -0.008894       0.039569       0.004864       0.007598      -0.010122       0.018037      -0.007835      -0.018175       0.004338       0.013837              2.035572       2.624962       0.678542      -0.647083       1.694873      -0.477723       1.786880           0.000040
          108              H      26.051090      30.834908      20.031458       0.127164       1.110099 0.76205605E+01  0.75199038E+02                                 1.884578                            1.695946      -1.319482       2.264713                    0.993257       3.792514      11.263394       0.438543       1.415365      -0.679442       0.022556      -0.031827       0.003754       0.039190      -0.007013       0.012185      -0.003262      -0.008296       0.008237      -0.015145      -0.000117       0.015262              1.998967       1.863482      -0.713114       0.054407       2.579399      -0.127359       1.554020           0.000179
          109              H      49.629545      31.167205      14.780748       0.120888       1.276046 0.92011107E+01  0.93404033E+02                                 1.949811                            1.781210      -0.970018       2.428385                    0.997542       3.485400       9.873689       0.466616       1.293068      -0.708154      -0.023146      -0.015729      -0.028156       0.039698       0.014319       0.007422       0.001856      -0.003446       0.006367      -0.016559       0.000265       0.016295              2.045961       2.229995       0.199859       0.598963       1.632975       0.188957       2.274912           0.000591
          110              H      34.604027       8.290710      12.950876       0.126861       1.310302 0.95646968E+01  0.97514113E+02                                 1.955593                            1.797892      -0.900661       2.466343                    0.998606       3.361962       9.378251       0.474048       1.267323      -0.715563      -0.030149      -0.010556       0.026479       0.041491      -0.002892      -0.015969      -0.000182       0.008290       0.000787      -0.014366      -0.004035       0.018401              2.047189       2.348230       0.361598      -0.567917       1.729454      -0.272798       2.063884           0.000561
          111              H      33.247133       6.972662       7.710667       0.095465       1.208330 0.75377159E+01  0.72168500E+02                                 1.808957                            1.547452      -0.925138       2.430164                    0.997922       3.395102       9.079565       0.536997       1.191313      -0.729111       0.017447       0.012226      -0.033344       0.039569      -0.002752       0.002213      -0.009414       0.020040       0.028736      -0.018175       0.004338       0.013837              2.035553       2.206592       0.436607      -0.818144       1.554953      -0.576161       2.345115           0.000040
          112              H      33.600825       3.605141      10.023605       0.127164       1.110094 0.76205134E+01  0.75198350E+02                                 1.884561                            1.695932      -1.319476       2.264717                    0.993257       3.792492      11.263260       0.438549       1.415351      -0.679445      -0.021440       0.032471      -0.004665       0.039190      -0.008982       0.010793       0.002892       0.009111      -0.007641      -0.015145      -0.000117       0.015262              1.998948       2.015870      -0.692675       0.068852       2.552159      -0.063854       1.428813           0.000179
          113              H      51.979995      28.395590      24.457806       0.120888       1.276046 0.92011201E+01  0.93404245E+02                                 1.949820                            1.781219      -0.970025       2.428382                    0.997542       3.485393       9.873707       0.466611       1.293080      -0.708152       0.015957       0.035939      -0.005445       0.039697       0.008444       0.004659      -0.010042      -0.017433      -0.001030      -0.016559       0.000262       0.016297              2.045971       1.752527       0.355657       0.041824       2.799843       0.037108       1.585543           0.000591
          114              H      36.488246      18.237335       3.499598       0.126860       1.310318 0.95648199E+01  0.97515477E+02                                 1.955593                            1.797892      -0.900675       2.466336                    0.998606       3.361955       9.378172       0.474054       1.267306      -0.715567      -0.033647       0.015387      -0.018778       0.041491      -0.009903       0.002655      -0.001464       0.025559      -0.010973      -0.014365      -0.004035       0.018401              2.047189       2.337820      -0.420914       0.539883       1.865669      -0.300549       1.938077           0.000561
          115              H      40.468899      22.102373       4.003666       0.095465       1.208334 0.75377420E+01  0.72168913E+02                                 1.808971                            1.547463      -0.925136       2.430165                    0.997922       3.395109       9.079635       0.536990       1.191326      -0.729108       0.032419      -0.001429       0.022641       0.039569      -0.001269       0.011312       0.010379      -0.004165      -0.018548      -0.018175       0.004338       0.013837              2.035570       2.515028      -0.447760       0.945327       1.586777      -0.244445       2.004904           0.000041
          116              H      39.729359      21.266990       0.057758       0.127164       1.110100 0.76205639E+01  0.75199075E+02                                 1.884578                            1.695946      -1.319483       2.264713                    0.993257       3.792515      11.263395       0.438543       1.415364      -0.679442      -0.016285       0.015355       0.032169       0.039190       0.000715      -0.007782       0.009439      -0.015762      -0.015053      -0.015145      -0.000117       0.015262              1.998967       1.782845      -0.300527      -0.600739       1.746550       0.433762       2.467505           0.000179
          117              H      51.806364      23.067704      20.903076       0.120888       1.276046 0.92011150E+01  0.93404087E+02                                 1.949811                            1.781210      -0.970018       2.428385                    0.997542       3.485401       9.873692       0.466616       1.293068      -0.708154      -0.025194      -0.030606      -0.002098       0.039698       0.006903       0.003570      -0.000891       0.008449      -0.047857      -0.016559       0.000265       0.016295              2.045961       1.955314       0.556119       0.183572       2.500756       0.214545       1.681812           0.000591
          118              H      24.481979      20.817740      20.028833       0.126861       1.310302 0.95646901E+01  0.97514025E+02                                 1.955592                            1.797892      -0.900661       2.466343                    0.998606       3.361961       9.378246       0.474048       1.267323      -0.715563      -0.024216       0.018021      -0.028467       0.041491      -0.006962       0.004735      -0.009371       0.003200       0.037849      -0.014366      -0.004035       0.018401              2.047188       2.197301      -0.340878       0.596476       1.820092      -0.334115       2.124173           0.000561
          119              H      22.662069      15.705197      21.289003       0.095465       1.208330 0.75377135E+01  0.72168465E+02                                 1.808956                            1.547451      -0.925138       2.430164                    0.997922       3.395102       9.079561       0.536998       1.191312      -0.729112       0.019311      -0.028438       0.019596       0.039569      -0.004209       0.009233       0.002959      -0.025149      -0.002352      -0.018175       0.004338       0.013837              2.035551       2.095974      -0.689285       0.774528       2.005336      -0.540579       2.005344           0.000040
          120              H      19.922556      18.549211      22.394277       0.127164       1.110094 0.76205085E+01  0.75198295E+02                                 1.884561                            1.695932      -1.319476       2.264717                    0.993257       3.792492      11.263262       0.438549       1.415352      -0.679445       0.017401      -0.016000      -0.031258       0.039190       0.007268      -0.003148       0.010506      -0.012744       0.014465      -0.015145      -0.000117       0.015262              1.998947       1.818213      -0.212532      -0.538511       1.633137       0.486360       2.545492           0.000179
          121              H      44.655336      27.396843      14.780748       0.120889       1.275998 0.92007167E+01  0.93399148E+02                                 1.949769                            1.781177      -0.970010       2.428389                    0.997542       3.485387       9.873645       0.466618       1.293075      -0.708152       0.025195      -0.012180      -0.028157       0.039698      -0.005668      -0.005320       0.005499       0.026524       0.006367      -0.016559       0.000264       0.016296              2.045914       1.955270      -0.358433      -0.463103       1.907617       0.424221       2.274854           0.000590
          122              H      39.825821      25.822611      12.950876       0.126860       1.310321 0.95648605E+01  0.97516237E+02                                 1.955619                            1.797914      -0.900673       2.466337                    0.998606       3.361959       9.378276       0.474043       1.267332      -0.715562       0.024216      -0.020832       0.026478       0.041491      -0.002145       0.008141      -0.013738      -0.009156       0.000785      -0.014364      -0.004037       0.018401              2.047218       2.197335      -0.448747       0.520220       1.880407      -0.355439       2.063912           0.000561
          123              H      41.645731      25.306530       7.710667       0.095465       1.208333 0.75377356E+01  0.72168700E+02                                 1.808956                            1.547452      -0.925136       2.430165                    0.997922       3.395098       9.079540       0.536999       1.191309      -0.729112      -0.019311       0.008996      -0.033344       0.039569      -0.007302       0.007046       0.006623      -0.014787       0.028736      -0.018175       0.004338       0.013837              2.035550       2.095972      -0.500469       0.908039       1.665568      -0.420452       2.345111           0.000040
          124              H      44.385244      27.296598      10.023605       0.127164       1.110101 0.76205659E+01  0.75198974E+02                                 1.884565                            1.695936      -1.319487       2.264711                    0.993256       3.792504      11.263292       0.438550       1.415346      -0.679446      -0.017401      -0.034803      -0.004665       0.039190       0.000544      -0.007903       0.007901      -0.020112      -0.007641      -0.015146      -0.000116       0.015262              1.998952       1.818217       0.578560       0.020873       2.749823       0.091555       1.428816           0.000179
          125              H      44.481705      32.524238      18.619017       0.120889       1.276026 0.92009443E+01  0.93401938E+02                                 1.949792                            1.781196      -0.970003       2.428393                    0.997543       3.485377       9.873608       0.466617       1.293070      -0.708153      -0.015958       0.006847       0.035699       0.039698      -0.007209      -0.006409      -0.004910      -0.002917       0.042521      -0.016561       0.000265       0.016296              2.045940       1.752503      -0.157980      -0.321367       1.743765       0.410470       2.641552           0.000590
          126              H      27.819554       9.378564      16.027792       0.126860       1.310274 0.95644805E+01  0.97511835E+02                                 1.955600                            1.797898      -0.900680       2.466334                    0.998605       3.362007       9.378523       0.474035       1.267360      -0.715554       0.033647      -0.012575       0.020766       0.041491       0.000796       0.010221      -0.003432       0.019996      -0.027657      -0.014364      -0.004035       0.018399              2.047197       2.337828      -0.368703       0.576805       1.741132      -0.256517       2.062630           0.000561
          127              H      23.838901      11.142150      19.503762       0.095465       1.208333 0.75377335E+01  0.72168655E+02                                 1.808953                            1.547449      -0.925140       2.430163                    0.997922       3.395099       9.079533       0.537001       1.191306      -0.729113      -0.032419       0.020870      -0.008894       0.039569      -0.010243       0.004966       0.011641      -0.000594      -0.007834      -0.018175       0.004338       0.013837              2.035546       2.514998      -0.741998       0.737248       1.804784      -0.321522       1.786858           0.000040
          128              H      24.578441       7.143451      20.031458       0.127164       1.110088 0.76204619E+01  0.75197756E+02                                 1.884559                            1.695931      -1.319481       2.264714                    0.993257       3.792480      11.263238       0.438547       1.415358      -0.679444       0.016284       0.035448       0.003754       0.039190       0.007097      -0.003269       0.012184      -0.007998       0.008236      -0.015145      -0.000117       0.015262              1.998945       1.782827       0.666548       0.083093       2.660004       0.110797       1.554005           0.000179
          129              H      50.407669      24.974233      14.780748       0.120889       1.276025 0.92009326E+01  0.93401794E+02                                 1.949791                            1.781195      -0.970003       2.428393                    0.997543       3.485377       9.873608       0.466617       1.293070      -0.708153      -0.002049       0.027909      -0.028156       0.039698      -0.008653      -0.002104      -0.007356      -0.023079       0.006368      -0.016561       0.000265       0.016296              2.045939       1.609134       0.158584      -0.135837       2.253798      -0.613183       2.274885           0.000591
          130              H      22.031852      21.578866      12.950876       0.126860       1.310273 0.95644777E+01  0.97511792E+02                                 1.955598                            1.797897      -0.900679       2.466334                    0.998605       3.362007       9.378520       0.474035       1.267359      -0.715555       0.005933       0.031388       0.026478       0.041491       0.005035       0.007825       0.013919       0.000861       0.000786      -0.014364      -0.004035       0.018399              2.047195       1.570999       0.087138       0.047708       2.506697       0.628231       2.063890           0.000561
          131              H      21.568836      23.412996       7.710667       0.095465       1.208333 0.75377392E+01  0.72168729E+02                                 1.808954                            1.547450      -0.925140       2.430163                    0.997922       3.395100       9.079539       0.537000       1.191307      -0.729113       0.001865      -0.021222      -0.033344       0.039569       0.010053      -0.009259       0.002790      -0.005254       0.028736      -0.018175       0.004338       0.013837              2.035548       1.339749       0.063864      -0.089897       2.421787       0.996608       2.345108           0.000040
          132              H      18.475631      24.790449      10.023605       0.127164       1.110088 0.76204636E+01  0.75197777E+02                                 1.884559                            1.695931      -1.319481       2.264714                    0.993257       3.792480      11.263238       0.438547       1.415358      -0.679444       0.038841       0.002332      -0.004665       0.039190       0.008435      -0.002892      -0.010794       0.010999      -0.007641      -0.015145      -0.000117       0.015262              1.998946       3.017957       0.114117      -0.089725       1.550067      -0.027700       1.428812           0.000179
          133              H      46.054031      22.260167      18.619017       0.120889       1.275998 0.92007170E+01  0.93399159E+02                                 1.949769                            1.781177      -0.970010       2.428389                    0.997542       3.485386       9.873645       0.466617       1.293076      -0.708152       0.002049      -0.017243       0.035698       0.039698       0.004866       0.007456      -0.003096      -0.011027       0.042520      -0.016559       0.000264       0.016296              2.045915       1.609119       0.075205      -0.194790       1.887111      -0.483537       2.641515           0.000591
          134              H      42.275948      19.403158      16.027792       0.126861       1.310320 0.95648517E+01  0.97516119E+02                                 1.955617                            1.797912      -0.900673       2.466337                    0.998606       3.361959       9.378273       0.474043       1.267331      -0.715562      -0.005933       0.035427       0.020766       0.041491      -0.009058      -0.002140       0.010567      -0.008619      -0.027658      -0.014364      -0.004037       0.018401              2.047216       1.571011      -0.074027      -0.066253       2.507987       0.627797       2.062649           0.000562
          135              H      42.738964      15.074019      19.503762       0.095465       1.208332 0.75377272E+01  0.72168607E+02                                 1.808955                            1.547451      -0.925136       2.430165                    0.997922       3.395098       9.079542       0.536999       1.191310      -0.729112      -0.001865      -0.038511      -0.008894       0.039569       0.005378      -0.012565      -0.001520      -0.017444      -0.007834      -0.018175       0.004338       0.013837              2.035549       1.339749       0.063468      -0.090178       2.980039       0.799238       1.786860           0.000041
          136              H      45.832169      17.713828      20.031458       0.127164       1.110101 0.76205664E+01  0.75198982E+02                                 1.884565                            1.695936      -1.319487       2.264711                    0.993256       3.792504      11.263293       0.438549       1.415347      -0.679446      -0.038841      -0.003621       0.003754       0.039190      -0.000086      -0.008918      -0.008923       0.016291       0.008236      -0.015146      -0.000116       0.015262              1.998952       3.017970       0.046555      -0.137500       1.424878       0.016562       1.554010           0.000179
          137              H      45.880400      30.818200      24.457806       0.120888       1.276047 0.92011227E+01  0.93404181E+02                                 1.949812                            1.781211      -0.970018       2.428385                    0.997542       3.485401       9.873692       0.466616       1.293067      -0.708154      -0.039103      -0.004150      -0.005444       0.039698       0.003326       0.006366       0.009056       0.023342      -0.001027      -0.016559       0.000265       0.016295              2.045962       2.846010       0.275672      -0.053048       1.706340       0.017666       1.585535           0.000591
          138              H      30.269681      22.481080       3.499598       0.126861       1.310301 0.95646879E+01  0.97514003E+02                                 1.955592                            1.797892      -0.900661       2.466343                    0.998606       3.361961       9.378248       0.474048       1.267324      -0.715563       0.003498      -0.036833      -0.018778       0.041491      -0.006118      -0.000060       0.003033      -0.029932      -0.010972      -0.014366      -0.004035       0.018401              2.047189       1.619185       0.006010      -0.009658       2.584304       0.617826       1.938077           0.000561
          139              H      24.932134      23.995907       4.003666       0.095465       1.208330 0.75377144E+01  0.72168474E+02                                 1.808956                            1.547451      -0.925138       2.430164                    0.997922       3.395103       9.079563       0.536998       1.191312      -0.729112      -0.014973       0.028790       0.022641       0.039569       0.002437      -0.014645       0.004607      -0.000115      -0.018548      -0.018175       0.004338       0.013837              2.035551       1.431057      -0.178064      -0.260966       2.670710       0.940888       2.004886           0.000040
          140              H      26.025367      23.773139       0.057758       0.127164       1.110094 0.76205103E+01  0.75198315E+02                                 1.884561                            1.695932      -1.319476       2.264717                    0.993257       3.792492      11.263261       0.438549       1.415351      -0.679445      -0.005156      -0.021780       0.032169       0.039190       0.006466      -0.004285      -0.011459       0.009120      -0.015055      -0.015145      -0.000117       0.015262              1.998947       1.495348       0.134546      -0.075280       2.034016      -0.737127       2.467478           0.000179
          141              H      50.581300      33.331774      20.903076       0.120888       1.276040 0.92010741E+01  0.93403671E+02                                 1.949816                            1.781216      -0.970016       2.428385                    0.997542       3.485386       9.873685       0.466611       1.293081      -0.708151       0.039103      -0.006516      -0.002098       0.039698      -0.007112      -0.001014       0.003537       0.007732      -0.047857      -0.016559       0.000263       0.016296              2.045966       2.846014      -0.041876      -0.277588       1.610067       0.051706       1.681818           0.000591
          142              H      34.038119      10.793146      20.028833       0.126860       1.310318 0.95648216E+01  0.97515513E+02                                 1.955594                            1.797893      -0.900675       2.466336                    0.998606       3.361956       9.378180       0.474053       1.267307      -0.715567      -0.003498      -0.029982      -0.028467       0.041491       0.002094       0.005746       0.008785      -0.013658       0.037852      -0.014365      -0.004035       0.018401              2.047191       1.619186       0.007103      -0.008886       2.398211       0.683623       2.124176           0.000561
          143              H      39.375666      11.773328      21.289003       0.095465       1.208334 0.75377451E+01  0.72168968E+02                                 1.808974                            1.547465      -0.925135       2.430165                    0.997922       3.395111       9.079649       0.536989       1.191328      -0.729108       0.014973       0.030943       0.019596       0.039569       0.012994      -0.007180       0.006516       0.005284      -0.002351      -0.018175       0.004338       0.013837              2.035572       1.431070       0.305399       0.080891       2.670282       0.941063       2.005365           0.000041
          144              H      38.282433       7.978834      22.394277       0.127164       1.110100 0.76205639E+01  0.75199077E+02                                 1.884578                            1.695946      -1.319483       2.264713                    0.993257       3.792515      11.263396       0.438543       1.415365      -0.679442       0.005156       0.023069      -0.031258       0.039190       0.001882      -0.007526      -0.007980       0.018959       0.014466      -0.015145      -0.000117       0.015262              1.998967       1.495360       0.026125      -0.151946       1.956022      -0.709555       2.545518           0.000179
          145              H      44.655336      23.067704      20.903076       0.120889       1.276002 0.92007588E+01  0.93399714E+02                                 1.949775                            1.781183      -0.970020       2.428385                    0.997542       3.485395       9.873686       0.466616       1.293078      -0.708151       0.025194      -0.030606      -0.002098       0.039698      -0.006905      -0.003570      -0.000891       0.008449      -0.047856      -0.016559       0.000263       0.016296              2.045920       1.955278      -0.556096      -0.183566       2.500696       0.214538       1.681787           0.000591
          146              H      39.825821      20.817740      20.028833       0.126861       1.310335 0.95650040E+01  0.97518162E+02                                 1.955640                            1.797934      -0.900687       2.466331                    0.998605       3.361981       9.378390       0.474037       1.267341      -0.715560       0.024216       0.018020      -0.028466       0.041491       0.006960      -0.004737      -0.009370       0.003199       0.037849      -0.014364      -0.004038       0.018401              2.047241       2.197358       0.340889      -0.596496       1.820135      -0.334126       2.124229           0.000562
          147              H      41.645731      15.705197      21.289003       0.095461       1.208380 0.75380288E+01  0.72172134E+02                                 1.808995                            1.547475      -0.925160       2.430149                    0.997922       3.395140       9.079661       0.536999       1.191299      -0.729115      -0.019312      -0.028439       0.019596       0.039569       0.004209      -0.009235       0.002959      -0.025150      -0.002352      -0.018177       0.004340       0.013837              2.035602       2.096025       0.689319      -0.774561       2.005389      -0.540611       2.005393           0.000041
          148              H      44.385244      18.549211      22.394277       0.127165       1.110106 0.76206184E+01  0.75199644E+02                                 1.884572                            1.695943      -1.319498       2.264706                    0.993256       3.792514      11.263344       0.438548       1.415349      -0.679445      -0.017401      -0.015999      -0.031258       0.039190      -0.007269       0.003147       0.010506      -0.012743       0.014465      -0.015145      -0.000117       0.015262              1.998960       1.818225       0.212532       0.538513       1.633147       0.486363       2.545507           0.000179
          149              H      44.481705      28.395590      24.457806       0.120889       1.276035 0.92010357E+01  0.93403112E+02                                 1.949802                            1.781205      -0.970023       2.428385                    0.997542       3.485394       9.873674       0.466616       1.293071      -0.708153      -0.015957       0.035939      -0.005445       0.039698      -0.008446      -0.004660      -0.010042      -0.017433      -0.001032      -0.016560       0.000263       0.016297              2.045951       1.752511      -0.355648      -0.041823       2.799809       0.037106       1.585531           0.000591
          150              H      27.819554      18.237335       3.499598       0.126861       1.310289 0.95646385E+01  0.97513942E+02                                 1.955622                            1.797919      -0.900694       2.466328                    0.998605       3.362031       9.378643       0.474029       1.267369      -0.715553       0.033647       0.015387      -0.018779       0.041491       0.009902      -0.002657      -0.001465       0.025558      -0.010973      -0.014364      -0.004036       0.018400              2.047220       2.337855       0.420921      -0.539890       1.865699      -0.300554       1.938107           0.000561
          151              H      23.838901      22.102373       4.003666       0.095460       1.208381 0.75380371E+01  0.72172209E+02                                 1.808994                            1.547474      -0.925165       2.430146                    0.997922       3.395143       9.079659       0.537001       1.191296      -0.729115      -0.032419      -0.001428       0.022642       0.039569       0.001269      -0.011314       0.010379      -0.004165      -0.018550      -0.018177       0.004339       0.013838              2.035600       2.515082       0.447771      -0.945360       1.586785      -0.244452       2.004934           0.000040
          152              H      24.578441      21.266990       0.057758       0.127165       1.110093 0.76205168E+01  0.75198453E+02                                 1.884566                            1.695938      -1.319492       2.264709                    0.993256       3.792490      11.263289       0.438545       1.415360      -0.679443       0.016285       0.015355       0.032169       0.039190      -0.000716       0.007781       0.009439      -0.015763      -0.015055      -0.015145      -0.000117       0.015262              1.998953       1.782833       0.300523       0.600730       1.746542       0.433757       2.467483           0.000179
          153              H      51.979995      32.524238      18.619017       0.120889       1.276044 0.92011206E+01  0.93404291E+02                                 1.949822                            1.781222      -0.970027       2.428381                    0.997542       3.485394       9.873726       0.466609       1.293084      -0.708151       0.015958       0.006847       0.035698       0.039698       0.007207       0.006408      -0.004910      -0.002917       0.042520      -0.016559       0.000263       0.016296              2.045973       1.752529       0.157984       0.321372       1.743792       0.410478       2.641598           0.000590
          154              H      36.488246       9.378564      16.027792       0.126860       1.310334 0.95649786E+01  0.97517609E+02                                 1.955617                            1.797914      -0.900689       2.466330                    0.998605       3.361979       9.378298       0.474048       1.267316      -0.715565      -0.033647      -0.012575       0.020767       0.041491      -0.000798      -0.010222      -0.003431       0.019997      -0.027659      -0.014365      -0.004036       0.018401              2.047215       2.337851       0.368705      -0.576811       1.741146      -0.256519       2.062649           0.000561
          155              H      40.468899      11.142150      19.503762       0.095460       1.208382 0.75380432E+01  0.72172461E+02                                 1.809014                            1.547489      -0.925159       2.430149                    0.997922       3.395154       9.079774       0.536989       1.191319      -0.729110       0.032419       0.020871      -0.008894       0.039569       0.010243      -0.004968       0.011642      -0.000593      -0.007834      -0.018177       0.004340       0.013837              2.035627       2.515116       0.742050      -0.737296       1.804847      -0.321547       1.786917           0.000041
          156              H      39.729359       7.143451      20.031458       0.127165       1.110104 0.76206116E+01  0.75199690E+02                                 1.884585                            1.695953      -1.319493       2.264709                    0.993256       3.792524      11.263446       0.438541       1.415368      -0.679442      -0.016285       0.035448       0.003753       0.039190      -0.007099       0.003267       0.012183      -0.007999       0.008237      -0.015145      -0.000117       0.015262              1.998974       1.782851      -0.666559      -0.083094       2.660043       0.110798       1.554028           0.000179
          157              H      51.806364      27.396843      14.780748       0.120889       1.276050 0.92011567E+01  0.93404642E+02                                 1.949816                            1.781216      -0.970028       2.428380                    0.997542       3.485408       9.873728       0.466614       1.293070      -0.708153      -0.025194      -0.012180      -0.028157       0.039698       0.005667       0.005319       0.005500       0.026523       0.006368      -0.016559       0.000265       0.016295              2.045967       1.955320       0.358448       0.463122       1.907664       0.424238       2.274916           0.000590
          158              H      24.481979      25.822611      12.950876       0.126861       1.310316 0.95648459E+01  0.97516115E+02                                 1.955616                            1.797913      -0.900675       2.466337                    0.998605       3.361984       9.378367       0.474042       1.267333      -0.715561      -0.024216      -0.020831       0.026479       0.041491       0.002144      -0.008142      -0.013739      -0.009154       0.000788      -0.014366      -0.004036       0.018402              2.047213       2.197327       0.448742      -0.520214       1.880406      -0.355436       2.063907           0.000561
          159              H      22.662069      25.306530       7.710667       0.095460       1.208379 0.75380160E+01  0.72172013E+02                                 1.808997                            1.547476      -0.925162       2.430148                    0.997922       3.395146       9.079690       0.536998       1.191302      -0.729114       0.019312       0.008996      -0.033344       0.039569       0.007303      -0.007047       0.006623      -0.014787       0.028737      -0.018177       0.004339       0.013838              2.035606       2.096030       0.500492      -0.908087       1.665600      -0.420478       2.345189           0.000040
          160              H      19.922556      27.296598      10.023605       0.127165       1.110099 0.76205663E+01  0.75199023E+02                                 1.884568                            1.695940      -1.319487       2.264712                    0.993256       3.792502      11.263311       0.438547       1.415353      -0.679444       0.017401      -0.034803      -0.004665       0.039190      -0.000545       0.007901       0.007901      -0.020112      -0.007643      -0.015145      -0.000117       0.015262              1.998955       1.818220      -0.578557      -0.020873       2.749825       0.091555       1.428820           0.000179
          161              H      50.581300      30.818200      24.457806       0.120889       1.276044 0.92011154E+01  0.93404227E+02                                 1.949822                            1.781222      -0.970027       2.428381                    0.997542       3.485393       9.873723       0.466609       1.293084      -0.708151       0.039103      -0.004150      -0.005444       0.039698      -0.003326      -0.006367       0.009056       0.023342      -0.001026      -0.016559       0.000263       0.016296              2.045973       2.846020      -0.275674       0.053048       1.706352       0.017667       1.585546           0.000591
          162              H      34.038119      22.481080       3.499598       0.126861       1.310332 0.95649626E+01  0.97517395E+02                                 1.955614                            1.797911      -0.900688       2.466330                    0.998605       3.361977       9.378287       0.474048       1.267315      -0.715565      -0.003498      -0.036833      -0.018778       0.041491       0.006116       0.000059       0.003032      -0.029932      -0.010975      -0.014365      -0.004036       0.018401              2.047212       1.619203      -0.006011       0.009658       2.584334       0.617833       1.938098           0.000561
          163              H      39.375666      23.995907       4.003666       0.095460       1.208380 0.75380335E+01  0.72172333E+02                                 1.809011                            1.547487      -0.925160       2.430149                    0.997922       3.395152       9.079761       0.536990       1.191317      -0.729110       0.014973       0.028790       0.022642       0.039569      -0.002438       0.014645       0.004608      -0.000116      -0.018550      -0.018177       0.004340       0.013837              2.035623       1.431092       0.178081       0.260982       2.670820       0.940947       2.004956           0.000041
          164              H      38.282433      23.773139       0.057758       0.127165       1.110104 0.76206132E+01  0.75199708E+02                                 1.884586                            1.695953      -1.319494       2.264709                    0.993256       3.792524      11.263445       0.438541       1.415367      -0.679442       0.005155      -0.021780       0.032169       0.039190      -0.006468       0.004283      -0.011459       0.009118      -0.015053      -0.015145      -0.000117       0.015262              1.998974       1.495368      -0.134548       0.075280       2.034043      -0.737138       2.467513           0.000179
          165              H      45.880400      33.331774      20.903076       0.120889       1.276050 0.92011610E+01  0.93404701E+02                                 1.949817                            1.781217      -0.970029       2.428380                    0.997542       3.485408       9.873730       0.466614       1.293070      -0.708153      -0.039103      -0.006516      -0.002098       0.039698       0.007110       0.001014       0.003537       0.007733      -0.047857      -0.016559       0.000264       0.016295              2.045967       2.846015       0.041877       0.277589       1.610068       0.051706       1.681819           0.000590
          166              H      30.269681      10.793146      20.028833       0.126861       1.310316 0.95648407E+01  0.97516050E+02                                 1.955615                            1.797913      -0.900676       2.466337                    0.998605       3.361985       9.378370       0.474042       1.267333      -0.715561       0.003498      -0.029982      -0.028466       0.041491      -0.002095      -0.005748       0.008787      -0.013658       0.037848      -0.014366      -0.004036       0.018402              2.047213       1.619204      -0.007102       0.008886       2.398235       0.683629       2.124201           0.000561
          167              H      24.932134      11.773328      21.289003       0.095460       1.208377 0.75380098E+01  0.72171933E+02                                 1.808996                            1.547475      -0.925162       2.430148                    0.997922       3.395145       9.079684       0.536998       1.191302      -0.729114      -0.014973       0.030944       0.019596       0.039569      -0.012995       0.007180       0.006517       0.005283      -0.002352      -0.018177       0.004339       0.013838              2.035604       1.431080      -0.305414      -0.080902       2.670336       0.941097       2.005395           0.000040
          168              H      26.025367       7.978834      22.394277       0.127165       1.110099 0.76205665E+01  0.75199027E+02                                 1.884568                            1.695940      -1.319487       2.264712                    0.993256       3.792502      11.263312       0.438547       1.415353      -0.679444      -0.005155       0.023069      -0.031258       0.039190      -0.001884       0.007525      -0.007980       0.018959       0.014465      -0.015145      -0.000117       0.015262              1.998955       1.495356      -0.026126       0.151946       1.956009      -0.709545       2.545500           0.000179
          169              H      46.054031      24.974233      14.780748       0.120889       1.276002 0.92007573E+01  0.93399695E+02                                 1.949775                            1.781183      -0.970020       2.428385                    0.997542       3.485395       9.873686       0.466616       1.293078      -0.708151       0.002049       0.027909      -0.028157       0.039698       0.008651       0.002102      -0.007357      -0.023078       0.006367      -0.016559       0.000263       0.016296              2.045920       1.609124      -0.158582       0.135834       2.253776      -0.613170       2.274860           0.000591
          170              H      42.275948      21.578866      12.950876       0.126861       1.310335 0.95650079E+01  0.97518210E+02                                 1.955640                            1.797933      -0.900687       2.466331                    0.998605       3.361983       9.378395       0.474037       1.267340      -0.715560      -0.005933       0.031388       0.026479       0.041491      -0.005037      -0.007827       0.013919       0.000861       0.000787      -0.014364      -0.004038       0.018401              2.047241       1.571031      -0.087142      -0.047710       2.506756       0.628250       2.063935           0.000562
          171              H      42.738964      23.412996       7.710667       0.095461       1.208380 0.75380295E+01  0.72172144E+02                                 1.808995                            1.547475      -0.925160       2.430149                    0.997922       3.395140       9.079662       0.536999       1.191299      -0.729115      -0.001865      -0.021223      -0.033344       0.039569      -0.010055       0.009259       0.002791      -0.005256       0.028737      -0.018177       0.004340       0.013837              2.035602       1.339767      -0.063865       0.089898       2.421855       0.996661       2.345184           0.000040
          172              H      45.832169      24.790449      10.023605       0.127165       1.110106 0.76206211E+01  0.75199675E+02                                 1.884572                            1.695943      -1.319498       2.264706                    0.993256       3.792514      11.263343       0.438548       1.415349      -0.679445      -0.038841       0.002332      -0.004665       0.039190      -0.008437       0.002891      -0.010794       0.010998      -0.007643      -0.015145      -0.000117       0.015262              1.998959       3.017977      -0.114118       0.089726       1.550079      -0.027701       1.428822           0.000179
          173              H      50.407669      22.260167      18.619017       0.120889       1.276030 0.92009860E+01  0.93402501E+02                                 1.949799                            1.781202      -0.970014       2.428388                    0.997542       3.485385       9.873650       0.466615       1.293074      -0.708153      -0.002049      -0.017243       0.035698       0.039698      -0.004868      -0.007456      -0.003096      -0.011028       0.042521      -0.016561       0.000265       0.016296              2.045947       1.609141      -0.075207       0.194794       1.887138      -0.483546       2.641561           0.000591
          174              H      22.031852      19.403158      16.027792       0.126861       1.310288 0.95646298E+01  0.97513827E+02                                 1.955621                            1.797918      -0.900693       2.466328                    0.998605       3.362030       9.378638       0.474029       1.267368      -0.715553       0.005932       0.035427       0.020767       0.041491       0.009056       0.002139       0.010567      -0.008621      -0.027656      -0.014364      -0.004036       0.018400              2.047219       1.571018       0.074027       0.066253       2.507986       0.627792       2.062653           0.000561
          175              H      21.568836      15.074019      19.503762       0.095460       1.208380 0.75380287E+01  0.72172116E+02                                 1.808993                            1.547473      -0.925164       2.430146                    0.997922       3.395143       9.079661       0.537000       1.191296      -0.729115       0.001865      -0.038512      -0.008894       0.039569      -0.005379       0.012566      -0.001519      -0.017447      -0.007833      -0.018177       0.004339       0.013838              2.035599       1.339766      -0.063469       0.090178       2.980140       0.799274       1.786893           0.000040
          176              H      18.475631      17.713828      20.031458       0.127165       1.110093 0.76205179E+01  0.75198466E+02                                 1.884567                            1.695938      -1.319492       2.264709                    0.993256       3.792490      11.263289       0.438545       1.415360      -0.679443       0.038841      -0.003621       0.003754       0.039190       0.000085       0.008917      -0.008923       0.016291       0.008237      -0.015144      -0.000117       0.015262              1.998953       3.017966      -0.046555       0.137500       1.424880       0.016562       1.554014           0.000179
          177              H      46.832155      31.167205      14.780748       0.120889       1.276029 0.92009802E+01  0.93402427E+02                                 1.949798                            1.781201      -0.970014       2.428388                    0.997542       3.485385       9.873649       0.466615       1.293073      -0.708153       0.023145      -0.015729      -0.028157       0.039698      -0.014320      -0.007423       0.001856      -0.003447       0.006368      -0.016561       0.000264       0.016296              2.045946       2.229979      -0.199857      -0.598951       1.632969       0.188953       2.274891           0.000590
          178              H      29.703773       8.290710      12.950876       0.126860       1.310289 0.95646373E+01  0.97513929E+02                                 1.955622                            1.797919      -0.900694       2.466328                    0.998605       3.362030       9.378641       0.474029       1.267369      -0.715552       0.030149      -0.010557       0.026479       0.041491       0.002890       0.015967      -0.000183       0.008291       0.000787      -0.014364      -0.004036       0.018400              2.047221       2.348267      -0.361604       0.567925       1.729481      -0.272802       2.063914           0.000561
          179              H      31.060667       6.972662       7.710667       0.095460       1.208381 0.75380379E+01  0.72172223E+02                                 1.808994                            1.547474      -0.925164       2.430147                    0.997922       3.395143       9.079661       0.537000       1.191296      -0.729115      -0.017447       0.012227      -0.033344       0.039569       0.002751      -0.002213      -0.009415       0.020043       0.028737      -0.018177       0.004339       0.013838              2.035601       2.206641      -0.436626       0.818184       1.554980      -0.576185       2.345183           0.000040
          180              H      30.706975       3.605141      10.023605       0.127165       1.110093 0.76205191E+01  0.75198480E+02                                 1.884567                            1.695939      -1.319492       2.264709                    0.993256       3.792490      11.263289       0.438545       1.415360      -0.679443       0.021440       0.032471      -0.004665       0.039190       0.008980      -0.010794       0.002892       0.009111      -0.007643      -0.015145      -0.000117       0.015262              1.998953       2.015877       0.692674      -0.068853       2.552164      -0.063854       1.428819           0.000179
          181              H      42.304886      28.753876      18.619017       0.120889       1.276002 0.92007635E+01  0.93399771E+02                                 1.949775                            1.781183      -0.970020       2.428385                    0.997542       3.485394       9.873683       0.466616       1.293078      -0.708151      -0.013909       0.010396       0.035698       0.039698      -0.002342       0.001047       0.008005       0.013941       0.042520      -0.016559       0.000263       0.016296              2.045921       1.882749      -0.082771      -0.516150       1.613493       0.073074       2.641521           0.000590
          182              H      37.941602      26.910465      16.027792       0.126861       1.310335 0.95650034E+01  0.97518147E+02                                 1.955639                            1.797933      -0.900687       2.466331                    0.998605       3.361982       9.378390       0.474038       1.267340      -0.715560       0.027714      -0.022851       0.020767       0.041491      -0.008262       0.008081      -0.007137      -0.011379      -0.027657      -0.014364      -0.004038       0.018401              2.047240       2.209658      -0.442741       0.510567       1.869388      -0.371280       2.062674           0.000561
          183              H      34.423965      29.476018      19.503762       0.095460       1.208380 0.75380292E+01  0.72172128E+02                                 1.808994                            1.547474      -0.925161       2.430148                    0.997922       3.395140       9.079656       0.537000       1.191298      -0.729115      -0.034284       0.017641      -0.008894       0.039569      -0.004865      -0.007598      -0.010123       0.018039      -0.007833      -0.018177       0.004340       0.013837              2.035601       2.625015      -0.678569       0.647104       1.694895      -0.477734       1.786894           0.000040
          184              H      38.256710      30.834908      20.031458       0.127165       1.110106 0.76206243E+01  0.75199713E+02                                 1.884573                            1.695943      -1.319498       2.264707                    0.993256       3.792514      11.263343       0.438548       1.415348      -0.679445      -0.022556      -0.031827       0.003754       0.039190       0.007011      -0.012186      -0.003262      -0.008295       0.008237      -0.015145      -0.000117       0.015262              1.998960       1.863476       0.713108      -0.054407       2.579386      -0.127360       1.554018           0.000179
          185              H      49.629545      24.324491      24.457806       0.120889       1.276051 0.92011625E+01  0.93404717E+02                                 1.949817                            1.781217      -0.970029       2.428380                    0.997542       3.485409       9.873732       0.466614       1.293070      -0.708153      -0.023146      -0.031789      -0.005444       0.039698       0.011770       0.011026       0.000985      -0.005911      -0.001028      -0.016559       0.000265       0.016295              2.045967       2.230003       0.631327      -0.011224       2.322359      -0.054774       1.585541           0.000591
          186              H      34.604027      14.973773       3.499598       0.126861       1.310317 0.95648496E+01  0.97516161E+02                                 1.955616                            1.797913      -0.900676       2.466337                    0.998605       3.361985       9.378370       0.474042       1.267333      -0.715561      -0.030149       0.021446      -0.018779       0.041491      -0.016020       0.002597      -0.001568       0.004370      -0.010974      -0.014366      -0.004036       0.018402              2.047214       2.348260      -0.414909       0.530230       1.855282      -0.317280       1.938100           0.000562
          187              H      33.247133       9.593908       4.003666       0.095460       1.208378 0.75380095E+01  0.72171937E+02                                 1.808997                            1.547475      -0.925162       2.430148                    0.997922       3.395146       9.079690       0.536998       1.191302      -0.729114       0.017447      -0.027362       0.022642       0.039569       0.001169      -0.003332      -0.014988       0.004280      -0.018550      -0.018177       0.004339       0.013838              2.035606       2.206646      -0.625853       0.684386       1.895231      -0.696483       2.004939           0.000041
          188              H      33.600826      10.652059       0.057758       0.127165       1.110099 0.76205637E+01  0.75198996E+02                                 1.884568                            1.695940      -1.319487       2.264712                    0.993256       3.792502      11.263313       0.438547       1.415354      -0.679444      -0.021440       0.006425       0.032169       0.039190       0.007182      -0.012066       0.002019       0.006641      -0.015054      -0.015145      -0.000117       0.015262              1.998955       2.015878      -0.165976      -0.676011       1.513501       0.303369       2.467486           0.000179
          189              H      54.156814      27.138803      20.903076       0.120889       1.276044 0.92011121E+01  0.93404185E+02                                 1.949822                            1.781221      -0.970027       2.428381                    0.997542       3.485393       9.873723       0.466609       1.293084      -0.708151       0.013909       0.037122      -0.002098       0.039698      -0.000208       0.002556      -0.002646      -0.016184      -0.047857      -0.016559       0.000263       0.016296              2.045972       1.882794       0.514242      -0.094015       2.573299      -0.266253       1.681824           0.000591
          190              H      26.366198      24.081302      20.028833       0.126860       1.310334 0.95649798E+01  0.97517618E+02                                 1.955617                            1.797914      -0.900689       2.466330                    0.998605       3.361979       9.378296       0.474048       1.267316      -0.715565      -0.027714       0.011962      -0.028467       0.041491      -0.004866       0.010482       0.000583       0.010456       0.037851      -0.014365      -0.004036       0.018401              2.047215       2.209630      -0.333780       0.587598       1.807812      -0.349511       2.124202           0.000561
          191              H      29.883835      28.213662      21.289003       0.095460       1.208381 0.75380391E+01  0.72172403E+02                                 1.809013                            1.547488      -0.925159       2.430149                    0.997922       3.395152       9.079764       0.536989       1.191318      -0.729110       0.034285      -0.002505       0.019596       0.039569       0.008785       0.002054      -0.009477       0.019866      -0.002351      -0.018177       0.004340       0.013837              2.035625       2.625047      -0.383913       0.855476       1.476412      -0.400492       2.005415           0.000040
          192              H      26.051090      29.164142      22.394277       0.127165       1.110105 0.76206159E+01  0.75199741E+02                                 1.884586                            1.695954      -1.319493       2.264709                    0.993256       3.792524      11.263445       0.438541       1.415367      -0.679442       0.022556      -0.007070      -0.031258       0.039190       0.009150      -0.010674      -0.002528      -0.006220       0.014467      -0.015145      -0.000117       0.015262              1.998975       1.863489      -0.186410      -0.690467       1.587909       0.223188       2.545526           0.000179
          193              H      22.002914       9.989322       5.350473       0.120889       1.276002 0.92007630E+01  0.93399769E+02                                 1.949775                            1.781183      -0.970020       2.428385                    0.997542       3.485395       9.873687       0.466616       1.293078      -0.708151       0.013909      -0.037122       0.002098       0.039698       0.000206      -0.002557      -0.002646      -0.016184      -0.047856      -0.016559       0.000263       0.016296              2.045921       1.882749      -0.514222       0.094012       2.573227      -0.266242       1.681788           0.000591
          194              H      26.366198      13.046823       6.224716       0.126861       1.310335 0.95650007E+01  0.97518122E+02                                 1.955640                            1.797933      -0.900687       2.466331                    0.998605       3.361981       9.378390       0.474037       1.267341      -0.715560      -0.027714      -0.011962       0.028466       0.041491       0.004865      -0.010483       0.000583       0.010456       0.037849      -0.014364      -0.004038       0.018401              2.047240       2.209659       0.333787      -0.587609       1.807834      -0.349517       2.124229           0.000561
          195              H      29.883835       8.914463       4.964546       0.095460       1.208381 0.75380344E+01  0.72172198E+02                                 1.808996                            1.547476      -0.925160       2.430148                    0.997922       3.395141       9.079663       0.536999       1.191299      -0.729115       0.034284       0.002505      -0.019596       0.039569      -0.008786      -0.002054      -0.009477       0.019866      -0.002352      -0.018177       0.004340       0.013837              2.035603       2.625018       0.383906      -0.855464       1.476399      -0.400485       2.005394           0.000041
          196              H      26.051090       7.963983       3.859272       0.127165       1.110106 0.76206230E+01  0.75199697E+02                                 1.884573                            1.695943      -1.319498       2.264707                    0.993256       3.792514      11.263343       0.438548       1.415348      -0.679445       0.022556       0.007070       0.031258       0.039190      -0.009152       0.010672      -0.002528      -0.006219       0.014465      -0.015145      -0.000117       0.015262              1.998960       1.863476       0.186407       0.690460       1.587897       0.223185       2.545507           0.000179
          197              H      17.475645      12.803634       1.795743       0.120889       1.276029 0.92009815E+01  0.93402443E+02                                 1.949798                            1.781201      -0.970013       2.428388                    0.997542       3.485385       9.873649       0.466615       1.293073      -0.708153      -0.023145       0.031789       0.005444       0.039698      -0.011771      -0.011026       0.000985      -0.005912      -0.001027      -0.016561       0.000264       0.016296              2.045946       2.229979      -0.631315       0.011223       2.322331      -0.054773       1.585529           0.000591
          198              H      34.604027      22.154352      22.753951       0.126860       1.310289 0.95646408E+01  0.97513973E+02                                 1.955623                            1.797920      -0.900694       2.466328                    0.998605       3.362031       9.378644       0.474029       1.267369      -0.715552      -0.030149      -0.021445       0.018779       0.041491       0.016018      -0.002598      -0.001569       0.004371      -0.010973      -0.014364      -0.004036       0.018400              2.047221       2.348268       0.414910      -0.530233       1.855288      -0.317282       1.938108           0.000561
          199              H      33.247133      27.534217      22.249883       0.095460       1.208380 0.75380272E+01  0.72172096E+02                                 1.808993                            1.547473      -0.925164       2.430146                    0.997922       3.395142       9.079657       0.537001       1.191296      -0.729115       0.017447       0.027362      -0.022642       0.039569      -0.001169       0.003331      -0.014988       0.004280      -0.018550      -0.018177       0.004339       0.013838              2.035600       2.206639       0.625849      -0.684382       1.895226      -0.696480       2.004934           0.000040
          200              H      33.600825      26.476066      26.195791       0.127165       1.110094 0.76205249E+01  0.75198547E+02                                 1.884567                            1.695939      -1.319492       2.264709                    0.993256       3.792491      11.263290       0.438546       1.415359      -0.679443      -0.021440      -0.006425      -0.032169       0.039190      -0.007184       0.012065       0.002019       0.006641      -0.015055      -0.015145      -0.000117       0.015262              1.998954       2.015878       0.165977       0.676011       1.513500       0.303369       2.467483           0.000179
          201              H      10.150986       8.374249       7.634532       0.120889       1.276044 0.92011182E+01  0.93404259E+02                                 1.949822                            1.781222      -0.970027       2.428381                    0.997542       3.485393       9.873722       0.466609       1.293084      -0.708151      -0.013909      -0.010396      -0.035698       0.039698       0.002341      -0.001048       0.008005       0.013942       0.042521      -0.016559       0.000263       0.016296              2.045973       1.882794       0.082775       0.516171       1.613527       0.073077       2.641598           0.000590
          202              H      37.941602      10.217660      10.225757       0.126861       1.310333 0.95649739E+01  0.97517547E+02                                 1.955616                            1.797913      -0.900689       2.466330                    0.998605       3.361978       9.378294       0.474048       1.267316      -0.715565       0.027714       0.022851      -0.020767       0.041491       0.008260      -0.008082      -0.007137      -0.011381      -0.027659      -0.014365      -0.004036       0.018401              2.047214       2.209629       0.442733      -0.510556       1.869366      -0.371273       2.062647           0.000561
          203              H      34.423965       7.652107       6.749787       0.095460       1.208381 0.75380374E+01  0.72172380E+02                                 1.809012                            1.547488      -0.925159       2.430149                    0.997922       3.395152       9.079762       0.536990       1.191317      -0.729110      -0.034285      -0.017641       0.008894       0.039569       0.004865       0.007598      -0.010123       0.018039      -0.007834      -0.018177       0.004340       0.013837              2.035624       2.625046       0.678579      -0.647115       1.694912      -0.477742       1.786914           0.000040
          204              H      38.256710       6.293217       6.222091       0.127165       1.110105 0.76206167E+01  0.75199748E+02                                 1.884586                            1.695954      -1.319493       2.264709                    0.993256       3.792524      11.263444       0.438542       1.415367      -0.679442      -0.022556       0.031827      -0.003753       0.039190      -0.007013       0.012184      -0.003262      -0.008296       0.008237      -0.015145      -0.000117       0.015262              1.998974       1.863489      -0.713115       0.054407       2.579407      -0.127360       1.554028           0.000179
          205              H      14.678255       5.960920      11.472801       0.120889       1.276050 0.92011540E+01  0.93404609E+02                                 1.949816                            1.781216      -0.970029       2.428380                    0.997542       3.485408       9.873728       0.466614       1.293070      -0.708153       0.023146       0.015729       0.028157       0.039698       0.014318       0.007422       0.001856      -0.003446       0.006367      -0.016559       0.000264       0.016295              2.045967       2.230002       0.199860       0.598962       1.632981       0.188957       2.274917           0.000590
          206              H      29.703773      28.837415      13.302673       0.126861       1.310315 0.95648359E+01  0.97515978E+02                                 1.955614                            1.797912      -0.900675       2.466337                    0.998605       3.361983       9.378360       0.474043       1.267332      -0.715561       0.030149       0.010556      -0.026479       0.041491      -0.002892      -0.015969      -0.000182       0.008291       0.000788      -0.014366      -0.004036       0.018402              2.047211       2.348257       0.361601      -0.567923       1.729472      -0.272800       2.063906           0.000560
          207              H      31.060667      30.155463      18.542882       0.095460       1.208378 0.75380129E+01  0.72171977E+02                                 1.808997                            1.547476      -0.925162       2.430148                    0.997922       3.395145       9.079688       0.536997       1.191303      -0.729114      -0.017447      -0.012226       0.033344       0.039569      -0.002752       0.002212      -0.009415       0.020043       0.028737      -0.018177       0.004339       0.013838              2.035606       2.206646       0.436628      -0.818189       1.554983      -0.576187       2.345189           0.000040
          208              H      30.706975      33.522984      16.229944       0.127165       1.110099 0.76205687E+01  0.75199052E+02                                 1.884568                            1.695940      -1.319487       2.264712                    0.993256       3.792502      11.263311       0.438547       1.415353      -0.679444       0.021440      -0.032471       0.004665       0.039190      -0.008981       0.010793       0.002892       0.009111      -0.007643      -0.015145      -0.000117       0.015262              1.998955       2.015879      -0.692675       0.068853       2.552166      -0.063854       1.428820           0.000179
          209              H      12.327805       8.732535       1.795743       0.120888       1.276050 0.92011690E+01  0.93404893E+02                                 1.949827                            1.781226      -0.970037       2.428378                    0.997542       3.485402       9.873750       0.466609       1.293082      -0.708151      -0.015957      -0.035939       0.005445       0.039697       0.008444       0.004659      -0.010042      -0.017433      -0.001031      -0.016559       0.000262       0.016297              2.045978       1.752533       0.355656       0.041824       2.799851       0.037107       1.585549           0.000590
          210              H      27.819554      18.890790      22.753951       0.126861       1.310333 0.95649733E+01  0.97517534E+02                                 1.955615                            1.797913      -0.900689       2.466330                    0.998605       3.361978       9.378292       0.474048       1.267315      -0.715565       0.033647      -0.015387       0.018778       0.041491      -0.009903       0.002655      -0.001465       0.025559      -0.010975      -0.014365      -0.004036       0.018401              2.047213       2.337848      -0.420920       0.539888       1.865692      -0.300552       1.938100           0.000561
          211              H      23.838901      15.025752      22.249883       0.095460       1.208380 0.75380342E+01  0.72172338E+02                                 1.809011                            1.547487      -0.925160       2.430149                    0.997922       3.395151       9.079757       0.536990       1.191317      -0.729110      -0.032419       0.001428      -0.022642       0.039569      -0.001269       0.011314       0.010379      -0.004165      -0.018550      -0.018177       0.004340       0.013837              2.035623       2.515111      -0.447779       0.945375       1.586801      -0.244457       2.004956           0.000040
          212              H      24.578441      15.861135      26.195791       0.127165       1.110104 0.76206126E+01  0.75199699E+02                                 1.884585                            1.695953      -1.319494       2.264709                    0.993256       3.792524      11.263444       0.438542       1.415367      -0.679442       0.016285      -0.015355      -0.032169       0.039190       0.000714      -0.007782       0.009438      -0.015763      -0.015053      -0.015145      -0.000117       0.015262              1.998974       1.782851      -0.300527      -0.600740       1.746558       0.433763       2.467511           0.000179
          213              H      12.501436      14.060421       5.350473       0.120889       1.276050 0.92011556E+01  0.93404632E+02                                 1.949816                            1.781216      -0.970029       2.428380                    0.997542       3.485408       9.873729       0.466614       1.293070      -0.708153       0.025194       0.030606       0.002098       0.039698       0.006903       0.003570      -0.000891       0.008448      -0.047857      -0.016559       0.000264       0.016295              2.045967       1.955320       0.556119       0.183573       2.500761       0.214546       1.681819           0.000591
          214              H      39.825821      16.310385       6.224716       0.126861       1.310317 0.95648479E+01  0.97516137E+02                                 1.955615                            1.797913      -0.900676       2.466337                    0.998605       3.361985       9.378369       0.474042       1.267333      -0.715561       0.024216      -0.018021       0.028466       0.041491      -0.006962       0.004736      -0.009371       0.003200       0.037848      -0.014366      -0.004036       0.018402              2.047213       2.197327      -0.340881       0.596483       1.820113      -0.334119       2.124200           0.000561
          215              H      41.645731      21.422928       4.964546       0.095460       1.208378 0.75380117E+01  0.72171955E+02                                 1.808996                            1.547475      -0.925162       2.430148                    0.997922       3.395145       9.079684       0.536998       1.191302      -0.729114      -0.019312       0.028439      -0.019596       0.039569      -0.004210       0.009234       0.002959      -0.025150      -0.002352      -0.018177       0.004339       0.013838              2.035605       2.096028      -0.689321       0.774563       2.005390      -0.540612       2.005395           0.000041
          216              H      44.385244      18.578914       3.859272       0.127165       1.110099 0.76205639E+01  0.75198997E+02                                 1.884568                            1.695940      -1.319487       2.264712                    0.993256       3.792502      11.263313       0.438547       1.415354      -0.679444      -0.017401       0.015999       0.031258       0.039190       0.007268      -0.003148       0.010507      -0.012743       0.014465      -0.015145      -0.000117       0.015262              1.998955       1.818220      -0.212531      -0.538511       1.633144       0.486362       2.545500           0.000179
          217              H      19.652464       9.731282      11.472801       0.120889       1.276002 0.92007613E+01  0.93399745E+02                                 1.949775                            1.781183      -0.970020       2.428385                    0.997542       3.485395       9.873686       0.466616       1.293078      -0.708151      -0.025194       0.012180       0.028157       0.039698      -0.005668      -0.005320       0.005499       0.026524       0.006367      -0.016559       0.000263       0.016296              2.045921       1.955278      -0.358434      -0.463103       1.907624       0.424222       2.274860           0.000590
          218              H      24.481979      11.305514      13.302673       0.126861       1.310335 0.95650037E+01  0.97518156E+02                                 1.955640                            1.797933      -0.900687       2.466331                    0.998605       3.361981       9.378389       0.474037       1.267340      -0.715560      -0.024216       0.020832      -0.026479       0.041491      -0.002146       0.008141      -0.013738      -0.009155       0.000787      -0.014364      -0.004038       0.018401              2.047240       2.197358      -0.448752       0.520225       1.880429      -0.355443       2.063934           0.000561
          219              H      22.662069      11.821595      18.542882       0.095461       1.208380 0.75380292E+01  0.72172135E+02                                 1.808995                            1.547475      -0.925161       2.430148                    0.997922       3.395140       9.079659       0.536999       1.191298      -0.729115       0.019312      -0.008996       0.033344       0.039569      -0.007303       0.007047       0.006623      -0.014787       0.028737      -0.018177       0.004339       0.013837              2.035602       2.096025      -0.500490       0.908083       1.665597      -0.420476       2.345184           0.000040
          220              H      19.922556       9.831527      16.229944       0.127165       1.110106 0.76206208E+01  0.75199669E+02                                 1.884572                            1.695943      -1.319498       2.264707                    0.993256       3.792514      11.263342       0.438548       1.415348      -0.679445       0.017401       0.034803       0.004665       0.039190       0.000544      -0.007903       0.007901      -0.020112      -0.007643      -0.015145      -0.000117       0.015262              1.998959       1.818224       0.578559       0.020873       2.749832       0.091556       1.428822           0.000179
          221              H      19.826095       4.603887       7.634532       0.120889       1.276029 0.92009859E+01  0.93402496E+02                                 1.949798                            1.781202      -0.970013       2.428388                    0.997542       3.485385       9.873648       0.466615       1.293073      -0.708153       0.015958      -0.006847      -0.035698       0.039698      -0.007209      -0.006409      -0.004909      -0.002917       0.042521      -0.016561       0.000264       0.016296              2.045946       1.752508      -0.157980      -0.321366       1.743771       0.410470       2.641560           0.000590
          222              H      36.488246      27.749561      10.225757       0.126861       1.310288 0.95646312E+01  0.97513850E+02                                 1.955621                            1.797918      -0.900694       2.466328                    0.998605       3.362030       9.378640       0.474029       1.267369      -0.715553      -0.033647       0.012576      -0.020767       0.041491       0.000795       0.010221      -0.003431       0.019997      -0.027656      -0.014364      -0.004036       0.018400              2.047220       2.337855      -0.368706       0.576811       1.741151      -0.256519       2.062654           0.000560
          223              H      40.468899      25.985975       6.749787       0.095460       1.208381 0.75380344E+01  0.72172180E+02                                 1.808994                            1.547474      -0.925164       2.430147                    0.997922       3.395143       9.079660       0.537000       1.191296      -0.729115       0.032419      -0.020871       0.008894       0.039569      -0.010244       0.004968       0.011642      -0.000593      -0.007833      -0.018177       0.004339       0.013838              2.035600       2.515082      -0.742037       0.737282       1.804825      -0.321541       1.786894           0.000040
          224              H      39.729359      29.984674       6.222091       0.127165       1.110093 0.76205160E+01  0.75198443E+02                                 1.884566                            1.695938      -1.319492       2.264709                    0.993256       3.792490      11.263289       0.438545       1.415360      -0.679443      -0.016285      -0.035448      -0.003754       0.039190       0.007097      -0.003269       0.012184      -0.007999       0.008237      -0.015145      -0.000117       0.015262              1.998953       1.782833       0.666548       0.083093       2.660012       0.110798       1.554013           0.000179
          225              H      13.900131      12.153892      11.472801       0.120889       1.276029 0.92009773E+01  0.93402389E+02                                 1.949797                            1.781201      -0.970013       2.428388                    0.997542       3.485385       9.873648       0.466615       1.293073      -0.708153       0.002049      -0.027909       0.028157       0.039698      -0.008652      -0.002104      -0.007357      -0.023079       0.006368      -0.016561       0.000264       0.016296              2.045946       1.609140       0.158585      -0.135837       2.253807      -0.613183       2.274890           0.000590
          226              H      42.275948      15.549259      13.302673       0.126860       1.310290 0.95646512E+01  0.97514111E+02                                 1.955624                            1.797921      -0.900695       2.466327                    0.998605       3.362033       9.378653       0.474029       1.267370      -0.715552      -0.005932      -0.031388      -0.026479       0.041491       0.005035       0.007826       0.013919       0.000860       0.000787      -0.014364      -0.004036       0.018400              2.047223       1.571021       0.087140       0.047709       2.506731       0.628240       2.063917           0.000561
          227              H      42.738964      13.715129      18.542882       0.095460       1.208381 0.75380396E+01  0.72172252E+02                                 1.808995                            1.547475      -0.925164       2.430147                    0.997922       3.395144       9.079668       0.537000       1.191297      -0.729115      -0.001865       0.021223       0.033344       0.039569       0.010054      -0.009260       0.002791      -0.005256       0.028737      -0.018177       0.004339       0.013838              2.035602       1.339767       0.063865      -0.089898       2.421855       0.996661       2.345184           0.000041
          228              H      45.832169      12.337676      16.229944       0.127165       1.110093 0.76205177E+01  0.75198464E+02                                 1.884567                            1.695938      -1.319492       2.264709                    0.993256       3.792490      11.263289       0.438545       1.415360      -0.679443      -0.038841      -0.002332       0.004665       0.039190       0.008435      -0.002892      -0.010794       0.010998      -0.007643      -0.015145      -0.000117       0.015262              1.998953       3.017965       0.114118      -0.089726       1.550075      -0.027701       1.428819           0.000179
          229              H      18.253769      14.867958       7.634532       0.120889       1.276002 0.92007601E+01  0.93399735E+02                                 1.949775                            1.781183      -0.970021       2.428385                    0.997542       3.485394       9.873685       0.466616       1.293078      -0.708151      -0.002049       0.017244      -0.035698       0.039698       0.004866       0.007456      -0.003096      -0.011027       0.042520      -0.016559       0.000263       0.016296              2.045921       1.609125       0.075205      -0.194790       1.887116      -0.483536       2.641522           0.000591
          230              H      22.031852      17.724967      10.225757       0.126861       1.310335 0.95650074E+01  0.97518208E+02                                 1.955641                            1.797934      -0.900687       2.466331                    0.998605       3.361982       9.378394       0.474037       1.267341      -0.715560       0.005933      -0.035427      -0.020767       0.041491      -0.009058      -0.002140       0.010567      -0.008620      -0.027657      -0.014364      -0.004038       0.018401              2.047241       1.571031      -0.074029      -0.066255       2.508017       0.627804       2.062675           0.000561
          231              H      21.568836      22.054106       6.749787       0.095461       1.208379 0.75380250E+01  0.72172091E+02                                 1.808995                            1.547475      -0.925160       2.430149                    0.997922       3.395141       9.079664       0.536999       1.191299      -0.729115       0.001865       0.038512       0.008894       0.039569       0.005378      -0.012566      -0.001519      -0.017446      -0.007833      -0.018177       0.004340       0.013837              2.035602       1.339767       0.063469      -0.090178       2.980143       0.799276       1.786895           0.000040
          232              H      18.475631      19.414297       6.222091       0.127165       1.110106 0.76206221E+01  0.75199684E+02                                 1.884572                            1.695943      -1.319497       2.264707                    0.993256       3.792514      11.263342       0.438548       1.415348      -0.679445       0.038841       0.003621      -0.003754       0.039190      -0.000086      -0.008918      -0.008923       0.016292       0.008237      -0.015145      -0.000117       0.015262              1.998959       3.017977       0.046555      -0.137501       1.424884       0.016562       1.554018           0.000179
          233              H      18.427400       6.309925       1.795743       0.120889       1.276051 0.92011660E+01  0.93404760E+02                                 1.949817                            1.781217      -0.970029       2.428380                    0.997542       3.485409       9.873732       0.466614       1.293070      -0.708153       0.039103       0.004150       0.005444       0.039698       0.003326       0.006366       0.009056       0.023342      -0.001028      -0.016559       0.000265       0.016295              2.045968       2.846016       0.275673      -0.053048       1.706347       0.017667       1.585541           0.000591
          234              H      34.038119      14.647045      22.753951       0.126861       1.310316 0.95648449E+01  0.97516099E+02                                 1.955615                            1.797913      -0.900675       2.466337                    0.998605       3.361985       9.378369       0.474042       1.267333      -0.715561      -0.003498       0.036833       0.018779       0.041491      -0.006118      -0.000060       0.003033      -0.029932      -0.010974      -0.014366      -0.004036       0.018402              2.047213       1.619204       0.006011      -0.009658       2.584336       0.617832       1.938100           0.000561
          235              H      39.375666      13.132218      22.249883       0.095460       1.208378 0.75380113E+01  0.72171966E+02                                 1.808998                            1.547476      -0.925162       2.430148                    0.997922       3.395146       9.079694       0.536997       1.191304      -0.729113       0.014973      -0.028790      -0.022642       0.039569       0.002438      -0.014646       0.004608      -0.000116      -0.018550      -0.018177       0.004339       0.013838              2.035606       1.431082      -0.178080      -0.260980       2.670798       0.940937       2.004940           0.000041
          236              H      38.282433      13.354986      26.195791       0.127165       1.110099 0.76205644E+01  0.75199002E+02                                 1.884568                            1.695940      -1.319487       2.264712                    0.993256       3.792502      11.263312       0.438547       1.415353      -0.679444       0.005155       0.021780      -0.032169       0.039190       0.006467      -0.004284      -0.011458       0.009119      -0.015054      -0.015145      -0.000117       0.015262              1.998955       1.495355       0.134547      -0.075280       2.034023      -0.737127       2.467485           0.000179
          237              H      13.726500       3.796351       5.350473       0.120889       1.276044 0.92011175E+01  0.93404249E+02                                 1.949822                            1.781222      -0.970027       2.428381                    0.997542       3.485394       9.873725       0.466609       1.293084      -0.708151      -0.039103       0.006516       0.002098       0.039698      -0.007112      -0.001014       0.003537       0.007732      -0.047857      -0.016559       0.000263       0.016296              2.045972       2.846019      -0.041877      -0.277589       1.610073       0.051707       1.681825           0.000590
          238              H      30.269681      26.334979       6.224716       0.126861       1.310333 0.95649686E+01  0.97517476E+02                                 1.955615                            1.797912      -0.900689       2.466330                    0.998605       3.361979       9.378295       0.474048       1.267315      -0.715565       0.003498       0.029982       0.028467       0.041491       0.002094       0.005746       0.008786      -0.013657       0.037851      -0.014365      -0.004036       0.018401              2.047213       1.619204       0.007102      -0.008886       2.398235       0.683630       2.124201           0.000560
          239              H      24.932134      25.354797       4.964546       0.095460       1.208381 0.75380355E+01  0.72172362E+02                                 1.809012                            1.547488      -0.925159       2.430149                    0.997922       3.395152       9.079764       0.536989       1.191318      -0.729110      -0.014973      -0.030944      -0.019596       0.039569       0.012995      -0.007181       0.006517       0.005283      -0.002351      -0.018177       0.004340       0.013837              2.035624       1.431092       0.305417       0.080902       2.670365       0.941109       2.005414           0.000040
          240              H      26.025367      29.149291       3.859272       0.127165       1.110104 0.76206135E+01  0.75199710E+02                                 1.884585                            1.695953      -1.319493       2.264709                    0.993256       3.792524      11.263444       0.438542       1.415367      -0.679442      -0.005155      -0.023069       0.031258       0.039190       0.001882      -0.007526      -0.007980       0.018958       0.014467      -0.015145      -0.000117       0.015262              1.998974       1.495367       0.026125      -0.151947       1.956029      -0.709555       2.545526           0.000179
          241              H      24.237610      13.993590       4.050923       0.080179       1.340463 0.98570349E+01  0.10274162E+03                                 2.050358                            1.864019      -1.450619       2.175465                    0.991811       4.062407      12.017321       0.444550       1.321861      -0.697812       0.046570       0.026887      -0.015053       0.055841       0.009713      -0.010307      -0.005951       0.011216      -0.021962      -0.012496      -0.007555       0.020051              2.167067       2.765216       0.546816      -0.406253       2.133806      -0.234550       1.602179          -0.000237
          242              H      36.925539      21.318969      24.770223       0.080179       1.340485 0.98572208E+01  0.10274399E+03                                 2.050374                            1.864031      -1.450623       2.175463                    0.991811       4.062444      12.017436       0.444550       1.321853      -0.697813       0.027814       0.016058      -0.045681       0.055841       0.004408      -0.014059      -0.008117       0.005090       0.014794      -0.012497      -0.007555       0.020052              2.167085       2.000540       0.105324      -0.718448       1.878923      -0.414796       2.621793          -0.000237
          243              H      27.382261      30.459914      11.842976       0.080180       1.340461 0.98570027E+01  0.10274096E+03                                 2.050334                            1.864000      -1.450613       2.175468                    0.991811       4.062390      12.017161       0.444559       1.321837      -0.697817      -0.027814      -0.037715       0.030367       0.055841       0.011783      -0.008844      -0.009437       0.001356       0.003587      -0.012494      -0.007557       0.020051              2.167041       2.000501       0.642231      -0.338772       2.278487      -0.556063       2.222133          -0.000239
          244              H      40.070190       8.483776      11.842976       0.080180       1.340461 0.98570063E+01  0.10274100E+03                                 2.050335                            1.864000      -1.450613       2.175468                    0.991811       4.062390      12.017161       0.444559       1.321837      -0.697817      -0.046570      -0.005230       0.030367       0.055841       0.006478      -0.012594      -0.002940       0.019731       0.003587      -0.012494      -0.007557       0.020051              2.167041       2.765180       0.200744      -0.650950       1.513810      -0.015354       2.222133          -0.000238
          245              H      32.153900      13.054249      24.770223       0.080180       1.340462 0.98570094E+01  0.10274104E+03                                 2.050335                            1.864000      -1.450613       2.175468                    0.991811       4.062390      12.017161       0.444559       1.321837      -0.697817       0.000000      -0.032117      -0.045681       0.055841      -0.000001      -0.000001       0.016232      -0.010184       0.014791      -0.012494      -0.007557       0.020051              2.167042       1.818081      -0.000000      -0.000000       2.061308       0.829566       2.621735          -0.000238
          246              H      32.153900      27.705007       4.050923       0.080180       1.340462 0.98570096E+01  0.10274104E+03                                 2.050335                            1.864000      -1.450613       2.175468                    0.991811       4.062390      12.017160       0.444559       1.321837      -0.697817       0.000000      -0.053774      -0.015054       0.055841      -0.000001      -0.000001       0.011901      -0.022434      -0.021959      -0.012494      -0.007557       0.020051              2.167041       1.818081      -0.000000      -0.000000       3.080879       0.469093       1.602163          -0.000239
          247              H      19.465971      16.748497      11.842976       0.080179       1.340462 0.98570221E+01  0.10274145E+03                                 2.050356                            1.864018      -1.450619       2.175465                    0.991811       4.062407      12.017320       0.444550       1.321861      -0.697812       0.018756       0.042946       0.030367       0.055841       0.005304       0.003751       0.012376      -0.021090       0.003587      -0.012496      -0.007555       0.020051              2.167065       1.652819       0.441494       0.312183       2.626218       0.571425       2.222159          -0.000238
          248              H      44.841829      16.748497      11.842976       0.080179       1.340484 0.98572079E+01  0.10274382E+03                                 2.050372                            1.864030      -1.450623       2.175463                    0.991811       4.062444      12.017436       0.444550       1.321853      -0.697813      -0.018756       0.042945       0.030367       0.055841      -0.005306      -0.003752       0.012376      -0.021090       0.003588      -0.012497      -0.007555       0.020052              2.167084       1.652830      -0.441500      -0.312188       2.626243       0.571434       2.222178          -0.000238
          249              H      36.925539      30.459914      11.842976       0.080180       1.340483 0.98572075E+01  0.10274382E+03                                 2.050372                            1.864030      -1.450623       2.175463                    0.991811       4.062444      12.017436       0.444551       1.321853      -0.697813       0.027814      -0.037716       0.030367       0.055841      -0.011785       0.008842      -0.009437       0.001354       0.003588      -0.012497      -0.007555       0.020052              2.167083       2.000539      -0.642251       0.338782       2.278534      -0.556079       2.222177          -0.000238
          250              H      24.237610       8.483776      11.842976       0.080179       1.340462 0.98570265E+01  0.10274151E+03                                 2.050357                            1.864019      -1.450619       2.175465                    0.991811       4.062407      12.017321       0.444550       1.321861      -0.697812       0.046570      -0.005230       0.030367       0.055841      -0.006480       0.012593      -0.002940       0.019732       0.003587      -0.012496      -0.007555       0.020051              2.167066       2.765214      -0.200747       0.650960       1.513824      -0.015354       2.222159          -0.000238
          251              H      27.382261      21.318969      24.770223       0.080180       1.340463 0.98570148E+01  0.10274111E+03                                 2.050336                            1.864001      -1.450613       2.175468                    0.991811       4.062390      12.017162       0.444559       1.321837      -0.697817      -0.027814       0.016059      -0.045681       0.055841      -0.004410       0.014057      -0.008116       0.005090       0.014791      -0.012494      -0.007557       0.020051              2.167042       2.000502      -0.105321       0.718426       1.878889      -0.414784       2.621736          -0.000238
          252              H      40.070190      13.993590       4.050923       0.080180       1.340462 0.98570133E+01  0.10274110E+03                                 2.050336                            1.864001      -1.450613       2.175468                    0.991811       4.062390      12.017163       0.444559       1.321838      -0.697816      -0.046570       0.026887      -0.015054       0.055841      -0.009715       0.010306      -0.005951       0.011216      -0.021959      -0.012494      -0.007557       0.020051              2.167042       2.765181      -0.546808       0.406247       2.133782      -0.234547       1.602164          -0.000238
          253              H      40.070190      23.134535      22.202626       0.080179       1.340463 0.98570349E+01  0.10274162E+03                                 2.050358                            1.864019      -1.450619       2.175464                    0.991811       4.062407      12.017321       0.444550       1.321861      -0.697812      -0.046570      -0.026887       0.015053       0.055841       0.009713      -0.010307      -0.005951       0.011216      -0.021962      -0.012496      -0.007555       0.020051              2.167067       2.765216       0.546816      -0.406253       2.133806      -0.234550       1.602179          -0.000237
          254              H      27.382261      15.809156       1.483326       0.080179       1.340485 0.98572208E+01  0.10274399E+03                                 2.050374                            1.864031      -1.450623       2.175463                    0.991811       4.062444      12.017436       0.444550       1.321853      -0.697813      -0.027814      -0.016058       0.045681       0.055841       0.004408      -0.014059      -0.008117       0.005090       0.014794      -0.012497      -0.007555       0.020052              2.167085       2.000540       0.105324      -0.718448       1.878923      -0.414796       2.621793          -0.000237
          255              H      24.237610      28.644349      14.410573       0.080180       1.340462 0.98570077E+01  0.10274102E+03                                 2.050334                            1.864000      -1.450613       2.175468                    0.991811       4.062390      12.017159       0.444559       1.321837      -0.697817       0.046570       0.005230      -0.030367       0.055841       0.006479      -0.012594      -0.002940       0.019731       0.003587      -0.012494      -0.007557       0.020051              2.167041       2.765179       0.200744      -0.650950       1.513810      -0.015354       2.222133          -0.000239
          256              H      36.925539       6.668211      14.410573       0.080180       1.340461 0.98570033E+01  0.10274096E+03                                 2.050334                            1.863999      -1.450613       2.175468                    0.991811       4.062390      12.017158       0.444559       1.321837      -0.697817       0.027814       0.037715      -0.030367       0.055841       0.011783      -0.008844      -0.009437       0.001356       0.003587      -0.012494      -0.007557       0.020051              2.167040       2.000501       0.642231      -0.338772       2.278487      -0.556062       2.222132          -0.000238
          257              H      36.925539      15.809156       1.483326       0.080180       1.340463 0.98570148E+01  0.10274111E+03                                 2.050336                            1.864001      -1.450613       2.175468                    0.991811       4.062390      12.017162       0.444559       1.321837      -0.697817       0.027814      -0.016059       0.045681       0.055841      -0.004410       0.014057      -0.008117       0.005090       0.014791      -0.012494      -0.007557       0.020051              2.167042       2.000502      -0.105321       0.718426       1.878889      -0.414784       2.621736          -0.000238
          258              H      24.237610      23.134535      22.202626       0.080180       1.340462 0.98570140E+01  0.10274110E+03                                 2.050336                            1.864001      -1.450613       2.175468                    0.991811       4.062390      12.017162       0.444559       1.321837      -0.697817       0.046570      -0.026887       0.015054       0.055841      -0.009715       0.010306      -0.005951       0.011216      -0.021959      -0.012494      -0.007557       0.020051              2.167042       2.765182      -0.546808       0.406247       2.133781      -0.234547       1.602164          -0.000238
          259              H      40.070190      28.644349      14.410573       0.080180       1.340462 0.98570269E+01  0.10274152E+03                                 2.050357                            1.864019      -1.450619       2.175465                    0.991811       4.062407      12.017322       0.444550       1.321861      -0.697812      -0.046570       0.005230      -0.030367       0.055841      -0.006480       0.012593      -0.002940       0.019732       0.003587      -0.012496      -0.007555       0.020051              2.167066       2.765215      -0.200747       0.650960       1.513824      -0.015354       2.222159          -0.000238
          260              H      27.382261       6.668211      14.410573       0.080179       1.340484 0.98572079E+01  0.10274382E+03                                 2.050372                            1.864030      -1.450623       2.175463                    0.991811       4.062444      12.017436       0.444550       1.321853      -0.697813      -0.027814       0.037716      -0.030367       0.055841      -0.011785       0.008842      -0.009437       0.001354       0.003588      -0.012497      -0.007555       0.020052              2.167083       2.000539      -0.642251       0.338782       2.278534      -0.556080       2.222178          -0.000238
          261              H      19.465971      20.379628      14.410573       0.080179       1.340484 0.98572072E+01  0.10274382E+03                                 2.050373                            1.864030      -1.450623       2.175463                    0.991811       4.062444      12.017437       0.444550       1.321854      -0.697813       0.018756      -0.042945      -0.030367       0.055841      -0.005306      -0.003752       0.012376      -0.021090       0.003588      -0.012497      -0.007555       0.020052              2.167084       1.652830      -0.441501      -0.312188       2.626244       0.571434       2.222178          -0.000238
          262              H      44.841829      20.379628      14.410573       0.080179       1.340462 0.98570221E+01  0.10274145E+03                                 2.050356                            1.864018      -1.450619       2.175465                    0.991811       4.062407      12.017320       0.444550       1.321861      -0.697812      -0.018756      -0.042946      -0.030367       0.055841       0.005304       0.003751       0.012376      -0.021090       0.003587      -0.012496      -0.007555       0.020051              2.167065       1.652819       0.441494       0.312183       2.626218       0.571425       2.222159          -0.000238
          263              H      32.153900      24.073876       1.483326       0.080180       1.340462 0.98570101E+01  0.10274105E+03                                 2.050335                            1.864000      -1.450613       2.175468                    0.991811       4.062390      12.017160       0.444559       1.321837      -0.697817      -0.000000       0.032117       0.045681       0.055841      -0.000001      -0.000001       0.016232      -0.010184       0.014791      -0.012494      -0.007557       0.020051              2.167041       1.818081      -0.000000      -0.000000       2.061308       0.829566       2.621735          -0.000238
          264              H      32.153900       9.423118      22.202626       0.080180       1.340462 0.98570103E+01  0.10274105E+03                                 2.050335                            1.864000      -1.450613       2.175468                    0.991811       4.062390      12.017159       0.444559       1.321837      -0.697817      -0.000000       0.053774       0.015054       0.055841      -0.000001      -0.000001       0.011901      -0.022434      -0.021959      -0.012494      -0.007557       0.020051              2.167041       1.818081      -0.000000      -0.000000       3.080879       0.469093       1.602163          -0.000238
          265              H      23.578455      17.088220       1.580464       0.088159       1.246417 0.92533659E+01  0.93915620E+02                                 1.889336                            1.761873      -1.079245       2.356809                    0.996263       3.650871      10.286938       0.479719       1.258001      -0.714192      -0.036819       0.001549      -0.043999       0.057393       0.002903       0.013125      -0.002420       0.017492       0.028141      -0.015126      -0.004984       0.020110              1.915083       1.996191       0.139038       0.484286       1.463330       0.016336       2.285726          -0.000474
          266              H      40.729345      20.039905      24.673085       0.088159       1.246417 0.92533659E+01  0.93915621E+02                                 1.889336                            1.761873      -1.079245       2.356809                    0.996263       3.650871      10.286938       0.479719       1.258001      -0.714192       0.036819      -0.001549       0.043999       0.057393       0.002903       0.013125      -0.002420       0.017492       0.028141      -0.015126      -0.004984       0.020110              1.915083       1.996191       0.139038       0.484286       1.463330       0.016336       2.285726          -0.000474
          267              H      23.578455      29.941977      10.669442       0.088158       1.246443 0.92536195E+01  0.93919022E+02                                 1.889374                            1.761907      -1.079265       2.356799                    0.996263       3.650944      10.287255       0.479710       1.258014      -0.714189      -0.036819       0.040965      -0.016127       0.057392      -0.013342       0.001637      -0.009054      -0.001266      -0.028138      -0.015127      -0.004983       0.020110              1.915123       1.996233      -0.502950       0.030342       2.204667      -0.245756       1.544468          -0.000475
          268              H      40.729345       7.186148      15.584107       0.088159       1.246443 0.92536200E+01  0.93919028E+02                                 1.889374                            1.761907      -1.079265       2.356799                    0.996263       3.650944      10.287255       0.479710       1.258014      -0.714189       0.036819      -0.040965       0.016127       0.057392      -0.013342       0.001637      -0.009054      -0.001266      -0.028138      -0.015127      -0.004983       0.020110              1.915122       1.996233      -0.502950       0.030342       2.204667      -0.245756       1.544467          -0.000475
          269              H      29.144295      10.399588      24.673085       0.088158       1.246444 0.92536208E+01  0.93919040E+02                                 1.889375                            1.761907      -1.079266       2.356799                    0.996263       3.650945      10.287259       0.479710       1.258014      -0.714189      -0.019752      -0.031111       0.043998       0.057392       0.006123      -0.008660      -0.010156      -0.013776       0.028139      -0.015127      -0.004983       0.020110              1.915123       1.476160       0.161222      -0.228002       1.983429      -0.427586       2.285780          -0.000475
          270              H      35.163505      26.728537       1.580464       0.088158       1.246443 0.92536175E+01  0.93919001E+02                                 1.889375                            1.761907      -1.079265       2.356799                    0.996263       3.650944      10.287257       0.479710       1.258015      -0.714188       0.019752       0.031111      -0.043998       0.057392       0.006123      -0.008660      -0.010156      -0.013776       0.028139      -0.015127      -0.004983       0.020110              1.915123       1.476160       0.161222      -0.228003       1.983429      -0.427586       2.285780          -0.000475
          271              H      18.012615      16.826466      15.584107       0.088159       1.246417 0.92533664E+01  0.93915622E+02                                 1.889335                            1.761873      -1.079245       2.356809                    0.996263       3.650872      10.286939       0.479719       1.258000      -0.714192      -0.053887      -0.011404       0.016127       0.057393       0.006122      -0.008659       0.003108       0.023743      -0.028139      -0.015126      -0.004984       0.020110              1.915082       2.588063       0.161217      -0.227994       1.612743       0.096597       1.544439          -0.000475
          272              H      46.295185      20.301659      10.669442       0.088159       1.246417 0.92533664E+01  0.93915622E+02                                 1.889335                            1.761873      -1.079245       2.356809                    0.996263       3.650872      10.286939       0.479719       1.258000      -0.714192       0.053887       0.011404      -0.016127       0.057393       0.006122      -0.008659       0.003108       0.023743      -0.028139      -0.015126      -0.004984       0.020110              1.915082       2.588063       0.161217      -0.227994       1.612743       0.096597       1.544439          -0.000474
          273              H      37.719740      31.679573      15.584107       0.088159       1.246417 0.92533631E+01  0.93915586E+02                                 1.889335                            1.761873      -1.079245       2.356809                    0.996263       3.650871      10.286938       0.479719       1.258001      -0.714192       0.017068       0.052369       0.016127       0.057393       0.007220       0.007021       0.005944      -0.022477      -0.028139      -0.015126      -0.004984       0.020110              1.915082       1.716956       0.341718       0.197653       2.483850       0.149151       1.544439          -0.000475
          274              H      26.588060       5.448552      10.669442       0.088159       1.246417 0.92533684E+01  0.93915644E+02                                 1.889335                            1.761873      -1.079246       2.356809                    0.996263       3.650872      10.286938       0.479720       1.258000      -0.714192      -0.017068      -0.052369      -0.016127       0.057393       0.007220       0.007021       0.005944      -0.022477      -0.028139      -0.015126      -0.004984       0.020110              1.915082       1.716956       0.341718       0.197652       2.483850       0.149151       1.544439          -0.000475
          275              H      26.588060      25.252694      24.673085       0.088158       1.246444 0.92536228E+01  0.93919067E+02                                 1.889375                            1.761908      -1.079265       2.356799                    0.996263       3.650944      10.287257       0.479710       1.258015      -0.714188      -0.017067       0.032661       0.043998       0.057392      -0.009027      -0.004466       0.012577      -0.003718       0.028139      -0.015127      -0.004983       0.020110              1.915124       1.716991      -0.300266      -0.256300       1.742601       0.411249       2.285780          -0.000474
          276              H      37.719740      11.875431       1.580464       0.088158       1.246444 0.92536264E+01  0.93919107E+02                                 1.889375                            1.761907      -1.079265       2.356799                    0.996263       3.650945      10.287258       0.479710       1.258014      -0.714189       0.017067      -0.032661      -0.043998       0.057392      -0.009027      -0.004466       0.012577      -0.003718       0.028139      -0.015127      -0.004983       0.020110              1.915124       1.716991      -0.300266      -0.256299       1.742601       0.411249       2.285779          -0.000474
          277              H      37.719740      25.252694      24.673085       0.088159       1.246418 0.92533737E+01  0.93915717E+02                                 1.889336                            1.761874      -1.079245       2.356809                    0.996263       3.650872      10.286941       0.479719       1.258001      -0.714192       0.017068       0.032661       0.043999       0.057393       0.009026       0.004466       0.012577      -0.003717       0.028141      -0.015126      -0.004984       0.020110              1.915083       1.716957       0.300255       0.256291       1.742566       0.411236       2.285727          -0.000474
          278              H      26.588060      11.875431       1.580464       0.088159       1.246418 0.92533739E+01  0.93915717E+02                                 1.889336                            1.761874      -1.079245       2.356809                    0.996263       3.650872      10.286940       0.479719       1.258000      -0.714192      -0.017068      -0.032661      -0.043999       0.057393       0.009026       0.004466       0.012577      -0.003717       0.028141      -0.015126      -0.004984       0.020110              1.915083       1.716957       0.300255       0.256291       1.742566       0.411236       2.285727          -0.000474
          279              H      26.588060      31.679573      15.584107       0.088159       1.246443 0.92536174E+01  0.93918999E+02                                 1.889374                            1.761907      -1.079266       2.356799                    0.996263       3.650944      10.287256       0.479710       1.258014      -0.714189      -0.017067       0.052369       0.016127       0.057392      -0.007219      -0.007022       0.005945      -0.022477      -0.028138      -0.015127      -0.004983       0.020110              1.915122       1.716990      -0.341729      -0.197660       2.483909       0.149155       1.544467          -0.000475
          280              H      37.719740       5.448552      10.669442       0.088158       1.246443 0.92536161E+01  0.93918977E+02                                 1.889374                            1.761906      -1.079265       2.356799                    0.996263       3.650944      10.287254       0.479710       1.258014      -0.714189       0.017067      -0.052369      -0.016127       0.057392      -0.007219      -0.007022       0.005945      -0.022477      -0.028138      -0.015127      -0.004983       0.020110              1.915122       1.716990      -0.341729      -0.197660       2.483909       0.149155       1.544467          -0.000475
          281              H      40.729345      17.088220       1.580464       0.088158       1.246444 0.92536229E+01  0.93919066E+02                                 1.889375                            1.761907      -1.079265       2.356799                    0.996263       3.650945      10.287259       0.479710       1.258014      -0.714189       0.036819       0.001550      -0.043998       0.057392      -0.002904      -0.013125      -0.002421       0.017493       0.028139      -0.015127      -0.004983       0.020110              1.915123       1.996235      -0.139043      -0.484302       1.463356       0.016336       2.285780          -0.000474
          282              H      23.578455      20.039905      24.673085       0.088158       1.246444 0.92536231E+01  0.93919067E+02                                 1.889375                            1.761907      -1.079265       2.356799                    0.996263       3.650945      10.287258       0.479710       1.258014      -0.714189      -0.036819      -0.001550       0.043998       0.057392      -0.002904      -0.013125      -0.002421       0.017493       0.028139      -0.015127      -0.004983       0.020110              1.915123       1.996235      -0.139043      -0.484301       1.463355       0.016336       2.285780          -0.000474
          283              H      40.729345      29.941977      10.669442       0.088159       1.246417 0.92533657E+01  0.93915615E+02                                 1.889335                            1.761873      -1.079245       2.356809                    0.996263       3.650871      10.286937       0.479719       1.258001      -0.714192       0.036819       0.040966      -0.016127       0.057393       0.013342      -0.001638      -0.009053      -0.001268      -0.028139      -0.015126      -0.004984       0.020110              1.915082       1.996190       0.502934      -0.030342       2.204616      -0.245748       1.544439          -0.000475
          284              H      23.578455       7.186148      15.584107       0.088159       1.246417 0.92533669E+01  0.93915632E+02                                 1.889335                            1.761873      -1.079246       2.356809                    0.996263       3.650871      10.286938       0.479719       1.258001      -0.714192      -0.036819      -0.040966       0.016127       0.057393       0.013342      -0.001638      -0.009053      -0.001268      -0.028139      -0.015126      -0.004984       0.020110              1.915082       1.996190       0.502934      -0.030342       2.204617      -0.245748       1.544440          -0.000475
          285              H      18.012615      20.301659      10.669442       0.088159       1.246417 0.92533620E+01  0.93915567E+02                                 1.889334                            1.761873      -1.079245       2.356809                    0.996263       3.650871      10.286936       0.479719       1.258000      -0.714192      -0.053887       0.011403      -0.016127       0.057393      -0.006123       0.008658       0.003108       0.023743      -0.028139      -0.015126      -0.004984       0.020110              1.915081       2.588062      -0.161217       0.227994       1.612743       0.096597       1.544439          -0.000475
          286              H      46.295185      16.826466      15.584107       0.088159       1.246417 0.92533622E+01  0.93915567E+02                                 1.889334                            1.761873      -1.079245       2.356809                    0.996263       3.650871      10.286935       0.479720       1.258000      -0.714192       0.053887      -0.011403       0.016127       0.057393      -0.006123       0.008658       0.003108       0.023743      -0.028139      -0.015126      -0.004984       0.020110              1.915081       2.588062      -0.161216       0.227994       1.612743       0.096597       1.544439          -0.000474
          287              H      29.144295      26.728537       1.580464       0.088158       1.246443 0.92536163E+01  0.93918985E+02                                 1.889374                            1.761907      -1.079266       2.356799                    0.996263       3.650944      10.287256       0.479710       1.258014      -0.714188      -0.019752       0.031111      -0.043998       0.057392      -0.006123       0.008659      -0.010156      -0.013777       0.028139      -0.015127      -0.004983       0.020110              1.915123       1.476160      -0.161222       0.228002       1.983429      -0.427586       2.285779          -0.000475
          288              H      35.163505      10.399588      24.673085       0.088158       1.246443 0.92536165E+01  0.93918985E+02                                 1.889374                            1.761907      -1.079265       2.356799                    0.996263       3.650944      10.287255       0.479710       1.258014      -0.714189       0.019752      -0.031111       0.043998       0.057392      -0.006123       0.008659      -0.010156      -0.013777       0.028139      -0.015127      -0.004983       0.020110              1.915123       1.476160      -0.161222       0.228002       1.983429      -0.427586       2.285779          -0.000475
          289              H      20.379142      15.983658       6.828548       0.082894       1.332723 0.95180349E+01  0.97258481E+02                                 1.971762                            1.780641      -1.141257       2.326315                    0.995044       3.725080      10.522162       0.479832       1.249214      -0.715642      -0.012709      -0.051104       0.010285       0.053656       0.002606      -0.006291      -0.001889      -0.018623      -0.007455      -0.012220       0.000700       0.011520              2.063003       1.631762       0.381959      -0.221233       2.866199      -0.152777       1.691047           0.000206
          290              H      35.806583      16.455185      26.056647       0.082894       1.332700 0.95178465E+01  0.97256125E+02                                 1.971742                            1.780625      -1.141255       2.326316                    0.995044       3.725083      10.522165       0.479833       1.249216      -0.715641      -0.037903       0.021883       0.031040       0.053656      -0.001699      -0.009335       0.005389       0.001961      -0.015962      -0.012219       0.000699       0.011520              2.062981       2.226780      -0.262284      -0.676773       1.923921       0.390735       2.038242           0.000206
          291              H      28.501217      30.051505       6.828548       0.082893       1.332723 0.95180298E+01  0.97258323E+02                                 1.971754                            1.780635      -1.141276       2.326305                    0.995043       3.725070      10.522095       0.479835       1.249206      -0.715644       0.037903       0.036559       0.010285       0.053656       0.009366      -0.001510       0.006392       0.004797      -0.007455      -0.012219       0.000700       0.011520              2.062995       2.226795       0.725503       0.021692       2.271148       0.267980       1.691041           0.000205
          292              H      43.928658      11.765903      12.793354       0.082894       1.332703 0.95178765E+01  0.97256536E+02                                 1.971747                            1.780629      -1.141257       2.326314                    0.995044       3.725089      10.522197       0.479832       1.249218      -0.715641       0.012710      -0.007338      -0.051610       0.053656       0.005062      -0.004554       0.002629      -0.005846       0.030876      -0.012219       0.000699       0.011520              2.062987       1.631751       0.081260      -0.433854       1.725581       0.250485       2.831629           0.000206
          293              H      28.501217      16.455185      26.056647       0.082893       1.332719 0.95179985E+01  0.97257894E+02                                 1.971748                            1.780630      -1.141273       2.326306                    0.995043       3.725064      10.522062       0.479837       1.249203      -0.715644       0.037903       0.021883       0.031039       0.053656       0.001698       0.009334       0.005389       0.001961      -0.015964      -0.012219       0.000700       0.011520              2.062988       2.226788       0.262285       0.676777       1.923928       0.390737       2.038249           0.000206
          294              H      35.806583      30.051505       6.828548       0.082893       1.332704 0.95178828E+01  0.97256609E+02                                 1.971747                            1.780630      -1.141259       2.326314                    0.995044       3.725090      10.522198       0.479832       1.249218      -0.715641      -0.037903       0.036559       0.010285       0.053656      -0.009367       0.001510       0.006392       0.004796      -0.007455      -0.012219       0.000699       0.011520              2.062987       2.226786      -0.725499      -0.021692       2.271140       0.267979       1.691036           0.000205
          295              H      20.379142      11.765903      12.793354       0.082894       1.332723 0.95180340E+01  0.97258474E+02                                 1.971762                            1.780642      -1.141256       2.326315                    0.995044       3.725079      10.522161       0.479831       1.249215      -0.715642      -0.012709      -0.007338      -0.051610       0.053656      -0.005063       0.004553       0.002629      -0.005846       0.030877      -0.012220       0.000700       0.011520              2.063003       1.631762      -0.081261       0.433858       1.725594       0.250488       2.831654           0.000206
          296              H      43.928658      15.983658       6.828548       0.082893       1.332703 0.95178695E+01  0.97256440E+02                                 1.971746                            1.780629      -1.141258       2.326314                    0.995044       3.725088      10.522191       0.479832       1.249218      -0.715641       0.012709      -0.051104       0.010285       0.053656      -0.002607       0.006290      -0.001888      -0.018623      -0.007455      -0.012219       0.000699       0.011520              2.062986       1.631750      -0.381955       0.221230       2.866173      -0.152775       1.691035           0.000206
          297              H      32.153900      32.160382      12.793354       0.082894       1.332704 0.95178765E+01  0.97256535E+02                                 1.971747                            1.780629      -1.141259       2.326314                    0.995044       3.725089      10.522197       0.479832       1.249218      -0.715641      -0.000000       0.014676      -0.051610       0.053656      -0.000000      -0.000000      -0.005259       0.011690       0.030876      -0.012219       0.000699       0.011520              2.062987       1.772496      -0.000000      -0.000000       1.584835      -0.500971       2.831629           0.000205
          298              H      24.031825       9.657025       6.828548       0.082894       1.332723 0.95180318E+01  0.97258440E+02                                 1.971761                            1.780641      -1.141257       2.326315                    0.995044       3.725080      10.522161       0.479832       1.249214      -0.715642      -0.050612       0.014546       0.010285       0.053656      -0.006761      -0.004781      -0.004504       0.013824      -0.007455      -0.012220       0.000700       0.011520              2.063002       2.888375      -0.343548      -0.242925       1.609585      -0.115205       1.691047           0.000206
          299              H      32.153900      22.781817      26.056647       0.082894       1.332703 0.95178729E+01  0.97256488E+02                                 1.971747                            1.780629      -1.141259       2.326314                    0.995044       3.725089      10.522196       0.479832       1.249218      -0.715641       0.000000      -0.043766       0.031040       0.053656      -0.000000      -0.000000      -0.010779      -0.003923      -0.015962      -0.012219       0.000699       0.011520              2.062986       1.772496      -0.000000       0.000000       2.378216      -0.781473       2.038247           0.000206
          300              H      40.275975       9.657025       6.828548       0.082893       1.332721 0.95180163E+01  0.97258152E+02                                 1.971753                            1.780634      -1.141276       2.326305                    0.995043       3.725069      10.522091       0.479836       1.249206      -0.715644       0.050612       0.014545       0.010285       0.053656       0.006760       0.004780      -0.004504       0.013825      -0.007455      -0.012219       0.000700       0.011520              2.062993       2.888361       0.343546       0.242923       1.609579      -0.115204       1.691040           0.000206
          301              H      40.275975      27.471100      19.425001       0.082894       1.332722 0.95180277E+01  0.97258396E+02                                 1.971762                            1.780641      -1.141257       2.326315                    0.995044       3.725079      10.522161       0.479832       1.249215      -0.715642       0.050612      -0.014546      -0.010285       0.053656      -0.006761      -0.004781      -0.004504       0.013824      -0.007455      -0.012220       0.000700       0.011520              2.063003       2.888375      -0.343548      -0.242925       1.609585      -0.115205       1.691047           0.000206
          302              H      32.153900      14.346308       0.196902       0.082894       1.332703 0.95178718E+01  0.97256471E+02                                 1.971746                            1.780629      -1.141258       2.326314                    0.995044       3.725089      10.522195       0.479832       1.249218      -0.715641       0.000000       0.043766      -0.031040       0.053656      -0.000000      -0.000000      -0.010779      -0.003923      -0.015962      -0.012219       0.000699       0.011520              2.062986       1.772495      -0.000000      -0.000000       2.378216      -0.781473       2.038247           0.000206
          303              H      24.031825      27.471100      19.425001       0.082893       1.332722 0.95180248E+01  0.97258264E+02                                 1.971754                            1.780635      -1.141277       2.326304                    0.995043       3.725071      10.522099       0.479835       1.249206      -0.715644      -0.050612      -0.014545      -0.010285       0.053656       0.006760       0.004780      -0.004504       0.013825      -0.007455      -0.012219       0.000700       0.011520              2.062994       2.888363       0.343546       0.242923       1.609579      -0.115204       1.691041           0.000206
          304              H      32.153900       4.967743      13.460195       0.082893       1.332704 0.95178763E+01  0.97256530E+02                                 1.971747                            1.780629      -1.141259       2.326314                    0.995044       3.725089      10.522196       0.479832       1.249218      -0.715641      -0.000000      -0.014676       0.051610       0.053656      -0.000000      -0.000000      -0.005259       0.011690       0.030876      -0.012219       0.000699       0.011520              2.062987       1.772496      -0.000000      -0.000000       1.584835      -0.500971       2.831629           0.000206
          305              H      35.806583      20.672940       0.196902       0.082893       1.332719 0.95179985E+01  0.97257894E+02                                 1.971748                            1.780630      -1.141273       2.326306                    0.995043       3.725064      10.522062       0.479837       1.249203      -0.715644      -0.037903      -0.021883      -0.031039       0.053656       0.001698       0.009334       0.005389       0.001961      -0.015964      -0.012219       0.000700       0.011520              2.062988       2.226788       0.262285       0.676777       1.923928       0.390737       2.038249           0.000206
          306              H      20.379142      21.144467      19.425001       0.082894       1.332703 0.95178697E+01  0.97256445E+02                                 1.971746                            1.780629      -1.141259       2.326314                    0.995044       3.725088      10.522192       0.479832       1.249218      -0.715641      -0.012710       0.051104      -0.010285       0.053656      -0.002607       0.006290      -0.001888      -0.018622      -0.007455      -0.012219       0.000699       0.011520              2.062986       1.631750      -0.381955       0.221230       2.866173      -0.152775       1.691035           0.000206
          307              H      43.928658      25.362222      13.460195       0.082894       1.332723 0.95180386E+01  0.97258532E+02                                 1.971763                            1.780642      -1.141256       2.326315                    0.995044       3.725080      10.522164       0.479832       1.249215      -0.715642       0.012709       0.007338       0.051610       0.053656      -0.005063       0.004554       0.002629      -0.005846       0.030877      -0.012220       0.000700       0.011520              2.063003       1.631762      -0.081261       0.433859       1.725594       0.250488       2.831654           0.000206
          308              H      28.501217       7.076620      19.425001       0.082894       1.332704 0.95178787E+01  0.97256557E+02                                 1.971747                            1.780629      -1.141259       2.326314                    0.995044       3.725089      10.522195       0.479832       1.249218      -0.715641       0.037903      -0.036559      -0.010285       0.053656      -0.009367       0.001510       0.006392       0.004796      -0.007455      -0.012219       0.000699       0.011520              2.062987       2.226786      -0.725498      -0.021692       2.271139       0.267978       1.691035           0.000206
          309              H      20.379142      25.362222      13.460195       0.082894       1.332704 0.95178768E+01  0.97256537E+02                                 1.971747                            1.780629      -1.141257       2.326314                    0.995044       3.725089      10.522196       0.479832       1.249218      -0.715641      -0.012709       0.007338       0.051610       0.053656       0.005062      -0.004554       0.002629      -0.005846       0.030876      -0.012219       0.000699       0.011520              2.062987       1.631751       0.081259      -0.433854       1.725581       0.250485       2.831628           0.000206
          310              H      43.928658      21.144467      19.425001       0.082894       1.332722 0.95180306E+01  0.97258425E+02                                 1.971761                            1.780641      -1.141257       2.326315                    0.995044       3.725079      10.522158       0.479832       1.249214      -0.715642       0.012709       0.051104      -0.010285       0.053656       0.002605      -0.006291      -0.001888      -0.018623      -0.007455      -0.012220       0.000700       0.011520              2.063002       1.631761       0.381958      -0.221233       2.866198      -0.152777       1.691047           0.000207
          311              H      28.501217      20.672940       0.196902       0.082894       1.332700 0.95178476E+01  0.97256141E+02                                 1.971742                            1.780625      -1.141255       2.326316                    0.995044       3.725083      10.522166       0.479833       1.249216      -0.715641       0.037902      -0.021883      -0.031040       0.053656      -0.001699      -0.009335       0.005389       0.001960      -0.015962      -0.012219       0.000699       0.011520              2.062981       2.226780      -0.262284      -0.676773       1.923921       0.390735       2.038242           0.000206
          312              H      35.806583       7.076620      19.425001       0.082893       1.332723 0.95180306E+01  0.97258338E+02                                 1.971755                            1.780636      -1.141276       2.326305                    0.995043       3.725070      10.522097       0.479835       1.249207      -0.715644      -0.037903      -0.036559      -0.010285       0.053656       0.009366      -0.001510       0.006392       0.004797      -0.007455      -0.012219       0.000700       0.011520              2.062995       2.226795       0.725503       0.021692       2.271149       0.267980       1.691042           0.000206
          313              H      21.179774      14.604348       1.556835       0.077477       1.385098 0.10479382E+02  0.10924178E+03                                 2.003313                            1.857516      -0.999091       2.386689                    0.997364       3.679041      10.357263       0.475874       1.234698      -0.720674       0.033404      -0.041927      -0.005632       0.053902      -0.015011       0.003454       0.006188      -0.005470      -0.020127      -0.016472      -0.002407       0.018879              2.061761       2.081188      -0.620586      -0.002389       2.429220       0.128928       1.674873           0.000105
          314              H      23.237624      11.040048       1.556835       0.077477       1.385098 0.10479382E+02  0.10924179E+03                                 2.003314                            1.857516      -0.999092       2.386688                    0.997364       3.679041      10.357266       0.475874       1.234698      -0.720674      -0.019608       0.049892      -0.005632       0.053902      -0.009874       0.007085      -0.000103      -0.023264      -0.020127      -0.016472      -0.002407       0.018879              2.061762       1.804770      -0.460995       0.110460       2.705641      -0.066533       1.674874           0.000105
          315              H       8.916276       5.147814       9.889712       0.077477       1.385109 0.10479491E+02  0.10924335E+03                                 2.003334                            1.857533      -0.999109       2.386679                    0.997363       3.679075      10.357429       0.475868       1.234708      -0.720672       0.019608       0.011321       0.048915       0.053901      -0.003390       0.011672       0.006739      -0.003915       0.037919      -0.016474      -0.002405       0.018879              2.061783       1.804787       0.049523       0.471457       1.747603       0.272196       2.632959           0.000104
          316              H      10.974126       6.335914      13.250166       0.077475       1.385131 0.10479711E+02  0.10924636E+03                                 2.003366                            1.857562      -0.999132       2.386668                    0.997363       3.679114      10.357618       0.475861       1.234720      -0.720669      -0.033403      -0.019285      -0.037652       0.053901       0.001745       0.015303       0.008835       0.002015       0.002340      -0.016474      -0.002405       0.018878              2.061817       2.081245       0.209121       0.584321       1.839773       0.337358       2.264432           0.000104
          317              H      14.019100       2.201698       1.556835       0.077477       1.385109 0.10479496E+02  0.10924341E+03                                 2.003334                            1.857533      -0.999109       2.386679                    0.997363       3.679076      10.357430       0.475869       1.234708      -0.720672       0.053011      -0.007965      -0.005632       0.053901      -0.005136      -0.003632      -0.006087       0.028734      -0.020126      -0.016474      -0.002405       0.018879              2.061783       2.879691      -0.159593      -0.112851       1.630769      -0.062396       1.674890           0.000104
          318              H      18.134800       2.201698       1.556835       0.077475       1.385131 0.10479713E+02  0.10924639E+03                                 2.003367                            1.857562      -0.999132       2.386668                    0.997363       3.679114      10.357619       0.475861       1.234720      -0.720669      -0.053011      -0.007964      -0.005631       0.053901       0.005134       0.003631      -0.006087       0.028735      -0.020126      -0.016474      -0.002405       0.018878              2.061818       2.879745       0.159596       0.112853       1.630792      -0.062399       1.674915           0.000104
          319              H      16.076950      15.174265      13.250166       0.077477       1.385098 0.10479381E+02  0.10924176E+03                                 2.003313                            1.857516      -0.999092       2.386688                    0.997364       3.679041      10.357264       0.475874       1.234698      -0.720674      -0.000000       0.038571      -0.037651       0.053902      -0.000000      -0.000001      -0.017671      -0.004035       0.002335      -0.016472      -0.002407       0.018879              2.061761       1.718993      -0.000000       0.000000       2.201921      -0.674689       2.264368           0.000105
          320              H      16.076950      17.550465       9.889712       0.077477       1.385098 0.10479380E+02  0.10924176E+03                                 2.003314                            1.857516      -0.999093       2.386688                    0.997364       3.679041      10.357266       0.475874       1.234698      -0.720674       0.000000      -0.022641       0.048916       0.053902      -0.000001      -0.000000      -0.013477       0.007827       0.037922      -0.016472      -0.002407       0.018879              2.061761       1.718994       0.000000       0.000000       1.833362      -0.544384       2.632929           0.000105
          321              H      21.179774       6.335914      13.250166       0.077477       1.385098 0.10479379E+02  0.10924174E+03                                 2.003313                            1.857516      -0.999092       2.386688                    0.997364       3.679041      10.357265       0.475874       1.234698      -0.720674       0.033404      -0.019286      -0.037651       0.053902      -0.001748      -0.015303       0.008835       0.002017       0.002335      -0.016472      -0.002407       0.018879              2.061761       2.081189      -0.209113      -0.584298       1.839725       0.337345       2.264368           0.000104
          322              H      23.237624       5.147814       9.889712       0.077477       1.385098 0.10479377E+02  0.10924171E+03                                 2.003313                            1.857516      -0.999092       2.386688                    0.997364       3.679041      10.357264       0.475874       1.234698      -0.720674      -0.019608       0.011321       0.048916       0.053902       0.003389      -0.011671       0.006738      -0.003915       0.037922      -0.016472      -0.002407       0.018879              2.061760       1.804769      -0.049522      -0.471450       1.747585       0.272191       2.632928           0.000104
          323              H      10.974126      14.604348       1.556835       0.077476       1.385131 0.10479714E+02  0.10924640E+03                                 2.003366                            1.857561      -0.999132       2.386668                    0.997363       3.679114      10.357617       0.475861       1.234719      -0.720669      -0.033403      -0.041927      -0.005631       0.053901       0.015010      -0.003456       0.006188      -0.005474      -0.020126      -0.016474      -0.002405       0.018878              2.061817       2.081245       0.620610       0.002388       2.429291       0.128933       1.674915           0.000105
          324              H       8.916276      11.040048       1.556835       0.077476       1.385110 0.10479504E+02  0.10924351E+03                                 2.003335                            1.857535      -0.999110       2.386679                    0.997363       3.679077      10.357435       0.475868       1.234708      -0.720672       0.019608       0.049891      -0.005632       0.053901       0.009874      -0.007087      -0.000102      -0.023263      -0.020126      -0.016474      -0.002405       0.018879              2.061784       1.804788       0.461003      -0.110462       2.705674      -0.066534       1.674891           0.000105
          325              H      41.070176      26.088077      24.696714       0.077477       1.385099 0.10479385E+02  0.10924181E+03                                 2.003313                            1.857516      -0.999092       2.386688                    0.997364       3.679042      10.357266       0.475875       1.234697      -0.720674       0.019608      -0.049892       0.005632       0.053902      -0.009874       0.007085      -0.000103      -0.023264      -0.020127      -0.016472      -0.002407       0.018879              2.061761       1.804769      -0.460995       0.110460       2.705640      -0.066533       1.674873           0.000105
          326              H      43.128026      22.523777      24.696714       0.077477       1.385098 0.10479382E+02  0.10924177E+03                                 2.003313                            1.857516      -0.999091       2.386689                    0.997364       3.679041      10.357262       0.475875       1.234697      -0.720674      -0.033404       0.041927       0.005632       0.053902      -0.015011       0.003453       0.006188      -0.005470      -0.020127      -0.016472      -0.002407       0.018879              2.061760       2.081188      -0.620586      -0.002389       2.429220       0.128927       1.674873           0.000105
          327              H      55.391524      31.980311      16.363837       0.077477       1.385108 0.10479487E+02  0.10924330E+03                                 2.003333                            1.857533      -0.999109       2.386679                    0.997363       3.679075      10.357427       0.475869       1.234708      -0.720672      -0.019608      -0.011321      -0.048915       0.053901      -0.003390       0.011672       0.006739      -0.003915       0.037919      -0.016474      -0.002405       0.018879              2.061782       1.804787       0.049523       0.471457       1.747602       0.272195       2.632958           0.000104
          328              H      53.333674      30.792211      13.003383       0.077475       1.385131 0.10479715E+02  0.10924641E+03                                 2.003366                            1.857561      -0.999133       2.386668                    0.997363       3.679115      10.357619       0.475861       1.234719      -0.720669       0.033403       0.019285       0.037652       0.053901       0.001745       0.015303       0.008835       0.002015       0.002340      -0.016474      -0.002405       0.018878              2.061817       2.081245       0.209121       0.584321       1.839773       0.337358       2.264432           0.000104
          329              H      55.391524      26.088077      24.696714       0.077476       1.385110 0.10479501E+02  0.10924348E+03                                 2.003336                            1.857535      -0.999110       2.386679                    0.997363       3.679076      10.357434       0.475868       1.234709      -0.720671      -0.019608      -0.049891       0.005632       0.053901       0.009874      -0.007087      -0.000102      -0.023263      -0.020126      -0.016474      -0.002405       0.018879              2.061785       1.804789       0.461003      -0.110462       2.705675      -0.066534       1.674891           0.000105
          330              H      53.333674      22.523777      24.696714       0.077476       1.385131 0.10479713E+02  0.10924638E+03                                 2.003366                            1.857561      -0.999132       2.386668                    0.997363       3.679114      10.357616       0.475861       1.234719      -0.720669       0.033403       0.041927       0.005631       0.053901       0.015010      -0.003456       0.006188      -0.005474      -0.020126      -0.016474      -0.002405       0.018878              2.061816       2.081244       0.620610       0.002388       2.429290       0.128933       1.674914           0.000105
          331              H      43.128026      30.792211      13.003383       0.077477       1.385098 0.10479381E+02  0.10924176E+03                                 2.003313                            1.857516      -0.999092       2.386688                    0.997364       3.679041      10.357264       0.475874       1.234698      -0.720674      -0.033404       0.019286       0.037651       0.053902      -0.001748      -0.015303       0.008835       0.002017       0.002335      -0.016472      -0.002407       0.018879              2.061761       2.081188      -0.209113      -0.584298       1.839725       0.337345       2.264368           0.000104
          332              H      41.070176      31.980311      16.363837       0.077477       1.385098 0.10479377E+02  0.10924171E+03                                 2.003313                            1.857516      -0.999092       2.386688                    0.997364       3.679041      10.357264       0.475874       1.234698      -0.720674       0.019608      -0.011321      -0.048916       0.053902       0.003389      -0.011671       0.006738      -0.003915       0.037922      -0.016472      -0.002407       0.018879              2.061760       1.804769      -0.049522      -0.471450       1.747585       0.272191       2.632928           0.000104
          333              H      48.230850      21.953860      13.003383       0.077477       1.385098 0.10479381E+02  0.10924176E+03                                 2.003313                            1.857516      -0.999092       2.386688                    0.997364       3.679041      10.357264       0.475874       1.234698      -0.720674      -0.000000      -0.038571       0.037652       0.053902      -0.000000      -0.000001      -0.017671      -0.004035       0.002335      -0.016472      -0.002407       0.018879              2.061761       1.718993       0.000000       0.000000       2.201921      -0.674689       2.264368           0.000105
          334              H      48.230850      19.577660      16.363837       0.077477       1.385098 0.10479380E+02  0.10924175E+03                                 2.003314                            1.857516      -0.999092       2.386688                    0.997364       3.679041      10.357265       0.475874       1.234698      -0.720674       0.000000       0.022641      -0.048916       0.053902      -0.000001      -0.000000      -0.013477       0.007827       0.037922      -0.016472      -0.002407       0.018879              2.061761       1.718994       0.000000      -0.000000       1.833361      -0.544384       2.632928           0.000105
          335              H      46.173000      34.926427      24.696714       0.077475       1.385131 0.10479713E+02  0.10924638E+03                                 2.003366                            1.857562      -0.999132       2.386668                    0.997363       3.679114      10.357617       0.475861       1.234720      -0.720669       0.053011       0.007964       0.005631       0.053901       0.005134       0.003631      -0.006087       0.028735      -0.020126      -0.016474      -0.002405       0.018878              2.061817       2.879744       0.159596       0.112853       1.630792      -0.062399       1.674915           0.000104
          336              H      50.288700      34.926427      24.696714       0.077476       1.385109 0.10479493E+02  0.10924338E+03                                 2.003334                            1.857534      -0.999109       2.386679                    0.997363       3.679075      10.357428       0.475868       1.234708      -0.720672      -0.053011       0.007965       0.005632       0.053901      -0.005136      -0.003632      -0.006087       0.028734      -0.020126      -0.016474      -0.002405       0.018879              2.061783       2.879692      -0.159593      -0.112851       1.630769      -0.062396       1.674890           0.000104
          337              C      21.429610      13.166933       4.904951       0.131481      30.610724 0.36066624E+03  0.81030202E+04                                 8.613200                            6.415984       0.061881       2.032778                    0.999253      25.938220      73.210155       0.636960       0.428008      -1.055529       0.032732       0.054032      -0.016719       0.065348       0.026791       0.005058      -0.004147       0.012695       0.026813      -0.032977       0.009769       0.023208             10.121554      14.118003       0.190791      -3.351606      10.551552      -1.152380       5.695107           0.005109
          338              C      20.125126      13.241746       5.279589      -0.080728      30.454923 0.40158724E+03  0.92862529E+04                                 8.482432                            6.726512       0.187665       2.044965                    0.999442      28.673906      82.633466       0.626923       0.422504      -1.056878      -0.045136      -0.007698       0.010306       0.046933      -0.028103       0.030527       0.005257       0.003098       0.126303      -0.055848       0.000687       0.055161              9.446306      11.373740      -0.900237      -2.675026      10.949049       0.001467       6.016131           0.002669
          339              C      24.927954      16.988902       4.365703       0.131778      29.529068 0.37867437E+03  0.86529173E+04                                 8.558359                            6.681074      -0.022013       2.010002                    0.999737      26.480225      76.555443       0.606389       0.442036      -1.042086      -0.063697       0.004555      -0.024298       0.068326       0.000335       0.023882       0.017225       0.007209      -0.014144      -0.030355       0.000833       0.029522              9.533756      10.147543       2.004568      -0.024158       5.759332      -1.970982      12.694393           0.005385
          340              C      25.118627      16.748497       5.676017      -0.057186      27.674296 0.37658213E+03  0.85914920E+04                                 8.005126                            6.553179       0.163621       2.048633                    0.999182      28.152873      81.273998       0.627800       0.427637      -1.050958       0.010669       0.004693       0.046408       0.047850      -0.037493      -0.039591      -0.002668      -0.064324      -0.083961      -0.069648       0.003776       0.065872              8.477227       9.443519       1.985066      -1.007426       5.840679      -1.584892      10.147482           0.002189
          341              C      21.608707      18.542528       5.852966       0.234717      29.437097 0.32630403E+03  0.71979139E+04                                 8.576564                            6.235800      -0.048002       2.012976                    0.999527      25.219019      72.093770       0.621339       0.446882      -1.037221       0.040982      -0.060714      -0.056249       0.092356      -0.006694       0.048301      -0.008162       0.024845      -0.082621      -0.056178      -0.000206       0.056384             10.591849       8.003901       2.292479      -4.225470      13.359177       0.019602      10.412470           0.004702
          342              C      22.186191      20.766874       5.463101       0.024737      29.158126 0.33299813E+03  0.73179444E+04                                 8.211861                            6.071289       0.255045       2.086336                    0.999831      26.359818      73.070928       0.671440       0.415099      -1.065917       0.009354      -0.059790      -0.034843       0.069831       0.005437       0.030258      -0.021529       0.018248      -0.041011      -0.043540       0.007271       0.036269              9.964181       8.097703       2.105171      -4.471414      11.545760       0.620198      10.249080           0.000566
          343              C      19.718058      17.140199       2.384347       0.130607      30.425945 0.35994452E+03  0.80721908E+04                                 8.546457                            6.379318       0.054539       2.031063                    0.999284      25.837022      72.547957       0.644178       0.423979      -1.059413       0.052341      -0.036949       0.016304       0.066111      -0.014386      -0.014952      -0.018684      -0.002876      -0.077457      -0.040399       0.012610       0.027789              9.771990       8.515233      -2.742111       1.593965      10.703320       4.111109      10.097417           0.005453
          344              C      19.445071      18.288758       3.088993      -0.055276      32.407010 0.41899981E+03  0.98024669E+04                                 8.974801                            6.952695       0.049479       2.008796                    0.998509      28.632258      83.278556       0.605147       0.432637      -1.049541      -0.010526       0.045819       0.008791       0.047827       0.039195      -0.036467      -0.015668       0.016797       0.031946      -0.048205      -0.014940       0.063145              9.967000       8.893261      -1.253564       2.555541       9.136258       4.014540      11.871481           0.003194
          345              C      19.674007      10.564251       0.914411       0.131480      30.610997 0.36066944E+03  0.81031138E+04                                 8.613265                            6.416023       0.061874       2.032775                    0.999253      25.938326      73.210668       0.636957       0.428010      -1.055528       0.044847      -0.009242      -0.046623       0.065348       0.013017      -0.004683       0.003540       0.034436       0.065768      -0.032976       0.009760       0.023216             10.121640       8.400464      -0.539328      -3.867916      11.614455      -3.549656      10.350001           0.005109
          346              C      19.411309       9.584626       1.819371      -0.080726      30.454744 0.40158327E+03  0.92861378E+04                                 8.482388                            6.726467       0.187661       2.044965                    0.999442      28.673837      82.633157       0.626927       0.422503      -1.056879      -0.012859      -0.025786       0.037047       0.046933       0.002571       0.052214       0.009268       0.014438      -0.050100      -0.055839       0.000687       0.055152              9.446262       7.659010      -0.937351      -2.701246      12.144392      -1.734498       8.535382           0.002669
          347              C      38.397866      19.572277      22.689630       0.131779      29.528993 0.37867301E+03  0.86528760E+04                                 8.558333                            6.681052      -0.022012       2.010003                    0.999737      26.480178      76.555183       0.606392       0.442035      -1.042087       0.022469      -0.028358       0.057960       0.068326      -0.007797       0.018131       0.008398      -0.017757       0.065564      -0.030359       0.000832       0.029527              9.533727      12.240926       2.812438       0.547112       5.994367      -1.313941      10.365887           0.005385
          348              C      37.189201      19.224943      22.210502      -0.057185      27.674477 0.37658611E+03  0.85916118E+04                                 8.005181                            6.553227       0.163606       2.048628                    0.999182      28.153008      81.274722       0.627796       0.427639      -1.050956      -0.035183      -0.018845      -0.026392       0.047849      -0.023105      -0.029417      -0.000341      -0.057735      -0.168606      -0.069643       0.003772       0.065871              8.477281      10.206189       2.362938      -0.740219       6.022837      -1.379660       9.202819           0.002189
          349              C      38.080507      15.919055      24.171643       0.234717      29.437167 0.32630460E+03  0.71979345E+04                                 8.576597                            6.235818      -0.048001       2.012976                    0.999527      25.219069      72.094116       0.621336       0.446884      -1.037219       0.010874       0.090653       0.013909       0.092356      -0.038344       0.025920      -0.012407       0.012839       0.099840      -0.056183      -0.000202       0.056385             10.591897      11.376269       1.627223      -4.695906      11.466947       1.880934       8.932474           0.004702
          350              C      39.683057      14.953352      22.781517       0.024737      29.158138 0.33299829E+03  0.73179476E+04                                 8.211858                            6.071286       0.255043       2.086335                    0.999831      26.359829      73.070915       0.671441       0.415098      -1.065918      -0.006071       0.061686       0.032163       0.069831      -0.022694       0.010366      -0.012656       0.043342       0.067525      -0.043544       0.007274       0.036270              9.964178      10.096577       2.479271      -4.206884      11.311439       1.409749       8.484516           0.000568
          351              C      24.026037       8.115466       1.279073       0.130607      30.425828 0.35994323E+03  0.80721528E+04                                 8.546427                            6.379300       0.054544       2.031064                    0.999284      25.836972      72.547723       0.644180       0.423978      -1.059414      -0.034645       0.047166      -0.030753       0.066110      -0.018294      -0.017717      -0.020054      -0.006751      -0.051335      -0.040400       0.012612       0.027789              9.771954       6.423378      -0.779742       2.981556      13.666479       2.323869       9.226006           0.005453
          352              C      24.113817       6.859978       0.725648      -0.055274      32.406753 0.41899603E+03  0.98023630E+04                                 8.974800                            6.952699       0.049490       2.008800                    0.998509      28.632031      83.278017       0.605142       0.432641      -1.049537       0.019275      -0.040767      -0.015935       0.047827       0.035368      -0.039175      -0.007405       0.040172       0.016771      -0.048206      -0.014942       0.063148              9.966998       7.174795       0.522859       3.811659      11.760317       2.479228      10.965884           0.003195
          353              C      12.479893       4.383532       9.655268       0.131481      30.610660 0.36066550E+03  0.81029918E+04                                 8.613158                            6.415957       0.061881       2.032777                    0.999253      25.938142      73.209659       0.636965       0.428006      -1.055532      -0.044845      -0.047038       0.006828       0.065348       0.000068      -0.013838      -0.012993      -0.012323      -0.074519      -0.032982       0.009769       0.023213             10.121502       8.400353       3.826412      -0.780792       8.259270      -2.363407      13.704885           0.005108
          354              C      12.742591       4.910194       8.430015      -0.080727      30.454653 0.40158185E+03  0.92861047E+04                                 8.482415                            6.726490       0.187658       2.044963                    0.999442      28.673724      82.633057       0.626920       0.422507      -1.056875       0.012859       0.026333      -0.036661       0.046934      -0.050097       0.014975       0.012810       0.024464      -0.020025      -0.055846       0.000683       0.055163              9.446292       7.659040       2.859220      -0.016658       7.846201      -0.214831      12.833634           0.002667
          355              C      25.909934      27.916080      10.889710       0.131778      29.529082 0.37867453E+03  0.86529171E+04                                 8.558341                            6.681062      -0.022014       2.010002                    0.999737      26.480216      76.555258       0.606392       0.442035      -1.042088      -0.022469       0.045192      -0.046057       0.068326      -0.014504       0.013389      -0.000981      -0.044283      -0.014014      -0.030358       0.000827       0.029532              9.533736      12.240944      -1.453280      -2.469240       9.054289      -2.395792       7.305975           0.005384
          356              C      27.118599      27.348577      10.721949      -0.057185      27.674407 0.37658399E+03  0.85915296E+04                                 8.005090                            6.553157       0.163622       2.048633                    0.999182      28.152929      81.273659       0.627808       0.427632      -1.050963       0.035184      -0.031165      -0.008970       0.047850       0.035423       0.011970       0.035303       0.043081       0.133817      -0.069636       0.003774       0.065862              8.477184      10.206087      -0.089759      -2.474515       7.982214      -2.072407       7.243252           0.002187
          357              C      26.227293      28.095595       6.951415       0.234717      29.437109 0.32630394E+03  0.71979139E+04                                 8.576577                            6.235806      -0.047998       2.012977                    0.999527      25.219033      72.093902       0.621338       0.446883      -1.037220      -0.010874       0.043332       0.080832       0.092356      -0.011663       0.044787      -0.027355      -0.029442      -0.027006      -0.056178      -0.000209       0.056386             10.591868      11.376247       3.884934      -3.099446      10.396303       2.259441      10.003054           0.004701
          358              C      24.624743      26.463071       6.504317       0.024737      29.158230 0.33299932E+03  0.73179823E+04                                 8.211908                            6.071316       0.255044       2.086335                    0.999831      26.359823      73.071165       0.671436       0.415101      -1.065915       0.006071       0.050885       0.047437       0.069831      -0.002212       0.024847      -0.027264       0.002023      -0.056436      -0.043540       0.007271       0.036269              9.964247      10.096652       3.139896      -3.739809       9.684776       1.984890      10.111314           0.000565
          359              C       8.127863       3.911077       7.224977       0.130607      30.425894 0.35994379E+03  0.80721718E+04                                 8.546450                            6.379311       0.054551       2.031067                    0.999284      25.837012      72.547954       0.644179       0.423979      -1.059413       0.034645      -0.013272       0.054719       0.066110       0.022795       0.011339      -0.006471       0.031669       0.063927      -0.040394       0.012610       0.027784              9.771983       6.423384      -2.551106       1.729031      11.180016       3.202970      11.712549           0.005451
          360              C       8.040083       2.970807       6.225767      -0.055276      32.407118 0.41900106E+03  0.98025213E+04                                 8.974875                            6.952740       0.049490       2.008800                    0.998509      28.632381      83.279521       0.605139       0.432641      -1.049536      -0.019274      -0.028612      -0.033123       0.047825       0.025132      -0.046412      -0.014711       0.019516      -0.045184      -0.048212      -0.014935       0.063147              9.967088       7.174859      -3.768005       0.777619      12.612559       2.177941      10.113846           0.003192
          361              C      10.724290       9.013409      10.778920       0.131481      30.610769 0.36066668E+03  0.81030276E+04                                 8.613196                            6.415983       0.061884       2.032779                    0.999253      25.938161      73.209831       0.636962       0.428008      -1.055530      -0.032732       0.002249       0.056515       0.065348      -0.013706      -0.023577      -0.009434      -0.002258      -0.018046      -0.032984       0.009770       0.023215             10.121550      14.117984       3.096332      -1.297057       5.510397       0.629944      10.736268           0.005108
          362              C      12.028774       9.391559      10.724575      -0.080727      30.454595 0.40158095E+03  0.92860592E+04                                 8.482308                            6.726408       0.187662       2.044965                    0.999442      28.673788      82.632570       0.626936       0.422498      -1.056883       0.045136       0.007151      -0.010693       0.046934      -0.019420       0.036666      -0.016244      -0.057716      -0.056147      -0.055842       0.000679       0.055163              9.446168      11.373549       2.822079      -0.042881       6.565063       1.551409      10.399894           0.002668
          363              C      39.379846       9.778991      14.562056       0.131778      29.529096 0.37867436E+03  0.86529135E+04                                 8.558349                            6.681063      -0.022015       2.010002                    0.999737      26.480220      76.555305       0.606392       0.442035      -1.042087       0.063697      -0.021389       0.012394       0.068326      -0.022636       0.007639       0.014487      -0.000534      -0.037378      -0.030356       0.000824       0.029532              9.533746      10.147512      -0.645406      -1.897969      10.684995      -3.712472       7.768732           0.005385
          364              C      39.189173      10.934233      13.898629      -0.057185      27.674493 0.37658590E+03  0.85915898E+04                                 8.005121                            6.553181       0.163614       2.048631                    0.999182      28.153013      81.274157       0.627805       0.427633      -1.050962      -0.010669       0.045318      -0.011045       0.047849       0.049812       0.022145       0.021224       0.003262       0.118787      -0.069637       0.003776       0.065861              8.477215       9.443479       0.288104      -2.207314       8.672801      -2.586192       7.315366           0.002189
          365              C      42.699093      11.699072      15.531075       0.234716      29.437216 0.32630504E+03  0.71979491E+04                                 8.576622                            6.235832      -0.048002       2.012975                    0.999527      25.219091      72.094288       0.621334       0.446886      -1.037218      -0.040981      -0.073270      -0.038492       0.092356      -0.043312       0.022407       0.002730       0.055653       0.009807      -0.056182      -0.000203       0.056384             10.591932       8.003961       3.219686      -3.569898      10.752291       0.941304      13.019543           0.004702
          366              C      42.121609      12.072952      17.758163       0.024736      29.158171 0.33299878E+03  0.73179602E+04                                 8.211859                            6.071285       0.255039       2.086333                    0.999831      26.359853      73.070966       0.671443       0.415097      -1.065919      -0.009354      -0.052780      -0.044757       0.069831      -0.030345       0.004955      -0.013167       0.041897       0.029935      -0.043544       0.007274       0.036270              9.964182       8.097708       3.513964      -3.475263      10.782960       0.889867      11.011879           0.000567
          367              C      12.435842       7.961384      15.365152       0.130607      30.425966 0.35994481E+03  0.80722007E+04                                 8.546465                            6.379322       0.054539       2.031063                    0.999284      25.837050      72.548099       0.644178       0.423979      -1.059413      -0.052341       0.003056      -0.040271       0.066111       0.018887       0.008576      -0.001909       0.044570       0.064882      -0.040394       0.012610       0.027784              9.771997       8.515235      -0.588753       3.116617      12.748737       3.387958       8.052020           0.005452
          368              C      12.708829       9.008582      16.213142      -0.055275      32.407015 0.41899997E+03  0.98024727E+04                                 8.974807                            6.952700       0.049493       2.008801                    0.998509      28.632251      83.278577       0.605146       0.432638      -1.049540       0.010525       0.023561       0.040267       0.047826       0.021309      -0.049116      -0.019847       0.004981      -0.003501      -0.048212      -0.014935       0.063148              9.967006       8.893264      -1.991523       2.033724      14.090866       2.262830       6.916888           0.003193
          369              C      15.388857       5.525779       0.914411       0.131481      30.610657 0.36066537E+03  0.81029881E+04                                 8.613157                            6.415955       0.061881       2.032777                    0.999253      25.938142      73.209658       0.636965       0.428006      -1.055532      -0.030427      -0.034216      -0.046624       0.065348       0.008401       0.005404       0.002280      -0.039778       0.065769      -0.032982       0.009769       0.023213             10.121502      11.277909      -1.122026      -1.140125       8.736765       5.124445      10.349834           0.005108
          370              C      14.671825       6.243094       1.819371      -0.080727      30.454646 0.40158169E+03  0.92860999E+04                                 8.482413                            6.726488       0.187658       2.044963                    0.999442      28.673722      82.633047       0.626921       0.422507      -1.056875      -0.015902       0.024030       0.037047       0.046934       0.004962      -0.018087      -0.049860      -0.011689      -0.050099      -0.055846       0.000683       0.055163              9.446290      11.834882      -1.473555      -0.151491       7.968601       3.206594       8.535388           0.002668
          371              C      29.905056      12.652522      22.689630       0.131778      29.529089 0.37867477E+03  0.86529237E+04                                 8.558343                            6.681065      -0.022014       2.010002                    0.999737      26.480215      76.555254       0.606392       0.442035      -1.042088      -0.035794      -0.005279       0.057960       0.068326      -0.003794      -0.001796      -0.019906       0.022370       0.065565      -0.030358       0.000827       0.029532              9.533737       5.120374       1.298616      -1.411460      13.114947       0.183184      10.365890           0.005385
          372              C      30.208589      13.872924      22.210502      -0.057185      27.674406 0.37658411E+03  0.85915329E+04                                 8.005090                            6.553158       0.163621       2.048633                    0.999182      28.152932      81.273671       0.627808       0.427632      -1.050963       0.001271       0.039893      -0.026393       0.047850      -0.013451       0.014410       0.025637       0.068864      -0.168615      -0.069636       0.003774       0.065862              8.477183       5.022255       0.629972      -0.824696      11.206591       1.330860       9.202702           0.002188
          373              C      26.899953      14.753974      24.171643       0.234717      29.437126 0.32630432E+03  0.71979243E+04                                 8.576581                            6.235810      -0.047998       2.012977                    0.999527      25.219038      72.093927       0.621337       0.446883      -1.037220       0.073071      -0.054743       0.013909       0.092356       0.024729      -0.023707      -0.016248       0.059984       0.099840      -0.056178      -0.000209       0.056387             10.591873      10.035035      -0.852859       3.976884      12.808118       3.126303       8.932466           0.004702
          374              C      25.262355      13.848976      22.781517       0.024737      29.158195 0.33299884E+03  0.73179689E+04                                 8.211899                            6.071310       0.255044       2.086335                    0.999831      26.359819      73.071139       0.671436       0.415101      -1.065915       0.056457      -0.025585       0.032162       0.069831       0.030112      -0.016143      -0.002651       0.017626       0.067523      -0.043540       0.007271       0.036269              9.964235       8.860652      -1.765696       3.324343      12.547477       2.938417       8.484576           0.000566
          375              C      11.092131       2.981203       1.279073       0.130607      30.425894 0.35994379E+03  0.80721718E+04                                 8.546450                            6.379311       0.054550       2.031067                    0.999284      25.837014      72.547964       0.644179       0.423979      -1.059413       0.058169       0.006421      -0.030753       0.066110       0.006221      -0.008512       0.025366       0.035053      -0.051332      -0.040394       0.012610       0.027784              9.771983      12.531082      -2.746507       0.521734       7.558874      -3.744018       9.225994           0.005451
          376              C       9.960957       3.532927       0.725648      -0.055275      32.407105 0.41900074E+03  0.98025117E+04                                 8.974871                            6.952737       0.049489       2.008800                    0.998509      28.632375      83.279486       0.605139       0.432641      -1.049536      -0.044941       0.003692      -0.015934       0.047825      -0.000296       0.013167       0.037623      -0.081366       0.016779      -0.048212      -0.014935       0.063147              9.967084      10.161205      -2.247023       0.241211       8.774045      -4.540653      10.966002           0.003193
          377              C      16.765043       2.704041       4.904951       0.131481      30.610769 0.36066663E+03  0.81030262E+04                                 8.613196                            6.415982       0.061884       2.032779                    0.999253      25.938165      73.209848       0.636962       0.428008      -1.055530       0.030427      -0.055363      -0.016718       0.065348      -0.007901      -0.006123      -0.002311      -0.052763       0.026815      -0.032984       0.009770       0.023215             10.121550      11.277959       1.448926       0.677814      13.391587       3.478760       5.695104           0.005108
          378              C      17.482075       3.796351       5.279589      -0.080727      30.454600 0.40158099E+03  0.92860604E+04                                 8.482309                            6.726408       0.187662       2.044965                    0.999442      28.673788      82.632572       0.626936       0.422498      -1.056883       0.015901       0.042938       0.010307       0.046934       0.015390      -0.010713      -0.029070       0.047113       0.126301      -0.055842       0.000679       0.055163              9.446170      11.834733       0.634002       1.338765      10.487744       2.315857       6.016032           0.002668
          379              C      34.402744      25.609496       4.365703       0.131778      29.529099 0.37867443E+03  0.86529155E+04                                 8.558350                            6.681064      -0.022015       2.010002                    0.999737      26.480219      76.555304       0.606391       0.442035      -1.042087       0.035794       0.052886      -0.024297       0.068326       0.002950       0.002974      -0.029300      -0.004200      -0.014146      -0.030356       0.000824       0.029532              9.533747       5.120376       0.897860      -1.694845      10.786455       1.006419      12.694409           0.005385
          380              C      34.099211      25.564571       5.676017      -0.057186      27.674465 0.37658529E+03  0.85915727E+04                                 8.005115                            6.553175       0.163614       2.048631                    0.999182      28.153013      81.274153       0.627806       0.427633      -1.050962      -0.001271      -0.011586       0.046408       0.047849      -0.009111       0.017478       0.035614       0.097083      -0.083965      -0.069637       0.003776       0.065861              8.477210       5.022272       0.567541      -0.868850      10.261861       1.664873      10.147495           0.002188
          381              C      37.407847      27.707235       5.852966       0.234716      29.437217 0.32630507E+03  0.71979500E+04                                 8.576622                            6.235833      -0.048002       2.012975                    0.999527      25.219091      72.094290       0.621333       0.446886      -1.037218      -0.073070      -0.005134      -0.056249       0.092356       0.014102      -0.031221      -0.037751      -0.000837      -0.082620      -0.056182      -0.000203       0.056384             10.591932      10.035085      -3.465170       2.129735      11.328150       3.649598      10.412562           0.004702
          382              C      39.045445      26.094946       5.463101       0.024737      29.158141 0.33299842E+03  0.73179501E+04                                 8.211850                            6.071280       0.255040       2.086334                    0.999831      26.359845      73.070919       0.671443       0.415097      -1.065919      -0.056457       0.021795      -0.034842       0.069831       0.005180      -0.033775      -0.015443      -0.018551      -0.041013      -0.043544       0.007274       0.036270              9.964171       8.860594      -2.545641       2.772798      10.782848       3.562264      10.249070           0.000566
          383              C      21.061769       2.199656       2.384347       0.130607      30.425973 0.35994484E+03  0.80722015E+04                                 8.546466                            6.379322       0.054539       2.031063                    0.999284      25.837051      72.548102       0.644178       0.423979      -1.059413      -0.058169      -0.026854       0.016304       0.066111       0.005946      -0.008706       0.022287       0.026346      -0.077455      -0.040394       0.012610       0.027784              9.772000      12.531059       0.423581       2.763357       6.687517      -3.435967      10.097426           0.005452
          384              C      22.192943       1.861790       3.088993      -0.055275      32.407035 0.41900034E+03  0.98024829E+04                                 8.974811                            6.952703       0.049493       2.008801                    0.998509      28.632249      83.278564       0.605146       0.432638      -1.049540       0.044942      -0.013793       0.008792       0.047826      -0.012328       0.004661       0.039412      -0.076302       0.031950      -0.048212      -0.014935       0.063148              9.967011      10.161143       0.521556       2.198933       7.868396      -4.220434      11.871493           0.003194
          385              C      18.520646      14.051881      10.778920       0.131481      30.610738 0.36066632E+03  0.81030222E+04                                 8.613202                            6.415985       0.061881       2.032778                    0.999253      25.938221      73.210157       0.636960       0.428008      -1.055529       0.018313       0.027222       0.056515       0.065348       0.005872       0.003617       0.025132       0.024856      -0.018044      -0.032977       0.009769       0.023208             10.121558       4.980801       2.179040       1.194083      14.647607       0.808334      10.736266           0.005109
          386              C      18.195892      12.733090      10.724575      -0.080727      30.454900 0.40158672E+03  0.92862380E+04                                 8.482426                            6.726507       0.187665       2.044966                    0.999442      28.673900      82.633439       0.626923       0.422504      -1.056878      -0.016375      -0.042665      -0.010693       0.046933      -0.015286      -0.032404      -0.023636       0.062484      -0.056144      -0.055848       0.000687       0.055161              9.446301       5.323272       0.671118       1.365020      12.615613      -0.738530      10.400018           0.002668
          387              C      20.932832      16.698745      14.562056       0.131778      29.529062 0.37867416E+03  0.86529116E+04                                 8.558358                            6.681072      -0.022013       2.010002                    0.999737      26.480224      76.555440       0.606389       0.442036      -1.042086      -0.050372      -0.044469       0.012394       0.068326       0.011082       0.008724      -0.013864       0.039460      -0.037376      -0.030354       0.000833       0.029521              9.533755      11.109571       0.089989      -2.266098       9.722962       3.499929       7.768732           0.005385
          388              C      22.028637      16.286252      13.898629      -0.057186      27.674296 0.37658214E+03  0.85914924E+04                                 8.005126                            6.553180       0.163621       2.048633                    0.999182      28.152875      81.274006       0.627800       0.427637      -1.050958       0.044581      -0.013420      -0.011045       0.047850      -0.023502       0.007306      -0.029797      -0.087927       0.118784      -0.069648       0.003776       0.065872              8.477226       8.615947       0.189679      -1.136036       9.500354       3.204711       7.315378           0.002188
          389              C      20.936047      12.864153      15.531075       0.234717      29.437086 0.32630383E+03  0.71979089E+04                                 8.576563                            6.235798      -0.048002       2.012976                    0.999527      25.219024      72.093795       0.621339       0.446882      -1.037221      -0.042963       0.072126      -0.038492       0.092356       0.045752      -0.008842      -0.020775       0.047183       0.009804      -0.056178      -0.000206       0.056384             10.591847       7.276826      -2.799878       2.600123      11.479277       2.620934      13.019437           0.004702
          390              C      21.548579      13.177328      17.758163       0.024737      29.158118 0.33299815E+03  0.73179445E+04                                 8.211859                            6.071289       0.255046       2.086336                    0.999831      26.359813      73.070899       0.671441       0.415099      -1.065918      -0.041032       0.034491      -0.044757       0.069831       0.033312      -0.013883       0.002289       0.031603       0.029934      -0.043540       0.007271       0.036269              9.964177       7.068470      -2.919739       2.508281      11.812199       2.564710      11.011863           0.000565
          391              C      16.753790      13.095647      15.365152       0.130607      30.425941 0.35994460E+03  0.80721929E+04                                 8.546456                            6.379318       0.054539       2.031063                    0.999284      25.837021      72.547951       0.644178       0.423979      -1.059413       0.028816       0.043801      -0.040270       0.066111       0.009854      -0.005943      -0.006476      -0.055009       0.064885      -0.040399       0.012610       0.027789              9.771987      12.200238      -1.538779       1.375746       9.063719      -4.393036       8.052005           0.005452
          392              C      17.524197      12.335634      16.213142      -0.055276      32.407011 0.41899984E+03  0.98024674E+04                                 8.974800                            6.952694       0.049479       2.008796                    0.998509      28.632254      83.278536       0.605147       0.432637      -1.049541       0.015142      -0.020896       0.040268       0.047827      -0.008501       0.007368       0.052452      -0.039413      -0.003500      -0.048205      -0.014940       0.063145              9.966998      14.516173      -1.254857       0.942803       8.467945      -2.892666       6.916877           0.003193
          393              C      13.633254      14.846423       9.655268       0.131480      30.610974 0.36066895E+03  0.81031009E+04                                 8.613262                            6.416019       0.061865       2.032772                    0.999253      25.938323      73.210672       0.636956       0.428010      -1.055527      -0.018312       0.062357       0.006827       0.065348      -0.005374      -0.004335       0.018477       0.006031      -0.074512      -0.032976       0.009760       0.023216             10.121637       4.980831      -1.852155      -1.656407      11.679019       1.857932      13.705060           0.005109
          394              C      13.958008      14.355590       8.430015      -0.080727      30.454805 0.40158442E+03  0.92861712E+04                                 8.482399                            6.726478       0.187661       2.044965                    0.999442      28.673873      82.633294       0.626926       0.422503      -1.056879       0.016376      -0.024303      -0.036660       0.046934       0.035636       0.003605      -0.019379       0.074519      -0.020026      -0.055839       0.000686       0.055153              9.446275       5.323250      -1.510653      -0.177732      10.181959       0.121870      12.833617           0.002669
          395              C      43.374968      19.295487      10.889710       0.131779      29.528995 0.37867293E+03  0.86528737E+04                                 8.558334                            6.681051      -0.022012       2.010003                    0.999737      26.480177      76.555180       0.606392       0.442035      -1.042087       0.050372      -0.003138      -0.046057       0.068326      -0.011927      -0.007547      -0.011110       0.047248      -0.014013      -0.030359       0.000832       0.029527              9.533728      11.109548       2.106505      -0.840201      10.185681       3.336307       7.305957           0.005385
          396              C      42.279163      18.532504      10.721949      -0.057186      27.674488 0.37658635E+03  0.85916186E+04                                 8.005184                            6.553230       0.163606       2.048628                    0.999182      28.153009      81.274726       0.627796       0.427639      -1.050956      -0.044580      -0.014887      -0.008970       0.047849       0.000934       0.024582      -0.028024      -0.082915       0.133824      -0.069643       0.003772       0.065871              8.477285       8.616021       1.007850      -0.557513       9.572491       3.179236       7.243342           0.002189
          397              C      43.371753      18.930888       6.951415       0.234717      29.437173 0.32630473E+03  0.71979382E+04                                 8.576599                            6.235819      -0.048001       2.012976                    0.999527      25.219070      72.094122       0.621336       0.446884      -1.037219       0.042963      -0.012249       0.080832       0.092356      -0.006921      -0.046086      -0.025112       0.034911      -0.027004      -0.056183      -0.000202       0.056385             10.591899       7.276859      -1.518138       3.506480      14.495736       1.554483      10.003101           0.004702
          398              C      42.759221      21.135000       6.504317       0.024737      29.158119 0.33299804E+03  0.73179410E+04                                 8.211854                            6.071284       0.255043       2.086335                    0.999831      26.359831      73.070923       0.671441       0.415098      -1.065918       0.041032      -0.030700       0.047437       0.069831       0.001980      -0.036038      -0.007889       0.002814      -0.056433      -0.043544       0.007274       0.036270              9.964173       7.068464      -1.391586       3.588844      12.712810       2.246296      10.111244           0.000566
          399              C      15.400110      18.851620       7.224977       0.130607      30.425834 0.35994335E+03  0.80721563E+04                                 8.546429                            6.379301       0.054545       2.031065                    0.999284      25.836971      72.547718       0.644180       0.423978      -1.059414      -0.028816      -0.023368       0.054719       0.066110       0.002313      -0.011275      -0.006588      -0.055328       0.063928      -0.040401       0.012612       0.027789              9.771955      12.200202      -0.784134       1.909349       5.403205      -3.098840      11.712457           0.005452
          400              C      14.629703      19.397775       6.225767      -0.055274      32.406755 0.41899586E+03  0.98023581E+04                                 8.974800                            6.952697       0.049491       2.008800                    0.998509      28.632029      83.278009       0.605142       0.432641      -1.049537      -0.015142       0.030999      -0.033124       0.047827      -0.004121       0.010465       0.047541      -0.053313      -0.045189      -0.048206      -0.014942       0.063148              9.966999      14.516177      -0.470596       1.497366       5.271064      -1.762396      10.113756           0.003194
          401              C      18.985913       4.780803      10.778920       0.131480      30.611003 0.36066951E+03  0.81031162E+04                                 8.613267                            6.416024       0.061868       2.032773                    0.999253      25.938331      73.210699       0.636956       0.428010      -1.055527       0.014419      -0.029470       0.056515       0.065348       0.007823       0.019954      -0.015703      -0.022609      -0.018044      -0.032977       0.009761       0.023216             10.121643      10.343892      -5.275425       0.102997       9.284684      -1.438286      10.736353           0.005108
          402              C      18.006184       5.721444      10.724575      -0.080727      30.454805 0.40158437E+03  0.92861700E+04                                 8.482398                            6.726476       0.187665       2.044966                    0.999442      28.673885      82.633332       0.626926       0.422503      -1.056879      -0.028761       0.035515      -0.010693       0.046934       0.034694      -0.004270       0.039875      -0.004779      -0.056144      -0.055840       0.000686       0.055154              9.446274      10.211293      -3.493229      -1.322109       7.727536      -0.812864      10.399992           0.002668
          403              C      36.149022      29.214451      14.562056       0.131779      29.528997 0.37867290E+03  0.86528728E+04                                 8.558333                            6.681051      -0.022012       2.010003                    0.999737      26.480180      76.555189       0.606392       0.442035      -1.042087      -0.013325       0.065858       0.012394       0.068326       0.011542      -0.016371      -0.000628      -0.038940      -0.037377      -0.030359       0.000832       0.029527              9.533727       9.991651       0.555436       4.164062      10.840823       0.212542       7.768708           0.005385
          404              C      35.243890      28.471703      13.898629      -0.057186      27.674485 0.37658631E+03  0.85916172E+04                                 8.005183                            6.553229       0.163606       2.048628                    0.999182      28.153007      81.274712       0.627796       0.427639      -1.050956      -0.033912      -0.031898      -0.011045       0.047849      -0.026330      -0.029461       0.008564       0.084646       0.118787      -0.069643       0.003772       0.065871              8.477283       9.115043      -0.477787       3.343392       9.001385      -0.618510       7.315420           0.002188
          405              C      32.826560      31.128963      15.531075       0.234717      29.437165 0.32630451E+03  0.71979321E+04                                 8.576597                            6.235817      -0.048001       2.012976                    0.999527      25.219069      72.094119       0.621336       0.446884      -1.037219       0.083944       0.001144      -0.038492       0.092356      -0.002449      -0.013572       0.018041      -0.102845       0.009806      -0.056183      -0.000202       0.056385             10.591897      12.853492      -0.419780       0.969734       5.902698      -3.562261      13.019501           0.004702
          406              C      32.791512      30.441907      17.758163       0.024737      29.158147 0.33299847E+03  0.73179525E+04                                 8.211860                            6.071288       0.255042       2.086335                    0.999831      26.359832      73.070929       0.671441       0.415098      -1.065918       0.050386       0.018290      -0.044757       0.069831      -0.002973       0.008922       0.010876      -0.073508       0.029935      -0.043544       0.007274       0.036270              9.964180      13.154830      -0.594229       0.966964       5.725838      -3.454596      11.011873           0.000565
          407              C      19.041218       6.789063      15.365152       0.130607      30.425836 0.35994338E+03  0.80721571E+04                                 8.546429                            6.379302       0.054544       2.031064                    0.999284      25.836970      72.547717       0.644180       0.423978      -1.059414       0.023524      -0.046856      -0.040271       0.066110      -0.028749      -0.002638       0.008381       0.010429       0.064884      -0.040400       0.012612       0.027789              9.771956      11.180432       2.127539      -4.492332      10.083459       1.005084       8.051977           0.005452
          408              C      17.997824       6.501877      16.213142      -0.055275      32.406767 0.41899607E+03  0.98023642E+04                                 8.974803                            6.952699       0.049490       2.008800                    0.998509      28.632033      83.278026       0.605142       0.432642      -1.049537      -0.025668      -0.002665       0.040268       0.047827      -0.012821       0.041740      -0.032613       0.034417      -0.003496      -0.048206      -0.014942       0.063148              9.967002      11.066750       3.246397      -2.976521      11.917380       0.629841       6.916878           0.003193
          409              C      22.117703       8.616138       9.655268       0.131481      30.610724 0.36066619E+03  0.81030187E+04                                 8.613199                            6.415984       0.061881       2.032778                    0.999253      25.938219      73.210149       0.636960       0.428008      -1.055529       0.063159      -0.015319       0.006827       0.065348       0.005296       0.018166      -0.005488       0.006280      -0.074516      -0.032977       0.009769       0.023208             10.121554      11.608392      -1.974305       2.437202       5.051332       0.505515      13.704937           0.005109
          410              C      21.530251       8.580310       8.430015      -0.080727      30.454921 0.40158707E+03  0.92862480E+04                                 8.482430                            6.726510       0.187665       2.044966                    0.999442      28.673902      82.633448       0.626923       0.422504      -1.056878      -0.029235      -0.002030      -0.036660       0.046933       0.014446      -0.018589       0.006563      -0.099002      -0.020028      -0.055848       0.000687       0.055161              9.446305      10.275596      -1.348562       0.194422       5.229686       0.092974      12.833635           0.002669
          411              C      27.176798       8.480621      10.889710       0.131778      29.529069 0.37867432E+03  0.86529159E+04                                 8.558359                            6.681073      -0.022013       2.010002                    0.999737      26.480224      76.555438       0.606389       0.442036      -1.042086      -0.027904      -0.042055      -0.046057       0.068326       0.026418      -0.005852       0.012086      -0.002980      -0.014012      -0.030355       0.000833       0.029522              9.533756       8.592393      -0.653211       3.309444      12.702892      -0.940522       7.305984           0.005385
          412              C      27.063938       9.811107      10.721949      -0.057186      27.674299 0.37658220E+03  0.85914939E+04                                 8.005127                            6.553180       0.163621       2.048633                    0.999182      28.152874      81.274005       0.627800       0.427637      -1.050958       0.009399       0.046052      -0.008971       0.047850      -0.036375      -0.036566      -0.007286       0.039818       0.133827      -0.069648       0.003776       0.065872              8.477228       8.460505      -0.918096       3.032046       9.727884      -1.106801       7.243295           0.002188
          413              C      26.862654       8.665704       6.951415       0.234717      29.437093 0.32630390E+03  0.71979104E+04                                 8.576563                            6.235799      -0.048002       2.012976                    0.999527      25.219019      72.093770       0.621339       0.446882      -1.037221      -0.032089      -0.031083       0.080832       0.092356       0.018575       0.001293       0.052465      -0.005480      -0.027006      -0.056178      -0.000206       0.056384             10.591848      14.005704      -2.366787      -0.407015       7.766798      -3.813917      10.003043           0.004702
          414              C      29.077736       8.094117       6.504317       0.024737      29.158119 0.33299797E+03  0.73179400E+04                                 8.211859                            6.071287       0.255046       2.086336                    0.999831      26.359815      73.070911       0.671441       0.415099      -1.065918      -0.047103      -0.020185       0.047437       0.069831       0.000226       0.011185       0.035152      -0.004846      -0.056430      -0.043540       0.007271       0.036269              9.964179      12.506882      -1.748278       0.150923       7.274407      -4.231182      10.111250           0.000566
          415              C      24.702877       5.083397       7.224977       0.130607      30.425945 0.35994448E+03  0.80721896E+04                                 8.546456                            6.379317       0.054540       2.031063                    0.999284      25.837022      72.547952       0.644178       0.423979      -1.059413      -0.005828       0.036639       0.054719       0.066111      -0.025117      -0.000070       0.013055       0.023648       0.063927      -0.040399       0.012610       0.027789              9.771989       7.781564       3.335269      -3.638365       9.821904      -0.104127      11.712499           0.005452
          416              C      25.561064       5.477512       6.225767      -0.055275      32.407009 0.41899974E+03  0.98024647E+04                                 8.974799                            6.952693       0.049480       2.008796                    0.998509      28.632253      83.278531       0.605147       0.432637      -1.049541       0.034417      -0.002387      -0.033123       0.047827      -0.021027       0.035935      -0.032838       0.033777      -0.045188      -0.048205      -0.014940       0.063145              9.966999       7.989892       4.238549      -2.274966      11.797345      -0.415559      10.113759           0.003194
          417              C      13.167987      11.756064       0.914411       0.131481      30.610781 0.36066691E+03  0.81030340E+04                                 8.613199                            6.415985       0.061883       2.032778                    0.999253      25.938166      73.209852       0.636961       0.428008      -1.055530      -0.014418       0.043459      -0.046624       0.065348      -0.021428      -0.000730      -0.005824       0.005328       0.065770      -0.032984       0.009770       0.023215             10.121552      10.343804       1.661361       5.007992       9.670962      -1.574860      10.349890           0.005109
          418              C      14.147716      12.018374       1.819371      -0.080727      30.454590 0.40158073E+03  0.92860534E+04                                 8.482307                            6.726405       0.187662       2.044965                    0.999442      28.673791      82.632583       0.626936       0.422498      -1.056883       0.028761       0.001756       0.037047       0.046934      -0.007546      -0.034139       0.040588      -0.002764      -0.050103      -0.055842       0.000679       0.055163              9.446167      10.211171       2.410896       2.852693       9.592053      -1.472081       8.535277           0.002669
          419              C      28.158778      23.467388      22.689630       0.131778      29.529096 0.37867452E+03  0.86529179E+04                                 8.558350                            6.681065      -0.022015       2.010002                    0.999737      26.480220      76.555308       0.606391       0.442035      -1.042087       0.013325       0.033638       0.057960       0.068326       0.011580      -0.016344       0.011504      -0.004626       0.065565      -0.030356       0.000824       0.029532              9.533745       9.991680      -4.111077       0.864350       8.243671       1.130782      10.365883           0.005385
          420              C      29.063910      22.594320      22.210502      -0.057186      27.674488 0.37658569E+03  0.85915839E+04                                 8.005120                            6.553179       0.163614       2.048631                    0.999182      28.153017      81.274169       0.627805       0.427633      -1.050962       0.033912      -0.021047      -0.026393       0.047849       0.036541       0.014996      -0.025304      -0.011153      -0.168611      -0.069637       0.003776       0.065861              8.477214       9.114971      -2.992898       1.564898       7.113942       0.048787       9.202728           0.002189
          421              C      31.481240      25.019158      24.171643       0.234716      29.437217 0.32630513E+03  0.71979514E+04                                 8.576621                            6.235833      -0.048002       2.012975                    0.999527      25.219091      72.094285       0.621334       0.446886      -1.037218      -0.083944      -0.035909       0.013909       0.092356       0.013606      -0.002220       0.028651      -0.072834       0.099841      -0.056182      -0.000203       0.056385             10.591930      12.853531      -0.774362       0.719021       9.989757      -5.007263       8.932503           0.004702
          422              C      31.516288      26.889859      22.781517       0.024736      29.158147 0.33299839E+03  0.73179492E+04                                 8.211852                            6.071280       0.255039       2.086334                    0.999831      26.359847      73.070927       0.671443       0.415097      -1.065919      -0.050385      -0.036101       0.032162       0.069831      -0.007425       0.005775       0.015305      -0.060977       0.067525      -0.043544       0.007274       0.036270              9.964174      13.154825      -0.713604       0.882576       8.253179      -4.348145       8.484519           0.000566
          423              C      13.112682      16.749426       1.279073       0.130607      30.425970 0.35994487E+03  0.80722024E+04                                 8.546465                            6.379323       0.054539       2.031063                    0.999284      25.837051      72.548103       0.644178       0.423979      -1.059413      -0.023524      -0.053586      -0.030753       0.066111       0.012065       0.026221      -0.005315      -0.028311      -0.051335      -0.040394       0.012610       0.027784              9.771999      11.180493       3.526260      -3.503326       8.909470       1.420161       9.226034           0.005452
          424              C      14.156076      17.453189       0.725648      -0.055275      32.407020 0.41899998E+03  0.98024728E+04                                 8.974808                            6.952700       0.049493       2.008801                    0.998509      28.632249      83.278564       0.605146       0.432638      -1.049540       0.025668       0.037075      -0.015935       0.047826      -0.035088       0.025994      -0.030223       0.041174       0.016771      -0.048212      -0.014935       0.063148              9.967007      11.066759       1.724166      -4.052909       7.868373       2.061376      10.965891           0.003194
          425              C      10.036197      11.975120       4.904951       0.131481      30.610662 0.36066562E+03  0.81029950E+04                                 8.613158                            6.415958       0.061881       2.032777                    0.999253      25.938141      73.209653       0.636965       0.428006      -1.055532      -0.063159       0.001331      -0.016718       0.065348      -0.018899       0.001058       0.006455       0.040057       0.026816      -0.032982       0.009769       0.023213             10.121503      11.608306      -1.639688       2.673771      13.061122      -2.326376       5.695080           0.005109
          426              C      10.623649      10.807997       5.279589      -0.080727      30.454648 0.40158172E+03  0.92861008E+04                                 8.482414                            6.726489       0.187658       2.044963                    0.999442      28.673721      82.633044       0.626921       0.422507      -1.056875       0.029234      -0.035241       0.010307       0.046934       0.012701      -0.019822       0.023808      -0.050227       0.126302      -0.055846       0.000683       0.055163              9.446291      10.275568       0.266269       1.336230      12.047197      -2.317364       6.016107           0.002668
          427              C      37.131002      13.093790       4.365703       0.131778      29.529079 0.37867456E+03  0.86529178E+04                                 8.558341                            6.681063      -0.022013       2.010002                    0.999737      26.480216      76.555258       0.606392       0.442035      -1.042088       0.027903      -0.057441      -0.024297       0.068326      -0.003298      -0.026864       0.012071      -0.003023      -0.014145      -0.030358       0.000827       0.029532              9.533734       8.592369      -2.902423       1.719003       7.314469       0.964560      12.694364           0.005385
          428              C      37.243862      13.379120       5.676017      -0.057185      27.674402 0.37658394E+03  0.85915281E+04                                 8.005089                            6.553156       0.163622       2.048633                    0.999182      28.152928      81.273656       0.627808       0.427632      -1.050963      -0.009398       0.006894       0.046409       0.047850       0.046590       0.022100      -0.032950      -0.032776      -0.083954      -0.069636       0.003774       0.065862              8.477183       8.460449      -2.552581       1.876248       6.823655      -0.079998      10.147444           0.002188
          429              C      37.445146       9.442425       5.852966       0.234717      29.437121 0.32630426E+03  0.71979224E+04                                 8.576580                            6.235809      -0.047998       2.012977                    0.999527      25.219034      72.093908       0.621337       0.446883      -1.037220       0.032089       0.065848      -0.056249       0.092356      -0.007416      -0.017085       0.045910      -0.024017      -0.082621      -0.056178      -0.000209       0.056387             10.591872      14.005746       1.172667       2.095760       7.357387      -3.669168      10.412482           0.004702
          430              C      35.230064       8.830368       5.463101       0.024736      29.158230 0.33299927E+03  0.73179811E+04                                 8.211908                            6.071315       0.255044       2.086335                    0.999831      26.359823      73.071168       0.671436       0.415101      -1.065915       0.047103       0.037996      -0.034843       0.069831      -0.010624       0.003512       0.036968       0.000299      -0.041010      -0.043540       0.007271       0.036269              9.964248      12.506974       0.440461       1.698616       7.136625      -4.182487      10.249144           0.000566
          431              C       7.451023       8.506239       2.384347       0.130607      30.425898 0.35994381E+03  0.80721724E+04                                 8.546451                            6.379311       0.054550       2.031067                    0.999284      25.837013      72.547959       0.644179       0.423979      -1.059413       0.005829       0.063803       0.016305       0.066110       0.008432       0.023653      -0.003607      -0.023480      -0.077457      -0.040394       0.012610       0.027784              9.771984       7.781538       2.318547      -4.357282      11.437043      -0.675159      10.097371           0.005452
          432              C       6.592836       7.695546       3.088993      -0.055276      32.407125 0.41900097E+03  0.98025188E+04                                 8.974875                            6.952739       0.049489       2.008799                    0.998509      28.632379      83.279509       0.605139       0.432641      -1.049536      -0.034415      -0.032024       0.008792       0.047825      -0.026884       0.031797      -0.023748       0.059485       0.031953      -0.048212      -0.014935       0.063147              9.967089       7.989944       0.731986      -4.754506      10.039743       0.205924      11.871581           0.003194
          433              C      42.190097      25.153005      21.348598       0.131481      30.610729 0.36066637E+03  0.81030235E+04                                 8.613201                            6.415985       0.061881       2.032778                    0.999253      25.938219      73.210148       0.636960       0.428008      -1.055529      -0.063159      -0.001330       0.016719       0.065348       0.018893      -0.001062       0.006454       0.040057       0.026813      -0.032977       0.009769       0.023208             10.121555      11.608391       1.639717      -2.673793      13.061167      -2.326387       5.695107           0.005109
          434              C      42.777549      26.320128      20.973960      -0.080727      30.454918 0.40158702E+03  0.92862466E+04                                 8.482430                            6.726510       0.187665       2.044966                    0.999442      28.673900      82.633442       0.626923       0.422504      -1.056878       0.029235       0.035240      -0.010306       0.046933      -0.012710       0.019816       0.023809      -0.050225       0.126303      -0.055848       0.000687       0.055161              9.446305      10.275594      -0.266226      -1.336242      12.047192      -2.317371       6.016128           0.002669
          435              C      37.131002      24.034335      21.887846       0.131778      29.529065 0.37867437E+03  0.86529174E+04                                 8.558358                            6.681073      -0.022013       2.010002                    0.999737      26.480225      76.555441       0.606389       0.442036      -1.042086       0.027904       0.057441       0.024298       0.068326       0.003289       0.026858       0.012070      -0.003024      -0.014144      -0.030355       0.000833       0.029522              9.533753       8.592386       2.902433      -1.718995       7.314483       0.964571      12.694391           0.005385
          436              C      37.243862      23.749005      20.577532      -0.057185      27.674290 0.37658203E+03  0.85914892E+04                                 8.005125                            6.553178       0.163621       2.048633                    0.999182      28.152873      81.273998       0.627800       0.427637      -1.050958      -0.009398      -0.006893      -0.046408       0.047850      -0.046600      -0.022106      -0.032952      -0.032778      -0.083961      -0.069648       0.003776       0.065872              8.477225       8.460504       2.552607      -1.876268       6.823690      -0.080010      10.147481           0.002189
          437              C      37.445146      27.685700      20.400583       0.234717      29.437092 0.32630393E+03  0.71979113E+04                                 8.576563                            6.235799      -0.048002       2.012976                    0.999527      25.219021      72.093778       0.621339       0.446882      -1.037221       0.032089      -0.065848       0.056249       0.092356       0.007411       0.017082       0.045911      -0.024018      -0.082621      -0.056178      -0.000206       0.056384             10.591848      14.005701      -1.172664      -2.095756       7.357375      -3.669166      10.412468           0.004702
          438              C      35.230064      28.297757      20.790448       0.024737      29.158114 0.33299795E+03  0.73179391E+04                                 8.211857                            6.071286       0.255046       2.086336                    0.999831      26.359809      73.070880       0.671441       0.415098      -1.065918       0.047103      -0.037996       0.034843       0.069831       0.010621      -0.003515       0.036969       0.000294      -0.041011      -0.043540       0.007271       0.036269              9.964177      12.506875      -0.440466      -1.698602       7.136581      -4.182453      10.249074           0.000566
          439              C      39.604923      28.621886      23.869202       0.130607      30.425948 0.35994452E+03  0.80721909E+04                                 8.546457                            6.379317       0.054539       2.031063                    0.999284      25.837023      72.547955       0.644178       0.423979      -1.059413       0.005828      -0.063803      -0.016304       0.066111      -0.008438      -0.023657      -0.003607      -0.023480      -0.077457      -0.040399       0.012610       0.027789              9.771990       7.781564      -2.318529       4.357311      11.436987      -0.675149      10.097419           0.005452
          440              C      38.746736      29.432579      23.164556      -0.055276      32.407012 0.41899968E+03  0.98024630E+04                                 8.974800                            6.952693       0.049479       2.008796                    0.998509      28.632253      83.278533       0.605147       0.432637      -1.049541      -0.034417       0.032025      -0.008791       0.047827       0.026871      -0.031803      -0.023747       0.059488       0.031946      -0.048205      -0.014940       0.063145              9.967000       7.989890      -0.732005       4.754464      10.039631       0.205892      11.871478           0.003194
          441              C      45.321887      25.372061      25.339138       0.131480      30.611004 0.36066955E+03  0.81031173E+04                                 8.613267                            6.416025       0.061868       2.032773                    0.999253      25.938334      73.210708       0.636956       0.428010      -1.055527      -0.014419      -0.043460       0.046623       0.065348       0.021420       0.000724      -0.005825       0.005329       0.065769      -0.032977       0.009761       0.023216             10.121643      10.343892      -1.661366      -5.008053       9.671033      -1.574883      10.350003           0.005109
          442              C      46.301616      25.109751      24.434178      -0.080727      30.454809 0.40158442E+03  0.92861714E+04                                 8.482398                            6.726476       0.187666       2.044966                    0.999442      28.673886      82.633334       0.626926       0.422503      -1.056879       0.028761      -0.001757      -0.037048       0.046934       0.007538       0.034133       0.040587      -0.002765      -0.050102      -0.055840       0.000686       0.055154              9.446274      10.211291      -2.410905      -2.852747       9.592136      -1.472100       8.535394           0.002670
          443              C      28.158778      13.660737       3.563919       0.131779      29.528998 0.37867316E+03  0.86528801E+04                                 8.558334                            6.681053      -0.022012       2.010003                    0.999737      26.480179      76.555187       0.606392       0.442035      -1.042087       0.013325      -0.033638      -0.057960       0.068326      -0.011588       0.016338       0.011503      -0.004627       0.065564      -0.030359       0.000832       0.029527              9.533727       9.991647       4.111059      -0.864346       8.243647       1.130786      10.365885           0.005385
          444              C      29.063910      14.533805       4.043047      -0.057186      27.674484 0.37658619E+03  0.85916139E+04                                 8.005183                            6.553228       0.163606       2.048628                    0.999182      28.153011      81.274730       0.627796       0.427639      -1.050956       0.033912       0.021046       0.026392       0.047849      -0.036552      -0.015004      -0.025305      -0.011152      -0.168606      -0.069643       0.003772       0.065871              8.477282       9.115039       2.992914      -1.564930       7.113988       0.048781       9.202820           0.002189
          445              C      31.481240      12.108967       2.081906       0.234717      29.437171 0.32630465E+03  0.71979360E+04                                 8.576598                            6.235819      -0.048001       2.012976                    0.999527      25.219068      72.094114       0.621336       0.446884      -1.037219      -0.083944       0.035909      -0.013909       0.092356      -0.013612       0.002216       0.028651      -0.072833       0.099840      -0.056183      -0.000202       0.056385             10.591898      12.853491       0.774346      -0.719016       9.989727      -5.007244       8.932477           0.004702
          446              C      31.516288      10.238266       3.472032       0.024737      29.158135 0.33299815E+03  0.73179443E+04                                 8.211858                            6.071285       0.255042       2.086335                    0.999831      26.359834      73.070940       0.671441       0.415098      -1.065918      -0.050386       0.036100      -0.032162       0.069831       0.007421      -0.005777       0.015306      -0.060978       0.067525      -0.043544       0.007274       0.036270              9.964179      13.154836       0.713587      -0.882567       8.253181      -4.348144       8.484520           0.000567
          447              C      45.266582      20.378699      24.974476       0.130607      30.425836 0.35994333E+03  0.80721555E+04                                 8.546429                            6.379301       0.054544       2.031064                    0.999284      25.836972      72.547722       0.644180       0.423978      -1.059414      -0.023524       0.053586       0.030753       0.066110      -0.012070      -0.026226      -0.005316      -0.028311      -0.051335      -0.040400       0.012612       0.027789              9.771956      11.180436      -3.526228       3.503314       8.909426       1.420162       9.226006           0.005453
          448              C      46.309976      19.674936      25.527901      -0.055274      32.406764 0.41899595E+03  0.98023610E+04                                 8.974802                            6.952698       0.049490       2.008800                    0.998509      28.632032      83.278025       0.605142       0.432642      -1.049537       0.025668      -0.037076       0.015935       0.047827       0.035079      -0.026001      -0.030224       0.041173       0.016771      -0.048206      -0.014942       0.063148              9.967003      11.066754      -1.724159       4.052911       7.868366       2.061378      10.965888           0.003195
          449              C      54.271603      28.511987      16.598281       0.131481      30.610659 0.36066547E+03  0.81029911E+04                                 8.613158                            6.415957       0.061880       2.032777                    0.999253      25.938143      73.209668       0.636965       0.428006      -1.055532       0.063159       0.015318      -0.006828       0.065348      -0.005302      -0.018171      -0.005488       0.006278      -0.074519      -0.032982       0.009768       0.023213             10.121503      11.608308       1.974295      -2.437168       5.051311       0.505519      13.704890           0.005109
          450              C      53.684151      28.547815      17.823534      -0.080727      30.454658 0.40158188E+03  0.92861058E+04                                 8.482417                            6.726490       0.187658       2.044963                    0.999442      28.673727      82.633074       0.626920       0.422507      -1.056875      -0.029234       0.002030       0.036661       0.046934      -0.014455       0.018582       0.006564      -0.099003      -0.020025      -0.055846       0.000683       0.055163              9.446294      10.275573       1.348566      -0.194378       5.229673       0.092988      12.833636           0.002669
          451              C      27.176798      28.647504      15.363839       0.131778      29.529085 0.37867452E+03  0.86529168E+04                                 8.558342                            6.681062      -0.022014       2.010002                    0.999737      26.480216      76.555258       0.606392       0.442035      -1.042088      -0.027903       0.042055       0.046057       0.068326      -0.026427       0.005845       0.012086      -0.002980      -0.014014      -0.030358       0.000827       0.029532              9.533737       8.592376       0.653221      -3.309437      12.702859      -0.940527       7.305975           0.005385
          452              C      27.063938      27.317018      15.531600      -0.057185      27.674409 0.37658405E+03  0.85915311E+04                                 8.005090                            6.553157       0.163622       2.048634                    0.999182      28.152928      81.273654       0.627808       0.427632      -1.050963       0.009398      -0.046053       0.008970       0.047851       0.036366       0.036559      -0.007285       0.039814       0.133817      -0.069636       0.003774       0.065862              8.477184       8.460449       0.918085      -3.032014       9.727853      -1.106790       7.243251           0.002188
          453              C      26.862654      28.462421      19.302134       0.234717      29.437121 0.32630422E+03  0.71979213E+04                                 8.576580                            6.235809      -0.047998       2.012977                    0.999527      25.219032      72.093900       0.621337       0.446883      -1.037220      -0.032089       0.031083      -0.080832       0.092356      -0.018580      -0.001297       0.052465      -0.005479      -0.027006      -0.056178      -0.000209       0.056387             10.591872      14.005748       2.366792       0.407016       7.766811      -3.813919      10.003056           0.004702
          454              C      29.077736      29.034008      19.749232       0.024736      29.158225 0.33299917E+03  0.73179783E+04                                 8.211907                            6.071315       0.255043       2.086335                    0.999831      26.359824      73.071175       0.671436       0.415101      -1.065915      -0.047103       0.020185      -0.047437       0.069831      -0.000230      -0.011187       0.035150      -0.004843      -0.056436      -0.043540       0.007271       0.036269              9.964247      12.506976       1.748289      -0.150933       7.274450      -4.231214      10.111314           0.000566
          455              C      56.856777      32.044728      19.028572       0.130608      30.425899 0.35994383E+03  0.80721730E+04                                 8.546451                            6.379311       0.054550       2.031067                    0.999284      25.837015      72.547970       0.644179       0.423979      -1.059413      -0.005829      -0.036640      -0.054719       0.066110       0.025111       0.000066       0.013055       0.023648       0.063927      -0.040394       0.012610       0.027785              9.771984       7.781539      -3.335236       3.638372       9.821863      -0.104102      11.712551           0.005452
          456              C      57.714964      31.650613      20.027782      -0.055275      32.407119 0.41900095E+03  0.98025180E+04                                 8.974874                            6.952739       0.049490       2.008800                    0.998509      28.632377      83.279502       0.605139       0.432641      -1.049536       0.034415       0.002385       0.033123       0.047825       0.021017      -0.035946      -0.032839       0.033772      -0.045184      -0.048212      -0.014935       0.063147              9.967088       7.989946      -4.238595       2.274962      11.797470      -0.415532      10.113848           0.003193
          457              C      51.139813      32.347322      15.474629       0.131481      30.610782 0.36066690E+03  0.81030337E+04                                 8.613199                            6.415985       0.061884       2.032779                    0.999253      25.938164      73.209844       0.636961       0.428008      -1.055530       0.014418       0.029471      -0.056515       0.065348      -0.007831      -0.019959      -0.015701      -0.022611      -0.018045      -0.032984       0.009770       0.023215             10.121553      10.343805       5.275366      -0.102981       9.284590      -1.438255      10.736263           0.005109
          458              C      50.160084      31.406681      15.528974      -0.080727      30.454581 0.40158058E+03  0.92860488E+04                                 8.482305                            6.726404       0.187662       2.044965                    0.999442      28.673787      82.632567       0.626936       0.422498      -1.056883      -0.028761      -0.035513       0.010694       0.046934      -0.034702       0.004265       0.039876      -0.004779      -0.056147      -0.055842       0.000679       0.055163              9.446165      10.211171       3.493174       1.322119       7.727433      -0.812838      10.399893           0.002669
          459              C      36.149022       7.913674      11.691493       0.131778      29.529092 0.37867422E+03  0.86529095E+04                                 8.558349                            6.681062      -0.022015       2.010002                    0.999737      26.480219      76.555303       0.606392       0.442035      -1.042087      -0.013325      -0.065858      -0.012394       0.068326      -0.011549       0.016366      -0.000628      -0.038940      -0.037378      -0.030356       0.000824       0.029532              9.533745       9.991685      -0.555438      -4.164080      10.840820       0.212547       7.768732           0.005385
          460              C      35.243890       8.656422      12.354920      -0.057186      27.674491 0.37658583E+03  0.85915876E+04                                 8.005120                            6.553180       0.163614       2.048631                    0.999182      28.153014      81.274157       0.627805       0.427633      -1.050962      -0.033912       0.031899       0.011045       0.047849       0.026319       0.029453       0.008566       0.084647       0.118787      -0.069637       0.003776       0.065861              8.477215       9.114976       0.477763      -3.343366       9.001302      -0.618491       7.315366           0.002189
          461              C      32.826560       5.999162      10.722474       0.234716      29.437211 0.32630497E+03  0.71979473E+04                                 8.576620                            6.235831      -0.048002       2.012975                    0.999527      25.219091      72.094288       0.621334       0.446886      -1.037218       0.083944      -0.001144       0.038492       0.092356       0.002442       0.013568       0.018040      -0.102846       0.009807      -0.056182      -0.000203       0.056385             10.591930      12.853532       0.419779      -0.969751       5.902713      -3.562274      13.019543           0.004702
          462              C      32.791512       6.686218       8.495386       0.024736      29.158163 0.33299874E+03  0.73179585E+04                                 8.211855                            6.071283       0.255040       2.086334                    0.999831      26.359846      73.070925       0.671443       0.415097      -1.065919       0.050385      -0.018289       0.044757       0.069831       0.002970      -0.008925       0.010875      -0.073507       0.029935      -0.043544       0.007274       0.036270              9.964178      13.154821       0.594233      -0.966984       5.725837      -3.454598      11.011875           0.000566
          463              C      51.195118      30.339062      10.888397       0.130607      30.425968 0.35994491E+03  0.80722035E+04                                 8.546466                            6.379324       0.054539       2.031063                    0.999284      25.837048      72.548094       0.644177       0.423979      -1.059413       0.023524       0.046856       0.040271       0.066111       0.028743       0.002635       0.008381       0.010428       0.064882      -0.040394       0.012610       0.027784              9.771999      11.180489      -2.127539       4.492366      10.083487       1.005089       8.052020           0.005452
          464              C      50.151724      30.626248      10.040407      -0.055275      32.407028 0.41900015E+03  0.98024775E+04                                 8.974809                            6.952701       0.049493       2.008801                    0.998509      28.632247      83.278557       0.605146       0.432638      -1.049540      -0.025668       0.002665      -0.040267       0.047826       0.012811      -0.041746      -0.032612       0.034417      -0.003501      -0.048212      -0.014935       0.063148              9.967009      11.066758      -3.246396       2.976527      11.917382       0.629841       6.916886           0.003193
          465              C      51.827907      26.563874      25.339138       0.131480      30.610665 0.36066560E+03  0.81029941E+04                                 8.613158                            6.415957       0.061886       2.032779                    0.999253      25.938137      73.209631       0.636965       0.428006      -1.055532       0.044845       0.009242       0.046624       0.065348      -0.013024       0.004677       0.003540       0.034439       0.065769      -0.032981       0.009768       0.023213             10.121503       8.400349       0.539328       3.867841      11.614320      -3.549603      10.349839           0.005109
          466              C      51.565209      27.543499      24.434178      -0.080726      30.454574 0.40158038E+03  0.92860620E+04                                 8.482401                            6.726478       0.187654       2.044963                    0.999442      28.673674      82.632874       0.626921       0.422507      -1.056875      -0.012859       0.025787      -0.037046       0.046933      -0.002580      -0.052222       0.009267       0.014439      -0.050097      -0.055845       0.000684       0.055161              9.446276       7.659027       0.937371       2.701245      12.144427      -1.734486       8.535376           0.002669
          467              C      38.397866      17.555848       3.563919       0.131778      29.529082 0.37867460E+03  0.86529191E+04                                 8.558342                            6.681063      -0.022014       2.010002                    0.999737      26.480216      76.555258       0.606392       0.442035      -1.042088       0.022469       0.028358      -0.057960       0.068326       0.007789      -0.018137       0.008398      -0.017757       0.065565      -0.030358       0.000827       0.029532              9.533736      12.240935      -2.812443      -0.547087       5.994381      -1.313953      10.365891           0.005385
          468              C      37.189201      17.903182       4.043047      -0.057185      27.674405 0.37658402E+03  0.85915302E+04                                 8.005089                            6.553157       0.163622       2.048633                    0.999182      28.152929      81.273658       0.627808       0.427632      -1.050963      -0.035184       0.018846       0.026393       0.047850       0.023093       0.029407      -0.000339      -0.057730      -0.168615      -0.069636       0.003774       0.065862              8.477183      10.206079      -2.362911       0.740212       6.022767      -1.379638       9.202702           0.002189
          469              C      38.080507      21.209070       2.081906       0.234717      29.437112 0.32630411E+03  0.71979184E+04                                 8.576578                            6.235807      -0.047998       2.012977                    0.999527      25.219032      72.093899       0.621338       0.446883      -1.037220       0.010874      -0.090653      -0.013909       0.092356       0.038338      -0.025925      -0.012406       0.012840       0.099841      -0.056178      -0.000209       0.056386             10.591868      11.376244      -1.627208       4.695897      11.466898       1.880931       8.932462           0.004702
          470              C      39.683057      22.174773       3.472032       0.024737      29.158220 0.33299919E+03  0.73179785E+04                                 8.211904                            6.071314       0.255044       2.086335                    0.999831      26.359820      73.071145       0.671436       0.415101      -1.065915      -0.006071      -0.061685      -0.032162       0.069831       0.022689      -0.010368      -0.012655       0.043343       0.067523      -0.043540       0.007271       0.036269              9.964242      10.096643      -2.479296       4.206918      11.311505       1.409755       8.484579           0.000566
          471              C      56.179937      29.012659      24.974476       0.130607      30.425890 0.35994382E+03  0.80721724E+04                                 8.546449                            6.379311       0.054550       2.031067                    0.999284      25.837014      72.547960       0.644179       0.423979      -1.059413      -0.034645      -0.047165       0.030753       0.066110       0.018289       0.017712      -0.020054      -0.006751      -0.051332      -0.040394       0.012610       0.027784              9.771981       6.423384       0.779778      -2.981550      13.666568       2.323839       9.225993           0.005452
          472              C      56.267717      30.268147      25.527901      -0.055275      32.407102 0.41900087E+03  0.98025155E+04                                 8.974870                            6.952738       0.049490       2.008800                    0.998509      28.632373      83.279478       0.605139       0.432641      -1.049536       0.019274       0.040766       0.015934       0.047825      -0.035380       0.039166      -0.007408       0.040170       0.016779      -0.048212      -0.014935       0.063147              9.967082       7.174856      -0.522853      -3.811714      11.760392       2.479219      10.965999           0.003194
          473              C      53.583510      23.961192      21.348598       0.131481      30.610768 0.36066673E+03  0.81030289E+04                                 8.613196                            6.415983       0.061884       2.032779                    0.999253      25.938164      73.209841       0.636962       0.428008      -1.055530       0.032732      -0.054032       0.016718       0.065348      -0.026798      -0.005063      -0.004147       0.012696       0.026815      -0.032984       0.009770       0.023215             10.121548      14.117984      -0.190766       3.351602      10.551558      -1.152376       5.695104           0.005109
          474              C      52.279026      23.886379      20.973960      -0.080727      30.454596 0.40158098E+03  0.92860604E+04                                 8.482308                            6.726408       0.187662       2.044965                    0.999442      28.673790      82.632580       0.626936       0.422498      -1.056883      -0.045136       0.007698      -0.010307       0.046934       0.028095      -0.030531       0.005257       0.003100       0.126301      -0.055842       0.000679       0.055163              9.446168      11.373548       0.900266       2.674972      10.948925       0.001477       6.016032           0.002669
          475              C      24.927954      20.139223      21.887846       0.131778      29.529091 0.37867434E+03  0.86529128E+04                                 8.558349                            6.681063      -0.022015       2.010002                    0.999737      26.480219      76.555303       0.606392       0.442035      -1.042087      -0.063697      -0.004555       0.024297       0.068326      -0.000344      -0.023888       0.017225       0.007210      -0.014146      -0.030356       0.000824       0.029532              9.533745      10.147505      -2.004555       0.024162       5.759325      -1.970987      12.694404           0.005385
          476              C      25.118627      20.379628      20.577532      -0.057186      27.674490 0.37658577E+03  0.85915860E+04                                 8.005120                            6.553180       0.163614       2.048631                    0.999182      28.153014      81.274157       0.627805       0.427633      -1.050962       0.010669      -0.004692      -0.046408       0.047849       0.037483       0.039582      -0.002671      -0.064322      -0.083965      -0.069637       0.003776       0.065861              8.477215       9.443477      -1.985041       1.007398       5.840669      -1.584883      10.147498           0.002189
          477              C      21.608707      18.585597      20.400583       0.234716      29.437223 0.32630528E+03  0.71979555E+04                                 8.576623                            6.235835      -0.048002       2.012975                    0.999527      25.219090      72.094285       0.621333       0.446886      -1.037218       0.040981       0.060714       0.056249       0.092356       0.006688      -0.048304      -0.008163       0.024843      -0.082620      -0.056182      -0.000203       0.056384             10.591933       8.003961      -2.292502       4.225513      13.359277       0.019601      10.412561           0.004702
          478              C      22.186191      16.361251      20.790448       0.024736      29.158154 0.33299859E+03  0.73179546E+04                                 8.211854                            6.071282       0.255039       2.086334                    0.999831      26.359847      73.070930       0.671443       0.415097      -1.065919       0.009354       0.059790       0.034842       0.069831      -0.005443      -0.030261      -0.021528       0.018248      -0.041013      -0.043544       0.007274       0.036270              9.964175       8.097700      -2.105180       4.471414      11.545750       0.620185      10.249075           0.000566
          479              C      51.871958      19.987926      23.869202       0.130607      30.425971 0.35994483E+03  0.80722014E+04                                 8.546466                            6.379323       0.054539       2.031063                    0.999284      25.837051      72.548106       0.644178       0.423979      -1.059413       0.052341       0.036949      -0.016304       0.066111       0.014381       0.014948      -0.018683      -0.002875      -0.077455      -0.040394       0.012610       0.027784              9.772000       8.515239       2.742122      -1.593958      10.703341       4.111114      10.097421           0.005453
          480              C      51.598971      18.839367      23.164556      -0.055275      32.407021 0.41900009E+03  0.98024757E+04                                 8.974808                            6.952700       0.049493       2.008801                    0.998509      28.632248      83.278560       0.605146       0.432638      -1.049540      -0.010526      -0.045818      -0.008792       0.047826      -0.039204       0.036462      -0.015669       0.016798       0.031950      -0.048212      -0.014935       0.063148              9.967007       8.893263       1.253567      -2.555538       9.136269       4.014544      11.871490           0.003194
          481              C      42.878190      28.114716      15.474629       0.131481      30.610730 0.36066626E+03  0.81030205E+04                                 8.613201                            6.415984       0.061881       2.032778                    0.999253      25.938220      73.210153       0.636960       0.428008      -1.055529      -0.032732      -0.002248      -0.056515       0.065348       0.013699       0.023573      -0.009433      -0.002258      -0.018045      -0.032977       0.009769       0.023208             10.121556      14.118004      -3.096328       1.297081       5.510397       0.629938      10.736266           0.005109
          482              C      44.182674      27.736566      15.528974      -0.080727      30.454919 0.40158712E+03  0.92862494E+04                                 8.482431                            6.726511       0.187665       2.044966                    0.999442      28.673902      82.633450       0.626923       0.422504      -1.056878       0.045136      -0.007151       0.010693       0.046933       0.019413      -0.036672      -0.016245      -0.057718      -0.056144      -0.055848       0.000687       0.055161              9.446305      11.373740      -2.822119       0.042926       6.565156       1.551408      10.400020           0.002669
          483              C      39.379846      27.349134      11.691493       0.131778      29.529070 0.37867435E+03  0.86529168E+04                                 8.558360                            6.681074      -0.022013       2.010002                    0.999737      26.480225      76.555446       0.606389       0.442036      -1.042086       0.063697       0.021389      -0.012394       0.068326       0.022628      -0.007645       0.014487      -0.000535      -0.037376      -0.030355       0.000833       0.029522              9.533757      10.147550       0.645414       1.897980      10.684989      -3.712463       7.768733           0.005385
          484              C      39.189173      26.193892      12.354920      -0.057185      27.674304 0.37658237E+03  0.85914989E+04                                 8.005128                            6.553182       0.163621       2.048633                    0.999182      28.152874      81.274008       0.627800       0.427637      -1.050958      -0.010669      -0.045319       0.011045       0.047850      -0.049824      -0.022152       0.021226       0.003257       0.118784      -0.069648       0.003776       0.065872              8.477229       9.443522      -0.288123       2.207346       8.672785      -2.586191       7.315379           0.002189
          485              C      42.699093      25.429053      10.722474       0.234717      29.437088 0.32630378E+03  0.71979071E+04                                 8.576562                            6.235797      -0.048002       2.012976                    0.999527      25.219020      72.093774       0.621339       0.446882      -1.037221      -0.040982       0.073270       0.038492       0.092356       0.043307      -0.022412       0.002730       0.055654       0.009804      -0.056178      -0.000206       0.056384             10.591847       8.003901      -3.219653       3.569861      10.752199       0.941302      13.019440           0.004702
          486              C      42.121609      25.055173       8.495386       0.024737      29.158129 0.33299818E+03  0.73179459E+04                                 8.211862                            6.071289       0.255045       2.086336                    0.999831      26.359819      73.070930       0.671440       0.415099      -1.065917      -0.009354       0.052780       0.044757       0.069831       0.030340      -0.004960      -0.013168       0.041897       0.029934      -0.043540       0.007271       0.036269              9.964182       8.097705      -3.513965       3.475250      10.782969       0.889879      11.011872           0.000566
          487              C      44.589742      29.166741      10.888397       0.130607      30.425940 0.35994451E+03  0.80721903E+04                                 8.546455                            6.379317       0.054539       2.031063                    0.999284      25.837021      72.547949       0.644178       0.423979      -1.059413      -0.052341      -0.003055       0.040270       0.066111      -0.018893      -0.008579      -0.001909       0.044571       0.064885      -0.040399       0.012610       0.027789              9.771987       8.515229       0.588764      -3.116609      12.748728       3.387948       8.052005           0.005452
          488              C      44.862729      28.119543      10.040407      -0.055276      32.406995 0.41899953E+03  0.98024587E+04                                 8.974797                            6.952692       0.049479       2.008796                    0.998509      28.632257      83.278546       0.605147       0.432637      -1.049541       0.010526      -0.023561      -0.040268       0.047827      -0.021317       0.049109      -0.019846       0.004982      -0.003501      -0.048205      -0.014940       0.063145              9.966995       8.893259       1.991527      -2.033721      14.090848       2.262824       6.916877           0.003193
          489              C      44.633793      32.744593      16.598281       0.131480      30.610991 0.36066932E+03  0.81031108E+04                                 8.613264                            6.416022       0.061869       2.032773                    0.999253      25.938330      73.210690       0.636956       0.428010      -1.055527      -0.044847       0.047037      -0.006827       0.065348      -0.000075       0.013834      -0.012992      -0.012324      -0.074514      -0.032977       0.009761       0.023216             10.121639       8.400467      -3.826483       0.780817       8.259395      -2.363457      13.705055           0.005109
          490              C      44.896491      32.217931      17.823534      -0.080727      30.454818 0.40158467E+03  0.92861783E+04                                 8.482401                            6.726479       0.187665       2.044966                    0.999442      28.673883      82.633326       0.626926       0.422503      -1.056879       0.012859      -0.026334       0.036660       0.046934       0.050087      -0.014980       0.012811       0.024465      -0.020025      -0.055840       0.000687       0.055154              9.446276       7.659023      -2.859214       0.016678       7.846195      -0.214853      12.833611           0.002669
          491              C      25.909934       9.212045      15.363839       0.131779      29.528993 0.37867295E+03  0.86528741E+04                                 8.558333                            6.681051      -0.022012       2.010003                    0.999737      26.480178      76.555181       0.606392       0.442035      -1.042087      -0.022469      -0.045192       0.046057       0.068326       0.014495      -0.013395      -0.000980      -0.044283      -0.014013      -0.030359       0.000832       0.029527              9.533727      12.240935       1.453300       2.469227       9.054291      -2.395786       7.305955           0.005385
          492              C      27.118599       9.779548      15.531600      -0.057186      27.674481 0.37658614E+03  0.85916126E+04                                 8.005183                            6.553228       0.163606       2.048628                    0.999182      28.153008      81.274721       0.627796       0.427639      -1.050956       0.035183       0.031164       0.008970       0.047849      -0.035436      -0.011978       0.035301       0.043075       0.133824      -0.069643       0.003772       0.065871              8.477284      10.206197       0.089761       2.474543       7.982313      -2.072438       7.243341           0.002188
          493              C      26.227293       9.032530      19.302134       0.234717      29.437160 0.32630439E+03  0.71979289E+04                                 8.576596                            6.235816      -0.048001       2.012976                    0.999527      25.219068      72.094113       0.621336       0.446884      -1.037219      -0.010874      -0.043331      -0.080832       0.092356       0.011657      -0.044791      -0.027356      -0.029442      -0.027005      -0.056183      -0.000202       0.056385             10.591896      11.376271      -3.884936       3.099464      10.396320       2.259455      10.003097           0.004702
          494              C      24.624743      10.665054      19.749232       0.024736      29.158154 0.33299853E+03  0.73179543E+04                                 8.211861                            6.071289       0.255042       2.086334                    0.999831      26.359837      73.070948       0.671441       0.415098      -1.065918       0.006071      -0.050885      -0.047437       0.069831       0.002209      -0.024851      -0.027265       0.002023      -0.056433      -0.043544       0.007274       0.036270              9.964183      10.096585      -3.139871       3.739775       9.684709       1.984885      10.111253           0.000565
          495              C      40.281763      33.217048      19.028572       0.130607      30.425832 0.35994322E+03  0.80721524E+04                                 8.546428                            6.379300       0.054545       2.031065                    0.999284      25.836970      72.547714       0.644180       0.423978      -1.059414       0.034645       0.013272      -0.054719       0.066110      -0.022801      -0.011342      -0.006470       0.031670       0.063928      -0.040400       0.012612       0.027789              9.771955       6.423378       2.551124      -1.728999      11.180037       3.202962      11.712451           0.005452
          496              C      40.193983      34.157318      20.027782      -0.055275      32.406757 0.41899600E+03  0.98023623E+04                                 8.974801                            6.952699       0.049490       2.008800                    0.998509      28.632031      83.278018       0.605142       0.432642      -1.049537      -0.019275       0.028613       0.033124       0.047827      -0.025146       0.046404      -0.014707       0.019519      -0.045189      -0.048206      -0.014942       0.063148              9.967000       7.174795       3.767953      -0.777595      12.612449       2.177959      10.113756           0.003193
          497              C      50.674546      23.076244      15.474629       0.131480      30.611004 0.36066943E+03  0.81031139E+04                                 8.613266                            6.416023       0.061869       2.032773                    0.999253      25.938333      73.210698       0.636956       0.428010      -1.055528       0.018312      -0.027223      -0.056515       0.065348      -0.005878      -0.003622       0.025132       0.024855      -0.018044      -0.032977       0.009761       0.023216             10.121642       4.980833      -2.179061      -1.194094      14.647735       0.808340      10.736357           0.005109
          498              C      50.349792      24.395035      15.528974      -0.080727      30.454803 0.40158436E+03  0.92861696E+04                                 8.482398                            6.726476       0.187665       2.044966                    0.999442      28.673885      82.633332       0.626926       0.422503      -1.056879      -0.016376       0.042665       0.010693       0.046934       0.015278       0.032397      -0.023636       0.062481      -0.056144      -0.055840       0.000686       0.055154              9.446273       5.323249      -0.671116      -1.365016      12.615578      -0.738547      10.399992           0.002669
          499              C      20.932832      20.429380      11.691493       0.131779      29.528990 0.37867279E+03  0.86528699E+04                                 8.558332                            6.681050      -0.022012       2.010003                    0.999737      26.480178      76.555183       0.606392       0.442035      -1.042087      -0.050372       0.044468      -0.012394       0.068326      -0.011091      -0.008730      -0.013863       0.039460      -0.037377      -0.030359       0.000832       0.029527              9.533726      11.109550      -0.089983       2.266099       9.722920       3.499911       7.768707           0.005385
          500              C      22.028637      20.841873      12.354920      -0.057185      27.674477 0.37658612E+03  0.85916119E+04                                 8.005181                            6.553227       0.163607       2.048629                    0.999182      28.153006      81.274709       0.627796       0.427639      -1.050956       0.044580       0.013420       0.011045       0.047849       0.023488      -0.007313      -0.029796      -0.087927       0.118788      -0.069643       0.003772       0.065871              8.477281       8.616021      -0.189681       1.136048       9.500401       3.204716       7.315419           0.002189
          501              C      20.936047      24.263972      10.722474       0.234717      29.437168 0.32630464E+03  0.71979357E+04                                 8.576598                            6.235818      -0.048001       2.012976                    0.999527      25.219073      72.094135       0.621336       0.446884      -1.037219      -0.042963      -0.072126       0.038492       0.092356      -0.045757       0.008838      -0.020775       0.047181       0.009806      -0.056183      -0.000202       0.056385             10.591898       7.276858       2.799896      -2.600139      11.479339       2.620943      13.019496           0.004702
          502              C      21.548579      23.950797       8.495386       0.024737      29.158140 0.33299843E+03  0.73179514E+04                                 8.211858                            6.071288       0.255042       2.086335                    0.999831      26.359831      73.070924       0.671441       0.415098      -1.065918      -0.041032      -0.034491       0.044757       0.069831      -0.033316       0.013880       0.002289       0.031604       0.029935      -0.043544       0.007274       0.036270              9.964178       7.068469       2.919738      -2.508284      11.812198       2.564708      11.011865           0.000566
          503              C      48.907690      24.032478      10.888397       0.130607      30.425830 0.35994334E+03  0.80721557E+04                                 8.546428                            6.379301       0.054544       2.031064                    0.999284      25.836970      72.547714       0.644180       0.423978      -1.059414       0.028816      -0.043800       0.040271       0.066110      -0.009859       0.005939      -0.006475      -0.055010       0.064884      -0.040401       0.012612       0.027789              9.771953      12.200200       1.538773      -1.375737       9.063684      -4.393015       8.051976           0.005452
          504              C      49.678097      24.792491      10.040407      -0.055274      32.406761 0.41899603E+03  0.98023630E+04                                 8.974801                            6.952698       0.049490       2.008800                    0.998509      28.632031      83.278016       0.605142       0.432641      -1.049537       0.015142       0.020896      -0.040268       0.047827       0.008493      -0.007374       0.052454      -0.039416      -0.003497      -0.048206      -0.014942       0.063148              9.967000      14.516176       1.254861      -0.942802       8.467946      -2.892664       6.916877           0.003193
          505              C      45.787154      22.281702      16.598281       0.131481      30.610710 0.36066588E+03  0.81030103E+04                                 8.613197                            6.415981       0.061878       2.032777                    0.999253      25.938213      73.210131       0.636960       0.428008      -1.055529      -0.018313      -0.062357      -0.006827       0.065348       0.005368       0.004330       0.018476       0.006032      -0.074514      -0.032976       0.009768       0.023208             10.121552       4.980798       1.852137       1.656390      11.678920       1.857916      13.704938           0.005110
          506              C      46.111908      22.772535      17.823534      -0.080727      30.454907 0.40158687E+03  0.92862422E+04                                 8.482429                            6.726509       0.187662       2.044965                    0.999442      28.673891      82.633414       0.626923       0.422504      -1.056878       0.016375       0.024303       0.036660       0.046933      -0.035645      -0.003610      -0.019380       0.074522      -0.020029      -0.055847       0.000687       0.055160              9.446304       5.323273       1.510659       0.177732      10.181998       0.121887      12.833641           0.002670
          507              C      43.374968      17.832638      15.363839       0.131778      29.529068 0.37867430E+03  0.86529155E+04                                 8.558359                            6.681073      -0.022013       2.010002                    0.999737      26.480223      76.555436       0.606389       0.442036      -1.042086       0.050372       0.003138       0.046057       0.068326       0.011919       0.007541      -0.011110       0.047248      -0.014012      -0.030355       0.000833       0.029521              9.533757      11.109568      -2.106502       0.840207      10.185718       3.336326       7.305985           0.005385
[truncated: 457,157 more chars]
