# Supplementary material for: A collection of forcefield precursors for metal–organic frameworks
Source: RSC Adv. 2019 Nov 13;9(63):36492–507. doi: 10.1039/c9ra07327b (PMC9075174; doi:10.1039/c9ra07327b)
Supplement: RA-009-C9RA07327B-s4861 [file RA-009-C9RA07327B-s4861.xyz]

 1392
jmolscript: load "" {1 1 1} spacegroup "x,y,z" unitcell [{     32.244100     0.000000     0.000000 }, {     16.122050    27.924210     0.000000 }, {     16.122050     9.308070    26.327197 }]
Zn    25.012071    11.035089     4.122049     0.629048
Zn    35.249573    23.756987    25.656117     0.629045
Zn    29.238627    32.107815    13.846263     0.629047
Zn    39.476129     7.564668     9.029965     0.629041
Zn    35.193468    13.442901    25.656117     0.629047
Zn    29.294732    28.669786     4.122049     0.629041
Zn    19.057230    17.878755     9.029965     0.629048
Zn    45.430970    14.473118    13.846263     0.629045
Zn    38.198940    30.404997     9.029965     0.629045
Zn    22.062703     9.267487    13.846263     0.629048
Zn    26.289260    18.648532    25.656117     0.629041
Zn    42.425497    16.143544     4.122049     0.629047
Zn    42.425497    21.088736    22.205148     0.629048
Zn    26.289260    18.583748     0.671080     0.629045
Zn    22.062703    27.964793    12.480934     0.629047
Zn    38.198940     6.827283    17.297232     0.629041
Zn    35.249573    13.475293     0.671080     0.629047
Zn    25.012071    26.197191    22.205148     0.629041
Zn    39.476129    29.667612    17.297232     0.629048
Zn    29.238627     5.124465    12.480934     0.629045
Zn    19.057230    19.353525    17.297232     0.629045
Zn    45.430970    22.759162    12.480934     0.629048
Zn    35.193468    23.789379     0.671080     0.629041
Zn    29.294732     8.562494    22.205148     0.629047
Zn    39.476129    26.197191    22.205148     0.629048
Zn    29.238627    13.475293     0.671080     0.629046
Zn    35.249573     5.124465    12.480934     0.629048
Zn    25.012071    29.667612    17.297232     0.629041
Zn    29.294732    23.789379     0.671080     0.629048
Zn    35.193468     8.562494    22.205148     0.629041
Zn    45.430970    19.353525    17.297232     0.629048
Zn    19.057230    22.759162    12.480934     0.629046
Zn    26.289260     6.827283    17.297232     0.629046
Zn    42.425497    27.964793    12.480934     0.629048
Zn    38.198940    18.583748     0.671080     0.629041
Zn    22.062703    21.088736    22.205148     0.629048
Zn    22.062703    16.143544     4.122049     0.629048
Zn    38.198940    18.648532    25.656117     0.629046
Zn    42.425497     9.267487    13.846263     0.629048
Zn    26.289260    30.404997     9.029965     0.629041
Zn    29.238627    23.756987    25.656117     0.629048
Zn    39.476129    11.035089     4.122049     0.629041
Zn    25.012071     7.564668     9.029965     0.629048
Zn    35.249573    32.107815    13.846263     0.629046
Zn    45.430970    17.878755     9.029965     0.629046
Zn    19.057230    14.473118    13.846263     0.629048
Zn    29.294732    13.442901    25.656117     0.629041
Zn    35.193468    28.669786     4.122049     0.629048
H     22.029169    10.317065     5.431301     0.113413
H     19.836570     9.825599     5.589264     0.095878
H     26.723910     8.384709     2.998668     0.102531
H     28.049143     7.131843     1.800780     0.094371
H     26.104823    12.424412     6.913522     0.111758
H     26.465957    13.902533     8.606361     0.101615
H     28.126528    11.007724     4.983738     0.107558
H     29.957993    10.840178     6.223749     0.099324
H     17.643972    12.588234     1.666512     0.113412
H     17.231247    11.575516     3.635786     0.095877
H     34.636612    27.041805    25.882267     0.102531
H     34.891341    29.206862    25.790122     0.094370
H     33.772470    22.145760    23.178464     0.111759
H     33.243667    20.570835    21.622527     0.101616
H     34.530207    25.167160    22.838843     0.107557
H     33.421010    25.751706    21.009103     0.099324
H     14.600128     5.767280    11.312797     0.113414
H     15.012853     7.286357     9.701572     0.095878
H     29.851588    33.415971    16.867835     0.102531
H     29.596859    34.050782    18.939786     0.094370
H     30.715730    29.234786    13.153068     0.111758
H     31.244533    27.242859    12.186859     0.101617
H     29.957993    29.921722    16.114877     0.107557
H     31.067190    28.391475    17.275907     0.099324
H     10.214931     8.559701     7.916588     0.113408
H     12.407530     8.544808     7.400575     0.095876
H     37.764290     5.622074     6.905624     0.102532
H     36.439057     4.075073     6.123706     0.094370
H     38.383377    10.659602     9.409340     0.111758
H     38.022243    12.748333    10.238647     0.101617
H     36.361672     8.367955     8.716935     0.107558
H     34.530207     9.481200     8.145635     0.099324
H     18.201794     6.349965     1.666512     0.113414
H     17.531117     7.213754     3.635786     0.095878
H     38.344684    12.331331    25.882267     0.102531
H     40.092314    11.028201    25.790122     0.094370
H     34.536656    15.527722    23.178464     0.111758
H     33.437132    16.773142    21.622527     0.101617
H     36.774396    13.360804    22.838843     0.107557
H     37.835227    14.029123    21.009103     0.099324
H     14.042306     3.687857     5.431301     0.113408
H     14.712983     5.832437     5.589264     0.095876
H     26.143516    28.512480     2.998668     0.102532
H     24.395886    27.991228     1.800780     0.094370
H     29.951544    27.028774     6.913522     0.111758
H     31.051068    25.976962     8.606361     0.101617
H     27.713804    25.986270     4.983738     0.107558
H     26.652973    24.483947     6.223749     0.099324
H     18.427503    14.797970     7.916588     0.113413
H     17.318306    12.906570     7.400575     0.095878
H     18.230814    20.332548     6.905624     0.102531
H     17.553688    22.253734     6.123706     0.094371
H     22.283898    17.277640     9.409340     0.111758
H     24.273358    16.546025    10.238647     0.101615
H     21.310126    20.174311     8.716935     0.107558
H     23.189957    21.203783     8.145635     0.099324
H     13.816597    12.396488    11.312797     0.113412
H     14.925794    11.279519     9.701572     0.095877
H     46.257386    13.288201    16.867835     0.102531
H     46.934512    13.191397    18.939786     0.094370
H     42.204302    14.630424    13.153068     0.111759
H     40.214842    15.168431    12.186859     0.101616
H     43.178074    14.943176    16.114877     0.107557
H     41.298243    14.747706    17.275907     0.099324
H     19.723716     4.566539     7.916588     0.113412
H     18.640314     6.472832     7.400575     0.095877
H     40.737196    29.893798     6.905624     0.102531
H     42.739555    29.519613     6.123706     0.094370
H     36.065026    27.911179     9.409340     0.111759
H     34.436699    26.554062    10.238647     0.101616
H     39.060503    27.306154     8.716935     0.107557
H     39.012137    25.163436     8.145635     0.099324
H     19.949425     9.760442    11.312797     0.113413
H     18.427503     9.358334     9.701572     0.095878
H     20.623326     9.144248    16.867835     0.102531
H     20.200929     8.606242    18.939786     0.094371
H     23.812268    11.983209    13.153068     0.111758
H     25.272926    13.437130    12.186859     0.101615
H     23.596232    10.983523    16.114877     0.107558
H     24.366866    12.709239    17.275907     0.099324
H     12.520384     8.986011     1.666512     0.113408
H     13.603786     9.134940     3.635786     0.095876
H     23.751004    16.475284    25.882267     0.102532
H     21.748645    15.613357    25.790122     0.094370
H     28.423174    18.174937    23.178464     0.111758
H     30.051501    18.504443    21.622527     0.101617
H     25.427697    17.320457    22.838843     0.107558
H     25.476063    16.067590    21.009103     0.099324
H     12.294675    13.919288     5.431301     0.113414
H     13.816597    12.266175     5.589264     0.095878
H     43.864874    18.951231     2.998668     0.102531
H     44.287271    20.725349     1.800780     0.094370
H     40.675932    16.395234     6.913522     0.111758
H     39.215274    15.968925     8.606361     0.101617
H     40.891968    18.854427     4.983738     0.107557
H     40.121334    20.524294     6.223749     0.099324
H     44.538775    23.312992    20.895896     0.113413
H     46.060697    24.966105    20.737933     0.095878
H     43.864874    18.281049    23.328529     0.102531
H     44.287271    16.506931    24.526417     0.094371
H     40.675932    20.837046    19.413675     0.111758
H     39.215274    21.263355    17.720836     0.101615
H     40.891968    18.377853    21.343459     0.107558
H     40.121334    16.707986    20.103448     0.099324
H     44.764484    28.246269    24.660685     0.113412
H     45.847886    28.097340    22.691411     0.095877
H     23.751004    20.756996     0.444930     0.102531
H     21.748645    21.618923     0.537075     0.094370
H     28.423174    19.057343     3.148733     0.111759
H     30.051501    18.727837     4.704670     0.101616
H     25.427697    19.911823     3.488354     0.107557
H     25.476063    21.164690     5.318094     0.099324
H     52.193525    27.471838    15.014400     0.113414
H     50.671603    27.873946    16.625625     0.095878
H     20.623326    28.088032     9.459362     0.102531
H     20.200929    28.626038     7.387411     0.094370
H     23.812268    25.249071    13.174129     0.111758
H     25.272926    23.795150    14.140338     0.101617
H     23.596232    26.248757    10.212320     0.107557
H     24.366866    24.523041     9.051290     0.099324
H     51.967816    32.665741    18.410609     0.113408
H     50.884414    30.759448    18.926622     0.095876
H     40.737196     7.338482    19.421573     0.102532
H     42.739555     7.712667    20.203491     0.094370
H     36.065026     9.321101    16.917857     0.111758
H     34.436699    10.678218    16.088550     0.101617
H     39.060503     9.926126    17.610262     0.107558
H     39.012137    12.068844    18.181562     0.099324
H     49.888072    24.644046    24.660685     0.113414
H     49.475347    25.656764    22.691411     0.095878
H     34.636612    10.190475     0.444930     0.102531
H     34.891341     8.025418     0.537075     0.094370
H     33.772470    15.086520     3.148733     0.111758
H     33.243667    16.661445     4.704670     0.101617
H     34.530207    12.065120     3.488354     0.107557
H     33.421010    11.480574     5.318094     0.099324
H     54.273269    26.915215    20.895896     0.113408
H     52.080670    27.406681    20.737933     0.095876
H     26.723910    28.847571    23.328529     0.102532
H     28.049143    30.100437    24.526417     0.094370
H     26.104823    24.807868    19.413675     0.111758
H     26.465957    23.329747    17.720836     0.101617
H     28.126528    26.224556    21.343459     0.107558
H     29.957993    26.392102    20.103448     0.099324
H     42.459031    28.672579    18.410609     0.113413
H     44.651630    28.687472    18.926622     0.095878
H     37.764290    31.610206    19.421573     0.102531
H     36.439057    33.157207    20.203491     0.094371
H     38.383377    26.572678    16.917857     0.111758
H     38.022243    24.483947    16.088550     0.101615
H     36.361672    28.864325    17.610262     0.107558
H     34.530207    27.751080    18.181562     0.099324
H     46.844228    31.465000    15.014400     0.113412
H     47.256953    29.945923    16.625625     0.095877
H     29.851588     3.816309     9.459362     0.102531
H     29.596859     3.181498     7.387411     0.094370
H     30.715730     7.997494    13.174129     0.111759
H     31.244533     9.989421    14.140338     0.101616
H     29.957993     7.310558    10.212320     0.107557
H     31.067190     8.840805     9.051290     0.099324
H     50.671603    22.434310    18.410609     0.113412
H     49.562406    24.325710    18.926622     0.095877
H     18.230814    16.899732    19.421573     0.102531
H     17.553688    14.978546    20.203491     0.094370
H     22.283898    19.954640    16.917857     0.111759
H     24.273358    20.686255    16.088550     0.101616
H     21.310126    17.057969    17.610262     0.107557
H     23.189957    16.028497    18.181562     0.099324
H     46.060697    24.835792    15.014400     0.113413
H     47.169894    25.952761    16.625625     0.095878
H     46.257386    23.944079     9.459362     0.102531
H     46.934512    24.040883     7.387411     0.094371
H     42.204302    22.601856    13.174129     0.111758
H     40.214842    22.063849    14.140338     0.101615
H     43.178074    22.289104    10.212320     0.107558
H     41.298243    22.484574     9.051290     0.099324
H     50.445894    30.882315    24.660685     0.113408
H     49.775217    30.018526    22.691411     0.095876
H     38.344684    24.900949     0.444930     0.102532
H     40.092314    26.204079     0.537075     0.094370
H     34.536656    21.704558     3.148733     0.111758
H     33.437132    20.459138     4.704670     0.101617
H     36.774396    23.871476     3.488354     0.107558
H     37.835227    23.203157     5.318094     0.099324
H     46.286406    33.544423    20.895896     0.113414
H     46.957083    31.399843    20.737933     0.095878
H     26.143516     8.719800    23.328529     0.102531
H     24.395886     9.241052    24.526417     0.094370
H     29.951544    10.203506    19.413675     0.111758
H     31.051068    11.255318    17.720836     0.101617
H     27.713804    11.246010    21.343459     0.107557
H     26.652973    12.748333    20.103448     0.099324
H     42.459031    26.915215    20.895896     0.113413
H     44.651630    27.406681    20.737933     0.095877
H     37.764290    28.847571    23.328529     0.102531
H     36.439057    30.100437    24.526417     0.094362
H     38.383377    24.807868    19.413675     0.111758
H     38.022243    23.329747    17.720836     0.101615
H     36.361672    26.224556    21.343459     0.107558
H     34.530207    26.392102    20.103448     0.099323
H     46.844228    24.644046    24.660685     0.113411
H     47.256953    25.656764    22.691411     0.095877
H     29.851588    10.190475     0.444930     0.102531
H     29.596859     8.025418     0.537075     0.094361
H     30.715730    15.086520     3.148733     0.111759
H     31.244533    16.661445     4.704670     0.101616
H     29.957993    12.065120     3.488354     0.107558
H     31.067190    11.480574     5.318094     0.099324
H     49.888072    31.465000    15.014400     0.113413
H     49.475347    29.945923    16.625625     0.095878
H     34.636612     3.816309     9.459362     0.102531
H     34.891341     3.181498     7.387411     0.094361
H     33.772470     7.997494    13.174129     0.111758
H     33.243667     9.989421    14.140338     0.101617
H     34.530207     7.310558    10.212320     0.107558
H     33.421010     8.840805     9.051290     0.099324
H     54.273269    28.672579    18.410609     0.113408
H     52.080670    28.687472    18.926622     0.095875
H     26.723910    31.610206    19.421573     0.102532
H     28.049143    33.157207    20.203491     0.094361
H     26.104823    26.572678    16.917857     0.111758
H     26.465957    24.483947    16.088550     0.101617
H     28.126528    28.864325    17.610262     0.107558
H     29.957993    27.751080    18.181562     0.099324
H     46.286406    30.882315    24.660685     0.113414
H     46.957083    30.018526    22.691411     0.095878
H     26.143516    24.900949     0.444930     0.102531
H     24.395886    26.204079     0.537075     0.094361
H     29.951544    21.704558     3.148733     0.111758
H     31.051068    20.459138     4.704670     0.101617
H     27.713804    23.871476     3.488354     0.107558
H     26.652973    23.203157     5.318094     0.099324
H     50.445894    33.544423    20.895896     0.113408
H     49.775217    31.399843    20.737933     0.095875
H     38.344684     8.719800    23.328529     0.102532
H     40.092314     9.241052    24.526417     0.094361
H     34.536656    10.203506    19.413675     0.111758
H     33.437132    11.255318    17.720836     0.101617
H     36.774396    11.246010    21.343459     0.107558
H     37.835227    12.748333    20.103448     0.099324
H     46.060697    22.434310    18.410609     0.113413
H     47.169894    24.325710    18.926622     0.095877
H     46.257386    16.899732    19.421573     0.102531
H     46.934512    14.978546    20.203491     0.094362
H     42.204302    19.954640    16.917857     0.111758
H     40.214842    20.686255    16.088550     0.101615
H     43.178074    17.057969    17.610262     0.107558
H     41.298243    16.028497    18.181562     0.099323
H     50.671603    24.835792    15.014400     0.113411
H     49.562406    25.952761    16.625625     0.095877
H     18.230814    23.944079     9.459362     0.102531
H     17.553688    24.040883     7.387411     0.094361
H     22.283898    22.601856    13.174129     0.111759
H     24.273358    22.063849    14.140338     0.101616
H     21.310126    22.289104    10.212320     0.107558
H     23.189957    22.484574     9.051290     0.099324
H     44.764484    32.665741    18.410609     0.113411
H     45.847886    30.759448    18.926622     0.095877
H     23.751004     7.338482    19.421573     0.102531
H     21.748645     7.712667    20.203491     0.094361
H     28.423174     9.321101    16.917857     0.111759
H     30.051501    10.678218    16.088550     0.101616
H     25.427697     9.926126    17.610262     0.107558
H     25.476063    12.068844    18.181562     0.099324
H     44.538775    27.471838    15.014400     0.113413
H     46.060697    27.873946    16.625625     0.095877
H     43.864874    28.088032     9.459362     0.102531
H     44.287271    28.626038     7.387411     0.094362
H     40.675932    25.249071    13.174129     0.111758
H     39.215274    23.795150    14.140338     0.101615
H     40.891968    26.248757    10.212320     0.107558
H     40.121334    24.523041     9.051290     0.099323
H     51.967816    28.246269    24.660685     0.113408
H     50.884414    28.097340    22.691411     0.095875
H     40.737196    20.756996     0.444930     0.102532
H     42.739555    21.618923     0.537075     0.094361
H     36.065026    19.057343     3.148733     0.111758
H     34.436699    18.727837     4.704670     0.101617
H     39.060503    19.911823     3.488354     0.107558
H     39.012137    21.164690     5.318094     0.099324
H     52.193525    23.312992    20.895896     0.113414
H     50.671603    24.966105    20.737933     0.095878
H     20.623326    18.281049    23.328529     0.102531
H     20.200929    16.506931    24.526417     0.094361
H     23.812268    20.837046    19.413675     0.111758
H     25.272926    21.263355    17.720836     0.101617
H     23.596232    18.377853    21.343459     0.107558
H     24.366866    16.707986    20.103448     0.099324
H     19.949425    13.919288     5.431301     0.113413
H     18.427503    12.266175     5.589264     0.095877
H     20.623326    18.951231     2.998668     0.102531
H     20.200929    20.725349     1.800780     0.094362
H     23.812268    16.395234     6.913522     0.111758
H     25.272926    15.968925     8.606361     0.101616
H     23.596232    18.854427     4.983738     0.107558
H     24.366866    20.524294     6.223749     0.099323
H     19.723716     8.986011     1.666512     0.113411
H     18.640314     9.134940     3.635786     0.095877
H     40.737196    16.475284    25.882267     0.102531
H     42.739555    15.613357    25.790122     0.094361
H     36.065026    18.174937    23.178464     0.111759
H     34.436699    18.504443    21.622527     0.101616
H     39.060503    17.320457    22.838843     0.107558
H     39.012137    16.067590    21.009103     0.099324
H     12.294675     9.760442    11.312797     0.113414
H     13.816597     9.358334     9.701572     0.095878
H     43.864874     9.144248    16.867835     0.102531
H     44.287271     8.606242    18.939786     0.094361
H     40.675932    11.983209    13.153068     0.111758
H     39.215274    13.437130    12.186859     0.101617
H     40.891968    10.983523    16.114877     0.107558
H     40.121334    12.709239    17.275907     0.099324
H     12.520384     4.566539     7.916588     0.113408
H     13.603786     6.472832     7.400575     0.095875
H     23.751004    29.893798     6.905624     0.102532
H     21.748645    29.519613     6.123706     0.094361
H     28.423174    27.911179     9.409340     0.111758
H     30.051501    26.554062    10.238647     0.101617
H     25.427697    27.306154     8.716935     0.107558
H     25.476063    25.163436     8.145635     0.099324
H     14.600128    12.588234     1.666512     0.113414
H     15.012853    11.575516     3.635786     0.095878
H     29.851588    27.041805    25.882267     0.102531
H     29.596859    29.206862    25.790122     0.094361
H     30.715730    22.145760    23.178464     0.111758
H     31.244533    20.570835    21.622527     0.101617
H     29.957993    25.167160    22.838843     0.107558
H     31.067190    25.751706    21.009103     0.099324
H     10.214931    10.317065     5.431301     0.113408
H     12.407530     9.825599     5.589264     0.095875
H     37.764290     8.384709     2.998668     0.102532
H     36.439057     7.131843     1.800780     0.094361
H     38.383377    12.424412     6.913522     0.111758
H     38.022243    13.902533     8.606361     0.101617
H     36.361672    11.007724     4.983738     0.107558
H     34.530207    10.840178     6.223749     0.099324
H     22.029169     8.559701     7.916588     0.113413
H     19.836570     8.544808     7.400575     0.095877
H     26.723910     5.622074     6.905624     0.102531
H     28.049143     4.075073     6.123706     0.094362
H     26.104823    10.659602     9.409340     0.111758
H     26.465957    12.748333    10.238647     0.101616
H     28.126528     8.367955     8.716935     0.107558
H     29.957993     9.481200     8.145635     0.099323
H     17.643972     5.767280    11.312797     0.113411
H     17.231247     7.286357     9.701572     0.095877
H     34.636612    33.415971    16.867835     0.102531
H     34.891341    34.050782    18.939786     0.094361
H     33.772470    29.234786    13.153068     0.111759
H     33.243667    27.242859    12.186859     0.101616
H     34.530207    29.921722    16.114877     0.107558
H     33.421010    28.391475    17.275907     0.099324
H     13.816597    14.797970     7.916588     0.113411
H     14.925794    12.906570     7.400575     0.095877
H     46.257386    20.332548     6.905624     0.102531
H     46.934512    22.253734     6.123706     0.094361
H     42.204302    17.277640     9.409340     0.111759
H     40.214842    16.546025    10.238647     0.101616
H     43.178074    20.174311     8.716935     0.107558
H     41.298243    21.203783     8.145635     0.099324
H     18.427503    12.396488    11.312797     0.113413
H     17.318306    11.279519     9.701572     0.095877
H     18.230814    13.288201    16.867835     0.102531
H     17.553688    13.191397    18.939786     0.094362
H     22.283898    14.630424    13.153068     0.111758
H     24.273358    15.168431    12.186859     0.101615
H     21.310126    14.943176    16.114877     0.107558
H     23.189957    14.747706    17.275907     0.099323
H     14.042306     6.349965     1.666512     0.113408
H     14.712983     7.213754     3.635786     0.095875
H     26.143516    12.331331    25.882267     0.102532
H     24.395886    11.028201    25.790122     0.094361
H     29.951544    15.527722    23.178464     0.111758
H     31.051068    16.773142    21.622527     0.101617
H     27.713804    13.360804    22.838843     0.107558
H     26.652973    14.029123    21.009103     0.099324
H     18.201794     3.687857     5.431301     0.113414
H     17.531117     5.832437     5.589264     0.095878
H     38.344684    28.512480     2.998668     0.102531
H     40.092314    27.991228     1.800780     0.094361
H     34.536656    27.028774     6.913522     0.111758
H     33.437132    25.976962     8.606361     0.101617
H     36.774396    25.986270     4.983738     0.107558
H     37.835227    24.483947     6.223749     0.099324
H     24.257236    10.162551     1.297931     0.074726
H     20.929645    15.926108     1.297931     0.074726
H     11.314455     6.532404    14.582634     0.074724
H      7.986864     4.611218     9.148701     0.074722
H     19.449641     1.835551     1.297931     0.074724
H     12.794459     1.835551     1.297931     0.074722
H     16.122050    18.701774     9.148701     0.074726
H     16.122050    14.859403    14.582634     0.074726
H     24.257236     4.611218     9.148701     0.074726
H     20.929645     6.532404    14.582634     0.074726
H      7.986864    10.162551     1.297931     0.074722
H     11.314455    15.926108     1.297931     0.074724
H     43.558555    21.306172    25.029266     0.074726
H     40.230964    27.069729    25.029266     0.074726
H     53.173745    30.699876    11.744563     0.074724
H     56.501336    32.621062    17.178496     0.074722
H     53.173745    21.306172    25.029266     0.074724
H     56.501336    27.069729    25.029266     0.074722
H     40.230964    32.621062    17.178496     0.074726
H     43.558555    30.699876    11.744563     0.074726
H     48.366150    18.530506    17.178496     0.074726
H     48.366150    22.372877    11.744563     0.074726
H     51.693741    35.396729    25.029266     0.074722
H     45.038559    35.396729    25.029266     0.074724
H     26.643300    13.115071     2.414204     0.086870
H     37.844900    24.117209    23.912993     0.086870
H     26.643300    30.584456    14.766925     0.086873
H     37.844900     6.647824    11.560272     0.086873
H     34.207766    11.015170    23.912993     0.086873
H     30.280434    26.217110     2.414204     0.086873
H     19.078834    19.749863    11.560272     0.086870
H     45.409366    17.482417    14.766925     0.086870
H     39.808566    29.450733    11.560272     0.086870
H     24.679634     7.781547    14.766925     0.086870
H     24.679634    20.716041    23.912993     0.086873
H     39.808566    16.516239     2.414204     0.086873
H     39.808566    20.716041    23.912993     0.086870
H     24.679634    16.516239     2.414204     0.086870
H     24.679634    29.450733    11.560272     0.086873
H     39.808566     7.781547    14.766925     0.086873
H     37.844900    13.115071     2.414204     0.086873
H     26.643300    24.117209    23.912993     0.086873
H     37.844900    30.584456    14.766925     0.086870
H     26.643300     6.647824    11.560272     0.086870
H     19.078834    17.482417    14.766925     0.086870
H     45.409366    19.749863    11.560272     0.086870
H     34.207766    26.217110     2.414204     0.086873
H     30.280434    11.015170    23.912993     0.086873
H     23.148039    13.364527     3.412005     0.075902
H     21.052173    12.154478    -0.010531     0.075900
H     11.191927     4.041564    11.462862     0.075903
H      9.096061     7.671711    11.462862     0.075903
H     16.122050     3.615254    -0.010531     0.075903
H     16.122050     1.195156     3.412005     0.075903
H     18.217916    16.210935    11.462862     0.075902
H     14.026184    16.210935    11.462862     0.075900
H     21.052173     4.041564    11.462862     0.075900
H     23.148039     7.671711    11.462862     0.075902
H     11.191927    12.154478    -0.010531     0.075903
H      9.096061    13.364527     3.412005     0.075903
H     41.340161    23.867753    22.915192     0.075902
H     27.313977    15.769732     0.010531     0.075900
H     23.148039    29.560569    14.864335     0.075903
H     37.174223     5.266506    14.864335     0.075903
H     37.174223    15.769732     0.010531     0.075903
H     23.148039    23.867753    22.915192     0.075903
H     41.340161    29.560569    14.864335     0.075902
H     27.313977     5.266506    14.864335     0.075900
H     18.217916    21.021345    14.864335     0.075900
H     46.270283    21.021345    14.864335     0.075902
H     32.244100    24.308956     0.010531     0.075903
H     32.244100     8.112914    22.915192     0.075903
H     24.086343     8.958087     6.334324     0.073167
H     16.122050    14.256240     0.326457     0.073169
H     16.122050     5.059867    13.332093     0.073169
H      8.157757     8.958087     6.334324     0.073169
H     20.407291     6.833985     0.326457     0.073169
H     11.836809     2.585782     6.334324     0.073169
H     19.801102    16.380342     6.334324     0.073167
H     12.442998    11.432172    13.332093     0.073169
H     20.407291     2.585782     6.334324     0.073169
H     19.801102    11.432172    13.332093     0.073167
H     11.836809     6.833985     0.326457     0.073169
H     12.442998    16.380342     6.334324     0.073169
H     44.687098    20.851938    19.992873     0.073167
H     44.080909    30.398295    26.000740     0.073169
H     52.045202    25.800108    12.995104     0.073169
H     52.651391    34.646498    19.992873     0.073169
H     48.366150    22.976040    26.000740     0.073169
H     56.330443    28.274193    19.992873     0.073169
H     40.401857    28.274193    19.992873     0.073167
H     48.366150    32.172413    12.995104     0.073169
H     52.045202    20.851938    19.992873     0.073169
H     44.687098    25.800108    12.995104     0.073167
H     52.651391    30.398295    26.000740     0.073169
H     44.080909    34.646498    19.992873     0.073169
C     22.174268    10.035961     3.483088     0.148454
C     21.555181    10.073193     4.670445    -0.185362
C     20.271866     9.771612     4.765223    -0.097875
C     27.281733    10.147658     2.306262     0.141839
C     27.317202     8.794265     2.411571    -0.177227
C     28.123304     8.057065     1.748126    -0.077076
C     24.850528    13.554412     5.892027     0.148760
C     25.669528    13.245384     6.905624    -0.181177
C     25.869441    14.109173     7.919221    -0.101133
C     26.936721     9.874001     6.152666     0.133447
C     28.110406    10.499503     5.765656    -0.169664
C     29.187359    10.384083     6.473858    -0.100044
C     19.072385    13.777805     2.329957     0.148455
C     18.124409    12.835829     2.422102    -0.185361
C     17.872905    12.251282     3.580499    -0.097875
C     36.219798    26.514968    24.826547     0.141839
C     35.352431    27.388065    25.400480    -0.177227
C     35.468510    28.657686    25.310967    -0.077078
C     35.258923    21.149797    24.010404     0.148760
C     34.252907    21.350851    23.149504    -0.181177
C     33.924018    20.412598    22.241216    -0.101133
C     32.921226    24.685002    23.955117     0.133446
C     33.598352    25.128066    22.830945    -0.169664
C     32.953470    25.492942    21.769959    -0.100044
C     13.171715     6.789306    12.213187     0.148452
C     14.119691     6.562189    11.294368    -0.185362
C     14.371195     7.459487    10.357119    -0.097875
C     28.268402    32.245016    16.723036     0.141839
C     29.135769    33.077158    17.354888    -0.177226
C     29.019690    33.415971    18.581736    -0.077076
C     29.229277    29.687158    11.936751     0.148759
C     30.235293    28.942513    12.413273    -0.181177
C     30.564182    27.773419    11.831442    -0.101133
C     31.566974    30.813435    15.288203     0.133446
C     30.889848    29.901244    16.080652    -0.169664
C     31.534730    29.022562    16.778323    -0.100044
C     10.069832     6.629207     8.300965     0.148439
C     10.688919     7.761069     7.940283    -0.185339
C     11.972234     7.749899     7.624356    -0.097881
C     37.206467     5.556918     8.798549     0.141839
C     37.170998     5.205073     7.487455    -0.177226
C     36.364896     4.333837     7.013565    -0.077077
C     39.637672    10.073193    10.815213     0.148759
C     38.818672    10.925813    10.185993    -0.181180
C     38.618759    12.169371    10.662515    -0.101132
C     37.551479     9.092123     7.258408     0.133446
C     36.377794     8.935747     7.977141    -0.169664
C     35.300841     9.564973     7.632254    -0.100043
C     18.517787     4.518137     2.329957     0.148452
C     18.175999     5.810097     2.422102    -0.185362
C     17.795519     6.320180     3.580499    -0.097875
C     37.096837    11.223671    24.826547     0.141839
C     38.286644    11.538284    25.400480    -0.177226
C     39.328129    10.802946    25.310967    -0.077076
C     32.930899    14.738398    24.010404     0.148759
C     33.608025    15.509106    23.149504    -0.181178
C     32.959919    16.263060    22.241216    -0.101133
C     37.161325    14.995301    23.955117     0.133446
C     37.206467    14.187360    22.830945    -0.169664
C     37.844900    14.563406    21.769959    -0.100044
C     13.726313     3.702750     3.483088     0.148439
C     14.068101     4.220279     4.670445    -0.185339
C     14.448581     5.482453     4.765223    -0.097881
C     27.391363    27.147917     2.306262     0.141839
C     26.201556    27.793897     2.411571    -0.177226
C     25.160071    27.464391     1.748126    -0.077077
C     31.557301    27.550026     5.892027     0.148759
C     30.880175    26.995265     6.905624    -0.181180
C     31.528281    26.390240     7.919221    -0.101132
C     27.326875    27.583535     6.152666     0.133447
C     27.281733    26.254342     5.765656    -0.169664
C     26.643300    25.379384     6.473858    -0.100043
C     16.828196    15.888875     8.300965     0.148454
C     17.498873    14.786800     7.940283    -0.185362
C     16.847542    13.681001     7.624356    -0.097875
C     18.453298    20.848215     8.798549     0.141839
C     18.166326    21.054854     7.487455    -0.177227
C     17.814865    22.188577     7.013565    -0.077076
C     21.148905    16.484592    10.815213     0.148760
C     22.296795    16.767557    10.185993    -0.181177
C     23.473705    16.318908    10.662515    -0.101133
C     21.342370    18.781824     7.258408     0.133447
C     21.793787    19.876453     7.977141    -0.169664
C     22.877189    20.494509     7.632254    -0.100044
C     15.415904    13.122517    12.213187     0.148455
C     14.745227    12.415104    11.294368    -0.185361
C     15.396558    11.748646    10.357119    -0.097875
C     46.034902    15.244757    16.723036     0.141839
C     46.321874    14.077525    17.354888    -0.177227
C     46.673335    14.008645    18.581736    -0.077078
C     43.339295    15.691544    11.936751     0.148760
C     42.191405    15.192632    12.413273    -0.181177
C     41.014495    15.492352    11.831442    -0.101133
C     43.145830    13.103901    15.288203     0.133446
C     42.694413    14.146405    16.080652    -0.169664
C     41.611011    14.027261    16.778323    -0.100044
C     21.468122     5.406127     8.300965     0.148455
C     20.178358     5.376341     7.940283    -0.185361
C     19.546373     6.493310     7.624356    -0.097875
C     41.072535    29.443287     8.798549     0.141839
C     41.394976    29.588493     7.487455    -0.177227
C     42.552539    29.326005     7.013565    -0.077078
C     35.945723    29.290635    10.815213     0.148760
C     35.616833    28.155050    10.185993    -0.181177
C     34.639837    27.360141    10.662515    -0.101133
C     37.838451    27.974474     7.258408     0.133446
C     38.560719    27.036220     7.977141    -0.169664
C     38.554270    25.788939     7.632254    -0.100044
C     19.778531     8.012387    12.213187     0.148454
C     19.501232     8.946917    11.294368    -0.185362
C     18.598397     8.716077    10.357119    -0.097875
C     22.428996     8.358647    16.723036     0.141839
C     21.274657     8.693737    17.354888    -0.177227
C     21.039275     8.423803    18.581736    -0.077076
C     24.163729    10.469717    11.936751     0.148760
C     24.305603    11.713275    12.413273    -0.181177
C     25.153622    12.582649    11.831442    -0.101133
C     22.019496    11.931084    15.288203     0.133447
C     23.148039    11.800771    16.080652    -0.169664
C     23.586559    12.798596    16.778323    -0.100044
C     10.775978     9.628268     2.329957     0.148439
C     12.065742     9.278284     2.422102    -0.185339
C     12.697727     9.352749     3.580499    -0.097881
C     23.415665    18.109781    24.826547     0.141839
C     23.093224    16.922071    25.400480    -0.177226
C     21.935661    16.387788    25.310967    -0.077077
C     28.542477    19.960225    24.010404     0.148759
C     28.871367    18.988463    23.149504    -0.181180
C     29.848363    19.172763    22.241216    -0.101132
C     26.649749    16.168118    23.955117     0.133447
C     25.927481    16.532994    22.830945    -0.169664
C     25.933930    15.792072    21.769959    -0.100043
C     12.465569    14.185499     3.483088     0.148452
C     12.742868    13.630738     4.670445    -0.185362
C     13.645703    12.670145     4.765223    -0.097875
C     42.059204    18.552845     2.306262     0.141839
C     43.213543    19.260258     2.411571    -0.177226
C     43.448925    20.326963     1.748126    -0.077076
C     40.324471    14.743983     5.892027     0.148759
C     40.182597    15.607772     6.905624    -0.181178
C     39.334578    15.349007     7.919221    -0.101133
C     42.468704    18.390885     6.152666     0.133446
C     41.340161    19.094575     5.765656    -0.169664
C     40.901641    20.084953     6.473858    -0.100044
C     44.709669    23.046781    22.844109     0.148454
C     44.986968    23.601542    21.656752    -0.185362
C     45.889803    24.562135    21.561974    -0.097875
C     42.059204    18.679435    24.020935     0.141839
C     43.213543    17.972022    23.915626    -0.177227
C     43.448925    16.905317    24.579071    -0.077076
C     40.324471    22.488297    20.435170     0.148760
C     40.182597    21.624508    19.421573    -0.181177
C     39.334578    21.883273    18.407976    -0.101133
C     42.468704    18.841395    20.174531     0.133447
C     41.340161    18.137705    20.561541    -0.169664
C     40.901641    17.147327    19.853339    -0.100044
C     43.020078    27.604012    23.997240     0.148455
C     44.309842    27.953996    23.905095    -0.185361
C     44.941827    27.879531    22.746698    -0.097875
C     23.415665    19.122499     1.500650     0.141839
C     23.093224    20.310209     0.926717    -0.177227
C     21.935661    20.844492     1.016230    -0.077078
C     28.542477    17.272055     2.316793     0.148760
C     28.871367    18.243817     3.177693    -0.181177
C     29.848363    18.059517     4.085981    -0.101133
C     26.649749    21.064162     2.372080     0.133446
C     25.927481    20.699286     3.496252    -0.169664
C     25.933930    21.440208     4.557238    -0.100044
C     52.022631    29.219893    14.114010     0.148452
C     51.745332    28.285363    15.032829    -0.185362
C     50.842497    28.516203    15.970078    -0.097875
C     22.428996    28.873633     9.604161     0.141839
C     21.274657    28.538543     8.972309    -0.177226
C     21.039275    28.808477     7.745461    -0.077076
C     24.163729    26.762563    14.390446     0.148759
C     24.305603    25.519005    13.913924    -0.181178
C     25.153622    24.649631    14.495755    -0.101133
C     22.019496    25.301196    11.038994     0.133446
C     23.148039    25.431509    10.246545    -0.169664
C     23.586559    24.433684     9.548874    -0.100044
C     53.712222    31.826153    18.026232     0.148439
C     52.422458    31.855939    18.386914    -0.185339
C     51.790473    30.738970    18.702841    -0.097881
C     41.072535     7.788993    17.528648     0.141839
C     41.394976     7.643787    18.839742    -0.177226
C     42.552539     7.906275    19.313632    -0.077077
C     35.945723     7.941645    15.511984     0.148759
C     35.616833     9.077230    16.141204    -0.181180
C     34.639837     9.872139    15.664682    -0.101132
C     37.838451     9.257806    19.068789     0.133446
C     38.560719    10.196060    18.350056    -0.169664
C     38.554270    11.443341    18.694943    -0.100043
C     51.316485    23.454475    23.997240     0.148452
C     50.368509    24.396451    23.905095    -0.185362
C     50.117005    24.980998    22.746698    -0.097875
C     36.219798    10.717312     1.500650     0.141839
C     35.352431     9.844215     0.926717    -0.177226
C     35.468510     8.574594     1.016230    -0.077076
C     35.258923    16.082483     2.316793     0.148759
C     34.252907    15.881429     3.177693    -0.181178
C     33.924018    16.819682     4.085981    -0.101133
C     32.921226    12.547278     2.372080     0.133446
C     33.598352    12.104214     3.496252    -0.169664
C     32.953470    11.739338     4.557238    -0.100044
C     54.418368    27.196319    22.844109     0.148439
C     53.799281    27.159087    21.656752    -0.185339
C     52.515966    27.460668    21.561974    -0.097881
C     27.281733    27.084622    24.020935     0.141839
C     27.317202    28.438015    23.915626    -0.177226
C     28.123304    29.175215    24.579071    -0.077077
C     24.850528    23.677868    20.435170     0.148759
C     25.669528    23.986896    19.421573    -0.181180
C     25.869441    23.123107    18.407976    -0.101132
C     26.936721    27.358279    20.174531     0.133447
C     28.110406    26.732777    20.561541    -0.169664
C     29.187359    26.848197    19.853339    -0.100043
C     42.313932    30.603073    18.026232     0.148454
C     42.933019    29.471211    18.386914    -0.185362
C     44.216334    29.482381    18.702841    -0.097875
C     37.206467    31.675362    17.528648     0.141839
C     37.170998    32.027207    18.839742    -0.177227
C     36.364896    32.898443    19.313632    -0.077076
C     39.637672    27.159087    15.511984     0.148760
C     38.818672    26.306467    16.141204    -0.181177
C     38.618759    25.062909    15.664682    -0.101133
C     37.551479    28.140157    19.068789     0.133447
C     36.377794    28.296533    18.350056    -0.169664
C     35.300841    27.667307    18.694943    -0.100044
C     45.415815    30.442974    14.114010     0.148455
C     46.363791    30.670091    15.032829    -0.185361
C     46.615295    29.772793    15.970078    -0.097875
C     28.268402     4.987264     9.604161     0.141839
C     29.135769     4.155122     8.972309    -0.177227
C     29.019690     3.816309     7.745461    -0.077078
C     29.229277     7.545122    14.390446     0.148760
C     30.235293     8.289767    13.913924    -0.181177
C     30.564182     9.458861    14.495755    -0.101133
C     31.566974     6.418845    11.038994     0.133446
C     30.889848     7.331036    10.246545    -0.169664
C     31.534730     8.209718     9.548874    -0.100044
C     49.072296    21.343405    18.026232     0.148455
C     49.742973    22.445480    18.386914    -0.185361
C     49.091642    23.551279    18.702841    -0.097875
C     18.453298    16.384065    17.528648     0.141839
C     18.166326    16.177426    18.839742    -0.177227
C     17.814865    15.043703    19.313632    -0.077078
C     21.148905    20.747688    15.511984     0.148760
C     22.296795    20.464723    16.141204    -0.181177
C     23.473705    20.913372    15.664682    -0.101133
C     21.342370    18.450456    19.068789     0.133446
C     21.793787    17.355827    18.350056    -0.169664
C     22.877189    16.737771    18.694943    -0.100044
C     47.660004    24.109763    14.114010     0.148454
C     46.989327    24.817176    15.032829    -0.185362
C     47.640658    25.483634    15.970078    -0.097875
C     46.034902    21.987523     9.604161     0.141839
C     46.321874    23.154755     8.972309    -0.177227
C     46.673335    23.223635     7.745461    -0.077076
C     43.339295    21.540736    14.390446     0.148760
C     42.191405    22.039648    13.913924    -0.181177
C     41.014495    21.739928    14.495755    -0.101133
C     43.145830    24.128379    11.038994     0.133447
C     42.694413    23.085875    10.246545    -0.169664
C     41.611011    23.205019     9.548874    -0.100044
C     50.761887    32.714143    23.997240     0.148439
C     50.420099    31.422183    23.905095    -0.185339
C     50.039619    30.912100    22.746698    -0.097881
C     37.096837    26.008609     1.500650     0.141839
C     38.286644    25.693996     0.926717    -0.177226
C     39.328129    26.429334     1.016230    -0.077077
C     32.930899    22.493882     2.316793     0.148759
C     33.608025    21.723174     3.177693    -0.181180
C     32.959919    20.969220     4.085981    -0.101132
C     37.161325    22.236979     2.372080     0.133447
C     37.206467    23.044920     3.496252    -0.169664
C     37.844900    22.668874     4.557238    -0.100043
C     45.970413    33.529530    22.844109     0.148452
C     46.312201    33.012001    21.656752    -0.185362
C     46.692681    31.749827    21.561974    -0.097875
C     27.391363    10.084363    24.020935     0.141839
C     26.201556     9.438383    23.915626    -0.177226
C     25.160071     9.767889    24.579071    -0.077076
C     31.557301     9.682254    20.435170     0.148759
C     30.880175    10.237015    19.421573    -0.181177
C     31.528281    10.842040    18.407976    -0.101133
C     27.326875     9.648745    20.174531     0.133446
C     27.281733    10.977938    20.561541    -0.169664
C     26.643300    11.852896    19.853339    -0.100044
C     42.313932    27.196319    22.844109     0.148454
C     42.933019    27.159087    21.656752    -0.185362
C     44.216334    27.460668    21.561974    -0.097875
C     37.206467    27.084622    24.020935     0.141842
C     37.170998    28.438015    23.915626    -0.177245
C     36.364896    29.175215    24.579071    -0.076928
C     39.637672    23.677868    20.435170     0.148773
C     38.818672    23.986896    19.421573    -0.181179
C     38.618759    23.123107    18.407976    -0.101133
C     37.551479    27.358279    20.174531     0.133467
C     36.377794    26.732777    20.561541    -0.169666
C     35.300841    26.848197    19.853339    -0.100044
C     45.415815    23.454475    23.997240     0.148454
C     46.363791    24.396451    23.905095    -0.185361
C     46.615295    24.980998    22.746698    -0.097875
C     28.268402    10.717312     1.500650     0.141842
C     29.135769     9.844215     0.926717    -0.177246
C     29.019690     8.574594     1.016230    -0.076930
C     29.229277    16.082483     2.316793     0.148772
C     30.235293    15.881429     3.177693    -0.181179
C     30.564182    16.819682     4.085981    -0.101132
C     31.566974    12.547278     2.372080     0.133467
C     30.889848    12.104214     3.496252    -0.169666
C     31.534730    11.739338     4.557238    -0.100044
C     51.316485    30.442974    14.114010     0.148451
C     50.368509    30.670091    15.032829    -0.185362
C     50.117005    29.772793    15.970078    -0.097874
C     36.219798     4.987264     9.604161     0.141843
C     35.352431     4.155122     8.972309    -0.177245
C     35.468510     3.816309     7.745461    -0.076928
C     35.258923     7.545122    14.390446     0.148772
C     34.252907     8.289767    13.913924    -0.181179
C     33.924018     9.458861    14.495755    -0.101133
C     32.921226     6.418845    11.038994     0.133467
C     33.598352     7.331036    10.246545    -0.169666
C     32.953470     8.209718     9.548874    -0.100044
C     54.418368    30.603073    18.026232     0.148439
C     53.799281    29.471211    18.386914    -0.185339
C     52.515966    29.482381    18.702841    -0.097881
C     27.281733    31.675362    17.528648     0.141843
C     27.317202    32.027207    18.839742    -0.177245
C     28.123304    32.898443    19.313632    -0.076929
C     24.850528    27.159087    15.511984     0.148772
C     25.669528    26.306467    16.141204    -0.181181
C     25.869441    25.062909    15.664682    -0.101132
C     26.936721    28.140157    19.068789     0.133467
C     28.110406    28.296533    18.350056    -0.169667
C     29.187359    27.667307    18.694943    -0.100043
C     45.970413    32.714143    23.997240     0.148452
C     46.312201    31.422183    23.905095    -0.185362
C     46.692681    30.912100    22.746698    -0.097874
C     27.391363    26.008609     1.500650     0.141843
C     26.201556    25.693996     0.926717    -0.177245
C     25.160071    26.429334     1.016230    -0.076929
C     31.557301    22.493882     2.316793     0.148772
C     30.880175    21.723174     3.177693    -0.181179
C     31.528281    20.969220     4.085981    -0.101133
C     27.326875    22.236979     2.372080     0.133467
C     27.281733    23.044920     3.496252    -0.169666
C     26.643300    22.668874     4.557238    -0.100044
C     50.761887    33.529530    22.844109     0.148439
C     50.420099    33.012001    21.656752    -0.185339
C     50.039619    31.749827    21.561974    -0.097881
C     37.096837    10.084363    24.020935     0.141843
C     38.286644     9.438383    23.915626    -0.177245
C     39.328129     9.767889    24.579071    -0.076929
C     32.930899     9.682254    20.435170     0.148772
C     33.608025    10.237015    19.421573    -0.181181
C     32.959919    10.842040    18.407976    -0.101132
C     37.161325     9.648745    20.174531     0.133467
C     37.206467    10.977938    20.561541    -0.169667
C     37.844900    11.852896    19.853339    -0.100043
C     47.660004    21.343405    18.026232     0.148454
C     46.989327    22.445480    18.386914    -0.185362
C     47.640658    23.551279    18.702841    -0.097875
C     46.034902    16.384065    17.528648     0.141842
C     46.321874    16.177426    18.839742    -0.177245
C     46.673335    15.043703    19.313632    -0.076928
C     43.339295    20.747688    15.511984     0.148773
C     42.191405    20.464723    16.141204    -0.181179
C     41.014495    20.913372    15.664682    -0.101133
C     43.145830    18.450456    19.068789     0.133467
C     42.694413    17.355827    18.350056    -0.169666
C     41.611011    16.737771    18.694943    -0.100044
C     49.072296    24.109763    14.114010     0.148454
C     49.742973    24.817176    15.032829    -0.185361
C     49.091642    25.483634    15.970078    -0.097875
C     18.453298    21.987523     9.604161     0.141842
C     18.166326    23.154755     8.972309    -0.177246
C     17.814865    23.223635     7.745461    -0.076930
C     21.148905    21.540736    14.390446     0.148772
C     22.296795    22.039648    13.913924    -0.181179
C     23.473705    21.739928    14.495755    -0.101132
C     21.342370    24.128379    11.038994     0.133467
C     21.793787    23.085875    10.246545    -0.169666
C     22.877189    23.205019     9.548874    -0.100044
C     43.020078    31.826153    18.026232     0.148454
C     44.309842    31.855939    18.386914    -0.185361
C     44.941827    30.738970    18.702841    -0.097875
C     23.415665     7.788993    17.528648     0.141842
C     23.093224     7.643787    18.839742    -0.177246
C     21.935661     7.906275    19.313632    -0.076930
C     28.542477     7.941645    15.511984     0.148772
C     28.871367     9.077230    16.141204    -0.181179
C     29.848363     9.872139    15.664682    -0.101132
C     26.649749     9.257806    19.068789     0.133467
C     25.927481    10.196060    18.350056    -0.169666
C     25.933930    11.443341    18.694943    -0.100044
C     44.709669    29.219893    14.114010     0.148454
C     44.986968    28.285363    15.032829    -0.185362
C     45.889803    28.516203    15.970078    -0.097875
C     42.059204    28.873633     9.604161     0.141842
C     43.213543    28.538543     8.972309    -0.177245
C     43.448925    28.808477     7.745461    -0.076928
C     40.324471    26.762563    14.390446     0.148773
C     40.182597    25.519005    13.913924    -0.181179
C     39.334578    24.649631    14.495755    -0.101133
C     42.468704    25.301196    11.038994     0.133467
C     41.340161    25.431509    10.246545    -0.169666
C     40.901641    24.433684     9.548874    -0.100044
C     53.712222    27.604012    23.997240     0.148439
C     52.422458    27.953996    23.905095    -0.185339
C     51.790473    27.879531    22.746698    -0.097881
C     41.072535    19.122499     1.500650     0.141843
C     41.394976    20.310209     0.926717    -0.177245
C     42.552539    20.844492     1.016230    -0.076929
C     35.945723    17.272055     2.316793     0.148772
C     35.616833    18.243817     3.177693    -0.181181
C     34.639837    18.059517     4.085981    -0.101132
C     37.838451    21.064162     2.372080     0.133467
C     38.560719    20.699286     3.496252    -0.169667
C     38.554270    21.440208     4.557238    -0.100043
C     52.022631    23.046781    22.844109     0.148451
C     51.745332    23.601542    21.656752    -0.185362
C     50.842497    24.562135    21.561974    -0.097874
C     22.428996    18.679435    24.020935     0.141843
C     21.274657    17.972022    23.915626    -0.177245
C     21.039275    16.905317    24.579071    -0.076929
C     24.163729    22.488297    20.435170     0.148772
C     24.305603    21.624508    19.421573    -0.181179
C     25.153622    21.883273    18.407976    -0.101133
C     22.019496    18.841395    20.174531     0.133467
C     23.148039    18.137705    20.561541    -0.169666
C     23.586559    17.147327    19.853339    -0.100044
C     19.778531    14.185499     3.483088     0.148454
C     19.501232    13.630738     4.670445    -0.185362
C     18.598397    12.670145     4.765223    -0.097875
C     22.428996    18.552845     2.306262     0.141842
C     21.274657    19.260258     2.411571    -0.177245
C     21.039275    20.326963     1.748126    -0.076928
C     24.163729    14.743983     5.892027     0.148773
C     24.305603    15.607772     6.905624    -0.181179
C     25.153622    15.349007     7.919221    -0.101133
C     22.019496    18.390885     6.152666     0.133467
C     23.148039    19.094575     5.765656    -0.169666
C     23.586559    20.084953     6.473858    -0.100044
C     21.468122     9.628268     2.329957     0.148454
C     20.178358     9.278284     2.422102    -0.185361
C     19.546373     9.352749     3.580499    -0.097875
C     41.072535    18.109781    24.826547     0.141842
C     41.394976    16.922071    25.400480    -0.177246
C     42.552539    16.387788    25.310967    -0.076930
C     35.945723    19.960225    24.010404     0.148772
C     35.616833    18.988463    23.149504    -0.181179
C     34.639837    19.172763    22.241216    -0.101132
C     37.838451    16.168118    23.955117     0.133467
C     38.560719    16.532994    22.830945    -0.169666
C     38.554270    15.792072    21.769959    -0.100044
C     12.465569     8.012387    12.213187     0.148451
C     12.742868     8.946917    11.294368    -0.185362
C     13.645703     8.716077    10.357119    -0.097874
C     42.059204     8.358647    16.723036     0.141843
C     43.213543     8.693737    17.354888    -0.177245
C     43.448925     8.423803    18.581736    -0.076928
C     40.324471    10.469717    11.936751     0.148772
C     40.182597    11.713275    12.413273    -0.181179
C     39.334578    12.582649    11.831442    -0.101133
C     42.468704    11.931084    15.288203     0.133467
C     41.340161    11.800771    16.080652    -0.169666
C     40.901641    12.798596    16.778323    -0.100044
C     10.775978     5.406127     8.300965     0.148439
C     12.065742     5.376341     7.940283    -0.185339
C     12.697727     6.493310     7.624356    -0.097881
C     23.415665    29.443287     8.798549     0.141843
C     23.093224    29.588493     7.487455    -0.177245
C     21.935661    29.326005     7.013565    -0.076929
C     28.542477    29.290635    10.815213     0.148772
C     28.871367    28.155050    10.185993    -0.181181
C     29.848363    27.360141    10.662515    -0.101132
C     26.649749    27.974474     7.258408     0.133467
C     25.927481    27.036220     7.977141    -0.169667
C     25.933930    25.788939     7.632254    -0.100043
C     13.171715    13.777805     2.329957     0.148451
C     14.119691    12.835829     2.422102    -0.185362
C     14.371195    12.251282     3.580499    -0.097874
C     28.268402    26.514968    24.826547     0.141843
C     29.135769    27.388065    25.400480    -0.177245
C     29.019690    28.657686    25.310967    -0.076929
C     29.229277    21.149797    24.010404     0.148772
C     30.235293    21.350851    23.149504    -0.181179
C     30.564182    20.412598    22.241216    -0.101133
C     31.566974    24.685002    23.955117     0.133467
C     30.889848    25.128066    22.830945    -0.169666
C     31.534730    25.492942    21.769959    -0.100044
C     10.069832    10.035961     3.483088     0.148439
C     10.688919    10.073193     4.670445    -0.185339
C     11.972234     9.771612     4.765223    -0.097881
C     37.206467    10.147658     2.306262     0.141843
C     37.170998     8.794265     2.411571    -0.177245
C     36.364896     8.057065     1.748126    -0.076929
C     39.637672    13.554412     5.892027     0.148772
C     38.818672    13.245384     6.905624    -0.181181
C     38.618759    14.109173     7.919221    -0.101132
C     37.551479     9.874001     6.152666     0.133467
C     36.377794    10.499503     5.765656    -0.169667
C     35.300841    10.384083     6.473858    -0.100043
C     22.174268     6.629207     8.300965     0.148454
C     21.555181     7.761069     7.940283    -0.185362
C     20.271866     7.749899     7.624356    -0.097875
C     27.281733     5.556918     8.798549     0.141842
C     27.317202     5.205073     7.487455    -0.177245
C     28.123304     4.333837     7.013565    -0.076928
C     24.850528    10.073193    10.815213     0.148773
C     25.669528    10.925813    10.185993    -0.181179
C     25.869441    12.169371    10.662515    -0.101133
C     26.936721     9.092123     7.258408     0.133467
C     28.110406     8.935747     7.977141    -0.169666
C     29.187359     9.564973     7.632254    -0.100044
C     19.072385     6.789306    12.213187     0.148454
C     18.124409     6.562189    11.294368    -0.185361
C     17.872905     7.459487    10.357119    -0.097875
C     36.219798    32.245016    16.723036     0.141842
C     35.352431    33.077158    17.354888    -0.177246
C     35.468510    33.415971    18.581736    -0.076930
C     35.258923    29.687158    11.936751     0.148772
C     34.252907    28.942513    12.413273    -0.181179
C     33.924018    27.773419    11.831442    -0.101133
C     32.921226    30.813435    15.288203     0.133467
C     33.598352    29.901244    16.080652    -0.169666
C     32.953470    29.022562    16.778323    -0.100044
C     15.415904    15.888875     8.300965     0.148454
C     14.745227    14.786800     7.940283    -0.185361
C     15.396558    13.681001     7.624356    -0.097875
C     46.034902    20.848215     8.798549     0.141842
C     46.321874    21.054854     7.487455    -0.177246
C     46.673335    22.188577     7.013565    -0.076930
C     43.339295    16.484592    10.815213     0.148772
C     42.191405    16.767557    10.185993    -0.181179
C     41.014495    16.318908    10.662515    -0.101132
C     43.145830    18.781824     7.258408     0.133467
C     42.694413    19.876453     7.977141    -0.169666
C     41.611011    20.494509     7.632254    -0.100044
C     16.828196    13.122517    12.213187     0.148454
C     17.498873    12.415104    11.294368    -0.185362
C     16.847542    11.748646    10.357119    -0.097875
C     18.453298    15.244757    16.723036     0.141842
C     18.166326    14.077525    17.354888    -0.177245
C     17.814865    14.008645    18.581736    -0.076928
C     21.148905    15.691544    11.936751     0.148773
C     22.296795    15.192632    12.413273    -0.181179
C     23.473705    15.492352    11.831442    -0.101133
C     21.342370    13.103901    15.288203     0.133467
C     21.793787    14.146405    16.080652    -0.169666
C     22.877189    14.027261    16.778323    -0.100044
C     13.726313     4.518137     2.329957     0.148439
C     14.068101     5.810097     2.422102    -0.185339
C     14.448581     6.320180     3.580499    -0.097881
C     27.391363    11.223671    24.826547     0.141843
C     26.201556    11.538284    25.400480    -0.177245
C     25.160071    10.802946    25.310967    -0.076929
C     31.557301    14.738398    24.010404     0.148772
C     30.880175    15.509106    23.149504    -0.181181
C     31.528281    16.263060    22.241216    -0.101132
C     27.326875    14.995301    23.955117     0.133467
C     27.281733    14.187360    22.830945    -0.169667
C     26.643300    14.563406    21.769959    -0.100043
C     18.517787     3.702750     3.483088     0.148451
C     18.175999     4.220279     4.670445    -0.185362
C     17.795519     5.482453     4.765223    -0.097874
C     37.096837    27.147917     2.306262     0.141843
C     38.286644    27.793897     2.411571    -0.177245
C     39.328129    27.464391     1.748126    -0.076928
C     32.930899    27.550026     5.892027     0.148772
C     33.608025    26.995265     6.905624    -0.181179
C     32.959919    26.390240     7.919221    -0.101133
C     37.161325    27.583535     6.152666     0.133467
C     37.206467    26.254342     5.765656    -0.169666
C     37.844900    25.379384     6.473858    -0.100044
C     23.483378    10.058300     1.808678     0.169746
C     20.452433    15.308052     1.808678     0.169746
C     11.791667     6.807922    13.829677     0.169741
C      8.760722     5.058005     8.880164     0.169740
C     19.152995     2.557858     1.808678     0.169741
C     13.091105     2.557858     1.808678     0.169740
C     16.122050    17.808200     8.880164     0.169746
C     16.122050    14.308365    13.829677     0.169746
C     23.483378     5.058005     8.880164     0.169746
C     20.452433     6.807922    13.829677     0.169746
C      8.760722    10.058300     1.808678     0.169740
C     11.791667    15.308052     1.808678     0.169741
C     44.035767    21.924228    24.518519     0.169746
C     41.004822    27.173980    24.518519     0.169746
C     52.696533    30.424358    12.497520     0.169741
C     55.727478    32.174275    17.447033     0.169740
C     52.696533    21.924228    24.518519     0.169741
C     55.727478    27.173980    24.518519     0.169740
C     41.004822    32.174275    17.447033     0.169746
C     44.035767    30.424358    12.497520     0.169746
C     48.366150    19.424080    17.447033     0.169746
C     48.366150    22.923915    12.497520     0.169746
C     51.397095    34.674422    24.518519     0.169740
C     45.335205    34.674422    24.518519     0.169741
C     27.004434    12.269898     2.258874     0.140167
C     37.483766    24.962382    24.068323     0.140167
C     27.004434    31.012628    15.511984     0.140163
C     37.483766     6.219652    10.815213     0.140163
C     35.120274    10.905335    24.068323     0.140163
C     29.367926    26.326945     2.258874     0.140163
C     18.888594    20.276700    10.815213     0.140167
C     45.599606    16.955580    15.511984     0.140167
C     40.359940    29.352068    10.815213     0.140167
C     24.128260     7.880212    15.511984     0.140167
C     24.128260    19.980703    24.068323     0.140163
C     40.359940    17.251577     2.258874     0.140163
C     40.359940    19.980703    24.068323     0.140167
C     24.128260    17.251577     2.258874     0.140167
C     24.128260    29.352068    10.815213     0.140163
C     40.359940     7.880212    15.511984     0.140163
C     37.483766    12.269898     2.258874     0.140163
C     27.004434    24.962382    24.068323     0.140163
C     37.483766    31.012628    15.511984     0.140167
C     27.004434     6.219652    10.815213     0.140167
C     18.888594    16.955580    15.511984     0.140167
C     45.599606    20.276700    10.815213     0.140167
C     35.120274    26.326945     2.258874     0.140163
C     29.367926    10.905335    24.068323     0.140163
C     23.580110    13.613983     4.196555     0.161408
C     36.677664    21.175859    25.584770     0.161405
C     27.810536    31.180173    11.436534     0.161410
C     40.908090     8.494545    11.436534     0.161410
C     32.244100    13.496701    25.584770     0.161410
C     32.244100    28.620454     4.196555     0.161410
C     19.146547    16.173702    11.436534     0.161408
C     45.341653    16.173702    11.436534     0.161406
C     36.677664    31.180173    11.436534     0.161405
C     23.580110     8.494545    11.436534     0.161408
C     27.810536    21.175859    25.584770     0.161410
C     40.908090    13.613983     4.196555     0.161410
C     40.908090    23.618297    22.130642     0.161408
C     27.810536    16.056421     0.742427     0.161405
C     23.580110    28.737735    14.890663     0.161410
C     36.677664     6.052107    14.890663     0.161410
C     36.677664    16.056421     0.742427     0.161410
C     23.580110    23.618297    22.130642     0.161410
C     40.908090    28.737735    14.890663     0.161408
C     27.810536     6.052107    14.890663     0.161405
C     19.146547    21.058578    14.890663     0.161405
C     45.341653    21.058578    14.890663     0.161408
C     32.244100    23.735578     0.742427     0.161410
C     32.244100     8.611826    22.130642     0.161410
C     25.002075     9.110739     6.442265     0.173931
C     32.244100    23.940356    25.798020     0.173934
C     32.244100    32.302726    13.971843     0.173934
C     39.486125     9.110739     6.442265     0.173931
C     36.855006    15.954032    25.798020     0.173934
C     27.633194    29.640618     6.442265     0.173931
C     20.391169    17.097063     6.442265     0.173931
C     44.097031    11.772847    13.971843     0.173934
C     36.855006    29.640618     6.442265     0.173934
C     20.391169    11.772847    13.971843     0.173931
C     27.633194    15.954032    25.798020     0.173931
C     44.097031    17.097063     6.442265     0.173934
C     44.097031    20.135217    19.884932     0.173931
C     27.633194    21.278248     0.529177     0.173934
C     20.391169    25.459433    12.355354     0.173934
C     36.855006     7.591662    19.884932     0.173931
C     32.244100    13.291924     0.529177     0.173934
C     25.002075    28.121541    19.884932     0.173931
C     39.486125    28.121541    19.884932     0.173931
C     32.244100     4.929554    12.355354     0.173934
C     20.391169    20.135217    19.884932     0.173934
C     44.097031    25.459433    12.355354     0.173931
C     36.855006    21.278248     0.529177     0.173931
C     27.633194     7.591662    19.884932     0.173934
N     23.470480    10.305523     3.097131    -0.358261
N     26.487238    11.142504     2.789367    -0.350399
N     24.470692    12.807532     4.774700    -0.356928
N     25.668238     9.863948     5.606903    -0.350883
N     19.543149    14.528408     1.273183    -0.358260
N     36.399720    25.165298    24.845239    -0.350398
N     35.740005    21.955131    25.045063    -0.356928
N     33.361036    24.216620    25.177488    -0.350881
N     12.700951     6.043171    13.273120    -0.358261
N     28.088480    31.812749    15.444324    -0.350398
N     28.748195    30.931089    12.351141    -0.356928
N     31.127164    31.809771    14.439151    -0.350882
N      8.773620     6.355178     8.683763    -0.358244
N     38.000962     6.344008     9.575465    -0.350398
N     40.017508     8.770808    10.483490    -0.356928
N     38.819962     8.574222     7.430851    -0.350882
N     18.932446     3.735142     1.273183    -0.358261
N     35.838027    11.742689    24.845239    -0.350398
N     33.387798    13.919102    25.045063    -0.356928
N     36.535790    14.848606    25.177488    -0.350882
N     13.311654     2.445416     3.097131    -0.358244
N     28.650173    27.338546     2.789367    -0.350398
N     31.100402    28.252413     4.774700    -0.356928
N     27.952410    28.687099     5.606903    -0.350882
N     17.238986    17.148444     8.683763    -0.358261
N     18.737691    19.766617     9.575465    -0.350399
N     19.831089    16.806837    10.483490    -0.356928
N     20.259613    17.942236     7.430851    -0.350883
N     15.005114    13.903278    13.273120    -0.358260
N     45.750509    15.616708    15.444324    -0.350398
N     44.657111    15.486208    12.351141    -0.356928
N     44.228587    12.986619    14.439151    -0.350881
N     22.353545     4.420589     8.683763    -0.358260
N     39.993647    29.737794     9.575465    -0.350398
N     36.883704    30.270774    10.483490    -0.356928
N     37.652725    29.331963     7.430851    -0.350881
N     20.660085     7.977761    13.273120    -0.358261
N     22.893311     8.418963    15.444324    -0.350399
N     23.326994     9.431123    12.351141    -0.356928
N     21.376549    11.052030    14.439151    -0.350883
N      9.890555     9.660660     1.273183    -0.358244
N     24.494553    18.940433    24.845239    -0.350398
N     27.604496    19.974187    25.045063    -0.356928
N     26.835475    16.783195    25.177488    -0.350882
N     11.584015    15.173271     3.097131    -0.358261
N     41.594889    17.367369     2.789367    -0.350398
N     41.161206    14.788475     4.774700    -0.356928
N     43.111651    17.297373     5.606903    -0.350882
N     43.828115    22.059009    23.230066    -0.358261
N     41.594889    19.864911    23.537830    -0.350399
N     41.161206    22.443805    21.552497    -0.356928
N     43.111651    19.934907    20.720294    -0.350883
N     42.134655    27.571620    25.054014    -0.358260
N     24.494553    18.291847     1.481958    -0.350398
N     27.604496    17.258093     1.282134    -0.356928
N     26.835475    20.449085     1.149709    -0.350881
N     52.904185    29.254519    13.054077    -0.358262
N     22.893311    28.813317    10.882873    -0.350398
N     23.326994    27.801157    13.976056    -0.356928
N     21.376549    26.180250    11.888046    -0.350882
N     54.597645    32.811691    17.643434    -0.358244
N     39.993647     7.494486    16.751732    -0.350398
N     36.883704     6.961506    15.843707    -0.356928
N     37.652725     7.900317    18.896346    -0.350882
N     51.787249    22.703872    25.054014    -0.358261
N     36.399720    12.066982     1.481958    -0.350398
N     35.740005    15.277149     1.282134    -0.356928
N     33.361036    13.015660     1.149709    -0.350882
N     55.714580    26.926757    23.230066    -0.358244
N     26.487238    26.089776    23.537830    -0.350398
N     24.470692    24.424748    21.552497    -0.356928
N     25.668238    27.368332    20.720294    -0.350882
N     41.017720    30.877102    17.643434    -0.358261
N     38.000962    30.888272    16.751732    -0.350399
N     40.017508    28.461472    15.843707    -0.356928
N     38.819962    28.658058    18.896346    -0.350883
N     44.945051    31.189109    13.054077    -0.358260
N     28.088480     5.419531    10.882873    -0.350398
N     28.748195     6.301191    13.976056    -0.356929
N     31.127164     5.422509    11.888046    -0.350881
N     49.483086    20.083836    17.643434    -0.358260
N     18.737691    17.465663    16.751732    -0.350398
N     19.831089    20.425443    15.843707    -0.356928
N     20.259613    19.290044    18.896346    -0.350881
N     47.249214    23.329002    13.054077    -0.358261
N     45.750509    21.615572    10.882873    -0.350399
N     44.657111    21.746072    13.976056    -0.356928
N     44.228587    24.245661    11.888046    -0.350883
N     51.176546    33.497138    25.054014    -0.358244
N     35.838027    25.489591     1.481958    -0.350398
N     33.387798    23.313178     1.282134    -0.356928
N     36.535790    22.383674     1.149709    -0.350882
N     45.555754    34.786864    23.230066    -0.358261
N     28.650173     9.893734    23.537830    -0.350398
N     31.100402     8.979867    21.552497    -0.356928
N     27.952410     8.545181    20.720294    -0.350882
N     41.017720    26.926757    23.230066    -0.358261
N     38.000962    26.089776    23.537830    -0.350399
N     40.017508    24.424748    21.552497    -0.356929
N     38.819962    27.368332    20.720294    -0.350885
N     44.945051    22.703872    25.054014    -0.358260
N     28.088480    12.066982     1.481958    -0.350398
N     28.748195    15.277149     1.282134    -0.356930
N     31.127164    13.015660     1.149709    -0.350883
N     51.787249    31.189109    13.054077    -0.358261
N     36.399720     5.419531    10.882873    -0.350398
N     35.740005     6.301191    13.976056    -0.356929
N     33.361036     5.422509    11.888046    -0.350884
N     55.714580    30.877102    17.643434    -0.358244
N     26.487238    30.888272    16.751732    -0.350398
N     24.470692    28.461472    15.843707    -0.356930
N     25.668238    28.658058    18.896346    -0.350884
N     45.555754    33.497138    25.054014    -0.358261
N     28.650173    25.489591     1.481958    -0.350398
N     31.100402    23.313178     1.282134    -0.356929
N     27.952410    22.383674     1.149709    -0.350884
N     51.176546    34.786864    23.230066    -0.358244
N     35.838027     9.893734    23.537830    -0.350398
N     33.387798     8.979867    21.552497    -0.356930
N     36.535790     8.545181    20.720294    -0.350884
N     47.249214    20.083836    17.643434    -0.358261
N     45.750509    17.465663    16.751732    -0.350399
N     44.657111    20.425443    15.843707    -0.356930
N     44.228587    19.290044    18.896346    -0.350884
N     49.483086    23.329002    13.054077    -0.358260
N     18.737691    21.615572    10.882873    -0.350398
N     19.831089    21.746072    13.976056    -0.356930
N     20.259613    24.245661    11.888046    -0.350883
N     42.134655    32.811691    17.643434    -0.358260
N     24.494553     7.494486    16.751732    -0.350398
N     27.604496     6.961506    15.843707    -0.356930
N     26.835475     7.900317    18.896346    -0.350883
N     43.828115    29.254519    13.054077    -0.358261
N     41.594889    28.813317    10.882873    -0.350399
N     41.161206    27.801157    13.976056    -0.356930
N     43.111651    26.180250    11.888046    -0.350884
N     54.597645    27.571620    25.054014    -0.358244
N     39.993647    18.291847     1.481958    -0.350398
N     36.883704    17.258093     1.282134    -0.356929
N     37.652725    20.449085     1.149709    -0.350884
N     52.904185    22.059009    23.230066    -0.358261
N     22.893311    19.864911    23.537830    -0.350398
N     23.326994    22.443805    21.552497    -0.356929
N     21.376549    19.934907    20.720294    -0.350884
N     20.660085    15.173271     3.097131    -0.358261
N     22.893311    17.367369     2.789367    -0.350399
N     23.326994    14.788475     4.774700    -0.356929
N     21.376549    17.297373     5.606903    -0.350885
N     22.353545     9.660660     1.273183    -0.358260
N     39.993647    18.940433    24.845239    -0.350398
N     36.883704    19.974187    25.045063    -0.356930
N     37.652725    16.783195    25.177488    -0.350883
N     11.584015     7.977761    13.273120    -0.358261
N     41.594889     8.418963    15.444324    -0.350398
N     41.161206     9.431123    12.351141    -0.356929
N     43.111651    11.052030    14.439151    -0.350884
N      9.890555     4.420589     8.683763    -0.358244
N     24.494553    29.737794     9.575465    -0.350398
N     27.604496    30.270774    10.483490    -0.356930
N     26.835475    29.331963     7.430851    -0.350884
N     12.700951    14.528408     1.273183    -0.358261
N     28.088480    25.165298    24.845239    -0.350398
N     28.748195    21.955131    25.045063    -0.356929
N     31.127164    24.216620    25.177488    -0.350884
N      8.773620    10.305523     3.097131    -0.358244
N     38.000962    11.142504     2.789367    -0.350398
N     40.017508    12.807532     4.774700    -0.356929
N     38.819962     9.863948     5.606903    -0.350884
N     23.470480     6.355178     8.683763    -0.358261
N     26.487238     6.344008     9.575465    -0.350399
N     24.470692     8.770808    10.483490    -0.356929
N     25.668238     8.574222     7.430851    -0.350884
N     19.543149     6.043171    13.273120    -0.358260
N     36.399720    31.812749    15.444324    -0.350398
N     35.740005    30.931089    12.351141    -0.356930
N     33.361036    31.809771    14.439151    -0.350883
N     15.005114    17.148444     8.683763    -0.358260
N     45.750509    19.766617     9.575465    -0.350398
N     44.657111    16.806837    10.483490    -0.356930
N     44.228587    17.942236     7.430851    -0.350883
N     17.238986    13.903278    13.273120    -0.358261
N     18.737691    15.616708    15.444324    -0.350399
N     19.831089    15.486208    12.351141    -0.356929
N     20.259613    12.986619    14.439151    -0.350884
N     13.311654     3.735142     1.273183    -0.358244
N     28.650173    11.742689    24.845239    -0.350398
N     31.100402    13.919102    25.045063    -0.356930
N     27.952410    14.848606    25.177488    -0.350884
N     18.932446     2.445416     3.097131    -0.358261
N     35.838027    27.338546     2.789367    -0.350398
N     33.387798    28.252413     4.774700    -0.356929
N     36.535790    28.687099     5.606903    -0.350884

The following XYZ coordinates are in angstroms. Other properties are in atomic units.
The sperically averaged electron density of each atom fit to a function of the form exp(a - br)
eigen_1, eigen_2 and eigen_3 are the three eigenvalues of traceless quadrupole moment tensor
  atom number  atomic symbol              X              Y              Z     net charge C6 coefficient C8 coefficient C10 coefficient fluctuating dipole atomic polarizability isotropic forcefield polarizability              a              b squared Pearson coefficient          <r^3>          <r^4>         wp_QDO          m_QDO          q_QDO       dipole_x       dipole_y       dipole_z         dipole            Qxy            Qxz            Qyz     Q(x^2-y^2)  Q(3z^2 - R^2)        eigen_1        eigen_2        eigen_3 static polarizability      alpha(xx)      alpha(xy)      alpha(xz)      alpha(yy)      alpha(yz)      alpha(zz) atomic spin moment
            1             Zn      25.012071      11.035089       4.122049       0.629048     113.717309 0.21583471E+04  0.70921458E+05                                18.569293                           14.832481       0.697558       2.045417                    0.995063      50.331141     137.988747       0.487654       0.382241      -1.161149       0.007294      -0.001710       0.011448       0.013682       0.015896      -0.001947       0.005081       0.037076      -0.024217      -0.022444      -0.006013       0.028456             22.546345      24.553298      -2.358327       1.661557      18.970140      -0.386544      24.115597           0.000002
            2             Zn      35.249573      23.756987      25.656117       0.629045     113.717805 0.21583572E+04  0.70921894E+05                                18.569355                           14.832524       0.697555       2.045416                    0.995063      50.331238     137.989245       0.487653       0.382242      -1.161148      -0.010332      -0.000049      -0.008963       0.013678       0.010074      -0.006064      -0.010259      -0.006314       0.071122      -0.022446      -0.006014       0.028460             22.546419      22.764908       0.305831       3.545429      22.642873      -2.317289      22.231476           0.000002
            3             Zn      29.238627      32.107815      13.846263       0.629047     113.717912 0.21583530E+04  0.70921727E+05                                18.569381                           14.832513       0.697553       2.045416                    0.995063      50.331198     137.989160       0.487653       0.382242      -1.161148       0.010330      -0.008463       0.002947       0.013675       0.002358      -0.011520      -0.018163      -0.028669       0.004049      -0.022447      -0.006013       0.028460             22.546500      22.764939      -3.444755       0.893451      20.820984      -1.673196      24.053578           0.000002
            4             Zn      39.476129       7.564668       9.029965       0.629041     113.717978 0.21583617E+04  0.70922067E+05                                18.569366                           14.832530       0.697569       2.045419                    0.995063      50.331308     137.989411       0.487654       0.382241      -1.161149      -0.007299       0.010228      -0.005429       0.013688      -0.003463      -0.015635       0.001929       0.028164      -0.050937      -0.022441      -0.006012       0.028453             22.546444      24.553357      -0.780377       2.777311      23.301066      -1.917728      19.784909           0.000002
            5             Zn      35.193468      13.442901      25.656117       0.629047     113.717925 0.21583532E+04  0.70921735E+05                                18.569382                           14.832514       0.697554       2.045417                    0.995063      50.331198     137.989155       0.487653       0.382242      -1.161148       0.005128       0.008967      -0.008961       0.013675      -0.007770      -0.005852       0.010380      -0.014295       0.071125      -0.022447      -0.006013       0.028460             22.546501      22.408366      -0.100029      -3.779609      22.999299      -1.911915      22.231837           0.000002
            6             Zn      29.294732      28.669786       4.122049       0.629041     113.717979 0.21583614E+04  0.70922057E+05                                18.569366                           14.832529       0.697569       2.045419                    0.995063      50.331308     137.989411       0.487654       0.382241      -1.161149      -0.005130      -0.005467       0.011453       0.013688       0.008105       0.005372      -0.000854      -0.046067      -0.024210      -0.022441      -0.006012       0.028453             22.546444      22.408406       3.596740      -1.165514      21.115179      -1.245640      24.115747           0.000002
            7             Zn      19.057230      17.878755       9.029965       0.629048     113.717302 0.21583474E+04  0.70921468E+05                                18.569293                           14.832482       0.697557       2.045417                    0.995063      50.331141     137.988752       0.487654       0.382241      -1.161149       0.012501       0.001205      -0.005428       0.013682       0.013928       0.009490       0.012575      -0.008086      -0.050943      -0.022443      -0.006013       0.028456             22.546343      24.289894       0.932506      -3.049428      23.564331      -1.446360      19.784805           0.000002
            8             Zn      45.430970      14.473118      13.846263       0.629045     113.717799 0.21583577E+04  0.70921911E+05                                18.569355                           14.832526       0.697555       2.045416                    0.995063      50.331237     137.989243       0.487653       0.382242      -1.161148      -0.012499      -0.004715       0.002942       0.013678      -0.013594      -0.009970       0.019057       0.010250       0.004056      -0.022446      -0.006014       0.028460             22.546418      24.289859       2.564182      -1.895634      19.295737       0.062764      24.053658           0.000002
            9             Zn      38.198940      30.404997       9.029965       0.629045     113.717805 0.21583578E+04  0.70921915E+05                                18.569356                           14.832526       0.697555       2.045416                    0.995063      50.331238     137.989246       0.487653       0.382242      -1.161148      -0.005208      -0.011425      -0.005426       0.013678      -0.010467       0.006143      -0.014508      -0.020086      -0.050952      -0.022446      -0.006014       0.028460             22.546418      22.938230      -0.152130       0.272034      24.916061       3.364107      19.784965           0.000002
           10             Zn      22.062703       9.267487      13.846263       0.629048     113.717296 0.21583472E+04  0.70921460E+05                                18.569292                           14.832481       0.697558       2.045417                    0.995063      50.331140     137.988747       0.487654       0.382241      -1.161149       0.002166       0.013184       0.002945       0.013682       0.011231       0.021487      -0.000895       0.018417       0.004051      -0.022444      -0.006013       0.028456             22.546343      18.323558       0.880467       1.002239      25.261994       1.610266      24.053476           0.000002
           11             Zn      26.289260      18.648532      25.656117       0.629041     113.717974 0.21583613E+04  0.70922053E+05                                18.569365                           14.832528       0.697569       2.045419                    0.995063      50.331310     137.989417       0.487654       0.382241      -1.161149       0.005208      -0.008930      -0.008972       0.013688      -0.002307       0.011914      -0.000122       0.020600       0.071103      -0.022442      -0.006012       0.028453             22.546442      22.938298      -0.205882       0.234069      22.469513       4.229094      22.231515           0.000002
           12             Zn      42.425497      16.143544       4.122049       0.629047     113.717912 0.21583528E+04  0.70921719E+05                                18.569380                           14.832512       0.697554       2.045417                    0.995063      50.331198     137.989155       0.487653       0.382242      -1.161148      -0.002164       0.007171       0.011442       0.013675      -0.024006      -0.003429      -0.004227       0.008996      -0.024220      -0.022447      -0.006013       0.028460             22.546499      18.323724      -1.238522      -0.496160      25.200044       1.632328      24.115728           0.000002
           13             Zn      42.425497      21.088736      22.205148       0.629048     113.717299 0.21583472E+04  0.70921459E+05                                18.569291                           14.832481       0.697558       2.045417                    0.995063      50.331142     137.988749       0.487654       0.382241      -1.161149      -0.002166      -0.007172      -0.011448       0.013682       0.024002       0.003427      -0.004227       0.008994      -0.024217      -0.022444      -0.006013       0.028456             22.546341      18.323561       1.238412       0.496034      25.199877       1.632223      24.115586           0.000002
           14             Zn      26.289260      18.583748       0.671080       0.629045     113.717816 0.21583573E+04  0.70921895E+05                                18.569357                           14.832524       0.697555       2.045416                    0.995063      50.331238     137.989249       0.487653       0.382242      -1.161148       0.005208       0.008924       0.008963       0.013678       0.002303      -0.011916      -0.000122       0.020606       0.071122      -0.022447      -0.006014       0.028460             22.546422      22.938235       0.205761      -0.234107      22.469557       4.229081      22.231473           0.000002
           15             Zn      22.062703      27.964793      12.480934       0.629047     113.717913 0.21583529E+04  0.70921722E+05                                18.569381                           14.832513       0.697554       2.045417                    0.995063      50.331197     137.989154       0.487653       0.382242      -1.161148       0.002164      -0.013178      -0.002947       0.013675      -0.011235      -0.021490      -0.000895       0.018419       0.004050      -0.022447      -0.006013       0.028460             22.546500      18.323721      -0.880622      -1.002301      25.262205       1.610356      24.053575           0.000002
           16             Zn      38.198940       6.827283      17.297232       0.629041     113.717963 0.21583618E+04  0.70922072E+05                                18.569364                           14.832531       0.697569       2.045419                    0.995063      50.331309     137.989414       0.487654       0.382241      -1.161149      -0.005208       0.011435       0.005429       0.013688       0.010464      -0.006146      -0.014505      -0.020080      -0.050937      -0.022441      -0.006012       0.028453             22.546439      22.938293       0.152054      -0.272135      24.916103       3.364090      19.784922           0.000002
           17             Zn      35.249573      13.475293       0.671080       0.629047     113.717911 0.21583527E+04  0.70921716E+05                                18.569380                           14.832512       0.697554       2.045417                    0.995063      50.331198     137.989153       0.487653       0.382242      -1.161148      -0.010330       0.000043       0.008961       0.013675      -0.010075       0.006063      -0.010258      -0.006311       0.071125      -0.022447      -0.006013       0.028460             22.546498      22.764924      -0.305892      -3.545567      22.642734      -2.317279      22.231836           0.000002
           18             Zn      25.012071      26.197191      22.205148       0.629041     113.717975 0.21583614E+04  0.70922055E+05                                18.569365                           14.832529       0.697569       2.045419                    0.995063      50.331309     137.989414       0.487654       0.382241      -1.161149       0.007299       0.001709      -0.011452       0.013688      -0.015895       0.001947       0.005079       0.037073      -0.024210      -0.022442      -0.006012       0.028453             22.546444      24.553356       2.358354      -1.661516      18.970227      -0.386549      24.115748           0.000002
           19             Zn      39.476129      29.667612      17.297232       0.629048     113.717312 0.21583475E+04  0.70921471E+05                                18.569293                           14.832482       0.697558       2.045417                    0.995063      50.331140     137.988745       0.487654       0.382241      -1.161149      -0.007294      -0.010224       0.005428       0.013682       0.003463       0.015636       0.001931       0.028168      -0.050943      -0.022443      -0.006013       0.028456             22.546345      24.553299       0.780425      -2.777300      23.300925      -1.917704      19.784812           0.000002
           20             Zn      29.238627       5.124465      12.480934       0.629045     113.717804 0.21583575E+04  0.70921904E+05                                18.569356                           14.832526       0.697554       2.045416                    0.995063      50.331238     137.989251       0.487653       0.382242      -1.161148       0.010332       0.008467      -0.002942       0.013678      -0.002359       0.011519      -0.018163      -0.028669       0.004055      -0.022446      -0.006014       0.028460             22.546421      22.764922       3.444604      -0.893462      20.820673      -1.673046      24.053668           0.000002
           21             Zn      19.057230      19.353525      17.297232       0.629045     113.717811 0.21583576E+04  0.70921907E+05                                18.569357                           14.832526       0.697554       2.045416                    0.995063      50.331238     137.989251       0.487653       0.382242      -1.161148       0.012499      -0.001202       0.005426       0.013678      -0.013931      -0.009493       0.012574      -0.008086      -0.050952      -0.022446      -0.006014       0.028460             22.546421      24.289859      -0.932493       3.049418      23.564460      -1.446452      19.784945           0.000002
           22             Zn      45.430970      22.759162      12.480934       0.629048     113.717289 0.21583475E+04  0.70921472E+05                                18.569291                           14.832482       0.697558       2.045417                    0.995063      50.331140     137.988745       0.487654       0.382241      -1.161149      -0.012501       0.004716      -0.002945       0.013682       0.013590       0.009968       0.019056       0.010245       0.004051      -0.022444      -0.006013       0.028456             22.546340      24.289893      -2.564187       1.895649      19.295657       0.062840      24.053469           0.000002
           23             Zn      35.193468      23.789379       0.671080       0.629041     113.717979 0.21583617E+04  0.70922068E+05                                18.569366                           14.832531       0.697569       2.045419                    0.995063      50.331308     137.989414       0.487654       0.382241      -1.161149       0.005130      -0.008975       0.008972       0.013688       0.007767       0.005851       0.010379      -0.014296       0.071103      -0.022442      -0.006012       0.028453             22.546443      22.408400       0.100053       3.779540      22.999410      -1.911831      22.231520           0.000002
           24             Zn      29.294732       8.562494      22.205148       0.629047     113.717928 0.21583529E+04  0.70921722E+05                                18.569382                           14.832513       0.697554       2.045417                    0.995063      50.331197     137.989152       0.487653       0.382242      -1.161148      -0.005128       0.005459      -0.011442       0.013675      -0.008108      -0.005375      -0.000857      -0.046077      -0.024220      -0.022447      -0.006013       0.028460             22.546503      22.408375      -3.596797       1.165558      21.115396      -1.245841      24.115737           0.000002
           25             Zn      39.476129      26.197191      22.205148       0.629048     113.717230 0.21583454E+04  0.70921386E+05                                18.569284                           14.832474       0.697558       2.045417                    0.995063      50.331121     137.988670       0.487655       0.382241      -1.161149      -0.007294       0.001710      -0.011448       0.013682       0.015895      -0.001947       0.005081       0.037075      -0.024218      -0.022443      -0.006012       0.028456             22.546333      24.553280      -2.358330       1.661558      18.970136      -0.386545      24.115582           0.000002
           26             Zn      29.238627      13.475293       0.671080       0.629046     113.717726 0.21583555E+04  0.70921821E+05                                18.569346                           14.832518       0.697555       2.045416                    0.995063      50.331218     137.989168       0.487653       0.382242      -1.161148       0.010333       0.000049       0.008963       0.013678       0.010074      -0.006064      -0.010259      -0.006315       0.071121      -0.022446      -0.006014       0.028460             22.546407      22.764897       0.305826       3.545428      22.642863      -2.317285      22.231460           0.000002
           27             Zn      35.249573       5.124465      12.480934       0.629048     113.717830 0.21583512E+04  0.70921653E+05                                18.569372                           14.832507       0.697554       2.045417                    0.995063      50.331177     137.989082       0.487653       0.382242      -1.161148      -0.010330       0.008463      -0.002947       0.013676       0.002358      -0.011520      -0.018162      -0.028669       0.004050      -0.022447      -0.006013       0.028460             22.546488      22.764929      -3.444752       0.893457      20.820971      -1.673191      24.053565           0.000002
           28             Zn      25.012071      29.667612      17.297232       0.629041     113.717899 0.21583599E+04  0.70921994E+05                                18.569357                           14.832524       0.697569       2.045419                    0.995063      50.331288     137.989334       0.487654       0.382241      -1.161149       0.007299      -0.010228       0.005429       0.013688      -0.003463      -0.015634       0.001930       0.028163      -0.050936      -0.022441      -0.006012       0.028453             22.546432      24.553339      -0.780377       2.777314      23.301052      -1.917726      19.784905           0.000002
           29             Zn      29.294732      23.789379       0.671080       0.629048     113.717850 0.21583514E+04  0.70921661E+05                                18.569374                           14.832507       0.697555       2.045417                    0.995063      50.331177     137.989078       0.487653       0.382242      -1.161148      -0.005128      -0.008968       0.008961       0.013676      -0.007770      -0.005852       0.010380      -0.014294       0.071123      -0.022447      -0.006013       0.028460             22.546490      22.408363      -0.100026      -3.779605      22.999285      -1.911916      22.231822           0.000002
           30             Zn      35.193468       8.562494      22.205148       0.629041     113.717899 0.21583597E+04  0.70921983E+05                                18.569357                           14.832523       0.697569       2.045419                    0.995063      50.331288     137.989333       0.487654       0.382241      -1.161149       0.005130       0.005467      -0.011453       0.013688       0.008105       0.005372      -0.000854      -0.046066      -0.024210      -0.022441      -0.006011       0.028452             22.546432      22.408402       3.596735      -1.165515      21.115162      -1.245641      24.115732           0.000002
           31             Zn      45.430970      19.353525      17.297232       0.629048     113.717222 0.21583456E+04  0.70921395E+05                                18.569284                           14.832476       0.697557       2.045417                    0.995063      50.331121     137.988675       0.487655       0.382241      -1.161149      -0.012501      -0.001205       0.005428       0.013682       0.013928       0.009490       0.012575      -0.008086      -0.050941      -0.022443      -0.006013       0.028456             22.546331      24.289879       0.932504      -3.049427      23.564314      -1.446363      19.784800           0.000002
           32             Zn      19.057230      22.759162      12.480934       0.629046     113.717717 0.21583559E+04  0.70921836E+05                                18.569346                           14.832519       0.697555       2.045416                    0.995063      50.331216     137.989164       0.487653       0.382242      -1.161148       0.012499       0.004715      -0.002942       0.013679      -0.013594      -0.009969       0.019057       0.010249       0.004057      -0.022446      -0.006014       0.028459             22.546406      24.289844       2.564182      -1.895632      19.295729       0.062757      24.053644           0.000002
           33             Zn      26.289260       6.827283      17.297232       0.629046     113.717724 0.21583560E+04  0.70921840E+05                                18.569347                           14.832520       0.697555       2.045416                    0.995063      50.331217     137.989168       0.487653       0.382242      -1.161148       0.005208       0.011425       0.005426       0.013679      -0.010467       0.006143      -0.014508      -0.020085      -0.050950      -0.022446      -0.006014       0.028459             22.546407      22.938215      -0.152129       0.272031      24.916044       3.364108      19.784961           0.000002
           34             Zn      42.425497      27.964793      12.480934       0.629048     113.717217 0.21583454E+04  0.70921387E+05                                18.569283                           14.832475       0.697558       2.045417                    0.995063      50.331120     137.988669       0.487655       0.382241      -1.161149      -0.002166      -0.013184      -0.002946       0.013682       0.011231       0.021487      -0.000895       0.018417       0.004052      -0.022443      -0.006013       0.028456             22.546331      18.323548       0.880464       1.002232      25.261981       1.610268      24.053463           0.000002
           35             Zn      38.198940      18.583748       0.671080       0.629041     113.717893 0.21583595E+04  0.70921977E+05                                18.569356                           14.832522       0.697569       2.045419                    0.995063      50.331289     137.989338       0.487654       0.382241      -1.161149      -0.005208       0.008930       0.008971       0.013688      -0.002307       0.011914      -0.000122       0.020600       0.071101      -0.022441      -0.006012       0.028453             22.546430      22.938282      -0.205879       0.234066      22.469508       4.229092      22.231499           0.000002
           36             Zn      22.062703      21.088736      22.205148       0.629048     113.717833 0.21583510E+04  0.70921645E+05                                18.569371                           14.832505       0.697555       2.045417                    0.995063      50.331178     137.989077       0.487653       0.382242      -1.161148       0.002164      -0.007171      -0.011442       0.013675      -0.024005      -0.003429      -0.004227       0.008996      -0.024221      -0.022447      -0.006013       0.028460             22.546487      18.323714      -1.238515      -0.496159      25.200032       1.632330      24.115713           0.000002
           37             Zn      22.062703      16.143544       4.122049       0.629048     113.717217 0.21583454E+04  0.70921384E+05                                18.569282                           14.832474       0.697558       2.045417                    0.995063      50.331121     137.988670       0.487655       0.382241      -1.161149       0.002166       0.007172       0.011448       0.013682       0.024002       0.003427      -0.004227       0.008994      -0.024218      -0.022443      -0.006012       0.028456             22.546329      18.323551       1.238404       0.496034      25.199865       1.632225      24.115572           0.000002
           38             Zn      38.198940      18.648532      25.656117       0.629046     113.717736 0.21583555E+04  0.70921821E+05                                18.569348                           14.832518       0.697555       2.045416                    0.995063      50.331218     137.989171       0.487653       0.382242      -1.161148      -0.005208      -0.008924      -0.008963       0.013678       0.002302      -0.011916      -0.000122       0.020606       0.071121      -0.022446      -0.006014       0.028460             22.546409      22.938219       0.205759      -0.234105      22.469552       4.229078      22.231456           0.000002
           39             Zn      42.425497       9.267487      13.846263       0.629048     113.717830 0.21583511E+04  0.70921646E+05                                18.569372                           14.832506       0.697554       2.045417                    0.995063      50.331176     137.989075       0.487653       0.382242      -1.161148      -0.002164       0.013178       0.002947       0.013676      -0.011235      -0.021489      -0.000895       0.018419       0.004051      -0.022447      -0.006013       0.028460             22.546488      18.323711      -0.880619      -1.002294      25.262192       1.610358      24.053561           0.000002
           40             Zn      26.289260      30.404997       9.029965       0.629041     113.717881 0.21583600E+04  0.70921997E+05                                18.569355                           14.832524       0.697569       2.045419                    0.995063      50.331288     137.989336       0.487654       0.382241      -1.161149       0.005208      -0.011435      -0.005429       0.013688       0.010464      -0.006146      -0.014505      -0.020079      -0.050935      -0.022441      -0.006012       0.028452             22.546427      22.938278       0.152052      -0.272131      24.916086       3.364092      19.784918           0.000002
           41             Zn      29.238627      23.756987      25.656117       0.629048     113.717832 0.21583510E+04  0.70921643E+05                                18.569371                           14.832505       0.697555       2.045417                    0.995063      50.331178     137.989076       0.487653       0.382242      -1.161148       0.010330      -0.000043      -0.008961       0.013675      -0.010075       0.006063      -0.010258      -0.006312       0.071123      -0.022447      -0.006013       0.028460             22.546486      22.764914      -0.305886      -3.545566      22.642724      -2.317275      22.231820           0.000002
           42             Zn      39.476129      11.035089       4.122049       0.629041     113.717893 0.21583595E+04  0.70921979E+05                                18.569356                           14.832522       0.697569       2.045419                    0.995063      50.331288     137.989335       0.487654       0.382241      -1.161149      -0.007299      -0.001709       0.011453       0.013688      -0.015894       0.001947       0.005079       0.037072      -0.024210      -0.022441      -0.006012       0.028453             22.546431      24.553338       2.358356      -1.661517      18.970223      -0.386550      24.115733           0.000002
           43             Zn      25.012071       7.564668       9.029965       0.629048     113.717233 0.21583457E+04  0.70921399E+05                                18.569285                           14.832476       0.697558       2.045417                    0.995063      50.331120     137.988669       0.487655       0.382241      -1.161149       0.007294       0.010224      -0.005428       0.013682       0.003462       0.015635       0.001932       0.028167      -0.050941      -0.022443      -0.006013       0.028456             22.546333      24.553281       0.780425      -2.777303      23.300911      -1.917702      19.784808           0.000002
           44             Zn      35.249573      32.107815      13.846263       0.629046     113.717723 0.21583557E+04  0.70921830E+05                                18.569347                           14.832519       0.697554       2.045416                    0.995063      50.331217     137.989173       0.487653       0.382242      -1.161148      -0.010333      -0.008467       0.002942       0.013679      -0.002359       0.011519      -0.018162      -0.028669       0.004057      -0.022446      -0.006014       0.028459             22.546409      22.764912       3.444601      -0.893468      20.820660      -1.673041      24.053655           0.000002
           45             Zn      45.430970      17.878755       9.029965       0.629046     113.717732 0.21583558E+04  0.70921834E+05                                18.569348                           14.832519       0.697554       2.045416                    0.995063      50.331218     137.989173       0.487653       0.382242      -1.161148      -0.012499       0.001202      -0.005426       0.013679      -0.013931      -0.009493       0.012574      -0.008087      -0.050951      -0.022446      -0.006014       0.028459             22.546409      24.289844      -0.932492       3.049417      23.564442      -1.446456      19.784941           0.000002
           46             Zn      19.057230      14.473118      13.846263       0.629048     113.717209 0.21583457E+04  0.70921398E+05                                18.569282                           14.832476       0.697558       2.045417                    0.995063      50.331119     137.988667       0.487654       0.382241      -1.161149       0.012501      -0.004716       0.002946       0.013682       0.013590       0.009968       0.019056       0.010245       0.004052      -0.022443      -0.006013       0.028456             22.546328      24.289879      -2.564187       1.895647      19.295649       0.062833      24.053457           0.000002
           47             Zn      29.294732      13.442901      25.656117       0.629041     113.717895 0.21583599E+04  0.70921995E+05                                18.569357                           14.832524       0.697569       2.045419                    0.995063      50.331288     137.989337       0.487654       0.382241      -1.161149      -0.005130       0.008976      -0.008972       0.013688       0.007767       0.005851       0.010379      -0.014295       0.071101      -0.022441      -0.006012       0.028453             22.546430      22.408394       0.100049       3.779537      22.999394      -1.911831      22.231504           0.000002
           48             Zn      35.193468      28.669786       4.122049       0.629048     113.717849 0.21583511E+04  0.70921649E+05                                18.569373                           14.832506       0.697555       2.045417                    0.995063      50.331177     137.989074       0.487653       0.382242      -1.161148       0.005128      -0.005459       0.011442       0.013676      -0.008107      -0.005375      -0.000857      -0.046075      -0.024221      -0.022447      -0.006013       0.028459             22.546490      22.408370      -3.596792       1.165560      21.115379      -1.245841      24.115722           0.000002
           49              H      22.029169      10.317065       5.431301       0.113413       1.163964 0.84960714E+01  0.84155533E+02                                 1.794634                            1.679945      -0.817563       2.487691                    0.999231       3.415512       9.414600       0.496407       1.245671      -0.718104       0.011547       0.008362       0.026796       0.030353       0.004059      -0.002597       0.006944       0.019994       0.037708      -0.018784       0.004367       0.014417              1.854034       1.821809       0.119773       0.428550       1.499507       0.109324       2.240786           0.000000
           50              H      19.836570       9.825599       5.589264       0.095878       1.080667 0.75020686E+01  0.71365747E+02                                 1.633335                            1.519016      -0.768432       2.496066                    0.999436       3.319945       8.699243       0.558241       1.153387      -0.738909      -0.015715       0.003365       0.033917       0.037532       0.008542      -0.001649       0.007006       0.031687       0.032424      -0.024856       0.012226       0.012630              1.716390       1.561171      -0.033976      -0.377156       1.432813      -0.111598       2.155185          -0.000001
           51              H      26.723910       8.384709       2.998668       0.102531       1.240801 0.91461807E+01  0.91595863E+02                                 1.817283                            1.701390      -0.902042       2.437235                    0.998752       3.426372       9.268364       0.515312       1.186860      -0.732272      -0.015053      -0.018686       0.021236       0.032043       0.001862      -0.012063      -0.006330      -0.021070      -0.018006      -0.019139       0.002334       0.016804              1.882431       1.893218       0.291541      -0.499860       1.685697      -0.322881       2.068378           0.000001
           52              H      28.049143       7.131843       1.800780       0.094371       1.167373 0.81996867E+01  0.78795676E+02                                 1.653280                            1.540385      -0.714654       2.522928                    0.999803       3.178797       8.047062       0.587366       1.085156      -0.759398      -0.002719      -0.029595      -0.000709       0.029728       0.000749      -0.017948       0.001117      -0.014760      -0.021240      -0.023533       0.010946       0.012586              1.670068       1.325608       0.096053       0.000574       2.294158      -0.079037       1.390439          -0.000001
           53              H      26.104823      12.424412       6.913522       0.111758       1.014343 0.71103575E+01  0.68569424E+02                                 1.735016                            1.607546      -1.059363       2.371106                    0.996695       3.684720      10.619644       0.466015       1.362909      -0.689788       0.014413      -0.027159       0.005797       0.031288      -0.007222       0.012525      -0.000189      -0.008090       0.018354      -0.016800       0.001931       0.014869              1.804071       1.635108      -0.557869       0.030590       2.306704      -0.045667       1.470402           0.000000
           54              H      26.465957      13.902533       8.606361       0.101615       1.161595 0.81949721E+01  0.79747312E+02                                 1.730996                            1.603190      -0.782232       2.497140                    0.999448       3.303533       8.772737       0.535160       1.176126      -0.734858       0.025050      -0.010192       0.028368       0.039193      -0.011844       0.015255       0.009486      -0.012987       0.008651      -0.026085       0.012012       0.014073              1.775451       1.674952      -0.184492       0.410054       1.545512      -0.315879       2.105890          -0.000008
           55              H      28.126528      11.007724       4.983738       0.107558       1.122427 0.79022004E+01  0.78088341E+02                                 1.846644                            1.687111      -1.131294       2.335953                    0.995628       3.728716      10.807833       0.458878       1.350736      -0.692715       0.007781       0.016548      -0.027147       0.032732       0.008050      -0.002600      -0.012576       0.011011       0.001750      -0.016706       0.001215       0.015491              1.985688       1.676679       0.086480      -0.093024       1.747473      -0.662614       2.532913           0.000001
           56              H      29.957993      10.840178       6.223749       0.099324       1.098545 0.67805927E+01  0.63337737E+02                                 1.703575                            1.472963      -0.893276       2.442538                    0.998705       3.345504       8.889249       0.546467       1.199906      -0.726496       0.028618       0.017526      -0.010377       0.035126       0.006706       0.009225      -0.013188       0.020515      -0.000947      -0.022814       0.007055       0.015759              1.901552       2.442593       0.615411      -0.575836       1.579423      -0.436101       1.682641          -0.000001
           57              H      17.643972      12.588234       1.666512       0.113412       1.164005 0.84964683E+01  0.84160778E+02                                 1.794704                            1.680006      -0.817594       2.487676                    0.999231       3.415603       9.415045       0.496387       1.245703      -0.718097      -0.017051      -0.011538      -0.022301       0.030351       0.015571       0.005542      -0.001204      -0.003041       0.012439      -0.018783       0.004368       0.014415              1.854108       1.890701       0.152986       0.452056       1.514963       0.128215       2.156661           0.000000
           58              H      17.231247      11.575516       3.635786       0.095877       1.080670 0.75021066E+01  0.71366349E+02                                 1.633354                            1.519033      -0.768439       2.496062                    0.999436       3.319955       8.699343       0.558230       1.153407      -0.738904      -0.025750      -0.027305      -0.000061       0.037532       0.017870       0.004946      -0.004780      -0.001645       0.033958      -0.024856       0.012225       0.012631              1.716411       2.019638       0.414142      -0.060295       1.797456      -0.078431       1.332138          -0.000001
           59              H      34.636612      27.041805      25.882267       0.102531       1.240811 0.91463105E+01  0.91597928E+02                                 1.817332                            1.701434      -0.902027       2.437242                    0.998752       3.426404       9.268635       0.515289       1.186904      -0.732261      -0.028127      -0.006245       0.014022       0.032043      -0.002934      -0.015458       0.002234       0.003152      -0.029404      -0.019139       0.002334       0.016805              1.882483       2.245300       0.392249      -0.428676       1.684674      -0.198054       1.717475           0.000001
           60              H      34.891341      29.206862      25.790122       0.094370       1.167418 0.82001249E+01  0.78801444E+02                                 1.653364                            1.540457      -0.714671       2.522920                    0.999803       3.178914       8.047606       0.587330       1.085200      -0.759385      -0.016506       0.018495       0.016408       0.029728       0.002086      -0.017004       0.001376      -0.014035      -0.029281      -0.023534       0.010947       0.012587              1.670154       1.766288      -0.337632      -0.306092       1.646636       0.305722       1.597538          -0.000001
           61              H      33.772470      22.145760      23.178464       0.111759       1.014336 0.71102929E+01  0.68568567E+02                                 1.735000                            1.607533      -1.059355       2.371110                    0.996696       3.684696      10.619517       0.466021       1.362898      -0.689790      -0.020414       0.023695      -0.000898       0.031289      -0.006389       0.013116       0.004981       0.006533      -0.007908      -0.016800       0.001930       0.014870              1.804054       1.792210      -0.534692       0.046974       2.281059       0.018936       1.338893           0.000000
           62              H      33.243667      20.570835      21.622527       0.101616       1.161588 0.81948015E+01  0.79743890E+02                                 1.730863                            1.603075      -0.782218       2.497147                    0.999448       3.303402       8.771808       0.535237       1.175982      -0.734892      -0.029047       0.007886      -0.025105       0.039194      -0.009394       0.016990       0.009707      -0.012357      -0.005030      -0.026085       0.012013       0.014072              1.775310       2.216711      -0.125064       0.452011       1.433362      -0.084641       1.675858          -0.000008
           63              H      34.530207      25.167160      22.838843       0.107557       1.122425 0.79021964E+01  0.78088370E+02                                 1.846650                            1.687117      -1.131301       2.335949                    0.995628       3.728720      10.807885       0.458874       1.350747      -0.692713       0.031719       0.006257      -0.005105       0.032731       0.002942      -0.006212      -0.008087       0.023707       0.009252      -0.016706       0.001215       0.015491              1.985696       2.895828       0.194655      -0.016536       1.466006      -0.132070       1.595253           0.000001
           64              H      33.421010      25.751706      21.009103       0.099324       1.098543 0.67805692E+01  0.63337324E+02                                 1.703556                            1.472948      -0.893278       2.442537                    0.998705       3.345492       8.889140       0.546478       1.199885      -0.726501       0.018592       0.009731      -0.028169       0.035126      -0.001937       0.003113      -0.010394       0.028416       0.032111      -0.022813       0.007055       0.015759              1.901531       2.059368       0.397619      -0.729824       1.455663      -0.527825       2.189561          -0.000001
           65              H      14.600128       5.767280      11.312797       0.113414       1.163960 0.84960620E+01  0.84155701E+02                                 1.794654                            1.679964      -0.817558       2.487695                    0.999231       3.415543       9.414804       0.496394       1.245700      -0.718098       0.017051      -0.024873      -0.003446       0.030353      -0.010418      -0.012834      -0.002411      -0.006466       0.002175      -0.018785       0.004368       0.014417              1.854056       1.890648      -0.477176       0.006447       2.165880      -0.101937       1.505639           0.000000
           66              H      15.012853       7.286357       9.701572       0.095878       1.080669 0.75020925E+01  0.71366113E+02                                 1.633346                            1.519025      -0.768432       2.496066                    0.999436       3.319955       8.699310       0.558236       1.153397      -0.738907       0.025750      -0.009159      -0.025723       0.037532      -0.010620      -0.015199      -0.008795      -0.013003      -0.000113      -0.024857       0.012226       0.012631              1.716403       2.019628      -0.081200      -0.410554       1.334537       0.085233       1.795044          -0.000001
           67              H      29.851588      33.415971      16.867835       0.102531       1.240819 0.91464033E+01  0.91599351E+02                                 1.817358                            1.701455      -0.902037       2.437239                    0.998752       3.426468       9.268919       0.515279       1.186921      -0.732257       0.028127       0.011138      -0.010562       0.032043       0.015549      -0.002386       0.005863       0.013417       0.001388      -0.019137       0.002335       0.016802              1.882511       2.245335       0.273416      -0.512721       1.589365      -0.164355       1.812831           0.000001
           68              H      29.596859      34.050782      18.939786       0.094370       1.167357 0.81996460E+01  0.78796028E+02                                 1.653329                            1.540429      -0.714670       2.522921                    0.999803       3.178920       8.047692       0.587323       1.085225      -0.759378       0.016507       0.021635       0.011968       0.029728       0.015335      -0.007635       0.007877       0.004352       0.025881      -0.023534       0.010947       0.012587              1.670117       1.766248       0.401114       0.216281       1.795110       0.253202       1.448992          -0.000001
           69              H      30.715730      29.234786      13.153068       0.111758       1.014339 0.71103201E+01  0.68568898E+02                                 1.735003                            1.607536      -1.059367       2.371103                    0.996695       3.684703      10.619544       0.466020       1.362898      -0.689790       0.020414       0.007052       0.022639       0.031288      -0.010237       0.010395       0.004090       0.004013      -0.015466      -0.016800       0.001930       0.014870              1.804058       1.792213       0.133943       0.519771       1.455484       0.310824       2.164477           0.000000
           70              H      31.244533      27.242859      12.186859       0.101617       1.161614 0.81950409E+01  0.79746999E+02                                 1.730914                            1.603119      -0.782212       2.497150                    0.999448       3.303401       8.771919       0.535219       1.176012      -0.734886       0.029047      -0.021041       0.015803       0.039194      -0.012888       0.014519       0.010282      -0.010729      -0.000147      -0.026086       0.012013       0.014072              1.775364       2.216785      -0.384491       0.268595       1.595759      -0.142048       1.513548          -0.000008
           71              H      29.957993      29.921722      16.114877       0.107557       1.122428 0.79022149E+01  0.78088594E+02                                 1.846652                            1.687118      -1.131305       2.335948                    0.995628       3.728728      10.807909       0.458874       1.350746      -0.692713      -0.031719      -0.002727       0.007601       0.032731       0.004875      -0.004846      -0.011469       0.014141      -0.019446      -0.016707       0.001215       0.015491              1.985698       2.895832      -0.049297      -0.189034       1.497882      -0.143339       1.563379           0.000001
           72              H      31.067190      28.391475      17.275907       0.099324       1.098534 0.67805153E+01  0.63336596E+02                                 1.703535                            1.472933      -0.893280       2.442536                    0.998705       3.345475       8.889034       0.546486       1.199871      -0.726504      -0.018592      -0.023315       0.018564       0.035126      -0.002290       0.002863      -0.017595       0.008048      -0.028993      -0.022813       0.007054       0.015759              1.901502       2.059336       0.555529      -0.618137       1.776233      -0.641156       1.868937          -0.000001
           73              H      10.214931       8.559701       7.916588       0.113408       1.163974 0.84961852E+01  0.84157193E+02                                 1.794664                            1.679971      -0.817523       2.487705                    0.999231       3.415583       9.414917       0.496396       1.245692      -0.718099      -0.011547       0.028050      -0.001048       0.030352       0.001095      -0.004694      -0.003666      -0.010013      -0.052322      -0.018784       0.004368       0.014416              1.854066       1.821838      -0.443977       0.029929       2.227178      -0.147937       1.513180           0.000000
           74              H      12.407530       8.544808       7.400575       0.095876       1.080678 0.75021690E+01  0.71366935E+02                                 1.633346                            1.519026      -0.768442       2.496058                    0.999436       3.319966       8.699310       0.558240       1.153386      -0.738909       0.015715       0.033099      -0.008133       0.037532      -0.001293      -0.008604      -0.004625      -0.001211      -0.066268      -0.024856       0.012226       0.012630              1.716402       1.561181       0.366916      -0.093687       2.004792      -0.313822       1.583232          -0.000001
           75              H      37.764290       5.622074       6.905624       0.102532       1.240783 0.91460432E+01  0.91594259E+02                                 1.817276                            1.701386      -0.902035       2.437239                    0.998752       3.426360       9.268359       0.515309       1.186871      -0.732269       0.015054       0.013793      -0.024696       0.032043       0.010752      -0.005777       0.001216       0.000275       0.046028      -0.019138       0.002334       0.016804              1.882423       1.893210       0.374090      -0.441482       1.822909      -0.371391       1.931149           0.000001
           76              H      36.439057       4.075073       6.123706       0.094370       1.167507 0.82008709E+01  0.78810489E+02                                 1.653467                            1.540544      -0.714665       2.522923                    0.999803       3.178937       8.047788       0.587304       1.085224      -0.759380       0.002720      -0.010535      -0.027665       0.029727       0.016672      -0.006690       0.006528       0.000539       0.024645      -0.023533       0.010945       0.012588              1.670260       1.325736      -0.032564      -0.090385       1.441323       0.222579       2.243721          -0.000001
           77              H      38.383377      10.659602       9.409340       0.111758       1.014347 0.71103957E+01  0.68569908E+02                                 1.735021                            1.607552      -1.059380       2.371097                    0.996695       3.684737      10.619714       0.466014       1.362911      -0.689787      -0.014414      -0.003587      -0.027538       0.031289      -0.009404       0.010985      -0.001760      -0.012534       0.005025      -0.016801       0.001931       0.014871              1.804078       1.635115       0.157114       0.536162       1.534625       0.227303       2.242493           0.000000
           78              H      38.022243      12.748333      10.238647       0.101617       1.161586 0.81947840E+01  0.79743681E+02                                 1.730865                            1.603078      -0.782205       2.497154                    0.999448       3.303370       8.771722       0.535235       1.175988      -0.734891      -0.025052       0.023348      -0.019066       0.039195      -0.010435       0.016254       0.008059      -0.017014      -0.003462      -0.026086       0.012014       0.014072              1.775312       1.674829      -0.325069       0.310587       1.844937      -0.421739       1.806170          -0.000008
           79              H      36.361672       8.367955       8.716935       0.107558       1.122419 0.79021377E+01  0.78087597E+02                                 1.846637                            1.687106      -1.131300       2.335951                    0.995628       3.728724      10.807862       0.458878       1.350738      -0.692714      -0.007781      -0.020079       0.024651       0.032732      -0.000234      -0.008458      -0.011786       0.013243       0.008446      -0.016707       0.001215       0.015492              1.985680       1.676674       0.058877      -0.112543       2.029153      -0.762200       2.251212           0.000001
           80              H      34.530207       9.481200       8.145635       0.099324       1.098531 0.67804910E+01  0.63336277E+02                                 1.703528                            1.472928      -0.893276       2.442538                    0.998705       3.345467       8.888990       0.546489       1.199867      -0.726506      -0.028618      -0.003942       0.019983       0.035126      -0.010933      -0.003248      -0.013332       0.020106      -0.002171      -0.022813       0.007055       0.015758              1.901494       2.442514       0.337749      -0.772126       1.397028      -0.371609       1.864940          -0.000001
           81              H      18.201794       6.349965       1.666512       0.113414       1.163959 0.84960542E+01  0.84155606E+02                                 1.794654                            1.679963      -0.817554       2.487697                    0.999231       3.415542       9.414801       0.496394       1.245700      -0.718098      -0.001468       0.020537      -0.022302       0.030353      -0.009104      -0.003812      -0.004200      -0.025451       0.012443      -0.018785       0.004368       0.014417              1.854055       1.476372       0.086201      -0.114985       1.929202      -0.455578       2.156590           0.000000
           82              H      17.531117       7.213754       3.635786       0.095878       1.080669 0.75020872E+01  0.71366054E+02                                 1.633346                            1.519025      -0.768432       2.496066                    0.999436       3.319955       8.699311       0.558236       1.153398      -0.738906      -0.010772       0.035953      -0.000061       0.037532      -0.009648      -0.006612      -0.001894      -0.030129       0.033958      -0.024857       0.012226       0.012631              1.716403       1.494337      -0.110865      -0.037776       2.322739       0.091432       1.332132          -0.000001
           83              H      38.344684      12.331331      25.882267       0.102531       1.240818 0.91464002E+01  0.91599315E+02                                 1.817357                            1.701455      -0.902037       2.437239                    0.998752       3.426468       9.268920       0.515279       1.186922      -0.732257       0.008655       0.027481       0.014021       0.032043       0.002832       0.009662       0.012268       0.003505      -0.029407      -0.019137       0.002335       0.016802              1.882511       1.485151       0.046634       0.042818       2.444882       0.470283       1.717499           0.000001
           84              H      40.092314      11.028201      25.790122       0.094370       1.167357 0.81996469E+01  0.78796037E+02                                 1.653329                            1.540429      -0.714670       2.522921                    0.999803       3.178921       8.047694       0.587323       1.085224      -0.759378       0.024270       0.005048       0.016408       0.029728      -0.007121       0.009693       0.014037       0.003405      -0.029283      -0.023534       0.010947       0.012587              1.670117       1.968894       0.220619       0.417792       1.443951       0.112219       1.597505          -0.000001
           85              H      34.536656      15.527722      23.178464       0.111758       1.014340 0.71103284E+01  0.68568990E+02                                 1.735003                            1.607536      -1.059367       2.371103                    0.996695       3.684704      10.619544       0.466020       1.362897      -0.689790       0.030727       0.005832      -0.000898       0.031288       0.006023      -0.002245      -0.013850       0.007799      -0.007907      -0.016800       0.001930       0.014870              1.804058       2.621909       0.055667      -0.007087       1.451369      -0.050149       1.338896           0.000000
           86              H      33.437132      16.773142      21.622527       0.101617       1.161614 0.81950366E+01  0.79746944E+02                                 1.730913                            1.603118      -0.782212       2.497150                    0.999448       3.303401       8.771917       0.535219       1.176011      -0.734886       0.021353       0.021213      -0.025105       0.039194      -0.000655      -0.000090      -0.019568       0.022448      -0.005033      -0.026086       0.012013       0.014072              1.775363       1.737560       0.401751      -0.299322       1.912623      -0.349149       1.675907          -0.000008
           87              H      36.774396      13.360804      22.838843       0.107557       1.122427 0.79022073E+01  0.78088504E+02                                 1.846651                            1.687118      -1.131305       2.335948                    0.995628       3.728728      10.807910       0.458874       1.350746      -0.692713      -0.010440      -0.030599      -0.005105       0.032731       0.008794      -0.003897       0.009422      -0.016952       0.009253      -0.016707       0.001215       0.015491              1.985697       1.654887       0.521804      -0.106108       2.706950       0.080354       1.595253           0.000001
           88              H      37.835227      14.029123      21.009103       0.099324       1.098534 0.67805140E+01  0.63336580E+02                                 1.703534                            1.472933      -0.893279       2.442536                    0.998705       3.345475       8.889033       0.546487       1.199871      -0.726504      -0.000869      -0.020966      -0.028169       0.035126       0.013273      -0.010558       0.002501      -0.010855       0.032112      -0.022813       0.007054       0.015759              1.901501       1.262228       0.062601      -0.092197       2.252751       0.895934       2.189525          -0.000001
           89              H      14.042306       3.687857       5.431301       0.113408       1.163975 0.84961876E+01  0.84157226E+02                                 1.794664                            1.679971      -0.817523       2.487705                    0.999231       3.415582       9.414916       0.496396       1.245693      -0.718099       0.001468      -0.014181       0.026795       0.030352       0.006628       0.007312      -0.001223      -0.017030       0.037704      -0.018784       0.004368       0.014416              1.854066       1.476378       0.079676      -0.119602       1.844990      -0.425809       2.240830           0.000000
           90              H      14.712983       5.832437       5.589264       0.095876       1.080678 0.75021698E+01  0.71366945E+02                                 1.633346                            1.519026      -0.768442       2.496058                    0.999436       3.319966       8.699310       0.558240       1.153386      -0.738909       0.010772       0.011927       0.033917       0.037532       0.009449       0.006892      -0.002075      -0.030640       0.032425      -0.024856       0.012226       0.012630              1.716402       1.494336       0.072569       0.091932       1.499668       0.382431       2.155202          -0.000001
           91              H      26.143516      28.512480       2.998668       0.102532       1.240784 0.91460453E+01  0.91594285E+02                                 1.817277                            1.701386      -0.902035       2.437239                    0.998752       3.426360       9.268359       0.515309       1.186871      -0.732269      -0.008656       0.022380       0.021236       0.032043      -0.010054       0.000550       0.013612       0.007308      -0.018003      -0.019138       0.002334       0.016804              1.882423       1.485091      -0.055909      -0.029691       2.093807       0.594327       2.068370           0.000001
           92              H      24.395886      27.991228       1.800780       0.094370       1.167507 0.82008766E+01  0.78810561E+02                                 1.653468                            1.540545      -0.714665       2.522923                    0.999803       3.178937       8.047790       0.587303       1.085224      -0.759380      -0.024270       0.017152      -0.000710       0.029727      -0.006765       0.009945       0.014984       0.006080      -0.021243      -0.023533       0.010945       0.012588              1.670261       1.969084      -0.467508      -0.068748       1.651119       0.039030       1.390580          -0.000001
           93              H      29.951544      27.028774       6.913522       0.111758       1.014348 0.71104040E+01  0.68570000E+02                                 1.735022                            1.607552      -1.059380       2.371097                    0.996695       3.684738      10.619714       0.466014       1.362910      -0.689787      -0.030727       0.001097       0.005797       0.031289       0.000107      -0.006427      -0.010755       0.016554       0.018355      -0.016801       0.001931       0.014871              1.804078       2.621941      -0.011874      -0.054847       1.319884      -0.003658       1.470408           0.000000
           94              H      31.051068      25.976962       8.606361       0.101617       1.161586 0.81947838E+01  0.79743680E+02                                 1.730865                            1.603078      -0.782205       2.497154                    0.999448       3.303370       8.771723       0.535235       1.175988      -0.734891      -0.021353      -0.016599       0.028368       0.039195       0.000303       0.000587      -0.017956       0.027007       0.008642      -0.026086       0.012014       0.014072              1.775312       1.737510       0.148280      -0.478526       1.482717      -0.197158       2.105709          -0.000008
           95              H      27.713804      25.986270       4.983738       0.107558       1.122419 0.79021409E+01  0.78087636E+02                                 1.846637                            1.687106      -1.131300       2.335951                    0.995628       3.728724      10.807862       0.458878       1.350738      -0.692714       0.010441      -0.015013      -0.027147       0.032732       0.000742      -0.009591       0.008538      -0.019452       0.001752      -0.016707       0.001215       0.015492              1.985680       1.654874      -0.073894      -0.527324       1.769267       0.411865       2.532899           0.000001
           96              H      26.652973      24.483947       6.223749       0.099324       1.098532 0.67804935E+01  0.63336305E+02                                 1.703528                            1.472928      -0.893276       2.442538                    0.998705       3.345467       8.888990       0.546489       1.199867      -0.726506       0.000869      -0.033547      -0.010377       0.035126       0.005530      -0.016033      -0.001395      -0.021874      -0.000946      -0.022813       0.007055       0.015758              1.901495       1.262224       0.066057      -0.089752       2.759670       0.716705       1.682590          -0.000001
           97              H      18.427503      14.797970       7.916588       0.113413       1.163964 0.84960724E+01  0.84155540E+02                                 1.794634                            1.679945      -0.817564       2.487691                    0.999231       3.415512       9.414598       0.496408       1.245670      -0.718104       0.030066      -0.004025      -0.001049       0.030353      -0.004885      -0.000828       0.005897       0.003110      -0.052322      -0.018784       0.004367       0.014417              1.854034       2.510289       0.046471      -0.143077       1.538655       0.048048       1.513157           0.000000
           98              H      17.318306      12.906570       7.400575       0.095878       1.080666 0.75020662E+01  0.71365716E+02                                 1.633335                            1.519016      -0.768433       2.496065                    0.999436       3.319945       8.699241       0.558242       1.153387      -0.738909       0.020807      -0.030159      -0.008133       0.037532       0.000122       0.000296       0.009764       0.002843      -0.066267      -0.024856       0.012225       0.012630              1.716389       1.576122      -0.375543      -0.224932       1.989826       0.238044       1.583220          -0.000001
           99              H      18.230814      20.332548       6.905624       0.102531       1.240800 0.91461702E+01  0.91595735E+02                                 1.817283                            1.701389      -0.902042       2.437235                    0.998752       3.426372       9.268364       0.515312       1.186860      -0.732272       0.004418      -0.019933      -0.024696       0.032043      -0.005257       0.003942       0.004394      -0.018763       0.046030      -0.019139       0.002334       0.016804              1.882430       1.516516      -0.156603      -0.100893       2.199614       0.568036       1.931159           0.000001
          100              H      17.553688      22.253734       6.123706       0.094371       1.167373 0.81996848E+01  0.78795651E+02                                 1.653280                            1.540384      -0.714654       2.522928                    0.999803       3.178797       8.047061       0.587366       1.085156      -0.759398      -0.010482       0.002912      -0.027666       0.029728      -0.008103       0.008996       0.002530      -0.029147       0.024654      -0.023533       0.010946       0.012586              1.670067       1.440479      -0.033762       0.237908       1.326302      -0.033008       2.243422          -0.000001
          101              H      22.283898      17.277640       9.409340       0.111758       1.014343 0.71103542E+01  0.68569386E+02                                 1.735015                            1.607546      -1.059363       2.371106                    0.996695       3.684719      10.619642       0.466015       1.362909      -0.689788       0.004100       0.014276      -0.027538       0.031288      -0.000726      -0.007016      -0.008633       0.022551       0.005025      -0.016800       0.001931       0.014869              1.804071       1.423676      -0.035045      -0.071228       1.746053      -0.577981       2.242484           0.000000
          102              H      24.273358      16.546025      10.238647       0.101615       1.161595 0.81949658E+01  0.79747238E+02                                 1.730995                            1.603189      -0.782232       2.497140                    0.999448       3.303533       8.772737       0.535160       1.176126      -0.734857       0.032745       0.010020      -0.019065       0.039193      -0.002154      -0.001146      -0.018104       0.026584      -0.003456      -0.026085       0.012012       0.014073              1.775451       2.084099       0.088884      -0.520596       1.435935      -0.058113       1.806318          -0.000008
          103              H      21.310126      20.174311       8.716935       0.107558       1.122426 0.79021952E+01  0.78088278E+02                                 1.846643                            1.687110      -1.131294       2.335953                    0.995628       3.728716      10.807833       0.458878       1.350736      -0.692715      -0.013498       0.016778       0.024651       0.032732       0.005851      -0.005979       0.013217      -0.006219       0.008448      -0.016706       0.001215       0.015491              1.985688       1.890052      -0.182068      -0.603819       1.815788       0.478568       2.251223           0.000001
          104              H      23.189957      21.203783       8.145635       0.099324       1.098545 0.67805913E+01  0.63337721E+02                                 1.703574                            1.472963      -0.893276       2.442538                    0.998705       3.345504       8.889249       0.546467       1.199906      -0.726496       0.010895       0.026755       0.019983       0.035126       0.014173      -0.009922       0.009479       0.008882      -0.002170      -0.022814       0.007055       0.015759              1.901552       1.365934       0.283844       0.064241       2.473724       0.854524       1.864998          -0.000001
          105              H      13.816597      12.396488      11.312797       0.113412       1.164005 0.84964719E+01  0.84160821E+02                                 1.794704                            1.680007      -0.817595       2.487675                    0.999231       3.415603       9.415045       0.496387       1.245703      -0.718097      -0.030065      -0.002331      -0.003445       0.030351       0.002410       0.004327       0.012320       0.021271       0.002178      -0.018783       0.004368       0.014415              1.854108       2.510403       0.119413      -0.091510       1.546247       0.045387       1.505675           0.000000
          106              H      14.925794      11.279519       9.701572       0.095877       1.080670 0.75021089E+01  0.71366371E+02                                 1.633354                            1.519033      -0.768439       2.496062                    0.999436       3.319956       8.699344       0.558231       1.153406      -0.738904      -0.020807      -0.017721      -0.025723       0.037532      -0.000320      -0.000017       0.017560       0.024895      -0.000113      -0.024856       0.012225       0.012631              1.716411       1.576139       0.337255       0.279092       1.778042       0.312935       1.795051          -0.000001
          107              H      46.257386      13.288201      16.867835       0.102531       1.240811 0.91463147E+01  0.91597975E+02                                 1.817332                            1.701434      -0.902027       2.437242                    0.998752       3.426405       9.268636       0.515289       1.186903      -0.732262      -0.004417      -0.029928      -0.010562       0.032043      -0.001967       0.006270      -0.000865      -0.033644       0.001386      -0.019139       0.002334       0.016805              1.882483       1.516554       0.147331       0.114022       2.318091       0.526193       1.812803           0.000001
          108              H      46.934512      13.191397      18.939786       0.094370       1.167419 0.82001254E+01  0.78801445E+02                                 1.653364                            1.540457      -0.714671       2.522920                    0.999803       3.178915       8.047607       0.587331       1.085200      -0.759385       0.010483      -0.025112       0.011967       0.029728      -0.005784       0.010639       0.002674      -0.028739       0.025880      -0.023534       0.010947       0.012587              1.670153       1.440546      -0.213063       0.111144       2.120892      -0.313922       1.449022          -0.000001
          109              H      42.204302      14.630424      13.153068       0.111759       1.014337 0.71102995E+01  0.68568644E+02                                 1.735000                            1.607533      -1.059355       2.371110                    0.996696       3.684696      10.619517       0.466021       1.362898      -0.689790      -0.004100      -0.021205       0.022639       0.031289       0.006856      -0.001656      -0.011048       0.015722      -0.015466      -0.016800       0.001930       0.014870              1.804055       1.423665       0.078838       0.009294       1.824026      -0.605546       2.164473           0.000000
          110              H      40.214842      15.168431      12.186859       0.101616       1.161587 0.81947946E+01  0.79743808E+02                                 1.730862                            1.603075      -0.782218       2.497147                    0.999448       3.303402       8.771808       0.535237       1.175982      -0.734892      -0.032746      -0.014635       0.015803       0.039194       0.001797       0.001644      -0.017715       0.027686      -0.000151      -0.026085       0.012013       0.014072              1.775310       2.083924       0.461136      -0.257302       1.728498      -0.161578       1.513506          -0.000008
          111              H      43.178074      14.943176      16.114877       0.107557       1.122425 0.79021923E+01  0.78088320E+02                                 1.846650                            1.687117      -1.131301       2.335949                    0.995628       3.728720      10.807885       0.458874       1.350747      -0.692713       0.013498       0.028834       0.007601       0.032731       0.003685      -0.007510       0.009930      -0.015517      -0.019446      -0.016706       0.001215       0.015491              1.985695       1.890058       0.629976      -0.029619       2.503650       0.235378       1.563378           0.000001
          112              H      41.298243      14.747706      17.275907       0.099324       1.098543 0.67805700E+01  0.63337333E+02                                 1.703556                            1.472948      -0.893279       2.442537                    0.998705       3.345492       8.889140       0.546478       1.199885      -0.726501      -0.010895       0.027758       0.018564       0.035126       0.004630      -0.016670       0.006318      -0.000058      -0.028992      -0.022813       0.007055       0.015759              1.901531       1.365920      -0.155182      -0.246195       2.469706       0.855922       1.868966          -0.000001
          113              H      19.723716       4.566539       7.916588       0.113412       1.164005 0.84964725E+01  0.84160831E+02                                 1.794704                            1.680007      -0.817595       2.487675                    0.999231       3.415603       9.415046       0.496387       1.245703      -0.718097      -0.018518      -0.024025      -0.001049       0.030351       0.003786       0.005523      -0.002230       0.006905      -0.052319      -0.018783       0.004368       0.014415              1.854109       1.741388       0.397519       0.113158       2.307726       0.099891       1.513212           0.000000
          114              H      18.640314       6.472832       7.400575       0.095877       1.080670 0.75021069E+01  0.71366346E+02                                 1.633354                            1.519032      -0.768439       2.496062                    0.999436       3.319956       8.699343       0.558231       1.153406      -0.738905      -0.036522      -0.002940      -0.008133       0.037532       0.001170       0.008307      -0.005139      -0.001635      -0.066267      -0.024856       0.012225       0.012631              1.716410       2.211658       0.008631       0.318624       1.354332       0.075776       1.583240          -0.000001
          115              H      40.737196      29.893798       6.905624       0.102531       1.240811 0.91463171E+01  0.91598009E+02                                 1.817333                            1.701434      -0.902027       2.437242                    0.998752       3.426404       9.268635       0.515289       1.186904      -0.732261      -0.019472       0.006141      -0.024696       0.032043      -0.005497       0.001835      -0.005614       0.018486       0.046028      -0.019139       0.002334       0.016805              1.882483       2.164529      -0.217497       0.542402       1.551707      -0.196649       1.931215           0.000001
          116              H      42.739555      29.519613       6.123706       0.094370       1.167419 0.82001239E+01  0.78801430E+02                                 1.653364                            1.540457      -0.714671       2.522920                    0.999803       3.178914       8.047605       0.587331       1.085200      -0.759385       0.007764       0.007623      -0.027665       0.029728      -0.008571      -0.002310      -0.009058       0.028608       0.024650      -0.023534       0.010947       0.012587              1.670154       1.384150       0.066326      -0.147553       1.382758      -0.189544       2.243553          -0.000001
          117              H      36.065026      27.911179       9.409340       0.111759       1.014336 0.71102875E+01  0.68568504E+02                                 1.734999                            1.607532      -1.059355       2.371110                    0.996696       3.684695      10.619514       0.466021       1.362898      -0.689790       0.010313      -0.010689      -0.027538       0.031289       0.010128      -0.003969       0.010392      -0.010022       0.005024      -0.016800       0.001930       0.014870              1.804054       1.695790      -0.122069      -0.464923       1.473909       0.350673       2.242462           0.000000
          118              H      34.436699      26.554062      10.238647       0.101616       1.161588 0.81948015E+01  0.79743890E+02                                 1.730863                            1.603075      -0.782218       2.497147                    0.999448       3.303402       8.771808       0.535237       1.175982      -0.734892      -0.007694      -0.033369      -0.019066       0.039194       0.012586      -0.015107       0.010045      -0.009569      -0.003461      -0.026085       0.012013       0.014072              1.775310       1.520891       0.236193       0.209944       1.998871       0.479846       1.806169          -0.000008
          119              H      39.060503      27.306154       8.716935       0.107557       1.122425 0.79021945E+01  0.78088347E+02                                 1.846650                            1.687117      -1.131301       2.335949                    0.995628       3.728720      10.807885       0.458874       1.350747      -0.692713       0.021279       0.003301       0.024651       0.032731      -0.005619       0.014435      -0.001431      -0.007026       0.008448      -0.016706       0.001215       0.015491              1.985696       1.992038       0.123190       0.716365       1.713818       0.283638       2.251231           0.000001
          120              H      39.012137      25.163436       8.145635       0.099324       1.098543 0.67805749E+01  0.63337389E+02                                 1.703557                            1.472948      -0.893279       2.442537                    0.998705       3.345492       8.889140       0.546478       1.199885      -0.726501       0.017723      -0.022813       0.019983       0.035126      -0.003241       0.013170       0.003853      -0.028990      -0.002171      -0.022813       0.007055       0.015759              1.901532       1.950939      -0.621603       0.707909       1.888679      -0.482892       1.864977          -0.000001
          121              H      19.949425       9.760442      11.312797       0.113413       1.163964 0.84960707E+01  0.84155522E+02                                 1.794634                            1.679945      -0.817564       2.487691                    0.999231       3.415512       9.414599       0.496408       1.245670      -0.718104       0.013015       0.027203      -0.003445       0.030353       0.008008       0.008505      -0.009909      -0.014811       0.002175      -0.018784       0.004367       0.014417              1.854034       1.683809       0.357765       0.085056       2.372671       0.056554       1.505621           0.000000
          122              H      18.427503       9.358334       9.701572       0.095878       1.080667 0.75020691E+01  0.71365751E+02                                 1.633335                            1.519016      -0.768433       2.496065                    0.999436       3.319945       8.699242       0.558242       1.153387      -0.738909      -0.004943       0.026880      -0.025723       0.037532       0.010940       0.015216      -0.008766      -0.011893      -0.000112      -0.024856       0.012225       0.012630              1.716390       1.435479      -0.256049       0.131460       1.918663      -0.398162       1.795028          -0.000001
          123              H      20.623326       9.144248      16.867835       0.102531       1.240800 0.91461739E+01  0.91595779E+02                                 1.817283                            1.701390      -0.902042       2.437235                    0.998752       3.426372       9.268364       0.515312       1.186860      -0.732272      -0.023709       0.018790      -0.010561       0.032043      -0.013586      -0.003886      -0.004997       0.020224       0.001388      -0.019139       0.002334       0.016804              1.882430       1.990059      -0.420724       0.398671       1.844480      -0.361827       1.812753           0.000001
          124              H      20.200929       8.606242      18.939786       0.094371       1.167373 0.81996846E+01  0.78795649E+02                                 1.653280                            1.540384      -0.714654       2.522928                    0.999803       3.178797       8.047061       0.587366       1.085156      -0.759398      -0.026990       0.003479       0.011967       0.029728      -0.009555      -0.003004      -0.010550       0.024381       0.025874      -0.023533       0.010946       0.012586              1.670068       2.135204      -0.188053      -0.327408       1.426048       0.060703       1.448951          -0.000001
          125              H      23.812268      11.983209      13.153068       0.111758       1.014344 0.71103617E+01  0.68569473E+02                                 1.735016                            1.607547      -1.059363       2.371106                    0.996695       3.684720      10.619644       0.466015       1.362909      -0.689788      -0.016314       0.014153       0.022639       0.031288       0.003379      -0.008740       0.006956      -0.019737      -0.015464      -0.016800       0.001931       0.014869              1.804072       1.655676      -0.212781      -0.529075       1.592042       0.294725       2.164497           0.000000
          126              H      25.272926      13.437130      12.186859       0.101615       1.161595 0.81949709E+01  0.79747298E+02                                 1.730996                            1.603190      -0.782232       2.497140                    0.999448       3.303533       8.772737       0.535160       1.176126      -0.734858       0.003698       0.035676       0.015802       0.039193       0.011088      -0.016166       0.007430      -0.016957      -0.000155      -0.026085       0.012012       0.014073              1.775451       1.418097      -0.076677      -0.011283       2.394641       0.303656       1.513615          -0.000008
          127              H      23.596232      10.983523      16.114877       0.107558       1.122426 0.79021957E+01  0.78088284E+02                                 1.846643                            1.687111      -1.131294       2.335954                    0.995628       3.728716      10.807833       0.458878       1.350736      -0.692715       0.018222      -0.026106       0.007601       0.032732      -0.008562       0.012354       0.001539       0.001373      -0.019445      -0.016706       0.001215       0.015491              1.985688       1.804668      -0.580678       0.218650       2.589023      -0.092038       1.563371           0.000001
          128              H      24.366866      12.709239      17.275907       0.099324       1.098545 0.67805915E+01  0.63337723E+02                                 1.703574                            1.472963      -0.893276       2.442538                    0.998705       3.345504       8.889249       0.546467       1.199906      -0.726496       0.029487      -0.004443       0.018564       0.035126      -0.002341       0.013806       0.011278      -0.007991      -0.028993      -0.022814       0.007055       0.015759              1.901552       2.328177      -0.400370       0.864359       1.507493      -0.214754       1.868987          -0.000001
          129              H      12.520384       8.986011       1.666512       0.113408       1.163974 0.84961836E+01  0.84157176E+02                                 1.794664                            1.679971      -0.817522       2.487705                    0.999231       3.415583       9.414918       0.496396       1.245692      -0.718099       0.018519      -0.008997      -0.022302       0.030352      -0.006469      -0.001731       0.005401       0.028492       0.012445      -0.018784       0.004368       0.014416              1.854065       1.741348      -0.239184      -0.337055       1.664240       0.327374       2.156609           0.000000
          130              H      13.603786       9.134940       3.635786       0.095876       1.080678 0.75021669E+01  0.71366916E+02                                 1.633346                            1.519026      -0.768442       2.496058                    0.999436       3.319966       8.699312       0.558240       1.153386      -0.738909       0.036522      -0.008648      -0.000061       0.037532      -0.008223       0.001666       0.006673       0.031775       0.033956      -0.024856       0.012226       0.012630              1.716402       2.211648      -0.303277       0.098069       1.605426      -0.013002       1.332132          -0.000001
          131              H      23.751004      16.475284      25.882267       0.102532       1.240783 0.91460403E+01  0.91594223E+02                                 1.817276                            1.701386      -0.902034       2.437239                    0.998752       3.426360       9.268359       0.515309       1.186871      -0.732269       0.019472      -0.021237       0.014021       0.032043       0.000101       0.005793      -0.014502      -0.006660      -0.029409      -0.019138       0.002334       0.016804              1.882422       2.164457      -0.438861       0.385840       1.765388      -0.272202       1.717423           0.000001
          132              H      21.748645      15.613357      25.790122       0.094370       1.167507 0.82008737E+01  0.78810524E+02                                 1.653467                            1.540544      -0.714665       2.522923                    0.999803       3.178937       8.047789       0.587303       1.085224      -0.759380      -0.007763      -0.023542       0.016408       0.029727       0.005033       0.007310      -0.015413       0.010633      -0.029279      -0.023533       0.010945       0.012588              1.670260       1.384226       0.117016      -0.111728       2.028918      -0.417990       1.597638          -0.000001
          133              H      28.423174      18.174937      23.178464       0.111758       1.014348 0.71104022E+01  0.68569980E+02                                 1.735022                            1.607552      -1.059380       2.371097                    0.996695       3.684738      10.619714       0.466014       1.362910      -0.689787      -0.010313      -0.029526      -0.000898       0.031289       0.000365      -0.010873       0.008868      -0.014333      -0.007909      -0.016801       0.001931       0.014871              1.804078       1.695813       0.479031      -0.039888       2.377512       0.031213       1.338909           0.000000
          134              H      30.051501      18.504443      21.622527       0.101617       1.161586 0.81947836E+01  0.79743673E+02                                 1.730864                            1.603077      -0.782205       2.497154                    0.999448       3.303370       8.771721       0.535235       1.175988      -0.734891       0.007694      -0.029099      -0.025105       0.039195       0.010048      -0.016901       0.009862      -0.010091      -0.005033      -0.026086       0.012014       0.014072              1.775312       1.520892      -0.276667      -0.152704       2.129183       0.433774       1.675860          -0.000008
          135              H      25.427697      17.320457      22.838843       0.107558       1.122419 0.79021447E+01  0.78087681E+02                                 1.846637                            1.687106      -1.131300       2.335951                    0.995628       3.728724      10.807862       0.458878       1.350738      -0.692714      -0.021279       0.024341      -0.005105       0.032732      -0.011738       0.010108      -0.001336      -0.006758       0.009253      -0.016707       0.001215       0.015492              1.985680       1.992023      -0.716450       0.122642       2.369776       0.051714       1.595242           0.000001
          136              H      25.476063      16.067590      21.009103       0.099324       1.098531 0.67804895E+01  0.63336260E+02                                 1.703528                            1.472928      -0.893276       2.442538                    0.998705       3.345467       8.888990       0.546489       1.199867      -0.726506      -0.017723       0.011236      -0.028169       0.035126      -0.011337       0.007444       0.007893      -0.017562       0.032111      -0.022813       0.007055       0.015758              1.901494       1.950898      -0.460207       0.821996       1.564066      -0.368120       2.189516          -0.000001
          137              H      12.294675      13.919288       5.431301       0.113414       1.163959 0.84960547E+01  0.84155617E+02                                 1.794654                            1.679963      -0.817555       2.487697                    0.999231       3.415541       9.414800       0.496394       1.245701      -0.718097      -0.013015       0.005819       0.026796       0.030353      -0.010688      -0.004715      -0.005721      -0.002966       0.037707      -0.018785       0.004368       0.014417              1.854055       1.683825      -0.199448      -0.308954       1.637524       0.316476       2.240817           0.000000
          138              H      13.816597      12.266175       5.589264       0.095878       1.080669 0.75020892E+01  0.71366074E+02                                 1.633346                            1.519025      -0.768432       2.496066                    0.999436       3.319955       8.699310       0.558236       1.153397      -0.738907       0.004943      -0.015292       0.033917       0.037532      -0.017993      -0.005243      -0.004931      -0.001048       0.032424      -0.024857       0.012226       0.012631              1.716403       1.435488      -0.038594       0.285230       1.558517      -0.270831       2.155203          -0.000001
          139              H      43.864874      18.951231       2.998668       0.102531       1.240819 0.91464076E+01  0.91599403E+02                                 1.817358                            1.701455      -0.902037       2.437239                    0.998752       3.426468       9.268919       0.515279       1.186921      -0.732257       0.023709      -0.003694       0.021236       0.032043       0.008190       0.011513      -0.007283       0.013760      -0.018003      -0.019137       0.002335       0.016802              1.882511       1.990143      -0.235644       0.529587       1.588918      -0.271470       2.068472           0.000001
          140              H      44.287271      20.725349       1.800780       0.094370       1.167357 0.81996442E+01  0.78796003E+02                                 1.653328                            1.540429      -0.714670       2.522921                    0.999803       3.178921       8.047693       0.587324       1.085224      -0.759378       0.026990       0.012442      -0.000710       0.029728       0.006017       0.008005      -0.016104       0.008676      -0.021248      -0.023534       0.010947       0.012587              1.670116       2.135268       0.371381       0.068164       1.484603       0.040016       1.390478          -0.000001
          141              H      40.675932      16.395234       6.913522       0.111758       1.014340 0.71103205E+01  0.68568897E+02                                 1.735002                            1.607535      -1.059368       2.371103                    0.996695       3.684704      10.619544       0.466020       1.362897      -0.689790       0.016314       0.026062       0.005798       0.031288       0.007113      -0.006101       0.010943      -0.008464       0.018352      -0.016800       0.001930       0.014870              1.804057       1.655664       0.569736       0.024255       2.286115       0.049327       1.470392           0.000000
          142              H      39.215274      15.968925       8.606361       0.101617       1.161614 0.81950413E+01  0.79746999E+02                                 1.730913                            1.603119      -0.782212       2.497150                    0.999448       3.303401       8.771917       0.535219       1.176011      -0.734886      -0.003698       0.026791       0.028368       0.039194       0.011543      -0.015844       0.008469      -0.014028       0.008645      -0.026086       0.012013       0.014072              1.775363       1.418036       0.036190       0.068521       1.802279       0.513019       2.105776          -0.000008
          143              H      40.891968      18.854427       4.983738       0.107557       1.122428 0.79022122E+01  0.78088563E+02                                 1.846652                            1.687118      -1.131305       2.335948                    0.995628       3.728728      10.807910       0.458874       1.350746      -0.692713      -0.018221      -0.001535      -0.027147       0.032731      -0.008795       0.012190       0.004036       0.008439       0.001751      -0.016707       0.001215       0.015491              1.985698       1.804678      -0.012587       0.620356       1.619490       0.250747       2.532925           0.000001
          144              H      40.121334      20.524294       6.223749       0.099324       1.098534 0.67805147E+01  0.63336589E+02                                 1.703535                            1.472933      -0.893279       2.442536                    0.998705       3.345475       8.889034       0.546486       1.199871      -0.726504      -0.029487       0.016021      -0.010377       0.035126      -0.012237       0.006808       0.014583       0.001358      -0.000946      -0.022813       0.007054       0.015759              1.901502       2.328110      -0.681444       0.665564       1.693798      -0.280625       1.682596          -0.000001
          145              H      44.538775      23.312992      20.895896       0.113413       1.163964 0.84960722E+01  0.84155538E+02                                 1.794634                            1.679945      -0.817564       2.487691                    0.999231       3.415512       9.414598       0.496408       1.245670      -0.718104      -0.013015      -0.005819      -0.026796       0.030353       0.010687       0.004715      -0.005722      -0.002967       0.037708      -0.018784       0.004367       0.014417              1.854034       1.683809       0.199447       0.308952       1.637507       0.316474       2.240785           0.000000
          146              H      46.060697      24.966105      20.737933       0.095878       1.080667 0.75020664E+01  0.71365717E+02                                 1.633335                            1.519016      -0.768433       2.496066                    0.999436       3.319945       8.699241       0.558242       1.153387      -0.738909       0.004943       0.015292      -0.033917       0.037532       0.017992       0.005242      -0.004931      -0.001048       0.032424      -0.024856       0.012225       0.012630              1.716389       1.435478       0.038593      -0.285225       1.558505      -0.270827       2.155185          -0.000001
          147              H      43.864874      18.281049      23.328529       0.102531       1.240800 0.91461727E+01  0.91595762E+02                                 1.817283                            1.701390      -0.902042       2.437235                    0.998752       3.426372       9.268363       0.515313       1.186860      -0.732272       0.023709       0.003693      -0.021236       0.032043      -0.008193      -0.011514      -0.007282       0.013759      -0.018006      -0.019139       0.002334       0.016804              1.882430       1.990058       0.235629      -0.529553       1.588855      -0.271450       2.068377           0.000001
          148              H      44.287271      16.506931      24.526417       0.094371       1.167373 0.81996881E+01  0.78795695E+02                                 1.653281                            1.540385      -0.714654       2.522928                    0.999803       3.178797       8.047063       0.587366       1.085157      -0.759398       0.026990      -0.012443       0.000709       0.029728      -0.006017      -0.008007      -0.016102       0.008677      -0.021240      -0.023533       0.010946       0.012586              1.670068       2.135205      -0.371368      -0.068161       1.484561       0.040016       1.390439          -0.000001
          149              H      40.675932      20.837046      19.413675       0.111758       1.014343 0.71103538E+01  0.68569383E+02                                 1.735015                            1.607546      -1.059363       2.371106                    0.996695       3.684720      10.619645       0.466015       1.362909      -0.689788       0.016314      -0.026061      -0.005797       0.031288      -0.007114       0.006099       0.010942      -0.008464       0.018354      -0.016800       0.001931       0.014869              1.804071       1.655676      -0.569744      -0.024253       2.286135       0.049325       1.470402           0.000000
          150              H      39.215274      21.263355      17.720836       0.101615       1.161595 0.81949738E+01  0.79747335E+02                                 1.730996                            1.603190      -0.782232       2.497140                    0.999448       3.303533       8.772738       0.535160       1.176126      -0.734857      -0.003698      -0.026790      -0.028368       0.039193      -0.011546       0.015843       0.008468      -0.014022       0.008651      -0.026085       0.012012       0.014073              1.775451       1.418097      -0.036197      -0.068531       1.802367       0.513057       2.105890          -0.000008
          151              H      40.891968      18.377853      21.343459       0.107558       1.122427 0.79021982E+01  0.78088316E+02                                 1.846644                            1.687111      -1.131294       2.335953                    0.995628       3.728716      10.807834       0.458878       1.350737      -0.692715      -0.018222       0.001536       0.027147       0.032732       0.008793      -0.012191       0.004036       0.008438       0.001750      -0.016706       0.001215       0.015491              1.985688       1.804669       0.012586      -0.620353       1.619483       0.250746       2.532913           0.000001
          152              H      40.121334      16.707986      20.103448       0.099324       1.098545 0.67805926E+01  0.63337738E+02                                 1.703575                            1.472963      -0.893276       2.442538                    0.998705       3.345504       8.889250       0.546467       1.199906      -0.726496      -0.029487      -0.016021       0.010377       0.035126       0.012236      -0.006809       0.014583       0.001358      -0.000947      -0.022814       0.007055       0.015759              1.901552       2.328177       0.681469      -0.665592       1.693840      -0.280638       1.682641          -0.000001
          153              H      44.764484      28.246269      24.660685       0.113412       1.164004 0.84964674E+01  0.84160771E+02                                 1.794704                            1.680007      -0.817594       2.487676                    0.999231       3.415603       9.415047       0.496387       1.245704      -0.718097       0.018518       0.008997       0.022301       0.030351       0.006469       0.001729       0.005402       0.028490       0.012439      -0.018783       0.004368       0.014415              1.854108       1.741388       0.239192       0.337065       1.664276       0.327385       2.156661           0.000000
          154              H      45.847886      28.097340      22.691411       0.095877       1.080670 0.75021062E+01  0.71366343E+02                                 1.633354                            1.519033      -0.768439       2.496062                    0.999436       3.319956       8.699345       0.558230       1.153406      -0.738904       0.036522       0.008648       0.000061       0.037532       0.008222      -0.001666       0.006673       0.031774       0.033958      -0.024856       0.012225       0.012631              1.716410       2.211659       0.303278      -0.098071       1.605434      -0.013002       1.332138          -0.000001
          155              H      23.751004      20.756996       0.444930       0.102531       1.240811 0.91463122E+01  0.91597949E+02                                 1.817332                            1.701434      -0.902027       2.437242                    0.998752       3.426404       9.268635       0.515289       1.186904      -0.732261       0.019472       0.021237      -0.014022       0.032043      -0.000102      -0.005794      -0.014504      -0.006658      -0.029404      -0.019139       0.002334       0.016805              1.882483       2.164529       0.438883      -0.385858       1.765445      -0.272217       1.717475           0.000001
          156              H      21.748645      21.618923       0.537075       0.094370       1.167419 0.82001249E+01  0.78801438E+02                                 1.653363                            1.540456      -0.714671       2.522920                    0.999803       3.178915       8.047606       0.587331       1.085199      -0.759386      -0.007764       0.023542      -0.016408       0.029728      -0.005034      -0.007311      -0.015414       0.010631      -0.029281      -0.023534       0.010947       0.012587              1.670153       1.384150      -0.117005       0.111717       2.028772      -0.417944       1.597537          -0.000001
          157              H      28.423174      19.057343       3.148733       0.111759       1.014337 0.71102969E+01  0.68568615E+02                                 1.735000                            1.607533      -1.059355       2.371110                    0.996696       3.684696      10.619518       0.466021       1.362898      -0.689790      -0.010313       0.029526       0.000898       0.031289      -0.000366       0.010871       0.008868      -0.014333      -0.007908      -0.016800       0.001930       0.014870              1.804055       1.695791      -0.479024       0.039886       2.377480       0.031213       1.338893           0.000000
          158              H      30.051501      18.727837       4.704670       0.101616       1.161588 0.81948005E+01  0.79743873E+02                                 1.730862                            1.603075      -0.782218       2.497147                    0.999448       3.303402       8.771806       0.535238       1.175982      -0.734892       0.007694       0.029098       0.025105       0.039194      -0.010047       0.016901       0.009860      -0.010092      -0.005030      -0.026085       0.012013       0.014072              1.775310       1.520890       0.276668       0.152704       2.129181       0.433773       1.675857          -0.000008
          159              H      25.427697      19.911823       3.488354       0.107557       1.122425 0.79021962E+01  0.78088367E+02                                 1.846650                            1.687117      -1.131301       2.335949                    0.995628       3.728720      10.807885       0.458874       1.350747      -0.692713      -0.021279      -0.024341       0.005105       0.032731       0.011737      -0.010109      -0.001337      -0.006758       0.009252      -0.016706       0.001215       0.015491              1.985696       1.992037       0.716458      -0.122644       2.369796       0.051714       1.595253           0.000001
          160              H      25.476063      21.164690       5.318094       0.099324       1.098543 0.67805687E+01  0.63337318E+02                                 1.703556                            1.472948      -0.893279       2.442537                    0.998705       3.345492       8.889140       0.546478       1.199885      -0.726501      -0.017723      -0.011235       0.028169       0.035126       0.011336      -0.007445       0.007893      -0.017562       0.032111      -0.022813       0.007055       0.015759              1.901531       1.950938       0.460221      -0.822022       1.564093      -0.368132       2.189561          -0.000001
          161              H      52.193525      27.471838      15.014400       0.113414       1.163959 0.84960560E+01  0.84155625E+02                                 1.794654                            1.679963      -0.817555       2.487697                    0.999231       3.415542       9.414800       0.496395       1.245700      -0.718098       0.013015      -0.027204       0.003446       0.030353      -0.008009      -0.008505      -0.009909      -0.014811       0.002175      -0.018785       0.004368       0.014417              1.854055       1.683825      -0.357767      -0.085057       2.372701       0.056552       1.505638           0.000000
          162              H      50.671603      27.873946      16.625625       0.095878       1.080669 0.75020919E+01  0.71366108E+02                                 1.633347                            1.519026      -0.768432       2.496066                    0.999436       3.319955       8.699311       0.558235       1.153398      -0.738906      -0.004943      -0.026880       0.025723       0.037532      -0.010941      -0.015216      -0.008766      -0.011893      -0.000113      -0.024857       0.012226       0.012631              1.716403       1.435489       0.256053      -0.131463       1.918677      -0.398167       1.795044          -0.000001
          163              H      20.623326      28.088032       9.459362       0.102531       1.240819 0.91464105E+01  0.91599443E+02                                 1.817359                            1.701456      -0.902037       2.437239                    0.998752       3.426468       9.268921       0.515278       1.186922      -0.732257      -0.023709      -0.018790       0.010562       0.032043       0.013584       0.003885      -0.004998       0.020223       0.001388      -0.019137       0.002335       0.016802              1.882512       1.990145       0.420751      -0.398697       1.844559      -0.361852       1.812832           0.000001
          164              H      20.200929      28.626038       7.387411       0.094370       1.167357 0.81996440E+01  0.78796000E+02                                 1.653328                            1.540429      -0.714670       2.522921                    0.999803       3.178921       8.047693       0.587324       1.085224      -0.759378      -0.026990      -0.003478      -0.011968       0.029728       0.009552       0.003004      -0.010550       0.024386       0.025881      -0.023534       0.010947       0.012587              1.670116       2.135268       0.188061       0.327420       1.426088       0.060705       1.448992          -0.000001
          165              H      23.812268      25.249071      13.174129       0.111758       1.014339 0.71103220E+01  0.68568920E+02                                 1.735003                            1.607536      -1.059367       2.371103                    0.996695       3.684703      10.619544       0.466020       1.362898      -0.689790      -0.016314      -0.014153      -0.022639       0.031288      -0.003381       0.008740       0.006957      -0.019737      -0.015466      -0.016800       0.001930       0.014870              1.804058       1.655664       0.212779       0.529067       1.592032       0.294722       2.164477           0.000000
          166              H      25.272926      23.795150      14.140338       0.101617       1.161614 0.81950390E+01  0.79746974E+02                                 1.730913                            1.603119      -0.782212       2.497150                    0.999448       3.303401       8.771918       0.535219       1.176011      -0.734886       0.003698      -0.035676      -0.015803       0.039194      -0.011090       0.016164       0.007433      -0.016958      -0.000147      -0.026086       0.012013       0.014072              1.775364       1.418036       0.076666       0.011280       2.394507       0.303634       1.513548          -0.000008
          167              H      23.596232      26.248757      10.212320       0.107557       1.122427 0.79022084E+01  0.78088516E+02                                 1.846651                            1.687118      -1.131305       2.335948                    0.995628       3.728728      10.807909       0.458874       1.350746      -0.692713       0.018221       0.026106      -0.007601       0.032731       0.008561      -0.012355       0.001538       0.001373      -0.019446      -0.016707       0.001215       0.015491              1.985697       1.804677       0.580682      -0.218652       2.589035      -0.092039       1.563378           0.000001
          168              H      24.366866      24.523041       9.051290       0.099324       1.098534 0.67805131E+01  0.63336571E+02                                 1.703534                            1.472933      -0.893280       2.442536                    0.998705       3.345475       8.889034       0.546486       1.199871      -0.726504       0.029487       0.004443      -0.018564       0.035126       0.002340      -0.013806       0.011277      -0.007991      -0.028993      -0.022813       0.007054       0.015759              1.901502       2.328110       0.400351      -0.864326       1.507457      -0.214743       1.868937          -0.000001
          169              H      51.967816      32.665741      18.410609       0.113408       1.163975 0.84961888E+01  0.84157236E+02                                 1.794664                            1.679971      -0.817523       2.487705                    0.999231       3.415583       9.414917       0.496396       1.245692      -0.718099      -0.018519       0.024025       0.001048       0.030352      -0.003788      -0.005522      -0.002232       0.006904      -0.052321      -0.018784       0.004368       0.014416              1.854066       1.741349      -0.397506      -0.113153       2.307669       0.099888       1.513180           0.000000
          170              H      50.884414      30.759448      18.926622       0.095876       1.080678 0.75021665E+01  0.71366907E+02                                 1.633346                            1.519025      -0.768442       2.496058                    0.999436       3.319966       8.699310       0.558240       1.153386      -0.738909      -0.036522       0.002940       0.008133       0.037532      -0.001171      -0.008308      -0.005138      -0.001633      -0.066268      -0.024856       0.012226       0.012630              1.716402       2.211648      -0.008632      -0.318622       1.354325       0.075776       1.583232          -0.000001
          171              H      40.737196       7.338482      19.421573       0.102532       1.240784 0.91460452E+01  0.91594283E+02                                 1.817277                            1.701386      -0.902035       2.437239                    0.998752       3.426360       9.268359       0.515309       1.186871      -0.732269      -0.019472      -0.006140       0.024696       0.032043       0.005495      -0.001835      -0.005611       0.018486       0.046028      -0.019138       0.002334       0.016804              1.882423       2.164457       0.217487      -0.542375       1.551663      -0.196639       1.931149           0.000001
          172              H      42.739555       7.712667      20.203491       0.094370       1.167507 0.82008724E+01  0.78810506E+02                                 1.653467                            1.540544      -0.714665       2.522923                    0.999803       3.178937       8.047788       0.587304       1.085224      -0.759380       0.007763      -0.007623       0.027665       0.029727       0.008569       0.002309      -0.009058       0.028608       0.024645      -0.023533       0.010945       0.012588              1.670260       1.384225      -0.066333       0.147566       1.382834      -0.189565       2.243721          -0.000001
          173              H      36.065026       9.321101      16.917857       0.111758       1.014346 0.71103921E+01  0.68569861E+02                                 1.735021                            1.607551      -1.059380       2.371097                    0.996695       3.684737      10.619711       0.466014       1.362910      -0.689787       0.010313       0.010689       0.027538       0.031289      -0.010130       0.003968       0.010393      -0.010022       0.005025      -0.016801       0.001931       0.014871              1.804077       1.695812       0.122070       0.464931       1.473927       0.350678       2.242492           0.000000
          174              H      34.436699      10.678218      16.088550       0.101617       1.161586 0.81947843E+01  0.79743684E+02                                 1.730865                            1.603078      -0.782205       2.497154                    0.999448       3.303370       8.771722       0.535235       1.175988      -0.734891      -0.007694       0.033369       0.019066       0.039195      -0.012585       0.015107       0.010047      -0.009568      -0.003462      -0.026086       0.012014       0.014072              1.775312       1.520892      -0.236193      -0.209943       1.998874       0.479846       1.806170          -0.000008
          175              H      39.060503       9.926126      17.610262       0.107558       1.122419 0.79021371E+01  0.78087595E+02                                 1.846637                            1.687106      -1.131300       2.335951                    0.995628       3.728723      10.807861       0.458878       1.350739      -0.692714       0.021279      -0.003301      -0.024651       0.032732       0.005618      -0.014436      -0.001432      -0.007026       0.008446      -0.016707       0.001215       0.015492              1.985680       1.992023      -0.123189      -0.716356       1.713805       0.283635       2.251212           0.000001
          176              H      39.012137      12.068844      18.181562       0.099324       1.098532 0.67804957E+01  0.63336330E+02                                 1.703529                            1.472928      -0.893276       2.442538                    0.998705       3.345467       8.888990       0.546489       1.199867      -0.726506       0.017723       0.022813      -0.019983       0.035126       0.003240      -0.013170       0.003853      -0.028989      -0.002171      -0.022813       0.007055       0.015758              1.901495       1.950900       0.621584      -0.707887       1.888644      -0.482877       1.864941          -0.000001
          177              H      49.888072      24.644046      24.660685       0.113414       1.163958 0.84960510E+01  0.84155573E+02                                 1.794654                            1.679963      -0.817554       2.487697                    0.999231       3.415541       9.414800       0.496394       1.245701      -0.718097      -0.017051       0.011540       0.022302       0.030353      -0.015573      -0.005544      -0.001201      -0.003043       0.012443      -0.018785       0.004368       0.014417              1.854055       1.890648      -0.152981      -0.452035       1.514927       0.128209       2.156590           0.000000
          178              H      49.475347      25.656764      22.691411       0.095878       1.080669 0.75020931E+01  0.71366121E+02                                 1.633347                            1.519025      -0.768432       2.496066                    0.999436       3.319955       8.699310       0.558236       1.153397      -0.738907      -0.025750       0.027305       0.000061       0.037532      -0.017870      -0.004946      -0.004779      -0.001646       0.033958      -0.024857       0.012226       0.012631              1.716403       2.019628      -0.414141       0.060295       1.797449      -0.078431       1.332132          -0.000001
          179              H      34.636612      10.190475       0.444930       0.102531       1.240819 0.91464043E+01  0.91599365E+02                                 1.817358                            1.701455      -0.902037       2.437239                    0.998752       3.426468       9.268920       0.515279       1.186922      -0.732257      -0.028127       0.006245      -0.014021       0.032043       0.002934       0.015455       0.002234       0.003152      -0.029407      -0.019137       0.002335       0.016802              1.882511       2.245336      -0.392260       0.428686       1.684698      -0.198060       1.717499           0.000001
          180              H      34.891341       8.025418       0.537075       0.094370       1.167357 0.81996430E+01  0.78795989E+02                                 1.653328                            1.540429      -0.714670       2.522921                    0.999803       3.178921       8.047693       0.587324       1.085224      -0.759378      -0.016506      -0.018495      -0.016408       0.029728      -0.002086       0.017003       0.001376      -0.014036      -0.029283      -0.023534       0.010947       0.012587              1.670116       1.766247       0.337617       0.306080       1.646596       0.305709       1.597504          -0.000001
          181              H      33.772470      15.086520       3.148733       0.111758       1.014340 0.71103220E+01  0.68568915E+02                                 1.735002                            1.607535      -1.059367       2.371103                    0.996695       3.684704      10.619544       0.466020       1.362897      -0.689790      -0.020414      -0.023694       0.000898       0.031288       0.006388      -0.013116       0.004981       0.006532      -0.007907      -0.016800       0.001930       0.014870              1.804057       1.792212       0.534692      -0.046974       2.281064       0.018937       1.338895           0.000000
          182              H      33.243667      16.661445       4.704670       0.101617       1.161614 0.81950390E+01  0.79746974E+02                                 1.730913                            1.603119      -0.782212       2.497150                    0.999448       3.303401       8.771918       0.535219       1.176011      -0.734886      -0.029047      -0.007886       0.025105       0.039194       0.009393      -0.016991       0.009706      -0.012358      -0.005033      -0.026086       0.012013       0.014072              1.775364       2.216784       0.125070      -0.452033       1.433399      -0.084645       1.675907          -0.000008
          183              H      34.530207      12.065120       3.488354       0.107557       1.122428 0.79022150E+01  0.78088595E+02                                 1.846652                            1.687118      -1.131305       2.335948                    0.995628       3.728728      10.807909       0.458874       1.350746      -0.692713       0.031719      -0.006258       0.005105       0.032731      -0.002944       0.006211      -0.008087       0.023708       0.009253      -0.016707       0.001215       0.015491              1.985698       2.895832      -0.194655       0.016535       1.466007      -0.132069       1.595254           0.000001
          184              H      33.421010      11.480574       5.318094       0.099324       1.098534 0.67805155E+01  0.63336598E+02                                 1.703535                            1.472933      -0.893280       2.442536                    0.998705       3.345475       8.889034       0.546486       1.199871      -0.726504       0.018592      -0.009731       0.028169       0.035126       0.001936      -0.003114      -0.010394       0.028416       0.032112      -0.022813       0.007054       0.015759              1.901502       2.059336      -0.397608       0.729803       1.455645      -0.527811       2.189525          -0.000001
          185              H      54.273269      26.915215      20.895896       0.113408       1.163975 0.84961888E+01  0.84157238E+02                                 1.794664                            1.679971      -0.817522       2.487705                    0.999231       3.415583       9.414918       0.496396       1.245692      -0.718099       0.011547      -0.008362      -0.026795       0.030352      -0.004060       0.002597       0.006944       0.019995       0.037704      -0.018784       0.004368       0.014416              1.854066       1.821839      -0.119775      -0.428562       1.499529       0.109326       2.240830           0.000000
          186              H      52.080670      27.406681      20.737933       0.095876       1.080678 0.75021687E+01  0.71366936E+02                                 1.633346                            1.519026      -0.768442       2.496058                    0.999436       3.319966       8.699312       0.558240       1.153386      -0.738909      -0.015715      -0.003365      -0.033917       0.037532      -0.008543       0.001649       0.007006       0.031687       0.032425      -0.024856       0.012226       0.012630              1.716402       1.561182       0.033976       0.377161       1.432822      -0.111600       2.155202          -0.000001
          187              H      26.723910      28.847571      23.328529       0.102532       1.240784 0.91460516E+01  0.91594364E+02                                 1.817277                            1.701387      -0.902035       2.437239                    0.998752       3.426360       9.268360       0.515308       1.186872      -0.732269      -0.015054       0.018686      -0.021236       0.032043      -0.001863       0.012063      -0.006330      -0.021069      -0.018003      -0.019138       0.002334       0.016804              1.882423       1.893211      -0.291537       0.499857       1.685689      -0.322876       2.068371           0.000001
          188              H      28.049143      30.100437      24.526417       0.094370       1.167507 0.82008743E+01  0.78810531E+02                                 1.653467                            1.540544      -0.714665       2.522923                    0.999803       3.178937       8.047789       0.587303       1.085224      -0.759380      -0.002720       0.029594       0.000710       0.029727      -0.000750       0.017949       0.001120      -0.014757      -0.021243      -0.023533       0.010945       0.012588              1.670261       1.325737      -0.096070      -0.000573       2.294466      -0.079052       1.390579          -0.000001
          189              H      26.104823      24.807868      19.413675       0.111758       1.014347 0.71103934E+01  0.68569881E+02                                 1.735021                            1.607552      -1.059380       2.371097                    0.996695       3.684737      10.619714       0.466014       1.362911      -0.689787       0.014414       0.027159      -0.005797       0.031289       0.007222      -0.012528      -0.000189      -0.008091       0.018355      -0.016801       0.001931       0.014871              1.804078       1.635115       0.557870      -0.030592       2.306710      -0.045670       1.470408           0.000000
          190              H      26.465957      23.329747      17.720836       0.101617       1.161586 0.81947817E+01  0.79743655E+02                                 1.730865                            1.603078      -0.782205       2.497154                    0.999448       3.303369       8.771720       0.535235       1.175989      -0.734891       0.025052       0.010193      -0.028368       0.039195       0.011846      -0.015257       0.009486      -0.012979       0.008642      -0.026086       0.012014       0.014072              1.775312       1.674829       0.184469      -0.410007       1.545398      -0.315836       2.105709          -0.000008
          191              H      28.126528      26.224556      21.343459       0.107558       1.122419 0.79021430E+01  0.78087661E+02                                 1.846637                            1.687106      -1.131300       2.335951                    0.995628       3.728724      10.807862       0.458878       1.350738      -0.692714       0.007781      -0.016548       0.027147       0.032732      -0.008052       0.002599      -0.012575       0.011012       0.001752      -0.016707       0.001215       0.015492              1.985680       1.676675      -0.086481       0.093025       1.747467      -0.662609       2.532899           0.000001
          192              H      29.957993      26.392102      20.103448       0.099324       1.098531 0.67804887E+01  0.63336251E+02                                 1.703528                            1.472927      -0.893276       2.442538                    0.998705       3.345467       8.888990       0.546489       1.199867      -0.726506       0.028618      -0.017526       0.010377       0.035126      -0.006707      -0.009225      -0.013187       0.020515      -0.000946      -0.022813       0.007055       0.015758              1.901494       2.442514      -0.615384       0.575808       1.579378      -0.436080       1.682589          -0.000001
          193              H      42.459031      28.672579      18.410609       0.113413       1.163964 0.84960692E+01  0.84155504E+02                                 1.794634                            1.679945      -0.817564       2.487691                    0.999231       3.415512       9.414599       0.496408       1.245670      -0.718104      -0.011547      -0.028051       0.001049       0.030353      -0.001096       0.004693      -0.003666      -0.010016      -0.052322      -0.018784       0.004367       0.014417              1.854034       1.821808       0.443966      -0.029927       2.227135      -0.147932       1.513157           0.000000
          194              H      44.651630      28.687472      18.926622       0.095878       1.080667 0.75020689E+01  0.71365747E+02                                 1.633335                            1.519016      -0.768433       2.496065                    0.999436       3.319945       8.699241       0.558242       1.153387      -0.738909       0.015715      -0.033099       0.008133       0.037532       0.001292       0.008604      -0.004625      -0.001210      -0.066267      -0.024856       0.012225       0.012630              1.716389       1.561171      -0.366911       0.093686       2.004777      -0.313818       1.583220          -0.000001
          195              H      37.764290      31.610206      19.421573       0.102531       1.240800 0.91461726E+01  0.91595765E+02                                 1.817283                            1.701390      -0.902042       2.437235                    0.998752       3.426372       9.268364       0.515312       1.186860      -0.732272       0.015053      -0.013793       0.024696       0.032043      -0.010753       0.005776       0.001217       0.000276       0.046030      -0.019139       0.002334       0.016804              1.882430       1.893218      -0.374092       0.441487       1.822913      -0.371394       1.931160           0.000001
          196              H      36.439057      33.157207      20.203491       0.094371       1.167373 0.81996844E+01  0.78795646E+02                                 1.653280                            1.540384      -0.714654       2.522928                    0.999803       3.178797       8.047061       0.587366       1.085156      -0.759398       0.002719       0.010534       0.027666       0.029728      -0.016672       0.006689       0.006526       0.000538       0.024654      -0.023533       0.010946       0.012586              1.670068       1.325607       0.032559       0.090368       1.441173       0.222538       2.243422          -0.000001
          197              H      38.383377      26.572678      16.917857       0.111758       1.014343 0.71103599E+01  0.68569451E+02                                 1.735016                            1.607546      -1.059363       2.371106                    0.996695       3.684720      10.619644       0.466015       1.362909      -0.689788      -0.014413       0.003588       0.027538       0.031288       0.009402      -0.010984      -0.001760      -0.012533       0.005025      -0.016800       0.001931       0.014869              1.804071       1.635108      -0.157116      -0.536160       1.534621       0.227306       2.242485           0.000000
          198              H      38.022243      24.483947      16.088550       0.101615       1.161595 0.81949707E+01  0.79747295E+02                                 1.730996                            1.603190      -0.782232       2.497140                    0.999448       3.303533       8.772737       0.535160       1.176126      -0.734858      -0.025050      -0.023348       0.019065       0.039193       0.010434      -0.016252       0.008059      -0.017022      -0.003456      -0.026085       0.012012       0.014073              1.775451       1.674952       0.325105      -0.310626       1.845083      -0.421793       1.806318          -0.000008
          199              H      36.361672      28.864325      17.610262       0.107558       1.122426 0.79021951E+01  0.78088277E+02                                 1.846643                            1.687110      -1.131294       2.335953                    0.995628       3.728716      10.807833       0.458878       1.350736      -0.692715      -0.007781       0.020078      -0.024651       0.032732       0.000233       0.008457      -0.011786       0.013244       0.008448      -0.016706       0.001215       0.015491              1.985688       1.676679      -0.058877       0.112542       2.029162      -0.762206       2.251223           0.000001
          200              H      34.530207      27.751080      18.181562       0.099324       1.098545 0.67805950E+01  0.63337763E+02                                 1.703575                            1.472963      -0.893276       2.442538                    0.998705       3.345504       8.889249       0.546467       1.199906      -0.726496      -0.028618       0.003942      -0.019983       0.035126       0.010932       0.003248      -0.013332       0.020107      -0.002170      -0.022814       0.007055       0.015759              1.901553       2.442593      -0.337766       0.772160       1.397066      -0.371628       1.864999          -0.000001
          201              H      46.844228      31.465000      15.014400       0.113412       1.164005 0.84964766E+01  0.84160878E+02                                 1.794704                            1.680007      -0.817598       2.487674                    0.999231       3.415604       9.415048       0.496387       1.245703      -0.718097       0.017051       0.024872       0.003445       0.030351       0.010416       0.012833      -0.002413      -0.006461       0.002178      -0.018783       0.004368       0.014415              1.854109       1.890701       0.477198      -0.006449       2.165950      -0.101944       1.505675           0.000000
          202              H      47.256953      29.945923      16.625625       0.095877       1.080670 0.75021091E+01  0.71366371E+02                                 1.633354                            1.519033      -0.768439       2.496062                    0.999436       3.319956       8.699343       0.558231       1.153406      -0.738905       0.025750       0.009159       0.025723       0.037532       0.010620       0.015199      -0.008795      -0.013002      -0.000113      -0.024856       0.012225       0.012631              1.716410       2.019637       0.081200       0.410555       1.334543       0.085233       1.795050          -0.000001
          203              H      29.851588       3.816309       9.459362       0.102531       1.240811 0.91463146E+01  0.91597974E+02                                 1.817332                            1.701434      -0.902027       2.437242                    0.998752       3.426405       9.268636       0.515289       1.186903      -0.732262       0.028127      -0.011139       0.010562       0.032043      -0.015552       0.002386       0.005863       0.013416       0.001386      -0.019139       0.002334       0.016805              1.882483       2.245300      -0.273410       0.512708       1.589345      -0.164351       1.812803           0.000001
          204              H      29.596859       3.181498       7.387411       0.094370       1.167419 0.82001277E+01  0.78801474E+02                                 1.653364                            1.540457      -0.714671       2.522920                    0.999803       3.178914       8.047605       0.587330       1.085200      -0.759385       0.016506      -0.021635      -0.011967       0.029728      -0.015336       0.007635       0.007876       0.004352       0.025880      -0.023534       0.010947       0.012587              1.670154       1.766287      -0.401131      -0.216292       1.795152       0.253214       1.449022          -0.000001
          205              H      30.715730       7.997494      13.174129       0.111759       1.014337 0.71102958E+01  0.68568603E+02                                 1.735000                            1.607533      -1.059355       2.371110                    0.996696       3.684696      10.619518       0.466021       1.362898      -0.689790       0.020414      -0.007052      -0.022639       0.031289       0.010236      -0.010396       0.004090       0.004013      -0.015466      -0.016800       0.001930       0.014870              1.804055       1.792211      -0.133943      -0.519771       1.455480       0.310822       2.164474           0.000000
          206              H      31.244533       9.989421      14.140338       0.101616       1.161588 0.81948007E+01  0.79743881E+02                                 1.730862                            1.603075      -0.782218       2.497147                    0.999448       3.303402       8.771808       0.535237       1.175982      -0.734892       0.029047       0.021041      -0.015803       0.039194       0.012887      -0.014520       0.010282      -0.010731      -0.000151      -0.026085       0.012013       0.014072              1.775310       2.216711       0.384472      -0.268582       1.595713      -0.142041       1.513506          -0.000008
          207              H      29.957993       7.310558      10.212320       0.107557       1.122425 0.79021963E+01  0.78088368E+02                                 1.846650                            1.687117      -1.131301       2.335949                    0.995628       3.728720      10.807885       0.458874       1.350747      -0.692713      -0.031719       0.002727      -0.007601       0.032731      -0.004876       0.004844      -0.011469       0.014142      -0.019446      -0.016706       0.001215       0.015491              1.985695       2.895827       0.049295       0.189034       1.497881      -0.143339       1.563378           0.000001
          208              H      31.067190       8.840805       9.051290       0.099324       1.098543 0.67805690E+01  0.63337322E+02                                 1.703556                            1.472948      -0.893279       2.442537                    0.998705       3.345492       8.889140       0.546478       1.199885      -0.726501      -0.018592       0.023315      -0.018564       0.035126       0.002290      -0.002864      -0.017595       0.008048      -0.028992      -0.022813       0.007055       0.015759              1.901531       2.059369      -0.555545       0.618154       1.776258      -0.641172       1.868966          -0.000001
          209              H      50.671603      22.434310      18.410609       0.113412       1.164005 0.84964722E+01  0.84160825E+02                                 1.794704                            1.680007      -0.817595       2.487675                    0.999231       3.415603       9.415045       0.496387       1.245703      -0.718097       0.030065       0.004025       0.001049       0.030351       0.004883       0.000830       0.005898       0.003106      -0.052319      -0.018783       0.004368       0.014415              1.854109       2.510403      -0.046473       0.143087       1.538711       0.048052       1.513212           0.000000
          210              H      49.562406      24.325710      18.926622       0.095877       1.080670 0.75021067E+01  0.71366344E+02                                 1.633354                            1.519032      -0.768439       2.496062                    0.999436       3.319956       8.699343       0.558231       1.153406      -0.738905       0.020807       0.030159       0.008133       0.037532      -0.000123      -0.000296       0.009764       0.002844      -0.066267      -0.024856       0.012225       0.012631              1.716410       1.576138       0.375549       0.224936       1.989852       0.238048       1.583240          -0.000001
          211              H      18.230814      16.899732      19.421573       0.102531       1.240811 0.91463126E+01  0.91597954E+02                                 1.817332                            1.701434      -0.902027       2.437242                    0.998752       3.426404       9.268635       0.515289       1.186904      -0.732261       0.004417       0.019934       0.024696       0.032043       0.005256      -0.003944       0.004396      -0.018763       0.046028      -0.019139       0.002334       0.016805              1.882483       1.516554       0.156611       0.100898       2.199680       0.568058       1.931215           0.000001
          212              H      17.553688      14.978546      20.203491       0.094370       1.167418 0.82001239E+01  0.78801430E+02                                 1.653364                            1.540457      -0.714671       2.522920                    0.999803       3.178914       8.047605       0.587331       1.085200      -0.759385      -0.010483      -0.002912       0.027665       0.029728       0.008102      -0.008999       0.002529      -0.029149       0.024650      -0.023534       0.010947       0.012587              1.670153       1.440546       0.033766      -0.237926       1.326362      -0.033013       2.243552          -0.000001
          213              H      22.283898      19.954640      16.917857       0.111759       1.014337 0.71102953E+01  0.68568591E+02                                 1.734999                            1.607532      -1.059355       2.371110                    0.996696       3.684696      10.619515       0.466021       1.362897      -0.689790       0.004100      -0.014276       0.027538       0.031289       0.000724       0.007016      -0.008633       0.022553       0.005024      -0.016800       0.001930       0.014870              1.804054       1.423665       0.035042       0.071231       1.746036      -0.577972       2.242462           0.000000
          214              H      24.273358      20.686255      16.088550       0.101616       1.161587 0.81947964E+01  0.79743829E+02                                 1.730862                            1.603075      -0.782218       2.497147                    0.999448       3.303402       8.771808       0.535237       1.175982      -0.734892       0.032746      -0.010021       0.019066       0.039194       0.002149       0.001146      -0.018105       0.026583      -0.003461      -0.026085       0.012013       0.014072              1.775310       2.083925      -0.088875       0.520530       1.435836      -0.058107       1.806169          -0.000008
          215              H      21.310126      17.057969      17.610262       0.107557       1.122425 0.79021893E+01  0.78088285E+02                                 1.846650                            1.687117      -1.131301       2.335949                    0.995628       3.728720      10.807885       0.458874       1.350747      -0.692713      -0.013498      -0.016778      -0.024651       0.032731      -0.005852       0.005978       0.013217      -0.006219       0.008448      -0.016706       0.001215       0.015491              1.985695       1.890058       0.182067       0.603819       1.815796       0.478571       2.251231           0.000001
          216              H      23.189957      16.028497      18.181562       0.099324       1.098542 0.67805666E+01  0.63337294E+02                                 1.703556                            1.472947      -0.893279       2.442537                    0.998705       3.345492       8.889140       0.546478       1.199885      -0.726501       0.010895      -0.026755      -0.019983       0.035126      -0.014173       0.009922       0.009479       0.008882      -0.002171      -0.022813       0.007055       0.015759              1.901530       1.365920      -0.283842      -0.064242       2.473695       0.854512       1.864976          -0.000001
          217              H      46.060697      24.835792      15.014400       0.113413       1.163964 0.84960721E+01  0.84155539E+02                                 1.794634                            1.679945      -0.817564       2.487691                    0.999231       3.415512       9.414599       0.496408       1.245670      -0.718104      -0.030066       0.002330       0.003445       0.030353      -0.002409      -0.004329       0.012320       0.021275       0.002175      -0.018784       0.004367       0.014417              1.854034       2.510289      -0.119404       0.091505       1.546190       0.045384       1.505622           0.000000
          218              H      47.169894      25.952761      16.625625       0.095878       1.080667 0.75020695E+01  0.71365756E+02                                 1.633335                            1.519016      -0.768433       2.496065                    0.999436       3.319945       8.699242       0.558242       1.153387      -0.738909      -0.020807       0.017721       0.025723       0.037532       0.000320       0.000016       0.017560       0.024895      -0.000112      -0.024856       0.012225       0.012630              1.716390       1.576122      -0.337249      -0.279088       1.778019       0.312929       1.795028          -0.000001
          219              H      46.257386      23.944079       9.459362       0.102531       1.240800 0.91461689E+01  0.91595719E+02                                 1.817282                            1.701389      -0.902042       2.437235                    0.998752       3.426372       9.268364       0.515312       1.186860      -0.732272      -0.004418       0.029928       0.010561       0.032043       0.001964      -0.006270      -0.000867      -0.033643       0.001388      -0.019139       0.002334       0.016804              1.882430       1.516516      -0.147324      -0.114016       2.318021       0.526173       1.812753           0.000001
          220              H      46.934512      24.040883       7.387411       0.094371       1.167373 0.81996833E+01  0.78795633E+02                                 1.653280                            1.540384      -0.714654       2.522928                    0.999803       3.178797       8.047061       0.587366       1.085156      -0.759398       0.010482       0.025113      -0.011967       0.029728       0.005780      -0.010638       0.002673      -0.028740       0.025874      -0.023533       0.010946       0.012586              1.670067       1.440478       0.213047      -0.111134       2.120773      -0.313895       1.448951          -0.000001
          221              H      42.204302      22.601856      13.174129       0.111758       1.014344 0.71103627E+01  0.68569485E+02                                 1.735016                            1.607547      -1.059363       2.371106                    0.996695       3.684720      10.619644       0.466015       1.362909      -0.689788      -0.004100       0.021205      -0.022639       0.031288      -0.006857       0.001654      -0.011048       0.015721      -0.015464      -0.016800       0.001931       0.014869              1.804072       1.423677      -0.078836      -0.009298       1.824042      -0.605555       2.164496           0.000000
          222              H      40.214842      22.063849      14.140338       0.101615       1.161594 0.81949637E+01  0.79747210E+02                                 1.730995                            1.603189      -0.782232       2.497140                    0.999448       3.303533       8.772736       0.535160       1.176125      -0.734858      -0.032745       0.014635      -0.015802       0.039193      -0.001799      -0.001648      -0.017715       0.027684      -0.000155      -0.026085       0.012012       0.014073              1.775450       2.084099      -0.461195       0.257332       1.728637      -0.161599       1.513615          -0.000008
          223              H      43.178074      22.289104      10.212320       0.107558       1.122427 0.79021969E+01  0.78088299E+02                                 1.846643                            1.687111      -1.131293       2.335954                    0.995628       3.728716      10.807833       0.458878       1.350736      -0.692715       0.013498      -0.028834      -0.007601       0.032732      -0.003687       0.007509       0.009930      -0.015517      -0.019445      -0.016706       0.001215       0.015491              1.985688       1.890052      -0.629975       0.029618       2.503640       0.235375       1.563371           0.000001
          224              H      41.298243      22.484574       9.051290       0.099324       1.098545 0.67805947E+01  0.63337760E+02                                 1.703575                            1.472963      -0.893276       2.442538                    0.998705       3.345504       8.889249       0.546467       1.199906      -0.726496      -0.010895      -0.027758      -0.018564       0.035126      -0.004630       0.016670       0.006318      -0.000059      -0.028993      -0.022814       0.007055       0.015759              1.901552       1.365934       0.155181       0.246197       2.469736       0.855934       1.868986          -0.000001
          225              H      50.445894      30.882315      24.660685       0.113408       1.163974 0.84961822E+01  0.84157163E+02                                 1.794664                            1.679971      -0.817523       2.487705                    0.999231       3.415582       9.414917       0.496395       1.245693      -0.718099      -0.001468      -0.020536       0.022302       0.030352       0.009103       0.003812      -0.004200      -0.025450       0.012445      -0.018784       0.004368       0.014416              1.854066       1.476378      -0.086203       0.114987       1.929211      -0.455585       2.156609           0.000000
          226              H      49.775217      30.018526      22.691411       0.095876       1.080678 0.75021645E+01  0.71366884E+02                                 1.633346                            1.519025      -0.768442       2.496058                    0.999436       3.319966       8.699310       0.558240       1.153386      -0.738909      -0.010772      -0.035953       0.000061       0.037532       0.009647       0.006612      -0.001894      -0.030129       0.033956      -0.024856       0.012226       0.012630              1.716401       1.494336       0.110864       0.037775       2.322737       0.091431       1.332131          -0.000001
          227              H      38.344684      24.900949       0.444930       0.102532       1.240783 0.91460362E+01  0.91594177E+02                                 1.817276                            1.701385      -0.902035       2.437239                    0.998752       3.426360       9.268360       0.515309       1.186872      -0.732269       0.008656      -0.027482      -0.014021       0.032043      -0.002833      -0.009663       0.012268       0.003506      -0.029409      -0.019138       0.002334       0.016804              1.882422       1.485091      -0.046629      -0.042815       2.444753       0.470248       1.717423           0.000001
          228              H      40.092314      26.204079       0.537075       0.094370       1.167507 0.82008741E+01  0.78810529E+02                                 1.653467                            1.540544      -0.714665       2.522923                    0.999803       3.178937       8.047789       0.587303       1.085224      -0.759380       0.024270      -0.005048      -0.016408       0.029727       0.007121      -0.009693       0.014037       0.003401      -0.029279      -0.023533       0.010945       0.012588              1.670260       1.969084      -0.220652      -0.417854       1.444060       0.112236       1.597638          -0.000001
          229              H      34.536656      21.704558       3.148733       0.111758       1.014347 0.71103984E+01  0.68569940E+02                                 1.735022                            1.607552      -1.059380       2.371097                    0.996695       3.684737      10.619714       0.466014       1.362911      -0.689787       0.030727      -0.005832       0.000898       0.031289      -0.006024       0.002244      -0.013851       0.007799      -0.007909      -0.016801       0.001931       0.014871              1.804078       2.621941      -0.055668       0.007088       1.451384      -0.050150       1.338909           0.000000
          230              H      33.437132      20.459138       4.704670       0.101617       1.161586 0.81947822E+01  0.79743659E+02                                 1.730864                            1.603078      -0.782205       2.497154                    0.999448       3.303370       8.771722       0.535235       1.175988      -0.734891       0.021353      -0.021213       0.025105       0.039195       0.000654       0.000090      -0.019567       0.022449      -0.005033      -0.026086       0.012014       0.014072              1.775312       1.737510      -0.401731       0.299308       1.912565      -0.349133       1.675860          -0.000008
          231              H      36.774396      23.871476       3.488354       0.107558       1.122418 0.79021314E+01  0.78087527E+02                                 1.846636                            1.687106      -1.131300       2.335951                    0.995628       3.728723      10.807862       0.458878       1.350739      -0.692714      -0.010441       0.030599       0.005105       0.032732      -0.008795       0.003897       0.009422      -0.016952       0.009253      -0.016707       0.001215       0.015492              1.985680       1.654874      -0.521797       0.106106       2.706924       0.080354       1.595241           0.000001
          232              H      37.835227      23.203157       5.318094       0.099324       1.098531 0.67804881E+01  0.63336243E+02                                 1.703528                            1.472927      -0.893276       2.442538                    0.998705       3.345467       8.888990       0.546489       1.199867      -0.726506      -0.000869       0.020966       0.028169       0.035126      -0.013273       0.010558       0.002501      -0.010855       0.032111      -0.022813       0.007055       0.015758              1.901494       1.262224      -0.062600       0.092196       2.252741       0.895930       2.189517          -0.000001
          233              H      46.286406      33.544423      20.895896       0.113414       1.163959 0.84960568E+01  0.84155642E+02                                 1.794654                            1.679964      -0.817554       2.487697                    0.999231       3.415541       9.414800       0.496394       1.245701      -0.718097       0.001468       0.014181      -0.026796       0.030353      -0.006629      -0.007313      -0.001223      -0.017030       0.037707      -0.018785       0.004368       0.014417              1.854056       1.476373      -0.079675       0.119600       1.844977      -0.425800       2.240816           0.000000
          234              H      46.957083      31.399843      20.737933       0.095878       1.080669 0.75020925E+01  0.71366114E+02                                 1.633347                            1.519025      -0.768432       2.496066                    0.999436       3.319955       8.699310       0.558236       1.153397      -0.738907       0.010772      -0.011927      -0.033917       0.037532      -0.009450      -0.006892      -0.002075      -0.030640       0.032424      -0.024857       0.012226       0.012631              1.716403       1.494337      -0.072570      -0.091932       1.499669       0.382432       2.155203          -0.000001
          235              H      26.143516       8.719800      23.328529       0.102531       1.240819 0.91464097E+01  0.91599431E+02                                 1.817358                            1.701456      -0.902037       2.437239                    0.998752       3.426468       9.268920       0.515278       1.186921      -0.732257      -0.008655      -0.022380      -0.021236       0.032043       0.010053      -0.000551       0.013612       0.007306      -0.018003      -0.019137       0.002335       0.016802              1.882511       1.485151       0.055914       0.029694       2.093911       0.594371       2.068472           0.000001
          236              H      24.395886       9.241052      24.526417       0.094370       1.167357 0.81996462E+01  0.78796026E+02                                 1.653329                            1.540429      -0.714670       2.522921                    0.999803       3.178921       8.047693       0.587324       1.085224      -0.759378      -0.024270      -0.017153       0.000710       0.029728       0.006765      -0.009945       0.014984       0.006083      -0.021248      -0.023534       0.010947       0.012587              1.670116       1.968894       0.467437       0.068737       1.650977       0.039024       1.390478          -0.000001
          237              H      29.951544      10.203506      19.413675       0.111758       1.014340 0.71103285E+01  0.68568991E+02                                 1.735003                            1.607536      -1.059368       2.371103                    0.996695       3.684704      10.619544       0.466020       1.362897      -0.689790      -0.030727      -0.001097      -0.005798       0.031288      -0.000109       0.006426      -0.010755       0.016552       0.018352      -0.016800       0.001930       0.014870              1.804058       2.621909       0.011874       0.054846       1.319872      -0.003658       1.470393           0.000000
          238              H      31.051068      11.255318      17.720836       0.101617       1.161614 0.81950364E+01  0.79746939E+02                                 1.730912                            1.603118      -0.782212       2.497150                    0.999448       3.303401       8.771916       0.535219       1.176011      -0.734886      -0.021353       0.016599      -0.028368       0.039194      -0.000303      -0.000587      -0.017956       0.027007       0.008645      -0.026086       0.012013       0.014072              1.775363       1.737559      -0.148286       0.478548       1.482754      -0.197168       2.105775          -0.000008
          239              H      27.713804      11.246010      21.343459       0.107557       1.122427 0.79022116E+01  0.78088556E+02                                 1.846652                            1.687118      -1.131305       2.335948                    0.995628       3.728728      10.807910       0.458874       1.350746      -0.692713       0.010440       0.015013       0.027147       0.032731      -0.000743       0.009590       0.008538      -0.019453       0.001751      -0.016707       0.001215       0.015491              1.985698       1.654887       0.073895       0.527332       1.769281       0.411870       2.532925           0.000001
          240              H      26.652973      12.748333      20.103448       0.099324       1.098535 0.67805195E+01  0.63336642E+02                                 1.703535                            1.472934      -0.893280       2.442536                    0.998705       3.345475       8.889033       0.546487       1.199871      -0.726504       0.000869       0.033547       0.010377       0.035126      -0.005530       0.016033      -0.001395      -0.021874      -0.000946      -0.022813       0.007054       0.015759              1.901502       1.262229      -0.066057       0.089754       2.759681       0.716708       1.682597          -0.000001
          241              H      42.459031      26.915215      20.895896       0.113413       1.163965 0.84960768E+01  0.84155597E+02                                 1.794634                            1.679945      -0.817564       2.487691                    0.999231       3.415513       9.414602       0.496408       1.245670      -0.718104      -0.011547      -0.008362      -0.026796       0.030353       0.004059      -0.002597       0.006944       0.019994       0.037708      -0.018784       0.004367       0.014417              1.854034       1.821809       0.119773       0.428551       1.499508       0.109324       2.240786           0.000000
          242              H      44.651630      27.406681      20.737933       0.095877       1.080667 0.75020735E+01  0.71365805E+02                                 1.633336                            1.519017      -0.768433       2.496065                    0.999436       3.319946       8.699246       0.558241       1.153388      -0.738909       0.015715      -0.003365      -0.033917       0.037532       0.008542      -0.001649       0.007006       0.031687       0.032424      -0.024856       0.012226       0.012630              1.716391       1.561172      -0.033976      -0.377157       1.432814      -0.111598       2.155187          -0.000001
          243              H      37.764290      28.847571      23.328529       0.102531       1.240818 0.91463665E+01  0.91598236E+02                                 1.817304                            1.701411      -0.902071       2.437221                    0.998752       3.426400       9.268481       0.515308       1.186864      -0.732271       0.015054       0.018686      -0.021236       0.032043       0.001862      -0.012064      -0.006330      -0.021069      -0.018005      -0.019138       0.002334       0.016804              1.882451       1.893237       0.291544      -0.499864       1.685717      -0.322884       2.068400           0.000001
          244              H      36.439057      30.100437      24.526417       0.094362       1.167458 0.82003524E+01  0.78803579E+02                                 1.653354                            1.540440      -0.714686       2.522905                    0.999803       3.178882       8.047323       0.587360       1.085147      -0.759400       0.002719       0.029594       0.000710       0.029728       0.000749      -0.017950       0.001118      -0.014760      -0.021242      -0.023534       0.010947       0.012588              1.670145       1.325648       0.096064       0.000575       2.294306      -0.079045       1.390482          -0.000001
          245              H      38.383377      24.807868      19.413675       0.111758       1.014343 0.71103589E+01  0.68569444E+02                                 1.735016                            1.607547      -1.059365       2.371105                    0.996695       3.684721      10.619649       0.466015       1.362909      -0.689788      -0.014413       0.027159      -0.005797       0.031288      -0.007222       0.012525      -0.000189      -0.008090       0.018354      -0.016799       0.001931       0.014869              1.804072       1.635109      -0.557869       0.030590       2.306704      -0.045667       1.470402           0.000000
          246              H      38.022243      23.329747      17.720836       0.101615       1.161595 0.81949691E+01  0.79747272E+02                                 1.730995                            1.603189      -0.782231       2.497141                    0.999448       3.303533       8.772735       0.535161       1.176125      -0.734858      -0.025050       0.010192      -0.028368       0.039193      -0.011844       0.015255       0.009486      -0.012987       0.008651      -0.026085       0.012012       0.014073              1.775450       1.674951      -0.184492       0.410054       1.545512      -0.315879       2.105889          -0.000008
          247              H      36.361672      26.224556      21.343459       0.107558       1.122426 0.79021911E+01  0.78088234E+02                                 1.846643                            1.687111      -1.131295       2.335953                    0.995628       3.728715      10.807833       0.458878       1.350737      -0.692715      -0.007781      -0.016548       0.027147       0.032731       0.008050      -0.002600      -0.012575       0.011011       0.001750      -0.016706       0.001215       0.015491              1.985688       1.676679       0.086480      -0.093023       1.747472      -0.662614       2.532911           0.000001
          248              H      34.530207      26.392102      20.103448       0.099323       1.098545 0.67805916E+01  0.63337726E+02                                 1.703575                            1.472963      -0.893275       2.442539                    0.998705       3.345504       8.889250       0.546467       1.199906      -0.726496      -0.028618      -0.017526       0.010377       0.035126       0.006706       0.009225      -0.013188       0.020515      -0.000947      -0.022814       0.007055       0.015759              1.901553       2.442594       0.615411      -0.575836       1.579423      -0.436101       1.682641          -0.000001
          249              H      46.844228      24.644046      24.660685       0.113411       1.164005 0.84964709E+01  0.84160811E+02                                 1.794705                            1.680007      -0.817595       2.487675                    0.999231       3.415603       9.415046       0.496386       1.245704      -0.718097       0.017051       0.011538       0.022301       0.030351       0.015571       0.005542      -0.001204      -0.003041       0.012439      -0.018783       0.004368       0.014415              1.854109       1.890702       0.152987       0.452056       1.514964       0.128215       2.156662           0.000000
          250              H      47.256953      25.656764      22.691411       0.095877       1.080670 0.75021128E+01  0.71366421E+02                                 1.633355                            1.519034      -0.768440       2.496062                    0.999436       3.319956       8.699346       0.558230       1.153407      -0.738904       0.025750       0.027305       0.000061       0.037532       0.017870       0.004946      -0.004780      -0.001645       0.033958      -0.024856       0.012225       0.012631              1.716411       2.019639       0.414142      -0.060295       1.797457      -0.078431       1.332139          -0.000001
          251              H      29.851588      10.190475       0.444930       0.102531       1.240828 0.91464963E+01  0.91600301E+02                                 1.817353                            1.701454      -0.902057       2.437229                    0.998752       3.426432       9.268752       0.515284       1.186908      -0.732260       0.028127       0.006246      -0.014022       0.032043      -0.002934      -0.015458       0.002234       0.003153      -0.029403      -0.019139       0.002334       0.016805              1.882503       2.245325       0.392252      -0.428680       1.684692      -0.198055       1.717493           0.000001
          252              H      29.596859       8.025418       0.537075       0.094361       1.167503 0.82007883E+01  0.78809311E+02                                 1.653436                            1.540512      -0.714702       2.522897                    0.999803       3.179000       8.047866       0.587325       1.085190      -0.759388       0.016505      -0.018495      -0.016408       0.029727       0.002087      -0.017005       0.001376      -0.014037      -0.029282      -0.023536       0.010948       0.012589              1.670230       1.766372      -0.337671      -0.306126       1.646710       0.305756       1.597607          -0.000001
          253              H      30.715730      15.086520       3.148733       0.111759       1.014336 0.71102944E+01  0.68568587E+02                                 1.735000                            1.607533      -1.059357       2.371109                    0.996696       3.684697      10.619522       0.466021       1.362898      -0.689790       0.020414      -0.023695       0.000898       0.031289      -0.006389       0.013116       0.004981       0.006533      -0.007908      -0.016800       0.001930       0.014870              1.804055       1.792211      -0.534692       0.046974       2.281060       0.018936       1.338893           0.000000
          254              H      31.244533      16.661445       4.704670       0.101616       1.161587 0.81947951E+01  0.79743814E+02                                 1.730862                            1.603075      -0.782217       2.497148                    0.999448       3.303401       8.771805       0.535237       1.175982      -0.734892       0.029047      -0.007886       0.025105       0.039194      -0.009394       0.016990       0.009707      -0.012357      -0.005030      -0.026085       0.012013       0.014072              1.775310       2.216710      -0.125064       0.452011       1.433362      -0.084641       1.675857          -0.000008
          255              H      29.957993      12.065120       3.488354       0.107558       1.122425 0.79021932E+01  0.78088331E+02                                 1.846650                            1.687117      -1.131303       2.335949                    0.995628       3.728720      10.807885       0.458874       1.350747      -0.692713      -0.031719      -0.006257       0.005105       0.032731       0.002942      -0.006212      -0.008086       0.023707       0.009252      -0.016706       0.001215       0.015491              1.985695       2.895825       0.194654      -0.016536       1.466006      -0.132070       1.595253           0.000001
          256              H      31.067190      11.480574       5.318094       0.099324       1.098543 0.67805688E+01  0.63337321E+02                                 1.703556                            1.472948      -0.893278       2.442537                    0.998705       3.345492       8.889141       0.546478       1.199886      -0.726501      -0.018592      -0.009731       0.028169       0.035126      -0.001937       0.003113      -0.010394       0.028416       0.032112      -0.022813       0.007055       0.015759              1.901531       2.059369       0.397619      -0.729823       1.455663      -0.527825       2.189561          -0.000001
          257              H      49.888072      31.465000      15.014400       0.113413       1.163960 0.84960632E+01  0.84155718E+02                                 1.794655                            1.679964      -0.817559       2.487695                    0.999231       3.415543       9.414805       0.496394       1.245700      -0.718098      -0.017051       0.024873       0.003446       0.030353      -0.010418      -0.012834      -0.002411      -0.006466       0.002175      -0.018785       0.004368       0.014417              1.854056       1.890649      -0.477176       0.006447       2.165881      -0.101937       1.505640           0.000000
          258              H      49.475347      29.945923      16.625625       0.095878       1.080670 0.75020976E+01  0.71366175E+02                                 1.633347                            1.519026      -0.768432       2.496066                    0.999436       3.319956       8.699314       0.558235       1.153397      -0.738907      -0.025750       0.009159       0.025723       0.037532      -0.010620      -0.015199      -0.008795      -0.013003      -0.000113      -0.024857       0.012226       0.012631              1.716404       2.019629      -0.081200      -0.410555       1.334538       0.085233       1.795044          -0.000001
          259              H      34.636612       3.816309       9.459362       0.102531       1.240836 0.91465896E+01  0.91601731E+02                                 1.817378                            1.701475      -0.902066       2.437225                    0.998752       3.426496       9.269037       0.515274       1.186926      -0.732256      -0.028127      -0.011138       0.010563       0.032043       0.015549      -0.002386       0.005863       0.013417       0.001387      -0.019137       0.002335       0.016803              1.882532       2.245361       0.273418      -0.512726       1.589384      -0.164355       1.812851           0.000001
          260              H      34.891341       3.181498       7.387411       0.094361       1.167442 0.82003094E+01  0.78803895E+02                                 1.653401                            1.540484      -0.714701       2.522897                    0.999803       3.179006       8.047952       0.587318       1.085214      -0.759381      -0.016505      -0.021635      -0.011968       0.029727       0.015336      -0.007635       0.007877       0.004351       0.025884      -0.023536       0.010947       0.012588              1.670193       1.766332       0.401159       0.216307       1.795201       0.253229       1.449045          -0.000001
          261              H      33.772470       7.997494      13.174129       0.111758       1.014340 0.71103223E+01  0.68568926E+02                                 1.735003                            1.607536      -1.059370       2.371102                    0.996695       3.684704      10.619548       0.466020       1.362898      -0.689790      -0.020414      -0.007051      -0.022639       0.031288      -0.010237       0.010395       0.004090       0.004012      -0.015466      -0.016800       0.001930       0.014870              1.804058       1.792213       0.133943       0.519771       1.455484       0.310824       2.164477           0.000000
          262              H      33.243667       9.989421      14.140338       0.101617       1.161614 0.81950365E+01  0.79746939E+02                                 1.730912                            1.603118      -0.782212       2.497150                    0.999448       3.303401       8.771916       0.535219       1.176011      -0.734886      -0.029047       0.021041      -0.015803       0.039194      -0.012888       0.014519       0.010282      -0.010729      -0.000147      -0.026086       0.012013       0.014072              1.775363       2.216783      -0.384491       0.268595       1.595758      -0.142048       1.513547          -0.000008
          263              H      34.530207       7.310558      10.212320       0.107558       1.122427 0.79022117E+01  0.78088555E+02                                 1.846651                            1.687118      -1.131306       2.335947                    0.995628       3.728728      10.807909       0.458874       1.350745      -0.692713       0.031719       0.002727      -0.007601       0.032731       0.004875      -0.004846      -0.011469       0.014141      -0.019446      -0.016707       0.001215       0.015491              1.985696       2.895829      -0.049297      -0.189033       1.497882      -0.143339       1.563378           0.000001
          264              H      33.421010       8.840805       9.051290       0.099324       1.098534 0.67805148E+01  0.63336593E+02                                 1.703535                            1.472933      -0.893279       2.442537                    0.998705       3.345475       8.889035       0.546486       1.199872      -0.726504       0.018592       0.023315      -0.018564       0.035126      -0.002290       0.002863      -0.017595       0.008048      -0.028993      -0.022813       0.007054       0.015759              1.901502       2.059336       0.555529      -0.618137       1.776233      -0.641156       1.868937          -0.000001
          265              H      54.273269      28.672579      18.410609       0.113408       1.163975 0.84961866E+01  0.84157214E+02                                 1.794664                            1.679971      -0.817523       2.487705                    0.999231       3.415583       9.414919       0.496396       1.245693      -0.718099       0.011547      -0.028050       0.001048       0.030352       0.001095      -0.004694      -0.003666      -0.010013      -0.052322      -0.018784       0.004368       0.014416              1.854066       1.821839      -0.443977       0.029929       2.227179      -0.147938       1.513180           0.000000
          266              H      52.080670      28.687472      18.926622       0.095875       1.080679 0.75021738E+01  0.71366995E+02                                 1.633347                            1.519026      -0.768442       2.496058                    0.999436       3.319967       8.699314       0.558240       1.153386      -0.738909      -0.015715      -0.033099       0.008133       0.037532      -0.001293      -0.008604      -0.004625      -0.001211      -0.066268      -0.024856       0.012226       0.012630              1.716403       1.561182       0.366916      -0.093687       2.004793      -0.313823       1.583232          -0.000001
          267              H      26.723910      31.610206      19.421573       0.102532       1.240801 0.91462277E+01  0.91596616E+02                                 1.817297                            1.701406      -0.902064       2.437225                    0.998752       3.426388       9.268476       0.515304       1.186875      -0.732268      -0.015054      -0.013794       0.024696       0.032043       0.010752      -0.005778       0.001216       0.000275       0.046028      -0.019138       0.002333       0.016804              1.882443       1.893229       0.374093      -0.441485       1.822929      -0.371394       1.931171           0.000001
          268              H      28.049143      33.157207      20.203491       0.094361       1.167591 0.82015346E+01  0.78818366E+02                                 1.653539                            1.540599      -0.714696       2.522900                    0.999803       3.179022       8.048048       0.587298       1.085214      -0.759383      -0.002720       0.010536       0.027664       0.029727       0.016674      -0.006691       0.006529       0.000539       0.024644      -0.023535       0.010946       0.012589              1.670337       1.325776      -0.032568      -0.090394       1.441373       0.222605       2.243862          -0.000001
          269              H      26.104823      26.572678      16.917857       0.111758       1.014347 0.71103967E+01  0.68569922E+02                                 1.735022                            1.607552      -1.059382       2.371096                    0.996695       3.684738      10.619718       0.466014       1.362911      -0.689787       0.014414       0.003587       0.027538       0.031288      -0.009404       0.010985      -0.001760      -0.012534       0.005025      -0.016801       0.001930       0.014871              1.804078       1.635115       0.157114       0.536162       1.534626       0.227303       2.242493           0.000000
          270              H      26.465957      24.483947      16.088550       0.101617       1.161585 0.81947776E+01  0.79743604E+02                                 1.730864                            1.603077      -0.782204       2.497155                    0.999448       3.303369       8.771719       0.535235       1.175988      -0.734891       0.025052      -0.023348       0.019066       0.039195      -0.010435       0.016254       0.008059      -0.017014      -0.003462      -0.026086       0.012014       0.014072              1.775311       1.674829      -0.325069       0.310587       1.844936      -0.421739       1.806169          -0.000008
          271              H      28.126528      28.864325      17.610262       0.107558       1.122418 0.79021296E+01  0.78087506E+02                                 1.846636                            1.687105      -1.131301       2.335950                    0.995628       3.728723      10.807862       0.458878       1.350739      -0.692714       0.007781       0.020079      -0.024651       0.032732      -0.000234      -0.008458      -0.011786       0.013243       0.008446      -0.016707       0.001215       0.015492              1.985679       1.676674       0.058877      -0.112543       2.029152      -0.762199       2.251211           0.000001
          272              H      29.957993      27.751080      18.181562       0.099324       1.098531 0.67804901E+01  0.63336271E+02                                 1.703528                            1.472928      -0.893275       2.442539                    0.998705       3.345467       8.888992       0.546489       1.199867      -0.726505       0.028618       0.003942      -0.019983       0.035126      -0.010933      -0.003248      -0.013332       0.020106      -0.002171      -0.022813       0.007055       0.015758              1.901494       2.442515       0.337749      -0.772126       1.397028      -0.371610       1.864941          -0.000001
          273              H      46.286406      30.882315      24.660685       0.113414       1.163959 0.84960555E+01  0.84155627E+02                                 1.794654                            1.679963      -0.817555       2.487697                    0.999231       3.415542       9.414803       0.496394       1.245700      -0.718097       0.001468      -0.020537       0.022302       0.030353      -0.009104      -0.003812      -0.004200      -0.025451       0.012443      -0.018785       0.004368       0.014417              1.854055       1.476373       0.086201      -0.114985       1.929203      -0.455578       2.156591           0.000000
          274              H      46.957083      30.018526      22.691411       0.095878       1.080669 0.75020924E+01  0.71366115E+02                                 1.633347                            1.519026      -0.768432       2.496066                    0.999436       3.319956       8.699314       0.558236       1.153397      -0.738906       0.010772      -0.035953       0.000061       0.037532      -0.009648      -0.006612      -0.001894      -0.030129       0.033958      -0.024857       0.012226       0.012631              1.716403       1.494337      -0.110865      -0.037776       2.322740       0.091432       1.332133          -0.000001
          275              H      26.143516      24.900949       0.444930       0.102531       1.240836 0.91465857E+01  0.91601681E+02                                 1.817378                            1.701475      -0.902066       2.437225                    0.998752       3.426496       9.269036       0.515274       1.186925      -0.732256      -0.008654      -0.027482      -0.014022       0.032043       0.002832       0.009662       0.012268       0.003504      -0.029406      -0.019137       0.002335       0.016803              1.882531       1.485168       0.046635       0.042819       2.444908       0.470286       1.717517           0.000001
          276              H      24.395886      26.204079       0.537075       0.094361       1.167442 0.82003095E+01  0.78803901E+02                                 1.653401                            1.540484      -0.714701       2.522897                    0.999803       3.179006       8.047954       0.587317       1.085215      -0.759381      -0.024270      -0.005046      -0.016408       0.029727      -0.007122       0.009694       0.014038       0.003405      -0.029283      -0.023536       0.010947       0.012588              1.670193       1.969006       0.220643       0.417838       1.444000       0.112232       1.597575          -0.000001
          277              H      29.951544      21.704558       3.148733       0.111758       1.014340 0.71103251E+01  0.68568958E+02                                 1.735003                            1.607536      -1.059370       2.371102                    0.996695       3.684704      10.619548       0.466020       1.362898      -0.689790      -0.030727      -0.005832       0.000898       0.031288       0.006023      -0.002245      -0.013850       0.007799      -0.007907      -0.016800       0.001930       0.014870              1.804058       2.621909       0.055667      -0.007087       1.451369      -0.050149       1.338896           0.000000
          278              H      31.051068      20.459138       4.704670       0.101617       1.161613 0.81950315E+01  0.79746881E+02                                 1.730912                            1.603118      -0.782212       2.497150                    0.999448       3.303400       8.771914       0.535219       1.176011      -0.734886      -0.021353      -0.021213       0.025105       0.039194      -0.000655      -0.000090      -0.019568       0.022448      -0.005033      -0.026086       0.012013       0.014072              1.775363       1.737559       0.401750      -0.299322       1.912622      -0.349149       1.675906          -0.000008
          279              H      27.713804      23.871476       3.488354       0.107558       1.122426 0.79022041E+01  0.78088466E+02                                 1.846651                            1.687117      -1.131306       2.335947                    0.995628       3.728728      10.807910       0.458874       1.350746      -0.692713       0.010440       0.030599       0.005105       0.032731       0.008794      -0.003897       0.009422      -0.016952       0.009253      -0.016707       0.001215       0.015491              1.985696       1.654886       0.521804      -0.106108       2.706948       0.080354       1.595253           0.000001
          280              H      26.652973      23.203157       5.318094       0.099324       1.098534 0.67805131E+01  0.63336573E+02                                 1.703535                            1.472933      -0.893279       2.442537                    0.998705       3.345475       8.889035       0.546486       1.199872      -0.726504       0.000869       0.020966       0.028169       0.035126       0.013273      -0.010558       0.002501      -0.010855       0.032112      -0.022813       0.007054       0.015759              1.901502       1.262229       0.062601      -0.092197       2.252751       0.895934       2.189525          -0.000001
          281              H      50.445894      33.544423      20.895896       0.113408       1.163975 0.84961917E+01  0.84157271E+02                                 1.794664                            1.679971      -0.817523       2.487705                    0.999231       3.415583       9.414917       0.496396       1.245692      -0.718099      -0.001468       0.014181      -0.026795       0.030352       0.006628       0.007312      -0.001223      -0.017030       0.037704      -0.018784       0.004368       0.014416              1.854066       1.476378       0.079676      -0.119602       1.844990      -0.425809       2.240830           0.000000
          282              H      49.775217      31.399843      20.737933       0.095875       1.080679 0.75021736E+01  0.71366992E+02                                 1.633347                            1.519026      -0.768442       2.496058                    0.999436       3.319967       8.699314       0.558240       1.153386      -0.738909      -0.010772      -0.011927      -0.033917       0.037532       0.009449       0.006892      -0.002075      -0.030640       0.032425      -0.024856       0.012226       0.012630              1.716403       1.494337       0.072569       0.091932       1.499668       0.382432       2.155203          -0.000001
          283              H      38.344684       8.719800      23.328529       0.102532       1.240801 0.91462298E+01  0.91596642E+02                                 1.817297                            1.701406      -0.902064       2.437225                    0.998752       3.426388       9.268476       0.515304       1.186875      -0.732268       0.008655      -0.022380      -0.021237       0.032043      -0.010054       0.000550       0.013612       0.007307      -0.018002      -0.019138       0.002333       0.016804              1.882443       1.485109      -0.055910      -0.029692       2.093828       0.594332       2.068393           0.000001
          284              H      40.092314       9.241052      24.526417       0.094361       1.167592 0.82015392E+01  0.78818423E+02                                 1.653540                            1.540600      -0.714696       2.522900                    0.999803       3.179022       8.048049       0.587298       1.085214      -0.759383       0.024269      -0.017152       0.000712       0.029727      -0.006765       0.009946       0.014985       0.006079      -0.021245      -0.023535       0.010946       0.012589              1.670338       1.969195      -0.467559      -0.068755       1.651195       0.039033       1.390623          -0.000001
          285              H      34.536656      10.203506      19.413675       0.111758       1.014347 0.71104007E+01  0.68569968E+02                                 1.735022                            1.607553      -1.059382       2.371096                    0.996695       3.684738      10.619718       0.466014       1.362911      -0.689787       0.030727      -0.001097      -0.005798       0.031288       0.000107      -0.006427      -0.010755       0.016553       0.018355      -0.016801       0.001930       0.014871              1.804078       2.621942      -0.011874      -0.054847       1.319885      -0.003658       1.470409           0.000000
          286              H      33.437132      11.255318      17.720836       0.101617       1.161585 0.81947786E+01  0.79743618E+02                                 1.730864                            1.603078      -0.782204       2.497154                    0.999448       3.303369       8.771720       0.535235       1.175989      -0.734891       0.021353       0.016599      -0.028368       0.039195       0.000303       0.000587      -0.017956       0.027007       0.008642      -0.026086       0.012014       0.014072              1.775312       1.737510       0.148279      -0.478525       1.482717      -0.197158       2.105708          -0.000008
          287              H      36.774396      11.246010      21.343459       0.107558       1.122418 0.79021328E+01  0.78087544E+02                                 1.846636                            1.687106      -1.131302       2.335950                    0.995628       3.728723      10.807862       0.458878       1.350739      -0.692714      -0.010441       0.015013       0.027147       0.032732       0.000742      -0.009591       0.008538      -0.019452       0.001752      -0.016707       0.001215       0.015492              1.985680       1.654873      -0.073894      -0.527323       1.769267       0.411865       2.532898           0.000001
          288              H      37.835227      12.748333      20.103448       0.099324       1.098531 0.67804931E+01  0.63336302E+02                                 1.703528                            1.472928      -0.893275       2.442539                    0.998705       3.345467       8.888991       0.546489       1.199867      -0.726505      -0.000869       0.033547       0.010377       0.035126       0.005530      -0.016033      -0.001395      -0.021874      -0.000946      -0.022813       0.007055       0.015758              1.901495       1.262224       0.066057      -0.089752       2.759670       0.716705       1.682590          -0.000001
          289              H      46.060697      22.434310      18.410609       0.113413       1.163965 0.84960765E+01  0.84155588E+02                                 1.794634                            1.679945      -0.817564       2.487691                    0.999231       3.415513       9.414600       0.496408       1.245670      -0.718104      -0.030066       0.004025       0.001049       0.030353      -0.004885      -0.000828       0.005897       0.003110      -0.052322      -0.018784       0.004367       0.014417              1.854034       2.510289       0.046471      -0.143077       1.538655       0.048048       1.513157           0.000000
          290              H      47.169894      24.325710      18.926622       0.095877       1.080667 0.75020711E+01  0.71365773E+02                                 1.633336                            1.519016      -0.768433       2.496065                    0.999436       3.319946       8.699244       0.558242       1.153387      -0.738909      -0.020807       0.030159       0.008133       0.037532       0.000122       0.000296       0.009764       0.002843      -0.066267      -0.024856       0.012225       0.012630              1.716390       1.576122      -0.375544      -0.224932       1.989827       0.238044       1.583221          -0.000001
          291              H      46.257386      16.899732      19.421573       0.102531       1.240817 0.91463531E+01  0.91598079E+02                                 1.817303                            1.701410      -0.902071       2.437221                    0.998752       3.426399       9.268481       0.515307       1.186865      -0.732270      -0.004418       0.019934       0.024696       0.032043      -0.005257       0.003942       0.004395      -0.018762       0.046030      -0.019138       0.002334       0.016804              1.882451       1.516534      -0.156606      -0.100894       2.199637       0.568041       1.931182           0.000001
          292              H      46.934512      14.978546      20.203491       0.094362       1.167458 0.82003516E+01  0.78803569E+02                                 1.653353                            1.540440      -0.714686       2.522905                    0.999803       3.178882       8.047323       0.587360       1.085147      -0.759400       0.010483      -0.002912       0.027665       0.029728      -0.008104       0.008997       0.002530      -0.029149       0.024654      -0.023534       0.010947       0.012588              1.670145       1.440530      -0.033764       0.237935       1.326342      -0.033013       2.243563          -0.000001
          293              H      42.204302      19.954640      16.917857       0.111758       1.014343 0.71103564E+01  0.68569414E+02                                 1.735016                            1.607546      -1.059365       2.371105                    0.996695       3.684720      10.619646       0.466015       1.362909      -0.689787      -0.004100      -0.014276       0.027538       0.031288      -0.000726      -0.007016      -0.008633       0.022551       0.005025      -0.016799       0.001931       0.014869              1.804071       1.423677      -0.035045      -0.071228       1.746053      -0.577981       2.242484           0.000000
          294              H      40.214842      20.686255      16.088550       0.101615       1.161594 0.81949628E+01  0.79747198E+02                                 1.730994                            1.603189      -0.782231       2.497141                    0.999448       3.303533       8.772735       0.535161       1.176125      -0.734858      -0.032745      -0.010020       0.019065       0.039193      -0.002154      -0.001146      -0.018104       0.026583      -0.003456      -0.026085       0.012012       0.014073              1.775450       2.084098       0.088883      -0.520596       1.435934      -0.058113       1.806317          -0.000008
          295              H      43.178074      17.057969      17.610262       0.107558       1.122425 0.79021859E+01  0.78088171E+02                                 1.846643                            1.687110      -1.131295       2.335953                    0.995628       3.728715      10.807833       0.458878       1.350738      -0.692715       0.013498      -0.016778      -0.024651       0.032731       0.005851      -0.005979       0.013217      -0.006219       0.008448      -0.016706       0.001215       0.015491              1.985687       1.890052      -0.182067      -0.603818       1.815788       0.478567       2.251222           0.000001
          296              H      41.298243      16.028497      18.181562       0.099323       1.098544 0.67805902E+01  0.63337710E+02                                 1.703575                            1.472963      -0.893275       2.442539                    0.998705       3.345504       8.889250       0.546467       1.199907      -0.726496      -0.010895      -0.026755      -0.019983       0.035126       0.014173      -0.009922       0.009479       0.008882      -0.002170      -0.022814       0.007055       0.015759              1.901552       1.365934       0.283844       0.064241       2.473724       0.854524       1.864998          -0.000001
          297              H      50.671603      24.835792      15.014400       0.113411       1.164005 0.84964758E+01  0.84160866E+02                                 1.794704                            1.680007      -0.817595       2.487675                    0.999231       3.415604       9.415047       0.496387       1.245703      -0.718097       0.030065       0.002331       0.003445       0.030351       0.002410       0.004327       0.012320       0.021271       0.002178      -0.018783       0.004368       0.014415              1.854109       2.510403       0.119413      -0.091510       1.546248       0.045387       1.505675           0.000000
          298              H      49.562406      25.952761      16.625625       0.095877       1.080671 0.75021140E+01  0.71366431E+02                                 1.633355                            1.519033      -0.768440       2.496062                    0.999436       3.319957       8.699347       0.558231       1.153406      -0.738905       0.020807       0.017721       0.025723       0.037532      -0.000320      -0.000017       0.017560       0.024895      -0.000113      -0.024856       0.012225       0.012631              1.716411       1.576139       0.337255       0.279092       1.778043       0.312935       1.795051          -0.000001
          299              H      18.230814      23.944079       9.459362       0.102531       1.240828 0.91464972E+01  0.91600312E+02                                 1.817353                            1.701454      -0.902057       2.437229                    0.998752       3.426432       9.268752       0.515284       1.186908      -0.732260       0.004417       0.029928       0.010563       0.032043      -0.001967       0.006270      -0.000864      -0.033644       0.001384      -0.019139       0.002334       0.016805              1.882503       1.516571       0.147333       0.114023       2.318117       0.526197       1.812822           0.000001
          300              H      17.553688      24.040883       7.387411       0.094361       1.167503 0.82007879E+01  0.78809306E+02                                 1.653436                            1.540512      -0.714702       2.522897                    0.999803       3.179000       8.047866       0.587325       1.085190      -0.759388      -0.010484       0.025111      -0.011968       0.029727      -0.005785       0.010640       0.002674      -0.028740       0.025883      -0.023536       0.010948       0.012589              1.670230       1.440597      -0.213089       0.111155       2.121018      -0.313957       1.449075          -0.000001
          301              H      22.283898      22.601856      13.174129       0.111759       1.014337 0.71103009E+01  0.68568664E+02                                 1.735001                            1.607534      -1.059357       2.371109                    0.996696       3.684697      10.619522       0.466020       1.362898      -0.689790       0.004100       0.021205      -0.022639       0.031289       0.006856      -0.001656      -0.011048       0.015722      -0.015466      -0.016800       0.001930       0.014870              1.804055       1.423666       0.078838       0.009294       1.824027      -0.605546       2.164474           0.000000
          302              H      24.273358      22.063849      14.140338       0.101616       1.161587 0.81947894E+01  0.79743746E+02                                 1.730861                            1.603074      -0.782217       2.497147                    0.999448       3.303401       8.771805       0.535237       1.175982      -0.734892       0.032746       0.014635      -0.015803       0.039194       0.001797       0.001644      -0.017715       0.027686      -0.000151      -0.026085       0.012013       0.014072              1.775309       2.083924       0.461135      -0.257302       1.728498      -0.161578       1.513506          -0.000008
          303              H      21.310126      22.289104      10.212320       0.107558       1.122424 0.79021846E+01  0.78088231E+02                                 1.846649                            1.687117      -1.131303       2.335949                    0.995628       3.728719      10.807884       0.458874       1.350748      -0.692713      -0.013498      -0.028833      -0.007601       0.032731       0.003685      -0.007510       0.009930      -0.015517      -0.019446      -0.016706       0.001215       0.015491              1.985694       1.890057       0.629975      -0.029619       2.503648       0.235377       1.563377           0.000001
          304              H      23.189957      22.484574       9.051290       0.099324       1.098542 0.67805696E+01  0.63337330E+02                                 1.703556                            1.472948      -0.893278       2.442537                    0.998705       3.345492       8.889141       0.546478       1.199886      -0.726501       0.010895      -0.027758      -0.018564       0.035126       0.004630      -0.016670       0.006318      -0.000058      -0.028992      -0.022813       0.007055       0.015759              1.901531       1.365920      -0.155182      -0.246195       2.469706       0.855922       1.868966          -0.000001
          305              H      44.764484      32.665741      18.410609       0.113411       1.164005 0.84964765E+01  0.84160875E+02                                 1.794704                            1.680007      -0.817595       2.487675                    0.999231       3.415604       9.415047       0.496387       1.245703      -0.718097       0.018518       0.024025       0.001049       0.030351       0.003786       0.005523      -0.002230       0.006905      -0.052319      -0.018783       0.004368       0.014415              1.854109       1.741388       0.397519       0.113158       2.307726       0.099891       1.513212           0.000000
          306              H      45.847886      30.759448      18.926622       0.095877       1.080670 0.75021120E+01  0.71366408E+02                                 1.633354                            1.519033      -0.768440       2.496062                    0.999436       3.319957       8.699347       0.558231       1.153406      -0.738905       0.036522       0.002940       0.008133       0.037532       0.001170       0.008307      -0.005139      -0.001635      -0.066267      -0.024856       0.012225       0.012631              1.716411       2.211659       0.008631       0.318624       1.354333       0.075776       1.583241          -0.000001
          307              H      23.751004       7.338482      19.421573       0.102531       1.240829 0.91465029E+01  0.91600382E+02                                 1.817353                            1.701455      -0.902057       2.437229                    0.998752       3.426432       9.268752       0.515284       1.186908      -0.732261       0.019473      -0.006142       0.024696       0.032043      -0.005497       0.001836      -0.005614       0.018485       0.046027      -0.019139       0.002334       0.016805              1.882504       2.164551      -0.217498       0.542407       1.551724      -0.196651       1.931237           0.000001
          308              H      21.748645       7.712667      20.203491       0.094361       1.167503 0.82007864E+01  0.78809291E+02                                 1.653436                            1.540512      -0.714702       2.522897                    0.999803       3.178999       8.047864       0.587325       1.085190      -0.759388      -0.007765      -0.007623       0.027664       0.029727      -0.008571      -0.002310      -0.009059       0.028610       0.024650      -0.023536       0.010948       0.012589              1.670230       1.384194       0.066332      -0.147571       1.382804      -0.189565       2.243693          -0.000001
          309              H      28.423174       9.321101      16.917857       0.111759       1.014336 0.71102889E+01  0.68568524E+02                                 1.735000                            1.607533      -1.059357       2.371109                    0.996696       3.684696      10.619519       0.466020       1.362899      -0.689790      -0.010313       0.010689       0.027538       0.031289       0.010128      -0.003969       0.010392      -0.010022       0.005024      -0.016800       0.001930       0.014870              1.804054       1.695790      -0.122069      -0.464923       1.473910       0.350673       2.242462           0.000000
          310              H      30.051501      10.678218      16.088550       0.101616       1.161587 0.81947951E+01  0.79743813E+02                                 1.730862                            1.603075      -0.782217       2.497147                    0.999448       3.303401       8.771805       0.535237       1.175982      -0.734892       0.007694       0.033369       0.019066       0.039194       0.012586      -0.015107       0.010045      -0.009569      -0.003461      -0.026085       0.012013       0.014072              1.775310       1.520890       0.236193       0.209944       1.998870       0.479845       1.806168          -0.000008
          311              H      25.427697       9.926126      17.610262       0.107558       1.122424 0.79021867E+01  0.78088257E+02                                 1.846650                            1.687117      -1.131303       2.335949                    0.995628       3.728719      10.807884       0.458874       1.350748      -0.692713      -0.021279      -0.003301      -0.024651       0.032731      -0.005619       0.014435      -0.001432      -0.007026       0.008448      -0.016706       0.001215       0.015491              1.985695       1.992036       0.123190       0.716363       1.713818       0.283638       2.251230           0.000001
          312              H      25.476063      12.068844      18.181562       0.099324       1.098543 0.67805706E+01  0.63337345E+02                                 1.703557                            1.472948      -0.893278       2.442537                    0.998705       3.345491       8.889140       0.546478       1.199886      -0.726501      -0.017723       0.022813      -0.019983       0.035126      -0.003241       0.013170       0.003853      -0.028990      -0.002171      -0.022813       0.007055       0.015759              1.901532       1.950940      -0.621603       0.707909       1.888679      -0.482892       1.864977          -0.000001
          313              H      44.538775      27.471838      15.014400       0.113413       1.163964 0.84960748E+01  0.84155567E+02                                 1.794634                            1.679945      -0.817564       2.487691                    0.999231       3.415513       9.414600       0.496408       1.245670      -0.718104      -0.013015      -0.027203       0.003445       0.030353       0.008008       0.008505      -0.009909      -0.014811       0.002175      -0.018784       0.004367       0.014417              1.854033       1.683808       0.357765       0.085056       2.372671       0.056554       1.505621           0.000000
          314              H      46.060697      27.873946      16.625625       0.095877       1.080667 0.75020740E+01  0.71365808E+02                                 1.633336                            1.519017      -0.768433       2.496065                    0.999436       3.319946       8.699245       0.558241       1.153387      -0.738909       0.004943      -0.026880       0.025723       0.037532       0.010940       0.015216      -0.008766      -0.011893      -0.000112      -0.024856       0.012225       0.012630              1.716391       1.435479      -0.256049       0.131461       1.918664      -0.398162       1.795029          -0.000001
          315              H      43.864874      28.088032       9.459362       0.102531       1.240818 0.91463597E+01  0.91598153E+02                                 1.817303                            1.701410      -0.902071       2.437221                    0.998752       3.426400       9.268481       0.515308       1.186864      -0.732271       0.023709      -0.018790       0.010562       0.032043      -0.013586      -0.003886      -0.004997       0.020224       0.001387      -0.019138       0.002334       0.016804              1.882451       1.990080      -0.420728       0.398674       1.844501      -0.361831       1.812772           0.000001
          316              H      44.287271      28.626038       7.387411       0.094362       1.167458 0.82003503E+01  0.78803552E+02                                 1.653353                            1.540440      -0.714686       2.522905                    0.999803       3.178882       8.047322       0.587360       1.085147      -0.759400       0.026989      -0.003478      -0.011968       0.029728      -0.009555      -0.003004      -0.010551       0.024384       0.025877      -0.023534       0.010947       0.012588              1.670145       2.135334      -0.188073      -0.327445       1.426096       0.060711       1.449004          -0.000001
          317              H      40.675932      25.249071      13.174129       0.111758       1.014344 0.71103631E+01  0.68569493E+02                                 1.735016                            1.607547      -1.059365       2.371105                    0.996695       3.684721      10.619649       0.466015       1.362909      -0.689788       0.016314      -0.014153      -0.022639       0.031288       0.003379      -0.008740       0.006956      -0.019737      -0.015464      -0.016799       0.001931       0.014869              1.804072       1.655677      -0.212781      -0.529075       1.592042       0.294725       2.164497           0.000000
          318              H      39.215274      23.795150      14.140338       0.101615       1.161595 0.81949667E+01  0.79747244E+02                                 1.730995                            1.603189      -0.782231       2.497141                    0.999448       3.303533       8.772735       0.535161       1.176125      -0.734858      -0.003698      -0.035675      -0.015802       0.039193       0.011088      -0.016166       0.007430      -0.016957      -0.000155      -0.026085       0.012012       0.014073              1.775450       1.418096      -0.076677      -0.011283       2.394639       0.303655       1.513614          -0.000008
          319              H      40.891968      26.248757      10.212320       0.107558       1.122425 0.79021864E+01  0.78088177E+02                                 1.846643                            1.687110      -1.131295       2.335953                    0.995628       3.728715      10.807833       0.458878       1.350738      -0.692715      -0.018222       0.026106      -0.007601       0.032731      -0.008562       0.012354       0.001538       0.001373      -0.019445      -0.016706       0.001215       0.015491              1.985687       1.804668      -0.580678       0.218650       2.589022      -0.092037       1.563371           0.000001
          320              H      40.121334      24.523041       9.051290       0.099323       1.098545 0.67805904E+01  0.63337713E+02                                 1.703575                            1.472963      -0.893275       2.442539                    0.998705       3.345504       8.889250       0.546467       1.199907      -0.726496      -0.029487       0.004443      -0.018564       0.035126      -0.002341       0.013806       0.011278      -0.007991      -0.028992      -0.022814       0.007055       0.015759              1.901552       2.328177      -0.400370       0.864360       1.507493      -0.214754       1.868987          -0.000001
          321              H      51.967816      28.246269      24.660685       0.113408       1.163974 0.84961863E+01  0.84157213E+02                                 1.794664                            1.679971      -0.817523       2.487705                    0.999231       3.415583       9.414920       0.496395       1.245693      -0.718099      -0.018519       0.008997       0.022302       0.030352      -0.006469      -0.001731       0.005401       0.028492       0.012445      -0.018784       0.004368       0.014416              1.854066       1.741349      -0.239184      -0.337055       1.664240       0.327374       2.156610           0.000000
          322              H      50.884414      28.097340      22.691411       0.095875       1.080679 0.75021718E+01  0.71366973E+02                                 1.633347                            1.519026      -0.768442       2.496058                    0.999436       3.319967       8.699315       0.558240       1.153387      -0.738909      -0.036522       0.008648       0.000061       0.037532      -0.008223       0.001666       0.006673       0.031775       0.033956      -0.024856       0.012226       0.012630              1.716403       2.211649      -0.303277       0.098069       1.605427      -0.013002       1.332132          -0.000001
          323              H      40.737196      20.756996       0.444930       0.102532       1.240801 0.91462265E+01  0.91596604E+02                                 1.817297                            1.701406      -0.902064       2.437225                    0.998752       3.426388       9.268477       0.515304       1.186876      -0.732268      -0.019473       0.021236      -0.014021       0.032043       0.000101       0.005793      -0.014502      -0.006660      -0.029408      -0.019138       0.002333       0.016804              1.882443       2.164480      -0.438865       0.385842       1.765409      -0.272205       1.717441           0.000001
          324              H      42.739555      21.618923       0.537075       0.094361       1.167591 0.82015373E+01  0.78818401E+02                                 1.653540                            1.540600      -0.714696       2.522900                    0.999803       3.179022       8.048049       0.587298       1.085214      -0.759383       0.007764       0.023541      -0.016408       0.029727       0.005034       0.007310      -0.015414       0.010635      -0.029280      -0.023535       0.010946       0.012589              1.670337       1.384269       0.117031      -0.111740       2.029035      -0.418037       1.597708          -0.000001
          325              H      36.065026      19.057343       3.148733       0.111758       1.014347 0.71103977E+01  0.68569934E+02                                 1.735022                            1.607552      -1.059382       2.371096                    0.996695       3.684738      10.619718       0.466014       1.362911      -0.689787       0.010313       0.029526       0.000898       0.031288       0.000365      -0.010873       0.008868      -0.014333      -0.007909      -0.016801       0.001930       0.014871              1.804078       1.695813       0.479031      -0.039888       2.377512       0.031213       1.338909           0.000000
          326              H      34.436699      18.727837       4.704670       0.101617       1.161585 0.81947787E+01  0.79743617E+02                                 1.730864                            1.603077      -0.782204       2.497155                    0.999448       3.303369       8.771719       0.535235       1.175988      -0.734891      -0.007694       0.029099       0.025105       0.039195       0.010048      -0.016901       0.009862      -0.010091      -0.005033      -0.026086       0.012014       0.014072              1.775311       1.520892      -0.276667      -0.152704       2.129183       0.433774       1.675859          -0.000008
          327              H      39.060503      19.911823       3.488354       0.107558       1.122418 0.79021360E+01  0.78087581E+02                                 1.846636                            1.687106      -1.131301       2.335950                    0.995628       3.728723      10.807861       0.458878       1.350739      -0.692714       0.021279      -0.024341       0.005105       0.032732      -0.011738       0.010108      -0.001336      -0.006758       0.009253      -0.016707       0.001215       0.015492              1.985680       1.992022      -0.716449       0.122642       2.369775       0.051714       1.595242           0.000001
          328              H      39.012137      21.164690       5.318094       0.099324       1.098531 0.67804891E+01  0.63336257E+02                                 1.703528                            1.472928      -0.893275       2.442539                    0.998705       3.345467       8.888991       0.546489       1.199867      -0.726505       0.017723      -0.011236       0.028169       0.035126      -0.011337       0.007444       0.007893      -0.017562       0.032111      -0.022813       0.007055       0.015758              1.901494       1.950898      -0.460207       0.821996       1.564067      -0.368120       2.189516          -0.000001
          329              H      52.193525      23.312992      20.895896       0.113414       1.163959 0.84960588E+01  0.84155664E+02                                 1.794654                            1.679964      -0.817555       2.487697                    0.999231       3.415542       9.414802       0.496394       1.245700      -0.718098       0.013015      -0.005819      -0.026796       0.030353      -0.010688      -0.004715      -0.005721      -0.002966       0.037707      -0.018785       0.004368       0.014417              1.854055       1.683825      -0.199448      -0.308954       1.637524       0.316476       2.240817           0.000000
          330              H      50.671603      24.966105      20.737933       0.095878       1.080669 0.75020943E+01  0.71366137E+02                                 1.633347                            1.519026      -0.768432       2.496066                    0.999436       3.319956       8.699314       0.558235       1.153397      -0.738907      -0.004943       0.015292      -0.033917       0.037532      -0.017993      -0.005243      -0.004931      -0.001048       0.032424      -0.024857       0.012226       0.012631              1.716404       1.435489      -0.038594       0.285230       1.558517      -0.270832       2.155205          -0.000001
          331              H      20.623326      18.281049      23.328529       0.102531       1.240837 0.91465921E+01  0.91601759E+02                                 1.817378                            1.701475      -0.902066       2.437225                    0.998752       3.426496       9.269036       0.515274       1.186925      -0.732256      -0.023709       0.003695      -0.021236       0.032043       0.008190       0.011513      -0.007283       0.013760      -0.018002      -0.019137       0.002335       0.016803              1.882531       1.990165      -0.235645       0.529592       1.588935      -0.271471       2.068494           0.000001
          332              H      20.200929      16.506931      24.526417       0.094361       1.167442 0.82003089E+01  0.78803895E+02                                 1.653401                            1.540484      -0.714701       2.522897                    0.999803       3.179006       8.047954       0.587317       1.085215      -0.759380      -0.026989      -0.012442       0.000712       0.029727       0.006017       0.008005      -0.016106       0.008677      -0.021250      -0.023536       0.010947       0.012588              1.670193       2.135398       0.371423       0.068171       1.484661       0.040021       1.390521          -0.000001
          333              H      23.812268      20.837046      19.413675       0.111758       1.014339 0.71103164E+01  0.68568857E+02                                 1.735003                            1.607536      -1.059370       2.371102                    0.996695       3.684704      10.619549       0.466020       1.362899      -0.689790      -0.016314      -0.026062      -0.005798       0.031288       0.007113      -0.006101       0.010943      -0.008464       0.018352      -0.016800       0.001930       0.014870              1.804058       1.655665       0.569736       0.024255       2.286116       0.049327       1.470393           0.000000
          334              H      25.272926      21.263355      17.720836       0.101617       1.161614 0.81950349E+01  0.79746922E+02                                 1.730912                            1.603118      -0.782212       2.497150                    0.999448       3.303400       8.771914       0.535219       1.176011      -0.734886       0.003698      -0.026791      -0.028368       0.039194       0.011543      -0.015844       0.008469      -0.014028       0.008645      -0.026086       0.012013       0.014072              1.775363       1.418036       0.036190       0.068521       1.802278       0.513018       2.105775          -0.000008
          335              H      23.596232      18.377853      21.343459       0.107558       1.122427 0.79022090E+01  0.78088525E+02                                 1.846651                            1.687118      -1.131306       2.335947                    0.995628       3.728728      10.807910       0.458874       1.350746      -0.692713       0.018221       0.001535       0.027147       0.032731      -0.008795       0.012190       0.004036       0.008439       0.001751      -0.016707       0.001215       0.015491              1.985697       1.804677      -0.012587       0.620355       1.619490       0.250747       2.532923           0.000001
          336              H      24.366866      16.707986      20.103448       0.099324       1.098534 0.67805142E+01  0.63336586E+02                                 1.703535                            1.472933      -0.893279       2.442537                    0.998705       3.345475       8.889035       0.546486       1.199872      -0.726504       0.029487      -0.016021       0.010377       0.035126      -0.012237       0.006808       0.014583       0.001358      -0.000946      -0.022813       0.007054       0.015759              1.901502       2.328111      -0.681444       0.665564       1.693798      -0.280625       1.682597          -0.000001
          337              H      19.949425      13.919288       5.431301       0.113413       1.163965 0.84960763E+01  0.84155586E+02                                 1.794634                            1.679945      -0.817564       2.487691                    0.999231       3.415513       9.414600       0.496408       1.245670      -0.718104       0.013015       0.005819       0.026796       0.030353       0.010687       0.004715      -0.005722      -0.002967       0.037708      -0.018784       0.004367       0.014417              1.854034       1.683809       0.199447       0.308952       1.637507       0.316474       2.240785           0.000000
          338              H      18.427503      12.266175       5.589264       0.095877       1.080667 0.75020712E+01  0.71365774E+02                                 1.633336                            1.519016      -0.768433       2.496065                    0.999436       3.319946       8.699244       0.558242       1.153387      -0.738909      -0.004943      -0.015292       0.033917       0.037532       0.017992       0.005242      -0.004931      -0.001048       0.032424      -0.024856       0.012226       0.012630              1.716390       1.435479       0.038593      -0.285225       1.558505      -0.270827       2.155186          -0.000001
          339              H      20.623326      18.951231       2.998668       0.102531       1.240817 0.91463555E+01  0.91598106E+02                                 1.817303                            1.701410      -0.902071       2.437221                    0.998752       3.426399       9.268480       0.515308       1.186865      -0.732271      -0.023709      -0.003694       0.021236       0.032043      -0.008192      -0.011514      -0.007282       0.013760      -0.018005      -0.019138       0.002334       0.016804              1.882451       1.990080       0.235630      -0.529558       1.588872      -0.271452       2.068401           0.000001
          340              H      20.200929      20.725349       1.800780       0.094362       1.167458 0.82003527E+01  0.78803583E+02                                 1.653353                            1.540440      -0.714686       2.522905                    0.999803       3.178882       8.047323       0.587360       1.085147      -0.759400      -0.026989       0.012442      -0.000710       0.029728      -0.006017      -0.008007      -0.016104       0.008677      -0.021242      -0.023534       0.010947       0.012588              1.670145       2.135335      -0.371410      -0.068168       1.484619       0.040020       1.390482          -0.000001
          341              H      23.812268      16.395234       6.913522       0.111758       1.014343 0.71103560E+01  0.68569410E+02                                 1.735016                            1.607546      -1.059365       2.371105                    0.996695       3.684721      10.619649       0.466015       1.362909      -0.689788      -0.016314       0.026061       0.005797       0.031288      -0.007114       0.006099       0.010942      -0.008464       0.018354      -0.016799       0.001931       0.014869              1.804071       1.655677      -0.569744      -0.024253       2.286136       0.049325       1.470402           0.000000
          342              H      25.272926      15.968925       8.606361       0.101616       1.161595 0.81949705E+01  0.79747288E+02                                 1.730995                            1.603189      -0.782231       2.497141                    0.999448       3.303533       8.772735       0.535161       1.176125      -0.734858       0.003698       0.026790       0.028368       0.039193      -0.011546       0.015843       0.008468      -0.014022       0.008651      -0.026085       0.012012       0.014073              1.775450       1.418096      -0.036197      -0.068531       1.802366       0.513056       2.105888          -0.000008
          343              H      23.596232      18.854427       4.983738       0.107558       1.122426 0.79021895E+01  0.78088215E+02                                 1.846643                            1.687111      -1.131295       2.335953                    0.995628       3.728715      10.807833       0.458878       1.350737      -0.692715       0.018222      -0.001536      -0.027147       0.032731       0.008793      -0.012190       0.004036       0.008438       0.001750      -0.016706       0.001215       0.015491              1.985688       1.804668       0.012586      -0.620352       1.619483       0.250746       2.532912           0.000001
          344              H      24.366866      20.524294       6.223749       0.099323       1.098545 0.67805920E+01  0.63337731E+02                                 1.703575                            1.472963      -0.893275       2.442539                    0.998705       3.345504       8.889250       0.546467       1.199906      -0.726496       0.029487       0.016021      -0.010377       0.035126       0.012236      -0.006809       0.014583       0.001358      -0.000947      -0.022814       0.007055       0.015759              1.901553       2.328177       0.681469      -0.665592       1.693840      -0.280638       1.682641          -0.000001
          345              H      19.723716       8.986011       1.666512       0.113411       1.164005 0.84964713E+01  0.84160814E+02                                 1.794704                            1.680007      -0.817594       2.487676                    0.999231       3.415604       9.415048       0.496387       1.245703      -0.718097      -0.018518      -0.008997      -0.022301       0.030351       0.006469       0.001729       0.005402       0.028490       0.012439      -0.018783       0.004368       0.014415              1.854109       1.741388       0.239192       0.337065       1.664277       0.327385       2.156661           0.000000
          346              H      18.640314       9.134940       3.635786       0.095877       1.080670 0.75021114E+01  0.71366403E+02                                 1.633354                            1.519033      -0.768440       2.496062                    0.999436       3.319957       8.699348       0.558230       1.153406      -0.738904      -0.036522      -0.008648      -0.000061       0.037532       0.008222      -0.001666       0.006673       0.031774       0.033958      -0.024856       0.012225       0.012631              1.716411       2.211659       0.303279      -0.098071       1.605435      -0.013002       1.332138          -0.000001
          347              H      40.737196      16.475284      25.882267       0.102531       1.240828 0.91464980E+01  0.91600322E+02                                 1.817353                            1.701454      -0.902057       2.437229                    0.998752       3.426432       9.268752       0.515284       1.186908      -0.732260      -0.019473      -0.021236       0.014022       0.032043      -0.000102      -0.005794      -0.014504      -0.006658      -0.029403      -0.019139       0.002334       0.016805              1.882504       2.164552       0.438887      -0.385861       1.765466      -0.272220       1.717493           0.000001
          348              H      42.739555      15.613357      25.790122       0.094361       1.167503 0.82007907E+01  0.78809341E+02                                 1.653436                            1.540512      -0.714702       2.522897                    0.999803       3.179000       8.047867       0.587325       1.085190      -0.759388       0.007765      -0.023541       0.016408       0.029727      -0.005035      -0.007311      -0.015415       0.010633      -0.029282      -0.023536       0.010948       0.012589              1.670230       1.384194      -0.117021       0.111729       2.028889      -0.417991       1.597608          -0.000001
          349              H      36.065026      18.174937      23.178464       0.111759       1.014337 0.71102991E+01  0.68568643E+02                                 1.735000                            1.607533      -1.059357       2.371109                    0.996696       3.684697      10.619522       0.466020       1.362898      -0.689790       0.010313      -0.029526      -0.000898       0.031289      -0.000366       0.010871       0.008868      -0.014333      -0.007908      -0.016800       0.001930       0.014870              1.804055       1.695791      -0.479024       0.039886       2.377481       0.031213       1.338894           0.000000
          350              H      34.436699      18.504443      21.622527       0.101616       1.161587 0.81947959E+01  0.79743823E+02                                 1.730862                            1.603075      -0.782217       2.497147                    0.999448       3.303401       8.771805       0.535237       1.175982      -0.734892      -0.007694      -0.029098      -0.025105       0.039194      -0.010047       0.016901       0.009860      -0.010092      -0.005030      -0.026085       0.012013       0.014072              1.775310       1.520891       0.276668       0.152704       2.129181       0.433773       1.675857          -0.000008
          351              H      39.060503      17.320457      22.838843       0.107558       1.122425 0.79021930E+01  0.78088329E+02                                 1.846650                            1.687117      -1.131303       2.335949                    0.995628       3.728720      10.807885       0.458874       1.350747      -0.692713       0.021279       0.024341      -0.005105       0.032731       0.011737      -0.010109      -0.001337      -0.006758       0.009252      -0.016706       0.001215       0.015491              1.985694       1.992036       0.716457      -0.122643       2.369794       0.051715       1.595253           0.000001
          352              H      39.012137      16.067590      21.009103       0.099324       1.098542 0.67805683E+01  0.63337316E+02                                 1.703556                            1.472948      -0.893278       2.442537                    0.998705       3.345492       8.889141       0.546478       1.199886      -0.726501       0.017723       0.011235      -0.028169       0.035126       0.011336      -0.007445       0.007893      -0.017562       0.032111      -0.022813       0.007055       0.015759              1.901531       1.950938       0.460221      -0.822022       1.564093      -0.368132       2.189561          -0.000001
          353              H      12.294675       9.760442      11.312797       0.113414       1.163959 0.84960573E+01  0.84155646E+02                                 1.794654                            1.679963      -0.817555       2.487697                    0.999231       3.415542       9.414802       0.496394       1.245700      -0.718098      -0.013015       0.027204      -0.003446       0.030353      -0.008009      -0.008505      -0.009909      -0.014811       0.002175      -0.018785       0.004368       0.014417              1.854055       1.683825      -0.357767      -0.085057       2.372702       0.056552       1.505639           0.000000
          354              H      13.816597       9.358334       9.701572       0.095878       1.080670 0.75020970E+01  0.71366169E+02                                 1.633347                            1.519026      -0.768433       2.496066                    0.999436       3.319956       8.699314       0.558235       1.153397      -0.738907       0.004943       0.026880      -0.025723       0.037532      -0.010941      -0.015216      -0.008766      -0.011893      -0.000113      -0.024857       0.012226       0.012631              1.716404       1.435489       0.256053      -0.131463       1.918678      -0.398167       1.795044          -0.000001
          355              H      43.864874       9.144248      16.867835       0.102531       1.240837 0.91465946E+01  0.91601792E+02                                 1.817378                            1.701476      -0.902066       2.437225                    0.998752       3.426496       9.269037       0.515274       1.186925      -0.732256       0.023709       0.018790      -0.010563       0.032043       0.013584       0.003884      -0.004998       0.020223       0.001387      -0.019137       0.002335       0.016803              1.882532       1.990166       0.420756      -0.398699       1.844579      -0.361855       1.812851           0.000001
          356              H      44.287271       8.606242      18.939786       0.094361       1.167442 0.82003097E+01  0.78803904E+02                                 1.653401                            1.540485      -0.714701       2.522897                    0.999803       3.179006       8.047954       0.587317       1.085215      -0.759381       0.026989       0.003476       0.011968       0.029727       0.009552       0.003004      -0.010551       0.024388       0.025884      -0.023536       0.010947       0.012589              1.670194       2.135398       0.188080       0.327457       1.426137       0.060713       1.449046          -0.000001
          357              H      40.675932      11.983209      13.153068       0.111758       1.014340 0.71103242E+01  0.68568948E+02                                 1.735003                            1.607536      -1.059370       2.371102                    0.996695       3.684704      10.619548       0.466020       1.362898      -0.689790       0.016314       0.014153       0.022639       0.031288      -0.003381       0.008739       0.006957      -0.019737      -0.015466      -0.016800       0.001930       0.014870              1.804058       1.655665       0.212779       0.529067       1.592033       0.294722       2.164477           0.000000
          358              H      39.215274      13.437130      12.186859       0.101617       1.161614 0.81950360E+01  0.79746934E+02                                 1.730912                            1.603118      -0.782212       2.497150                    0.999448       3.303401       8.771916       0.535219       1.176011      -0.734886      -0.003698       0.035676       0.015803       0.039194      -0.011090       0.016164       0.007433      -0.016958      -0.000147      -0.026086       0.012013       0.014072              1.775363       1.418036       0.076666       0.011280       2.394505       0.303634       1.513547          -0.000008
          359              H      40.891968      10.983523      16.114877       0.107558       1.122426 0.79022052E+01  0.78088477E+02                                 1.846651                            1.687117      -1.131306       2.335947                    0.995628       3.728728      10.807909       0.458874       1.350745      -0.692713      -0.018221      -0.026106       0.007601       0.032731       0.008561      -0.012355       0.001538       0.001373      -0.019446      -0.016707       0.001215       0.015491              1.985696       1.804677       0.580681      -0.218652       2.589033      -0.092038       1.563378           0.000001
          360              H      40.121334      12.709239      17.275907       0.099324       1.098534 0.67805126E+01  0.63336568E+02                                 1.703535                            1.472933      -0.893279       2.442537                    0.998705       3.345475       8.889035       0.546486       1.199872      -0.726504      -0.029487      -0.004443       0.018564       0.035126       0.002340      -0.013806       0.011277      -0.007991      -0.028993      -0.022813       0.007054       0.015759              1.901502       2.328110       0.400351      -0.864326       1.507457      -0.214743       1.868937          -0.000001
          361              H      12.520384       4.566539       7.916588       0.113408       1.163975 0.84961915E+01  0.84157273E+02                                 1.794665                            1.679972      -0.817523       2.487705                    0.999231       3.415583       9.414919       0.496396       1.245692      -0.718099       0.018519      -0.024025      -0.001048       0.030352      -0.003788      -0.005522      -0.002232       0.006904      -0.052321      -0.018784       0.004368       0.014416              1.854067       1.741349      -0.397506      -0.113153       2.307670       0.099888       1.513181           0.000000
          362              H      13.603786       6.472832       7.400575       0.095875       1.080679 0.75021714E+01  0.71366966E+02                                 1.633347                            1.519026      -0.768442       2.496058                    0.999436       3.319967       8.699314       0.558240       1.153386      -0.738909       0.036522      -0.002940      -0.008133       0.037532      -0.001171      -0.008308      -0.005138      -0.001633      -0.066268      -0.024856       0.012226       0.012630              1.716403       2.211649      -0.008632      -0.318622       1.354326       0.075776       1.583232          -0.000001
          363              H      23.751004      29.893798       6.905624       0.102532       1.240801 0.91462297E+01  0.91596640E+02                                 1.817297                            1.701406      -0.902064       2.437225                    0.998752       3.426388       9.268476       0.515304       1.186875      -0.732268       0.019473       0.006141      -0.024696       0.032043       0.005495      -0.001836      -0.005612       0.018486       0.046028      -0.019138       0.002333       0.016804              1.882443       2.164479       0.217488      -0.542380       1.551680      -0.196641       1.931171           0.000001
          364              H      21.748645      29.519613       6.123706       0.094361       1.167591 0.82015371E+01  0.78818395E+02                                 1.653539                            1.540599      -0.714696       2.522900                    0.999803       3.179022       8.048048       0.587298       1.085214      -0.759383      -0.007764       0.007623      -0.027664       0.029727       0.008570       0.002309      -0.009059       0.028610       0.024644      -0.023535       0.010946       0.012589              1.670337       1.384269      -0.066339       0.147585       1.382881      -0.189587       2.243862          -0.000001
          365              H      28.423174      27.911179       9.409340       0.111758       1.014347 0.71103943E+01  0.68569888E+02                                 1.735021                            1.607551      -1.059382       2.371096                    0.996695       3.684738      10.619715       0.466014       1.362910      -0.689787      -0.010313      -0.010689      -0.027538       0.031288      -0.010130       0.003968       0.010393      -0.010022       0.005025      -0.016801       0.001930       0.014871              1.804077       1.695812       0.122070       0.464931       1.473927       0.350678       2.242492           0.000000
          366              H      30.051501      26.554062      10.238647       0.101617       1.161585 0.81947809E+01  0.79743647E+02                                 1.730865                            1.603078      -0.782204       2.497154                    0.999448       3.303369       8.771721       0.535235       1.175989      -0.734891       0.007694      -0.033369      -0.019066       0.039195      -0.012585       0.015107       0.010047      -0.009568      -0.003462      -0.026086       0.012014       0.014072              1.775312       1.520892      -0.236193      -0.209943       1.998874       0.479846       1.806170          -0.000008
          367              H      25.427697      27.306154       8.716935       0.107558       1.122418 0.79021330E+01  0.78087544E+02                                 1.846636                            1.687106      -1.131302       2.335950                    0.995628       3.728723      10.807861       0.458878       1.350739      -0.692714      -0.021279       0.003301       0.024651       0.032732       0.005618      -0.014436      -0.001432      -0.007026       0.008446      -0.016707       0.001215       0.015492              1.985679       1.992022      -0.123189      -0.716355       1.713805       0.283634       2.251211           0.000001
          368              H      25.476063      25.163436       8.145635       0.099324       1.098532 0.67804948E+01  0.63336324E+02                                 1.703529                            1.472928      -0.893275       2.442539                    0.998705       3.345467       8.888992       0.546489       1.199867      -0.726505      -0.017723      -0.022813       0.019983       0.035126       0.003240      -0.013170       0.003853      -0.028989      -0.002171      -0.022813       0.007055       0.015758              1.901495       1.950900       0.621584      -0.707887       1.888645      -0.482877       1.864941          -0.000001
          369              H      14.600128      12.588234       1.666512       0.113414       1.163959 0.84960551E+01  0.84155620E+02                                 1.794654                            1.679963      -0.817555       2.487697                    0.999231       3.415542       9.414802       0.496394       1.245700      -0.718098       0.017051      -0.011540      -0.022302       0.030353      -0.015573      -0.005544      -0.001201      -0.003043       0.012443      -0.018785       0.004368       0.014417              1.854055       1.890648      -0.152981      -0.452035       1.514928       0.128209       2.156591           0.000000
          370              H      15.012853      11.575516       3.635786       0.095878       1.080670 0.75020983E+01  0.71366181E+02                                 1.633347                            1.519026      -0.768432       2.496066                    0.999436       3.319956       8.699313       0.558236       1.153397      -0.738907       0.025750      -0.027305      -0.000061       0.037532      -0.017870      -0.004946      -0.004779      -0.001646       0.033958      -0.024857       0.012226       0.012631              1.716404       2.019629      -0.414142       0.060295       1.797449      -0.078431       1.332133          -0.000001
          371              H      29.851588      27.041805      25.882267       0.102531       1.240836 0.91465884E+01  0.91601714E+02                                 1.817378                            1.701475      -0.902066       2.437225                    0.998752       3.426496       9.269036       0.515274       1.186925      -0.732256       0.028127      -0.006246       0.014022       0.032043       0.002933       0.015455       0.002234       0.003153      -0.029406      -0.019137       0.002335       0.016803              1.882531       2.245360      -0.392263       0.428689       1.684717      -0.198061       1.717517           0.000001
          372              H      29.596859      29.206862      25.790122       0.094361       1.167442 0.82003076E+01  0.78803877E+02                                 1.653401                            1.540484      -0.714701       2.522897                    0.999803       3.179006       8.047953       0.587318       1.085214      -0.759381       0.016505       0.018495       0.016408       0.029727      -0.002087       0.017004       0.001376      -0.014038      -0.029283      -0.023536       0.010947       0.012588              1.670193       1.766333       0.337656       0.306114       1.646672       0.305742       1.597574          -0.000001
          373              H      30.715730      22.145760      23.178464       0.111758       1.014339 0.71103187E+01  0.68568883E+02                                 1.735003                            1.607536      -1.059370       2.371102                    0.996695       3.684704      10.619548       0.466020       1.362898      -0.689790       0.020414       0.023694      -0.000898       0.031288       0.006388      -0.013116       0.004981       0.006532      -0.007907      -0.016800       0.001930       0.014870              1.804057       1.792212       0.534692      -0.046974       2.281064       0.018938       1.338896           0.000000
          374              H      31.244533      20.570835      21.622527       0.101617       1.161614 0.81950324E+01  0.79746892E+02                                 1.730912                            1.603118      -0.782212       2.497151                    0.999448       3.303400       8.771914       0.535219       1.176011      -0.734886       0.029047       0.007886      -0.025105       0.039194       0.009393      -0.016991       0.009706      -0.012358      -0.005033      -0.026086       0.012013       0.014072              1.775363       2.216783       0.125070      -0.452033       1.433399      -0.084645       1.675906          -0.000008
          375              H      29.957993      25.167160      22.838843       0.107558       1.122427 0.79022066E+01  0.78088500E+02                                 1.846651                            1.687118      -1.131306       2.335947                    0.995628       3.728727      10.807909       0.458874       1.350746      -0.692713      -0.031719       0.006258      -0.005105       0.032731      -0.002944       0.006211      -0.008086       0.023707       0.009253      -0.016707       0.001215       0.015491              1.985697       2.895830      -0.194655       0.016534       1.466007      -0.132069       1.595254           0.000001
          376              H      31.067190      25.751706      21.009103       0.099324       1.098534 0.67805155E+01  0.63336598E+02                                 1.703535                            1.472933      -0.893279       2.442537                    0.998705       3.345475       8.889034       0.546486       1.199871      -0.726504      -0.018592       0.009731      -0.028169       0.035126       0.001936      -0.003114      -0.010394       0.028416       0.032112      -0.022813       0.007054       0.015759              1.901502       2.059335      -0.397608       0.729803       1.455645      -0.527811       2.189525          -0.000001
          377              H      10.214931      10.317065       5.431301       0.113408       1.163975 0.84961901E+01  0.84157259E+02                                 1.794665                            1.679972      -0.817523       2.487705                    0.999231       3.415583       9.414920       0.496395       1.245693      -0.718099      -0.011547       0.008362       0.026795       0.030352      -0.004060       0.002597       0.006944       0.019995       0.037704      -0.018784       0.004368       0.014416              1.854067       1.821839      -0.119775      -0.428562       1.499530       0.109326       2.240831           0.000000
          378              H      12.407530       9.825599       5.589264       0.095875       1.080679 0.75021735E+01  0.71366993E+02                                 1.633347                            1.519027      -0.768442       2.496058                    0.999436       3.319967       8.699315       0.558240       1.153387      -0.738909       0.015715       0.003365       0.033917       0.037532      -0.008543       0.001649       0.007006       0.031687       0.032425      -0.024856       0.012226       0.012630              1.716403       1.561183       0.033976       0.377161       1.432823      -0.111600       2.155203          -0.000001
          379              H      37.764290       8.384709       2.998668       0.102532       1.240801 0.91462358E+01  0.91596714E+02                                 1.817297                            1.701407      -0.902064       2.437225                    0.998752       3.426388       9.268476       0.515304       1.186875      -0.732268       0.015054      -0.018685       0.021237       0.032043      -0.001863       0.012063      -0.006330      -0.021068      -0.018002      -0.019138       0.002333       0.016804              1.882444       1.893229      -0.291539       0.499860       1.685709      -0.322880       2.068393           0.000001
          380              H      36.439057       7.131843       1.800780       0.094361       1.167592 0.82015380E+01  0.78818408E+02                                 1.653540                            1.540600      -0.714696       2.522900                    0.999803       3.179022       8.048049       0.587298       1.085214      -0.759383       0.002720      -0.029594      -0.000712       0.029727      -0.000750       0.017950       0.001121      -0.014758      -0.021245      -0.023535       0.010946       0.012589              1.670338       1.325777      -0.096081      -0.000574       2.294613      -0.079060       1.390623          -0.000001
          381              H      38.383377      12.424412       6.913522       0.111758       1.014347 0.71103944E+01  0.68569894E+02                                 1.735022                            1.607552      -1.059382       2.371096                    0.996695       3.684738      10.619718       0.466014       1.362911      -0.689787      -0.014414      -0.027159       0.005798       0.031288       0.007221      -0.012528      -0.000189      -0.008091       0.018355      -0.016801       0.001930       0.014871              1.804078       1.635115       0.557870      -0.030592       2.306710      -0.045670       1.470408           0.000000
          382              H      38.022243      13.902533       8.606361       0.101617       1.161585 0.81947806E+01  0.79743641E+02                                 1.730865                            1.603078      -0.782204       2.497155                    0.999448       3.303369       8.771720       0.535235       1.175989      -0.734891      -0.025052      -0.010193       0.028368       0.039195       0.011846      -0.015257       0.009486      -0.012979       0.008642      -0.026086       0.012014       0.014072              1.775312       1.674829       0.184469      -0.410007       1.545398      -0.315836       2.105709          -0.000008
          383              H      36.361672      11.007724       4.983738       0.107558       1.122418 0.79021356E+01  0.78087576E+02                                 1.846637                            1.687106      -1.131301       2.335950                    0.995628       3.728723      10.807861       0.458878       1.350739      -0.692714      -0.007781       0.016548      -0.027147       0.032732      -0.008052       0.002599      -0.012575       0.011012       0.001752      -0.016707       0.001215       0.015492              1.985680       1.676675      -0.086481       0.093024       1.747466      -0.662608       2.532898           0.000001
          384              H      34.530207      10.840178       6.223749       0.099324       1.098531 0.67804883E+01  0.63336248E+02                                 1.703528                            1.472928      -0.893275       2.442539                    0.998705       3.345467       8.888991       0.546489       1.199867      -0.726505      -0.028618       0.017526      -0.010377       0.035126      -0.006707      -0.009225      -0.013187       0.020515      -0.000946      -0.022813       0.007055       0.015758              1.901494       2.442514      -0.615384       0.575808       1.579378      -0.436080       1.682589          -0.000001
          385              H      22.029169       8.559701       7.916588       0.113413       1.163964 0.84960733E+01  0.84155551E+02                                 1.794634                            1.679945      -0.817564       2.487691                    0.999231       3.415513       9.414601       0.496408       1.245670      -0.718104       0.011547       0.028051      -0.001049       0.030353      -0.001096       0.004693      -0.003666      -0.010016      -0.052322      -0.018784       0.004367       0.014417              1.854034       1.821809       0.443966      -0.029927       2.227135      -0.147932       1.513157           0.000000
          386              H      19.836570       8.544808       7.400575       0.095877       1.080667 0.75020738E+01  0.71365806E+02                                 1.633336                            1.519017      -0.768433       2.496065                    0.999436       3.319946       8.699245       0.558241       1.153387      -0.738909      -0.015715       0.033099      -0.008133       0.037532       0.001292       0.008604      -0.004625      -0.001210      -0.066267      -0.024856       0.012225       0.012630              1.716391       1.561172      -0.366912       0.093686       2.004779      -0.313819       1.583221          -0.000001
          387              H      26.723910       5.622074       6.905624       0.102531       1.240817 0.91463555E+01  0.91598108E+02                                 1.817304                            1.701410      -0.902071       2.437221                    0.998752       3.426399       9.268481       0.515307       1.186865      -0.732271      -0.015054       0.013793      -0.024696       0.032043      -0.010753       0.005777       0.001216       0.000276       0.046030      -0.019138       0.002334       0.016804              1.882451       1.893237      -0.374095       0.441491       1.822934      -0.371397       1.931182           0.000001
          388              H      28.049143       4.075073       6.123706       0.094362       1.167457 0.82003469E+01  0.78803506E+02                                 1.653352                            1.540439      -0.714686       2.522905                    0.999803       3.178882       8.047320       0.587360       1.085146      -0.759401      -0.002719      -0.010535      -0.027665       0.029728      -0.016674       0.006689       0.006526       0.000538       0.024654      -0.023534       0.010947       0.012588              1.670144       1.325647       0.032563       0.090378       1.441223       0.222564       2.243562          -0.000001
          389              H      26.104823      10.659602       9.409340       0.111758       1.014344 0.71103613E+01  0.68569472E+02                                 1.735016                            1.607547      -1.059365       2.371105                    0.996695       3.684721      10.619649       0.466015       1.362909      -0.689788       0.014413      -0.003587      -0.027538       0.031288       0.009402      -0.010984      -0.001760      -0.012533       0.005025      -0.016799       0.001931       0.014869              1.804072       1.635108      -0.157116      -0.536160       1.534621       0.227306       2.242485           0.000000
          390              H      26.465957      12.748333      10.238647       0.101616       1.161594 0.81949639E+01  0.79747212E+02                                 1.730995                            1.603189      -0.782231       2.497141                    0.999448       3.303532       8.772733       0.535161       1.176125      -0.734858       0.025050       0.023348      -0.019065       0.039193       0.010434      -0.016252       0.008059      -0.017022      -0.003456      -0.026085       0.012012       0.014073              1.775450       1.674951       0.325105      -0.310625       1.845082      -0.421792       1.806317          -0.000008
          391              H      28.126528       8.367955       8.716935       0.107558       1.122425 0.79021871E+01  0.78088186E+02                                 1.846643                            1.687110      -1.131295       2.335953                    0.995628       3.728715      10.807833       0.458878       1.350737      -0.692715       0.007781      -0.020078       0.024651       0.032731       0.000233       0.008457      -0.011786       0.013244       0.008448      -0.016706       0.001215       0.015491              1.985687       1.676679      -0.058876       0.112542       2.029161      -0.762206       2.251222           0.000001
          392              H      29.957993       9.481200       8.145635       0.099323       1.098545 0.67805939E+01  0.63337752E+02                                 1.703575                            1.472963      -0.893275       2.442539                    0.998705       3.345504       8.889250       0.546467       1.199906      -0.726496       0.028618      -0.003942       0.019983       0.035126       0.010932       0.003248      -0.013332       0.020107      -0.002171      -0.022814       0.007055       0.015759              1.901553       2.442594      -0.337766       0.772160       1.397066      -0.371628       1.864999          -0.000001
          393              H      17.643972       5.767280      11.312797       0.113411       1.164006 0.84964805E+01  0.84160924E+02                                 1.794705                            1.680007      -0.817599       2.487673                    0.999231       3.415605       9.415050       0.496387       1.245703      -0.718097      -0.017051      -0.024872      -0.003445       0.030351       0.010416       0.012833      -0.002413      -0.006461       0.002178      -0.018783       0.004368       0.014415              1.854109       1.890702       0.477198      -0.006449       2.165951      -0.101944       1.505676           0.000000
          394              H      17.231247       7.286357       9.701572       0.095877       1.080670 0.75021142E+01  0.71366433E+02                                 1.633355                            1.519033      -0.768440       2.496062                    0.999436       3.319957       8.699347       0.558231       1.153406      -0.738905      -0.025750      -0.009159      -0.025723       0.037532       0.010620       0.015199      -0.008795      -0.013002      -0.000113      -0.024856       0.012225       0.012631              1.716411       2.019638       0.081200       0.410555       1.334543       0.085233       1.795051          -0.000001
          395              H      34.636612      33.415971      16.867835       0.102531       1.240828 0.91464971E+01  0.91600310E+02                                 1.817353                            1.701454      -0.902057       2.437229                    0.998752       3.426432       9.268752       0.515284       1.186908      -0.732260      -0.028127       0.011138      -0.010563       0.032043      -0.015552       0.002387       0.005862       0.013416       0.001384      -0.019139       0.002334       0.016805              1.882504       2.245325      -0.273412       0.512712       1.589363      -0.164351       1.812823           0.000001
          396              H      34.891341      34.050782      18.939786       0.094361       1.167503 0.82007902E+01  0.78809335E+02                                 1.653436                            1.540512      -0.714702       2.522897                    0.999803       3.178999       8.047864       0.587325       1.085190      -0.759388      -0.016505       0.021635       0.011968       0.029727      -0.015337       0.007636       0.007877       0.004351       0.025883      -0.023536       0.010948       0.012589              1.670230       1.766373      -0.401176      -0.216317       1.795243       0.253242       1.449075          -0.000001
          397              H      33.772470      29.234786      13.153068       0.111759       1.014337 0.71102980E+01  0.68568630E+02                                 1.735001                            1.607533      -1.059357       2.371109                    0.996696       3.684697      10.619522       0.466020       1.362898      -0.689790      -0.020414       0.007052       0.022639       0.031289       0.010236      -0.010396       0.004090       0.004013      -0.015466      -0.016800       0.001930       0.014870              1.804055       1.792211      -0.133943      -0.519771       1.455481       0.310822       2.164474           0.000000
          398              H      33.243667      27.242859      12.186859       0.101616       1.161587 0.81947970E+01  0.79743838E+02                                 1.730862                            1.603075      -0.782217       2.497147                    0.999448       3.303401       8.771806       0.535237       1.175983      -0.734892      -0.029047      -0.021041       0.015803       0.039194       0.012887      -0.014520       0.010282      -0.010731      -0.000151      -0.026085       0.012013       0.014072              1.775310       2.216711       0.384472      -0.268582       1.595713      -0.142041       1.513506          -0.000008
          399              H      34.530207      29.921722      16.114877       0.107558       1.122424 0.79021885E+01  0.78088279E+02                                 1.846650                            1.687117      -1.131303       2.335949                    0.995628       3.728719      10.807884       0.458874       1.350748      -0.692713       0.031719      -0.002727       0.007601       0.032731      -0.004876       0.004844      -0.011469       0.014141      -0.019446      -0.016706       0.001215       0.015491              1.985694       2.895825       0.049295       0.189033       1.497881      -0.143339       1.563377           0.000001
          400              H      33.421010      28.391475      17.275907       0.099324       1.098543 0.67805681E+01  0.63337315E+02                                 1.703557                            1.472948      -0.893278       2.442537                    0.998705       3.345492       8.889142       0.546478       1.199886      -0.726501       0.018592      -0.023315       0.018564       0.035126       0.002290      -0.002864      -0.017595       0.008048      -0.028992      -0.022813       0.007055       0.015759              1.901531       2.059369      -0.555545       0.618154       1.776258      -0.641172       1.868967          -0.000001
          401              H      13.816597      14.797970       7.916588       0.113411       1.164006 0.84964761E+01  0.84160868E+02                                 1.794704                            1.680007      -0.817595       2.487675                    0.999231       3.415604       9.415046       0.496387       1.245703      -0.718097      -0.030065      -0.004025      -0.001049       0.030351       0.004883       0.000830       0.005898       0.003106      -0.052319      -0.018783       0.004368       0.014415              1.854109       2.510403      -0.046473       0.143087       1.538711       0.048052       1.513212           0.000000
          402              H      14.925794      12.906570       7.400575       0.095877       1.080670 0.75021118E+01  0.71366404E+02                                 1.633354                            1.519033      -0.768440       2.496062                    0.999436       3.319957       8.699346       0.558231       1.153406      -0.738905      -0.020807      -0.030159      -0.008133       0.037532      -0.000123      -0.000296       0.009764       0.002844      -0.066267      -0.024856       0.012225       0.012631              1.716411       1.576139       0.375549       0.224936       1.989853       0.238048       1.583240          -0.000001
          403              H      46.257386      20.332548       6.905624       0.102531       1.240828 0.91464985E+01  0.91600327E+02                                 1.817353                            1.701454      -0.902057       2.437229                    0.998752       3.426432       9.268752       0.515284       1.186908      -0.732260      -0.004417      -0.019935      -0.024696       0.032043       0.005256      -0.003944       0.004397      -0.018763       0.046027      -0.019139       0.002334       0.016805              1.882504       1.516571       0.156613       0.100899       2.199702       0.568063       1.931237           0.000001
          404              H      46.934512      22.253734       6.123706       0.094361       1.167503 0.82007875E+01  0.78809306E+02                                 1.653436                            1.540512      -0.714702       2.522897                    0.999803       3.178999       8.047865       0.587325       1.085190      -0.759388       0.010484       0.002913      -0.027664       0.029727       0.008103      -0.009000       0.002529      -0.029151       0.024650      -0.023536       0.010948       0.012589              1.670230       1.440597       0.033768      -0.237954       1.326401      -0.033018       2.243693          -0.000001
          405              H      42.204302      17.277640       9.409340       0.111759       1.014336 0.71102920E+01  0.68568559E+02                                 1.735000                            1.607533      -1.059357       2.371109                    0.996696       3.684696      10.619519       0.466020       1.362899      -0.689790      -0.004100       0.014276      -0.027538       0.031289       0.000724       0.007016      -0.008633       0.022553       0.005024      -0.016800       0.001930       0.014870              1.804054       1.423665       0.035042       0.071231       1.746036      -0.577972       2.242462           0.000000
          406              H      40.214842      16.546025      10.238647       0.101616       1.161587 0.81947900E+01  0.79743752E+02                                 1.730862                            1.603074      -0.782217       2.497147                    0.999448       3.303401       8.771805       0.535237       1.175982      -0.734892      -0.032746       0.010021      -0.019066       0.039194       0.002149       0.001146      -0.018105       0.026583      -0.003461      -0.026085       0.012013       0.014072              1.775309       2.083924      -0.088875       0.520530       1.435836      -0.058106       1.806168          -0.000008
          407              H      43.178074      20.174311       8.716935       0.107558       1.122424 0.79021874E+01  0.78088262E+02                                 1.846649                            1.687116      -1.131303       2.335949                    0.995628       3.728720      10.807885       0.458874       1.350747      -0.692713       0.013498       0.016778       0.024651       0.032731      -0.005852       0.005978       0.013217      -0.006219       0.008448      -0.016706       0.001215       0.015491              1.985694       1.890057       0.182067       0.603819       1.815795       0.478570       2.251230           0.000001
          408              H      41.298243      21.203783       8.145635       0.099324       1.098542 0.67805661E+01  0.63337291E+02                                 1.703556                            1.472948      -0.893278       2.442537                    0.998705       3.345492       8.889141       0.546478       1.199886      -0.726501      -0.010895       0.026755       0.019983       0.035126      -0.014173       0.009922       0.009479       0.008882      -0.002171      -0.022813       0.007055       0.015759              1.901530       1.365920      -0.283842      -0.064242       2.473695       0.854512       1.864976          -0.000001
          409              H      18.427503      12.396488      11.312797       0.113413       1.163965 0.84960775E+01  0.84155600E+02                                 1.794634                            1.679945      -0.817564       2.487691                    0.999231       3.415513       9.414600       0.496408       1.245670      -0.718104       0.030066      -0.002330      -0.003445       0.030353      -0.002409      -0.004329       0.012320       0.021275       0.002175      -0.018784       0.004367       0.014417              1.854034       2.510289      -0.119404       0.091505       1.546190       0.045384       1.505622           0.000000
          410              H      17.318306      11.279519       9.701572       0.095877       1.080667 0.75020744E+01  0.71365813E+02                                 1.633336                            1.519017      -0.768433       2.496065                    0.999436       3.319946       8.699245       0.558241       1.153387      -0.738909       0.020807      -0.017721      -0.025723       0.037532       0.000320       0.000016       0.017560       0.024895      -0.000112      -0.024856       0.012225       0.012630              1.716391       1.576123      -0.337250      -0.279089       1.778020       0.312929       1.795029          -0.000001
          411              H      18.230814      13.288201      16.867835       0.102531       1.240817 0.91463547E+01  0.91598092E+02                                 1.817303                            1.701410      -0.902071       2.437221                    0.998752       3.426400       9.268481       0.515308       1.186864      -0.732271       0.004418      -0.029928      -0.010562       0.032043       0.001964      -0.006270      -0.000867      -0.033643       0.001387      -0.019138       0.002334       0.016804              1.882451       1.516534      -0.147326      -0.114018       2.318046       0.526177       1.812772           0.000001
          412              H      17.553688      13.191397      18.939786       0.094362       1.167457 0.82003469E+01  0.78803509E+02                                 1.653352                            1.540440      -0.714686       2.522905                    0.999803       3.178882       8.047321       0.587360       1.085146      -0.759401      -0.010483      -0.025112       0.011968       0.029728       0.005781      -0.010639       0.002674      -0.028741       0.025877      -0.023534       0.010947       0.012588              1.670144       1.440530       0.213073      -0.111145       2.120899      -0.313931       1.449004          -0.000001
          413              H      22.283898      14.630424      13.153068       0.111758       1.014344 0.71103649E+01  0.68569513E+02                                 1.735016                            1.607547      -1.059365       2.371105                    0.996695       3.684721      10.619648       0.466015       1.362909      -0.689788       0.004100      -0.021205       0.022639       0.031288      -0.006857       0.001654      -0.011048       0.015721      -0.015464      -0.016799       0.001931       0.014869              1.804072       1.423677      -0.078836      -0.009298       1.824042      -0.605555       2.164497           0.000000
          414              H      24.273358      15.168431      12.186859       0.101615       1.161594 0.81949607E+01  0.79747171E+02                                 1.730994                            1.603188      -0.782231       2.497141                    0.999448       3.303533       8.772734       0.535161       1.176125      -0.734858       0.032745      -0.014635       0.015802       0.039193      -0.001799      -0.001649      -0.017715       0.027684      -0.000155      -0.026085       0.012012       0.014073              1.775449       2.084097      -0.461194       0.257332       1.728636      -0.161599       1.513614          -0.000008
          415              H      21.310126      14.943176      16.114877       0.107558       1.122425 0.79021888E+01  0.78088207E+02                                 1.846643                            1.687111      -1.131295       2.335953                    0.995628       3.728715      10.807833       0.458878       1.350737      -0.692715      -0.013498       0.028834       0.007601       0.032731      -0.003687       0.007509       0.009929      -0.015517      -0.019445      -0.016706       0.001215       0.015491              1.985687       1.890052      -0.629974       0.029618       2.503639       0.235375       1.563371           0.000001
          416              H      23.189957      14.747706      17.275907       0.099323       1.098545 0.67805937E+01  0.63337750E+02                                 1.703575                            1.472963      -0.893275       2.442539                    0.998705       3.345504       8.889250       0.546467       1.199906      -0.726496       0.010895       0.027758       0.018564       0.035126      -0.004630       0.016670       0.006318      -0.000059      -0.028992      -0.022814       0.007055       0.015759              1.901552       1.365934       0.155181       0.246197       2.469737       0.855934       1.868987          -0.000001
          417              H      14.042306       6.349965       1.666512       0.113408       1.163974 0.84961863E+01  0.84157211E+02                                 1.794664                            1.679971      -0.817523       2.487705                    0.999231       3.415583       9.414919       0.496396       1.245693      -0.718099       0.001468       0.020536      -0.022302       0.030352       0.009103       0.003812      -0.004200      -0.025450       0.012445      -0.018784       0.004368       0.014416              1.854066       1.476378      -0.086203       0.114987       1.929211      -0.455585       2.156609           0.000000
          418              H      14.712983       7.213754       3.635786       0.095875       1.080678 0.75021694E+01  0.71366943E+02                                 1.633347                            1.519026      -0.768442       2.496058                    0.999436       3.319967       8.699314       0.558240       1.153386      -0.738909       0.010772       0.035953      -0.000061       0.037532       0.009647       0.006612      -0.001894      -0.030129       0.033956      -0.024856       0.012226       0.012630              1.716402       1.494336       0.110864       0.037775       2.322739       0.091431       1.332132          -0.000001
          419              H      26.143516      12.331331      25.882267       0.102532       1.240800 0.91462204E+01  0.91596526E+02                                 1.817296                            1.701405      -0.902064       2.437225                    0.998752       3.426388       9.268476       0.515304       1.186876      -0.732268      -0.008655       0.027482       0.014021       0.032043      -0.002833      -0.009663       0.012268       0.003505      -0.029408      -0.019138       0.002333       0.016804              1.882442       1.485108      -0.046631      -0.042816       2.444778       0.470251       1.717441           0.000001
          420              H      24.395886      11.028201      25.790122       0.094361       1.167591 0.82015378E+01  0.78818406E+02                                 1.653540                            1.540600      -0.714696       2.522900                    0.999803       3.179022       8.048049       0.587298       1.085214      -0.759383      -0.024269       0.005046       0.016408       0.029727       0.007122      -0.009694       0.014038       0.003401      -0.029280      -0.023535       0.010946       0.012589              1.670337       1.969195      -0.220676      -0.417900       1.444109       0.112249       1.597708          -0.000001
          421              H      29.951544      15.527722      23.178464       0.111758       1.014347 0.71103994E+01  0.68569954E+02                                 1.735022                            1.607552      -1.059382       2.371096                    0.996695       3.684738      10.619718       0.466014       1.362911      -0.689787      -0.030727       0.005832      -0.000898       0.031288      -0.006024       0.002244      -0.013851       0.007799      -0.007909      -0.016801       0.001930       0.014871              1.804078       2.621941      -0.055668       0.007088       1.451384      -0.050150       1.338909           0.000000
          422              H      31.051068      16.773142      21.622527       0.101617       1.161585 0.81947755E+01  0.79743577E+02                                 1.730864                            1.603077      -0.782204       2.497155                    0.999448       3.303369       8.771718       0.535235       1.175988      -0.734891      -0.021353       0.021213      -0.025105       0.039195       0.000654       0.000090      -0.019567       0.022449      -0.005033      -0.026086       0.012014       0.014072              1.775311       1.737509      -0.401731       0.299308       1.912564      -0.349133       1.675859          -0.000008
          423              H      27.713804      13.360804      22.838843       0.107558       1.122417 0.79021285E+01  0.78087492E+02                                 1.846636                            1.687105      -1.131302       2.335950                    0.995628       3.728723      10.807862       0.458878       1.350739      -0.692714       0.010441      -0.030599      -0.005105       0.032732      -0.008795       0.003897       0.009422      -0.016952       0.009253      -0.016707       0.001215       0.015492              1.985679       1.654873      -0.521796       0.106106       2.706922       0.080354       1.595241           0.000001
          424              H      26.652973      14.029123      21.009103       0.099324       1.098531 0.67804876E+01  0.63336241E+02                                 1.703528                            1.472928      -0.893275       2.442539                    0.998705       3.345467       8.888991       0.546489       1.199867      -0.726505       0.000869      -0.020966      -0.028169       0.035126      -0.013273       0.010558       0.002501      -0.010855       0.032111      -0.022813       0.007055       0.015758              1.901494       1.262224      -0.062600       0.092196       2.252741       0.895930       2.189517          -0.000001
          425              H      18.201794       3.687857       5.431301       0.113414       1.163959 0.84960609E+01  0.84155687E+02                                 1.794654                            1.679964      -0.817555       2.487697                    0.999231       3.415542       9.414801       0.496394       1.245700      -0.718098      -0.001468      -0.014181       0.026796       0.030353      -0.006629      -0.007313      -0.001223      -0.017030       0.037707      -0.018785       0.004368       0.014417              1.854055       1.476373      -0.079675       0.119600       1.844977      -0.425800       2.240816           0.000000
          426              H      17.531117       5.832437       5.589264       0.095878       1.080670 0.75020977E+01  0.71366176E+02                                 1.633347                            1.519026      -0.768432       2.496066                    0.999436       3.319956       8.699314       0.558235       1.153397      -0.738907      -0.010772       0.011927       0.033917       0.037532      -0.009450      -0.006892      -0.002075      -0.030640       0.032424      -0.024857       0.012226       0.012631              1.716404       1.494338      -0.072570      -0.091932       1.499670       0.382433       2.155204          -0.000001
          427              H      38.344684      28.512480       2.998668       0.102531       1.240837 0.91465952E+01  0.91601797E+02                                 1.817378                            1.701476      -0.902066       2.437225                    0.998752       3.426496       9.269036       0.515274       1.186925      -0.732256       0.008654       0.022380       0.021236       0.032043       0.010053      -0.000551       0.013612       0.007305      -0.018002      -0.019137       0.002335       0.016803              1.882532       1.485169       0.055915       0.029695       2.093932       0.594376       2.068494           0.000001
          428              H      40.092314      27.991228       1.800780       0.094361       1.167442 0.82003108E+01  0.78803917E+02                                 1.653402                            1.540485      -0.714701       2.522897                    0.999803       3.179006       8.047954       0.587317       1.085215      -0.759381       0.024270       0.017152      -0.000712       0.029727       0.006765      -0.009946       0.014985       0.006083      -0.021250      -0.023536       0.010947       0.012588              1.670194       1.969006       0.467489       0.068745       1.651053       0.039027       1.390522          -0.000001
          429              H      34.536656      27.028774       6.913522       0.111758       1.014340 0.71103244E+01  0.68568951E+02                                 1.735004                            1.607537      -1.059370       2.371102                    0.996695       3.684704      10.619549       0.466020       1.362899      -0.689790       0.030727       0.001097       0.005798       0.031288      -0.000109       0.006426      -0.010755       0.016552       0.018352      -0.016800       0.001930       0.014870              1.804058       2.621909       0.011874       0.054845       1.319872      -0.003658       1.470393           0.000000
          430              H      33.437132      25.976962       8.606361       0.101617       1.161614 0.81950353E+01  0.79746925E+02                                 1.730912                            1.603118      -0.782212       2.497150                    0.999448       3.303401       8.771916       0.535219       1.176011      -0.734886       0.021353      -0.016599       0.028368       0.039194      -0.000303      -0.000587      -0.017956       0.027007       0.008645      -0.026086       0.012013       0.014072              1.775363       1.737559      -0.148286       0.478548       1.482754      -0.197168       2.105775          -0.000008
          431              H      36.774396      25.986270       4.983738       0.107558       1.122426 0.79022039E+01  0.78088467E+02                                 1.846651                            1.687118      -1.131306       2.335947                    0.995628       3.728727      10.807909       0.458874       1.350747      -0.692713      -0.010440      -0.015013      -0.027147       0.032731      -0.000743       0.009590       0.008538      -0.019453       0.001751      -0.016707       0.001215       0.015491              1.985697       1.654886       0.073895       0.527331       1.769280       0.411869       2.532923           0.000001
          432              H      37.835227      24.483947       6.223749       0.099324       1.098535 0.67805186E+01  0.63336635E+02                                 1.703535                            1.472934      -0.893279       2.442537                    0.998705       3.345475       8.889035       0.546486       1.199872      -0.726504      -0.000869      -0.033547      -0.010377       0.035126      -0.005530       0.016033      -0.001395      -0.021874      -0.000946      -0.022813       0.007054       0.015759              1.901503       1.262229      -0.066057       0.089754       2.759682       0.716708       1.682597          -0.000001
          433              H      24.257236      10.162551       1.297931       0.074726       1.333844 0.95588349E+01  0.98510631E+02                                 2.017596                            1.816634      -1.384222       2.207086                    0.992685       3.950119      11.481292       0.459057       1.294676      -0.704014       0.044221       0.002618      -0.028005       0.052408       0.006422      -0.011096      -0.000154       0.025100       0.009977      -0.016151      -0.003524       0.019675              2.149477       2.776830       0.193913      -0.683429       1.475515      -0.013659       2.196088           0.000001
          434              H      20.929645      15.926108       1.297931       0.074726       1.333843 0.95588348E+01  0.98510629E+02                                 2.017596                            1.816634      -1.384222       2.207086                    0.992685       3.950119      11.481292       0.459057       1.294676      -0.704014       0.024378       0.036987      -0.028005       0.052408       0.014080      -0.005682      -0.009532      -0.001426       0.009977      -0.016151      -0.003524       0.019675              2.149477       1.968776       0.660441      -0.353543       2.283568      -0.585037       2.196088           0.000001
          435              H      11.314455       6.532404      14.582634       0.074724       1.333913 0.95594598E+01  0.98519000E+02                                 2.017687                            1.816709      -1.384278       2.207059                    0.992683       3.950280      11.481994       0.459041       1.294698      -0.704008      -0.024376      -0.014073       0.044209       0.052408       0.000660      -0.015171      -0.008759       0.000762       0.016558      -0.016156      -0.003522       0.019678              2.149580       1.968866       0.113183      -0.740568       1.838173      -0.427566       2.641702           0.000001
          436              H       7.986864       4.611218       9.148701       0.074722       1.333871 0.95590858E+01  0.98514082E+02                                 2.017642                            1.816671      -1.384238       2.207074                    0.992684       3.950184      11.481615       0.459046       1.294696      -0.704009      -0.044221      -0.025531       0.011803       0.052409       0.008321      -0.009754      -0.005632       0.009608      -0.036509      -0.016153      -0.003523       0.019676              2.149530       2.776903       0.579726      -0.410646       2.107491      -0.237087       1.564195           0.000001
          437              H      19.449641       1.835551       1.297931       0.074724       1.333915 0.95594751E+01  0.98519191E+02                                 2.017689                            1.816710      -1.384278       2.207059                    0.992683       3.950280      11.481994       0.459040       1.294698      -0.704008       0.019846      -0.039605      -0.028005       0.052408      -0.007661      -0.005417       0.009685      -0.023678       0.009981      -0.016156      -0.003522       0.019678              2.149582       1.632979      -0.466562      -0.329908       2.619570       0.598736       2.196197           0.000001
          438              H      12.794459       1.835551       1.297931       0.074722       1.333872 0.95590940E+01  0.98514188E+02                                 2.017643                            1.816672      -1.384238       2.207075                    0.992684       3.950184      11.481616       0.459046       1.294696      -0.704009      -0.019844      -0.039606      -0.028005       0.052409       0.007659       0.005416       0.009686      -0.023677       0.009978      -0.016153      -0.003523       0.019676              2.149531       1.632945       0.466546       0.329897       2.619503       0.598717       2.196143           0.000001
          439              H      16.122050      18.701774       9.148701       0.074726       1.333843 0.95588327E+01  0.98510602E+02                                 2.017596                            1.816634      -1.384221       2.207086                    0.992685       3.950119      11.481292       0.459057       1.294676      -0.704014      -0.000000       0.051062       0.011803       0.052408      -0.000001      -0.000000       0.011263      -0.019216      -0.036501      -0.016151      -0.003524       0.019675              2.149477       1.772747       0.000001       0.000000       3.111520       0.474156       1.564163           0.000001
          440              H      16.122050      14.859403      14.582634       0.074726       1.333843 0.95588352E+01  0.98510634E+02                                 2.017596                            1.816634      -1.384222       2.207086                    0.992685       3.950119      11.481292       0.459057       1.294676      -0.704014      -0.000000       0.028149       0.044207       0.052408      -0.000001      -0.000000       0.017515      -0.001532       0.016550      -0.016151      -0.003524       0.019675              2.149477       1.772747       0.000001       0.000001       2.034119       0.855076       2.641565           0.000001
          441              H      24.257236       4.611218       9.148701       0.074726       1.333843 0.95588341E+01  0.98510623E+02                                 2.017596                            1.816634      -1.384222       2.207086                    0.992685       3.950119      11.481293       0.459057       1.294676      -0.704014       0.044221      -0.025531       0.011803       0.052408      -0.008321       0.009754      -0.005632       0.009607      -0.036501      -0.016151      -0.003524       0.019675              2.149478       2.776830      -0.579706       0.410632       2.107439      -0.237078       1.564164           0.000001
          442              H      20.929645       6.532404      14.582634       0.074726       1.333843 0.95588283E+01  0.98510547E+02                                 2.017595                            1.816633      -1.384222       2.207086                    0.992685       3.950119      11.481292       0.459057       1.294676      -0.704014       0.024378      -0.014075       0.044207       0.052408      -0.000664       0.015168      -0.008758       0.000765       0.016550      -0.016151      -0.003524       0.019675              2.149476       1.968776      -0.113176       0.740518       1.838088      -0.427536       2.641565           0.000001
          443              H       7.986864      10.162551       1.297931       0.074722       1.333871 0.95590860E+01  0.98514085E+02                                 2.017642                            1.816671      -1.384238       2.207075                    0.992684       3.950184      11.481615       0.459046       1.294696      -0.704009      -0.044221       0.002617      -0.028005       0.052409      -0.006423       0.011096      -0.000153       0.025104       0.009978      -0.016153      -0.003523       0.019676              2.149530       2.776903      -0.193919       0.683453       1.475543      -0.013659       2.196143           0.000001
          444              H      11.314455      15.926108       1.297931       0.074724       1.333914 0.95594663E+01  0.98519082E+02                                 2.017688                            1.816709      -1.384278       2.207059                    0.992683       3.950280      11.481994       0.459040       1.294698      -0.704008      -0.024376       0.036989      -0.028005       0.052408      -0.014083       0.005679      -0.009534      -0.001430       0.009981      -0.016156      -0.003522       0.019678              2.149581       1.968866      -0.660487       0.353566       2.283680      -0.585077       2.196197           0.000001
          445              H      43.558555      21.306172      25.029266       0.074726       1.333843 0.95588342E+01  0.98510624E+02                                 2.017596                            1.816634      -1.384222       2.207086                    0.992685       3.950119      11.481293       0.459057       1.294676      -0.704014      -0.024378      -0.036987       0.028005       0.052408       0.014080      -0.005682      -0.009533      -0.001426       0.009977      -0.016151      -0.003524       0.019675              2.149477       1.968776       0.660442      -0.353543       2.283568      -0.585038       2.196088           0.000001
          446              H      40.230964      27.069729      25.029266       0.074726       1.333844 0.95588349E+01  0.98510631E+02                                 2.017596                            1.816634      -1.384222       2.207086                    0.992685       3.950119      11.481292       0.459057       1.294676      -0.704014      -0.044221      -0.002618       0.028005       0.052408       0.006422      -0.011096      -0.000154       0.025100       0.009977      -0.016151      -0.003524       0.019675              2.149477       2.776830       0.193913      -0.683429       1.475515      -0.013659       2.196088           0.000001
          447              H      53.173745      30.699876      11.744563       0.074724       1.333913 0.95594598E+01  0.98519000E+02                                 2.017687                            1.816709      -1.384278       2.207059                    0.992683       3.950280      11.481994       0.459041       1.294698      -0.704008       0.024376       0.014073      -0.044209       0.052408       0.000660      -0.015171      -0.008759       0.000762       0.016558      -0.016156      -0.003522       0.019678              2.149580       1.968866       0.113183      -0.740568       1.838173      -0.427566       2.641702           0.000001
          448              H      56.501336      32.621062      17.178496       0.074722       1.333871 0.95590852E+01  0.98514077E+02                                 2.017642                            1.816672      -1.384238       2.207074                    0.992684       3.950184      11.481616       0.459046       1.294696      -0.704009       0.044221       0.025531      -0.011803       0.052409       0.008321      -0.009754      -0.005632       0.009608      -0.036509      -0.016153      -0.003523       0.019676              2.149530       2.776903       0.579726      -0.410646       2.107492      -0.237087       1.564195           0.000001
          449              H      53.173745      21.306172      25.029266       0.074724       1.333914 0.95594663E+01  0.98519082E+02                                 2.017688                            1.816709      -1.384278       2.207059                    0.992683       3.950280      11.481994       0.459040       1.294698      -0.704008       0.024376      -0.036989       0.028005       0.052408      -0.014083       0.005679      -0.009534      -0.001430       0.009981      -0.016156      -0.003522       0.019678              2.149581       1.968866      -0.660487       0.353566       2.283680      -0.585077       2.196197           0.000001
          450              H      56.501336      27.069729      25.029266       0.074722       1.333871 0.95590854E+01  0.98514080E+02                                 2.017642                            1.816672      -1.384238       2.207074                    0.992684       3.950184      11.481616       0.459046       1.294696      -0.704009       0.044221      -0.002617       0.028005       0.052409      -0.006423       0.011096      -0.000153       0.025104       0.009978      -0.016153      -0.003523       0.019676              2.149530       2.776903      -0.193920       0.683453       1.475543      -0.013659       2.196143           0.000001
          451              H      40.230964      32.621062      17.178496       0.074726       1.333843 0.95588341E+01  0.98510623E+02                                 2.017596                            1.816634      -1.384222       2.207086                    0.992685       3.950119      11.481293       0.459057       1.294676      -0.704014      -0.044221       0.025531      -0.011803       0.052408      -0.008321       0.009754      -0.005632       0.009607      -0.036501      -0.016151      -0.003524       0.019675              2.149478       2.776830      -0.579706       0.410632       2.107439      -0.237078       1.564164           0.000001
          452              H      43.558555      30.699876      11.744563       0.074726       1.333843 0.95588291E+01  0.98510560E+02                                 2.017596                            1.816633      -1.384222       2.207086                    0.992685       3.950119      11.481293       0.459057       1.294676      -0.704014      -0.024378       0.014075      -0.044207       0.052408      -0.000664       0.015168      -0.008758       0.000765       0.016550      -0.016151      -0.003524       0.019675              2.149477       1.968776      -0.113176       0.740518       1.838089      -0.427536       2.641566           0.000001
          453              H      48.366150      18.530506      17.178496       0.074726       1.333843 0.95588327E+01  0.98510602E+02                                 2.017596                            1.816634      -1.384221       2.207086                    0.992685       3.950119      11.481292       0.459057       1.294676      -0.704014       0.000000      -0.051062      -0.011803       0.052408      -0.000000      -0.000001       0.011263      -0.019216      -0.036501      -0.016151      -0.003524       0.019675              2.149477       1.772747       0.000001       0.000000       3.111520       0.474156       1.564163           0.000001
          454              H      48.366150      22.372877      11.744563       0.074726       1.333843 0.95588352E+01  0.98510634E+02                                 2.017596                            1.816634      -1.384221       2.207086                    0.992685       3.950119      11.481292       0.459057       1.294676      -0.704014       0.000000      -0.028149      -0.044207       0.052408      -0.000001      -0.000000       0.017515      -0.001532       0.016550      -0.016151      -0.003524       0.019675              2.149477       1.772747       0.000001       0.000001       2.034119       0.855076       2.641565           0.000001
          455              H      51.693741      35.396729      25.029266       0.074722       1.333872 0.95590946E+01  0.98514193E+02                                 2.017643                            1.816672      -1.384238       2.207075                    0.992684       3.950184      11.481615       0.459046       1.294696      -0.704009       0.019844       0.039606       0.028005       0.052409       0.007659       0.005415       0.009686      -0.023677       0.009978      -0.016153      -0.003523       0.019676              2.149530       1.632945       0.466546       0.329897       2.619503       0.598717       2.196143           0.000001
          456              H      45.038559      35.396729      25.029266       0.074724       1.333915 0.95594751E+01  0.98519191E+02                                 2.017689                            1.816710      -1.384278       2.207059                    0.992683       3.950280      11.481994       0.459040       1.294698      -0.704008      -0.019846       0.039605       0.028005       0.052408      -0.007661      -0.005417       0.009685      -0.023678       0.009981      -0.016156      -0.003522       0.019678              2.149582       1.632979      -0.466562      -0.329908       2.619571       0.598736       2.196197           0.000001
          457              H      26.643300      13.115071       2.414204       0.086870       1.288350 0.93993927E+01  0.95623419E+02                                 1.919673                            1.766865      -1.197422       2.303717                    0.995233       3.643301      10.225804       0.483397       1.245483      -0.717091      -0.019276       0.049187       0.011174       0.053998      -0.007012      -0.010626       0.003001      -0.021014      -0.033544      -0.019225      -0.000289       0.019514              1.961116       1.769723      -0.411828      -0.181989       2.568597       0.123561       1.545029           0.000001
          458              H      37.844900      24.117209      23.912993       0.086870       1.288350 0.93993925E+01  0.95623419E+02                                 1.919673                            1.766865      -1.197422       2.303717                    0.995233       3.643301      10.225805       0.483397       1.245484      -0.717091       0.019276      -0.049187      -0.011173       0.053998      -0.007012      -0.010626       0.003001      -0.021014      -0.033544      -0.019225      -0.000289       0.019514              1.961117       1.769723      -0.411828      -0.181988       2.568597       0.123561       1.545029           0.000001
          459              H      26.643300      30.584456      14.766925       0.086873       1.288304 0.93989821E+01  0.95618188E+02                                 1.919631                            1.766831      -1.197353       2.303754                    0.995234       3.643204      10.225472       0.483399       1.245490      -0.717090      -0.019278      -0.026929      -0.042653       0.054001       0.012356       0.003071       0.010908       0.001350       0.033555      -0.019227      -0.000290       0.019518              1.961073       1.769687       0.308846       0.327600       1.736388       0.417764       2.377143           0.000001
          460              H      37.844900       6.647824      11.560272       0.086873       1.288304 0.93989821E+01  0.95618188E+02                                 1.919631                            1.766831      -1.197353       2.303754                    0.995234       3.643204      10.225472       0.483399       1.245490      -0.717090       0.019278       0.026929       0.042653       0.054001       0.012356       0.003071       0.010908       0.001350       0.033555      -0.019227      -0.000290       0.019518              1.961073       1.769688       0.308846       0.327600       1.736388       0.417764       2.377143           0.000001
          461              H      34.207766      11.015170      23.912993       0.086873       1.288303 0.93989823E+01  0.95618190E+02                                 1.919631                            1.766831      -1.197353       2.303753                    0.995234       3.643204      10.225472       0.483399       1.245490      -0.717090      -0.052239       0.007900      -0.011172       0.054001      -0.005595       0.007910       0.007703       0.022657      -0.033553      -0.019227      -0.000290       0.019518              1.961073       2.725459      -0.140003       0.197994       1.612758       0.095823       1.545001           0.000001
          462              H      30.280434      26.217110       2.414204       0.086873       1.288303 0.93989823E+01  0.95618190E+02                                 1.919631                            1.766831      -1.197353       2.303753                    0.995234       3.643204      10.225472       0.483399       1.245490      -0.717090       0.052239      -0.007900       0.011172       0.054001      -0.005595       0.007910       0.007703       0.022657      -0.033553      -0.019227      -0.000290       0.019518              1.961073       2.725459      -0.140002       0.197994       1.612758       0.095823       1.545001           0.000001
          463              H      19.078834      19.749863      11.560272       0.086870       1.288351 0.93993967E+01  0.95623484E+02                                 1.919675                            1.766866      -1.197423       2.303716                    0.995233       3.643303      10.225816       0.483396       1.245485      -0.717091       0.013684      -0.030159       0.042650       0.053998      -0.005594       0.007912      -0.008111      -0.022074       0.033541      -0.019225      -0.000289       0.019514              1.961118       1.477271      -0.140009       0.198002       2.028878      -0.492612       2.377206           0.000001
          464              H      45.409366      17.482417      14.766925       0.086870       1.288351 0.93993967E+01  0.95623484E+02                                 1.919675                            1.766866      -1.197423       2.303716                    0.995233       3.643303      10.225816       0.483396       1.245485      -0.717091      -0.013684       0.030159      -0.042650       0.053998      -0.005594       0.007912      -0.008111      -0.022074       0.033541      -0.019225      -0.000289       0.019514              1.961118       1.477271      -0.140009       0.198002       2.028878      -0.492612       2.377206           0.000001
          465              H      39.808566      29.450733      11.560272       0.086870       1.288350 0.93993855E+01  0.95623329E+02                                 1.919672                            1.766864      -1.197422       2.303717                    0.995233       3.643301      10.225804       0.483397       1.245484      -0.717091      -0.032959       0.003228       0.042651       0.053998      -0.006760      -0.010980      -0.002796       0.020726       0.033546      -0.019225      -0.000289       0.019514              1.961116       2.012225      -0.168848      -0.525614       1.493920       0.074830       2.377203           0.000001
          466              H      24.679634       7.781547      14.766925       0.086870       1.288350 0.93993853E+01  0.95623330E+02                                 1.919673                            1.766864      -1.197422       2.303717                    0.995233       3.643301      10.225805       0.483397       1.245484      -0.717091       0.032959      -0.003228      -0.042651       0.053998      -0.006760      -0.010980      -0.002796       0.020726       0.033546      -0.019225      -0.000289       0.019514              1.961116       2.012225      -0.168848      -0.525614       1.493920       0.074830       2.377204           0.000001
          467              H      24.679634      20.716041      23.912993       0.086873       1.288304 0.93989852E+01  0.95618226E+02                                 1.919631                            1.766831      -1.197353       2.303753                    0.995234       3.643204      10.225472       0.483399       1.245490      -0.717090       0.032961       0.041290      -0.011172       0.054001       0.012608       0.002715      -0.010703      -0.001642      -0.033549      -0.019227      -0.000290       0.019518              1.961073       2.012180       0.551815      -0.016012       2.326037      -0.219378       1.545001           0.000001
          468              H      39.808566      16.516239       2.414204       0.086873       1.288304 0.93989852E+01  0.95618226E+02                                 1.919631                            1.766831      -1.197353       2.303753                    0.995234       3.643204      10.225472       0.483399       1.245490      -0.717090      -0.032961      -0.041290       0.011172       0.054001       0.012608       0.002715      -0.010703      -0.001642      -0.033549      -0.019227      -0.000290       0.019518              1.961073       2.012180       0.551815      -0.016012       2.326037      -0.219379       1.545001           0.000001
          469              H      39.808566      20.716041      23.912993       0.086870       1.288350 0.93993932E+01  0.95623425E+02                                 1.919673                            1.766865      -1.197422       2.303717                    0.995233       3.643301      10.225804       0.483397       1.245483      -0.717091      -0.032959       0.041287      -0.011174       0.053998      -0.012605      -0.002714      -0.010703      -0.001637      -0.033544      -0.019225      -0.000289       0.019514              1.961116       2.012225      -0.551836       0.016013       2.326096      -0.219387       1.545029           0.000001
          470              H      24.679634      16.516239       2.414204       0.086870       1.288350 0.93993932E+01  0.95623425E+02                                 1.919673                            1.766865      -1.197422       2.303717                    0.995233       3.643301      10.225804       0.483397       1.245483      -0.717091       0.032959      -0.041287       0.011173       0.053998      -0.012605      -0.002714      -0.010703      -0.001637      -0.033544      -0.019225      -0.000289       0.019514              1.961116       2.012225      -0.551837       0.016013       2.326096      -0.219387       1.545029           0.000001
          471              H      24.679634      29.450733      11.560272       0.086873       1.288303 0.93989775E+01  0.95618131E+02                                 1.919631                            1.766830      -1.197353       2.303754                    0.995234       3.643204      10.225472       0.483399       1.245490      -0.717090       0.032961       0.003230       0.042653       0.054001       0.006763       0.010982      -0.002795       0.020726       0.033555      -0.019227      -0.000290       0.019518              1.961072       2.012180       0.168842       0.525594       1.493894       0.074828       2.377143           0.000001
          472              H      39.808566       7.781547      14.766925       0.086873       1.288303 0.93989774E+01  0.95618132E+02                                 1.919631                            1.766831      -1.197353       2.303754                    0.995234       3.643204      10.225473       0.483399       1.245491      -0.717090      -0.032961      -0.003230      -0.042653       0.054001       0.006763       0.010982      -0.002795       0.020726       0.033555      -0.019227      -0.000290       0.019518              1.961073       2.012180       0.168842       0.525594       1.493894       0.074828       2.377143           0.000001
          473              H      37.844900      13.115071       2.414204       0.086873       1.288304 0.93989847E+01  0.95618220E+02                                 1.919631                            1.766831      -1.197353       2.303753                    0.995234       3.643204      10.225472       0.483399       1.245490      -0.717090       0.019278       0.049190       0.011172       0.054001       0.007014       0.010626       0.002999      -0.021019      -0.033553      -0.019227      -0.000290       0.019518              1.961073       1.769687       0.411812       0.181982       2.568529       0.123557       1.545001           0.000001
          474              H      26.643300      24.117209      23.912993       0.086873       1.288304 0.93989860E+01  0.95618238E+02                                 1.919632                            1.766831      -1.197353       2.303753                    0.995234       3.643204      10.225473       0.483399       1.245491      -0.717090      -0.019278      -0.049190      -0.011172       0.054001       0.007014       0.010626       0.002999      -0.021019      -0.033553      -0.019227      -0.000290       0.019518              1.961073       1.769688       0.411813       0.181982       2.568530       0.123557       1.545002           0.000001
          475              H      37.844900      30.584456      14.766925       0.086870       1.288350 0.93993901E+01  0.95623387E+02                                 1.919673                            1.766864      -1.197422       2.303717                    0.995233       3.643301      10.225804       0.483397       1.245483      -0.717091       0.019276      -0.026930      -0.042650       0.053998      -0.012355      -0.003069       0.010907       0.001347       0.033541      -0.019225      -0.000289       0.019514              1.961116       1.769724      -0.308857      -0.327613       1.736423       0.417780       2.377203           0.000001
          476              H      26.643300       6.647824      11.560272       0.086870       1.288350 0.93993901E+01  0.95623387E+02                                 1.919673                            1.766864      -1.197422       2.303717                    0.995233       3.643301      10.225804       0.483397       1.245483      -0.717091      -0.019276       0.026930       0.042650       0.053998      -0.012355      -0.003069       0.010907       0.001347       0.033541      -0.019225      -0.000289       0.019514              1.961116       1.769723      -0.308857      -0.327613       1.736423       0.417780       2.377203           0.000001
          477              H      19.078834      17.482417      14.766925       0.086870       1.288351 0.93993967E+01  0.95623484E+02                                 1.919675                            1.766866      -1.197423       2.303716                    0.995233       3.643303      10.225816       0.483396       1.245485      -0.717091       0.013684       0.030158      -0.042651       0.053998       0.005594      -0.007912      -0.008111      -0.022072       0.033546      -0.019225      -0.000289       0.019514              1.961118       1.477271       0.140009      -0.198002       2.028878      -0.492612       2.377206           0.000001
          478              H      45.409366      19.749863      11.560272       0.086870       1.288351 0.93993967E+01  0.95623484E+02                                 1.919675                            1.766866      -1.197423       2.303716                    0.995233       3.643303      10.225816       0.483396       1.245485      -0.717091      -0.013684      -0.030158       0.042651       0.053998       0.005594      -0.007912      -0.008111      -0.022072       0.033546      -0.019225      -0.000289       0.019514              1.961118       1.477271       0.140009      -0.198002       2.028878      -0.492612       2.377206           0.000001
          479              H      34.207766      26.217110       2.414204       0.086873       1.288303 0.93989823E+01  0.95618190E+02                                 1.919631                            1.766831      -1.197353       2.303754                    0.995234       3.643204      10.225472       0.483399       1.245490      -0.717090      -0.052239      -0.007899       0.011172       0.054001       0.005593      -0.007911       0.007703       0.022659      -0.033549      -0.019227      -0.000290       0.019518              1.961073       2.725459       0.140003      -0.197993       1.612758       0.095823       1.545001           0.000001
          480              H      30.280434      11.015170      23.912993       0.086873       1.288303 0.93989823E+01  0.95618190E+02                                 1.919631                            1.766831      -1.197353       2.303753                    0.995234       3.643204      10.225472       0.483399       1.245490      -0.717090       0.052239       0.007899      -0.011172       0.054001       0.005593      -0.007911       0.007703       0.022659      -0.033549      -0.019227      -0.000290       0.019518              1.961073       2.725459       0.140003      -0.197994       1.612758       0.095823       1.545001           0.000001
          481              H      23.148039      13.364527       3.412005       0.075902       1.355192 0.10074108E+02  0.10437103E+03                                 1.997906                            1.838281      -1.116857       2.335037                    0.996229       3.717549      10.559954       0.469985       1.257907      -0.714685      -0.027447      -0.015847      -0.043220       0.053595      -0.003079       0.015034       0.008680      -0.003556       0.024351      -0.018807      -0.000503       0.019310              2.067441       1.941457       0.129009       0.585024       1.792490       0.337764       2.468376           0.000001
          482              H      21.052173      12.154478      -0.010531       0.075900       1.355285 0.10074998E+02  0.10438291E+03                                 1.998021                            1.838380      -1.116938       2.334998                    0.996228       3.717719      10.560690       0.469964       1.257931      -0.714679       0.026138       0.015091       0.044289       0.053595      -0.001752       0.015976       0.009224      -0.002023       0.015147      -0.018810      -0.000502       0.019312              2.067563       1.924743       0.119304       0.578204       1.786983       0.333827       2.490962           0.000001
          483              H      11.191927       4.041564      11.462862       0.075903       1.355175 0.10073951E+02  0.10436898E+03                                 1.997888                            1.838265      -1.116828       2.335052                    0.996230       3.717526      10.559857       0.469988       1.257905      -0.714685      -0.026140       0.046785      -0.000533       0.053595      -0.014478       0.006972       0.005112      -0.013645      -0.019746      -0.018806      -0.000505       0.019311              2.067421       1.924616      -0.584849       0.080242       2.622372       0.038400       1.655275           0.000001
          484              H       9.096061       7.671711      11.462862       0.075903       1.355176 0.10073960E+02  0.10436909E+03                                 1.997889                            1.838266      -1.116828       2.335051                    0.996230       3.717526      10.559857       0.469988       1.257905      -0.714685       0.027447      -0.046031      -0.000533       0.053595      -0.013148       0.007913       0.003482      -0.018254      -0.019746      -0.018806      -0.000505       0.019311              2.067422       1.941440      -0.594562       0.073377       2.605551       0.050292       1.655276           0.000001
          485              H      16.122050       3.615254      -0.010531       0.075903       1.355175 0.10073953E+02  0.10436900E+03                                 1.997888                            1.838266      -1.116828       2.335052                    0.996230       3.717526      10.559857       0.469988       1.257905      -0.714685       0.000000      -0.030184       0.044287       0.053595       0.000000       0.000000      -0.018446       0.004036       0.015137      -0.018806      -0.000505       0.019311              2.067421       1.717990      -0.000001       0.000001       1.993493      -0.667590       2.490782           0.000001
          486              H      16.122050       1.195156       3.412005       0.075903       1.355175 0.10073948E+02  0.10436893E+03                                 1.997888                            1.838265      -1.116828       2.335051                    0.996230       3.717526      10.559857       0.469988       1.257905      -0.714685       0.000000       0.031693      -0.043221       0.053595       0.000000       0.000000      -0.017359       0.007108       0.024355      -0.018806      -0.000505       0.019311              2.067421       1.717990       0.000001      -0.000001       2.015920      -0.675519       2.468353           0.000001
          487              H      18.217916      16.210935      11.462862       0.075902       1.355193 0.10074118E+02  0.10437117E+03                                 1.997908                            1.838283      -1.116857       2.335037                    0.996229       3.717548      10.559954       0.469985       1.257908      -0.714684      -0.053587      -0.000755      -0.000534       0.053595      -0.001330      -0.000941      -0.008596       0.031900      -0.019743      -0.018807      -0.000503       0.019310              2.067443       2.954461       0.009712       0.006867       1.592576      -0.088694       1.655292           0.000001
          488              H      14.026184      16.210935      11.462862       0.075900       1.355286 0.10075006E+02  0.10438302E+03                                 1.998022                            1.838380      -1.116938       2.334998                    0.996228       3.717719      10.560688       0.469964       1.257930      -0.714679       0.053587      -0.000757      -0.000535       0.053595       0.001327       0.000939      -0.008598       0.031903      -0.019744      -0.018810      -0.000502       0.019312              2.067563       2.954653      -0.009713      -0.006868       1.592657      -0.088704       1.655380           0.000001
          489              H      21.052173       4.041564      11.462862       0.075900       1.355285 0.10074995E+02  0.10438288E+03                                 1.998021                            1.838379      -1.116938       2.334998                    0.996228       3.717719      10.560689       0.469964       1.257931      -0.714679       0.026138       0.046786      -0.000535       0.053595       0.014478      -0.006977       0.005112      -0.013653      -0.019744      -0.018810      -0.000502       0.019312              2.067562       1.924743       0.584904      -0.080254       2.622565       0.038404       1.655379           0.000001
          490              H      23.148039       7.671711      11.462862       0.075902       1.355193 0.10074119E+02  0.10437118E+03                                 1.997908                            1.838282      -1.116857       2.335037                    0.996229       3.717549      10.559955       0.469985       1.257907      -0.714685      -0.027447      -0.046030      -0.000534       0.053595       0.013148      -0.007915       0.003483      -0.018254      -0.019743      -0.018807      -0.000503       0.019310              2.067443       1.941458       0.594569      -0.073377       2.605578       0.050294       1.655292           0.000001
          491              H      11.191927      12.154478      -0.010531       0.075903       1.355175 0.10073954E+02  0.10436901E+03                                 1.997889                            1.838266      -1.116828       2.335052                    0.996230       3.717526      10.559858       0.469988       1.257905      -0.714685      -0.026140       0.015093       0.044287       0.053595       0.001748      -0.015974       0.009223      -0.002018       0.015137      -0.018806      -0.000505       0.019311              2.067421       1.924616      -0.119296      -0.578148       1.786867       0.333796       2.490781           0.000001
[truncated: 593,603 more chars]
