# Supplementary material for: A collection of forcefield precursors for metal–organic frameworks
Source: RSC Adv. 2019 Nov 13;9(63):36492–507. doi: 10.1039/c9ra07327b (PMC9075174; doi:10.1039/c9ra07327b)
Supplement: RA-009-C9RA07327B-s4862 [file RA-009-C9RA07327B-s4862.xyz]

  340
jmolscript: load "" {1 1 1} spacegroup "x,y,z" unitcell [{      9.854800     0.000000     0.000000 }, {     -0.689899    13.796562     0.000000 }, {      0.000000     0.000000    33.792500 }]
La     2.588527     0.278553    25.379857     1.983448
La     1.648974    13.518009     8.483607     1.983444
La     6.576374    13.518009     8.412643     1.983445
La     7.515927     0.278553    25.308893     1.983460
H      2.625699     3.145616    15.493861     0.123906
H      3.702621     3.287721    17.724166     0.126076
H      4.688506     7.221121    21.160863     0.141080
H      4.600265     9.675529    20.981763     0.131300
H      1.901670    13.072242    17.866095     0.120137
H      0.281927    12.828043    16.021024     0.129650
H      8.724789     8.782891    12.824254     0.134885
H      9.354985     6.408503    12.651912     0.139975
H      5.768832     4.339019    18.856215     0.115118
H      6.582156     2.697228    20.316051     0.099185
H      5.439268     2.199172    22.279395     0.115056
H      2.661709     4.987457    21.380515     0.119638
H      4.754559    12.443119    17.866095     0.113495
H      6.883380     0.082779    19.001523     0.103489
H      6.735932     0.311802    21.316309     0.117030
H      2.835163    11.648437    21.339964     0.130054
H      7.636008    11.518750    15.531033     0.110128
H      6.319223    12.862535    14.152299     0.101987
H      6.996413    13.371628    11.976062     0.110137
H      0.447623    11.091056    12.513363     0.125835
H      9.428810     3.552615    15.078213     0.106708
H      8.825715     1.699736    13.783961     0.098531
H      0.030987     1.331368    11.736135     0.110000
H      2.194524     4.712906    12.239643     0.123646
H      1.611802    10.650946    32.390111     0.123911
H      0.534880    10.508841     0.827916     0.126080
H      9.403795     6.575441     4.264614     0.141088
H      9.492036     4.121033     4.085513     0.131304
H      2.335831     0.724320     0.969845     0.120139
H      3.955574     0.968519    32.917274     0.129653
H      5.367512     5.013671    29.720504     0.134909
H      4.737316     7.388059    29.548162     0.139974
H      8.323469     9.457543     1.959965     0.115115
H      7.510145    11.099334     3.419801     0.099186
H      8.653033    11.597390     5.383145     0.115054
H      1.575792     8.809105     4.484265     0.119637
H      9.337742     1.353443     0.969845     0.113494
H      7.208921    13.713783     2.105273     0.103488
H      7.356369    13.484760     4.420059     0.117030
H      1.402338     2.148125     4.443714     0.130053
H      6.456293     2.277812    32.427283     0.110126
H      7.773078     0.934027    31.048549     0.101987
H      7.095888     0.424934    28.872312     0.110137
H      3.789878     2.705506    29.409613     0.125834
H      4.663491    10.243947    31.974463     0.106708
H      5.266586    12.096826    30.680211     0.098532
H      4.206514    12.465194    28.632385     0.110001
H      2.042977     9.083656    29.135893     0.123645
H      6.539202    10.650946    18.298639     0.123906
H      5.462280    10.508841    16.068334     0.126076
H      4.476395     6.575441    12.631637     0.141081
H      4.564636     4.121033    12.810737     0.131299
H      7.263231     0.724320    15.926405     0.120136
H      8.882974     0.968519    17.771476     0.129650
H      0.440112     5.013671    20.968246     0.134887
H     -0.190084     7.388059    21.140588     0.139974
H      3.396069     9.457543    14.936285     0.115118
H      2.582745    11.099334    13.476449     0.099185
H      3.725633    11.597390    11.513105     0.115055
H      6.503192     8.809105    12.411985     0.119638
H      4.410342     1.353443    15.926405     0.113494
H      2.281521    13.713783    14.790977     0.103489
H      2.428969    13.484760    12.476191     0.117030
H      6.329738     2.148125    12.452536     0.130053
H      1.528893     2.277812    18.261467     0.110128
H      2.845678     0.934027    19.640201     0.101987
H      2.168488     0.424934    21.816438     0.110137
H      8.717278     2.705506    21.279137     0.125836
H     -0.263909    10.243947    18.714287     0.106708
H      0.339186    12.096826    20.008539     0.098531
H      9.133914    12.465194    22.056365     0.110000
H      6.970377     9.083656    21.552857     0.123646
H      7.553099     3.145616     1.402389     0.123910
H      8.630021     3.287721    32.964584     0.126081
H     -0.238894     7.221121    29.527886     0.141089
H     -0.327135     9.675529    29.706987     0.131303
H      6.829070    13.072242    32.822655     0.120139
H      5.209327    12.828043     0.875226     0.129652
H      3.797389     8.782891     4.071996     0.134889
H      4.427585     6.408503     4.244338     0.139981
H      0.841432     4.339019    31.832535     0.115118
H      1.654756     2.697228    30.372699     0.099193
H      0.511868     2.199172    28.409355     0.115057
H      7.589109     4.987457    29.308235     0.119673
H     -0.172841    12.443119    32.822655     0.113494
H      1.955980     0.082779    31.687227     0.103487
H      1.808532     0.311802    29.372441     0.117028
H      7.762563    11.648437    29.348786     0.130054
H      2.708608    11.518750     1.365217     0.110125
H      1.391823    12.862535     2.743951     0.101984
H      2.069013    13.371628     4.920188     0.110135
H      5.375023    11.091056     4.382887     0.125833
H      4.501410     3.552615     1.818036     0.106707
H      3.898315     1.699736     3.112289     0.098530
H      4.958387     1.331368     5.160115     0.109999
H      7.121924     4.712906     4.656606     0.123646
C      2.079093     5.208202    15.804752     0.173725
C      2.657654     3.905807    16.062251    -0.194556
C      3.248745     3.988586    17.268305    -0.190035
C      3.061823     5.342029    17.742752     0.183736
C      3.528219     5.809732    18.976854     0.049980
C      3.543596     7.157656    19.377295     0.174180
C      4.246033     7.713658    20.479269    -0.172571
C      4.181794     9.057443    20.393436    -0.172463
C      3.361794     9.394079    19.251249     0.162054
C      3.035358    10.679919    18.807892     0.034228
C      2.167011    10.958609    17.743766     0.157020
C      1.661375    12.261005    17.432199    -0.193393
C      0.789728    12.132697    16.423493    -0.195833
C      0.770646    10.740624    16.068334     0.155722
C      0.062108    10.208076    14.988663     0.032472
C      0.130654     8.876708    14.550713     0.169120
C      9.310816     8.316568    13.408864    -0.180357
C     -0.199257     7.019691    13.315935    -0.162426
C      0.708697     6.717546    14.400674     0.177847
C      1.277965     5.482754    14.685545     0.047330
C      4.101684     4.826037    19.950416     0.069896
C      5.292994     4.138969    19.654394    -0.131375
C      5.781363     3.162172    20.526578    -0.087204
C      5.102211     2.869685    21.694785    -0.091642
C      3.943402     3.537438    22.020207    -0.005585
C      3.454826     4.518374    21.150726    -0.157448
C      3.142248     3.162172    23.269178     0.576118
C      3.728303    11.800199    19.513817     0.072332
C      4.684826    12.536936    18.809243    -0.137865
C      5.529625    13.399221    19.481376    -0.082896
C      5.416678    13.568919    20.852338    -0.087634
C      4.391861    12.956351    21.541705    -0.014890
C      3.544293    12.070612    20.868220    -0.144666
C      4.203564    13.233662    23.007962     0.642153
C      9.097447    11.144863    14.160071     0.075921
C      7.914869    11.696725    14.640263    -0.137940
C      7.136109    12.509343    13.820457    -0.078810
C      7.530891    12.812867    12.528907    -0.092205
C      8.718141    12.285838    12.056826    -0.013682
C     -0.360876    11.453906    12.857708    -0.149099
C     -0.627247    12.622475    10.681471     0.638449
C      0.927997     4.322463    13.788016     0.074790
C     -0.012157     3.416029    14.233739    -0.134622
C      9.488220     2.305406    13.473070    -0.090270
C      0.260886     2.094318    12.251133    -0.098789
C      1.211427     2.970400    11.773645    -0.005247
C      1.543273     4.098959    12.555603    -0.158793
C      1.889734     2.708265    10.469592     0.578156
C      2.158408     8.588360    32.701002     0.173746
C      1.579847     9.890755    32.958501    -0.194545
C      0.988756     9.807976     0.372055    -0.190024
C      1.175678     8.454533     0.846502     0.183742
C      0.709282     7.986830     2.080604     0.049941
C      0.693905     6.638906     2.481045     0.174182
C     -0.008532     6.082904     3.583019    -0.172562
C      0.055707     4.739119     3.497186    -0.172444
C      0.875707     4.402483     2.354999     0.162055
C      1.202143     3.116643     1.911642     0.034190
C      2.070490     2.837953     0.847516     0.157023
C      2.576126     1.535557     0.535949    -0.193381
C      3.447773     1.663865    33.319743    -0.195827
C      3.466855     3.055938    32.964584     0.155739
C      4.175393     3.588486    31.884913     0.032450
C      4.106847     4.919854    31.446963     0.169152
C      4.781485     5.479994    30.305114    -0.180361
C      4.436758     6.776871    30.212185    -0.162423
C      3.528804     7.079016    31.296924     0.177876
C      2.959536     8.313808    31.581795     0.047301
C      0.135817     8.970525     3.054166     0.069898
C      8.799307     9.657593     2.758144    -0.131377
C      8.310938    10.634390     3.630328    -0.087201
C      8.990090    10.926877     4.798535    -0.091651
C      0.294099    10.259124     5.123957    -0.005586
C      0.782675     9.278188     4.254476    -0.157454
C      1.095253    10.634390     6.372928     0.576128
C      0.509198     1.996363     2.617567     0.072335
C      9.407475     1.259626     1.912993    -0.137868
C      8.562676     0.397341     2.585126    -0.082895
C      8.675623     0.227643     3.956088    -0.087637
C      9.700440     0.840211     4.645455    -0.014893
C      0.693208     1.725950     3.971970    -0.144670
C      0.033937     0.562900     6.111712     0.642158
C      4.994854     2.651699    31.056321     0.075920
C      6.177432     2.099837    31.536513    -0.137947
C      6.956192     1.287219    30.716707    -0.078810
C      6.561410     0.983695    29.425157    -0.092201
C      5.374160     1.510724    28.953076    -0.013679
C      4.598377     2.342656    29.753958    -0.149101
C      4.864748     1.174087    27.577721     0.638455
C      3.309504     9.474099    30.684266     0.074791
C      4.249658    10.380533    31.129989    -0.134621
C      4.604081    11.491156    30.369320    -0.090265
C      3.976615    11.702244    29.147383    -0.098787
C      3.026074    10.826162    28.669895    -0.005247
C      2.694228     9.697603    29.451853    -0.158797
C      2.347767    11.088297    27.365842     0.578156
C      7.085808     8.588360    17.987748     0.173724
C      6.507247     9.890755    17.730249    -0.194555
C      5.916156     9.807976    16.524195    -0.190036
C      6.103078     8.454533    16.049748     0.183734
C      5.636682     7.986830    14.815646     0.049979
C      5.621305     6.638906    14.415205     0.174177
C      4.918868     6.082904    13.313231    -0.172571
C      4.983107     4.739119    13.399064    -0.172462
C      5.803107     4.402483    14.541251     0.162050
C      6.129543     3.116643    14.984608     0.034228
C      6.997890     2.837953    16.048734     0.157018
C      7.503526     1.535557    16.360301    -0.193393
C      8.375173     1.663865    17.369007    -0.195832
C      8.394255     3.055938    17.724166     0.155722
C      9.102793     3.588486    18.803837     0.032472
C      9.034247     4.919854    19.241787     0.169121
C     -0.145915     5.479994    20.383636    -0.180357
C      9.364158     6.776871    20.476565    -0.162425
C      8.456204     7.079016    19.391826     0.177847
C      7.886936     8.313808    19.106955     0.047330
C      5.063217     8.970525    13.842084     0.069898
C      3.871907     9.657593    14.138106    -0.131373
C      3.383538    10.634390    13.265922    -0.087202
C      4.062690    10.926877    12.097715    -0.091644
C      5.221499    10.259124    11.772293    -0.005585
C      5.710075     9.278188    12.641774    -0.157448
C      6.022653    10.634390    10.523322     0.576140
C      5.436598     1.996363    14.278683     0.072332
C      4.480075     1.259626    14.983257    -0.137863
C      3.635276     0.397341    14.311124    -0.082896
C      3.748223     0.227643    12.940162    -0.087634
C      4.773040     0.840211    12.250795    -0.014892
C      5.620608     1.725950    12.924280    -0.144665
C      4.961337     0.562900    10.784538     0.642156
C      0.067454     2.651699    19.632429     0.075920
C      1.250032     2.099837    19.152237    -0.137942
C      2.028792     1.287219    19.972043    -0.078811
C      1.634010     0.983695    21.263593    -0.092206
C      0.446760     1.510724    21.735674    -0.013681
C      9.525777     2.342656    20.934792    -0.149099
C     -0.062652     1.174087    23.111029     0.638447
C      8.236904     9.474099    20.004484     0.074789
C      9.177058    10.380533    19.558761    -0.134623
C     -0.323319    11.491156    20.319430    -0.090270
C      8.904015    11.702244    21.541367    -0.098786
C      7.953474    10.826162    22.018855    -0.005245
C      7.621628     9.697603    21.236897    -0.158794
C      7.275167    11.088297    23.322908     0.578154
C      7.006493     5.208202     1.091498     0.173750
C      7.585054     3.905807     0.833999    -0.194542
C      8.176145     3.988586    33.420445    -0.190024
C      7.989223     5.342029    32.945998     0.183767
C      8.455619     5.809732    31.711896     0.049878
C      8.470996     7.157656    31.311455     0.174201
C      9.173433     7.713658    30.209481    -0.172563
C      9.109194     9.057443    30.295314    -0.172441
C      8.289194     9.394079    31.437501     0.162073
C      7.962758    10.679919    31.880858     0.034127
C      7.094411    10.958609    32.944984     0.157052
C      6.588775    12.261005    33.256551    -0.193383
C      5.717128    12.132697     0.472757    -0.195820
C      5.698046    10.740624     0.827916     0.155744
C      4.989508    10.208076     1.907587     0.032387
C      5.058054     8.876708     2.345537     0.169146
C      4.383416     8.316568     3.487386    -0.180345
C      4.728143     7.019691     3.580315    -0.162415
C      5.636097     6.717546     2.495576     0.177866
C      6.205365     5.482754     2.210705     0.047236
C      9.029084     4.826037    30.738334     0.069909
C      0.365594     4.138969    31.034356    -0.131380
C      0.853963     3.162172    30.162172    -0.087215
C      0.174811     2.869685    28.993965    -0.091639
C      8.870802     3.537438    28.668543    -0.005538
C      8.382226     4.518374    29.538024    -0.157486
C      8.069648     3.162172    27.419572     0.576172
C      8.655703    11.800199    31.174933     0.072346
C     -0.242574    12.536936    31.879507    -0.137868
C      0.602225    13.399221    31.207374    -0.082900
C      0.489278    13.568919    29.836412    -0.087634
C     -0.535539    12.956351    29.147045    -0.014886
C      8.471693    12.070612    29.820530    -0.144686
C      9.130964    13.233662    27.680788     0.642153
C      4.170047    11.144863     2.736179     0.075930
C      2.987469    11.696725     2.255987    -0.137950
C      2.208709    12.509343     3.075793    -0.078812
C      2.603491    12.812867     4.367343    -0.092216
C      3.790741    12.285838     4.839424    -0.013685
C      4.566524    11.453906     4.038542    -0.149109
C      4.300153    12.622475     6.214779     0.638451
C      5.855397     4.322463     3.108234     0.074800
C      4.915243     3.416029     2.662511    -0.134629
C      4.560820     2.305406     3.423180    -0.090270
C      5.188286     2.094318     4.645117    -0.098793
C      6.138827     2.970400     5.122605    -0.005252
C      6.470673     4.098959     4.340647    -0.158803
C      6.817134     2.708265     6.426658     0.578154
N      2.371747     6.076006    16.821569    -0.241725
N      2.975688     8.207575    18.663598    -0.236696
N      1.612229    10.031480    16.907402    -0.260608
N      0.876056     7.864040    15.130592    -0.233885
N      1.865754     7.720556    33.717819    -0.241703
N      1.261813     5.588987     1.767348    -0.236637
N      2.625272     3.765082     0.011152    -0.260586
N      3.361445     5.932522    32.026842    -0.233986
N      6.793154     7.720556    16.970931    -0.241723
N      6.189213     5.588987    15.128902    -0.236689
N      7.552672     3.765082    16.885098    -0.260606
N      8.288845     5.932522    18.661908    -0.233884
N      7.299147     6.076006     0.074681    -0.241736
N      7.903088     8.207575    32.025152    -0.236680
N      6.539629    10.031480    -0.011152    -0.260622
N      5.803456     7.864040     1.765658    -0.233870
O      2.124500     3.827166    23.546614    -0.462533
O      3.580702     2.178477    23.954827    -0.641524
O      3.102015    12.894267    23.538842    -0.618222
O      5.833007     0.020695    23.608792    -0.654397
O      8.454461    13.262635     9.903906    -0.681176
O      0.534853    12.283079    10.361456    -0.595264
O      1.430466     1.703875     9.778536    -0.641524
O      2.857403     3.399473    10.113419    -0.445826
O      2.113001     9.969396     6.650364    -0.462542
O      0.656799    11.618085     7.058577    -0.641538
O      1.135486     0.902295     6.642592    -0.618223
O      8.949193    -0.020695     6.712542    -0.654400
O      5.637840     0.533927    26.800156    -0.681175
O      3.702648     1.513483    27.257706    -0.595268
O      2.807035    12.092687    26.674786    -0.641526
O      1.380098    10.397089    27.009669    -0.445817
O      7.040401     9.969396    10.245886    -0.462566
O      5.584199    11.618085     9.837673    -0.641541
O      6.062886     0.902295    10.253658    -0.618222
O      4.021793    -0.020695    10.183708    -0.654399
O      0.710440     0.533927    23.888594    -0.681175
O      8.630048     1.513483    23.431044    -0.595260
O      7.734435    12.092687    24.013964    -0.641539
O      6.307498    10.397089    23.679081    -0.445806
O      7.051900     3.827166    27.142136    -0.462635
O      8.508102     2.178477    26.733923    -0.641681
O      8.029415    12.894267    27.149908    -0.618221
O      0.905607     0.020695    27.079958    -0.654389
O      3.527061    13.262635     6.992344    -0.681181
O      5.462253    12.283079     6.534794    -0.595266
O      6.357866     1.703875     7.117714    -0.641522
O      7.784803     3.399473     6.782831    -0.445809

The following XYZ coordinates are in angstroms. Other properties are in atomic units.
The sperically averaged electron density of each atom fit to a function of the form exp(a - br)
eigen_1, eigen_2 and eigen_3 are the three eigenvalues of traceless quadrupole moment tensor
  atom number  atomic symbol              X              Y              Z     net charge C6 coefficient C8 coefficient C10 coefficient fluctuating dipole atomic polarizability isotropic forcefield polarizability              a              b squared Pearson coefficient          <r^3>          <r^4>         wp_QDO          m_QDO          q_QDO       dipole_x       dipole_y       dipole_z         dipole            Qxy            Qxz            Qyz     Q(x^2-y^2)  Q(3z^2 - R^2)        eigen_1        eigen_2        eigen_3 static polarizability      alpha(xx)      alpha(xy)      alpha(xz)      alpha(yy)      alpha(yz)      alpha(zz) atomic spin moment
            1             La       2.588527       0.278553      25.379857       1.983448     259.000946 0.60962410E+04  0.25100588E+06                                28.946984                           22.859630       1.276701       2.009855                    0.999825     102.069686     280.311728       0.462782       0.321446      -1.254484      -0.029465      -0.011179       0.003778       0.031740       0.002296       0.003097       0.118079      -0.065168      -0.292391      -0.156190       0.016071       0.140120             37.398722      32.015509       0.145382      -0.674372      21.731118     -10.273328      58.449540          -0.003356
            2             La       1.648974      13.518009       8.483607       1.983444     259.004600 0.60963412E+04  0.25101112E+06                                28.947296                           22.859858       1.276654       2.009841                    0.999824     102.070033     280.313638       0.462779       0.321447      -1.254483       0.029462       0.011183       0.003773       0.031738       0.002308      -0.003098      -0.118077      -0.065166      -0.292376      -0.156185       0.016068       0.140117             37.399116      32.015903       0.145409       0.674284      21.731385      10.273490      58.450059          -0.003386
            3             La       6.576374      13.518009       8.412643       1.983445     259.004940 0.60963499E+04  0.25101159E+06                                28.947328                           22.859881       1.276647       2.009839                    0.999824     102.070051     280.313788       0.462778       0.321447      -1.254482       0.029461       0.011180      -0.003777       0.031737       0.002304       0.003100       0.118076      -0.065165      -0.292373      -0.156184       0.016068       0.140116             37.399161      32.015933       0.145406      -0.674281      21.731418     -10.273512      58.450133          -0.003390
            4             La       7.515927       0.278553      25.308893       1.983460     258.998948 0.60961735E+04  0.25100238E+06                                28.946834                           22.859500       1.276712       2.009861                    0.999824     102.069253     280.310073       0.462784       0.321446      -1.254484      -0.029448      -0.011175      -0.003770       0.031722       0.002306      -0.003098      -0.118066      -0.065164      -0.292356      -0.156172       0.016066       0.140106             37.398540      32.015329       0.145474       0.674495      21.731058      10.273315      58.449232          -0.000407
            5              H       2.625699       3.145616      15.493861       0.123906       1.037119 0.77246020E+01  0.76142566E+02                                 1.759706                            1.678220      -1.337868       2.239587                    0.994980       3.812945      11.153424       0.454466       1.367266      -0.688419       0.000873      -0.030430      -0.020124       0.036493       0.000306       0.004494       0.004833      -0.021152       0.011382      -0.013671       0.001725       0.011946              1.794917       1.528501      -0.087407       0.000608       2.089778       0.470106       1.766473           0.000376
            6              H       3.702621       3.287721      17.724166       0.126076       1.004767 0.74556258E+01  0.72648296E+02                                 1.713828                            1.643540      -1.086123       2.364182                    0.997075       3.636133      10.483023       0.462655       1.358650      -0.691355       0.016625      -0.030109       0.013965       0.037121      -0.006406       0.005074      -0.004034      -0.024134      -0.015507      -0.013248      -0.004196       0.017444              1.741115       1.658795      -0.268912       0.186179       1.897321      -0.280623       1.667228           0.000435
            7              H       4.688506       7.221121      21.160863       0.141080       1.086548 0.79987765E+01  0.77714904E+02                                 1.690914                            1.616941      -0.870090       2.479087                    0.999408       3.194193       8.600446       0.514315       1.225734      -0.724060       0.018532      -0.014936       0.034438       0.041862      -0.003776       0.014155      -0.004458      -0.006134       0.026238      -0.015731      -0.002890       0.018620              1.689092       1.538384      -0.155945       0.275387       1.810099      -0.335656       1.718792           0.000775
            8              H       4.600265       9.675529      20.981763       0.131300       1.081140 0.78518760E+01  0.77394769E+02                                 1.789628                            1.677123      -1.258619       2.288430                    0.995257       3.658824      10.559506       0.462573       1.343345      -0.694315       0.018403       0.019770       0.028493       0.039261       0.004039       0.008695       0.002905      -0.010438       0.013533      -0.012385       0.000918       0.011466              1.838591       1.698368       0.281015       0.298114       2.090715       0.449265       1.726691           0.000882
            9              H       1.901670      13.072242      17.866095       0.120137       1.020121 0.72723764E+01  0.70372306E+02                                 1.722691                            1.614446      -1.133886       2.334078                    0.997013       3.669048      10.516390       0.470954       1.344008      -0.693732       0.005188       0.033884       0.010283       0.035788       0.001608       0.008680       0.000141      -0.026627      -0.018952      -0.017166       0.000575       0.016591              1.778999       1.501478       0.146239       0.083585       2.207200       0.393744       1.628320           0.000407
           10              H       0.281927      12.828043      16.021024       0.129650       1.015183 0.72757171E+01  0.70055843E+02                                 1.692271                            1.597263      -1.035324       2.390933                    0.998230       3.478678       9.782297       0.483759       1.314948      -0.701086      -0.017964       0.031601      -0.011724       0.038194      -0.006353       0.008088      -0.002186      -0.018581      -0.015595      -0.014494      -0.000472       0.014966              1.741794       1.738882      -0.344993       0.212577       1.943607      -0.267661       1.542892           0.000359
           11              H       8.724789       8.782891      12.824254       0.134885       1.057141 0.75230659E+01  0.73243176E+02                                 1.756310                            1.636114      -1.126151       2.353662                    0.996569       3.552534      10.134481       0.471487       1.334331      -0.696641      -0.022652       0.013096      -0.029457       0.039400      -0.004004       0.011337       0.001455      -0.005785       0.013367      -0.013825       0.001758       0.012068              1.808138       1.937930      -0.377766       0.406793       1.834886      -0.330089       1.651598           0.000751
           12              H       9.354985       6.408503      12.651912       0.139975       1.103551 0.80918890E+01  0.78557370E+02                                 1.685621                            1.608793      -0.892669       2.468707                    0.999257       3.155402       8.391029       0.526002       1.199448      -0.730682      -0.017647      -0.020841      -0.031808       0.041922       0.001544       0.013952       0.007861      -0.008397       0.019206      -0.016573      -0.001773       0.018346              1.685370       1.461092       0.115389       0.179390       1.911997       0.401868       1.683023           0.000813
           13              H       5.768832       4.339019      18.856215       0.115118       1.018342 0.76805062E+01  0.76109428E+02                                 1.782094                            1.704985      -1.458558       2.184699                    0.991754       3.989536      11.960595       0.435487       1.419327      -0.677449       0.020691       0.010478      -0.032426       0.039867      -0.008605      -0.001277      -0.008280      -0.003289       0.010924      -0.013152       0.001365       0.011787              1.802273       1.891698       0.068980      -0.418402       1.510288      -0.191071       2.004833           0.000153
           14              H       6.582156       2.697228      20.316051       0.099185       1.005540 0.71333258E+01  0.69013012E+02                                 1.736181                            1.618484      -1.152760       2.320923                    0.994089       3.816361      11.104108       0.459739       1.377070      -0.686346       0.032377      -0.019273      -0.006612       0.038255      -0.014130      -0.005001      -0.006277       0.004508       0.004953      -0.018351       0.004861       0.013490              1.805596       2.303295      -0.421694      -0.200391       1.697713       0.020358       1.415778           0.000209
           15              H       5.439268       2.199172      22.279395       0.115056       1.120199 0.82329294E+01  0.82642323E+02                                 1.873334                            1.745306      -1.369319       2.228967                    0.992539       3.913300      11.636732       0.439783       1.387458      -0.684359       0.015056      -0.024680       0.026979       0.039543      -0.006024       0.001554      -0.005419       0.003272       0.000898      -0.008033      -0.000718       0.008751              1.937831       1.698928      -0.322710       0.158187       2.152879      -0.522735       1.961685           0.000235
           16              H       2.661709       4.987457      21.380515       0.119638       1.167779 0.91180130E+01  0.92925663E+02                                 1.858617                            1.785860      -1.286655       2.268557                    0.994539       3.752891      10.870544       0.458189       1.311674      -0.701264      -0.030521       0.020728       0.013948       0.039442      -0.011761      -0.003826       0.001834       0.002410      -0.017881      -0.009372      -0.006201       0.015574              1.865532       2.234936      -0.347643      -0.125112       1.767055      -0.068969       1.594605           0.000791
           17              H       4.754559      12.443119      17.866095       0.113495       0.983196 0.73081550E+01  0.70547389E+02                                 1.666047                            1.607544      -0.945488       2.430331                    0.997615       3.535894      10.002505       0.478502       1.326017      -0.698618       0.006537      -0.002836      -0.038905       0.039552       0.007914      -0.005865       0.002652       0.003575       0.038129      -0.015648       0.001133       0.014515              1.676800       1.473271       0.002903      -0.128272       1.496112       0.117635       2.061018           0.000059
           18              H       6.883380       0.082779      19.001523       0.103489       1.016246 0.71729612E+01  0.68937872E+02                                 1.697723                            1.584252      -1.031411       2.374396                    0.997427       3.643129      10.291957       0.485697       1.312143      -0.700274       0.026439       0.017401      -0.015942       0.035439       0.011924      -0.001886       0.006759       0.007183       0.020533      -0.017644       0.006380       0.011264              1.767585       1.905106       0.452584      -0.400712       1.766643      -0.282280       1.631007          -0.000018
           19              H       6.735932       0.311802      21.316309       0.117030       0.956684 0.69436071E+01  0.66902429E+02                                 1.699326                            1.614061      -1.217515       2.305318                    0.993956       3.749812      10.982249       0.451818       1.406974      -0.680873       0.028480       0.022174       0.019149       0.040859       0.011360       0.000225       0.004060       0.003339      -0.010037      -0.010981      -0.002654       0.013635              1.743439       1.844948       0.321897       0.255403       1.752484       0.229326       1.632884           0.000011
           20              H       2.835163      11.648437      21.339964       0.130054       1.141992 0.89621351E+01  0.90898205E+02                                 1.838530                            1.779529      -1.132428       2.351574                    0.995900       3.603462      10.395433       0.455756       1.325043      -0.699842      -0.029884      -0.019122       0.023790       0.042716       0.010823      -0.005927      -0.005033       0.005381      -0.003577      -0.010571      -0.004819       0.015389              1.849161       2.080853       0.242348      -0.264812       1.718225      -0.014698       1.748404           0.000062
           21              H       7.636008      11.518750      15.531033       0.110128       1.022120 0.76139103E+01  0.74355357E+02                                 1.710391                            1.639088      -1.122577       2.334100                    0.996828       3.690769      10.547290       0.473995       1.323208      -0.698053      -0.011700      -0.004176       0.034064       0.036259      -0.012318      -0.004944       0.001408       0.009656       0.024602      -0.017437       0.003834       0.013604              1.734568       1.615496       0.085411      -0.311753       1.517355      -0.253632       2.070853          -0.000007
           22              H       6.319223      12.862535      14.152299       0.101987       1.053090 0.76545665E+01  0.74923961E+02                                 1.755587                            1.651093      -0.983797       2.402034                    0.996521       3.701663      10.623856       0.468546       1.335530      -0.695769      -0.035706       0.011299       0.011151       0.039076      -0.009744      -0.006552      -0.006565       0.015025       0.021675      -0.018905       0.006534       0.012370              1.827422       2.222512      -0.394311      -0.286384       1.717739       0.128054       1.542016           0.000031
           23              H       6.996413      13.371628      11.976062       0.110137       1.028327 0.76017941E+01  0.75253167E+02                                 1.802208                            1.701324      -1.475851       2.170416                    0.991780       4.068793      12.254408       0.433319       1.427872      -0.675377      -0.021654       0.021859      -0.019700       0.036535      -0.005271      -0.000653      -0.005770       0.002733      -0.016305      -0.009555       0.000649       0.008906              1.860624       1.932466      -0.353594       0.305059       1.811651      -0.299248       1.837754           0.000000
           24              H       0.447623      11.091056      12.513363       0.125835       1.115714 0.85071121E+01  0.85574622E+02                                 1.835105                            1.749866      -1.308881       2.264141                    0.994260       3.723995      10.867348       0.451112       1.349766      -0.693292       0.030646      -0.016800      -0.019562       0.040051      -0.008293      -0.004093       0.004213       0.010528      -0.005117      -0.009449      -0.003412       0.012861              1.870894       2.323058      -0.279607      -0.189235       1.648736      -0.052479       1.640890           0.000032
           25              H       9.428810       3.552615      15.078213       0.106708       1.029210 0.77558094E+01  0.77072891E+02                                 1.796317                            1.713290      -1.469210       2.174303                    0.991522       4.057690      12.197375       0.434276       1.419273      -0.677195      -0.017336       0.006849       0.032429       0.037404       0.005412      -0.005450       0.005662      -0.009461       0.016644      -0.012927       0.003119       0.009808              1.820740       1.820236       0.037921      -0.490947       1.501641       0.117370       2.140344           0.000041
           26              H       8.825715       1.699736      13.783961       0.098531       1.076856 0.78844884E+01  0.78296372E+02                                 1.818244                            1.702248      -1.372082       2.214168                    0.992007       3.986038      11.790684       0.447543       1.378171      -0.685485      -0.026502      -0.022093       0.009167       0.035700       0.010451      -0.006275       0.004107       0.000892       0.002556      -0.014411       0.003974       0.010437              1.881100       2.099019       0.522146      -0.311868       1.971060      -0.126663       1.573222           0.000178
           27              H       0.030987       1.331368      11.736135       0.110000       1.079273 0.78542611E+01  0.78133259E+02                                 1.841781                            1.714119      -1.453828       2.184327                    0.992075       3.993830      11.929474       0.438902       1.402839      -0.680600      -0.010948      -0.027487      -0.023828       0.037989       0.005654       0.000215       0.006748      -0.002869      -0.005999      -0.008393      -0.001260       0.009653              1.909013       1.570466       0.285926       0.052161       2.289165       0.536314       1.867408           0.000343
           28              H       2.194524       4.712906      12.239643       0.123646       1.215891 0.95800154E+01  0.98307212E+02                                 1.876344                            1.806941      -1.245219       2.293261                    0.994819       3.645962      10.408928       0.467018       1.278066      -0.709712       0.026715       0.026767      -0.016381       0.041213       0.012496      -0.005094      -0.003316      -0.006257      -0.014976      -0.011176      -0.005722       0.016897              1.871275       2.038818       0.415209      -0.168261       1.914223      -0.028351       1.660784           0.000741
           29              H       1.611802      10.650946      32.390111       0.123911       1.037105 0.77244648E+01  0.76140901E+02                                 1.759692                            1.678208      -1.337862       2.239593                    0.994980       3.812912      11.153317       0.454467       1.367270      -0.688418      -0.000874       0.030431      -0.020124       0.036494       0.000305      -0.004494      -0.004832      -0.021152       0.011381      -0.013671       0.001725       0.011946              1.794904       1.528489      -0.087406      -0.000609       2.089761      -0.470102       1.766461           0.000356
           30              H       0.534880      10.508841       0.827916       0.126080       1.004748 0.74554570E+01  0.72646248E+02                                 1.713809                            1.643523      -1.086108       2.364193                    0.997075       3.636091      10.482877       0.462657       1.358653      -0.691355      -0.016625       0.030110       0.013965       0.037121      -0.006406      -0.005074       0.004034      -0.024134      -0.015508      -0.013249      -0.004196       0.017445              1.741095       1.658777      -0.268906      -0.186175       1.897298       0.280617       1.667210           0.000416
           31              H       9.403795       6.575441       4.264614       0.141088       1.086524 0.79985634E+01  0.77712321E+02                                 1.690891                            1.616920      -0.870079       2.479096                    0.999409       3.194151       8.600306       0.514318       1.225735      -0.724060      -0.018533       0.014936       0.034438       0.041863      -0.003775      -0.014156       0.004458      -0.006133       0.026239      -0.015731      -0.002890       0.018621              1.689068       1.538363      -0.155941      -0.275381       1.810072       0.335649       1.718768           0.000758
           32              H       9.492036       4.121033       4.085513       0.131304       1.081115 0.78516528E+01  0.77392028E+02                                 1.789603                            1.677101      -1.258606       2.288441                    0.995257       3.658770      10.559317       0.462575       1.343349      -0.694314      -0.018405      -0.019770       0.028494       0.039262       0.004039      -0.008696      -0.002905      -0.010436       0.013533      -0.012385       0.000918       0.011467              1.838566       1.698345       0.281010      -0.298108       2.090684      -0.449256       1.726668           0.000869
           33              H       2.335831       0.724320       0.969845       0.120139       1.020107 0.72722511E+01  0.70370805E+02                                 1.722677                            1.614434      -1.133875       2.334086                    0.997013       3.669016      10.516284       0.470955       1.344012      -0.693731      -0.005189      -0.033885       0.010283       0.035789       0.001608      -0.008680      -0.000141      -0.026628      -0.018952      -0.017166       0.000575       0.016591              1.778985       1.501467       0.146238      -0.083584       2.207181      -0.393740       1.628307           0.000385
           34              H       3.955574       0.968519      32.917274       0.129653       1.015168 0.72755816E+01  0.70054238E+02                                 1.692258                            1.597252      -1.035315       2.390941                    0.998231       3.478646       9.782198       0.483759       1.314953      -0.701085       0.017964      -0.031602      -0.011723       0.038195      -0.006353      -0.008087       0.002186      -0.018582      -0.015596      -0.014494      -0.000472       0.014966              1.741781       1.738869      -0.344990      -0.212574       1.943592       0.267659       1.542881           0.000331
           35              H       5.367512       5.013671      29.720504       0.134909       1.056798 0.75200211E+01  0.73205881E+02                                 1.755941                            1.635796      -1.125610       2.353968                    0.996574       3.551750      10.131605       0.471529       1.334353      -0.696640       0.022664      -0.013095      -0.029479       0.039423      -0.004001      -0.011363      -0.001461      -0.005780       0.013438      -0.013848       0.001745       0.012103              1.807744       1.937489      -0.377633      -0.406660       1.834478       0.329982       1.651267           0.000590
           36              H       4.737316       7.388059      29.548162       0.139974       1.103382 0.80902216E+01  0.78536260E+02                                 1.685369                            1.608563      -0.892576       2.468752                    0.999258       3.155130       8.389737       0.526077       1.199353      -0.730705       0.017650       0.020838      -0.031810       0.041924       0.001539      -0.013960      -0.007857      -0.008394       0.019213      -0.016580      -0.001769       0.018349              1.685117       1.460892       0.115368      -0.179351       1.911680      -0.401777       1.682777           0.000788
           37              H       8.323469       9.457543       1.959965       0.115115       1.018359 0.76806630E+01  0.76111386E+02                                 1.782114                            1.705002      -1.458582       2.184685                    0.991754       3.989584      11.960779       0.435485       1.419326      -0.677449      -0.020691      -0.010477      -0.032426       0.039866      -0.008606       0.001277       0.008279      -0.003289       0.010924      -0.013152       0.001365       0.011786              1.802293       1.891720       0.068981       0.418410       1.510303       0.191074       2.004857           0.000144
           38              H       7.510145      11.099334       3.419801       0.099186       1.005538 0.71333105E+01  0.69012838E+02                                 1.736180                            1.618483      -1.152766       2.320921                    0.994089       3.816359      11.104106       0.459738       1.377072      -0.686346      -0.032378       0.019273      -0.006612       0.038256      -0.014130       0.005001       0.006277       0.004507       0.004954      -0.018351       0.004860       0.013491              1.805594       2.303294      -0.421693       0.200392       1.697711      -0.020358       1.415778           0.000200
           39              H       8.653033      11.597390       5.383145       0.115054       1.120207 0.82330263E+01  0.82643665E+02                                 1.873355                            1.745324      -1.369334       2.228959                    0.992538       3.913347      11.636956       0.439776       1.387471      -0.684356      -0.015056       0.024680       0.026978       0.039543      -0.006024      -0.001554       0.005419       0.003273       0.000895      -0.008034      -0.000718       0.008751              1.937853       1.698947      -0.322715      -0.158189       2.152904       0.522742       1.961707           0.000225
           40              H       1.575792       8.809105       4.484265       0.119637       1.167789 0.91181100E+01  0.92926809E+02                                 1.858618                            1.785862      -1.286668       2.268548                    0.994539       3.752911      10.870577       0.458192       1.311663      -0.701266       0.030521      -0.020727       0.013947       0.039442      -0.011761       0.003826      -0.001835       0.002410      -0.017882      -0.009372      -0.006202       0.015574              1.865533       2.234936      -0.347642       0.125112       1.767056       0.068970       1.594607           0.000781
           41              H       9.337742       1.353443       0.969845       0.113494       0.983196 0.73081480E+01  0.70547297E+02                                 1.666045                            1.607542      -0.945485       2.430332                    0.997615       3.535891      10.002491       0.478503       1.326016      -0.698618      -0.006537       0.002836      -0.038905       0.039552       0.007914       0.005865      -0.002652       0.003576       0.038129      -0.015648       0.001133       0.014515              1.676799       1.473270       0.002903       0.128272       1.496110      -0.117635       2.061016           0.000032
           42              H       7.208921      13.713783       2.105273       0.103488       1.016243 0.71729362E+01  0.68937542E+02                                 1.697718                            1.584247      -1.031402       2.374400                    0.997428       3.643118      10.291905       0.485699       1.312140      -0.700275      -0.026439      -0.017401      -0.015942       0.035439       0.011924       0.001886      -0.006759       0.007183       0.020532      -0.017644       0.006380       0.011264              1.767579       1.905099       0.452581       0.400710       1.766637       0.282279       1.631001          -0.000039
           43              H       7.356369      13.484760       4.420059       0.117030       0.956680 0.69435698E+01  0.66901970E+02                                 1.699321                            1.614056      -1.217504       2.305324                    0.993956       3.749800      10.982200       0.451819       1.406973      -0.680874      -0.028480      -0.022174       0.019149       0.040859       0.011360      -0.000225      -0.004061       0.003339      -0.010036      -0.010981      -0.002654       0.013635              1.743433       1.844942       0.321895      -0.255401       1.752479      -0.229325       1.632878           0.000003
           44              H       1.402338       2.148125       4.443714       0.130053       1.142000 0.89622088E+01  0.90899129E+02                                 1.838536                            1.779535      -1.132431       2.351572                    0.995900       3.603476      10.395480       0.455756       1.325041      -0.699842       0.029884       0.019122       0.023790       0.042716       0.010822       0.005927       0.005033       0.005381      -0.003576      -0.010571      -0.004819       0.015389              1.849167       2.080861       0.242349       0.264813       1.718231       0.014698       1.748410           0.000045
           45              H       6.456293       2.277812      32.427283       0.110126       1.022118 0.76138847E+01  0.74355017E+02                                 1.710387                            1.639084      -1.122564       2.334105                    0.996828       3.690760      10.547245       0.473996       1.323206      -0.698054       0.011700       0.004177       0.034064       0.036259      -0.012319       0.004943      -0.001408       0.009656       0.024601      -0.017438       0.003834       0.013604              1.734564       1.615493       0.085410       0.311751       1.517352       0.253632       2.070847          -0.000030
           46              H       7.773078       0.934027      31.048549       0.101987       1.053089 0.76545571E+01  0.74923853E+02                                 1.755587                            1.651093      -0.983796       2.402034                    0.996521       3.701662      10.623855       0.468546       1.335531      -0.695768       0.035706      -0.011300       0.011151       0.039076      -0.009744       0.006552       0.006565       0.015026       0.021676      -0.018905       0.006534       0.012370              1.827422       2.222512      -0.394310       0.286383       1.717738      -0.128053       1.542016           0.000006
           47              H       7.095888       0.424934      28.872312       0.110137       1.028330 0.76018127E+01  0.75253415E+02                                 1.802212                            1.701327      -1.475862       2.170411                    0.991780       4.068802      12.254450       0.433318       1.427874      -0.675377       0.021655      -0.021859      -0.019700       0.036535      -0.005273       0.000654       0.005770       0.002733      -0.016302      -0.009556       0.000649       0.008907              1.860628       1.932472      -0.353595      -0.305060       1.811654       0.299249       1.837759           0.000022
           48              H       3.789878       2.705506      29.409613       0.125834       1.115744 0.85073852E+01  0.85577951E+02                                 1.835127                            1.749885      -1.308915       2.264122                    0.994259       3.724029      10.867440       0.451114       1.349752      -0.693295      -0.030645       0.016800      -0.019562       0.040051      -0.008292       0.004094      -0.004213       0.010529      -0.005118      -0.009448      -0.003413       0.012861              1.870917       2.323090      -0.279615       0.189238       1.648752       0.052480       1.640910           0.000015
           49              H       4.663491      10.243947      31.974463       0.106708       1.029217 0.77558687E+01  0.77073643E+02                                 1.796326                            1.713297      -1.469220       2.174298                    0.991522       4.057709      12.197453       0.434275       1.419274      -0.677195       0.017336      -0.006849       0.032428       0.037404       0.005412       0.005449      -0.005662      -0.009461       0.016645      -0.012927       0.003119       0.009807              1.820749       1.820246       0.037921       0.490952       1.501646      -0.117372       2.140356           0.000026
           50              H       5.266586      12.096826      30.680211       0.098532       1.076850 0.78844360E+01  0.78295763E+02                                 1.818242                            1.702246      -1.372076       2.214172                    0.992007       3.986030      11.790675       0.447542       1.378177      -0.685484       0.026503       0.022092       0.009167       0.035700       0.010451       0.006275      -0.004107       0.000893       0.002557      -0.014411       0.003974       0.010438              1.881098       2.099018       0.522145       0.311868       1.971056       0.126663       1.573220           0.000157
           51              H       4.206514      12.465194      28.632385       0.110001       1.079271 0.78542481E+01  0.78133094E+02                                 1.841779                            1.714118      -1.453827       2.184328                    0.992075       3.993824      11.929452       0.438902       1.402839      -0.680600       0.010948       0.027487      -0.023828       0.037989       0.005654      -0.000215      -0.006748      -0.002868      -0.005998      -0.008393      -0.001260       0.009653              1.909010       1.570465       0.285926      -0.052161       2.289160      -0.536313       1.867406           0.000327
           52              H       2.042977       9.083656      29.135893       0.123645       1.215921 0.95803167E+01  0.98311122E+02                                 1.876377                            1.806972      -1.245243       2.293248                    0.994818       3.646011      10.409127       0.467013       1.278068      -0.709712      -0.026715      -0.026767      -0.016380       0.041213       0.012497       0.005094       0.003316      -0.006257      -0.014978      -0.011176      -0.005722       0.016898              1.871308       2.038854       0.415220       0.168265       1.914256       0.028350       1.660813           0.000719
           53              H       6.539202      10.650946      18.298639       0.123906       1.037120 0.77246054E+01  0.76142607E+02                                 1.759706                            1.678220      -1.337870       2.239586                    0.994980       3.812946      11.153427       0.454466       1.367266      -0.688419      -0.000873       0.030430       0.020125       0.036493       0.000306       0.004494       0.004833      -0.021152       0.011382      -0.013671       0.001725       0.011946              1.794918       1.528501      -0.087407       0.000609       2.089779       0.470107       1.766474           0.000377
           54              H       5.462280      10.508841      16.068334       0.126076       1.004766 0.74556216E+01  0.72648240E+02                                 1.713827                            1.643539      -1.086120       2.364183                    0.997075       3.636131      10.483014       0.462655       1.358649      -0.691355      -0.016625       0.030109      -0.013964       0.037121      -0.006406       0.005074      -0.004034      -0.024134      -0.015507      -0.013248      -0.004196       0.017444              1.741114       1.658794      -0.268911       0.186179       1.897319      -0.280622       1.667228           0.000437
           55              H       4.476395       6.575441      12.631637       0.141081       1.086550 0.79987955E+01  0.77715131E+02                                 1.690915                            1.616942      -0.870090       2.479086                    0.999408       3.194199       8.600463       0.514315       1.225732      -0.724060      -0.018532       0.014936      -0.034437       0.041862      -0.003775       0.014155      -0.004458      -0.006134       0.026238      -0.015731      -0.002889       0.018620              1.689093       1.538384      -0.155945       0.275387       1.810101      -0.335656       1.718793           0.000779
           56              H       4.564636       4.121033      12.810737       0.131299       1.081142 0.78519002E+01  0.77395067E+02                                 1.789630                            1.677125      -1.258623       2.288428                    0.995257       3.658831      10.559530       0.462573       1.343345      -0.694315      -0.018404      -0.019770      -0.028493       0.039261       0.004039       0.008695       0.002905      -0.010438       0.013533      -0.012385       0.000918       0.011467              1.838594       1.698370       0.281016       0.298115       2.090719       0.449266       1.726694           0.000883
           57              H       7.263231       0.724320      15.926405       0.120136       1.020121 0.72723792E+01  0.70372335E+02                                 1.722691                            1.614446      -1.133884       2.334078                    0.997013       3.669048      10.516388       0.470954       1.344008      -0.693732      -0.005188      -0.033884      -0.010282       0.035788       0.001608       0.008680       0.000141      -0.026627      -0.018952      -0.017166       0.000575       0.016591              1.779000       1.501478       0.146239       0.083585       2.207201       0.393744       1.628320           0.000408
           58              H       8.882974       0.968519      17.771476       0.129650       1.015182 0.72757118E+01  0.70055783E+02                                 1.692271                            1.597263      -1.035325       2.390932                    0.998230       3.478677       9.782296       0.483759       1.314948      -0.701086       0.017964      -0.031601       0.011724       0.038194      -0.006353       0.008088      -0.002186      -0.018581      -0.015595      -0.014494      -0.000472       0.014966              1.741794       1.738882      -0.344993       0.212577       1.943607      -0.267661       1.542892           0.000358
           59              H       0.440112       5.013671      20.968246       0.134887       1.057119 0.75228725E+01  0.73240803E+02                                 1.756286                            1.636094      -1.126113       2.353682                    0.996569       3.552481      10.134287       0.471490       1.334332      -0.696641       0.022652      -0.013096       0.029458       0.039401      -0.004004       0.011338       0.001454      -0.005785       0.013369      -0.013826       0.001757       0.012069              1.808112       1.937901      -0.377757       0.406784       1.834860      -0.330081       1.651576           0.000748
           60              H      -0.190084       7.388059      21.140588       0.139974       1.103546 0.80918335E+01  0.78556686E+02                                 1.685615                            1.608787      -0.892663       2.468710                    0.999257       3.155392       8.390991       0.526003       1.199448      -0.730682       0.017647       0.020840       0.031808       0.041922       0.001544       0.013952       0.007861      -0.008397       0.019206      -0.016573      -0.001773       0.018346              1.685364       1.461087       0.115388       0.179389       1.911989       0.401866       1.683017           0.000807
           61              H       3.396069       9.457543      14.936285       0.115118       1.018339 0.76804743E+01  0.76109040E+02                                 1.782092                            1.704982      -1.458557       2.184700                    0.991754       3.989528      11.960569       0.435487       1.419328      -0.677449      -0.020691      -0.010478       0.032426       0.039867      -0.008605      -0.001277      -0.008280      -0.003290       0.010923      -0.013151       0.001365       0.011787              1.802271       1.891696       0.068980      -0.418402       1.510286      -0.191070       2.004832           0.000155
           62              H       2.582745      11.099334      13.476449       0.099185       1.005540 0.71333279E+01  0.69013034E+02                                 1.736181                            1.618484      -1.152760       2.320923                    0.994089       3.816361      11.104106       0.459739       1.377070      -0.686346      -0.032377       0.019273       0.006612       0.038255      -0.014130      -0.005001      -0.006277       0.004508       0.004953      -0.018351       0.004860       0.013490              1.805596       2.303296      -0.421694      -0.200392       1.697712       0.020358       1.415778           0.000211
           63              H       3.725633      11.597390      11.513105       0.115055       1.120215 0.82330853E+01  0.82644353E+02                                 1.873357                            1.745326      -1.369347       2.228953                    0.992538       3.913353      11.636956       0.439778       1.387464      -0.684357      -0.015057       0.024680      -0.026978       0.039543      -0.006024       0.001554      -0.005419       0.003272       0.000894      -0.008033      -0.000719       0.008751              1.937855       1.698949      -0.322717       0.158190       2.152907      -0.522744       1.961708           0.000233
           64              H       6.503192       8.809105      12.411985       0.119638       1.167829 0.91185056E+01  0.92931815E+02                                 1.858653                            1.785894      -1.286734       2.268512                    0.994538       3.752990      10.870850       0.458191       1.311653      -0.701268       0.030520      -0.020729      -0.013945       0.039441      -0.011762      -0.003823       0.001836       0.002408      -0.017889      -0.009370      -0.006205       0.015575              1.865569       2.234982      -0.347652      -0.125114       1.767089      -0.068974       1.594635           0.000793
           65              H       4.410342       1.353443      15.926405       0.113494       0.983194 0.73081341E+01  0.70547142E+02                                 1.666045                            1.607542      -0.945487       2.430332                    0.997615       3.535889      10.002490       0.478502       1.326018      -0.698618      -0.006537       0.002836       0.038905       0.039552       0.007914      -0.005865       0.002652       0.003575       0.038130      -0.015648       0.001133       0.014515              1.676799       1.473269       0.002903      -0.128272       1.496110       0.117635       2.061016           0.000058
           66              H       2.281521      13.713783      14.790977       0.103489       1.016246 0.71729628E+01  0.68937886E+02                                 1.697723                            1.584252      -1.031412       2.374395                    0.997427       3.643129      10.291955       0.485697       1.312142      -0.700274      -0.026439      -0.017401       0.015942       0.035439       0.011924      -0.001886       0.006759       0.007183       0.020533      -0.017644       0.006380       0.011264              1.767585       1.905105       0.452584      -0.400712       1.766643      -0.282280       1.631006          -0.000017
           67              H       2.428969      13.484760      12.476191       0.117030       0.956683 0.69435969E+01  0.66902299E+02                                 1.699324                            1.614059      -1.217509       2.305321                    0.993956       3.749808      10.982231       0.451818       1.406973      -0.680874      -0.028480      -0.022174      -0.019149       0.040859       0.011360       0.000225       0.004061       0.003339      -0.010037      -0.010981      -0.002654       0.013635              1.743437       1.844946       0.321896       0.255402       1.752482       0.229326       1.632882           0.000015
           68              H       6.329738       2.148125      12.452536       0.130053       1.141995 0.89621628E+01  0.90898545E+02                                 1.838532                            1.779531      -1.132430       2.351573                    0.995900       3.603467      10.395447       0.455756       1.325041      -0.699842       0.029884       0.019122      -0.023790       0.042716       0.010823      -0.005927      -0.005033       0.005381      -0.003576      -0.010571      -0.004819       0.015389              1.849163       2.080855       0.242348      -0.264812       1.718226      -0.014698       1.748406           0.000064
           69              H       1.528893       2.277812      18.261467       0.110128       1.022122 0.76139338E+01  0.74355639E+02                                 1.710393                            1.639090      -1.122578       2.334099                    0.996828       3.690775      10.547309       0.473995       1.323207      -0.698054       0.011700       0.004176      -0.034064       0.036259      -0.012318      -0.004944       0.001408       0.009656       0.024602      -0.017437       0.003834       0.013604              1.734570       1.615498       0.085411      -0.311754       1.517357      -0.253633       2.070856          -0.000008
           70              H       2.845678       0.934027      19.640201       0.101987       1.053091 0.76545815E+01  0.74924150E+02                                 1.755589                            1.651095      -0.983799       2.402032                    0.996521       3.701668      10.623876       0.468546       1.335531      -0.695769       0.035706      -0.011299      -0.011151       0.039076      -0.009744      -0.006552      -0.006565       0.015025       0.021676      -0.018905       0.006534       0.012370              1.827425       2.222515      -0.394312      -0.286384       1.717741       0.128054       1.542018           0.000029
           71              H       2.168488       0.424934      21.816438       0.110137       1.028331 0.76018296E+01  0.75253613E+02                                 1.802212                            1.701328      -1.475857       2.170412                    0.991780       4.068804      12.254452       0.433319       1.427872      -0.675377       0.021654      -0.021859       0.019699       0.036534      -0.005271      -0.000653      -0.005770       0.002734      -0.016306      -0.009555       0.000649       0.008906              1.860629       1.932472      -0.353595       0.305060       1.811656      -0.299250       1.837759          -0.000001
           72              H       8.717278       2.705506      21.279137       0.125836       1.115714 0.85071117E+01  0.85574602E+02                                 1.835103                            1.749865      -1.308881       2.264141                    0.994260       3.723991      10.867329       0.451113       1.349765      -0.693293      -0.030645       0.016800       0.019562       0.040051      -0.008293      -0.004093       0.004213       0.010528      -0.005117      -0.009449      -0.003412       0.012861              1.870893       2.323056      -0.279607      -0.189235       1.648735      -0.052479       1.640889           0.000026
           73              H      -0.263909      10.243947      18.714287       0.106708       1.029212 0.77558287E+01  0.77073128E+02                                 1.796319                            1.713292      -1.469210       2.174303                    0.991522       4.057695      12.197392       0.434276       1.419272      -0.677196       0.017336      -0.006849      -0.032429       0.037404       0.005412      -0.005450       0.005662      -0.009461       0.016644      -0.012927       0.003119       0.009808              1.820742       1.820238       0.037921      -0.490948       1.501642       0.117370       2.140347           0.000042
           74              H       0.339186      12.096826      20.008539       0.098531       1.076855 0.78844828E+01  0.78296305E+02                                 1.818244                            1.702247      -1.372082       2.214168                    0.992007       3.986037      11.790682       0.447543       1.378172      -0.685485       0.026502       0.022093      -0.009167       0.035700       0.010451      -0.006275       0.004107       0.000892       0.002556      -0.014411       0.003974       0.010437              1.881100       2.099019       0.522146      -0.311868       1.971059      -0.126663       1.573222           0.000177
           75              H       9.133914      12.465194      22.056365       0.110000       1.079275 0.78542846E+01  0.78133564E+02                                 1.841785                            1.714122      -1.453836       2.184323                    0.992075       3.993837      11.929507       0.438901       1.402841      -0.680600       0.010948       0.027487       0.023828       0.037989       0.005654       0.000215       0.006748      -0.002869      -0.006001      -0.008393      -0.001261       0.009653              1.909017       1.570469       0.285927       0.052161       2.289171       0.536316       1.867412           0.000341
           76              H       6.970377       9.083656      21.552857       0.123646       1.215896 0.95800698E+01  0.98307919E+02                                 1.876350                            1.806947      -1.245225       2.293258                    0.994819       3.645969      10.408959       0.467017       1.278067      -0.709712      -0.026715      -0.026767       0.016381       0.041213       0.012496      -0.005094      -0.003316      -0.006257      -0.014978      -0.011176      -0.005722       0.016898              1.871281       2.038825       0.415211      -0.168261       1.914229      -0.028350       1.660789           0.000738
           77              H       7.553099       3.145616       1.402389       0.123910       1.037108 0.77244901E+01  0.76141189E+02                                 1.759693                            1.678209      -1.337863       2.239592                    0.994980       3.812915      11.153317       0.454468       1.367267      -0.688419       0.000873      -0.030431       0.020125       0.036494       0.000305      -0.004494      -0.004832      -0.021153       0.011381      -0.013672       0.001726       0.011946              1.794905       1.528490      -0.087406      -0.000608       2.089764      -0.470102       1.766460           0.000357
           78              H       8.630021       3.287721      32.964584       0.126081       1.004748 0.74554436E+01  0.72646094E+02                                 1.713809                            1.643522      -1.086109       2.364193                    0.997075       3.636087      10.482868       0.462656       1.358654      -0.691354       0.016625      -0.030110      -0.013965       0.037121      -0.006406      -0.005074       0.004034      -0.024135      -0.015508      -0.013249      -0.004196       0.017445              1.741096       1.658778      -0.268908      -0.186176       1.897300       0.280619       1.667210           0.000426
           79              H      -0.238894       7.221121      29.527886       0.141089       1.086534 0.79986389E+01  0.77713173E+02                                 1.690894                            1.616922      -0.870089       2.479090                    0.999408       3.194159       8.600311       0.514321       1.225726      -0.724061       0.018532      -0.014937      -0.034437       0.041862      -0.003775      -0.014155       0.004457      -0.006133       0.026239      -0.015730      -0.002890       0.018620              1.689072       1.538366      -0.155943      -0.275383       1.810075       0.335650       1.718774           0.000775
           80              H      -0.327135       9.675529      29.706987       0.131303       1.081134 0.78518202E+01  0.77394075E+02                                 1.789621                            1.677116      -1.258632       2.288427                    0.995257       3.658809      10.559450       0.462574       1.343344      -0.694315       0.018404       0.019771      -0.028494       0.039262       0.004039      -0.008695      -0.002905      -0.010437       0.013533      -0.012384       0.000918       0.011466              1.838585       1.698361       0.281014      -0.298114       2.090706      -0.449264       1.726687           0.000868
           81              H       6.829070      13.072242      32.822655       0.120139       1.020106 0.72722430E+01  0.70370695E+02                                 1.722676                            1.614433      -1.133870       2.334088                    0.997013       3.669011      10.516262       0.470955       1.344011      -0.693731       0.005189       0.033884      -0.010283       0.035788       0.001608      -0.008680      -0.000140      -0.026628      -0.018953      -0.017167       0.000575       0.016591              1.778984       1.501466       0.146238      -0.083584       2.207179      -0.393740       1.628306           0.000384
           82              H       5.209327      12.828043       0.875226       0.129652       1.015170 0.72756029E+01  0.70054472E+02                                 1.692259                            1.597252      -1.035312       2.390941                    0.998231       3.478649       9.782198       0.483760       1.314950      -0.701086      -0.017964       0.031602       0.011724       0.038195      -0.006353      -0.008087       0.002186      -0.018583      -0.015596      -0.014494      -0.000472       0.014966              1.741781       1.738869      -0.344990      -0.212574       1.943592       0.267659       1.542881           0.000332
           83              H       3.797389       8.782891       4.071996       0.134889       1.057106 0.75227503E+01  0.73239328E+02                                 1.756273                            1.636082      -1.126113       2.353685                    0.996569       3.552456      10.134201       0.471491       1.334335      -0.696640      -0.022653       0.013096       0.029458       0.039401      -0.004004      -0.011338      -0.001455      -0.005785       0.013370      -0.013827       0.001757       0.012070              1.808099       1.937886      -0.377753      -0.406780       1.834845       0.330078       1.651565           0.000740
           84              H       4.427585       6.408503       4.244338       0.139981       1.103526 0.80916517E+01  0.78554466E+02                                 1.685593                            1.608768      -0.892648       2.468720                    0.999257       3.155359       8.390874       0.526007       1.199446      -0.730683      -0.017648      -0.020841       0.031808       0.041923       0.001544      -0.013953      -0.007861      -0.008396       0.019207      -0.016574      -0.001773       0.018347              1.685342       1.461070       0.115386      -0.179385       1.911962      -0.401858       1.682995           0.000787
           85              H       0.841432       4.339019      31.832535       0.115118       1.018333 0.76804296E+01  0.76108511E+02                                 1.782087                            1.704980      -1.458568       2.184697                    0.991754       3.989523      11.960560       0.435486       1.419332      -0.677448       0.020690       0.010479       0.032426       0.039866      -0.008604       0.001277       0.008279      -0.003288       0.010923      -0.013150       0.001364       0.011786              1.802265       1.891687       0.068980       0.418397       1.510284       0.191071       2.004825           0.000142
           86              H       1.654756       2.697228      30.372699       0.099193       1.005547 0.71334122E+01  0.69014178E+02                                 1.736200                            1.618501      -1.152815       2.320897                    0.994089       3.816406      11.104329       0.459732       1.377082      -0.686344       0.032375      -0.019275       0.006613       0.038254      -0.014132       0.004999       0.006275       0.004505       0.004957      -0.018351       0.004859       0.013492              1.805615       2.303320      -0.421700       0.200394       1.697731      -0.020357       1.415793          -0.000136
           87              H       0.511868       2.199172      28.409355       0.115057       1.120231 0.82332165E+01  0.82645802E+02                                 1.873354                            1.745323      -1.369399       2.228927                    0.992538       3.913354      11.636878       0.439786       1.387437      -0.684362       0.015055      -0.024682      -0.026978       0.039543      -0.006026      -0.001557       0.005416       0.003271       0.000899      -0.008031      -0.000721       0.008753              1.937851       1.698942      -0.322712      -0.158187       2.152902       0.522745       1.961710          -0.000200
           88              H       7.589109       4.987457      29.308235       0.119673       1.167435 0.91146059E+01  0.92881875E+02                                 1.858247                            1.785526      -1.286319       2.268755                    0.994542       3.752161      10.867752       0.458234       1.311673      -0.701267      -0.030530       0.020730      -0.013961       0.039455      -0.011771       0.003846      -0.001850       0.002429      -0.017874      -0.009384      -0.006209       0.015593              1.865153       2.234434      -0.347528       0.125076       1.766713       0.068939       1.594313          -0.000739
           89              H      -0.172841      12.443119      32.822655       0.113494       0.983197 0.73081617E+01  0.70547458E+02                                 1.666047                            1.607543      -0.945487       2.430331                    0.997615       3.535895      10.002503       0.478503       1.326015      -0.698618       0.006537      -0.002836       0.038904       0.039551       0.007914       0.005865      -0.002652       0.003577       0.038129      -0.015648       0.001133       0.014515              1.676800       1.473271       0.002904       0.128272       1.496111      -0.117635       2.061019           0.000031
           90              H       1.955980       0.082779      31.687227       0.103487       1.016254 0.71730304E+01  0.68938674E+02                                 1.697729                            1.584257      -1.031413       2.374392                    0.997427       3.643144      10.291996       0.485698       1.312138      -0.700275       0.026438       0.017400       0.015942       0.035439       0.011924       0.001886      -0.006759       0.007183       0.020534      -0.017645       0.006381       0.011264              1.767591       1.905112       0.452586       0.400714       1.766649       0.282282       1.631012          -0.000041
           91              H       1.808532       0.311802      29.372441       0.117028       0.956689 0.69436553E+01  0.66903004E+02                                 1.699332                            1.614066      -1.217512       2.305318                    0.993956       3.749826      10.982296       0.451818       1.406972      -0.680874       0.028480       0.022174      -0.019149       0.040859       0.011360      -0.000225      -0.004061       0.003339      -0.010036      -0.010982      -0.002654       0.013635              1.743444       1.844954       0.321899      -0.255404       1.752489      -0.229327       1.632889           0.000019
           92              H       7.762563      11.648437      29.348786       0.130054       1.142001 0.89622253E+01  0.90899317E+02                                 1.838535                            1.779535      -1.132451       2.351562                    0.995900       3.603479      10.395482       0.455757       1.325038      -0.699843      -0.029884      -0.019122      -0.023789       0.042715       0.010822       0.005927       0.005033       0.005382      -0.003576      -0.010571      -0.004819       0.015389              1.849166       2.080859       0.242347       0.264812       1.718229       0.014696       1.748411           0.000048
           93              H       2.708608      11.518750       1.365217       0.110125       1.022132 0.76140216E+01  0.74356707E+02                                 1.710402                            1.639099      -1.122597       2.334088                    0.996828       3.690796      10.547382       0.473994       1.323206      -0.698054      -0.011700      -0.004176      -0.034063       0.036258      -0.012318       0.004944      -0.001408       0.009656       0.024602      -0.017437       0.003833       0.013604              1.734580       1.615508       0.085411       0.311756       1.517365       0.253635       2.070868          -0.000029
           94              H       1.391823      12.862535       2.743951       0.101984       1.053095 0.76546160E+01  0.74924554E+02                                 1.755592                            1.651097      -0.983792       2.402034                    0.996521       3.701675      10.623892       0.468546       1.335529      -0.695769      -0.035706       0.011299      -0.011151       0.039076      -0.009744       0.006552       0.006565       0.015025       0.021676      -0.018905       0.006535       0.012370              1.827428       2.222520      -0.394313       0.286385       1.717744      -0.128054       1.542020           0.000011
           95              H       2.069013      13.371628       4.920188       0.110135       1.028334 0.76018534E+01  0.75253899E+02                                 1.802214                            1.701330      -1.475851       2.170414                    0.991780       4.068811      12.254473       0.433319       1.427871      -0.675377      -0.021654       0.021858       0.019699       0.036534      -0.005271       0.000653       0.005770       0.002734      -0.016304      -0.009556       0.000649       0.008906              1.860631       1.932474      -0.353595      -0.305060       1.811658       0.299250       1.837761          -0.000009
           96              H       5.375023      11.091056       4.382887       0.125833       1.115724 0.85072066E+01  0.85575795E+02                                 1.835113                            1.749874      -1.308887       2.264136                    0.994260       3.724015      10.867414       0.451112       1.349764      -0.693293       0.030645      -0.016800       0.019561       0.040050      -0.008292       0.004093      -0.004213       0.010528      -0.005117      -0.009449      -0.003412       0.012860              1.870904       2.323070      -0.279609       0.189236       1.648743       0.052480       1.640898           0.000020
           97              H       4.501410       3.552615       1.818036       0.106707       1.029224 0.77559458E+01  0.77074589E+02                                 1.796333                            1.713304      -1.469226       2.174294                    0.991522       4.057727      12.197515       0.434274       1.419271      -0.677196      -0.017335       0.006849      -0.032428       0.037403       0.005412       0.005449      -0.005662      -0.009460       0.016645      -0.012926       0.003118       0.009808              1.820756       1.820252       0.037922       0.490953       1.501653      -0.117371       2.140363           0.000025
           98              H       3.898315       1.699736       3.112289       0.098530       1.076861 0.78845343E+01  0.78296945E+02                                 1.818250                            1.702252      -1.372084       2.214166                    0.992007       3.986052      11.790736       0.447542       1.378171      -0.685485      -0.026502      -0.022093      -0.009168       0.035700       0.010451       0.006275      -0.004107       0.000892       0.002557      -0.014411       0.003974       0.010437              1.881106       2.099026       0.522148       0.311869       1.971067       0.126663       1.573226           0.000162
           99              H       4.958387       1.331368       5.160115       0.109999       1.079271 0.78542436E+01  0.78133061E+02                                 1.841781                            1.714119      -1.453823       2.184329                    0.992075       3.993830      11.929482       0.438901       1.402842      -0.680600      -0.010948      -0.027487       0.023828       0.037989       0.005654      -0.000214      -0.006748      -0.002869      -0.005997      -0.008393      -0.001260       0.009653              1.909013       1.570467       0.285926      -0.052160       2.289165      -0.536314       1.867408           0.000333
          100              H       7.121924       4.712906       4.656606       0.123646       1.215884 0.95799441E+01  0.98306282E+02                                 1.876335                            1.806934      -1.245198       2.293271                    0.994819       3.645950      10.408878       0.467019       1.278065      -0.709713       0.026715       0.026766       0.016381       0.041213       0.012496       0.005095       0.003316      -0.006256      -0.014974      -0.011176      -0.005721       0.016897              1.871266       2.038808       0.415205       0.168259       1.914214       0.028350       1.660777           0.000724
          101              C       2.079093       5.208202      15.804752       0.173725      33.801374 0.39357936E+03  0.90718026E+04                                 9.401061                            6.823724      -0.156865       1.966567                    0.999520      26.497332      76.690961       0.598967       0.443651      -1.042160       0.015166       0.017695       0.032993       0.040393       0.005514      -0.006531      -0.016402       0.038549      -0.044533      -0.029841       0.000395       0.029446             10.900424       9.893250      -2.288185       6.216186       9.383364      -1.107739      13.424659          -0.001650
          102              C       2.657654       3.905807      16.062251      -0.194556      32.947895 0.50333796E+03  0.12329330E+05                                 8.988468                            7.536872       0.018965       1.959990                    0.999337      31.450552      93.634908       0.590843       0.423208      -1.055225       0.008573       0.008865       0.001263       0.012397       0.011184      -0.019511      -0.002017       0.007362      -0.067559      -0.031012       0.001999       0.029012              9.642038       7.274136      -1.722853       2.211172      10.985666       1.618867      10.666313           0.003984
          103              C       3.248745       3.988586      17.268305      -0.190035      32.401109 0.49736425E+03  0.12134576E+05                                 8.861445                            7.477944       0.058635       1.979650                    0.999534      31.085513      92.063341       0.595436       0.421620      -1.057272       0.009441       0.010043      -0.011509       0.017957       0.010783      -0.017015      -0.013272       0.004450      -0.086468      -0.036362       0.003405       0.032956              9.438509       6.984179      -1.491467       2.485930      10.658056       0.121955      10.673292           0.004384
          104              C       3.061823       5.342029      17.742752       0.183736      32.964958 0.38608040E+03  0.88627077E+04                                 9.269109                            6.781220      -0.112859       1.984834                    0.999654      26.294738      76.130189       0.597377       0.446652      -1.039649      -0.007585       0.014942      -0.035597       0.039344       0.015118      -0.014497       0.006585       0.029077      -0.016712      -0.025860      -0.001738       0.027597             10.572030       7.156853       0.500490       4.509684      10.034159       3.175541      14.525076          -0.001474
          105              C       3.528219       5.809732      18.976854       0.049980      43.778913 0.45078018E+03  0.10677540E+05                                10.969197                            7.242115      -0.115145       1.981352                    0.998957      27.033162      77.611808       0.592656       0.436312      -1.053498       0.018595      -0.016037       0.014100       0.028316       0.000372      -0.059736      -0.030141       0.137362      -0.077800      -0.081996      -0.027237       0.109233             13.800597       7.443801       0.075429       3.706821      20.459882       1.173970      13.498108           0.022203
          106              C       3.543596       7.157656      19.377295       0.174180      37.573033 0.39337358E+03  0.90503973E+04                                10.095564                            6.802596      -0.138786       1.972761                    0.999589      26.343632      75.752058       0.603487       0.441139      -1.045426      -0.006947       0.030182      -0.015047       0.034433       0.004155      -0.022066       0.001984       0.007761       0.013383      -0.020406      -0.004823       0.025230             13.170498       6.553936       0.832506       1.745478      25.335240       2.594802       7.622318          -0.000241
          107              C       4.246033       7.713658      20.479269      -0.172571      31.699690 0.43792757E+03  0.10315605E+05                                 8.636005                            6.930516       0.274988       2.052757                    0.999773      29.824520      85.856096       0.632199       0.411301      -1.067373      -0.006225       0.010883       0.004492       0.013318      -0.001873      -0.002038       0.001887       0.042840       0.079101      -0.034738       0.008074       0.026664              9.505256       6.391408       0.223803       2.305459      14.581897      -0.277894       7.542463           0.005352
          108              C       4.181794       9.057443      20.393436      -0.172463      33.914807 0.47081727E+03  0.11322367E+05                                 9.147981                            7.262428       0.100649       1.994726                    0.999449      30.547142      89.609736       0.606288       0.420090      -1.058988      -0.007931      -0.014246       0.005649       0.017256      -0.000488      -0.003107       0.005113       0.044929       0.068550      -0.034348       0.010285       0.024063             10.253505       7.375993       0.750011       2.690400      15.557553       1.318563       7.826969           0.006335
          109              C       3.361794       9.394079      19.251249       0.162054      36.448047 0.40001131E+03  0.92488269E+04                                 9.861796                            6.856926      -0.188682       1.951201                    0.999455      26.713062      77.199264       0.600999       0.440776      -1.044834      -0.009739      -0.035357      -0.010863       0.038249      -0.006069      -0.009682      -0.007806       0.014497       0.007455      -0.017033       0.002940       0.014093             12.565530       7.624161      -3.075279       2.355933      22.549292      -2.378319       7.523137          -0.001279
          110              C       3.035358      10.679919      18.807892       0.034228      45.739023 0.46289677E+03  0.11050448E+05                                11.268961                            7.336290      -0.211271       1.944704                    0.998773      27.545845      79.697738       0.588451       0.436014      -1.052443       0.008442       0.019635       0.011823       0.024425       0.018698      -0.068883       0.023927       0.076381       0.046078      -0.076428      -0.015838       0.092265             14.442523      12.497285      -1.162800       6.218254      18.819521      -0.541022      12.010762           0.024722
          111              C       2.167011      10.958609      17.743766       0.157020      36.409758 0.39606857E+03  0.91556186E+04                                 9.873277                            6.845741      -0.199559       1.949322                    0.999464      26.855974      78.176781       0.597155       0.443713      -1.040754      -0.022303      -0.022145      -0.022379       0.038582      -0.004503      -0.009047      -0.015612       0.024959       0.008211      -0.025273       0.007328       0.017945             11.949519      12.618152      -2.153429       7.322811       9.980014      -1.255590      13.250389          -0.001800
          112              C       1.661375      12.261005      17.432199      -0.193393      34.444721 0.48599415E+03  0.11778419E+05                                 9.188461                            7.360557       0.166489       2.008935                    0.999621      30.958102      91.118009       0.604545       0.418044      -1.060461      -0.014466      -0.005064      -0.005542       0.016298       0.002428      -0.024943      -0.008677      -0.031925      -0.028285      -0.035629       0.009289       0.026341             10.193052       8.454055      -0.498725       3.309706      12.463057       1.034414       9.662045           0.003438
          113              C       0.789728      12.132697      16.423493      -0.195833      33.541354 0.47651303E+03  0.11467392E+05                                 8.948569                            7.228945       0.268137       2.040993                    0.999839      30.684207      89.368352       0.618885       0.411250      -1.067089       0.005532       0.000040       0.011361       0.012636      -0.005715      -0.020341      -0.007023      -0.024350      -0.026716      -0.030394       0.011942       0.018452              9.873428       8.593825      -1.132142       3.510350      11.634923       0.012632       9.391536           0.002766
          114              C       0.770646      10.740624      16.068334       0.155722      36.583820 0.40044936E+03  0.92659895E+04                                 9.868290                            6.862353      -0.093695       1.982732                    0.999646      26.738662      77.425369       0.600250       0.440991      -1.044200       0.026978      -0.014080       0.029148       0.042139       0.009896      -0.010833       0.008869       0.011660      -0.005582      -0.020255       0.005347       0.014907             11.856138      10.412084       1.694351       6.459693      10.945012       3.603572      14.211318          -0.001891
          115              C       0.062108      10.208076      14.988663       0.032472      44.900036 0.45548333E+03  0.10816022E+05                                11.101941                            7.255797      -0.075976       1.989388                    0.999163      27.284148      78.408069       0.595089       0.433440      -1.055332      -0.022601       0.015111      -0.009181       0.028696       0.002261      -0.061009      -0.038235       0.097256       0.010874      -0.077445      -0.016643       0.094088             14.150744      10.847812      -1.209084       5.328191      18.841708       1.973938      12.762711           0.022654
          116              C       0.130654       8.876708      14.550713       0.169120      36.970153 0.39906814E+03  0.92189642E+04                                 9.971346                            6.863940      -0.107224       1.981441                    0.999621      26.505628      76.495551       0.598880       0.442722      -1.043980       0.013227      -0.033622       0.015189       0.039193       0.011348      -0.015473      -0.000166      -0.002554       0.025071      -0.020770       0.000452       0.020318             12.757098       7.428850      -1.770532       1.606030      23.320490       2.882080       7.521953          -0.001139
          117              C       9.310816       8.316568      13.408864      -0.180357      34.068466 0.46508749E+03  0.11135202E+05                                 9.137791                            7.190407       0.225802       2.035319                    0.999739      30.345409      88.426674       0.613676       0.416873      -1.062472       0.004604      -0.011895      -0.002592       0.013015       0.017039       0.004748      -0.006838       0.031121       0.081852      -0.037745       0.009304       0.028441             10.269084       8.681991      -2.941507       2.919153      14.615822      -0.438369       7.509440           0.004892
          118              C      -0.199257       7.019691      13.315935      -0.162426      31.728658 0.43366326E+03  0.10167992E+05                                 8.590715                            6.862871       0.313524       2.065202                    0.999773      29.521730      84.185985       0.641406       0.407277      -1.072337      -0.008400       0.008209       0.005190       0.012841       0.013933       0.005718      -0.005059       0.037067       0.082834      -0.037665       0.008648       0.029017              9.461575       7.246224      -2.090254       2.198217      13.973102       1.028553       7.165398           0.005667
          119              C       0.708697       6.717546      14.400674       0.177847      37.956442 0.38185300E+03  0.87191925E+04                                10.157857                            6.704879      -0.064096       2.000119                    0.999623      26.064678      74.636250       0.607588       0.441486      -1.045353      -0.010469       0.029190       0.020818       0.037350       0.003038      -0.021167      -0.015430       0.022514       0.008556      -0.025128      -0.006268       0.031395             13.401159       9.253395      -6.500242       2.534383      23.675329      -1.745269       7.274752          -0.000899
          120              C       1.277965       5.482754      14.685545       0.047330      44.737014 0.44778229E+03  0.10584727E+05                                11.107635                            7.207443      -0.134727       1.974154                    0.998966      26.990539      77.311317       0.595616       0.435038      -1.054680      -0.013800      -0.024891      -0.015325       0.032325       0.041377      -0.080594       0.004502       0.080160       0.012990      -0.084462      -0.024834       0.109296             14.230289      10.572318      -3.865404       4.926110      20.182891       0.122747      11.935658           0.023795
          121              C       4.101684       4.826037      19.950416       0.069896      35.572705 0.43998854E+03  0.10357001E+05                                 9.537956                            7.093813      -0.221441       1.941668                    0.998767      27.013588      77.265504       0.606686       0.428893      -1.058226      -0.001772       0.013063      -0.006849       0.014855      -0.006791       0.012823      -0.015155      -0.029741       0.016641      -0.023337      -0.004944       0.028281             11.428135       9.778231      -3.229497      -0.321184      12.534593      -5.534395      11.971580          -0.000750
          122              C       5.292994       4.138969      19.654394      -0.131375      33.307170 0.47569684E+03  0.11491460E+05                                 9.138736                            7.387323      -0.021260       1.970005                    0.998171      30.134256      89.160205       0.589367       0.430205      -1.050672       0.005472       0.000521       0.028024       0.028558       0.018760      -0.004028       0.009154      -0.009583       0.058393      -0.030655       0.007964       0.022692             10.137986      11.067220      -3.491697      -0.726670      10.060994      -3.448314       9.285745           0.000802
          123              C       5.781363       3.162172      20.526578      -0.087204      32.488825 0.44196514E+03  0.10467174E+05                                 8.927685                            7.074503       0.121637       2.016850                    0.999554      29.284227      85.393363       0.609017       0.424654      -1.055589      -0.016724       0.026233       0.010985       0.032993      -0.016331      -0.001798       0.001747       0.015108      -0.003139      -0.017486      -0.001335       0.018821              9.990499      10.483540      -2.366053      -1.911934       9.557617      -3.553952       9.930338           0.001172
          124              C       5.102211       2.869685      21.694785      -0.091642      31.550026 0.43606604E+03  0.10326081E+05                                 8.838158                            7.093889      -0.122323       1.942643                    0.999006      29.498489      86.923358       0.597689       0.432761      -1.047228      -0.000652       0.025986      -0.004941       0.026459       0.021292       0.031152       0.001339      -0.016183       0.004666      -0.040542       0.004142       0.036400              9.690210      10.172588      -2.034033      -2.562790       8.618198      -2.904809      10.279844           0.002296
          125              C       3.943402       3.537438      22.020207      -0.005585      35.212387 0.43784611E+03  0.10248066E+05                                 9.326797                            6.967645      -0.001282       2.006329                    0.999224      27.177281      76.388678       0.629367       0.415797      -1.071242       0.024508       0.021534      -0.030253       0.044492      -0.005674       0.018811       0.005607      -0.015270      -0.000340      -0.024957       0.009537       0.015420             11.104303       9.970433      -1.426417      -2.793853       9.772019      -5.052595      13.570458           0.007323
          126              C       3.454826       4.518374      21.150726      -0.157448      35.691326 0.48169401E+03  0.11677311E+05                                 9.558372                            7.424400      -0.097363       1.934439                    0.998788      30.809322      91.432301       0.588778       0.429124      -1.050930       0.018885      -0.015284       0.015012       0.028559       0.003453       0.005117       0.039743       0.014814      -0.061623      -0.050329       0.015725       0.034605             11.021137       8.748710      -1.303077      -1.343081      11.199340      -6.140216      13.115361           0.001342
          127              C       3.142248       3.162172      23.269178       0.576118      23.287927 0.27464392E+03  0.58157202E+04                                 7.501662                            5.895355      -0.216771       1.976017                    0.998877      22.970008      64.803585       0.609525       0.474549      -1.019499       0.001019      -0.021125       0.066228       0.069523       0.043701       0.062807       0.053389      -0.001748      -0.022610      -0.067930      -0.038750       0.106679              8.473212       7.497114      -0.931055      -1.917723       7.434780      -3.199830      10.487742          -0.003992
          128              C       3.728303      11.800199      19.513817       0.072332      36.049877 0.44199914E+03  0.10436268E+05                                 9.688028                            7.158044      -0.278138       1.922427                    0.998870      27.211942      78.444008       0.596738       0.434709      -1.052641       0.004809      -0.021306       0.001033       0.021866       0.011201       0.024212       0.006069       0.007792      -0.021249      -0.025252      -0.005349       0.030600             11.871103       9.563147       4.651716       0.736623      13.691882       4.592863      12.358281          -0.000601
          129              C       4.684826      12.536936      18.809243      -0.137865      31.851134 0.46012878E+03  0.10989003E+05                                 8.763980                            7.194835       0.196683       2.037252                    0.999333      29.692660      86.468128       0.607902       0.421885      -1.059109       0.018664      -0.000432       0.020525       0.027745      -0.022016      -0.010439      -0.000949      -0.009226       0.078901      -0.036858       0.007668       0.029189              9.743596       9.640845       4.307909      -0.255419      10.361111       1.713873       9.228833           0.001786
          130              C       5.529625      13.399221      19.481376      -0.082896      30.652979 0.42635952E+03  0.99874010E+04                                 8.521470                            6.907465       0.210440       2.048636                    0.999758      28.761294      82.870682       0.623070       0.419655      -1.060822      -0.016681      -0.022024       0.016577       0.032219       0.009789      -0.008525       0.000155       0.007443      -0.002385      -0.012602      -0.001682       0.014284              9.434263       8.607204       3.556037      -0.772435       9.262846       1.413537      10.432738          -0.000162
          131              C       5.416678      13.568919      20.852338      -0.087634      30.587569 0.45494312E+03  0.10890146E+05                                 8.714869                            7.304736      -0.127082       1.943166                    0.998876      29.575347      87.682756       0.581763       0.439828      -1.042774      -0.007498      -0.016632      -0.009637       0.020633      -0.005984       0.015405       0.007937      -0.016935      -0.075459      -0.033481       0.010292       0.023189              9.428901       8.828408       2.422222      -1.148402       7.686219       1.219847      11.772076           0.000781
          132              C       4.391861      12.956351      21.541705      -0.014890      36.511675 0.45013737E+03  0.10640893E+05                                 9.669734                            7.137614       0.058521       2.034681                    0.999163      27.305597      77.893145       0.610493       0.424417      -1.062560       0.001248      -0.020204      -0.046615       0.050820      -0.006239       0.008304      -0.007304       0.005674      -0.068783      -0.025732       0.004685       0.021047             11.842500       9.398938       2.927740      -0.332642       9.231100       4.116541      16.897464          -0.000030
          133              C       3.544293      12.070612      20.868220      -0.144666      34.654582 0.46458487E+03  0.11154990E+05                                 9.364412                            7.280762      -0.003792       1.975575                    0.998769      30.058996      88.617853       0.596186       0.427878      -1.052278       0.023914       0.009982       0.012449       0.028749      -0.017786      -0.013434      -0.031258      -0.007800      -0.075100      -0.049055       0.012105       0.036950             10.947428       8.790035       2.847213       0.802954      10.476590       5.226909      13.575658           0.001638
          134              C       4.203564      13.233662      23.007962       0.642153      23.309639 0.25287705E+03  0.52898720E+04                                 7.712440                            5.778700      -0.329322       1.952748                    0.998786      22.679463      65.373409       0.591273       0.495202      -1.000217      -0.001361       0.003681       0.070356       0.070465      -0.029349       0.015218      -0.042117      -0.118609      -0.191980      -0.076004      -0.033572       0.109575              9.134700       9.219079       1.211493      -0.453066       5.443813       2.065833      12.741207           0.000123
          135              C       9.097447      11.144863      14.160071       0.075921      35.762748 0.43532629E+03  0.10230742E+05                                 9.604105                            7.075958      -0.252331       1.932250                    0.998821      26.981068      77.375330       0.604264       0.431307      -1.055633       0.002267      -0.016945       0.004921       0.017790      -0.005139       0.026516      -0.005966      -0.015648       0.006516      -0.030460       0.003652       0.026807             11.772930      12.233768      -4.932180       1.298030      11.088916      -4.419113      11.996106          -0.000435
          136              C       7.914869      11.696725      14.640263      -0.137940      32.759921 0.46526304E+03  0.11156147E+05                                 8.978512                            7.262041       0.094183       2.004323                    0.999042      29.885164      87.552511       0.600953       0.425060      -1.055832      -0.012858       0.002121      -0.027365       0.030309       0.015752      -0.008217       0.009523      -0.008904       0.055294      -0.028801       0.006729       0.022071             10.141158      11.782910      -3.853730      -0.148377       9.072364      -2.751773       9.568199           0.001349
          137              C       7.136109      12.509343      13.820457      -0.078810      31.064223 0.44045579E+03  0.10432572E+05                                 8.702212                            7.091119       0.108265       2.017709                    0.999121      29.164964      85.318722       0.604030       0.428113      -1.052435       0.018798      -0.028924      -0.015316       0.037743      -0.005004      -0.012124       0.000343       0.020098      -0.008042      -0.011728      -0.007379       0.019107              9.739884      10.155814      -2.991851      -0.730250       8.639133      -2.513182      10.424705          -0.000153
          138              C       7.530891      12.812867      12.528907      -0.092205      31.328354 0.45927072E+03  0.11043823E+05                                 8.913042                            7.368649      -0.257557       1.902693                    0.997466      29.903663      89.492466       0.574536       0.443341      -1.038437       0.008723      -0.019764       0.010103       0.023849       0.015748       0.019381       0.003596      -0.037611      -0.076093      -0.037811      -0.001106       0.038917              9.824138      10.611301      -2.054613      -1.668421       7.513256      -1.984150      11.347857           0.000586
          139              C       8.718141      12.285838      12.056826      -0.013682      37.066280 0.45247472E+03  0.10712621E+05                                 9.753559                            7.151908      -0.049777       1.996118                    0.999041      27.438277      78.394424       0.610273       0.423917      -1.062613      -0.019113      -0.028635       0.043411       0.055406       0.000396       0.009492       0.009296      -0.010308      -0.042100      -0.020590       0.004554       0.016037             11.928964      11.118755      -2.249725      -1.662018       8.765523      -4.482933      15.902615          -0.000097
          140              C      -0.360876      11.453906      12.857708      -0.149099      35.167361 0.46653530E+03  0.11210493E+05                                 9.439206                            7.281843       0.022643       1.980145                    0.999301      30.162974      88.879357       0.598049       0.426216      -1.053591      -0.027627       0.002556      -0.016801       0.032436       0.016754      -0.005860       0.039240      -0.002709      -0.065946      -0.050988       0.009086       0.041902             11.029677       9.864668      -2.764244       0.669846       9.648043      -5.333423      13.576320           0.001443
          141              C      -0.627247      12.622475      10.681471       0.638449      23.476512 0.25399231E+03  0.53156562E+04                                 7.736644                            5.783142      -0.335638       1.949349                    0.998758      22.690661      65.284532       0.592695       0.493786      -1.001573       0.016775       0.008560      -0.070785       0.073248       0.021865       0.028309       0.047095      -0.125541      -0.159867      -0.078824      -0.030641       0.109465              9.154029       9.524535      -0.783144      -1.345455       5.581805      -2.448903      12.355747           0.000195
          142              C       0.927997       4.322463      13.788016       0.074790      35.212664 0.43148629E+03  0.10108477E+05                                 9.475100                            7.025449      -0.256480       1.932624                    0.998660      26.843253      76.620944       0.609502       0.428956      -1.058079       0.002444       0.016047       0.006801       0.017599      -0.002350       0.015957       0.020169      -0.027091      -0.008162      -0.029164      -0.000185       0.029348             11.373394       8.381017       2.701872      -1.311995      14.120617       5.040667      11.618547          -0.000239
          143              C      -0.012157       3.416029      14.233739      -0.134622      33.329324 0.46745888E+03  0.11256276E+05                                 9.157475                            7.325903      -0.079585       1.949274                    0.998090      30.245391      89.684257       0.590806       0.430537      -1.049253      -0.004275      -0.007244      -0.027442       0.028702      -0.029551      -0.001283       0.002090       0.016749       0.047618      -0.038666       0.015199       0.023467             10.242219       9.292361       3.831190      -1.657853      12.125957       2.789822       9.308337           0.000677
          144              C       9.488220       2.305406      13.473070      -0.090270      32.566362 0.44160994E+03  0.10455190E+05                                 8.909348                            7.042233       0.066181       1.996348                    0.999562      29.386290      85.637017       0.614327       0.421127      -1.057941       0.015694       0.026854      -0.015334       0.034678       0.011247       0.002146      -0.002778      -0.002592      -0.015397      -0.010845      -0.003065       0.013910              9.996005       8.916225       2.483392      -2.655938      10.785992       2.998505      10.285798           0.001583
          145              C       0.260886       2.094318      12.251133      -0.098789      32.159614 0.44373253E+03  0.10543398E+05                                 8.936466                            7.139281      -0.065783       1.956940                    0.999323      29.604443      87.110851       0.598450       0.430744      -1.049457      -0.004005       0.026300       0.004104       0.026918      -0.019220       0.033535       0.005975       0.000126      -0.003628      -0.041485       0.005247       0.036237              9.845392       8.706583       2.107809      -3.242751       9.715705       2.472685      11.113889           0.002308
          146              C       1.211427       2.970400      11.773645      -0.005247      35.822614 0.43186855E+03  0.10068272E+05                                 9.418485                            6.905553       0.030748       2.017384                    0.999280      27.012882      75.648743       0.634492       0.414073      -1.072911      -0.024230       0.017142       0.034508       0.045517       0.003460       0.019823       0.001295      -0.000362      -0.017226      -0.021848       0.002359       0.019489             11.378904       8.464791       1.441381      -3.454302      10.855414       4.869322      14.816507           0.006258
          147              C       1.543273       4.098959      12.555603      -0.158793      35.230067 0.47046330E+03  0.11316305E+05                                 9.413685                            7.293428       0.050831       1.983348                    0.999102      30.422811      89.372707       0.600563       0.424003      -1.056109      -0.015651      -0.021793      -0.012768       0.029714       0.003112       0.011120      -0.036763       0.017210      -0.049046      -0.047756       0.016884       0.030872             10.816286       7.798988       1.274772      -2.007117      11.620876       5.560052      13.028994           0.001308
          148              C       1.889734       2.708265      10.469592       0.578156      23.923021 0.27258210E+03  0.57580761E+04                                 7.641814                            5.871001      -0.198195       1.984784                    0.999195      22.784164      64.087856       0.611460       0.474196      -1.020241      -0.008089      -0.021001      -0.069029       0.072605      -0.053325       0.060200      -0.046910       0.003630      -0.063766      -0.067644      -0.040866       0.108510              8.764848       7.259911       1.200512      -2.198813       7.515859       3.066936      11.518774          -0.005363
          149              C       2.158408       8.588360      32.701002       0.173746      33.800798 0.39357274E+03  0.90716192E+04                                 9.401001                            6.823701      -0.156889       1.966564                    0.999520      26.497056      76.690237       0.598963       0.443656      -1.042157      -0.015166      -0.017696       0.032986       0.040388       0.005517       0.006535       0.016403       0.038548      -0.044550      -0.029844       0.000393       0.029451             10.900335       9.893149      -2.288154      -6.216103       9.383314       1.107705      13.424541          -0.001780
          150              C       1.579847       9.890755      32.958501      -0.194545      32.947551 0.50333217E+03  0.12329155E+05                                 8.988425                            7.536844       0.018941       1.959987                    0.999337      31.450288      93.634041       0.590843       0.423210      -1.055223      -0.008568      -0.008864       0.001262       0.012392       0.011180       0.019510       0.002021       0.007369      -0.067566      -0.031012       0.001999       0.029013              9.641985       7.274096      -1.722835      -2.211152      10.985598      -1.618867      10.666262           0.003909
          151              C       0.988756       9.807976       0.372055      -0.190024      32.400817 0.49735966E+03  0.12134442E+05                                 8.861424                            7.477937       0.058586       1.979640                    0.999534      31.085300      92.062764       0.595433       0.421623      -1.057269      -0.009446      -0.010044      -0.011507       0.017958       0.010788       0.017014       0.013269       0.004448      -0.086474      -0.036361       0.003402       0.032960              9.438480       6.984159      -1.491449      -2.485914      10.658012      -0.121973      10.673269           0.004333
          152              C       1.175678       8.454533       0.846502       0.183742      32.964853 0.38607936E+03  0.88626788E+04                                 9.269095                            6.781215      -0.112839       1.984840                    0.999655      26.294685      76.130041       0.597376       0.446652      -1.039649       0.007586      -0.014938      -0.035593       0.039339       0.015113       0.014501      -0.006585       0.029084      -0.016717      -0.025861      -0.001740       0.027601             10.572007       7.156843       0.500483      -4.509676      10.034122      -3.175520      14.525055          -0.001609
          153              C       0.709282       7.986830       2.080604       0.049941      43.779645 0.45078980E+03  0.10677822E+05                                10.969293                            7.242178      -0.115128       1.981354                    0.998957      27.033498      77.612915       0.592655       0.436310      -1.053499      -0.018595       0.016039       0.014102       0.028318       0.000372       0.059727       0.030140       0.137344      -0.077800      -0.081988      -0.027231       0.109219             13.800713       7.443865       0.075425      -3.706857      20.460041      -1.173955      13.498233           0.022490
          154              C       0.693905       6.638906       2.481045       0.174182      37.573089 0.39337462E+03  0.90504266E+04                                10.095578                            6.802608      -0.138761       1.972768                    0.999589      26.343617      75.752018       0.603486       0.441139      -1.045426       0.006947      -0.030181      -0.015044       0.034431       0.004154       0.022064      -0.001984       0.007764       0.013390      -0.020403      -0.004826       0.025228             13.170513       6.553940       0.832499      -1.745473      25.335288      -2.594785       7.622312          -0.000364
          155              C      -0.008532       6.082904       3.583019      -0.172562      31.699484 0.43792463E+03  0.10315518E+05                                 8.635978                            6.930502       0.274953       2.052750                    0.999773      29.824328      85.855431       0.632198       0.411302      -1.067373       0.006221      -0.010879       0.004490       0.013312      -0.001871       0.002035      -0.001891       0.042841       0.079090      -0.034737       0.008077       0.026660              9.505225       6.391385       0.223813      -2.305439      14.581864       0.277883       7.542426           0.005309
          156              C       0.055707       4.739119       3.497186      -0.172444      33.914250 0.47080831E+03  0.11322096E+05                                 9.147897                            7.262371       0.100623       1.994723                    0.999449      30.546745      89.608316       0.606289       0.420092      -1.058987       0.007932       0.014242       0.005649       0.017253      -0.000494       0.003104      -0.005110       0.044939       0.068528      -0.034349       0.010293       0.024055             10.253404       7.375921       0.749987      -2.690361      15.557408      -1.318532       7.826883           0.006257
          157              C       0.875707       4.402483       2.354999       0.162055      36.448008 0.40001121E+03  0.92488223E+04                                 9.861794                            6.856930      -0.188662       1.951208                    0.999455      26.712986      77.198989       0.600998       0.440777      -1.044834       0.009738       0.035350      -0.010859       0.038241      -0.006069       0.009681       0.007806       0.014494       0.007475      -0.017032       0.002940       0.014091             12.565526       7.624152      -3.075279      -2.355921      22.549308       2.378312       7.523119          -0.001415
          158              C       1.202143       3.116643       1.911642       0.034190      45.739703 0.46290582E+03  0.11050713E+05                                11.269037                            7.336342      -0.211253       1.944705                    0.998773      27.546151      79.698685       0.588452       0.436011      -1.052445      -0.008446      -0.019632       0.011827       0.024426       0.018697       0.068874      -0.023926       0.076368       0.046066      -0.076419      -0.015832       0.092252             14.442613      12.497370      -1.162795      -6.218293      18.819636       0.541007      12.010833           0.025024
          159              C       2.070490       2.837953       0.847516       0.157023      36.409672 0.39606813E+03  0.91556035E+04                                 9.873252                            6.845733      -0.199517       1.949335                    0.999464      26.855929      78.176566       0.597156       0.443712      -1.040755       0.022303       0.022141      -0.022381       0.038582      -0.004502       0.009050       0.015613       0.024954       0.008214      -0.025273       0.007325       0.017948             11.949475      12.618106      -2.153407      -7.322775       9.979981       1.255571      13.250339          -0.001916
          160              C       2.576126       1.535557       0.535949      -0.193381      34.444290 0.48598739E+03  0.11778214E+05                                 9.188401                            7.360519       0.166473       2.008934                    0.999621      30.957807      91.116989       0.604545       0.418045      -1.060460       0.014463       0.005066      -0.005540       0.016295       0.002426       0.024944       0.008679      -0.031922      -0.028284      -0.035631       0.009289       0.026341             10.192977       8.453996      -0.498727      -3.309673      12.462964      -1.034393       9.661971           0.003363
          161              C       3.447773       1.663865      33.319743      -0.195827      33.541010 0.47650764E+03  0.11467228E+05                                 8.948516                            7.228910       0.268125       2.040994                    0.999839      30.683948      89.367420       0.618886       0.411251      -1.067088      -0.005530      -0.000041       0.011357       0.012632      -0.005712       0.020341       0.007021      -0.024349      -0.026715      -0.030393       0.011942       0.018451              9.873363       8.593769      -1.132137      -3.510318      11.634850      -0.012621       9.391471           0.002688
          162              C       3.466855       3.055938      32.964584       0.155739      36.583262 0.40044382E+03  0.92658338E+04                                 9.868222                            6.862329      -0.093716       1.982729                    0.999646      26.738425      77.424690       0.600248       0.440994      -1.044197      -0.026974       0.014080       0.029144       0.042133       0.009897       0.010837      -0.008868       0.011666      -0.005608      -0.020257       0.005342       0.014915             11.856034      10.411983       1.694307      -6.459601      10.944953      -3.603510      14.211165          -0.002038
          163              C       4.175393       3.588486      31.884913       0.032450      44.900325 0.45548705E+03  0.10816129E+05                                11.101976                            7.255816      -0.075947       1.989395                    0.999163      27.284251      78.408366       0.595090       0.433439      -1.055333       0.022604      -0.015111      -0.009173       0.028695       0.002257       0.061004       0.038230       0.097245       0.010888      -0.077437      -0.016641       0.094078             14.150810      10.847853      -1.209249      -5.328170      18.841898      -1.973786      12.762678           0.022804
          164              C       4.106847       4.919854      31.446963       0.169152      36.969380 0.39905766E+03  0.92186781E+04                                 9.971305                            6.863914      -0.107390       1.981396                    0.999621      26.505282      76.494813       0.598872       0.442730      -1.043973      -0.013224       0.033624       0.015190       0.039195       0.011349       0.015482       0.000167      -0.002548       0.025083      -0.020777       0.000447       0.020329             12.757067       7.428796      -1.770649      -1.605945      23.320568      -2.881977       7.521838          -0.001298
          165              C       4.781485       5.479994      30.305114      -0.180361      34.065816 0.46505577E+03  0.11134169E+05                                 9.137132                            7.190045       0.226183       2.035454                    0.999740      30.343781      88.418660       0.613711       0.416859      -1.062489      -0.004602       0.011880      -0.002603       0.013003       0.017044      -0.004788       0.006834       0.031122       0.081899      -0.037760       0.009294       0.028466             10.268225       8.681248      -2.941079      -2.918831      14.614512       0.438227       7.508916           0.004699
          166              C       4.436758       6.776871      30.212185      -0.162423      31.727179 0.43364620E+03  0.10167436E+05                                 8.590309                            6.862662       0.313687       2.065256                    0.999773      29.520915      84.181484       0.641430       0.407269      -1.072349       0.008402      -0.008208       0.005188       0.012841       0.013923      -0.005754       0.005063       0.037070       0.082846      -0.037665       0.008629       0.029036              9.461039       7.245876      -2.090041      -2.198088      13.972149      -1.028502       7.165092           0.005589
          167              C       3.528804       7.079016      31.296924       0.177876      37.955690 0.38184561E+03  0.87189943E+04                                10.157791                            6.704858      -0.064152       2.000105                    0.999623      26.064450      74.635825       0.607582       0.441492      -1.045348       0.010465      -0.029193       0.020812       0.037348       0.003044       0.021169       0.015430       0.022528       0.008541      -0.025130      -0.006272       0.031402             13.401046       9.253228      -6.500095      -2.534261      23.675266       1.745119       7.274644          -0.001000
          168              C       2.959536       8.313808      31.581795       0.047301      44.737271 0.44778656E+03  0.10584850E+05                                11.107664                            7.207466      -0.134701       1.974162                    0.998966      26.990668      77.311699       0.595617       0.435036      -1.054681       0.013795       0.024896      -0.015323       0.032325       0.041379       0.080587      -0.004502       0.080153       0.013001      -0.084460      -0.024829       0.109289             14.230323      10.572251      -3.865328      -4.926040      20.183063      -0.122904      11.935655           0.024043
          169              C       0.135817       8.970525       3.054166       0.069898      35.572701 0.43998798E+03  0.10356987E+05                                 9.537964                            7.093814      -0.221446       1.941666                    0.998767      27.013601      77.265622       0.606685       0.428894      -1.058226       0.001775      -0.013063      -0.006852       0.014857      -0.006791      -0.012823       0.015156      -0.029743       0.016640      -0.023338      -0.004944       0.028282             11.428150       9.778239      -3.229493       0.321190      12.534599       5.534413      11.971612          -0.000762
          170              C       8.799307       9.657593       2.758144      -0.131377      33.307237 0.47569773E+03  0.11491492E+05                                 9.138760                            7.387337      -0.021283       1.969997                    0.998171      30.134320      89.160555       0.589366       0.430206      -1.050671      -0.005472      -0.000518       0.028023       0.028557       0.018760       0.004027      -0.009154      -0.009580       0.058389      -0.030655       0.007963       0.022691             10.138014      11.067246      -3.491690       0.726692      10.061007       3.448331       9.285790           0.000802
          171              C       8.310938      10.634390       3.630328      -0.087201      32.488780 0.44196401E+03  0.10467144E+05                                 8.927687                            7.074500       0.121622       2.016847                    0.999553      29.284196      85.393334       0.609016       0.424655      -1.055589       0.016725      -0.026232       0.010983       0.032992      -0.016330       0.001799      -0.001747       0.015109      -0.003142      -0.017484      -0.001336       0.018820              9.990504      10.483541      -2.366039       1.911950       9.557608       3.553960       9.930363           0.001143
          172              C       8.990090      10.926877       4.798535      -0.091651      31.550444 0.43607281E+03  0.10326288E+05                                 8.838247                            7.093950      -0.122345       1.942634                    0.999006      29.498763      86.924541       0.597685       0.432761      -1.047227       0.000654      -0.025983      -0.004944       0.026458       0.021289      -0.031151      -0.001336      -0.016183       0.004658      -0.040541       0.004145       0.036396              9.690316      10.172699      -2.034048       2.562834       8.618279       2.904848      10.279969           0.002284
          173              C       0.294099      10.259124       5.123957      -0.005586      35.212705 0.43784955E+03  0.10248171E+05                                 9.326856                            6.967671      -0.001300       2.006322                    0.999224      27.177426      76.389269       0.629366       0.415797      -1.071242      -0.024506      -0.021531      -0.030258       0.044493      -0.005673      -0.018810      -0.005606      -0.015270      -0.000339      -0.024955       0.009536       0.015419             11.104390       9.970499      -1.426414       2.793894       9.772079       5.052650      13.570593           0.007313
          174              C       0.782675       9.278188       4.254476      -0.157454      35.691652 0.48169857E+03  0.11677450E+05                                 9.558427                            7.424432      -0.097371       1.934433                    0.998788      30.809515      91.433005       0.588777       0.429124      -1.050930      -0.018884       0.015288       0.015010       0.028559       0.003452      -0.005118      -0.039742       0.014815      -0.061633      -0.050330       0.015727       0.034603             11.021212       8.748749      -1.303076       1.343090      11.199412       6.140283      13.115475           0.001344
          175              C       1.095253      10.634390       6.372928       0.576128      23.288153 0.27464670E+03  0.58158026E+04                                 7.501738                            5.895404      -0.216808       1.976002                    0.998877      22.970242      64.804706       0.609518       0.474552      -1.019496      -0.001015       0.021125       0.066226       0.069521       0.043703      -0.062812      -0.053395      -0.001756      -0.022620      -0.067938      -0.038749       0.106688              8.473306       7.497198      -0.931057       1.917759       7.434845       3.199868      10.487874          -0.004001
          176              C       0.509198       1.996363       2.617567       0.072335      36.049825 0.44199825E+03  0.10436244E+05                                 9.688023                            7.158040      -0.278143       1.922425                    0.998870      27.211938      78.444032       0.596738       0.434709      -1.052640      -0.004806       0.021307       0.001031       0.021866       0.011201      -0.024212      -0.006070       0.007790      -0.021250      -0.025253      -0.005348       0.030601             11.871094       9.563140       4.651712      -0.736619      13.691874      -4.592861      12.358267          -0.000621
          177              C       9.407475       1.259626       1.912993      -0.137868      31.851175 0.46012962E+03  0.10989028E+05                                 8.763985                            7.194841       0.196683       2.037251                    0.999333      29.692687      86.468210       0.607902       0.421884      -1.059110      -0.018663       0.000429       0.020524       0.027744      -0.022017       0.010439       0.000948      -0.009224       0.078900      -0.036858       0.007668       0.029190              9.743600       9.640849       4.307911       0.255421      10.361117      -1.713872       9.228834           0.001770
          178              C       8.562676       0.397341       2.585126      -0.082895      30.652905 0.42635835E+03  0.99873663E+04                                 8.521456                            6.907457       0.210441       2.048636                    0.999758      28.761248      82.870503       0.623070       0.419655      -1.060822       0.016681       0.022023       0.016577       0.032219       0.009788       0.008525      -0.000155       0.007444      -0.002388      -0.012602      -0.001682       0.014284              9.434244       8.607190       3.556027       0.772433       9.262830      -1.413536      10.432714          -0.000208
          179              C       8.675623       0.227643       3.956088      -0.087637      30.587608 0.45494411E+03  0.10890174E+05                                 8.714872                            7.304742      -0.127078       1.943167                    0.998876      29.575373      87.682823       0.581763       0.439828      -1.042774       0.007499       0.016631      -0.009638       0.020633      -0.005982      -0.015405      -0.007938      -0.016934      -0.075459      -0.033481       0.010293       0.023188              9.428902       8.828411       2.422220       1.148402       7.686225      -1.219853      11.772069           0.000774
          180              C       9.700440       0.840211       4.645455      -0.014893      36.511729 0.45013828E+03  0.10640919E+05                                 9.669737                            7.137617       0.058523       2.034681                    0.999163      27.305633      77.893245       0.610494       0.424416      -1.062560      -0.001246       0.020202      -0.046617       0.050822      -0.006238      -0.008303       0.007303       0.005675      -0.068779      -0.025730       0.004684       0.021046             11.842499       9.398939       2.927743       0.332633       9.231110      -4.116551      16.897448          -0.000041
          181              C       0.693208       1.725950       3.971970      -0.144670      34.654716 0.46458697E+03  0.11155054E+05                                 9.364435                            7.280777      -0.003793       1.975573                    0.998769      30.059090      88.618207       0.596186       0.427878      -1.052278      -0.023912      -0.009985       0.012449       0.028748      -0.017784       0.013435       0.031256      -0.007800      -0.075106      -0.049054       0.012107       0.036948             10.947453       8.790058       2.847224      -0.802959      10.476620      -5.226926      13.575680           0.001638
          182              C       0.033937       0.562900       6.111712       0.642158      23.309580 0.25287640E+03  0.52898557E+04                                 7.712432                            5.778696      -0.329334       1.952744                    0.998786      22.679437      65.373349       0.591273       0.495202      -1.000217       0.001362      -0.003683       0.070356       0.070465      -0.029348      -0.015219       0.042117      -0.118607      -0.191986      -0.076006      -0.033569       0.109575              9.134685       9.219065       1.211491       0.453059       5.443813      -2.065836      12.741178           0.000100
          183              C       4.994854       2.651699      31.056321       0.075920      35.762937 0.43532718E+03  0.10230767E+05                                 9.604138                            7.075959      -0.252352       1.932242                    0.998821      26.981117      77.375467       0.604265       0.431307      -1.055634      -0.002266       0.016943       0.004920       0.017788      -0.005138      -0.026515       0.005967      -0.015653       0.006520      -0.030459       0.003654       0.026806             11.772993      12.233842      -4.932231      -1.298053      11.088977       4.419180      11.996160          -0.000534
          184              C       6.177432       2.099837      31.536513      -0.137947      32.760205 0.46526698E+03  0.11156265E+05                                 8.978564                            7.262070       0.094179       2.004320                    0.999042      29.885314      87.553054       0.600952       0.425060      -1.055832       0.012858      -0.002119      -0.027364       0.030309       0.015751       0.008218      -0.009520      -0.008900       0.055299      -0.028799       0.006728       0.022071             10.141227      11.783005      -3.853767       0.148361       9.072426       2.751812       9.568250           0.001416
          185              C       6.956192       1.287219      30.716707      -0.078810      31.064349 0.44045735E+03  0.10432623E+05                                 8.702253                            7.091142       0.108241       2.017701                    0.999121      29.165042      85.319141       0.604027       0.428114      -1.052433      -0.018795       0.028925      -0.015318       0.037744      -0.005005       0.012125      -0.000343       0.020099      -0.008042      -0.011729      -0.007379       0.019107              9.739937      10.155877      -2.991869       0.730241       8.639173       2.513215      10.424761          -0.000271
          186              C       6.561410       0.983695      29.425157      -0.092201      31.328449 0.45927167E+03  0.11043858E+05                                 8.913082                            7.368671      -0.257593       1.902681                    0.997466      29.903723      89.492857       0.574533       0.443343      -1.038436      -0.008721       0.019767       0.010103       0.023851       0.015746      -0.019380      -0.003596      -0.037611      -0.076087      -0.037809      -0.001106       0.038915              9.824189      10.611373      -2.054628       1.668418       7.513277       1.984173      11.347915           0.000789
          187              C       5.374160       1.510724      28.953076      -0.013679      37.066207 0.45247363E+03  0.10712584E+05                                 9.753531                            7.151888      -0.049784       1.996115                    0.999041      27.438231      78.394131       0.610275       0.423916      -1.062615       0.019114       0.028636       0.043409       0.055405       0.000395      -0.009492      -0.009293      -0.010304      -0.042089      -0.020586       0.004555       0.016032             11.928923      11.118757      -2.249738       1.662005       8.765474       4.482898      15.902539           0.000038
          188              C       4.598377       2.342656      29.753958      -0.149101      35.167466 0.46653597E+03  0.11210514E+05                                 9.439224                            7.281846       0.022634       1.980140                    0.999301      30.163064      88.879671       0.598049       0.426215      -1.053591       0.027627      -0.002558      -0.016799       0.032434       0.016756       0.005860      -0.039242      -0.002709      -0.065943      -0.050990       0.009085       0.041905             11.029698       9.864722      -2.764270      -0.669846       9.648024       5.333422      13.576347           0.001425
          189              C       4.864748       1.174087      27.577721       0.638455      23.476246 0.25398897E+03  0.53155645E+04                                 7.736578                            5.783099      -0.335615       1.949360                    0.998758      22.690417      65.283521       0.592699       0.493785      -1.001574      -0.016773      -0.008557      -0.070786       0.073248       0.021868      -0.028312      -0.047098      -0.125535      -0.159869      -0.078827      -0.030638       0.109466              9.153943       9.524452      -0.783150       1.345428       5.581750       2.448868      12.355626           0.000175
          190              C       3.309504       9.474099      30.684266       0.074791      35.212723 0.43148593E+03  0.10108469E+05                                 9.475124                            7.025450      -0.256473       1.932625                    0.998660      26.843267      76.621046       0.609501       0.428956      -1.058079      -0.002443      -0.016049       0.006801       0.017601      -0.002349      -0.015957      -0.020169      -0.027091      -0.008161      -0.029164      -0.000186       0.029349             11.373440       8.381045       2.701896       1.312004      14.120641      -5.040723      11.618634          -0.000258
          191              C       4.249658      10.380533      31.129989      -0.134621      33.329323 0.46745855E+03  0.11256269E+05                                 9.157487                            7.325907      -0.079597       1.949271                    0.998090      30.245396      89.684361       0.590805       0.430537      -1.049252       0.004277       0.007244      -0.027442       0.028703      -0.029551       0.001281      -0.002090       0.016751       0.047616      -0.038665       0.015199       0.023466             10.242234       9.292394       3.831194       1.657866      12.125936      -2.789833       9.308372           0.000651
          192              C       4.604081      11.491156      30.369320      -0.090265      32.566332 0.44160948E+03  0.10455179E+05                                 8.909353                            7.042236       0.066166       1.996344                    0.999561      29.386259      85.636986       0.614326       0.421128      -1.057941      -0.015692      -0.026855      -0.015334       0.034679       0.011246      -0.002146       0.002777      -0.002589      -0.015397      -0.010844      -0.003065       0.013909              9.996012       8.916245       2.483393       2.655947      10.785972      -2.998507      10.285821           0.001539
          193              C       3.976615      11.702244      29.147383      -0.098787      32.159599 0.44373213E+03  0.10543386E+05                                 8.936461                            7.139276      -0.065779       1.956941                    0.999323      29.604432      87.110798       0.598450       0.430743      -1.049457       0.004006      -0.026301       0.004103       0.026919      -0.019220      -0.033536      -0.005975       0.000128      -0.003630      -0.041485       0.005247       0.036238              9.845389       8.706592       2.107812       3.242760       9.715676      -2.472672      11.113900           0.002272
          194              C       3.026074      10.826162      28.669895      -0.005247      35.822779 0.43187032E+03  0.10068326E+05                                 9.418517                            6.905568       0.030734       2.017379                    0.999280      27.012961      75.649066       0.634491       0.414073      -1.072911       0.024231      -0.017141       0.034510       0.045518       0.003458      -0.019824      -0.001295      -0.000361      -0.017226      -0.021848       0.002359       0.019489             11.378953       8.464822       1.441391       3.454318      10.855431      -4.869346      14.816606           0.006228
          195              C       2.694228       9.697603      29.451853      -0.158797      35.230346 0.47046699E+03  0.11316422E+05                                 9.413742                            7.293458       0.050815       1.983341                    0.999102      30.423013      89.373561       0.600561       0.424003      -1.056108       0.015652       0.021793      -0.012768       0.029714       0.003113      -0.011121       0.036761       0.017209      -0.049053      -0.047756       0.016886       0.030870             10.816361       7.799034       1.274799       2.007129      11.620924      -5.560097      13.029125           0.001279
          196              C       2.347767      11.088297      27.365842       0.578156      23.923323 0.27258608E+03  0.57581837E+04                                 7.641884                            5.871049      -0.198196       1.984779                    0.999195      22.784367      64.088651       0.611456       0.474197      -1.020241       0.008087       0.021000      -0.069030       0.072605      -0.053329      -0.060203       0.046914       0.003632      -0.063777      -0.067649      -0.040870       0.108519              8.764937       7.259971       1.200516       2.198841       7.515915      -3.066976      11.518926          -0.005371
          197              C       7.085808       8.588360      17.987748       0.173724      33.801357 0.39357923E+03  0.90717986E+04                                 9.401058                            6.823723      -0.156864       1.966567                    0.999520      26.497322      76.690921       0.598967       0.443651      -1.042161      -0.015166      -0.017694      -0.032992       0.040393       0.005514      -0.006531      -0.016402       0.038549      -0.044533      -0.029841       0.000395       0.029446             10.900421       9.893244      -2.288181       6.216184       9.383358      -1.107735      13.424659          -0.001650
          198              C       6.507247       9.890755      17.730249      -0.194555      32.947880 0.50333770E+03  0.12329323E+05                                 8.988468                            7.536873       0.018961       1.959989                    0.999337      31.450544      93.634901       0.590843       0.423208      -1.055224      -0.008573      -0.008865      -0.001263       0.012397       0.011184      -0.019511      -0.002018       0.007362      -0.067559      -0.031011       0.001999       0.029012              9.642039       7.274136      -1.722852       2.211172      10.985661       1.618870      10.666319           0.003987
          199              C       5.916156       9.807976      16.524195      -0.190036      32.401127 0.49736466E+03  0.12134588E+05                                 8.861447                            7.477947       0.058637       1.979651                    0.999534      31.085526      92.063379       0.595436       0.421620      -1.057272      -0.009442      -0.010043       0.011509       0.017957       0.010782      -0.017014      -0.013272       0.004448      -0.086468      -0.036361       0.003406       0.032956              9.438511       6.984179      -1.491466       2.485930      10.658051       0.121958      10.673302           0.004388
          200              C       6.103078       8.454533      16.049748       0.183734      32.964973 0.38608061E+03  0.88627129E+04                                 9.269109                            6.781220      -0.112855       1.984835                    0.999655      26.294741      76.130177       0.597377       0.446652      -1.039649       0.007585      -0.014943       0.035597       0.039344       0.015117      -0.014497       0.006585       0.029076      -0.016711      -0.025860      -0.001737       0.027597             10.572031       7.156850       0.500489       4.509684      10.034154       3.175541      14.525089          -0.001474
          201              C       5.636682       7.986830      14.815646       0.049979      43.778874 0.45077980E+03  0.10677527E+05                                10.969189                            7.242111      -0.115138       1.981355                    0.998957      27.033145      77.611723       0.592656       0.436312      -1.053498      -0.018596       0.016037      -0.014100       0.028316       0.000372      -0.059736      -0.030141       0.137360      -0.077799      -0.081996      -0.027236       0.109232             13.800589       7.443791       0.075435       3.706817      20.459857       1.173957      13.498118           0.022206
          202              C       5.621305       6.638906      14.415205       0.174177      37.573029 0.39337367E+03  0.90503996E+04                                10.095562                            6.802595      -0.138783       1.972762                    0.999589      26.343629      75.752036       0.603488       0.441139      -1.045426       0.006947      -0.030181       0.015047       0.034432       0.004155      -0.022066       0.001984       0.007760       0.013385      -0.020406      -0.004823       0.025229             13.170495       6.553935       0.832512       1.745478      25.335237       2.594789       7.622314          -0.000240
          203              C       4.918868       6.082904      13.313231      -0.172571      31.699782 0.43792904E+03  0.10315648E+05                                 8.636017                            6.930524       0.274991       2.052757                    0.999773      29.824583      85.856300       0.632199       0.411301      -1.067374       0.006225      -0.010882      -0.004491       0.013316      -0.001873      -0.002036       0.001887       0.042838       0.079100      -0.034737       0.008073       0.026663              9.505271       6.391415       0.223806       2.305461      14.581930      -0.277901       7.542469           0.005357
          204              C       4.983107       4.739119      13.399064      -0.172462      33.914851 0.47081789E+03  0.11322386E+05                                 9.147986                            7.262430       0.100648       1.994725                    0.999449      30.547174      89.609841       0.606288       0.420090      -1.058988       0.007931       0.014246      -0.005648       0.017255      -0.000488      -0.003105       0.005114       0.044928       0.068549      -0.034347       0.010285       0.024062             10.253511       7.375994       0.750013       2.690400      15.557571       1.318561       7.826969           0.006339
          205              C       5.803107       4.402483      14.541251       0.162050      36.448046 0.40001129E+03  0.92488262E+04                                 9.861797                            6.856926      -0.188684       1.951201                    0.999455      26.713055      77.199242       0.600999       0.440776      -1.044834       0.009738       0.035357       0.010863       0.038248      -0.006069      -0.009682      -0.007806       0.014496       0.007456      -0.017033       0.002940       0.014092             12.565533       7.624160      -3.075280       2.355933      22.549301      -2.378324       7.523137          -0.001280
          206              C       6.129543       3.116643      14.984608       0.034228      45.738998 0.46289653E+03  0.11050441E+05                                11.268958                            7.336289      -0.211269       1.944704                    0.998773      27.545837      79.697712       0.588451       0.436014      -1.052443      -0.008443      -0.019634      -0.011823       0.024425       0.018698      -0.068883       0.023927       0.076381       0.046078      -0.076428      -0.015837       0.092265             14.442519      12.497279      -1.162802       6.218250      18.819522      -0.541025      12.010756           0.024723
          207              C       6.997890       2.837953      16.048734       0.157018      36.409756 0.39606864E+03  0.91556199E+04                                 9.873274                            6.845741      -0.199556       1.949323                    0.999464      26.855971      78.176753       0.597155       0.443713      -1.040754       0.022302       0.022144       0.022379       0.038582      -0.004503      -0.009047      -0.015612       0.024959       0.008211      -0.025273       0.007328       0.017945             11.949514      12.618146      -2.153430       7.322807       9.980014      -1.255592      13.250382          -0.001802
          208              C       7.503526       1.535557      16.360301      -0.193393      34.444724 0.48599424E+03  0.11778421E+05                                 9.188459                            7.360556       0.166492       2.008936                    0.999622      30.958105      91.118003       0.604545       0.418043      -1.060461       0.014465       0.005064       0.005543       0.016297       0.002428      -0.024942      -0.008677      -0.031926      -0.028285      -0.035630       0.009289       0.026341             10.193050       8.454054      -0.498726       3.309705      12.463055       1.034411       9.662041           0.003437
          209              C       8.375173       1.663865      17.369007      -0.195832      33.541338 0.47651276E+03  0.11467385E+05                                 8.948568                            7.228944       0.268133       2.040992                    0.999839      30.684194      89.368319       0.618885       0.411251      -1.067089      -0.005533      -0.000040      -0.011360       0.012635      -0.005715      -0.020341      -0.007023      -0.024349      -0.026715      -0.030394       0.011942       0.018452              9.873427       8.593826      -1.132143       3.510351      11.634922       0.012629       9.391534           0.002764
          210              C       8.394255       3.055938      17.724166       0.155722      36.583764 0.40044881E+03  0.92659735E+04                                 9.868282                            6.862349      -0.093696       1.982732                    0.999646      26.738635      77.425274       0.600250       0.440991      -1.044200      -0.026978       0.014079      -0.029147       0.042138       0.009896      -0.010834       0.008869       0.011661      -0.005582      -0.020255       0.005347       0.014908             11.856125      10.412075       1.694345       6.459685      10.945003       3.603562      14.211298          -0.001895
          211              C       9.102793       3.588486      18.803837       0.032472      44.899994 0.45548284E+03  0.10816007E+05                                11.101937                            7.255794      -0.075978       1.989387                    0.999163      27.284129      78.408009       0.595089       0.433440      -1.055332       0.022601      -0.015111       0.009181       0.028696       0.002261      -0.061010      -0.038234       0.097257       0.010874      -0.077445      -0.016645       0.094090             14.150741      10.847811      -1.209095       5.328187      18.841712       1.973926      12.762700           0.022656
          212              C       9.034247       4.919854      19.241787       0.169121      36.970106 0.39906757E+03  0.92189470E+04                                 9.971337                            6.863935      -0.107221       1.981443                    0.999621      26.505596      76.495420       0.598880       0.442722      -1.043980      -0.013228       0.033621      -0.015188       0.039192       0.011347      -0.015473      -0.000166      -0.002554       0.025072      -0.020770       0.000452       0.020318             12.757089       7.428841      -1.770538       1.606023      23.320484       2.882073       7.521941          -0.001143
          213              C      -0.145915       5.479994      20.383636      -0.180357      34.068315 0.46508576E+03  0.11135148E+05                                 9.137763                            7.190394       0.225807       2.035322                    0.999740      30.345307      88.426248       0.613677       0.416873      -1.062473      -0.004605       0.011894       0.002594       0.013016       0.017040       0.004747      -0.006838       0.031121       0.081855      -0.037746       0.009304       0.028442             10.269047       8.681950      -2.941481       2.919130      14.615777      -0.438352       7.509413           0.004885
          214              C       9.364158       6.776871      20.476565      -0.162425      31.728535 0.43366148E+03  0.10167939E+05                                 8.590694                            6.862859       0.313525       2.065204                    0.999773      29.521649      84.185680       0.641407       0.407278      -1.072337       0.008399      -0.008210      -0.005189       0.012840       0.013933       0.005718      -0.005060       0.037068       0.082835      -0.037665       0.008648       0.029017              9.461548       7.246203      -2.090239       2.198209      13.973057       1.028559       7.165385           0.005659
          215              C       8.456204       7.079016      19.391826       0.177847      37.956376 0.38185252E+03  0.87191782E+04                                10.157844                            6.704874      -0.064090       2.000121                    0.999623      26.064651      74.636133       0.607588       0.441486      -1.045353       0.010468      -0.029190      -0.020818       0.037350       0.003038      -0.021167      -0.015430       0.022514       0.008557      -0.025128      -0.006268       0.031396             13.401137       9.253377      -6.500224       2.534374      23.675293      -1.745256       7.274741          -0.000903
          216              C       7.886936       8.313808      19.106955       0.047330      44.736956 0.44778183E+03  0.10584713E+05                                11.107626                            7.207439      -0.134726       1.974155                    0.998966      26.990521      77.311245       0.595616       0.435038      -1.054680       0.013800       0.024891       0.015325       0.032324       0.041377      -0.080594       0.004501       0.080161       0.012991      -0.084462      -0.024835       0.109297             14.230275      10.572306      -3.865393       4.926105      20.182866       0.122756      11.935653           0.023799
          217              C       5.063217       8.970525      13.842084       0.069898      35.572609 0.43998665E+03  0.10356947E+05                                 9.537946                            7.093802      -0.221439       1.941670                    0.998767      27.013531      77.265337       0.606686       0.428894      -1.058226       0.001773      -0.013063       0.006849       0.014856      -0.006790       0.012823      -0.015154      -0.029741       0.016639      -0.023337      -0.004943       0.028279             11.428128       9.778216      -3.229477      -0.321200      12.534570      -5.534400      11.971599          -0.000748
          218              C       3.871907       9.657593      14.138106      -0.131373      33.307073 0.47569513E+03  0.11491408E+05                                 9.138722                            7.387312      -0.021262       1.970005                    0.998171      30.134180      89.159936       0.589367       0.430205      -1.050672      -0.005472      -0.000521      -0.028024       0.028558       0.018761      -0.004027       0.009154      -0.009584       0.058391      -0.030656       0.007964       0.022692             10.137969      11.067202      -3.491678      -0.726685      10.060962      -3.448305       9.285743           0.000806
          219              C       3.383538      10.634390      13.265922      -0.087202      32.488759 0.44196376E+03  0.10467133E+05                                 8.927671                            7.074490       0.121639       2.016852                    0.999554      29.284179      85.393169       0.609018       0.424654      -1.055590       0.016725      -0.026232      -0.010984       0.032992      -0.016331      -0.001798       0.001747       0.015107      -0.003140      -0.017485      -0.001335       0.018820              9.990483      10.483529      -2.366039      -1.911949       9.557585      -3.553940       9.930335           0.001177
          220              C       4.062690      10.926877      12.097715      -0.091644      31.550253 0.43606917E+03  0.10326178E+05                                 8.838207                            7.093918      -0.122339       1.942637                    0.999006      29.498638      86.924020       0.597687       0.432761      -1.047227       0.000652      -0.025986       0.004942       0.026460       0.021291       0.031154       0.001341      -0.016185       0.004655      -0.040542       0.004141       0.036402              9.690270      10.172657      -2.034048      -2.562818       8.618242      -2.904827      10.279913           0.002297
          221              C       5.221499      10.259124      11.772293      -0.005585      35.212853 0.43785104E+03  0.10248213E+05                                 9.326870                            6.967675      -0.001303       2.006320                    0.999224      27.177493      76.389458       0.629367       0.415796      -1.071243      -0.024510      -0.021535       0.030259       0.044498      -0.005668       0.018815       0.005611      -0.015274      -0.000343      -0.024961       0.009536       0.015424             11.104414       9.970511      -1.426424      -2.793890       9.772110      -5.052672      13.570622           0.007332
          222              C       5.710075       9.278188      12.641774      -0.157448      35.691798 0.48170004E+03  0.11677503E+05                                 9.558473                            7.424458      -0.097404       1.934422                    0.998788      30.809626      91.433608       0.588774       0.429125      -1.050928      -0.018888       0.015284      -0.015009       0.028559       0.003453       0.005127       0.039743       0.014806      -0.061636      -0.050331       0.015720       0.034611             11.021274       8.748799      -1.303093      -1.343095      11.199480      -6.140323      13.115542           0.001347
          223              C       6.022653      10.634390      10.523322       0.576140      23.288667 0.27465376E+03  0.58159891E+04                                 7.501827                            5.895467      -0.216762       1.976008                    0.998878      22.970623      64.805976       0.609517       0.474550      -1.019497      -0.001010       0.021119      -0.066232       0.069525       0.043714       0.062822       0.053408      -0.001758      -0.022627      -0.067951      -0.038759       0.106711              8.473413       7.497276      -0.931062      -1.917784       7.434939      -3.199930      10.488025          -0.003994
          224              C       5.436598       1.996363      14.278683       0.072332      36.049866 0.44199905E+03  0.10436266E+05                                 9.688027                            7.158044      -0.278139       1.922427                    0.998870      27.211936      78.443991       0.596738       0.434709      -1.052641      -0.004809       0.021307      -0.001032       0.021867       0.011201       0.024212       0.006069       0.007792      -0.021248      -0.025251      -0.005349       0.030600             11.871101       9.563143       4.651715       0.736623      13.691885       4.592864      12.358275          -0.000600
          225              C       4.480075       1.259626      14.983257      -0.137863      31.851074 0.46012779E+03  0.10988973E+05                                 8.763970                            7.194828       0.196682       2.037252                    0.999333      29.692618      86.467975       0.607902       0.421885      -1.059109      -0.018664       0.000432      -0.020524       0.027745      -0.022016      -0.010439      -0.000949      -0.009226       0.078899      -0.036857       0.007669       0.029189              9.743583       9.640830       4.307902      -0.255419      10.361099       1.713871       9.228821           0.001785
          226              C       3.635276       0.397341      14.311124      -0.082896      30.652959 0.42635920E+03  0.99873913E+04                                 8.521466                            6.907462       0.210441       2.048636                    0.999758      28.761280      82.870623       0.623070       0.419655      -1.060822       0.016680       0.022024      -0.016577       0.032219       0.009788      -0.008525       0.000155       0.007443      -0.002385      -0.012602      -0.001682       0.014284              9.434257       8.607198       3.556033      -0.772436       9.262841       1.413539      10.432732          -0.000159
          227              C       3.748223       0.227643      12.940162      -0.087634      30.587568 0.45494321E+03  0.10890147E+05                                 8.714864                            7.304734      -0.127075       1.943168                    0.998876      29.575346      87.682718       0.581764       0.439828      -1.042774       0.007498       0.016632       0.009637       0.020633      -0.005983       0.015405       0.007938      -0.016935      -0.075459      -0.033481       0.010292       0.023189              9.428894       8.828398       2.422217      -1.148401       7.686217       1.219854      11.772067           0.000782
          228              C       4.773040       0.840211      12.250795      -0.014892      36.511711 0.45013793E+03  0.10640909E+05                                 9.669737                            7.137616       0.058524       2.034681                    0.999163      27.305616      77.893194       0.610493       0.424416      -1.062560      -0.001248       0.020204       0.046615       0.050821      -0.006239       0.008303      -0.007304       0.005673      -0.068782      -0.025732       0.004685       0.021047             11.842502       9.398934       2.927742      -0.332635       9.231113       4.116556      16.897459          -0.000021
          229              C       5.620608       1.725950      12.924280      -0.144665      34.654579 0.46458477E+03  0.11154988E+05                                 9.364413                            7.280762      -0.003793       1.975575                    0.998769      30.058998      88.617868       0.596186       0.427878      -1.052278      -0.023914      -0.009982      -0.012449       0.028749      -0.017785      -0.013434      -0.031258      -0.007800      -0.075100      -0.049055       0.012105       0.036949             10.947428       8.790033       2.847216       0.802956      10.476600       5.226915      13.575650           0.001640
          230              C       4.961337       0.562900      10.784538       0.642156      23.309618 0.25287693E+03  0.52898695E+04                                 7.712438                            5.778700      -0.329332       1.952744                    0.998786      22.679471      65.373463       0.591273       0.495202      -1.000217       0.001360      -0.003681      -0.070356       0.070465      -0.029349       0.015219      -0.042118      -0.118608      -0.191980      -0.076004      -0.033571       0.109575              9.134693       9.219069       1.211491      -0.453062       5.443818       2.065840      12.741190           0.000112
          231              C       0.067454       2.651699      19.632429       0.075920      35.762769 0.43532641E+03  0.10230745E+05                                 9.604108                            7.075958      -0.252330       1.932250                    0.998821      26.981076      77.375353       0.604265       0.431307      -1.055633      -0.002266       0.016945      -0.004921       0.017790      -0.005139       0.026517      -0.005967      -0.015647       0.006517      -0.030460       0.003652       0.026808             11.772937      12.233775      -4.932187       1.298032      11.088928      -4.419120      11.996108          -0.000438
          232              C       1.250032       2.099837      19.152237      -0.137942      32.760030 0.46526470E+03  0.11156197E+05                                 8.978532                            7.262054       0.094181       2.004322                    0.999042      29.885234      87.552781       0.600952       0.425060      -1.055832       0.012858      -0.002121       0.027366       0.030310       0.015752      -0.008218       0.009523      -0.008903       0.055296      -0.028801       0.006729       0.022072             10.141183      11.782938      -3.853742      -0.148376       9.072391      -2.751786       9.568221           0.001354
          233              C       2.028792       1.287219      19.972043      -0.078811      31.064309 0.44045702E+03  0.10432610E+05                                 8.702231                            7.091130       0.108258       2.017706                    0.999121      29.165025      85.318985       0.604029       0.428113      -1.052434      -0.018797       0.028925       0.015317       0.037743      -0.005005      -0.012124       0.000343       0.020099      -0.008042      -0.011729      -0.007379       0.019107              9.739909      10.155837      -2.991859      -0.730251       8.639158      -2.513196      10.424731          -0.000159
          234              C       1.634010       0.983695      21.263593      -0.092206      31.328461 0.45927231E+03  0.11043874E+05                                 8.913068                            7.368666      -0.257572       1.902687                    0.997466      29.903744      89.492833       0.574535       0.443342      -1.038437      -0.008722       0.019764      -0.010103       0.023849       0.015747       0.019381       0.003595      -0.037611      -0.076094      -0.037811      -0.001105       0.038916              9.824170      10.611330      -2.054621      -1.668424       7.513282      -1.984168      11.347897           0.000589
          235              C       0.446760       1.510724      21.735674      -0.013681      37.066338 0.45247535E+03  0.10712640E+05                                 9.753568                            7.151913      -0.049800       1.996110                    0.999041      27.438301      78.394511       0.610272       0.423917      -1.062613       0.019113       0.028635      -0.043411       0.055405       0.000396       0.009492       0.009296      -0.010310      -0.042100      -0.020590       0.004553       0.016037             11.928979      11.118761      -2.249732      -1.662014       8.765539      -4.482947      15.902636          -0.000109
          236              C       9.525777       2.342656      20.934792      -0.149099      35.167393 0.46653563E+03  0.11210504E+05                                 9.439214                            7.281847       0.022639       1.980144                    0.999301      30.162990      88.879433       0.598048       0.426216      -1.053590       0.027628      -0.002555       0.016801       0.032436       0.016754      -0.005860       0.039241      -0.002710      -0.065946      -0.050989       0.009085       0.041903             11.029690       9.864679      -2.764252       0.669850       9.648059      -5.333433      13.576331           0.001439
          237              C      -0.062652       1.174087      23.111029       0.638447      23.476448 0.25399149E+03  0.53156305E+04                                 7.736611                            5.783120      -0.335622       1.949355                    0.998758      22.690571      65.284052       0.592699       0.493783      -1.001575      -0.016774      -0.008559       0.070788       0.073250       0.021865       0.028308       0.047098      -0.125544      -0.159855      -0.078822      -0.030643       0.109466              9.153990       9.524479      -0.783143      -1.345440       5.581787      -2.448899      12.355704           0.000226
          238              C       8.236904       9.474099      20.004484       0.074789      35.212669 0.43148630E+03  0.10108477E+05                                 9.475100                            7.025448      -0.256478       1.932624                    0.998660      26.843254      76.620940       0.609502       0.428956      -1.058079      -0.002444      -0.016047      -0.006800       0.017599      -0.002349       0.015957       0.020169      -0.027091      -0.008162      -0.029164      -0.000185       0.029349             11.373397       8.381019       2.701871      -1.311996      14.120611       5.040671      11.618561          -0.000243
          239              C       9.177058      10.380533      19.558761      -0.134623      33.329363 0.46745953E+03  0.11256295E+05                                 9.157480                            7.325906      -0.079582       1.949275                    0.998090      30.245419      89.684345       0.590806       0.430536      -1.049253       0.004276       0.007244       0.027443       0.028703      -0.029551      -0.001283       0.002090       0.016749       0.047619      -0.038666       0.015200       0.023466             10.242224       9.292368       3.831189      -1.657857      12.125955       2.789824       9.308349           0.000678
          240              C      -0.323319      11.491156      20.319430      -0.090270      32.566368 0.44160999E+03  0.10455192E+05                                 8.909347                            7.042231       0.066185       1.996349                    0.999562      29.386291      85.637006       0.614328       0.421127      -1.057942      -0.015694      -0.026854       0.015334       0.034678       0.011247       0.002146      -0.002778      -0.002592      -0.015396      -0.010845      -0.003065       0.013910              9.996006       8.916225       2.483390      -2.655941      10.785986       2.998506      10.285806           0.001581
          241              C       8.904015      11.702244      21.541367      -0.098786      32.159565 0.44373157E+03  0.10543371E+05                                 8.936461                            7.139276      -0.065790       1.956938                    0.999323      29.604409      87.110762       0.598450       0.430744      -1.049456       0.004005      -0.026301      -0.004103       0.026918      -0.019221       0.033536       0.005973       0.000127      -0.003630      -0.041485       0.005246       0.036239              9.845390       8.706577       2.107806      -3.242752       9.715696       2.472684      11.113897           0.002303
          242              C       7.953474      10.826162      22.018855      -0.005245      35.822651 0.43186873E+03  0.10068279E+05                                 9.418498                            6.905559       0.030744       2.017383                    0.999280      27.012888      75.648812       0.634491       0.414073      -1.072910       0.024232      -0.017141      -0.034507       0.045516       0.003459       0.019823       0.001295      -0.000362      -0.017227      -0.021849       0.002360       0.019489             11.378928       8.464797       1.441381      -3.454303      10.855433       4.869346      14.816555           0.006243
          243              C       7.621628       9.697603      21.236897      -0.158794      35.230090 0.47046341E+03  0.11316308E+05                                 9.413688                            7.293427       0.050836       1.983349                    0.999102      30.422827      89.372761       0.600563       0.424003      -1.056109       0.015652       0.021792       0.012768       0.029713       0.003112       0.011121      -0.036763       0.017210      -0.049047      -0.047756       0.016884       0.030872             10.816294       7.798991       1.274776      -2.007115      11.620880       5.560059      13.029011           0.001302
          244              C       7.275167      11.088297      23.322908       0.578154      23.923189 0.27258433E+03  0.57581357E+04                                 7.641852                            5.871028      -0.198197       1.984781                    0.999195      22.784262      64.088230       0.611458       0.474197      -1.020241       0.008089       0.021000       0.069029       0.072605      -0.053326       0.060200      -0.046912       0.003632      -0.063760      -0.067644      -0.040870       0.108513              8.764898       7.259943       1.200512      -2.198825       7.515890       3.066963      11.518860          -0.005358
          245              C       7.006493       5.208202       1.091498       0.173750      33.801272 0.39357685E+03  0.90717384E+04                                 9.401069                            6.823721      -0.156847       1.966570                    0.999520      26.497310      76.691098       0.598964       0.443654      -1.042158       0.015162       0.017692      -0.032992       0.040390       0.005515       0.006535       0.016405       0.038539      -0.044544      -0.029843       0.000397       0.029446             10.900440       9.893271      -2.288177      -6.216207       9.383364       1.107729      13.424685          -0.001959
          246              C       7.585054       3.905807       0.833999      -0.194542      32.947554 0.50333111E+03  0.12329123E+05                                 8.988426                            7.536836       0.018936       1.959986                    0.999337      31.450265      93.633953       0.590843       0.423210      -1.055223       0.008565       0.008865      -0.001261       0.012391       0.011182       0.019510       0.002020       0.007371      -0.067557      -0.031010       0.001996       0.029014              9.641996       7.274109      -1.722850      -2.211165      10.985627      -1.618857      10.666253           0.003853
          247              C       8.176145       3.988586      33.420445      -0.190024      32.400773 0.49735739E+03  0.12134369E+05                                 8.861408                            7.477911       0.058596       1.979644                    0.999534      31.085216      92.062376       0.595435       0.421622      -1.057270       0.009442       0.010044       0.011502       0.017954       0.010786       0.017013       0.013269       0.004454      -0.086463      -0.036357       0.003401       0.032956              9.438473       6.984155      -1.491459      -2.485924      10.658028      -0.121960      10.673237           0.004294
          248              C       7.989223       5.342029      32.945998       0.183767      32.964855 0.38607734E+03  0.88626322E+04                                 9.269133                            6.781224      -0.112876       1.984827                    0.999655      26.294718      76.130457       0.597372       0.446656      -1.039645      -0.007584       0.014941       0.035594       0.039340       0.015119       0.014495      -0.006584       0.029073      -0.016743      -0.025858      -0.001741       0.027600             10.572068       7.156896       0.500493      -4.509727      10.034183      -3.175543      14.525125          -0.001836
          249              C       8.455619       5.809732      31.711896       0.049878      43.781814 0.45081296E+03  0.10678492E+05                                10.969542                            7.242292      -0.115093       1.981354                    0.998957      27.034298      77.615283       0.592660       0.436302      -1.053506       0.018591      -0.016039      -0.014098       0.028313       0.000362       0.059708       0.030142       0.137281      -0.077750      -0.081971      -0.027202       0.109173             13.801076       7.444050       0.075374      -3.706979      20.460654      -1.173956      13.498522           0.023214
          250              C       8.470996       7.157656      31.311455       0.174201      37.573384 0.39337560E+03  0.90504576E+04                                10.095618                            6.802606      -0.138788       1.972753                    0.999589      26.343775      75.752585       0.603488       0.441138      -1.045426      -0.006942       0.030181       0.015049       0.034432       0.004155       0.022061      -0.001987       0.007773       0.013400      -0.020399      -0.004829       0.025228             13.170595       6.553965       0.832475      -1.745484      25.335463      -2.594830       7.622356          -0.000661
          251              C       9.173433       7.713658      30.209481      -0.172563      31.699469 0.43792341E+03  0.10315477E+05                                 8.635954                            6.930476       0.274949       2.052747                    0.999773      29.824336      85.855284       0.632202       0.411300      -1.067375      -0.006223       0.010876      -0.004490       0.013311      -0.001875       0.002044      -0.001891       0.042845       0.079086      -0.034738       0.008077       0.026661              9.505199       6.391369       0.223794      -2.305449      14.581791       0.277868       7.542436           0.005292
          252              C       9.109194       9.057443      30.295314      -0.172441      33.914307 0.47080825E+03  0.11322096E+05                                 9.147904                            7.262368       0.100602       1.994716                    0.999449      30.546783      89.608462       0.606289       0.420091      -1.058987      -0.007935      -0.014239      -0.005647       0.017251      -0.000490       0.003112      -0.005110       0.044934       0.068537      -0.034347       0.010286       0.024061             10.253417       7.375933       0.750000      -2.690384      15.557395      -1.318566       7.826922           0.006143
          253              C       8.289194       9.394079      31.437501       0.162073      36.448206 0.40001219E+03  0.92488563E+04                                 9.861829                            6.856937      -0.188646       1.951207                    0.999456      26.713140      77.199637       0.600998       0.440776      -1.044834      -0.009738      -0.035356       0.010859       0.038246      -0.006069       0.009674       0.007804       0.014508       0.007466      -0.017031       0.002942       0.014089             12.565583       7.624183      -3.075292      -2.355937      22.549407       2.378301       7.523158          -0.001667
          254              C       7.962758      10.679919      31.880858       0.034127      45.741481 0.46292588E+03  0.11051294E+05                                11.269216                            7.336430      -0.211181       1.944720                    0.998773      27.546810      79.700544       0.588457       0.436003      -1.052452       0.008440       0.019638      -0.011821       0.024426       0.018703       0.068845      -0.023926       0.076325       0.046075      -0.076403      -0.015808       0.092211             14.442874      12.497583      -1.162792      -6.218424      18.819979       0.540972      12.011059           0.025663
          255              C       7.094411      10.958609      32.944984       0.157052      36.409380 0.39606276E+03  0.91554588E+04                                 9.873243                            6.845714      -0.199540       1.949328                    0.999464      26.855819      78.176452       0.597152       0.443716      -1.040751      -0.022299      -0.022141       0.022374       0.038576      -0.004503       0.009051       0.015612       0.024956       0.008192      -0.025272       0.007325       0.017947             11.949483      12.618120      -2.153405      -7.322798       9.979962       1.255569      13.250367          -0.002113
          256              C       6.588775      12.261005      33.256551      -0.193383      34.444290 0.48598675E+03  0.11778195E+05                                 9.188401                            7.360514       0.166467       2.008933                    0.999621      30.957774      91.116870       0.604545       0.418045      -1.060460      -0.014459      -0.005065       0.005538       0.016291       0.002426       0.024942       0.008678      -0.031915      -0.028276      -0.035626       0.009289       0.026337             10.192983       8.454003      -0.498723      -3.309684      12.462964      -1.034403       9.661984           0.003312
          257              C       5.717128      12.132697       0.472757      -0.195820      33.540978 0.47650654E+03  0.11467198E+05                                 8.948520                            7.228910       0.268105       2.040988                    0.999839      30.683919      89.367392       0.618885       0.411252      -1.067088       0.005529       0.000037      -0.011356       0.012630      -0.005712       0.020343       0.007023      -0.024345      -0.026711      -0.030393       0.011944       0.018449              9.873373       8.593779      -1.132135      -3.510329      11.634855      -0.012633       9.391484           0.002631
          258              C       5.698046      10.740624       0.827916       0.155744      36.583725 0.40044755E+03  0.92659414E+04                                 9.868280                            6.862343      -0.093659       1.982740                    0.999646      26.738651      77.425420       0.600249       0.440992      -1.044199       0.026981      -0.014078      -0.029151       0.042142       0.009891       0.010838      -0.008869       0.011651      -0.005588      -0.020253       0.005347       0.014906             11.856131      10.412091       1.694341      -6.459700      10.944981      -3.603555      14.211319          -0.002170
          259              C       4.989508      10.208076       1.907587       0.032387      44.902064 0.45550753E+03  0.10816721E+05                                11.102152                            7.255914      -0.075903       1.989400                    0.999163      27.284963      78.410424       0.595095       0.433431      -1.055339      -0.022602       0.015107       0.009189       0.028697       0.002250       0.060978       0.038230       0.097217       0.010863      -0.077426      -0.016618       0.094044             14.151035      10.848049      -1.209151      -5.328323      18.842089      -1.973932      12.762967           0.023411
          260              C       5.058054       8.876708       2.345537       0.169146      36.969966 0.39906490E+03  0.92188762E+04                                 9.971336                            6.863929      -0.107197       1.981449                    0.999621      26.505531      76.495360       0.598878       0.442724      -1.043978       0.013226      -0.033614      -0.015185       0.039185       0.011348       0.015471       0.000166      -0.002547       0.025087      -0.020769       0.000450       0.020319             12.757098       7.428843      -1.770553      -1.606019      23.320516      -2.882065       7.521935          -0.001458
          261              C       4.383416       8.316568       3.487386      -0.180345      34.067973 0.46507992E+03  0.11134973E+05                                 9.137716                            7.190359       0.225777       2.035317                    0.999739      30.345044      88.425359       0.613677       0.416874      -1.062472       0.004604      -0.011888       0.002591       0.013009       0.017042      -0.004746       0.006834       0.031119       0.081840      -0.037743       0.009307       0.028436             10.268994       8.681909      -2.941468      -2.919117      14.615696       0.438354       7.509378           0.004804
          262              C       4.728143       7.019691       3.580315      -0.162415      31.728383 0.43365903E+03  0.10167870E+05                                 8.590685                            6.862855       0.313485       2.065194                    0.999773      29.521495      84.185246       0.641404       0.407279      -1.072335      -0.008396       0.008205      -0.005191       0.012835       0.013931      -0.005719       0.005062       0.037071       0.082820      -0.037664       0.008650       0.029013              9.461539       7.246203      -2.090252      -2.198208      13.973041      -1.028537       7.165372           0.005528
          263              C       5.636097       6.717546       2.495576       0.177866      37.956625 0.38185404E+03  0.87192271E+04                                10.157899                            6.704895      -0.064067       2.000124                    0.999624      26.064758      74.636657       0.607586       0.441487      -1.045352      -0.010469       0.029191      -0.020816       0.037350       0.003042       0.021160       0.015430       0.022516       0.008578      -0.025124      -0.006269       0.031392             13.401229       9.253422      -6.500272      -2.534382      23.675493       1.745264       7.274771          -0.001193
          264              C       6.205365       5.482754       2.210705       0.047236      44.739321 0.44780909E+03  0.10585500E+05                                11.107886                            7.207579      -0.134643       1.974169                    0.998966      26.991474      77.314083       0.595622       0.435028      -1.054687      -0.013803      -0.024896       0.015322       0.032328       0.041365       0.080561      -0.004516       0.080116       0.012993      -0.084442      -0.024805       0.109247             14.230633      10.572548      -3.865473      -4.926230      20.183416      -0.122798      11.935935           0.024580
          265              C       9.029084       4.826037      30.738334       0.069909      35.572902 0.43998953E+03  0.10357032E+05                                 9.537991                            7.093824      -0.221504       1.941643                    0.998767      27.013680      77.265859       0.606685       0.428894      -1.058226      -0.001769       0.013069       0.006850       0.014861      -0.006785      -0.012828       0.015149      -0.029736       0.016657      -0.023340      -0.004934       0.028274             11.428208       9.778189      -3.229575       0.321028      12.534803       5.534532      11.971633          -0.000890
          266              C       0.365594       4.138969      31.034356      -0.131380      33.307181 0.47569694E+03  0.11491470E+05                                 9.138763                            7.387343      -0.021299       1.969994                    0.998171      30.134262      89.160407       0.589364       0.430207      -1.050670       0.005471       0.000521      -0.028021       0.028555       0.018771       0.004021      -0.009155      -0.009590       0.058407      -0.030667       0.007969       0.022699             10.138026      11.067184      -3.491723       0.726605      10.061098       3.448395       9.285795           0.002120
          267              C       0.853963       3.162172      30.162172      -0.087215      32.489129 0.44196963E+03  0.10467307E+05                                 8.927727                            7.074523       0.121630       2.016845                    0.999554      29.284427      85.394036       0.609018       0.424652      -1.055591      -0.016725       0.026249      -0.010998       0.033010      -0.016344       0.001794      -0.001762       0.015109      -0.003084      -0.017508      -0.001317       0.018825              9.990558      10.483532      -2.366053       1.911923       9.557706       3.554029       9.930438          -0.001743
          268              C       0.174811       2.869685      28.993965      -0.091639      31.549972 0.43606548E+03  0.10326068E+05                                 8.838164                            7.093900      -0.122360       1.942632                    0.999006      29.498487      86.923468       0.597686       0.432763      -1.047226      -0.000667       0.025964       0.004960       0.026442       0.021309      -0.031158      -0.001328      -0.016150       0.004623      -0.040551       0.004140       0.036411              9.690219      10.172506      -2.033964       2.562806       8.618205       2.904872      10.279947          -0.001589
          269              C       8.870802       3.537438      28.668543      -0.005538      35.211592 0.43783442E+03  0.10247715E+05                                 9.326635                            6.967541      -0.001307       2.006321                    0.999224      27.176887      76.387064       0.629374       0.415796      -1.071244       0.024524       0.021525       0.030231       0.044482      -0.005683      -0.018812      -0.005607      -0.015261      -0.000175      -0.024955       0.009510       0.015445             11.104111       9.970160      -1.426278       2.793842       9.771833       5.052551      13.570341          -0.007829
          270              C       8.382226       4.518374      29.538024      -0.157486      35.691758 0.48170424E+03  0.11677550E+05                                 9.558284                            7.424375      -0.097129       1.934507                    0.998789      30.809131      91.429880       0.588795       0.429112      -1.050944       0.018863      -0.015278      -0.015003       0.028536       0.003442      -0.005101      -0.039754       0.014855      -0.061653      -0.050352       0.015758       0.034594             11.021038       8.748388      -1.302922       1.343008      11.199316       6.140314      13.115410           0.001188
          271              C       8.069648       3.162172      27.419572       0.576172      23.288044 0.27464558E+03  0.58157536E+04                                 7.501633                            5.895339      -0.216708       1.976029                    0.998878      22.970034      64.803265       0.609532       0.474544      -1.019504       0.001034      -0.021124      -0.066222       0.069517       0.043714      -0.062798      -0.053376      -0.001705      -0.022659      -0.067916      -0.038758       0.106674              8.473177       7.497095      -0.931027       1.917748       7.434720       3.199787      10.487716           0.003654
          272              C       8.655703      11.800199      31.174933       0.072346      36.049892 0.44199753E+03  0.10436226E+05                                 9.688042                            7.158039      -0.278136       1.922425                    0.998870      27.211974      78.444208       0.596737       0.434710      -1.052640       0.004805      -0.021311      -0.001029       0.021870       0.011198      -0.024216      -0.006066       0.007793      -0.021250      -0.025256      -0.005345       0.030601             11.871138       9.563163       4.651738      -0.736641      13.691921      -4.592903      12.358332          -0.000657
          273              C      -0.242574      12.536936      31.879507      -0.137868      31.851246 0.46013030E+03  0.10989049E+05                                 8.764000                            7.194846       0.196676       2.037248                    0.999333      29.692726      86.468374       0.607902       0.421884      -1.059109       0.018665      -0.000431      -0.020522       0.027744      -0.022020       0.010436       0.000946      -0.009224       0.078897      -0.036859       0.007671       0.029188              9.743623       9.640870       4.307931       0.255416      10.361140      -1.713883       9.228859           0.001670
          274              C       0.602225      13.399221      31.207374      -0.082900      30.653163 0.42636237E+03  0.99874855E+04                                 8.521502                            6.907487       0.210439       2.048633                    0.999758      28.761424      82.871157       0.623069       0.419655      -1.060822      -0.016682      -0.022025      -0.016578       0.032221       0.009789       0.008527      -0.000154       0.007445      -0.002383      -0.012604      -0.001683       0.014286              9.434302       8.607238       3.556056       0.772438       9.262880      -1.413543      10.432789          -0.000203
          275              C       0.489278      13.568919      29.836412      -0.087634      30.587641 0.45494420E+03  0.10890179E+05                                 8.714881                            7.304743      -0.127076       1.943167                    0.998876      29.575410      87.683002       0.581763       0.439828      -1.042774      -0.007501      -0.016632       0.009639       0.020634      -0.005983      -0.015406      -0.007940      -0.016933      -0.075464      -0.033484       0.010294       0.023190              9.428919       8.828416       2.422231       1.148402       7.686228      -1.219853      11.772114           0.000655
          276              C      -0.535539      12.956351      29.147045      -0.014886      36.511770 0.45013762E+03  0.10640905E+05                                 9.669763                            7.137623       0.058511       2.034677                    0.999163      27.305637      77.893394       0.610492       0.424417      -1.062559       0.001246      -0.020203       0.046617       0.050822      -0.006240      -0.008303       0.007305       0.005675      -0.068777      -0.025730       0.004682       0.021048             11.842557       9.398962       2.927756       0.332627       9.231132      -4.116582      16.897577          -0.000262
          277              C       8.471693      12.070612      29.820530      -0.144686      34.655228 0.46459431E+03  0.11155273E+05                                 9.364515                            7.280825      -0.003789       1.975571                    0.998769      30.059364      88.619154       0.596185       0.427877      -1.052279       0.023914       0.009980      -0.012453       0.028751      -0.017782       0.013437       0.031252      -0.007798      -0.075107      -0.049052       0.012109       0.036943             10.947570       8.790123       2.847254      -0.802990      10.476723      -5.227019      13.575864           0.001690
          278              C       9.130964      13.233662      27.680788       0.642153      23.309825 0.25287936E+03  0.52899354E+04                                 7.712488                            5.778730      -0.329375       1.952727                    0.998785      22.679629      65.374103       0.591271       0.495202      -1.000216      -0.001364       0.003686      -0.070355       0.070464      -0.029347      -0.015220       0.042119      -0.118603      -0.191974      -0.076004      -0.033569       0.109573              9.134767       9.219123       1.211497       0.453067       5.443848      -2.065864      12.741329          -0.000250
          279              C       4.170047      11.144863       2.736179       0.075930      35.762805 0.43532569E+03  0.10230728E+05                                 9.604122                            7.075958      -0.252343       1.932244                    0.998822      26.981112      77.375563       0.604264       0.431308      -1.055632       0.002271      -0.016948      -0.004925       0.017795      -0.005140      -0.026519       0.005964      -0.015652       0.006514      -0.030463       0.003655       0.026808             11.772966      12.233811      -4.932209      -1.298046      11.088950       4.419139      11.996136          -0.000455
          280              C       2.987469      11.696725       2.255987      -0.137950      32.760262 0.46526826E+03  0.11156305E+05                                 8.978570                            7.262078       0.094175       2.004318                    0.999042      29.885387      87.553347       0.600952       0.425059      -1.055832      -0.012859       0.002124       0.027364       0.030309       0.015755       0.008217      -0.009521      -0.008900       0.055295      -0.028802       0.006732       0.022070             10.141234      11.783006      -3.853773       0.148370       9.072434       2.751804       9.568262           0.001367
          281              C       2.208709      12.509343       3.075793      -0.078812      31.064357 0.44045761E+03  0.10432627E+05                                 8.702236                            7.091132       0.108262       2.017706                    0.999121      29.165071      85.319139       0.604030       0.428113      -1.052435       0.018798      -0.028925       0.015317       0.037744      -0.005005       0.012126      -0.000343       0.020102      -0.008045      -0.011730      -0.007380       0.019110              9.739916      10.155852      -2.991867       0.730246       8.639163       2.513199      10.424734          -0.000194
          282              C       2.603491      12.812867       4.367343      -0.092216      31.328687 0.45927645E+03  0.11043997E+05                                 8.913098                            7.368689      -0.257555       1.902690                    0.997466      29.903901      89.493346       0.574535       0.443341      -1.038437       0.008724      -0.019764      -0.010104       0.023850       0.015743      -0.019381      -0.003592      -0.037607      -0.076090      -0.037810      -0.001100       0.038911              9.824204      10.611373      -2.054629       1.668428       7.513307       1.984172      11.347933           0.000598
          283              C       3.790741      12.285838       4.839424      -0.013685      37.066426 0.45247631E+03  0.10712668E+05                                 9.753575                            7.151914      -0.049785       1.996114                    0.999041      27.438351      78.394654       0.610273       0.423916      -1.062614      -0.019113      -0.028634      -0.043414       0.055407       0.000396      -0.009490      -0.009293      -0.010306      -0.042093      -0.020586       0.004553       0.016033             11.928990      11.118778      -2.249736       1.662014       8.765542       4.482948      15.902650          -0.000119
          284              C       4.566524      11.453906       4.038542      -0.149109      35.167688 0.46653982E+03  0.11210629E+05                                 9.439258                            7.281873       0.022641       1.980142                    0.999301      30.163167      88.880060       0.598048       0.426215      -1.053591      -0.027627       0.002556       0.016803       0.032436       0.016753       0.005860      -0.039237      -0.002706      -0.065962      -0.050988       0.009089       0.041899             11.029748       9.864729      -2.764271      -0.669861       9.648103       5.333470      13.576412           0.001473
          285              C       4.300153      12.622475       6.214779       0.638451      23.476469 0.25399163E+03  0.53156379E+04                                 7.736635                            5.783135      -0.335642       1.949348                    0.998758      22.690623      65.284384       0.592696       0.493786      -1.001573       0.016776       0.008562       0.070786       0.073249       0.021864      -0.028311      -0.047096      -0.125541      -0.159874      -0.078828      -0.030638       0.109466              9.154019       9.524519      -0.783144       1.345453       5.581799       2.448901      12.355740           0.000185
          286              C       5.855397       4.322463       3.108234       0.074800      35.212798 0.43148667E+03  0.10108495E+05                                 9.475139                            7.025462      -0.256506       1.932613                    0.998660      26.843337      76.621385       0.609500       0.428957      -1.058078       0.002445       0.016052      -0.006805       0.017605      -0.002352      -0.015960      -0.020168      -0.027094      -0.008159      -0.029168      -0.000181       0.029349             11.373459       8.381046       2.701896       1.311989      14.120725      -5.040721      11.618605          -0.000254
          287              C       4.915243       3.416029       2.662511      -0.134629      33.329606 0.46746287E+03  0.11256399E+05                                 9.157527                            7.325933      -0.079597       1.949268                    0.998090      30.245567      89.684963       0.590804       0.430537      -1.049253      -0.004275      -0.007247       0.027439       0.028700      -0.029553       0.001281      -0.002092       0.016753       0.047618      -0.038668       0.015200       0.023468             10.242288       9.292414       3.831227       1.657856      12.126059      -2.789856       9.308392           0.000680
          288              C       4.560820       2.305406       3.423180      -0.090270      32.566506 0.44161187E+03  0.10455251E+05                                 8.909382                            7.042253       0.066163       1.996341                    0.999562      29.386386      85.637462       0.614325       0.421128      -1.057941       0.015696       0.026854       0.015334       0.034678       0.011247      -0.002145       0.002778      -0.002591      -0.015399      -0.010845      -0.003066       0.013910              9.996050       8.916260       2.483409       2.655944      10.786055      -2.998528      10.285835           0.001539
          289              C       5.188286       2.094318       4.645117      -0.098793      32.159804 0.44373573E+03  0.10543496E+05                                 8.936506                            7.139310      -0.065793       1.956935                    0.999323      29.604568      87.111378       0.598448       0.430744      -1.049456      -0.004003       0.026300      -0.004105       0.026918      -0.019217      -0.033534      -0.005977       0.000121      -0.003624      -0.041483       0.005251       0.036232              9.845440       8.706619       2.107818       3.242766       9.715757      -2.472705      11.113945           0.002286
          290              C       6.138827       2.970400       5.122605      -0.005252      35.822732 0.43186994E+03  0.10068312E+05                                 9.418503                            6.905562       0.030751       2.017384                    0.999280      27.012942      75.648945       0.634492       0.414072      -1.072911      -0.024229       0.017141      -0.034510       0.045517       0.003463      -0.019818      -0.001298      -0.000362      -0.017223      -0.021843       0.002357       0.019486             11.378932       8.464803       1.441379       3.454310      10.855442      -4.869345      14.816551           0.006230
          291              C       6.470673       4.098959       4.340647      -0.158803      35.230362 0.47046760E+03  0.11316433E+05                                 9.413728                            7.293454       0.050836       1.983347                    0.999102      30.422978      89.373267       0.600562       0.424002      -1.056109      -0.015649      -0.021794       0.012771       0.029715       0.003114      -0.011117       0.036762       0.017213      -0.049057      -0.047757       0.016889       0.030868             10.816344       7.799012       1.274772       2.007123      11.620948      -5.560107      13.029073           0.001312
          292              C       6.817134       2.708265       6.426658       0.578154      23.922868 0.27257998E+03  0.57580199E+04                                 7.641788                            5.870982      -0.198210       1.984782                    0.999195      22.784040      64.087443       0.611460       0.474197      -1.020241      -0.008089      -0.021003       0.069028       0.072604      -0.053319      -0.060198       0.046906       0.003627      -0.063765      -0.067643      -0.040860       0.108503              8.764820       7.259888       1.200506       2.198809       7.515833      -3.066924      11.518738          -0.005377
          293              N       2.371747       6.076006      16.821569      -0.241725      37.035437 0.57134703E+03  0.14123431E+05                                 9.282132                            7.781066       0.207907       2.070906                    0.999583      28.818098      80.065399       0.623529       0.397383      -1.096429       0.038671      -0.143015      -0.012137       0.148647       0.049401       0.014623      -0.007426       0.184353       0.208215      -0.139838       0.057561       0.082277              9.876554       8.009680      -0.428863       4.149220       9.280012       0.673237      12.339970           0.135772
          294              N       2.975688       8.207575      18.663598      -0.236696      41.172222 0.59100913E+03  0.14725234E+05                                10.029403                            7.921407       0.151407       2.050230                    0.999511      28.985597      80.699868       0.617442       0.398145      -1.096525       0.100471       0.016337       0.117028       0.155103      -0.022123      -0.085831      -0.011477      -0.102368      -0.163988      -0.129015       0.045396       0.083619             11.992111       7.380217      -0.963328       1.512171      21.457713      -0.147218       7.138404           0.185328
          295              N       1.612229      10.031480      16.907402      -0.260608      40.752666 0.60365116E+03  0.15142746E+05                                 9.957042                            8.033278       0.075794       2.025274                    0.999025      29.363910      82.434968       0.609055       0.400895      -1.092996      -0.031482       0.152617       0.004813       0.155905       0.035615       0.020746      -0.004512       0.186291       0.230873      -0.138516       0.048114       0.090402             11.069966      10.843093      -0.177850       5.110626       9.719843       1.039246      12.646964           0.116621
          296              N       0.876056       7.864040      15.130592      -0.233885      41.595284 0.57776566E+03  0.14316672E+05                                10.102785                            7.834614       0.168454       2.058335                    0.999521      28.782866      79.966258       0.620442       0.398396      -1.096143      -0.105650      -0.022186      -0.115985       0.158451      -0.017233      -0.087494      -0.016124      -0.088412      -0.196153      -0.132568       0.052428       0.080140             12.212985       8.227030      -3.309472       1.420024      21.334429       0.497700       7.077494           0.174588
          297              N       1.865754       7.720556      33.717819      -0.241703      37.034610 0.57133168E+03  0.14122966E+05                                 9.282043                            7.780999       0.207904       2.070911                    0.999583      28.817612      80.063968       0.623526       0.397387      -1.096426      -0.038630       0.142970      -0.012126       0.148592       0.049358      -0.014626       0.007415       0.184327       0.208173      -0.139798       0.057534       0.082264              9.876456       8.009603      -0.428878      -4.149170       9.279923      -0.673203      12.339842           0.135968
          298              N       1.261813       5.588987       1.767348      -0.236637      41.169788 0.59096691E+03  0.14723926E+05                                10.029082                            7.921176       0.151461       2.050258                    0.999511      28.984445      80.696085       0.617445       0.398151      -1.096520      -0.100454      -0.016329       0.116929       0.155017      -0.022124       0.085779       0.011469      -0.102401      -0.163757      -0.128942       0.045347       0.083595             11.991710       7.379986      -0.963297      -1.512108      21.456967       0.147223       7.138179           0.185749
          299              N       2.625272       3.765082       0.011152      -0.260586      40.751786 0.60363574E+03  0.15142272E+05                                 9.956950                            8.033215       0.075787       2.025276                    0.999025      29.363447      82.433604       0.609053       0.400899      -1.092992       0.031487      -0.152565       0.004817       0.155855       0.035622      -0.020755       0.004514       0.186223       0.230819      -0.138479       0.048088       0.090391             11.069855      10.842968      -0.177830      -5.110551       9.719772      -1.039261      12.646824           0.116863
          300              N       3.361445       5.932522      32.026842      -0.233986      41.599174 0.57782817E+03  0.14318637E+05                                10.103457                            7.835070       0.168410       2.058300                    0.999521      28.784400      79.972203       0.620419       0.398399      -1.096138       0.105675       0.022176      -0.116019       0.158491      -0.017217       0.087553       0.016126      -0.088411      -0.196255      -0.132637       0.052487       0.080150             12.213889       8.227527      -3.309765      -1.420075      21.336256      -0.497753       7.077882           0.174202
          301              N       6.793154       7.720556      16.970931      -0.241723      37.035328 0.57134501E+03  0.14123370E+05                                 9.282120                            7.781056       0.207912       2.070909                    0.999583      28.818039      80.065222       0.623528       0.397384      -1.096429      -0.038670       0.143009       0.012136       0.148642       0.049399       0.014623      -0.007426       0.184348       0.208210      -0.139834       0.057559       0.082275              9.876542       8.009668      -0.428862       4.149213       9.280000       0.673236      12.339959           0.135777
          302              N       6.189213       5.588987      15.128902      -0.236689      41.171895 0.59100336E+03  0.14725063E+05                                10.029387                            7.921396       0.151398       2.050228                    0.999511      28.985410      80.699422       0.617439       0.398148      -1.096522      -0.100467      -0.016336      -0.117019       0.155093      -0.022122      -0.085830      -0.011476      -0.102360      -0.163972      -0.129011       0.045398       0.083612             11.992091       7.380204      -0.963324       1.512169      21.457677      -0.147224       7.138393           0.185328
          303              N       7.552672       3.765082      16.885098      -0.260606      40.752527 0.60364878E+03  0.15142672E+05                                 9.957027                            8.033268       0.075798       2.025276                    0.999025      29.363842      82.434764       0.609055       0.400896      -1.092995       0.031480      -0.152613      -0.004813       0.155900       0.035613       0.020745      -0.004512       0.186287       0.230868      -0.138513       0.048113       0.090400             11.069948      10.843075      -0.177852       5.110616       9.719831       1.039241      12.646938           0.116624
          304              N       8.288845       5.932522      18.661908      -0.233884      41.595191 0.57776413E+03  0.14316624E+05                                10.102772                            7.834605       0.168458       2.058336                    0.999521      28.782823      79.966104       0.620442       0.398396      -1.096143       0.105647       0.022186       0.115980       0.158445      -0.017233      -0.087490      -0.016123      -0.088412      -0.196145      -0.132563       0.052424       0.080139             12.212970       8.227018      -3.309468       1.420019      21.334408       0.497703       7.077484           0.174600
          305              N       7.299147       6.076006       0.074681      -0.241736      37.036220 0.57136011E+03  0.14123844E+05                                 9.282275                            7.781163       0.207939       2.070911                    0.999583      28.818413      80.066679       0.623523       0.397384      -1.096428       0.038667      -0.142947       0.012139       0.148581       0.049382      -0.014658       0.007420       0.184240       0.208187      -0.139776       0.057495       0.082280              9.876722       8.009824      -0.428866      -4.149329       9.280140      -0.673253      12.340203           0.136522
          306              N       7.903088       8.207575      32.025152      -0.236680      41.172362 0.59100819E+03  0.14725220E+05                                10.029478                            7.921439       0.151390       2.050224                    0.999511      28.985522      80.699964       0.617436       0.398149      -1.096521       0.100409       0.016328      -0.116965       0.155015      -0.022121       0.085743       0.011466      -0.102375      -0.163983      -0.128928       0.045310       0.083618             11.992236       7.380264      -0.963360      -1.512180      21.457996       0.147206       7.138447           0.186276
          307              N       6.539629      10.031480      -0.011152      -0.260622      40.753477 0.60366392E+03  0.15143156E+05                                 9.957194                            8.033379       0.075822       2.025278                    0.999025      29.364203      82.436212       0.609049       0.400897      -1.092994      -0.031457       0.152563      -0.004796       0.155846       0.035580      -0.020775       0.004491       0.186230       0.230811      -0.138463       0.048055       0.090409             11.070155      10.843289      -0.177850      -5.110751       9.719969      -1.039270      12.647207           0.117422
          308              N       5.803456       7.864040       1.765658      -0.233870      41.595145 0.57776119E+03  0.14316541E+05                                10.102793                            7.834605       0.168483       2.058344                    0.999521      28.782703      79.965882       0.620439       0.398398      -1.096141      -0.105618      -0.022187       0.115898       0.158366      -0.017253       0.087425       0.016107      -0.088460      -0.195976      -0.132483       0.052343       0.080141             12.213020       8.227031      -3.309491      -1.420015      21.334541      -0.497707       7.077489           0.175505
          309              O       2.124500       3.827166      23.546614      -0.462533      23.675328 0.37466120E+03  0.82196049E+04                                 6.333383                            5.868305       0.826152       2.318634                    0.999517      26.031110      65.120519       0.809983       0.344681      -1.151970       0.025890      -0.007025       0.001272       0.026856      -0.012148       0.027062       0.023133       0.029989      -0.119564      -0.059020       0.014724       0.044296              6.294191       7.522189      -1.533452      -1.189480       5.464172       0.248145       5.896213           0.172412
          310              O       3.580702       2.178477      23.954827      -0.641524      41.599770 0.64842509E+03  0.16348345E+05                                 9.591249                            7.949982       0.230093       2.095253                    0.995303      29.557243      79.772832       0.664643       0.365514      -1.132983       0.038177       0.077112      -0.041892       0.095701      -0.010383       0.052303       0.002451      -0.060757      -0.083552      -0.075407       0.028250       0.047156             11.015233       7.254759      -1.234560       0.981694      11.569431      -6.222248      14.221507           0.043642
          311              O       3.102015      12.894267      23.538842      -0.618222      36.861306 0.56209759E+03  0.13674676E+05                                 8.806792                            7.357704       0.381664       2.165896                    0.995558      28.396132      75.284733       0.697103       0.361164      -1.136370       0.044805      -0.050492      -0.030616       0.074123      -0.008151      -0.027638      -0.041166      -0.004743      -0.201607      -0.088531       0.037987       0.050543              9.891761      11.998214       0.476618      -4.313714       5.952883      -0.063187      11.724185           0.000085
          312              O       5.833007       0.020695      23.608792      -0.654397      47.833623 0.71407605E+03  0.18438419E+05                                10.550615                            8.353201       0.060807       2.044617                    0.995092      29.676937      80.992869       0.647343       0.366431      -1.132549      -0.058934      -0.003704      -0.061718       0.085417       0.006444       0.043522      -0.012106      -0.084751      -0.187476      -0.088504       0.013721       0.074783             12.500480      14.033246       2.373965       6.075391       7.971438       2.920263      15.496755           0.000627
          313              O       8.454461      13.262635       9.903906      -0.681176      47.473127 0.72291828E+03  0.18718936E+05                                10.462848                            8.380237       0.153156       2.066184                    0.995072      30.097048      82.177836       0.649321       0.364296      -1.134527       0.060409      -0.002959       0.065342       0.089037      -0.009957       0.052353       0.009255      -0.112185      -0.126788      -0.092178       0.013854       0.078324             12.330470      12.136178      -1.859128       5.047035       7.964281      -3.552326      16.890950           0.001588
          314              O       0.534853      12.283079      10.361456      -0.595264      34.334989 0.51375971E+03  0.12210233E+05                                 8.355602                            6.998176       0.573530       2.239726                    0.996521      27.612017      72.150414       0.720944       0.357471      -1.140287      -0.035748      -0.044781       0.031245       0.065265       0.005298      -0.008285       0.044287       0.009506      -0.210742      -0.087689       0.040022       0.047667              9.271270      12.896677      -0.616707      -3.142575       5.629821      -0.294490       9.287312          -0.000030
          315              O       1.430466       1.703875       9.778536      -0.641524      42.302488 0.65095225E+03  0.16404217E+05                                 9.676439                            7.927921       0.332428       2.124588                    0.996809      29.539358      79.328754       0.671273       0.362077      -1.137310      -0.039154       0.083620       0.042067       0.101464       0.015617       0.045486       0.007810      -0.045859      -0.095837      -0.066726       0.015313       0.051413             11.231762       7.210960       1.332945       0.979377      11.936498       6.543852      14.547829           0.065243
          316              O       2.857403       3.399473      10.113419      -0.445826      23.191518 0.35744297E+03  0.77482111E+04                                 6.243947                            5.718624       0.887124       2.344158                    0.999593      25.687203      63.822737       0.823576       0.343090      -1.153595      -0.026064      -0.011596      -0.000512       0.028532       0.005919       0.025308      -0.024267       0.035545      -0.136817      -0.061816       0.014346       0.047470              6.245031       7.138706       1.697628      -1.425150       5.520493      -0.449059       6.075893           0.177162
          317              O       2.113001       9.969396       6.650364      -0.462542      23.676168 0.37467807E+03  0.82200659E+04                                 6.333505                            5.868412       0.826095       2.318607                    0.999517      26.031738      65.122412       0.809981       0.344679      -1.151973      -0.025888       0.007023       0.001268       0.026854      -0.012149      -0.027072      -0.023165       0.029996      -0.119666      -0.059069       0.014753       0.044316              6.294314       7.522346      -1.533490       1.189510       5.464270      -0.248149       5.896325           0.172439
          318              O       0.656799      11.618085       7.058577      -0.641538      41.601420 0.64845574E+03  0.16349324E+05                                 9.591521                            7.950187       0.230035       2.095229                    0.995303      29.557777      79.774986       0.664632       0.365515      -1.132981      -0.038174      -0.077109      -0.041896       0.095698      -0.010377      -0.052309      -0.002447      -0.060770      -0.083536      -0.075413       0.028255       0.047158             11.015566       7.254959      -1.234590      -0.981720      11.569764       6.222474      14.221975           0.043638
          319              O       1.135486       0.902295       6.642592      -0.618223      36.861224 0.56209655E+03  0.13674643E+05                                 8.806773                            7.357693       0.381670       2.165898                    0.995558      28.396118      75.284655       0.697104       0.361163      -1.136371      -0.044802       0.050491      -0.030620       0.074123      -0.008150       0.027637       0.041166      -0.004743      -0.201608      -0.088531       0.037987       0.050543              9.891731      11.998184       0.476617       4.313688       5.952879       0.063184      11.724130           0.000069
          320              O       8.949193      -0.020695       6.712542      -0.654400      47.833883 0.71408080E+03  0.18438574E+05                                10.550653                            8.353229       0.060803       2.044615                    0.995092      29.677012      80.993169       0.647341       0.366431      -1.132549       0.058934       0.003703      -0.061723       0.085421       0.006444      -0.043521       0.012108      -0.084746      -0.187472      -0.088502       0.013722       0.074780             12.500524      14.033289       2.373972      -6.075411       7.971473      -2.920282      15.496808           0.000676
          321              O       5.637840       0.533927      26.800156      -0.681175      47.472067 0.72289929E+03  0.18718304E+05                                10.462666                            8.380104       0.153204       2.066205                    0.995072      30.096731      82.176419       0.649329       0.364294      -1.134530      -0.060404       0.002965       0.065343       0.089034      -0.009954      -0.052353      -0.009261      -0.112195      -0.126799      -0.092181       0.013850       0.078330             12.330240      12.135966      -1.859097      -5.046940       7.964135       3.552239      16.890619           0.001493
          322              O       3.702648       1.513483      27.257706      -0.595268      34.334870 0.51375804E+03  0.12210180E+05                                 8.355571                            6.998155       0.573556       2.239733                    0.996521      27.612040      72.150370       0.720946       0.357470      -1.140288       0.035748       0.044780       0.031247       0.065265       0.005298       0.008284      -0.044287       0.009514      -0.210743      -0.087690       0.040026       0.047664              9.271228      12.896601      -0.616709       3.142553       5.629802       0.294484       9.287282          -0.000050
          323              O       2.807035      12.092687      26.674786      -0.641526      42.302619 0.65095468E+03  0.16404288E+05                                 9.676436                            7.927918       0.332431       2.124590                    0.996809      29.539472      79.329004       0.671275       0.362075      -1.137312       0.039154      -0.083620       0.042065       0.101463       0.015607      -0.045499      -0.007814      -0.045859      -0.095842      -0.066738       0.015326       0.051412             11.231762       7.210958       1.332941      -0.979384      11.936469      -6.543851      14.547859           0.065150
          324              O       1.380098      10.397089      27.009669      -0.445817      23.191716 0.35744682E+03  0.77483099E+04                                 6.243939                            5.718617       0.887152       2.344164                    0.999593      25.687541      63.823488       0.823585       0.343085      -1.153600       0.026062       0.011599      -0.000516       0.028531       0.005915      -0.025305       0.024294       0.035567      -0.136882      -0.061847       0.014360       0.047487              6.245023       7.138695       1.697621       1.425152       5.520478       0.449063       6.075896           0.177140
          325              O       7.040401       9.969396      10.245886      -0.462566      23.677067 0.37469577E+03  0.82205269E+04                                 6.333497                            5.868404       0.826227       2.318633                    0.999517      26.033146      65.125593       0.810014       0.344661      -1.151991      -0.025876       0.007017      -0.001283       0.026841      -0.012156       0.027098       0.023282       0.030079      -0.119867      -0.059207       0.014822       0.044386              6.294304       7.522333      -1.533486      -1.189507       5.464263       0.248146       5.896317           0.172466
          326              O       5.584199      11.618085       9.837673      -0.641541      41.601865 0.64846341E+03  0.16349555E+05                                 9.591539                            7.950195       0.230040       2.095228                    0.995303      29.558082      79.775730       0.664637       0.365512      -1.132984      -0.038165      -0.077114       0.041883       0.095693      -0.010349       0.052325       0.002447      -0.060793      -0.083494      -0.075426       0.028280       0.047147             11.015591       7.254967      -1.234596       0.981726      11.569797      -6.222501      14.222011           0.043635
          327              O       6.062886       0.902295      10.253658      -0.618222      36.861246 0.56209696E+03  0.13674657E+05                                 8.806780                            7.357698       0.381663       2.165896                    0.995558      28.396121      75.284692       0.697103       0.361164      -1.136370      -0.044804       0.050493       0.030616       0.074123      -0.008151      -0.027637      -0.041166      -0.004742      -0.201608      -0.088531       0.037988       0.050543              9.891739      11.998194       0.476617      -4.313694       5.952884      -0.063182      11.724138           0.000092
          328              O       4.021793      -0.020695      10.183708      -0.654399      47.834023 0.71408331E+03  0.18438659E+05                                10.550681                            8.353250       0.060786       2.044609                    0.995092      29.677050      80.993366       0.647340       0.366432      -1.132548       0.058934       0.003706       0.061719       0.085418       0.006446       0.043522      -0.012109      -0.084748      -0.187468      -0.088502       0.013721       0.074781             12.500559      14.033327       2.373978       6.075431       7.971494       2.920293      15.496856           0.000685
          329              O       0.710440       0.533927      23.888594      -0.681175      47.472820 0.72291232E+03  0.18718736E+05                                10.462793                            8.380194       0.153174       2.066191                    0.995072      30.096954      82.177381       0.649324       0.364295      -1.134528      -0.060412       0.002962      -0.065338       0.089036      -0.009958       0.052354       0.009259      -0.112192      -0.126783      -0.092180       0.013853       0.078327             12.330411      12.136078      -1.859121       5.047006       7.964249      -3.552323      16.890905           0.001562
          330              O       8.630048       1.513483      23.431044      -0.595260      34.334634 0.51375354E+03  0.12210047E+05                                 8.355537                            6.998128       0.573549       2.239733                    0.996521      27.611915      72.149968       0.720947       0.357470      -1.140288       0.035751       0.044783      -0.031237       0.065264       0.005299      -0.008284       0.044290       0.009507      -0.210734      -0.087689       0.040020       0.047668              9.271190      12.896543      -0.616703      -3.142534       5.629784      -0.294491       9.287243           0.000110
          331              O       7.734435      12.092687      24.013964      -0.641539      42.303106 0.65096366E+03  0.16404574E+05                                 9.676518                            7.927980       0.332426       2.124585                    0.996809      29.539634      79.329640       0.671272       0.362076      -1.137311       0.039154      -0.083616      -0.042062       0.101459       0.015613       0.045501       0.007811      -0.045886      -0.095832      -0.066744       0.015324       0.051420             11.231867       7.211012       1.332951       0.979388      11.936581       6.543927      14.548009           0.065113
          332              O       6.307498      10.397089      23.679081      -0.445806      23.191146 0.35743557E+03  0.77480072E+04                                 6.243860                            5.718547       0.887137       2.344164                    0.999594      25.687093      63.822192       0.823586       0.343087      -1.153597       0.026066       0.011601       0.000516       0.028535       0.005923       0.025309      -0.024270       0.035557      -0.136773      -0.061809       0.014339       0.047470              6.244943       7.138609       1.697601      -1.425124       5.520415      -0.449053       6.075805           0.177190
          333              O       7.051900       3.827166      27.142136      -0.462635      23.673301 0.37461808E+03  0.82183660E+04                                 6.332724                            5.867707       0.826679       2.318813                    0.999517      26.031495      65.118866       0.810084       0.344651      -1.152004       0.025842      -0.007033      -0.001298       0.026813      -0.012131      -0.027059      -0.023187       0.030024      -0.119827      -0.059109       0.014773       0.044337              6.293532       7.521414      -1.533299       1.189313       5.463645      -0.248161       5.895536          -0.175872
          334              O       8.508102       2.178477      26.733923      -0.641681      41.605108 0.64853006E+03  0.16351630E+05                                 9.591901                            7.950507       0.230254       2.095261                    0.995304      29.559908      79.781204       0.664637       0.365503      -1.132993       0.038154       0.077127       0.041866       0.095692      -0.010319      -0.052369      -0.002437      -0.060881      -0.083503      -0.075487       0.028313       0.047174             11.016014       7.255219      -1.234553      -0.981678      11.570163       6.222737      14.222661          -0.044327
          335              O       8.029415      12.894267      27.149908      -0.618221      36.861356 0.56209854E+03  0.13674707E+05                                 8.806806                            7.357715       0.381646       2.165891                    0.995558      28.396139      75.284819       0.697101       0.361164      -1.136370       0.044802      -0.050486       0.030618       0.074119      -0.008154       0.027636       0.041166      -0.004745      -0.201607      -0.088530       0.037987       0.050544              9.891779      11.998231       0.476619       4.313724       5.952892       0.063180      11.724215          -0.000373
          336              O       0.905607       0.020695      27.079958      -0.654389      47.834284 0.71408767E+03  0.18438809E+05                                10.550741                            8.353292       0.060766       2.044600                    0.995093      29.677110      80.993747       0.647336       0.366433      -1.132547      -0.058936      -0.003702       0.061719       0.085419       0.006450      -0.043517       0.012107      -0.084744      -0.187450      -0.088494       0.013718       0.074776             12.500644      14.033403       2.373992      -6.075483       7.971529      -2.920320      15.496999          -0.001003
          337              O       3.527061      13.262635       6.992344      -0.681181      47.473193 0.72291927E+03  0.18718964E+05                                10.462848                            8.380235       0.153174       2.066189                    0.995072      30.097084      82.177891       0.649322       0.364296      -1.134528       0.060408      -0.002959      -0.065347       0.089040      -0.009956      -0.052354      -0.009255      -0.112186      -0.126794      -0.092179       0.013854       0.078325             12.330473      12.136171      -1.859128      -5.047035       7.964282       3.552330      16.890967           0.001583
          338              O       5.462253      12.283079       6.534794      -0.595266      34.334968 0.51375929E+03  0.12210219E+05                                 8.355594                            6.998169       0.573544       2.239730                    0.996521      27.612021      72.150382       0.720945       0.357471      -1.140287      -0.035748      -0.044781      -0.031250       0.065267       0.005298       0.008283      -0.044287       0.009506      -0.210741      -0.087689       0.040021       0.047668              9.271261      12.896658      -0.616707       3.142574       5.629816       0.294489       9.287310          -0.000052
          339              O       6.357866       1.703875       7.117714      -0.641522      42.302349 0.65094955E+03  0.16404139E+05                                 9.676448                            7.927929       0.332412       2.124584                    0.996809      29.539214      79.328461       0.671269       0.362079      -1.137308      -0.039160       0.083615      -0.042075       0.101466       0.015630      -0.045480      -0.007807      -0.045851      -0.095856      -0.066722       0.015302       0.051420             11.231778       7.210966       1.332941      -0.979373      11.936508      -6.543863      14.547859           0.065251
          340              O       7.784803       3.399473       6.782831      -0.445809      23.191050 0.35743384E+03  0.77479708E+04                                 6.243917                            5.718598       0.887080       2.344151                    0.999593      25.686635      63.821340       0.823567       0.343095      -1.153589      -0.026070      -0.011596       0.000502       0.028537       0.005923      -0.025304       0.024223       0.035515      -0.136730      -0.061765       0.014323       0.047442              6.245001       7.138673       1.697618       1.425145       5.520467       0.449059       6.075864           0.177175

******************************************************
Auxiliary information for the entire system
The total spin magnetic moment of the unit cell is   4.423028
The total net atomic charge of the unit cell is   -0.000001
Accuracy of reproducing the electrostatic potential in the unit cell:
  The inner radius (bohr) =    5.0000
  The outer radius (bohr) =   12.0000
  Valid grid points have density less than (e/(bohr^3)) =    0.0001
  The number of valid grid points were=        98948
  The rms potential error without charges in kcal/mol is=      4.21506
  The rms potential error with partial charges in kcal/mol is=      0.58232
  The RRMSE value at monopole order=      0.13815
  The rms potential error with partial charges and cloud penetration in kcal/mol is=      0.58187
  The RRMSE value at monopole order with cloud penetration is=      0.13805
  The rms potential error with partial charges and atomic dipoles in kcal/mol is=      0.34250
  The RRMSE value at dipole order=      0.08126
  The rms potential error with partial charges, atomic dipoles and cloud penetration in kcal/mol is=      0.33636
  The RRMSE value at dipole order with cloud penetration=      0.07980

******************************************************
The electron densities and ab initio electrostatic potential were computed in VASP using the PBE functional and
projector augmented wave method. See the main text of the journal article for a description of computational details.
The atomic charges, dipoles, and quadrupoles were computed with the DDEC6 method as described in
(a) T. A. Manz and N. Gabaldon Limas, RSC Adv. 6 (2016) 47771-47801 DOI: 10.1039/c6ra04656h
(b) N. Gabaldon Limas and T. A. Manz, RSC Adv. 8 (2018) 2678-2707 DOI: 10.1039/c7ra11829e.
For each atom in the material, the electron cloud parameters were fit to the spherically averaged atom-in-material
electron density using radial positions for which this density was between 10^-4 and 10^-2 electrons per cubic bohr.
The polarizabilities, dispersion coefficients, and quantum Drude oscillator (QDO) parameters were fit using the MCLF method.
The magnetic structure of the system was optimized in VASP from the default ferromagnetic initial guess using spin polarization.
The atomic spin moments (ASMs) were computed on this optimized magnetic structure using the DDEC6 partition as inputs
to the method of T. A. Manz and D. S. Sholl, J. Chem. Theory Comput. 7 (2011) 4146-4164 DOI: 10.1021/ct200539n.
The RMSE and RRMSE were computed using a uniform grid with Ewald summation.
