# Supplementary material for: A collection of forcefield precursors for metal–organic frameworks
Source: RSC Adv. 2019 Nov 13;9(63):36492–507. doi: 10.1039/c9ra07327b (PMC9075174; doi:10.1039/c9ra07327b)
Supplement: RA-009-C9RA07327B-s4863 [file RA-009-C9RA07327B-s4863.xyz]

   96
jmolscript: load "" {1 1 1} spacegroup "x,y,z" unitcell [{      7.459500     0.000000     0.000000 }, {     -0.262497    11.470997     0.000000 }, {     -0.283619    -2.570795    16.272437 }]
Pr     5.510162     6.599616     0.080549     2.089020
Pr     1.403222     2.300586    16.191888     2.089020
H      2.114134     3.432776     6.683090     0.137373
H      0.408323     2.794919     8.360778     0.131781
H      6.867688    -1.690883    11.138483     0.133646
H      0.331165     7.633738    11.444405     0.131190
H      2.893960    -0.301883     7.893759     0.290288
H      5.759086     1.112406     8.627646     0.105294
H      4.108239     2.246415     9.843197     0.107539
H      4.399603     2.649463    12.113202     0.109465
H      0.529382     0.775891    11.999295     0.123293
H      5.807979     3.503165     6.753061     0.109549
H      6.404450     5.351456     5.465912     0.099403
H      5.425373     5.697230     3.371649     0.106027
H      3.188903     2.359119     3.887485     0.135540
H      0.965514     6.031408    15.335145     0.035113
H      4.799250     5.467426     9.589347     0.137373
H      6.505061     6.105283     7.911659     0.131781
H      0.045696    10.591085     5.133954     0.133646
H      6.582219     1.266464     4.828032     0.131190
H      4.019424     9.202085     8.378678     0.290288
H      1.154298     7.787796     7.644791     0.105294
H      2.805145     6.653787     6.429240     0.107539
H      2.513781     6.250739     4.159235     0.109465
H      6.384002     8.124311     4.273142     0.123293
H      1.105405     5.397037     9.519376     0.109549
H      0.508934     3.548746    10.806525     0.099403
H      1.488011     3.202972    12.900788     0.106027
H      3.724481     6.541083    12.384952     0.135540
H      5.947870     2.868794     0.937292     0.035113
C      2.974885     1.508403     7.006911     0.191531
C      2.067351     2.605863     7.146854    -0.188151
C      1.128253     2.251466     8.061365    -0.193026
C      1.411541     0.914133     8.495839     0.200334
C      0.714438     0.179987     9.454286    -0.078921
C      1.043408    -1.130785     9.851333     0.194243
C     -0.026500     9.531463    10.744690    -0.174477
C      0.615120     8.365281    10.909042    -0.190913
C      1.821475     8.435418    10.116574     0.189009
C      4.142350     1.499746     6.233971    -0.088766
C      7.057648     0.855285    10.189800     0.090470
C      5.884174     1.281580     9.553548    -0.138094
C      4.899473     1.952686    10.279298    -0.081580
C      5.073048     2.190634    11.626656    -0.105014
C      6.226848     1.764577    12.275926    -0.029052
C     -0.250808     1.084927    11.553430    -0.159028
C      6.458281     2.077959    13.733937     0.662251
C      4.449487     2.728968     5.438248     0.096547
C      5.401241     3.639398     5.905267    -0.138665
C      5.756259     4.737811     5.138836    -0.078727
C      5.173281     4.948361     3.900503    -0.098874
C      4.217321     4.055771     3.436739    -0.023121
C      3.853243     2.959137     4.206425    -0.156979
C      3.552025     4.257894     2.113790     0.628590
C      0.159953     5.584874    15.569468     0.532030
C      3.938499     7.391799     9.265526     0.191531
C      4.846033     6.294339     9.125583    -0.188152
C      5.785131     6.648736     8.211072    -0.193026
C      5.501843     7.986069     7.776598     0.200333
C      6.198946     8.720215     6.818151    -0.078921
C      5.869976    10.030987     6.421104     0.194243
C      6.939884    -0.631261     5.527747    -0.174477
C      6.298264     0.534921     5.363395    -0.190913
C      5.091909     0.464784     6.155863     0.189010
C      2.771034     7.400456    10.038466    -0.088765
C     -0.144264     8.044917     6.082637     0.090470
C      1.029210     7.618622     6.718889    -0.138094
C      2.013911     6.947516     5.993139    -0.081580
C      1.840336     6.709568     4.645781    -0.105014
C      0.686536     7.135625     3.996511    -0.029052
C     -0.295308     7.815275     4.719007    -0.159028
C      0.455103     6.822243     2.538500     0.662251
C      2.463897     6.171234    10.834189     0.096547
C      1.512143     5.260804    10.367170    -0.138665
C      1.157125     4.162391    11.133601    -0.078727
C      1.740103     3.951841    12.371934    -0.098874
C      2.696063     4.844431    12.835698    -0.023121
C      3.060141     5.941065    12.066012    -0.156979
C      3.361359     4.642308    14.158647     0.628590
C      6.753431     3.315328     0.702969     0.532029
N      2.523736     0.493232     7.820045    -0.300776
N      1.893935     9.641673     9.473487    -0.430164
N      4.389648     8.406970     8.452392    -0.300776
N      5.019449    -0.741471     6.798950    -0.430164
O      5.521043     2.616581    14.368887    -0.653957
O      0.131345     1.756436    14.215276    -0.679995
O      3.953753     5.172537     1.312535    -0.782899
O      2.579753     3.531280     1.819258    -0.602509
O      6.657271     6.268077    15.920952    -0.533817
O      0.135221     4.316732    15.500635    -0.722017
O      1.392341     6.283621     1.903550    -0.653957
O      6.782039     7.143766     2.057161    -0.679995
O      2.959631     3.727665    14.959902    -0.782899
O      4.333631     5.368922    14.453179    -0.602509
O      0.256113     2.632125     0.351485    -0.533817
O      6.778163     4.583470     0.771802    -0.722017

The following XYZ coordinates are in angstroms. Other properties are in atomic units.
The sperically averaged electron density of each atom fit to a function of the form exp(a - br)
eigen_1, eigen_2 and eigen_3 are the three eigenvalues of traceless quadrupole moment tensor
  atom number  atomic symbol              X              Y              Z     net charge C6 coefficient C8 coefficient C10 coefficient fluctuating dipole atomic polarizability isotropic forcefield polarizability              a              b squared Pearson coefficient          <r^3>          <r^4>         wp_QDO          m_QDO          q_QDO       dipole_x       dipole_y       dipole_z         dipole            Qxy            Qxz            Qyz     Q(x^2-y^2)  Q(3z^2 - R^2)        eigen_1        eigen_2        eigen_3 static polarizability      alpha(xx)      alpha(xy)      alpha(xz)      alpha(yy)      alpha(yz)      alpha(zz) atomic spin moment
            1             Pr       5.510162       6.599616       0.080549       2.089020     152.233111 0.37062298E+04  0.13293735E+06                                18.558849                           16.149042       2.705968       2.479373                    0.999574      87.810507     215.351562       0.647141       0.263871      -1.335884       0.003980      -0.032445       0.016990       0.036840      -0.045654      -0.074536       0.066974      -0.053222       0.082274      -0.088395      -0.042620       0.131015             21.166559      22.296934       0.948879       3.102188      13.552585      -2.733897      27.650157           0.000006
            2             Pr       1.403222       2.300586      16.191888       2.089020     152.233153 0.37062311E+04  0.13293741E+06                                18.558854                           16.149046       2.705967       2.479373                    0.999574      87.810511     215.351588       0.647141       0.263872      -1.335883      -0.003980       0.032445      -0.016990       0.036839      -0.045654      -0.074536       0.066974      -0.053222       0.082274      -0.088395      -0.042620       0.131015             21.166564      22.296940       0.948880       3.102188      13.552588      -2.733898      27.650162           0.000010
            3              H       2.114134       3.432776       6.683090       0.137373       0.993915 0.70594490E+01  0.67588814E+02                                 1.681546                            1.583018      -1.068135       2.383151                    0.997699       3.455947       9.750185       0.480585       1.331166      -0.697636      -0.004766       0.034095      -0.017282       0.038520      -0.006194      -0.005881      -0.008269      -0.010723      -0.017917      -0.014912       0.001976       0.012937              1.729516       1.452925      -0.002185      -0.066162       2.153032      -0.433008       1.582591          -0.000000
            4              H       0.408323       2.794919       8.360778       0.131781       0.971191 0.68869534E+01  0.65797605E+02                                 1.680676                            1.582130      -1.036221       2.394904                    0.997266       3.531948      10.087054       0.470365       1.362976      -0.690717      -0.025331       0.028060       0.008240       0.038690      -0.012938      -0.008381      -0.002071      -0.014945      -0.024962      -0.018001      -0.001327       0.019328              1.741052       1.985151      -0.387003      -0.194962       1.748978       0.161007       1.489028           0.000000
            5              H       6.867688      -1.690883      11.138483       0.133646       1.114836 0.81812968E+01  0.79952993E+02                                 1.718480                            1.633208      -0.902684       2.457386                    0.999224       3.254209       8.793051       0.512627       1.222621      -0.724383      -0.035619       0.004026       0.018658       0.040411      -0.003794      -0.013728      -0.006075       0.014733      -0.013831      -0.017177      -0.000828       0.018005              1.742714       2.079018      -0.257714      -0.306899       1.662197       0.139935       1.486926           0.000003
            6              H       0.331165       7.633738      11.444405       0.131190       1.108082 0.80238895E+01  0.78468629E+02                                 1.740012                            1.637098      -1.014301       2.401864                    0.998421       3.379130       9.300654       0.500034       1.252552      -0.716035      -0.017180      -0.026154       0.025961       0.040659       0.000971      -0.013570      -0.014109      -0.000292      -0.008049      -0.019917       0.000365       0.019552              1.780832       1.512521       0.130545      -0.135095       2.169322      -0.461166       1.660653           0.000002
            7              H       2.893960      -0.301883       7.893759       0.290288       0.709806 0.46792629E+01  0.41346975E+02                                 1.450840                            1.370039      -1.519687       2.217118                    0.998552       3.215583       9.382806       0.460808       1.504250      -0.661525       0.008343      -0.020495      -0.001969       0.022216       0.001083      -0.005114       0.002090      -0.001280      -0.006242      -0.006739       0.002233       0.004506              1.493452       1.438340      -0.234541      -0.051067       1.854363      -0.087408       1.187652           0.000001
            8              H       5.759086       1.112406       8.627646       0.105294       1.036669 0.76738253E+01  0.76198211E+02                                 1.813306                            1.709579      -1.509528       2.149324                    0.991474       4.148729      12.542514       0.431892       1.428228      -0.674868      -0.005738      -0.010131      -0.033348       0.035322      -0.008523      -0.002070       0.003366       0.013805       0.016322      -0.013932       0.003426       0.010506              1.853956       1.642464       0.023947       0.237042       1.522645       0.269100       2.396760           0.000001
            9              H       4.108239       2.246415       9.843197       0.107539       1.037251 0.74621503E+01  0.72668375E+02                                 1.746948                            1.637371      -1.013682       2.393792                    0.996216       3.676202      10.567132       0.466835       1.347292      -0.693374      -0.034119       0.009004      -0.016468       0.038940      -0.009999       0.003302       0.004519       0.016229       0.015604      -0.016852       0.006317       0.010535              1.811086       2.271835      -0.271174       0.435304       1.502310      -0.056044       1.659113           0.000001
           10              H       4.399603       2.649463      12.113202       0.109465       1.084388 0.78404852E+01  0.77238574E+02                                 1.786327                            1.666674      -1.260293       2.271995                    0.994772       3.777751      10.892322       0.467978       1.328586      -0.696378      -0.027093       0.015654       0.020304       0.037300      -0.003913      -0.002450       0.004484       0.012725       0.012488      -0.010510       0.001784       0.008726              1.845457       2.078085      -0.468841      -0.361218       1.659667       0.315422       1.798619           0.000001
           11              H       0.529382       0.775891      11.999295       0.123293       1.208201 0.96349119E+01  0.99061424E+02                                 1.874622                            1.817621      -1.231669       2.297281                    0.995582       3.642088      10.424922       0.463297       1.285849      -0.708281       0.032606      -0.014123       0.020618       0.041082      -0.008295       0.004569      -0.004334       0.020253      -0.013489      -0.011890      -0.005016       0.016906              1.879308       2.038291      -0.221602       0.234787       1.752127       0.060465       1.847505           0.000002
           12              H       5.807979       3.503165       6.753061       0.109549       0.983938 0.71883592E+01  0.69231798E+02                                 1.676225                            1.599655      -0.959587       2.418087                    0.997560       3.599150      10.230919       0.476405       1.334916      -0.696172       0.017699      -0.003537       0.032630       0.037289       0.010292       0.009952      -0.002740      -0.000234       0.025008      -0.017706       0.003425       0.014281              1.710152       1.579136      -0.060100       0.391850       1.548202      -0.160976       2.003119          -0.000000
           13              H       6.404450       5.351456       5.465912       0.099403       1.120344 0.80784372E+01  0.80225894E+02                                 1.824428                            1.689360      -1.309103       2.240673                    0.993420       3.902759      11.319384       0.465555       1.324794      -0.696476       0.026224       0.021299       0.013220       0.036278       0.006866       0.013031      -0.004130       0.001729       0.012835      -0.016500       0.001596       0.014904              1.904544       1.965224       0.602386       0.258945       2.125851       0.251037       1.622557           0.000000
           14              H       5.425373       5.697230       3.371649       0.106027       1.165113 0.87617555E+01  0.89192154E+02                                 1.899697                            1.781073      -1.503572       2.150259                    0.991717       4.082437      12.163448       0.443167       1.357699      -0.689143       0.011495       0.027933      -0.017828       0.035074       0.001953       0.004051      -0.001178      -0.004856      -0.011832      -0.006986       0.001889       0.005097              1.955173       1.750778       0.379342      -0.190360       2.107554      -0.449264       2.007186           0.000001
           15              H       3.188903       2.359119       3.887485       0.135540       1.132480 0.87102812E+01  0.86441233E+02                                 1.732151                            1.679915      -1.113968       2.362193                    0.997242       3.330253       9.059347       0.507976       1.214993      -0.725728      -0.028670      -0.024966      -0.015502       0.041056       0.012764       0.004489       0.002357      -0.004776      -0.017968      -0.010915      -0.006027       0.016942              1.727278       1.793165       0.332697       0.205523       1.737861       0.014375       1.650808           0.000004
           16              H       0.965514       6.031408      15.335145       0.035113       1.390524 0.10540298E+02  0.10883109E+03                                 1.933984                            1.807594      -0.686573       2.527841                    0.999663       3.538440       9.563669       0.510301       1.162465      -0.739718       0.047557       0.033942      -0.013382       0.059940       0.005027      -0.000737       0.000805      -0.006161      -0.027678      -0.009365      -0.001150       0.010515              1.955054       2.408198       0.443338      -0.384381       1.761516      -0.159350       1.695449           0.000005
           17              H       4.799250       5.467426       9.589347       0.137373       0.993915 0.70594478E+01  0.67588800E+02                                 1.681546                            1.583018      -1.068135       2.383151                    0.997699       3.455947       9.750185       0.480585       1.331166      -0.697636       0.004766      -0.034095       0.017282       0.038520      -0.006194      -0.005881      -0.008269      -0.010723      -0.017917      -0.014912       0.001976       0.012937              1.729516       1.452925      -0.002185      -0.066162       2.153031      -0.433008       1.582590          -0.000000
           18              H       6.505061       6.105283       7.911659       0.131781       0.971191 0.68869541E+01  0.65797612E+02                                 1.680676                            1.582130      -1.036221       2.394905                    0.997266       3.531948      10.087053       0.470365       1.362976      -0.690717       0.025331      -0.028060      -0.008240       0.038690      -0.012938      -0.008381      -0.002071      -0.014945      -0.024962      -0.018001      -0.001327       0.019328              1.741052       1.985150      -0.387003      -0.194962       1.748978       0.161007       1.489028           0.000000
           19              H       0.045696      10.591085       5.133954       0.133646       1.114836 0.81813004E+01  0.79953031E+02                                 1.718480                            1.633208      -0.902685       2.457386                    0.999224       3.254210       8.793052       0.512627       1.222621      -0.724383       0.035619      -0.004026      -0.018658       0.040411      -0.003794      -0.013728      -0.006075       0.014733      -0.013831      -0.017177      -0.000828       0.018005              1.742714       2.079018      -0.257714      -0.306899       1.662197       0.139935       1.486926           0.000003
           20              H       6.582219       1.266464       4.828032       0.131190       1.108082 0.80238897E+01  0.78468628E+02                                 1.740012                            1.637098      -1.014301       2.401864                    0.998421       3.379130       9.300653       0.500034       1.252551      -0.716035       0.017180       0.026154      -0.025961       0.040659       0.000971      -0.013570      -0.014109      -0.000292      -0.008049      -0.019917       0.000365       0.019552              1.780832       1.512521       0.130545      -0.135095       2.169321      -0.461166       1.660653           0.000002
           21              H       4.019424       9.202085       8.378678       0.290288       0.709807 0.46792670E+01  0.41347017E+02                                 1.450840                            1.370039      -1.519687       2.217118                    0.998552       3.215584       9.382807       0.460808       1.504248      -0.661525      -0.008343       0.020495       0.001969       0.022216       0.001083      -0.005114       0.002090      -0.001280      -0.006242      -0.006739       0.002233       0.004506              1.493452       1.438340      -0.234541      -0.051067       1.854363      -0.087408       1.187652           0.000001
           22              H       1.154298       7.787796       7.644791       0.105294       1.036669 0.76738253E+01  0.76198211E+02                                 1.813306                            1.709579      -1.509528       2.149324                    0.991474       4.148729      12.542514       0.431892       1.428228      -0.674868       0.005738       0.010131       0.033348       0.035322      -0.008523      -0.002070       0.003366       0.013805       0.016322      -0.013932       0.003427       0.010506              1.853956       1.642464       0.023947       0.237042       1.522645       0.269100       2.396760           0.000001
           23              H       2.805145       6.653787       6.429240       0.107539       1.037251 0.74621534E+01  0.72668413E+02                                 1.746948                            1.637372      -1.013682       2.393792                    0.996216       3.676203      10.567135       0.466835       1.347292      -0.693374       0.034119      -0.009004       0.016468       0.038940      -0.009999       0.003302       0.004519       0.016229       0.015604      -0.016852       0.006317       0.010535              1.811086       2.271835      -0.271174       0.435304       1.502311      -0.056044       1.659113           0.000001
           24              H       2.513781       6.250739       4.159235       0.109465       1.084387 0.78404814E+01  0.77238527E+02                                 1.786327                            1.666674      -1.260293       2.271995                    0.994772       3.777750      10.892318       0.467978       1.328586      -0.696378       0.027093      -0.015654      -0.020304       0.037300      -0.003913      -0.002450       0.004484       0.012725       0.012488      -0.010510       0.001784       0.008726              1.845456       2.078084      -0.468841      -0.361218       1.659666       0.315422       1.798618           0.000001
           25              H       6.384002       8.124311       4.273142       0.123293       1.208201 0.96349119E+01  0.99061424E+02                                 1.874622                            1.817621      -1.231669       2.297281                    0.995582       3.642088      10.424922       0.463297       1.285849      -0.708281      -0.032606       0.014123      -0.020618       0.041082      -0.008295       0.004569      -0.004334       0.020253      -0.013489      -0.011890      -0.005016       0.016906              1.879308       2.038291      -0.221602       0.234787       1.752127       0.060465       1.847505           0.000002
           26              H       1.105405       5.397037       9.519376       0.109549       0.983938 0.71883584E+01  0.69231791E+02                                 1.676225                            1.599655      -0.959587       2.418087                    0.997560       3.599150      10.230920       0.476405       1.334916      -0.696172      -0.017699       0.003537      -0.032630       0.037289       0.010292       0.009952      -0.002740      -0.000234       0.025008      -0.017706       0.003425       0.014281              1.710152       1.579136      -0.060100       0.391850       1.548202      -0.160976       2.003119          -0.000000
           27              H       0.508934       3.548746      10.806525       0.099403       1.120344 0.80784380E+01  0.80225903E+02                                 1.824428                            1.689360      -1.309102       2.240673                    0.993420       3.902759      11.319383       0.465555       1.324793      -0.696476      -0.026224      -0.021299      -0.013220       0.036278       0.006866       0.013031      -0.004130       0.001729       0.012836      -0.016500       0.001596       0.014904              1.904544       1.965224       0.602385       0.258945       2.125851       0.251037       1.622557           0.000000
           28              H       1.488011       3.202972      12.900788       0.106027       1.165113 0.87617547E+01  0.89192145E+02                                 1.899697                            1.781073      -1.503572       2.150259                    0.991717       4.082437      12.163449       0.443167       1.357699      -0.689143      -0.011495      -0.027933       0.017828       0.035074       0.001953       0.004051      -0.001178      -0.004856      -0.011832      -0.006986       0.001889       0.005097              1.955173       1.750778       0.379342      -0.190360       2.107554      -0.449264       2.007186           0.000001
           29              H       3.724481       6.541083      12.384952       0.135540       1.132481 0.87102926E+01  0.86441377E+02                                 1.732152                            1.679917      -1.113968       2.362193                    0.997242       3.330255       9.059355       0.507976       1.214993      -0.725728       0.028670       0.024966       0.015502       0.041056       0.012764       0.004489       0.002357      -0.004776      -0.017968      -0.010914      -0.006027       0.016942              1.727279       1.793166       0.332697       0.205524       1.737863       0.014375       1.650809           0.000003
           30              H       5.947870       2.868794       0.937292       0.035113       1.390524 0.10540302E+02  0.10883114E+03                                 1.933984                            1.807593      -0.686573       2.527841                    0.999663       3.538441       9.563670       0.510301       1.162465      -0.739719      -0.047557      -0.033942       0.013382       0.059940       0.005027      -0.000737       0.000805      -0.006161      -0.027678      -0.009365      -0.001150       0.010515              1.955054       2.408197       0.443338      -0.384381       1.761516      -0.159350       1.695448           0.000005
           31              C       2.974885       1.508403       7.006911       0.191531      37.270888 0.38345111E+03  0.87531956E+04                                 9.933421                            6.677658       0.071183       2.038604                    0.999674      26.020158      74.175644       0.615290       0.436083      -1.049970      -0.028227      -0.048738       0.039172       0.068605      -0.007130      -0.016043      -0.023760      -0.026080      -0.030057      -0.034939       0.003238       0.031701             12.560321      17.426220      -0.335505      -7.510034       9.591617      -1.970438      10.663128           0.000005
           32              C       2.067351       2.605863       7.146854      -0.188151      34.600335 0.47582916E+03  0.11446323E+05                                 9.161883                            7.236551       0.196515       2.019552                    0.999736      30.589972      89.063222       0.616947       0.412709      -1.066192      -0.021198       0.001800       0.001165       0.021307      -0.010571       0.012161      -0.001370      -0.016492      -0.019542      -0.019329       0.000659       0.018670             10.318441      10.822580      -1.141599      -3.261461      11.617109      -2.741684       8.515634           0.000002
           33              C       1.128253       2.251466       8.061365      -0.193026      35.623976 0.50404048E+03  0.12324376E+05                                 9.433630                            7.523450       0.040673       1.969232                    0.999457      31.134396      91.963696       0.594849       0.421114      -1.058803       0.003319       0.011472      -0.015606       0.019651      -0.015664       0.005162       0.002694      -0.020503      -0.028443      -0.017972      -0.005489       0.023461             10.625153      11.812229      -1.789336      -3.626823      11.532006      -1.371310       8.531224           0.000003
           34              C       1.411541       0.914133       8.495839       0.200334      35.294141 0.38468865E+03  0.88121882E+04                                 9.648648                            6.736622      -0.045689       2.001050                    0.999687      26.199072      75.476386       0.604401       0.442391      -1.043397       0.051260      -0.016865      -0.037981       0.065989      -0.021682      -0.024459      -0.005971       0.002258      -0.038315      -0.036654       0.003494       0.033160             11.842402      12.306316       1.967965      -5.984922      12.109220      -4.329378      11.111672           0.000003
           35              C       0.714438       0.179987       9.454286      -0.078921      47.746132 0.48688582E+03  0.11710773E+05                                11.352342                            7.362042       0.073519       2.020020                    0.999314      28.349918      80.967672       0.610024       0.417446      -1.069415      -0.032993       0.012501       0.018174       0.039688      -0.011963       0.016571       0.028853       0.073807       0.032383      -0.058461       0.017558       0.040903             14.860242      12.896505      -2.611250      -5.238777      20.156927      -2.541446      11.527292           0.000002
           36              C       1.043408      -1.130785       9.851333       0.194243      37.866835 0.39258180E+03  0.90244238E+04                                10.069975                            6.757888      -0.155346       1.956605                    0.999673      26.555890      76.241037       0.610792       0.436238      -1.048723       0.035197      -0.028997      -0.006748       0.046100       0.005291       0.003717      -0.000186      -0.021758       0.035544      -0.018465       0.006106       0.012359             13.353263       9.428154      -4.704231      -1.033768      23.735736      -3.034404       6.895898           0.000005
           37              C      -0.026500       9.531463      10.744690      -0.174477      33.072539 0.45664525E+03  0.10869807E+05                                 8.899676                            7.098598       0.235037       2.035591                    0.999766      30.192264      87.375395       0.621821       0.413807      -1.065739       0.002903      -0.007436      -0.001501       0.008122       0.017382      -0.005298       0.005934       0.045259       0.024216      -0.033855       0.008756       0.025099             10.019542      10.251611      -2.965527      -2.033479      13.498263      -1.026618       6.308752           0.000004
           38              C       0.615120       8.365281      10.909042      -0.190913      34.196602 0.46563983E+03  0.11144570E+05                                 9.097834                            7.160341       0.139732       1.999534                    0.999866      30.698989      89.253945       0.619790       0.412903      -1.065701      -0.002502       0.011328       0.003100       0.012008       0.019472      -0.007294      -0.010215       0.032108       0.032196      -0.031543       0.004170       0.027373             10.331950       9.582668      -2.459536      -1.633052      14.493036      -2.695235       6.920145           0.000005
           39              C       1.821475       8.435418      10.116574       0.189009      38.319173 0.39184971E+03  0.90035066E+04                                10.124210                            6.743430      -0.165115       1.951575                    0.999683      26.657401      76.518263       0.612548       0.435185      -1.049343      -0.003748       0.045079      -0.011673       0.046716      -0.006002       0.001677       0.010338       0.014266       0.008200      -0.016297       0.006413       0.009884             13.466551      14.273667      -8.427109      -1.474704      19.356099      -1.294604       6.769887           0.000006
           40              C       4.142350       1.499746       6.233971      -0.088766      50.951347 0.48526108E+03  0.11644533E+05                                11.770657                            7.306811       0.051704       2.009108                    0.999361      28.423405      80.688271       0.618654       0.412583      -1.074157       0.004627       0.027854      -0.026456       0.038693       0.035020       0.024064      -0.015487      -0.044109       0.059926      -0.061397       0.028746       0.032651             15.835350      17.968096      -4.255404      -5.122234      18.023673      -4.060203      11.514282           0.000005
           41              C       7.057648       0.855285      10.189800       0.090470      36.914735 0.43614099E+03  0.10258642E+05                                 9.820345                            7.086229      -0.298799       1.914285                    0.998769      27.074263      77.773801       0.603126       0.431752      -1.054954       0.012925      -0.020740      -0.008855       0.025992      -0.006070      -0.022949       0.003664      -0.006553      -0.025552      -0.027232       0.004349       0.022883             12.214006      13.976620      -5.019609      -1.991065       9.603010       3.661364      13.062389           0.000001
           42              C       5.884174       1.281580       9.553548      -0.138094      34.824388 0.48086361E+03  0.11651165E+05                                 9.426233                            7.429317      -0.061902       1.953033                    0.998331      30.378382      90.105185       0.587289       0.430435      -1.050218      -0.022009      -0.009241       0.024549       0.034241       0.019303      -0.005735      -0.001126      -0.017696       0.027686      -0.026354       0.007883       0.018471             10.731912      13.640788      -3.608407       0.367959       7.557697       2.255544      10.997250           0.000002
           43              C       4.899473       1.952686      10.279298      -0.081580      31.733576 0.42532539E+03  0.99574755E+04                                 8.719308                            6.887055       0.239809       2.056868                    0.999818      28.803917      82.979154       0.625606       0.418193      -1.061711       0.016268      -0.027271       0.014974       0.035108      -0.010163       0.009768       0.003244       0.018630      -0.021432      -0.016476      -0.003193       0.019669              9.781854      11.042088      -2.734413       0.595159       6.775279       2.376843      11.528195           0.000003
           44              C       5.073048       2.190634      11.626656      -0.105014      32.297483 0.43623442E+03  0.10288694E+05                                 8.853860                            7.007829       0.034308       1.983409                    0.999689      29.413895      85.346874       0.615159       0.422161      -1.058080       0.015074      -0.021340      -0.007838       0.027277       0.004007      -0.018435       0.008936      -0.008774      -0.058809      -0.031464       0.014897       0.016567              9.790886      10.495808      -2.390514       1.167259       6.276113       2.095115      12.600737           0.000004
           45              C       6.226848       1.764577      12.275926      -0.029052      37.665679 0.43839685E+03  0.10247489E+05                                 9.712675                            6.931257       0.076948       2.032235                    0.999293      27.147441      75.850361       0.637629       0.410949      -1.076138      -0.002927      -0.016839      -0.050516       0.053329      -0.000547      -0.007718      -0.004027       0.008460      -0.045109      -0.017869       0.004031       0.013839             12.011386      10.710485      -2.410633       0.140487       7.324015       4.105350      17.999659           0.000003
           46              C      -0.250808       1.084927      11.553430      -0.159028      36.286876 0.47563187E+03  0.11499614E+05                                 9.689695                            7.389476      -0.149747       1.920751                    0.998599      30.684100      91.086929       0.588445       0.430514      -1.049559      -0.018911       0.006415       0.014456       0.024653       0.020903       0.016548      -0.020958      -0.004988      -0.108905      -0.050933       0.011363       0.039570             11.467555       9.725489      -3.084329      -2.274311       9.167836       5.177002      15.509339           0.000003
           47              C       6.458281       2.077959      13.733937       0.662251      22.444427 0.24019103E+03  0.49441657E+04                                 7.463682                            5.584616      -0.169187       2.014946                    0.999120      21.889442      61.928876       0.611095       0.486924      -1.007711       0.013171       0.007762       0.073785       0.075352       0.039525      -0.021190      -0.051966      -0.106865      -0.213922      -0.088051      -0.030578       0.118628              8.796583       8.251378      -1.168594      -0.004051       5.007776       2.357428      13.130595           0.000003
           48              C       4.449487       2.728968       5.438248       0.096547      38.008408 0.43562022E+03  0.10229866E+05                                 9.998350                            7.066060      -0.380068       1.887917                    0.998501      26.940856      76.996548       0.606829       0.429811      -1.057533      -0.000209      -0.025728       0.006679       0.026581      -0.005316      -0.022687      -0.015571      -0.007743      -0.040081      -0.034894       0.012856       0.022038             12.743842       8.485847       2.174740       1.383896      16.144793      -6.839875      13.600885           0.000002
           49              C       5.401241       3.639398       5.905267      -0.138665      33.532174 0.46371138E+03  0.11097094E+05                                 9.096772                            7.230475       0.160368       2.023730                    0.999447      29.803944      86.906925       0.605379       0.422783      -1.058448       0.010221       0.013102      -0.017761       0.024322      -0.018925       0.009992       0.005445       0.019555       0.055875      -0.032537       0.009238       0.023299             10.332526       7.959926       3.163103       1.401899      13.440060      -3.050582       9.597591           0.000001
           50              C       5.756259       4.737811       5.138836      -0.078727      32.001034 0.42447286E+03  0.99460169E+04                                 8.810021                            6.901377       0.083309       2.006335                    0.999721      28.927946      83.742368       0.621232       0.420778      -1.058640      -0.019134      -0.024867      -0.012392       0.033735      -0.000165       0.008403       0.005043       0.009612      -0.013902      -0.011391      -0.000466       0.011857              9.971345       7.841442       3.025525       2.025152      11.314240      -2.158163      10.758354           0.000002
           51              C       5.173281       4.948361       3.900503      -0.098874      32.113379 0.45000861E+03  0.10739909E+05                                 8.967280                            7.225592      -0.127860       1.940180                    0.998823      29.691383      87.820931       0.589887       0.435068      -1.045886       0.000015      -0.023024       0.013413       0.026646      -0.019305      -0.028422       0.000424      -0.001569      -0.048428      -0.037712       0.001247       0.036465              9.873223       8.783005       2.627707       2.569481       8.761017      -1.609005      12.075646           0.000002
           52              C       4.217321       4.055771       3.436739      -0.023121      38.072175 0.44235826E+03  0.10381968E+05                                 9.843953                            7.003285       0.060426       2.032306                    0.999236      27.116238      76.362484       0.627682       0.415777      -1.071078       0.015507      -0.015165       0.046117       0.050963       0.005996      -0.005547      -0.003563       0.006836      -0.027629      -0.011135      -0.002288       0.013424             12.303406       9.116364       1.469273       3.949505      10.528281      -4.616289      17.265574           0.000002
           53              C       3.853243       2.959137       4.206425      -0.156979      35.699195 0.44795131E+03  0.10634844E+05                                 9.500210                            7.106711       0.066207       1.991992                    0.999442      29.915300      87.076409       0.610194       0.422803      -1.057721       0.009684       0.021172      -0.015447       0.027940      -0.003728      -0.005962       0.030513       0.016279      -0.095089      -0.048481       0.018121       0.030360             11.457440       7.396271       0.818806       2.210972      11.687253      -6.493666      15.288797           0.000004
           54              C       3.552025       4.257894       2.113790       0.628590      23.795792 0.25532479E+03  0.53446586E+04                                 7.771951                            5.755396      -0.324823       1.947248                    0.999134      22.821806      65.433321       0.601437       0.486507      -1.006404      -0.017433       0.022870      -0.054725       0.061820      -0.041505      -0.072303       0.040667      -0.042982      -0.165015      -0.103878      -0.005002       0.108880              9.299709       8.448069       0.931661       2.632857       6.472344      -2.766871      12.978716           0.000002
           55              C       0.159953       5.584874      15.569468       0.532030      16.979267 0.21219047E+03  0.42319818E+04                                 5.955210                            5.082991       0.287914       2.151917                    0.999705      22.317441      62.028680       0.672580       0.456609      -1.024651      -0.026147      -0.037472      -0.005704       0.046047       0.005509       0.077319       0.001708      -0.007039       0.380967      -0.094679      -0.059410       0.154089              6.018793       6.871922      -0.062654      -1.424703       6.769225       0.050307       4.415232           0.000005
           56              C       3.938499       7.391799       9.265526       0.191531      37.270888 0.38345112E+03  0.87531960E+04                                 9.933421                            6.677658       0.071184       2.038604                    0.999674      26.020158      74.175641       0.615290       0.436083      -1.049970       0.028227       0.048738      -0.039172       0.068605      -0.007130      -0.016043      -0.023760      -0.026080      -0.030057      -0.034939       0.003238       0.031701             12.560321      17.426219      -0.335505      -7.510033       9.591617      -1.970438      10.663127           0.000005
           57              C       4.846033       6.294339       9.125583      -0.188152      34.600336 0.47582918E+03  0.11446324E+05                                 9.161883                            7.236551       0.196515       2.019552                    0.999736      30.589973      89.063226       0.616947       0.412709      -1.066191       0.021199      -0.001800      -0.001165       0.021307      -0.010571       0.012161      -0.001370      -0.016492      -0.019542      -0.019329       0.000659       0.018670             10.318442      10.822580      -1.141598      -3.261461      11.617110      -2.741685       8.515635           0.000002
           58              C       5.785131       6.648736       8.211072      -0.193026      35.623979 0.50404053E+03  0.12324378E+05                                 9.433631                            7.523450       0.040673       1.969232                    0.999457      31.134398      91.963704       0.594849       0.421114      -1.058803      -0.003319      -0.011472       0.015606       0.019651      -0.015664       0.005162       0.002694      -0.020503      -0.028443      -0.017972      -0.005489       0.023461             10.625154      11.812230      -1.789336      -3.626823      11.532007      -1.371310       8.531225           0.000003
           59              C       5.501843       7.986069       7.776598       0.200333      35.294141 0.38468864E+03  0.88121879E+04                                 9.648649                            6.736623      -0.045689       2.001050                    0.999687      26.199072      75.476388       0.604401       0.442391      -1.043397      -0.051260       0.016865       0.037981       0.065989      -0.021682      -0.024459      -0.005971       0.002258      -0.038315      -0.036654       0.003494       0.033160             11.842403      12.306316       1.967965      -5.984922      12.109221      -4.329378      11.111672           0.000004
           60              C       6.198946       8.720215       6.818151      -0.078921      47.746132 0.48688582E+03  0.11710773E+05                                11.352342                            7.362042       0.073519       2.020020                    0.999314      28.349918      80.967673       0.610024       0.417446      -1.069415       0.032994      -0.012501      -0.018174       0.039688      -0.011963       0.016571       0.028853       0.073807       0.032383      -0.058461       0.017558       0.040903             14.860242      12.896506      -2.611251      -5.238777      20.156928      -2.541446      11.527292           0.000002
           61              C       5.869976      10.030987       6.421104       0.194243      37.866835 0.39258180E+03  0.90244237E+04                                10.069975                            6.757888      -0.155346       1.956605                    0.999673      26.555890      76.241038       0.610792       0.436238      -1.048723      -0.035197       0.028997       0.006748       0.046100       0.005291       0.003717      -0.000186      -0.021758       0.035544      -0.018465       0.006106       0.012359             13.353263       9.428154      -4.704231      -1.033767      23.735737      -3.034404       6.895899           0.000005
           62              C       6.939884      -0.631261       5.527747      -0.174477      33.072539 0.45664523E+03  0.10869807E+05                                 8.899676                            7.098598       0.235036       2.035591                    0.999766      30.192264      87.375397       0.621821       0.413807      -1.065739      -0.002903       0.007436       0.001501       0.008122       0.017382      -0.005298       0.005934       0.045259       0.024216      -0.033855       0.008756       0.025099             10.019542      10.251612      -2.965527      -2.033479      13.498264      -1.026618       6.308752           0.000004
           63              C       6.298264       0.534921       5.363395      -0.190913      34.196610 0.46563995E+03  0.11144573E+05                                 9.097835                            7.160342       0.139732       1.999534                    0.999866      30.698993      89.253963       0.619790       0.412904      -1.065701       0.002503      -0.011328      -0.003099       0.012008       0.019472      -0.007294      -0.010215       0.032108       0.032195      -0.031543       0.004170       0.027373             10.331952       9.582670      -2.459537      -1.633052      14.493038      -2.695235       6.920147           0.000006
           64              C       5.091909       0.464784       6.155863       0.189010      38.319170 0.39184967E+03  0.90035055E+04                                10.124210                            6.743430      -0.165115       1.951575                    0.999683      26.657400      76.518262       0.612548       0.435185      -1.049343       0.003748      -0.045079       0.011673       0.046716      -0.006002       0.001677       0.010338       0.014266       0.008199      -0.016297       0.006413       0.009884             13.466551      14.273667      -8.427109      -1.474704      19.356099      -1.294604       6.769886           0.000006
           65              C       2.771034       7.400456      10.038466      -0.088765      50.951319 0.48526082E+03  0.11644525E+05                                11.770652                            7.306808       0.051705       2.009109                    0.999361      28.423396      80.688231       0.618654       0.412583      -1.074157      -0.004627      -0.027854       0.026456       0.038693       0.035020       0.024064      -0.015487      -0.044109       0.059926      -0.061397       0.028746       0.032651             15.835343      17.968087      -4.255402      -5.122232      18.023664      -4.060201      11.514277           0.000005
           66              C      -0.144264       8.044917       6.082637       0.090470      36.914734 0.43614098E+03  0.10258642E+05                                 9.820346                            7.086229      -0.298800       1.914285                    0.998769      27.074263      77.773803       0.603126       0.431752      -1.054954      -0.012925       0.020740       0.008855       0.025992      -0.006070      -0.022949       0.003664      -0.006553      -0.025552      -0.027232       0.004349       0.022883             12.214007      13.976621      -5.019609      -1.991065       9.603010       3.661364      13.062389           0.000001
           67              C       1.029210       7.618622       6.718889      -0.138094      34.824391 0.48086367E+03  0.11651167E+05                                 9.426233                            7.429317      -0.061902       1.953033                    0.998331      30.378384      90.105191       0.587289       0.430435      -1.050218       0.022009       0.009241      -0.024549       0.034241       0.019303      -0.005735      -0.001126      -0.017696       0.027686      -0.026354       0.007883       0.018471             10.731912      13.640789      -3.608407       0.367959       7.557697       2.255544      10.997251           0.000002
           68              C       2.013911       6.947516       5.993139      -0.081580      31.733578 0.42532542E+03  0.99574766E+04                                 8.719308                            6.887055       0.239808       2.056868                    0.999818      28.803919      82.979162       0.625606       0.418193      -1.061711      -0.016268       0.027271      -0.014974       0.035108      -0.010163       0.009768       0.003244       0.018630      -0.021431      -0.016476      -0.003193       0.019669              9.781855      11.042089      -2.734414       0.595160       6.775280       2.376843      11.528196           0.000003
           69              C       1.840336       6.709568       4.645781      -0.105014      32.297482 0.43623441E+03  0.10288693E+05                                 8.853860                            7.007829       0.034308       1.983409                    0.999689      29.413894      85.346871       0.615159       0.422161      -1.058080      -0.015074       0.021340       0.007838       0.027277       0.004007      -0.018435       0.008936      -0.008774      -0.058808      -0.031464       0.014897       0.016567              9.790886      10.495808      -2.390514       1.167259       6.276113       2.095115      12.600737           0.000004
           70              C       0.686536       7.135625       3.996511      -0.029052      37.665683 0.43839690E+03  0.10247490E+05                                 9.712676                            6.931257       0.076948       2.032235                    0.999293      27.147443      75.850369       0.637629       0.410949      -1.076138       0.002927       0.016839       0.050516       0.053330      -0.000547      -0.007718      -0.004027       0.008460      -0.045109      -0.017869       0.004030       0.013839             12.011387      10.710486      -2.410634       0.140488       7.324015       4.105350      17.999661           0.000004
           71              C      -0.295308       7.815275       4.719007      -0.159028      36.286879 0.47563192E+03  0.11499615E+05                                 9.689695                            7.389476      -0.149747       1.920751                    0.998599      30.684102      91.086936       0.588445       0.430514      -1.049559       0.018911      -0.006415      -0.014456       0.024653       0.020903       0.016548      -0.020958      -0.004988      -0.108905      -0.050933       0.011363       0.039570             11.467555       9.725490      -3.084329      -2.274311       9.167836       5.177002      15.509340           0.000002
           72              C       0.455103       6.822243       2.538500       0.662251      22.444429 0.24019105E+03  0.49441663E+04                                 7.463683                            5.584617      -0.169188       2.014946                    0.999120      21.889443      61.928879       0.611095       0.486924      -1.007711      -0.013171      -0.007762      -0.073785       0.075352       0.039525      -0.021190      -0.051966      -0.106864      -0.213922      -0.088051      -0.030578       0.118628              8.796584       8.251378      -1.168594      -0.004051       5.007777       2.357428      13.130596           0.000003
           73              C       2.463897       6.171234      10.834189       0.096547      38.008405 0.43562018E+03  0.10229865E+05                                 9.998349                            7.066060      -0.380067       1.887918                    0.998501      26.940854      76.996540       0.606829       0.429811      -1.057533       0.000209       0.025728      -0.006679       0.026581      -0.005316      -0.022687      -0.015571      -0.007743      -0.040081      -0.034894       0.012856       0.022038             12.743841       8.485847       2.174739       1.383897      16.144791      -6.839874      13.600885           0.000002
           74              C       1.512143       5.260804      10.367170      -0.138665      33.532172 0.46371136E+03  0.11097094E+05                                 9.096772                            7.230475       0.160368       2.023730                    0.999447      29.803943      86.906921       0.605379       0.422783      -1.058448      -0.010221      -0.013102       0.017761       0.024322      -0.018925       0.009992       0.005445       0.019555       0.055875      -0.032537       0.009238       0.023299             10.332525       7.959926       3.163102       1.401899      13.440059      -3.050581       9.597591           0.000001
           75              C       1.157125       4.162391      11.133601      -0.078727      32.001034 0.42447286E+03  0.99460170E+04                                 8.810021                            6.901378       0.083309       2.006335                    0.999721      28.927946      83.742368       0.621232       0.420778      -1.058640       0.019134       0.024867       0.012392       0.033735      -0.000165       0.008403       0.005043       0.009612      -0.013902      -0.011391      -0.000466       0.011857              9.971345       7.841442       3.025524       2.025152      11.314239      -2.158163      10.758354           0.000002
           76              C       1.740103       3.951841      12.371934      -0.098874      32.113376 0.45000855E+03  0.10739907E+05                                 8.967279                            7.225592      -0.127860       1.940180                    0.998823      29.691381      87.820924       0.589887       0.435068      -1.045886      -0.000015       0.023024      -0.013413       0.026646      -0.019305      -0.028422       0.000424      -0.001569      -0.048428      -0.037712       0.001247       0.036465              9.873222       8.783005       2.627707       2.569481       8.761016      -1.609005      12.075645           0.000002
           77              C       2.696063       4.844431      12.835698      -0.023121      38.072179 0.44235832E+03  0.10381970E+05                                 9.843954                            7.003286       0.060426       2.032306                    0.999236      27.116240      76.362493       0.627682       0.415777      -1.071078      -0.015507       0.015165      -0.046117       0.050963       0.005996      -0.005547      -0.003563       0.006836      -0.027629      -0.011135      -0.002288       0.013424             12.303408       9.116366       1.469274       3.949506      10.528282      -4.616290      17.265575           0.000002
           78              C       3.060141       5.941065      12.066012      -0.156979      35.699191 0.44795125E+03  0.10634842E+05                                 9.500210                            7.106711       0.066207       1.991992                    0.999442      29.915299      87.076412       0.610194       0.422803      -1.057721      -0.009684      -0.021172       0.015447       0.027940      -0.003728      -0.005962       0.030513       0.016279      -0.095090      -0.048481       0.018121       0.030360             11.457440       7.396271       0.818806       2.210973      11.687253      -6.493666      15.288796           0.000004
           79              C       3.361359       4.642308      14.158647       0.628590      23.795790 0.25532477E+03  0.53446581E+04                                 7.771951                            5.755396      -0.324823       1.947247                    0.999134      22.821807      65.433329       0.601437       0.486507      -1.006404       0.017433      -0.022870       0.054725       0.061820      -0.041505      -0.072303       0.040667      -0.042982      -0.165015      -0.103878      -0.005002       0.108880              9.299710       8.448069       0.931661       2.632856       6.472344      -2.766871      12.978716           0.000002
           80              C       6.753431       3.315328       0.702969       0.532029      16.979266 0.21219046E+03  0.42319815E+04                                 5.955210                            5.082991       0.287914       2.151917                    0.999705      22.317440      62.028676       0.672580       0.456609      -1.024651       0.026147       0.037472       0.005703       0.046047       0.005509       0.077319       0.001708      -0.007039       0.380967      -0.094679      -0.059410       0.154089              6.018793       6.871922      -0.062654      -1.424703       6.769225       0.050307       4.415233           0.000005
           81              N       2.523736       0.493232       7.820045      -0.300776      35.690103 0.45826678E+03  0.10938823E+05                                 9.495510                            7.200522      -0.743754       1.792910                    0.996608      29.122874      84.923027       0.604802       0.424269      -1.057098      -0.028138       0.058205      -0.009170       0.065297       0.011119      -0.053314      -0.015916       0.012054      -0.012766      -0.052173      -0.008952       0.061125             11.090952      12.781289       0.022859      -4.724074      11.612268      -2.319479       8.879298           0.000002
           82              N       1.893935       9.641673       9.473487      -0.430164      47.295716 0.65017169E+03  0.16600013E+05                                10.891329                            8.236199       0.185721       2.041759                    0.998178      31.280745      88.328981       0.613153       0.391252      -1.100679      -0.138473      -0.059628       0.118309       0.191644      -0.085829       0.065700       0.004161      -0.121942      -0.090448      -0.128321       0.002924       0.125397             13.468153      11.996590      -5.694614      -1.271117      20.993185      -1.802871       7.414686           0.000002
           83              N       4.389648       8.406970       8.452392      -0.300776      35.690099 0.45826672E+03  0.10938821E+05                                 9.495510                            7.200522      -0.743754       1.792910                    0.996608      29.122873      84.923024       0.604802       0.424269      -1.057098       0.028138      -0.058205       0.009170       0.065297       0.011119      -0.053314      -0.015916       0.012054      -0.012766      -0.052173      -0.008952       0.061125             11.090951      12.781288       0.022859      -4.724074      11.612268      -2.319479       8.879298           0.000002
           84              N       5.019449      -0.741471       6.798950      -0.430164      47.295719 0.65017173E+03  0.16600015E+05                                10.891330                            8.236199       0.185721       2.041759                    0.998178      31.280746      88.328984       0.613153       0.391252      -1.100679       0.138473       0.059628      -0.118309       0.191644      -0.085829       0.065700       0.004161      -0.121942      -0.090448      -0.128321       0.002924       0.125397             13.468154      11.996590      -5.694614      -1.271117      20.993186      -1.802871       7.414686           0.000002
           85              O       5.521043       2.616581      14.368887      -0.653957      41.082344 0.63927818E+03  0.16084009E+05                                 9.551816                            7.930264       0.128102       2.066199                    0.996674      29.489341      79.885658       0.659910       0.368907      -1.128722       0.013244      -0.036400      -0.056832       0.068777      -0.001386      -0.037612      -0.026173      -0.045955      -0.179875      -0.081312       0.021497       0.059815             10.798432      11.506965      -3.035550      -4.125960       7.147519       3.209635      13.740813           0.000003
           86              O       0.131345       1.756436      14.215276      -0.679995      39.388647 0.63877247E+03  0.16055680E+05                                 9.231195                            7.877802       0.076421       2.042100                    0.995709      29.818154      80.533412       0.668849       0.364330      -1.133127      -0.064862      -0.017534      -0.052059       0.084998       0.025618       0.008699      -0.034746      -0.027744      -0.174169      -0.071901       0.007981       0.063920             10.103211      11.135361      -0.107483       3.679507       6.154000       0.212725      13.020271           0.000004
           87              O       3.953753       5.172537       1.312535      -0.782899      55.366965 0.86410365E+03  0.23449873E+05                                11.647249                            9.214321      -0.136669       1.937203                    0.997471      32.836195      92.488077       0.612547       0.368462      -1.128670      -0.005169      -0.045677       0.095040       0.105573      -0.040401      -0.055030       0.000751      -0.058726      -0.042680      -0.081042       0.013148       0.067894             13.833263      12.543886       2.037117      -3.062899      10.447999      -6.520643      18.507904           0.000002
           88              O       2.579753       3.531280       1.819258      -0.602509      31.952830 0.49540602E+03  0.11667401E+05                                 7.908266                            6.829518       0.499422       2.197533                    0.998431      27.925752      72.638274       0.736619       0.353061      -1.143835       0.008679      -0.040719       0.065372       0.077504       0.001675      -0.026003       0.049282       0.016938      -0.232063      -0.100705       0.042538       0.058167              8.438377      10.661058       1.895912       3.076899       6.553453       0.004355       8.100620           0.000008
           89              O       6.657271       6.268077      15.920952      -0.533817      25.629843 0.40631911E+03  0.90923548E+04                                 6.698728                            6.111410       0.715548       2.274080                    0.999004      26.794826      67.590845       0.794054       0.344704      -1.152509       0.051370       0.018858      -0.030424       0.062611      -0.084267       0.037492       0.025192       0.086662       0.237740      -0.142050       0.046628       0.095422              6.659049       7.565624      -1.823460      -0.945369       6.792214       0.657410       5.619308           0.000013
           90              O       0.135221       4.316732      15.500635      -0.722017      43.868696 0.85066785E+03  0.22990333E+05                                 9.960533                            9.223838      -0.171458       1.936613                    0.996497      31.843872      89.449262       0.604263       0.375055      -1.123904       0.017463       0.102207      -0.057370       0.118501       0.012417       0.040368       0.011779      -0.122781       0.117318      -0.093786       0.031358       0.062428             10.027491       8.395763       0.094482      -0.727670      12.726501       0.095481       8.960210           0.000001
           91              O       1.392341       6.283621       1.903550      -0.653957      41.082333 0.63927796E+03  0.16084002E+05                                 9.551814                            7.930262       0.128102       2.066199                    0.996674      29.489338      79.885643       0.659911       0.368907      -1.128722      -0.013244       0.036400       0.056832       0.068777      -0.001386      -0.037612      -0.026173      -0.045955      -0.179875      -0.081312       0.021497       0.059815             10.798430      11.506962      -3.035549      -4.125959       7.147517       3.209635      13.740810           0.000003
           92              O       6.782039       7.143766       2.057161      -0.679995      39.388647 0.63877246E+03  0.16055680E+05                                 9.231196                            7.877803       0.076420       2.042100                    0.995709      29.818154      80.533413       0.668849       0.364330      -1.133127       0.064862       0.017534       0.052059       0.084998       0.025618       0.008699      -0.034746      -0.027744      -0.174169      -0.071901       0.007981       0.063920             10.103211      11.135360      -0.107483       3.679507       6.154000       0.212725      13.020272           0.000004
           93              O       2.959631       3.727665      14.959902      -0.782899      55.366969 0.86410371E+03  0.23449876E+05                                11.647250                            9.214322      -0.136669       1.937202                    0.997471      32.836195      92.488081       0.612547       0.368462      -1.128670       0.005169       0.045677      -0.095040       0.105573      -0.040401      -0.055030       0.000751      -0.058726      -0.042680      -0.081042       0.013148       0.067894             13.833264      12.543888       2.037118      -3.062900      10.448000      -6.520643      18.507905           0.000002
           94              O       4.333631       5.368922      14.453179      -0.602509      31.952857 0.49540654E+03  0.11667416E+05                                 7.908272                            6.829522       0.499421       2.197532                    0.998431      27.925760      72.638311       0.736619       0.353061      -1.143835      -0.008679       0.040719      -0.065372       0.077504       0.001675      -0.026003       0.049282       0.016938      -0.232063      -0.100705       0.042538       0.058167              8.438383      10.661066       1.895914       3.076902       6.553457       0.004354       8.100626           0.000008
           95              O       0.256113       2.632125       0.351485      -0.533817      25.629834 0.40631892E+03  0.90923494E+04                                 6.698726                            6.111409       0.715549       2.274080                    0.999004      26.794823      67.590831       0.794054       0.344704      -1.152509      -0.051370      -0.018858       0.030424       0.062611      -0.084267       0.037492       0.025192       0.086662       0.237740      -0.142050       0.046628       0.095422              6.659047       7.565622      -1.823459      -0.945369       6.792212       0.657410       5.619307           0.000013
           96              O       6.778163       4.583470       0.771802      -0.722017      43.868694 0.85066779E+03  0.22990331E+05                                 9.960533                            9.223838      -0.171457       1.936613                    0.996497      31.843871      89.449258       0.604263       0.375055      -1.123904      -0.017463      -0.102207       0.057370       0.118501       0.012417       0.040368       0.011779      -0.122781       0.117318      -0.093786       0.031358       0.062428             10.027491       8.395762       0.094482      -0.727670      12.726500       0.095480       8.960210           0.000001

******************************************************
Auxiliary information for the entire system
The total spin magnetic moment of the unit cell is   0.000283
The total net atomic charge of the unit cell is   0.000007
Accuracy of reproducing the electrostatic potential in the unit cell:
  The inner radius (bohr) =    5.0000
  The outer radius (bohr) =   12.0000
  Valid grid points have density less than (e/(bohr^3)) =    0.0001
  The number of valid grid points were=        35616
  The rms potential error without charges in kcal/mol is=      7.67185
  The rms potential error with partial charges in kcal/mol is=      1.11664
  The RRMSE value at monopole order=      0.14555
  The rms potential error with partial charges and cloud penetration in kcal/mol is=      1.11985
  The RRMSE value at monopole order with cloud penetration is=      0.14597
  The rms potential error with partial charges and atomic dipoles in kcal/mol is=      0.51623
  The RRMSE value at dipole order=      0.06729
  The rms potential error with partial charges, atomic dipoles and cloud penetration in kcal/mol is=      0.50645
  The RRMSE value at dipole order with cloud penetration=      0.06601

******************************************************
The electron densities and ab initio electrostatic potential were computed in VASP using the PBE functional and
projector augmented wave method. See the main text of the journal article for a description of computational details.
The atomic charges, dipoles, and quadrupoles were computed with the DDEC6 method as described in
(a) T. A. Manz and N. Gabaldon Limas, RSC Adv. 6 (2016) 47771-47801 DOI: 10.1039/c6ra04656h
(b) N. Gabaldon Limas and T. A. Manz, RSC Adv. 8 (2018) 2678-2707 DOI: 10.1039/c7ra11829e.
For each atom in the material, the electron cloud parameters were fit to the spherically averaged atom-in-material
electron density using radial positions for which this density was between 10^-4 and 10^-2 electrons per cubic bohr.
The polarizabilities, dispersion coefficients, and quantum Drude oscillator (QDO) parameters were fit using the MCLF method.
The magnetic structure of the system was optimized in VASP from the default ferromagnetic initial guess using spin polarization.
The atomic spin moments (ASMs) were computed on this optimized magnetic structure using the DDEC6 partition as inputs
to the method of T. A. Manz and D. S. Sholl, J. Chem. Theory Comput. 7 (2011) 4146-4164 DOI: 10.1021/ct200539n.
The RMSE and RRMSE were computed using a uniform grid with Ewald summation.
