# Supplementary material for: A collection of forcefield precursors for metal–organic frameworks
Source: RSC Adv. 2019 Nov 13;9(63):36492–507. doi: 10.1039/c9ra07327b (PMC9075174; doi:10.1039/c9ra07327b)
Supplement: RA-009-C9RA07327B-s4864 [file RA-009-C9RA07327B-s4864.xyz]

  176
jmolscript: load "" {1 1 1} spacegroup "x,y,z" unitcell [{      9.635700     0.000000     0.000000 }, {     -0.217144    13.918606     0.000000 }, {     -0.075099    -2.454445    17.112210 }]
Pr     2.476597     4.285846     8.779933     2.133324
Pr     6.866860     7.178315     8.332277     2.133325
H      0.989230     3.543998     0.725558     0.124611
H      2.126860     1.233508    15.669651     0.121669
H      4.903433    11.729562    12.835869     0.137725
H      5.371838     9.315190    12.977900     0.137108
H      3.923372     5.355766    16.225798     0.124872
H      2.368536     7.599581     0.999353     0.124403
H      9.166891    11.100494     3.898161     0.129836
H      9.283054    -0.343291     4.004257     0.136449
H      3.009363    10.289564    16.034141     0.284305
H      1.901263    12.580481     1.042134     0.284892
H      4.860094     1.053739    15.137461     0.115026
H      5.106810     2.892484    13.710303     0.113531
H      4.085681     2.900372    11.617479     0.107919
H      2.611478    -0.808616    12.343037     0.119309
H      1.982625     0.037138     9.134498     0.441389
H      6.445668     6.665284    15.664517     0.110181
H      7.822497     5.422860    14.244204     0.102558
H      7.178129     5.050348    12.028172     0.120266
H      3.685951     6.993048    12.719506     0.123501
H      9.120708     8.269880     0.954861     0.113295
H      7.680958     6.859801     2.120203     0.099337
H      7.760800     6.742390     4.452597     0.115707
H      1.354338     9.202215     4.430351     0.117089
H      8.533035     2.644791     1.676997     0.106549
H      7.672729     4.237887     3.136668     0.098721
H      8.667031     4.594502     5.220935     0.119981
H      1.719553     1.669301     4.421795     0.118700
H      8.354227     7.920163    16.386652     0.124611
H      7.216597    10.230653     1.442559     0.121669
H      4.440024    -0.265401     4.276341     0.137725
H      3.971619     2.148971     4.134310     0.137108
H      5.420085     6.108395     0.886412     0.124872
H      6.974921     3.864580    16.112857     0.124403
H      0.176566     0.363667    13.214049     0.129836
H      0.060403    11.807452    13.107953     0.136449
H      6.334094     1.174597     1.078069     0.284305
H      7.442194    -1.116320    16.070076     0.284892
H      4.483363    10.410422     1.974749     0.115026
H      4.236647     8.571677     3.401907     0.113531
H      5.257776     8.563789     5.494731     0.107919
H      6.731979    12.272777     4.769173     0.119309
H      7.360832    11.427023     7.977712     0.441388
H      2.897789     4.798877     1.447693     0.110181
H      1.520960     6.041301     2.868006     0.102558
H      2.165328     6.413813     5.084038     0.120266
H      5.657506     4.471113     4.392704     0.123501
H      0.222749     3.194281    16.157349     0.113295
H      1.662499     4.604360    14.992007     0.099337
H      1.582657     4.721771    12.659613     0.115707
H      7.989119     2.261946    12.681859     0.117089
H      0.810422     8.819370    15.435213     0.106549
H      1.670728     7.226274    13.975542     0.098721
H      0.676426     6.869659    11.891275     0.119981
H      7.623904     9.794860    12.690415     0.118700
C      1.610973     1.476597     0.758071     0.204033
C      1.460762     2.842455     0.289196    -0.188025
C      2.046447     0.468698    16.227509    -0.193884
C      2.617137    -0.864403    15.982804     0.197196
C      3.394202    -1.159757    14.868799    -0.094784
C      3.712342    11.488460    14.584737     0.202222
C      4.572971    11.136043    13.499822    -0.193894
C      4.834899     9.814521    13.581961    -0.174722
C      4.168635     9.291629    14.733613     0.199530
C      4.163436     7.960891    15.161418    -0.076487
C      3.466286     7.457317    16.275423     0.180091
C      3.428892     6.058943    16.631357    -0.197593
C      2.621122     8.398544     0.552724    -0.197186
C      2.149471     9.731157     0.829942     0.179590
C      1.243642    10.038047     1.863520    -0.079507
C      0.896873    11.341362     2.267368     0.195438
C     -0.003280    11.703684     3.331747    -0.179811
C     -0.069124    13.061981     3.381373    -0.191678
C      0.963021    -0.337079     2.330683     0.207873
C      1.030280     1.008565     1.954214    -0.075163
C      3.675258    -0.047188    13.895115     0.106278
C      4.438927     1.050703    14.285273    -0.105583
C      4.589368     2.145845    13.433085    -0.066541
C      3.989551     2.148909    12.189027    -0.083427
C      3.242498     1.046102    11.774912    -0.069886
C      3.104561    -0.049776    12.632233    -0.157057
C      2.609678     1.053821    10.411069     0.671783
C      4.956547     7.015484    14.319497     0.094355
C      6.172750     6.504145    14.769548    -0.143477
C      6.993562     5.761049    13.924205    -0.075949
C      6.601309     5.516356    12.621966    -0.103077
C      5.353385     5.956629    12.182182    -0.017330
C      4.536464     6.698824    13.024103    -0.174139
C      4.914562     5.651011    10.780692     0.664540
C      0.514855     8.950915     2.582232     0.087645
C      9.187737     8.203742     1.901167    -0.151223
C      8.327998     7.367797     2.595922    -0.088022
C      8.399517     7.261587     3.976878    -0.116145
C      9.415714     7.922464     4.657944    -0.021953
C      0.656141     8.758654     3.961477    -0.172686
C     -0.078956     7.759689     6.151839     0.614281
C      0.411244     2.002040     2.878274     0.091234
C      8.941664     2.773586     2.525762    -0.131645
C      8.429650     3.725054     3.393351    -0.088159
C      9.014633     3.932406     4.635698    -0.102385
C      0.472247     3.172900     5.020722    -0.006876
C      0.980747     2.201045     4.149711    -0.175354
C      1.143616     3.436589     6.326384     0.588374
C      7.732484     9.987564    16.354139     0.204033
C      7.882695     8.621706    16.823014    -0.188025
C      7.297010    10.995463     0.884701    -0.193884
C      6.726320    12.328564     1.129406     0.197195
C      5.949255    12.623918     2.243411    -0.094784
C      5.631115    -0.024299     2.527473     0.202222
C      4.770486     0.328118     3.612388    -0.193894
C      4.508558     1.649640     3.530249    -0.174722
C      5.174822     2.172532     2.378597     0.199529
C      5.180021     3.503270     1.950792    -0.076487
C      5.877171     4.006844     0.836787     0.180091
C      5.914565     5.405218     0.480853    -0.197594
C      6.722335     3.065617    16.559486    -0.197186
C      7.193986     1.733004    16.282268     0.179590
C      8.099815     1.426114    15.248690    -0.079507
C      8.446584     0.122799    14.844842     0.195438
C      9.346737    -0.239523    13.780463    -0.179811
C      9.412581    -1.597820    13.730837    -0.191678
C      8.597580    -2.117366    14.781527     0.207873
C      8.313177    10.455596    15.157996    -0.075162
C      5.668199    11.511349     3.217095     0.106278
C      4.904530    10.413458     2.826937    -0.105583
C      4.754089     9.318316     3.679125    -0.066541
C      5.353906     9.315252     4.923183    -0.083427
C      6.100959    10.418059     5.337298    -0.069886
C      6.238896    11.513937     4.479977    -0.157057
C      6.733779    10.410340     6.701141     0.671783
C      4.386910     4.448677     2.792713     0.094355
C      3.170707     4.960016     2.342662    -0.143477
C      2.349895     5.703112     3.188005    -0.075949
C      2.742148     5.947805     4.490244    -0.103077
C      3.990072     5.507532     4.930028    -0.017330
C      4.806993     4.765337     4.088107    -0.174139
C      4.428895     5.813150     6.331518     0.664540
C      8.828602     2.513246    14.529978     0.087645
C      0.155720     3.260419    15.211043    -0.151223
C      1.015459     4.096364    14.516288    -0.088022
C      0.943940     4.202574    13.135332    -0.116145
C     -0.072257     3.541697    12.454266    -0.021953
C      8.687316     2.705507    13.150733    -0.172686
C      9.422413     3.704472    10.960371     0.614281
C      8.932213     9.462121    14.233936     0.091233
C      0.401793     8.690575    14.586448    -0.131645
C      0.913807     7.739107    13.718859    -0.088159
C      0.328824     7.531755    12.476512    -0.102385
C      8.871210     8.291261    12.091488    -0.006876
C      8.362710     9.263116    12.962499    -0.175354
C      8.199841     8.027572    10.785826     0.588375
N      2.257716    -1.724484    16.991398    -0.413371
N      3.500901    10.343697    15.307385    -0.297553
N      2.728478    10.650794    -0.011636    -0.421833
N      1.329293    12.519800     1.707799    -0.297915
N      7.085741    13.188645     0.120812    -0.413371
N      5.842556     1.120464     1.804825    -0.297553
N      6.690078     3.267812     0.011636    -0.421833
N      8.014164    -1.055639    15.404411    -0.297915
O      2.183987    -0.058079     9.943905    -0.466076
O      2.595481     2.115505     9.763029    -0.653785
O      3.704307     5.360445    10.593998    -0.688233
O      5.786336     5.684452     9.868269    -0.715409
O      8.630182     7.167090     6.760863    -0.714906
O      0.962889     8.191911     6.699772    -0.581836
O      0.615542     4.276544     7.117482    -0.634889
O      2.220380     2.843942     6.634917    -0.687259
O      7.159470    11.522240     7.168305    -0.466076
O      6.747976     9.348656     7.349181    -0.653785
O      5.639150     6.103716     6.518212    -0.688233
O      3.557121     5.779709     7.243941    -0.715409
O      0.713275     4.297071    10.351347    -0.714906
O      8.380568     3.272250    10.412438    -0.581835
O      8.727915     7.187617     9.994728    -0.634889
O      7.123077     8.620219    10.477293    -0.687259

The following XYZ coordinates are in angstroms. Other properties are in atomic units.
The sperically averaged electron density of each atom fit to a function of the form exp(a - br)
eigen_1, eigen_2 and eigen_3 are the three eigenvalues of traceless quadrupole moment tensor
  atom number  atomic symbol              X              Y              Z     net charge C6 coefficient C8 coefficient C10 coefficient fluctuating dipole atomic polarizability isotropic forcefield polarizability              a              b squared Pearson coefficient          <r^3>          <r^4>         wp_QDO          m_QDO          q_QDO       dipole_x       dipole_y       dipole_z         dipole            Qxy            Qxz            Qyz     Q(x^2-y^2)  Q(3z^2 - R^2)        eigen_1        eigen_2        eigen_3 static polarizability      alpha(xx)      alpha(xy)      alpha(xz)      alpha(yy)      alpha(yz)      alpha(zz) atomic spin moment
            1             Pr       2.476597       4.285846       8.779933       2.133324     164.961470 0.35739715E+04  0.12680017E+06                                19.661372                           15.820846       2.558135       2.448941                    0.999566      86.203387     208.995952       0.657352       0.262627      -1.339931      -0.047815       0.046810       0.023278       0.070847      -0.158185      -0.052651      -0.011183      -0.183840      -0.418203      -0.179578      -0.073787       0.253365             24.787492      18.455690       3.922386      -1.635600      15.941126      -4.064535      39.965659          -0.000000
            2             Pr       6.866860       7.178315       8.332277       2.133325     164.961402 0.35739698E+04  0.12680010E+06                                19.661365                           15.820841       2.558135       2.448941                    0.999566      86.203381     208.995919       0.657352       0.262627      -1.339931       0.047815      -0.046810      -0.023278       0.070847      -0.158184      -0.052651      -0.011183      -0.183840      -0.418204      -0.179578      -0.073787       0.253365             24.787483      18.455685       3.922385      -1.635599      15.941121      -4.064533      39.965644           0.000003
            3              H       0.989230       3.543998       0.725558       0.124611       0.994407 0.73747516E+01  0.71760297E+02                                 1.709119                            1.640054      -1.105762       2.354101                    0.996728       3.667346      10.611821       0.460224       1.367729      -0.689284      -0.017862       0.030632       0.014425       0.038281      -0.007967      -0.006237       0.004037      -0.023962      -0.017169      -0.014498      -0.004114       0.018613              1.738260       1.678166      -0.272606      -0.194166       1.902839       0.274153       1.633775           0.000000
            4              H       2.126860       1.233508      15.669651       0.121669       1.027599 0.77212935E+01  0.76113412E+02                                 1.749936                            1.679362      -1.303333       2.254772                    0.995277       3.813626      11.161229       0.453634       1.369713      -0.688006       0.000178       0.030575      -0.019606       0.036321      -0.000403      -0.004118      -0.004530      -0.019812       0.009729      -0.012716       0.001626       0.011090              1.776085       1.533278      -0.010386      -0.056817       2.063854      -0.437302       1.731121           0.000001
            5              H       4.903433      11.729562      12.835869       0.137725       1.106724 0.81654681E+01  0.79734560E+02                                 1.709275                            1.631782      -0.885151       2.468034                    0.999275       3.229271       8.713212       0.512939       1.222854      -0.724577       0.019793       0.018738      -0.029243       0.039976       0.001761      -0.015602      -0.005224      -0.008672       0.015938      -0.017730       0.000032       0.017698              1.707188       1.523370       0.116458      -0.202391       1.869831      -0.391514       1.728362           0.000004
            6              H       5.371838       9.315190      12.977900       0.137108       1.048369 0.74909244E+01  0.73117847E+02                                 1.768454                            1.649284      -1.259025       2.292832                    0.995112       3.625620      10.480118       0.460820       1.361717      -0.690593       0.023719      -0.015467      -0.029035       0.040556      -0.005834      -0.011379      -0.000304      -0.007773       0.014960      -0.015041       0.002258       0.012783              1.825367       1.884130      -0.350479      -0.415771       1.859582       0.365333       1.732389           0.000002
            7              H       3.923372       5.355766      16.225798       0.124872       1.045381 0.75150392E+01  0.73146071E+02                                 1.738978                            1.632495      -1.099516       2.354877                    0.997286       3.608476      10.292995       0.473197       1.329854      -0.697221       0.017990      -0.031367      -0.012861       0.038379      -0.005418      -0.007922       0.002528      -0.015786      -0.016274      -0.013407      -0.000229       0.013636              1.803082       1.782322      -0.400821      -0.200576       2.076541       0.254129       1.550383           0.000000
            8              H       2.368536       7.599581       0.999353       0.124403       1.007342 0.71241847E+01  0.68708631E+02                                 1.717958                            1.604900      -1.251259       2.281746                    0.995947       3.692825      10.629548       0.468422       1.355789      -0.690968      -0.007904      -0.033527       0.012389       0.036606       0.002908      -0.008744       0.000379      -0.024565      -0.017731      -0.016722       0.001123       0.015599              1.781807       1.494537       0.146507      -0.105062       2.237475      -0.420886       1.613410           0.000000
            9              H       9.166891      11.100494       3.898161       0.129836       1.065880 0.78246634E+01  0.77189953E+02                                 1.786390                            1.685633      -1.157599       2.333971                    0.996543       3.665447      10.641545       0.455952       1.361733      -0.690791      -0.020783      -0.020439       0.025209       0.038538       0.004953      -0.010381      -0.002290      -0.008731       0.014892      -0.013555       0.000672       0.012883              1.824675       1.726467       0.285055      -0.316460       2.040275      -0.417326       1.707282           0.000002
           10              H       9.283054      -0.343291       4.004257       0.136449       1.089661 0.81358082E+01  0.80101422E+02                                 1.745648                            1.669857      -0.947832       2.438129                    0.998729       3.393995       9.474078       0.484036       1.285254      -0.709107      -0.023167       0.017170       0.028745       0.040716      -0.005795      -0.015747       0.003700      -0.003890       0.016428      -0.016581      -0.002448       0.019029              1.749021       1.677572      -0.186035      -0.310787       1.856719       0.324726       1.712774           0.000003
           11              H       3.009363      10.289564      16.034141       0.284305       0.671745 0.44964350E+01  0.39433230E+02                                 1.410823                            1.353148      -1.506093       2.220425                    0.998603       3.245991       9.511092       0.457360       1.527051      -0.657443      -0.011640      -0.001652       0.018074       0.021562      -0.002569      -0.001314      -0.002913      -0.003074      -0.004242      -0.004653       0.000220       0.004433              1.421240       1.401907       0.000702      -0.295731       1.349722      -0.025181       1.512092          -0.000000
           12              H       1.901263      12.580481       1.042134       0.284892       0.679992 0.45525211E+01  0.39997153E+02                                 1.416148                            1.356726      -1.481093       2.231697                    0.998852       3.223127       9.412685       0.459796       1.516225      -0.659467       0.016804       0.002580      -0.015388       0.022931       0.002271      -0.003409       0.000681      -0.000213      -0.019663      -0.007794       0.001919       0.005875              1.427538       1.453964       0.005748      -0.317632       1.349390      -0.023382       1.479260          -0.000000
           13              H       4.860094       1.053739      15.137461       0.115026       1.006156 0.74879777E+01  0.73837496E+02                                 1.776623                            1.689018      -1.501824       2.164700                    0.991370       4.017853      12.072077       0.434769       1.428680      -0.675372       0.016232       0.000137       0.033113       0.036878       0.003613       0.004839      -0.000255      -0.009894       0.019194      -0.010620       0.002643       0.007978              1.804144       1.824003       0.089018       0.503670       1.470574      -0.009094       2.117856           0.000000
           14              H       5.106810       2.892484      13.710303       0.113531       0.997393 0.71366259E+01  0.68710739E+02                                 1.699621                            1.599725      -0.999008       2.401993                    0.997165       3.618025      10.332488       0.473092       1.344712      -0.693877       0.020904       0.030661       0.011247       0.038776       0.007299       0.006582      -0.000700      -0.010331       0.004484      -0.012469       0.003262       0.009207              1.752017       1.748891       0.477252       0.198996       2.067809       0.146483       1.439352           0.000002
           15              H       4.085681       2.900372      11.617479       0.107919       1.147523 0.84647466E+01  0.85207387E+02                                 1.873482                            1.746800      -1.285652       2.260012                    0.994528       3.880412      11.399729       0.450131       1.351772      -0.691692       0.008817       0.032141      -0.017983       0.037871       0.010672      -0.003167      -0.003474      -0.008335      -0.002857      -0.011027      -0.002413       0.013440              1.932833       1.531412       0.159011       0.004805       2.295650      -0.573067       1.971437           0.000002
           16              H       2.611478      -0.808616      12.343037       0.119309       1.213255 0.96050845E+01  0.98729949E+02                                 1.881284                            1.815850      -1.212303       2.308026                    0.994499       3.668804      10.518059       0.462880       1.287330      -0.707707      -0.021627      -0.032557      -0.009594       0.040246       0.011828       0.004750       0.001697      -0.009426      -0.018777      -0.011512      -0.005085       0.016597              1.870428       1.803702       0.356391       0.132496       2.093919       0.056364       1.713664           0.000003
           17              H       1.982625       0.037138       9.134498       0.441389       0.463099 0.26239836E+01  0.19491515E+02                                 1.011325                            0.965215      -1.283460       2.488448                    0.999760       1.832200       4.459336       0.619303       1.331430      -0.702060      -0.007897      -0.004286      -0.031151       0.032421       0.003911       0.007323       0.006292      -0.004613       0.039462      -0.011757      -0.005951       0.017708              1.031340       0.864607       0.025060       0.140794       0.860164       0.059575       1.369248           0.000006
           18              H       6.445668       6.665284      15.664517       0.110181       1.002230 0.74887839E+01  0.72943177E+02                                 1.699350                            1.634863      -1.097161       2.348890                    0.996858       3.687407      10.576975       0.469840       1.338391      -0.694996       0.012866       0.003165       0.034487       0.036944      -0.009890       0.005680      -0.002108       0.013722       0.028476      -0.016807       0.002294       0.014513              1.718442       1.584848       0.061764       0.283637       1.536175       0.222104       2.034303           0.000000
           19              H       7.822497       5.422860      14.244204       0.102558       1.093134 0.79962337E+01  0.79556318E+02                                 1.831705                            1.710553      -1.278009       2.264093                    0.992982       3.901486      11.490239       0.448640       1.372204      -0.687347       0.034794      -0.011635       0.012019       0.038607      -0.009525       0.004975       0.006447       0.014053       0.027369      -0.018704       0.006810       0.011894              1.920420       2.390176      -0.467617       0.277393       1.804086      -0.131376       1.566998           0.000001
           20              H       7.178129       5.050348      12.028172       0.120266       0.963130 0.70285705E+01  0.68200143E+02                                 1.728973                            1.639647      -1.361279       2.235692                    0.992763       3.886125      11.572214       0.440071       1.434383      -0.674886       0.025534      -0.016373      -0.027994       0.041276      -0.003013      -0.001579       0.007339       0.013465       0.009628      -0.012144       0.003264       0.008880              1.774513       1.895232      -0.371551      -0.318022       1.669054       0.242794       1.759254           0.000001
           21              H       3.685951       6.993048      12.719506       0.123501       1.110812 0.83865020E+01  0.84018220E+02                                 1.830250                            1.737940      -1.232168       2.302051                    0.994601       3.677656      10.692573       0.452682       1.350579      -0.693539      -0.034826       0.008948      -0.015114       0.039004      -0.004794       0.006429      -0.000845       0.017150       0.006007      -0.010885      -0.001817       0.012702              1.874334       2.429619      -0.259010       0.164283       1.599315       0.059505       1.594069           0.000002
           22              H       9.120708       8.269880       0.954861       0.113295       0.973566 0.72375906E+01  0.69597293E+02                                 1.645230                            1.592091      -0.910569       2.443911                    0.998226       3.511469       9.868044       0.484992       1.313328      -0.701302      -0.005574       0.002622      -0.037273       0.037779       0.008143       0.005492      -0.002766       0.003790       0.037813      -0.015775       0.001545       0.014230              1.648759       1.447559       0.011966       0.121065       1.476528      -0.089106       2.022190          -0.000000
           23              H       7.680958       6.859801       2.120203       0.099337       1.031874 0.73160237E+01  0.70593315E+02                                 1.705840                            1.592820      -1.054946       2.358229                    0.997050       3.681849      10.389583       0.488121       1.300438      -0.702516      -0.024547      -0.020172      -0.015743       0.035458       0.012453      -0.000008      -0.005774       0.005397       0.019965      -0.016942       0.004778       0.012164              1.773975       1.899973       0.458815       0.374560       1.819231       0.274557       1.602719           0.000001
           24              H       7.760800       6.742390       4.452597       0.115707       0.988270 0.71796545E+01  0.69816904E+02                                 1.740309                            1.643680      -1.273480       2.275808                    0.993278       3.825341      11.286595       0.446361       1.411115      -0.679793      -0.026630      -0.022475       0.018282       0.039351       0.013352       0.001523      -0.003717       0.004670      -0.006931      -0.013691      -0.001109       0.014800              1.792336       1.906634       0.339857      -0.299580       1.804538      -0.235537       1.665836           0.000002
           25              H       1.354338       9.202215       4.430351       0.117089       1.322721 0.10952983E+02  0.11690544E+03                                 2.021196                            1.960557      -1.488842       2.171139                    0.992111       3.959786      11.751933       0.436060       1.316006      -0.700430       0.029041       0.016394       0.019938       0.038854       0.010968       0.004296       0.003820       0.006973      -0.017946      -0.008740      -0.007251       0.015991              2.020951       2.243978       0.322212       0.274179       1.922556       0.029618       1.896319           0.000002
           26              H       8.533035       2.644791       1.676997       0.106549       1.027731 0.77696703E+01  0.77226997E+02                                 1.790289                            1.711678      -1.438996       2.182833                    0.992378       4.078052      12.250496       0.435779       1.414077      -0.677976      -0.014549      -0.005294      -0.030694       0.034378      -0.005454      -0.002080       0.006385      -0.007645       0.010694      -0.008579      -0.002327       0.010906              1.813452       1.860558       0.009295       0.416768       1.481463       0.131155       2.098335           0.000000
           27              H       7.672729       4.237887       3.136668       0.098721       1.018291 0.72371307E+01  0.70376028E+02                                 1.759388                            1.636202      -1.211290       2.292096                    0.993552       3.881241      11.377332       0.454055       1.387199      -0.684064      -0.029149       0.022468      -0.010031       0.038146      -0.016423       0.002242       0.005730      -0.002245       0.008438      -0.019275       0.003628       0.015647              1.841418       2.285072      -0.457411       0.252802       1.768305      -0.066642       1.470878           0.000001
           28              H       8.667031       4.594502       5.220935       0.119981       1.102400 0.81324958E+01  0.81065396E+02                                 1.832809                            1.720723      -1.227555       2.299645                    0.994285       3.743762      10.952478       0.450054       1.365304      -0.689819      -0.013427       0.029151       0.027208       0.042075      -0.008040       0.000130       0.008177       0.003921      -0.001813      -0.012089       0.000943       0.011146              1.883556       1.681988      -0.317263      -0.143509       2.074753       0.429671       1.893926           0.000002
           29              H       1.719553       1.669301       4.421795       0.118700       1.176862 0.93098497E+01  0.95474617E+02                                 1.872436                            1.808093      -1.338163       2.242990                    0.993320       3.816449      11.126714       0.453556       1.316831      -0.699852       0.030103      -0.019346       0.014761       0.038708      -0.012361       0.006877      -0.001547       0.003040      -0.007836      -0.012514      -0.003359       0.015873              1.876653       2.156410      -0.352429       0.151461       1.804425       0.041317       1.669125           0.000002
           30              H       8.354227       7.920163      16.386652       0.124611       0.994407 0.73747508E+01  0.71760290E+02                                 1.709119                            1.640054      -1.105762       2.354101                    0.996728       3.667346      10.611822       0.460224       1.367729      -0.689284       0.017862      -0.030632      -0.014425       0.038281      -0.007967      -0.006237       0.004037      -0.023962      -0.017169      -0.014498      -0.004114       0.018613              1.738260       1.678166      -0.272606      -0.194166       1.902839       0.274153       1.633775           0.000000
           31              H       7.216597      10.230653       1.442559       0.121669       1.027599 0.77212927E+01  0.76113404E+02                                 1.749936                            1.679362      -1.303333       2.254772                    0.995277       3.813626      11.161230       0.453634       1.369714      -0.688006      -0.000178      -0.030575       0.019606       0.036321      -0.000403      -0.004118      -0.004530      -0.019812       0.009729      -0.012716       0.001626       0.011090              1.776085       1.533278      -0.010386      -0.056817       2.063854      -0.437302       1.731121           0.000001
           32              H       4.440024      -0.265401       4.276341       0.137725       1.106724 0.81654705E+01  0.79734587E+02                                 1.709275                            1.631782      -0.885151       2.468034                    0.999275       3.229272       8.713214       0.512940       1.222853      -0.724577      -0.019793      -0.018738       0.029243       0.039976       0.001761      -0.015602      -0.005224      -0.008672       0.015938      -0.017730       0.000032       0.017698              1.707188       1.523369       0.116458      -0.202391       1.869831      -0.391514       1.728362           0.000004
           33              H       3.971619       2.148971       4.134310       0.137108       1.048369 0.74909239E+01  0.73117839E+02                                 1.768454                            1.649284      -1.259025       2.292832                    0.995112       3.625620      10.480117       0.460820       1.361716      -0.690594      -0.023719       0.015467       0.029035       0.040556      -0.005834      -0.011379      -0.000304      -0.007773       0.014960      -0.015041       0.002258       0.012783              1.825367       1.884130      -0.350479      -0.415771       1.859582       0.365333       1.732389           0.000002
           34              H       5.420085       6.108395       0.886412       0.124872       1.045381 0.75150386E+01  0.73146062E+02                                 1.738977                            1.632495      -1.099516       2.354877                    0.997286       3.608476      10.292994       0.473198       1.329854      -0.697221      -0.017990       0.031367       0.012861       0.038379      -0.005418      -0.007922       0.002528      -0.015786      -0.016274      -0.013407      -0.000229       0.013636              1.803082       1.782321      -0.400821      -0.200576       2.076541       0.254129       1.550383           0.000000
           35              H       6.974921       3.864580      16.112857       0.124403       1.007342 0.71241847E+01  0.68708631E+02                                 1.717958                            1.604900      -1.251258       2.281746                    0.995947       3.692825      10.629548       0.468422       1.355789      -0.690968       0.007904       0.033527      -0.012389       0.036606       0.002908      -0.008744       0.000379      -0.024565      -0.017731      -0.016722       0.001123       0.015599              1.781807       1.494537       0.146507      -0.105062       2.237475      -0.420886       1.613410           0.000000
           36              H       0.176566       0.363667      13.214049       0.129836       1.065880 0.78246634E+01  0.77189953E+02                                 1.786390                            1.685633      -1.157599       2.333971                    0.996543       3.665447      10.641545       0.455952       1.361733      -0.690791       0.020783       0.020439      -0.025209       0.038538       0.004953      -0.010381      -0.002290      -0.008731       0.014892      -0.013555       0.000672       0.012883              1.824675       1.726467       0.285055      -0.316460       2.040275      -0.417326       1.707282           0.000002
           37              H       0.060403      11.807452      13.107953       0.136449       1.089661 0.81358072E+01  0.80101406E+02                                 1.745648                            1.669856      -0.947831       2.438129                    0.998729       3.393995       9.474076       0.484036       1.285253      -0.709107       0.023167      -0.017170      -0.028745       0.040716      -0.005795      -0.015747       0.003700      -0.003890       0.016428      -0.016581      -0.002448       0.019029              1.749021       1.677572      -0.186035      -0.310787       1.856718       0.324726       1.712773           0.000003
           38              H       6.334094       1.174597       1.078069       0.284305       0.671746 0.44964399E+01  0.39433279E+02                                 1.410823                            1.353148      -1.506093       2.220425                    0.998603       3.245992       9.511092       0.457361       1.527049      -0.657443       0.011640       0.001652      -0.018074       0.021562      -0.002569      -0.001314      -0.002913      -0.003074      -0.004242      -0.004653       0.000220       0.004433              1.421240       1.401907       0.000702      -0.295731       1.349722      -0.025181       1.512093          -0.000000
           39              H       7.442194      -1.116320      16.070076       0.284892       0.679992 0.45525244E+01  0.39997187E+02                                 1.416148                            1.356726      -1.481094       2.231697                    0.998852       3.223128       9.412687       0.459796       1.516225      -0.659467      -0.016804      -0.002580       0.015388       0.022931       0.002271      -0.003409       0.000681      -0.000213      -0.019663      -0.007794       0.001919       0.005875              1.427538       1.453964       0.005748      -0.317632       1.349390      -0.023382       1.479261          -0.000000
           40              H       4.483363      10.410422       1.974749       0.115026       1.006156 0.74879757E+01  0.73837476E+02                                 1.776623                            1.689018      -1.501824       2.164700                    0.991370       4.017853      12.072079       0.434769       1.428681      -0.675372      -0.016232      -0.000137      -0.033113       0.036878       0.003613       0.004839      -0.000255      -0.009894       0.019194      -0.010620       0.002643       0.007978              1.804145       1.824004       0.089018       0.503670       1.470574      -0.009094       2.117856           0.000000
           41              H       4.236647       8.571677       3.401907       0.113531       0.997392 0.71366251E+01  0.68710732E+02                                 1.699621                            1.599725      -0.999008       2.401993                    0.997165       3.618025      10.332489       0.473092       1.344712      -0.693877      -0.020904      -0.030661      -0.011247       0.038776       0.007299       0.006582      -0.000700      -0.010331       0.004484      -0.012469       0.003262       0.009207              1.752017       1.748891       0.477252       0.198996       2.067809       0.146483       1.439352           0.000002
           42              H       5.257776       8.563789       5.494731       0.107919       1.147523 0.84647459E+01  0.85207380E+02                                 1.873482                            1.746800      -1.285651       2.260012                    0.994528       3.880412      11.399730       0.450131       1.351772      -0.691692      -0.008817      -0.032141       0.017983       0.037871       0.010672      -0.003167      -0.003474      -0.008335      -0.002857      -0.011027      -0.002413       0.013440              1.932833       1.531412       0.159011       0.004805       2.295650      -0.573068       1.971437           0.000002
           43              H       6.731979      12.272777       4.769173       0.119309       1.213255 0.96050847E+01  0.98729949E+02                                 1.881283                            1.815850      -1.212303       2.308026                    0.994499       3.668804      10.518058       0.462880       1.287330      -0.707707       0.021627       0.032557       0.009594       0.040246       0.011828       0.004750       0.001697      -0.009426      -0.018777      -0.011512      -0.005085       0.016597              1.870428       1.803702       0.356391       0.132496       2.093919       0.056364       1.713664           0.000003
           44              H       7.360832      11.427023       7.977712       0.441388       0.463100 0.26239866E+01  0.19491542E+02                                 1.011325                            0.965216      -1.283460       2.488448                    0.999760       1.832201       4.459338       0.619303       1.331430      -0.702060       0.007897       0.004286       0.031151       0.032421       0.003911       0.007323       0.006292      -0.004613       0.039462      -0.011757      -0.005951       0.017708              1.031340       0.864608       0.025060       0.140794       0.860164       0.059575       1.369249           0.000006
           45              H       2.897789       4.798877       1.447693       0.110181       1.002230 0.74887842E+01  0.72943176E+02                                 1.699350                            1.634863      -1.097161       2.348890                    0.996858       3.687407      10.576973       0.469840       1.338390      -0.694996      -0.012866      -0.003165      -0.034487       0.036945      -0.009890       0.005680      -0.002108       0.013722       0.028476      -0.016807       0.002294       0.014513              1.718442       1.584848       0.061764       0.283637       1.536174       0.222104       2.034303           0.000000
           46              H       1.520960       6.041301       2.868006       0.102558       1.093134 0.79962337E+01  0.79556318E+02                                 1.831705                            1.710553      -1.278009       2.264093                    0.992982       3.901486      11.490239       0.448640       1.372204      -0.687347      -0.034794       0.011635      -0.012019       0.038607      -0.009525       0.004975       0.006447       0.014053       0.027369      -0.018704       0.006810       0.011894              1.920420       2.390176      -0.467617       0.277393       1.804086      -0.131376       1.566998           0.000001
           47              H       2.165328       6.413813       5.084038       0.120266       0.963130 0.70285705E+01  0.68200143E+02                                 1.728973                            1.639647      -1.361279       2.235692                    0.992763       3.886125      11.572214       0.440071       1.434383      -0.674886      -0.025534       0.016373       0.027994       0.041276      -0.003013      -0.001579       0.007339       0.013465       0.009628      -0.012144       0.003264       0.008880              1.774513       1.895232      -0.371551      -0.318022       1.669054       0.242794       1.759254           0.000001
           48              H       5.657506       4.471113       4.392704       0.123501       1.110812 0.83865014E+01  0.84018215E+02                                 1.830250                            1.737940      -1.232168       2.302051                    0.994601       3.677656      10.692574       0.452682       1.350579      -0.693539       0.034826      -0.008948       0.015114       0.039004      -0.004794       0.006429      -0.000845       0.017150       0.006007      -0.010885      -0.001817       0.012702              1.874335       2.429619      -0.259010       0.164283       1.599315       0.059505       1.594070           0.000002
           49              H       0.222749       3.194281      16.157349       0.113295       0.973565 0.72375851E+01  0.69597232E+02                                 1.645230                            1.592091      -0.910569       2.443911                    0.998226       3.511468       9.868043       0.484992       1.313329      -0.701302       0.005574      -0.002622       0.037273       0.037779       0.008143       0.005492      -0.002766       0.003790       0.037813      -0.015775       0.001545       0.014230              1.648759       1.447559       0.011966       0.121065       1.476527      -0.089106       2.022190          -0.000000
           50              H       1.662499       4.604360      14.992007       0.099337       1.031874 0.73160193E+01  0.70593263E+02                                 1.705840                            1.592820      -1.054946       2.358229                    0.997050       3.681848      10.389580       0.488121       1.300439      -0.702516       0.024547       0.020172       0.015743       0.035458       0.012453      -0.000008      -0.005774       0.005397       0.019965      -0.016942       0.004778       0.012164              1.773974       1.899973       0.458815       0.374560       1.819231       0.274557       1.602719           0.000001
           51              H       1.582657       4.721771      12.659613       0.115707       0.988270 0.71796536E+01  0.69816895E+02                                 1.740309                            1.643680      -1.273480       2.275808                    0.993278       3.825341      11.286596       0.446361       1.411115      -0.679793       0.026630       0.022475      -0.018282       0.039351       0.013352       0.001523      -0.003717       0.004670      -0.006931      -0.013691      -0.001109       0.014800              1.792336       1.906634       0.339857      -0.299580       1.804538      -0.235537       1.665837           0.000002
           52              H       7.989119       2.261946      12.681859       0.117089       1.322720 0.10952978E+02  0.11690538E+03                                 2.021195                            1.960557      -1.488842       2.171139                    0.992111       3.959785      11.751929       0.436060       1.316006      -0.700430      -0.029041      -0.016394      -0.019938       0.038854       0.010968       0.004296       0.003820       0.006973      -0.017946      -0.008740      -0.007251       0.015991              2.020951       2.243978       0.322212       0.274179       1.922556       0.029618       1.896318           0.000002
           53              H       0.810422       8.819370      15.435213       0.106549       1.027732 0.77696760E+01  0.77227065E+02                                 1.790289                            1.711679      -1.438996       2.182833                    0.992378       4.078053      12.250498       0.435779       1.414076      -0.677976       0.014549       0.005294       0.030694       0.034378      -0.005454      -0.002080       0.006385      -0.007645       0.010694      -0.008579      -0.002327       0.010906              1.813453       1.860558       0.009295       0.416768       1.481464       0.131155       2.098336           0.000000
           54              H       1.670728       7.226274      13.975542       0.098721       1.018291 0.72371307E+01  0.70376028E+02                                 1.759388                            1.636202      -1.211290       2.292096                    0.993552       3.881241      11.377332       0.454055       1.387199      -0.684064       0.029149      -0.022468       0.010031       0.038146      -0.016423       0.002242       0.005730      -0.002245       0.008438      -0.019275       0.003628       0.015647              1.841418       2.285072      -0.457411       0.252802       1.768305      -0.066642       1.470878           0.000001
           55              H       0.676426       6.869659      11.891275       0.119981       1.102399 0.81324920E+01  0.81065351E+02                                 1.832809                            1.720723      -1.227554       2.299646                    0.994285       3.743761      10.952476       0.450054       1.365305      -0.689819       0.013427      -0.029151      -0.027208       0.042075      -0.008040       0.000130       0.008177       0.003921      -0.001813      -0.012089       0.000943       0.011146              1.883555       1.681988      -0.317263      -0.143509       2.074753       0.429671       1.893926           0.000002
           56              H       7.623904       9.794860      12.690415       0.118700       1.176862 0.93098445E+01  0.95474555E+02                                 1.872436                            1.808093      -1.338162       2.242990                    0.993320       3.816448      11.126712       0.453556       1.316831      -0.699852      -0.030103       0.019346      -0.014761       0.038708      -0.012361       0.006877      -0.001547       0.003040      -0.007836      -0.012514      -0.003359       0.015873              1.876653       2.156410      -0.352429       0.151461       1.804424       0.041317       1.669125           0.000002
           57              C       1.610973       1.476597       0.758071       0.204033      32.378918 0.38929085E+03  0.89546816E+04                                 9.119250                            6.789322      -0.072319       1.989210                    0.999693      26.496140      76.784871       0.599681       0.444028      -1.041210       0.018813      -0.015530      -0.038807       0.045837       0.009255       0.010107      -0.005622       0.004207      -0.006713      -0.016696       0.004044       0.012652             10.361384       7.786637       0.548837      -4.887592       9.786490      -2.686324      13.511025           0.000002
           58              C       1.460762       2.842455       0.289196      -0.188025      32.287581 0.50354690E+03  0.12330924E+05                                 8.864503                            7.548069       0.052815       1.975939                    0.999076      31.198827      92.754113       0.589505       0.424290      -1.054962      -0.006329      -0.007871      -0.006108       0.011803       0.003687       0.018229       0.016151       0.006017      -0.057900      -0.032262       0.005427       0.026835              9.416217       7.349971      -1.476648      -2.747948      10.729617       0.003463      10.169063           0.000001
           59              C       2.046447       0.468698      16.227509      -0.193884      32.905146 0.51666775E+03  0.12739725E+05                                 8.990522                            7.652802      -0.042687       1.942837                    0.999404      31.651638      94.567395       0.584382       0.425070      -1.053992      -0.009363      -0.008700       0.003493       0.013250       0.009463       0.017445      -0.003323       0.001205      -0.047797      -0.026623       0.005306       0.021317              9.562518       7.480184      -1.318407      -2.556769      10.944268      -1.473149      10.263102          -0.000000
           60              C       2.617137      -0.864403      15.982804       0.197196      33.445442 0.39802972E+03  0.92026821E+04                                 9.291793                            6.848852      -0.151286       1.958665                    0.999718      26.760737      77.640907       0.599454       0.441928      -1.042895      -0.015714      -0.023159       0.041619       0.050154      -0.004801       0.001333       0.011380       0.007064      -0.024871      -0.016664       0.005157       0.011508             10.692658       9.714863      -2.182099      -6.020014       9.266940       1.124427      13.096172           0.000002
           61              C       3.394202      -1.159757      14.868799      -0.094784      46.979764 0.49783447E+03  0.12041751E+05                                11.210218                            7.441842       0.048769       2.009042                    0.999263      28.635339      82.033082       0.607008       0.417164      -1.069518       0.012254       0.030662      -0.022468       0.039939       0.029092       0.025580      -0.029769      -0.013683       0.010196      -0.056606       0.022045       0.034561             14.089772      10.303756      -3.984457      -4.645561      19.482243      -0.427553      12.483315          -0.000003
           62              C       3.712342      11.488460      14.584737       0.202222      36.525161 0.38051148E+03  0.86693415E+04                                 9.840776                            6.658072       0.101085       2.048626                    0.999427      25.870636      73.676745       0.615357       0.436878      -1.049498      -0.000689      -0.056514       0.037385       0.067764      -0.001353      -0.020007      -0.014450      -0.027251       0.021883      -0.030283       0.002948       0.027335             12.694657       8.709438      -5.540528      -2.441913      22.032259       1.105740       7.342274           0.000001
           63              C       4.572971      11.136043      13.499822      -0.193894      32.808805 0.45365149E+03  0.10775740E+05                                 8.803500                            7.042854       0.255804       2.040597                    0.999783      30.264180      87.356848       0.628891       0.410021      -1.068692       0.023268      -0.014462      -0.005004       0.027850       0.011908      -0.011557      -0.001885       0.027221       0.040582      -0.025000       0.000982       0.024018              9.635749       7.519512      -1.892506      -2.470963      13.786894      -0.839387       7.600841           0.000006
           64              C       4.834899       9.814521      13.581961      -0.174722      34.180159 0.46966696E+03  0.11294231E+05                                 9.208646                            7.267762       0.048216       1.980587                    0.999418      30.523247      89.704522       0.603944       0.421738      -1.057349       0.008277       0.022051      -0.007397       0.024688       0.008190      -0.003077       0.004481       0.034411       0.042018      -0.026686       0.010964       0.015722             10.305634       8.598959      -2.609381      -3.212567      14.262932       0.747984       8.055011           0.000005
           65              C       4.168635       9.291629      14.733613       0.199530      34.774498 0.38357876E+03  0.87815326E+04                                 9.586783                            6.741646      -0.007760       2.017812                    0.999711      26.074606      75.126570       0.602118       0.444333      -1.042123      -0.023390       0.057089       0.028151       0.067814      -0.014029      -0.025809       0.006113      -0.024330       0.012423      -0.033979       0.003018       0.030961             12.033259       7.295945      -1.482565      -1.919294      21.383145      -1.976320       7.420688           0.000003
           66              C       4.163436       7.960891      15.161418      -0.076487      46.979459 0.49835600E+03  0.12072048E+05                                11.242488                            7.472054      -0.002662       1.996080                    0.999129      28.560393      82.201038       0.601857       0.420118      -1.066348       0.021191      -0.025187      -0.016268       0.036717      -0.020693       0.015177       0.036883       0.044467      -0.008099      -0.057857       0.026088       0.031769             14.182773      11.188313      -1.057032      -5.490293      18.633523      -1.589744      12.726483          -0.000005
           67              C       3.466286       7.457317      16.275423       0.180091      36.128659 0.40095300E+03  0.92821424E+04                                 9.746772                            6.849408      -0.094990       1.974958                    0.999717      26.899007      77.951978       0.602986       0.438777      -1.045336      -0.033440       0.017226       0.032229       0.049535       0.003733       0.000457      -0.010354       0.002755      -0.014285      -0.013044       0.002967       0.010077             11.656341      10.387200       1.387252      -6.161831      11.079409      -3.213701      13.502415           0.000003
           68              C       3.428892       6.058943      16.631357      -0.197593      34.735243 0.49478511E+03  0.12016802E+05                                 9.165182                            7.367510       0.246113       2.030676                    0.999852      30.997770      90.626216       0.613024       0.411392      -1.067250      -0.007502       0.000402       0.007951       0.010939      -0.007899       0.012382       0.009905      -0.012337      -0.029544      -0.023308       0.007511       0.015797             10.212040       8.859356      -1.483191      -3.362334      12.700536      -0.130742       9.076228           0.000003
           69              C       2.621122       8.398544       0.552724      -0.197186      35.316805 0.50197950E+03  0.12249076E+05                                 9.324175                            7.467487       0.172401       2.010220                    0.999734      31.118372      91.521521       0.602552       0.416576      -1.062745       0.006043       0.002802      -0.009403       0.011523       0.006832       0.016592       0.003614      -0.021547      -0.012115      -0.023380       0.004385       0.018995             10.400277       8.512124      -0.586949      -3.192580      13.372573      -1.311746       9.316132           0.000002
           70              C       2.149471       9.731157       0.829942       0.179590      36.176484 0.39931644E+03  0.92336950E+04                                 9.745628                            6.826806      -0.073626       1.980795                    0.999713      26.882816      77.829891       0.605200       0.437672      -1.046121       0.023915       0.022144      -0.035842       0.048445      -0.002968      -0.001976       0.009060       0.003115      -0.008407      -0.010650       0.001079       0.009572             11.730966      12.449412      -2.155482      -6.922083      10.365193       1.116175      12.378294           0.000004
           71              C       1.243642      10.038047       1.863520      -0.079507      47.976031 0.50343203E+03  0.12217712E+05                                11.374541                            7.491104       0.007489       1.995522                    0.999196      28.694723      82.482830       0.603775       0.418006      -1.068412      -0.018960      -0.031433       0.010683       0.038231       0.024667       0.025328      -0.028876       0.008740       0.037027      -0.053590       0.018848       0.034743             14.492316      12.831499      -0.923524      -6.277092      18.894898       0.100663      11.750552          -0.000003
           72              C       0.896873      11.341362       2.267368       0.195438      35.209874 0.39137517E+03  0.89918228E+04                                 9.618750                            6.774164      -0.063408       1.992895                    0.999531      26.244648      75.383421       0.606320       0.439693      -1.046417       0.012808       0.059149      -0.027204       0.066353       0.010792      -0.027492      -0.013535      -0.032610      -0.015810      -0.037289       0.001344       0.035945             12.136809       7.689760      -2.319920      -2.374633      21.631327       1.387547       7.089340           0.000002
           73              C      -0.003280      11.703684       3.331747      -0.179811      34.246759 0.48751227E+03  0.11840649E+05                                 9.227915                            7.413537      -0.015706       1.953417                    0.999347      31.047489      91.889993       0.596512       0.422763      -1.056040      -0.013931       0.012510       0.000118       0.018724       0.003584       0.005428      -0.010408       0.019925       0.032650      -0.020130       0.004165       0.015965             10.211703       7.970743       0.726286      -2.911161      15.023621      -1.244008       7.640746           0.000005
           74              C      -0.069124      13.061981       3.381373      -0.191678      33.170588 0.47333974E+03  0.11393796E+05                                 8.959889                            7.254898       0.092844       1.987213                    0.999699      30.804048      90.290898       0.610225       0.416986      -1.061368      -0.015864      -0.011991      -0.001463       0.019940      -0.007591      -0.000552       0.005211       0.028463       0.055344      -0.025901       0.006648       0.019253              9.780478       7.386363       0.145253      -2.721575      14.415961       0.423462       7.539111           0.000006
           75              C       0.963021      -0.337079       2.330683       0.207873      35.215507 0.37627062E+03  0.85688820E+04                                 9.669947                            6.665425      -0.000698       2.020085                    0.999653      25.890322      74.285328       0.607429       0.442779      -1.043525       0.013277      -0.054996      -0.035005       0.066530      -0.006605      -0.018817       0.013842      -0.021739       0.013645      -0.025211      -0.003089       0.028299             12.304956       6.834384       0.663324      -2.042915      22.909137      -1.479455       7.171346           0.000003
           76              C       1.030280       1.008565       1.954214      -0.075163      45.436761 0.49218248E+03  0.11877605E+05                                11.006307                            7.419542       0.029795       2.007504                    0.999208      28.379835      81.352754       0.605124       0.419430      -1.067486      -0.015163       0.029724       0.020589       0.039209      -0.021327       0.020302       0.030769       0.041790      -0.014307      -0.054277       0.019528       0.034749             13.679015       8.127480       0.208724      -4.209059      19.831421      -0.632145      13.078146          -0.000005
           77              C       3.675258      -0.047188      13.895115       0.106278      34.335449 0.42590829E+03  0.99660831E+04                                 9.383311                            7.035731      -0.337675       1.907140                    0.998654      26.798308      76.968367       0.600571       0.435847      -1.051685      -0.012147      -0.016859       0.018994       0.028153      -0.019438      -0.015873      -0.011473      -0.020014      -0.015644      -0.032998       0.008417       0.024581             11.051697       7.401443       2.627870       1.228933      13.682899      -4.252364      12.070750           0.000000
           78              C       4.438927       1.050703      14.285273      -0.105583      32.512100 0.45897785E+03  0.10995600E+05                                 9.037015                            7.288142      -0.097424       1.954595                    0.998123      29.569080      87.299410       0.589123       0.433984      -1.047733      -0.002171       0.017124      -0.017171       0.024347      -0.027306      -0.016696       0.007028       0.044070       0.010871      -0.036920      -0.004924       0.041845             10.042516       8.206563       3.212074       1.847339      12.330872      -2.500433       9.590113           0.000001
           79              C       4.589368       2.145845      13.433085      -0.066541      30.415265 0.41688969E+03  0.97146466E+04                                 8.517033                            6.856933       0.210006       2.059952                    0.999486      28.286839      81.393629       0.621485       0.422931      -1.058352      -0.012491      -0.021140      -0.005205       0.025100       0.004252      -0.006868       0.001930       0.001860      -0.027383      -0.012567       0.002558       0.010008              9.388662       7.374001       2.134156       2.427699      10.682516      -2.316131      10.109469           0.000004
           80              C       3.989551       2.148909      12.189027      -0.083427      31.080099 0.43983005E+03  0.10426243E+05                                 8.730453                            7.116609      -0.094090       1.948842                    0.999338      29.474496      86.589737       0.598371       0.431810      -1.048947      -0.002760      -0.019916       0.020899       0.029000      -0.003452      -0.029055      -0.010786      -0.003873      -0.074637      -0.043340       0.016046       0.027294              9.396993       7.283762       1.988546       2.843012       9.951027      -1.632660      10.956190           0.000007
           81              C       3.242498       1.046102      11.774912      -0.069886      37.427370 0.45888331E+03  0.10842256E+05                                 9.599838                            7.065998       0.125243       2.036439                    0.999356      27.833633      78.015466       0.635349       0.408015      -1.078791       0.020885       0.005037       0.068357       0.071653       0.002897       0.005020      -0.009247      -0.022368       0.003708      -0.014989      -0.001270       0.016259             11.387877       7.244687       1.443415       3.391646      10.960767      -3.770504      15.958177           0.000004
           82              C       3.104561      -0.049776      12.632233      -0.157057      34.794002 0.46518724E+03  0.11171281E+05                                 9.335149                            7.264798      -0.017163       1.963596                    0.998821      30.430954      89.674781       0.599488       0.425452      -1.053944       0.003833       0.027965      -0.000838       0.028239       0.006244      -0.020962       0.023666       0.012144      -0.132249      -0.057844       0.024084       0.033760             10.544661       6.723911       0.971607       2.142160      11.100371      -4.721454      13.809701           0.000005
           83              C       2.609678       1.053821      10.411069       0.671783      21.883834 0.23968823E+03  0.48847079E+04                                 7.207970                            5.520573      -0.004387       2.078835                    0.999677      20.823982      56.833264       0.630320       0.476818      -1.022657      -0.051291      -0.016773      -0.074290       0.091821      -0.004126      -0.056753       0.016970       0.068845      -0.164245      -0.080572      -0.005431       0.086002              8.138437       4.887089       0.391588       2.524084       8.151484      -1.259852      11.376739           0.000005
           84              C       4.956547       7.015484      14.319497       0.094355      36.002034 0.43818332E+03  0.10325291E+05                                 9.672544                            7.121452      -0.352554       1.896530                    0.998576      27.150445      78.225384       0.598890       0.434023      -1.052901      -0.007286       0.019667       0.007563       0.022295      -0.001144      -0.030626       0.000117      -0.009152       0.022336      -0.032069       0.000854       0.031216             11.850832      12.529327      -5.024848      -1.321209      11.134678       4.337287      11.888492           0.000001
           85              C       6.172750       6.504145      14.769548      -0.143477      33.103325 0.46952157E+03  0.11285338E+05                                 9.048029                            7.295511       0.092519       2.004366                    0.998799      29.971671      87.947276       0.599460       0.425096      -1.055678       0.016383      -0.002330      -0.023118       0.028431       0.018819       0.009565      -0.010107      -0.011389       0.058525      -0.033002       0.009514       0.023488             10.272490      12.359899      -4.218276      -0.188052       9.023589       2.463445       9.433982           0.000003
           86              C       6.993562       5.761049      13.924205      -0.075949      31.136853 0.44322231E+03  0.10526488E+05                                 8.741089                            7.125416      -0.052601       1.965628                    0.998553      29.357536      86.317584       0.600363       0.429566      -1.050351      -0.017344       0.027397      -0.011719       0.034478      -0.001999       0.009549       0.000086       0.016327       0.005778      -0.009609      -0.004961       0.014570              9.774198      10.817807      -3.472135       0.455098       8.362484       1.924835      10.142305           0.000004
           87              C       6.601309       5.516356      12.621966      -0.103077      31.389325 0.46150676E+03  0.11082218E+05                                 8.857748                            7.336487      -0.122256       1.945005                    0.998088      29.721928      88.135088       0.583214       0.437350      -1.044688      -0.010571       0.023531       0.008088       0.027035       0.010095      -0.022993       0.007951      -0.021418      -0.037894      -0.034924       0.013804       0.021120              9.675249      11.166432      -2.356235       1.593452       6.807134       1.277973      11.052182           0.000004
           88              C       5.353385       5.956629      12.182182      -0.017330      36.738536 0.44562270E+03  0.10477265E+05                                 9.596602                            7.032060       0.110035       2.047186                    0.999352      27.097260      76.363825       0.626032       0.416130      -1.070908       0.011905       0.018792       0.046462       0.051513       0.014659      -0.009774      -0.000101       0.015838      -0.049553      -0.020159      -0.006443       0.026602             11.606382      11.255529      -2.120384       1.171488       7.641381       3.697906      15.922237           0.000004
           89              C       4.536464       6.698824      13.024103      -0.174139      35.177689 0.47209916E+03  0.11359862E+05                                 9.361188                            7.273042       0.129096       2.007364                    0.999523      30.406303      89.195792       0.605809       0.420175      -1.059032       0.021018      -0.009452      -0.015078       0.027540       0.015867       0.012742      -0.023169       0.014837      -0.091016      -0.046239       0.013488       0.032751             10.819136      10.401294      -2.611869      -0.945416       8.839584       4.855340      13.216531           0.000004
           90              C       4.914562       5.651011      10.780692       0.664540      23.660939 0.24155925E+03  0.49882967E+04                                 7.716933                            5.612831      -0.294126       1.967506                    0.998949      22.193552      63.257950       0.606465       0.489071      -1.004807      -0.019863      -0.025948      -0.060762       0.068992      -0.076179      -0.013130      -0.017021      -0.131667      -0.277141      -0.100628      -0.046668       0.147296              9.177649      10.015331       1.982825      -0.022529       5.007287       1.035871      12.510328           0.000005
           91              C       0.514855       8.950915       2.582232       0.087645      35.689743 0.44181906E+03  0.10447330E+05                                 9.668369                            7.192647      -0.351145       1.895646                    0.998694      27.421954      79.513830       0.589903       0.439101      -1.048353       0.004528       0.022206      -0.008698       0.024275       0.006106      -0.029931      -0.006360       0.008164      -0.028714      -0.031741      -0.001545       0.033286             11.740418       9.622518       4.903770      -1.171345      13.582937      -4.282251      12.015799           0.000001
           92              C       9.187737       8.203742       1.901167      -0.151223      32.220615 0.47000101E+03  0.11285949E+05                                 8.824080                            7.273194       0.182455       2.028679                    0.999299      30.011232      87.670268       0.604344       0.422068      -1.058859      -0.016563      -0.004971       0.019592       0.026132      -0.018634       0.009122      -0.004143      -0.010731       0.081292      -0.033333       0.002747       0.030586              9.777376       9.777572       4.429544       0.073228      10.498844      -1.598638       9.055712           0.000003
           93              C       8.327998       7.367797       2.595922      -0.088022      30.811407 0.43543220E+03  0.10255270E+05                                 8.532827                            6.975936       0.189921       2.035512                    0.999799      29.103061      84.123031       0.620531       0.419098      -1.061018       0.023250       0.018335       0.016026       0.033669       0.014675       0.012078       0.000663       0.003260      -0.002936      -0.018203      -0.001694       0.019897              9.363994       8.692665       3.674770       0.391065       9.375750      -1.186278      10.023566           0.000004
           94              C       8.399517       7.261587       3.976878      -0.116145      31.079827 0.47269375E+03  0.11413472E+05                                 8.740500                            7.398894      -0.073022       1.950525                    0.999102      30.155295      89.524177       0.584095       0.434295      -1.047030       0.018219       0.007111      -0.013210       0.023601       0.000547      -0.008345      -0.016466      -0.008655      -0.067116      -0.030111       0.007626       0.022485              9.291785       8.870189       2.661140       0.402778       7.855314      -0.883193      11.149851           0.000006
           95              C       9.415714       7.922464       4.657944      -0.021953      36.202402 0.46447329E+03  0.11069415E+05                                 9.584464                            7.237046       0.047536       2.020204                    0.999442      27.804773      79.716305       0.607784       0.422857      -1.063228       0.011084      -0.002280      -0.053065       0.054259      -0.006601      -0.005122      -0.004324      -0.001031      -0.067961      -0.024207       0.006256       0.017950             11.379319       9.432682       3.271098      -1.022316       8.852717      -3.270324      15.852558           0.000003
           96              C       0.656141       8.758654       3.961477      -0.172686      35.570750 0.49460213E+03  0.12109095E+05                                 9.589296                            7.553859      -0.222416       1.889996                    0.998649      31.542356      95.075564       0.578279       0.432626      -1.045390      -0.015416      -0.019481       0.008754       0.026340      -0.014865       0.019160       0.017250      -0.014540      -0.109756      -0.049421       0.014197       0.035224             11.022860       9.038397       3.220826      -1.428921      10.516989      -4.843419      13.513194           0.000004
           97              C      -0.078956       7.759689       6.151839       0.614281      22.738301 0.25724170E+03  0.54011412E+04                                 7.547912                            5.811926      -0.298269       1.959174                    0.998666      22.956626      66.170659       0.592423       0.492414      -1.002206      -0.012212      -0.045050       0.069344       0.083590      -0.054770      -0.010236       0.011199      -0.112775      -0.167715      -0.060073      -0.047725       0.107798              8.621022       8.608928       1.539478      -1.067919       5.251221      -1.565911      12.002918           0.000003
           98              C       0.411244       2.002040       2.878274       0.091234      35.509623 0.43810077E+03  0.10320344E+05                                 9.565697                            7.108398      -0.298453       1.914283                    0.998737      27.131771      78.098017       0.601153       0.432515      -1.054075       0.011331      -0.011806      -0.016628       0.023329       0.000808      -0.017895       0.010939      -0.033124       0.015925      -0.029463       0.005517       0.023946             11.489626       9.773694      -3.947998       0.170781      12.386651       4.847117      12.308531           0.000000
           99              C       8.941664       2.773586       2.525762      -0.131645      32.974889 0.46671213E+03  0.11232936E+05                                 9.085568                            7.324490      -0.053967       1.960675                    0.998200      30.086504      89.169358       0.590371       0.431059      -1.049016      -0.005451       0.016427       0.020652       0.026946       0.028548      -0.003329      -0.010844      -0.004619       0.034305      -0.034899       0.005891       0.029008             10.134938      10.857456      -4.024371       0.853746      10.036046       2.804499       9.511312           0.000001
          100              C       8.429650       3.725054       3.393351      -0.088159      32.708023 0.44709019E+03  0.10631442E+05                                 9.002242                            7.140729       0.007003       1.980029                    0.999204      29.478392      86.460477       0.602265       0.427682      -1.052494       0.024962      -0.017730       0.002321       0.030706      -0.015115       0.004870      -0.002788       0.000763      -0.008073      -0.013965      -0.003938       0.017903             10.105992      10.435147      -2.853742       2.111283       9.447305       2.897204      10.435522           0.000003
          101              C       9.014633       3.932406       4.635698      -0.102385      31.907423 0.44333032E+03  0.10530379E+05                                 8.880240                            7.134874      -0.074595       1.954729                    0.999182      29.623042      87.122215       0.598843       0.430602      -1.049650       0.013889      -0.012169      -0.011186       0.021590       0.014501      -0.021321       0.013660      -0.010072      -0.000913      -0.034127       0.015228       0.018899              9.745225       9.768673      -2.439749       2.940734       8.464826       1.963499      11.002176           0.000007
          102              C       0.472247       3.172900       5.020722      -0.006876      36.354178 0.43214241E+03  0.10092373E+05                                 9.560405                            6.935396      -0.025920       2.002716                    0.999141      27.084882      76.314478       0.628337       0.417395      -1.069060      -0.011302      -0.005658      -0.040122       0.042066      -0.012690      -0.008967       0.003184       0.003929      -0.007663      -0.013093      -0.004932       0.018025             11.683739       9.505771      -1.884015       3.344291       9.277456       4.326331      16.267990           0.000004
          103              C       0.980747       2.201045       4.149711      -0.175354      36.466266 0.49798345E+03  0.12175512E+05                                 9.704379                            7.550897      -0.114223       1.924747                    0.998767      31.229714      93.138486       0.583472       0.429352      -1.050573      -0.006311       0.026762       0.012998       0.030414       0.006946       0.006048      -0.026079       0.020969      -0.075152      -0.042078       0.016840       0.025238             11.232705       8.395498      -1.680921       1.270158      10.668746       5.816210      14.633873           0.000005
          104              C       1.143616       3.436589       6.326384       0.588374      23.576321 0.26789988E+03  0.56609265E+04                                 7.668905                            5.849165      -0.180651       1.985616                    0.999460      23.187861      66.230252       0.605264       0.478902      -1.013012       0.017418       0.002042       0.035552       0.039642       0.031169      -0.068696      -0.055043      -0.053390      -0.170858      -0.108091      -0.001660       0.109751              9.064202       7.502450      -0.896610       2.561573       6.115383       2.602830      13.574772           0.000005
          105              C       7.732484       9.987564      16.354139       0.204033      32.378920 0.38929088E+03  0.89546823E+04                                 9.119250                            6.789322      -0.072319       1.989210                    0.999693      26.496141      76.784874       0.599681       0.444028      -1.041210      -0.018813       0.015530       0.038807       0.045837       0.009255       0.010107      -0.005622       0.004207      -0.006713      -0.016696       0.004044       0.012652             10.361384       7.786638       0.548837      -4.887592       9.786490      -2.686324      13.511025           0.000002
          106              C       7.882695       8.621706      16.823014      -0.188025      32.287583 0.50354694E+03  0.12330926E+05                                 8.864504                            7.548070       0.052814       1.975939                    0.999076      31.198829      92.754125       0.589505       0.424290      -1.054962       0.006329       0.007871       0.006108       0.011803       0.003687       0.018229       0.016151       0.006017      -0.057900      -0.032262       0.005427       0.026835              9.416218       7.349972      -1.476648      -2.747949      10.729618       0.003463      10.169064           0.000001
          107              C       7.297010      10.995463       0.884701      -0.193884      32.905146 0.51666774E+03  0.12739725E+05                                 8.990523                            7.652802      -0.042687       1.942837                    0.999404      31.651638      94.567399       0.584382       0.425070      -1.053992       0.009363       0.008700      -0.003493       0.013250       0.009463       0.017445      -0.003323       0.001205      -0.047797      -0.026623       0.005306       0.021317              9.562518       7.480184      -1.318407      -2.556769      10.944268      -1.473149      10.263102          -0.000000
          108              C       6.726320      12.328564       1.129406       0.197195      33.445446 0.39802976E+03  0.92026834E+04                                 9.291794                            6.848852      -0.151286       1.958664                    0.999718      26.760739      77.640915       0.599454       0.441928      -1.042895       0.015714       0.023159      -0.041619       0.050154      -0.004801       0.001333       0.011380       0.007064      -0.024871      -0.016664       0.005157       0.011508             10.692659       9.714864      -2.182099      -6.020015       9.266941       1.124428      13.096173           0.000002
          109              C       5.949255      12.623918       2.243411      -0.094784      46.979756 0.49783437E+03  0.12041748E+05                                11.210217                            7.441841       0.048770       2.009043                    0.999263      28.635336      82.033070       0.607008       0.417164      -1.069518      -0.012254      -0.030662       0.022468       0.039939       0.029092       0.025580      -0.029769      -0.013683       0.010196      -0.056606       0.022045       0.034561             14.089770      10.303755      -3.984456      -4.645561      19.482242      -0.427553      12.483313          -0.000003
          110              C       5.631115      -0.024299       2.527473       0.202222      36.525163 0.38051151E+03  0.86693423E+04                                 9.840776                            6.658072       0.101086       2.048626                    0.999427      25.870637      73.676748       0.615357       0.436878      -1.049498       0.000688       0.056514      -0.037385       0.067764      -0.001353      -0.020007      -0.014450      -0.027251       0.021883      -0.030283       0.002948       0.027335             12.694657       8.709438      -5.540528      -2.441913      22.032260       1.105740       7.342275           0.000001
          111              C       4.770486       0.328118       3.612388      -0.193894      32.808808 0.45365152E+03  0.10775741E+05                                 8.803501                            7.042855       0.255804       2.040597                    0.999783      30.264181      87.356856       0.628890       0.410021      -1.068692      -0.023268       0.014462       0.005004       0.027850       0.011908      -0.011557      -0.001885       0.027221       0.040582      -0.025000       0.000982       0.024018              9.635750       7.519513      -1.892506      -2.470963      13.786896      -0.839387       7.600842           0.000006
          112              C       4.508558       1.649640       3.530249      -0.174722      34.180158 0.46966693E+03  0.11294230E+05                                 9.208646                            7.267762       0.048216       1.980587                    0.999418      30.523246      89.704517       0.603944       0.421738      -1.057349      -0.008277      -0.022051       0.007397       0.024688       0.008190      -0.003077       0.004481       0.034411       0.042018      -0.026686       0.010964       0.015722             10.305633       8.598958      -2.609381      -3.212567      14.262931       0.747984       8.055011           0.000005
          113              C       5.174822       2.172532       2.378597       0.199529      34.774505 0.38357884E+03  0.87815347E+04                                 9.586784                            6.741647      -0.007760       2.017812                    0.999711      26.074609      75.126579       0.602118       0.444333      -1.042123       0.023390      -0.057089      -0.028151       0.067814      -0.014029      -0.025809       0.006113      -0.024330       0.012423      -0.033979       0.003018       0.030961             12.033261       7.295945      -1.482565      -1.919294      21.383148      -1.976320       7.420689           0.000003
          114              C       5.180021       3.503270       1.950792      -0.076487      46.979459 0.49835599E+03  0.12072048E+05                                11.242487                            7.472054      -0.002662       1.996080                    0.999129      28.560393      82.201036       0.601857       0.420118      -1.066348      -0.021191       0.025187       0.016268       0.036717      -0.020693       0.015177       0.036883       0.044467      -0.008099      -0.057857       0.026088       0.031769             14.182773      11.188313      -1.057032      -5.490293      18.633523      -1.589744      12.726483          -0.000005
          115              C       5.877171       4.006844       0.836787       0.180091      36.128661 0.40095303E+03  0.92821431E+04                                 9.746772                            6.849409      -0.094990       1.974958                    0.999717      26.899008      77.951982       0.602986       0.438777      -1.045336       0.033440      -0.017226      -0.032229       0.049535       0.003733       0.000457      -0.010354       0.002755      -0.014285      -0.013044       0.002967       0.010077             11.656342      10.387201       1.387252      -6.161832      11.079409      -3.213701      13.502416           0.000003
          116              C       5.914565       5.405218       0.480853      -0.197594      34.735246 0.49478517E+03  0.12016804E+05                                 9.165183                            7.367510       0.246113       2.030676                    0.999852      30.997772      90.626222       0.613024       0.411392      -1.067250       0.007502      -0.000402      -0.007951       0.010939      -0.007899       0.012382       0.009905      -0.012337      -0.029544      -0.023308       0.007511       0.015797             10.212041       8.859356      -1.483191      -3.362334      12.700537      -0.130743       9.076229           0.000003
          117              C       6.722335       3.065617      16.559486      -0.197186      35.316805 0.50197950E+03  0.12249076E+05                                 9.324175                            7.467487       0.172401       2.010220                    0.999734      31.118372      91.521520       0.602552       0.416576      -1.062745      -0.006043      -0.002802       0.009403       0.011523       0.006832       0.016592       0.003614      -0.021547      -0.012115      -0.023380       0.004385       0.018995             10.400276       8.512124      -0.586949      -3.192580      13.372573      -1.311746       9.316132           0.000001
          118              C       7.193986       1.733004      16.282268       0.179590      36.176484 0.39931644E+03  0.92336950E+04                                 9.745628                            6.826806      -0.073626       1.980795                    0.999713      26.882816      77.829894       0.605199       0.437672      -1.046121      -0.023915      -0.022144       0.035842       0.048445      -0.002968      -0.001976       0.009060       0.003115      -0.008407      -0.010650       0.001079       0.009572             11.730967      12.449413      -2.155482      -6.922084      10.365193       1.116175      12.378295           0.000003
          119              C       8.099815       1.426114      15.248690      -0.079507      47.976028 0.50343199E+03  0.12217711E+05                                11.374541                            7.491104       0.007488       1.995522                    0.999196      28.694722      82.482827       0.603775       0.418006      -1.068412       0.018960       0.031433      -0.010683       0.038231       0.024667       0.025328      -0.028876       0.008740       0.037027      -0.053590       0.018848       0.034743             14.492316      12.831498      -0.923524      -6.277092      18.894898       0.100663      11.750552          -0.000003
          120              C       8.446584       0.122799      14.844842       0.195438      35.209876 0.39137520E+03  0.89918236E+04                                 9.618751                            6.774164      -0.063408       1.992895                    0.999531      26.244649      75.383426       0.606320       0.439693      -1.046417      -0.012808      -0.059149       0.027204       0.066353       0.010792      -0.027492      -0.013535      -0.032610      -0.015810      -0.037289       0.001344       0.035945             12.136810       7.689760      -2.319920      -2.374633      21.631329       1.387547       7.089340           0.000002
          121              C       9.346737      -0.239523      13.780463      -0.179811      34.246758 0.48751224E+03  0.11840648E+05                                 9.227915                            7.413537      -0.015706       1.953417                    0.999347      31.047488      91.889990       0.596512       0.422763      -1.056040       0.013931      -0.012510      -0.000118       0.018724       0.003584       0.005428      -0.010408       0.019925       0.032650      -0.020130       0.004165       0.015965             10.211703       7.970743       0.726286      -2.911161      15.023620      -1.244008       7.640746           0.000006
          122              C       9.412581      -1.597820      13.730837      -0.191678      33.170586 0.47333971E+03  0.11393795E+05                                 8.959889                            7.254898       0.092844       1.987213                    0.999699      30.804047      90.290893       0.610225       0.416986      -1.061368       0.015864       0.011991       0.001463       0.019940      -0.007591      -0.000552       0.005211       0.028463       0.055344      -0.025901       0.006648       0.019253              9.780478       7.386363       0.145254      -2.721575      14.415961       0.423461       7.539111           0.000006
          123              C       8.597580      -2.117366      14.781527       0.207873      35.215510 0.37627065E+03  0.85688829E+04                                 9.669947                            6.665425      -0.000698       2.020085                    0.999653      25.890323      74.285332       0.607429       0.442779      -1.043525      -0.013277       0.054996       0.035005       0.066530      -0.006605      -0.018817       0.013842      -0.021739       0.013645      -0.025211      -0.003089       0.028299             12.304956       6.834384       0.663324      -2.042915      22.909138      -1.479455       7.171347           0.000003
          124              C       8.313177      10.455596      15.157996      -0.075162      45.436757 0.49218242E+03  0.11877603E+05                                11.006306                            7.419542       0.029795       2.007504                    0.999208      28.379833      81.352749       0.605124       0.419430      -1.067486       0.015163      -0.029724      -0.020589       0.039209      -0.021327       0.020302       0.030769       0.041790      -0.014307      -0.054277       0.019528       0.034749             13.679015       8.127479       0.208724      -4.209059      19.831420      -0.632145      13.078145          -0.000005
          125              C       5.668199      11.511349       3.217095       0.106278      34.335449 0.42590828E+03  0.99660830E+04                                 9.383311                            7.035731      -0.337675       1.907140                    0.998654      26.798308      76.968367       0.600571       0.435847      -1.051685       0.012147       0.016859      -0.018994       0.028153      -0.019438      -0.015873      -0.011473      -0.020014      -0.015644      -0.032998       0.008417       0.024581             11.051697       7.401443       2.627870       1.228933      13.682899      -4.252364      12.070750           0.000000
          126              C       4.904530      10.413458       2.826937      -0.105583      32.512102 0.45897788E+03  0.10995601E+05                                 9.037015                            7.288143      -0.097424       1.954595                    0.998123      29.569081      87.299417       0.589122       0.433984      -1.047733       0.002171      -0.017124       0.017171       0.024347      -0.027306      -0.016696       0.007028       0.044070       0.010871      -0.036920      -0.004924       0.041845             10.042517       8.206564       3.212075       1.847339      12.330873      -2.500433       9.590114           0.000001
          127              C       4.754089       9.318316       3.679125      -0.066541      30.415265 0.41688969E+03  0.97146467E+04                                 8.517033                            6.856933       0.210006       2.059952                    0.999486      28.286839      81.393631       0.621484       0.422931      -1.058352       0.012491       0.021140       0.005205       0.025100       0.004252      -0.006868       0.001930       0.001860      -0.027383      -0.012567       0.002558       0.010008              9.388662       7.374001       2.134156       2.427699      10.682517      -2.316131      10.109469           0.000004
          128              C       5.353906       9.315252       4.923183      -0.083427      31.080098 0.43983004E+03  0.10426243E+05                                 8.730453                            7.116610      -0.094090       1.948842                    0.999338      29.474495      86.589737       0.598371       0.431810      -1.048947       0.002760       0.019916      -0.020899       0.029000      -0.003452      -0.029055      -0.010786      -0.003873      -0.074637      -0.043340       0.016046       0.027294              9.396993       7.283762       1.988546       2.843012       9.951027      -1.632661      10.956191           0.000007
          129              C       6.100959      10.418059       5.337298      -0.069886      37.427363 0.45888319E+03  0.10842253E+05                                 9.599837                            7.065998       0.125243       2.036439                    0.999356      27.833629      78.015453       0.635349       0.408015      -1.078791      -0.020886      -0.005037      -0.068357       0.071653       0.002897       0.005020      -0.009247      -0.022368       0.003708      -0.014989      -0.001270       0.016259             11.387876       7.244687       1.443415       3.391645      10.960766      -3.770503      15.958175           0.000004
          130              C       6.238896      11.513937       4.479977      -0.157057      34.794007 0.46518733E+03  0.11171283E+05                                 9.335150                            7.264799      -0.017163       1.963596                    0.998821      30.430957      89.674792       0.599488       0.425452      -1.053944      -0.003833      -0.027965       0.000838       0.028239       0.006244      -0.020962       0.023666       0.012144      -0.132249      -0.057844       0.024084       0.033760             10.544662       6.723911       0.971607       2.142161      11.100372      -4.721455      13.809703           0.000005
          131              C       6.733779      10.410340       6.701141       0.671783      21.883836 0.23968826E+03  0.48847085E+04                                 7.207970                            5.520573      -0.004387       2.078835                    0.999677      20.823983      56.833267       0.630320       0.476818      -1.022657       0.051291       0.016773       0.074290       0.091821      -0.004126      -0.056753       0.016970       0.068845      -0.164245      -0.080572      -0.005431       0.086002              8.138438       4.887089       0.391588       2.524084       8.151484      -1.259851      11.376740           0.000005
          132              C       4.386910       4.448677       2.792713       0.094355      36.002036 0.43818334E+03  0.10325292E+05                                 9.672544                            7.121452      -0.352554       1.896530                    0.998576      27.150446      78.225388       0.598890       0.434023      -1.052901       0.007286      -0.019667      -0.007563       0.022295      -0.001144      -0.030626       0.000117      -0.009152       0.022336      -0.032069       0.000854       0.031216             11.850833      12.529327      -5.024848      -1.321210      11.134679       4.337287      11.888493           0.000001
          133              C       3.170707       4.960016       2.342662      -0.143477      33.103325 0.46952157E+03  0.11285338E+05                                 9.048029                            7.295511       0.092519       2.004366                    0.998799      29.971671      87.947277       0.599460       0.425096      -1.055678      -0.016383       0.002330       0.023118       0.028431       0.018819       0.009565      -0.010107      -0.011389       0.058525      -0.033002       0.009514       0.023488             10.272490      12.359900      -4.218276      -0.188052       9.023589       2.463445       9.433982           0.000003
          134              C       2.349895       5.703112       3.188005      -0.075949      31.136853 0.44322231E+03  0.10526488E+05                                 8.741089                            7.125416      -0.052601       1.965628                    0.998553      29.357536      86.317584       0.600363       0.429566      -1.050351       0.017344      -0.027397       0.011719       0.034478      -0.001999       0.009549       0.000086       0.016327       0.005778      -0.009609      -0.004961       0.014570              9.774198      10.817807      -3.472135       0.455098       8.362484       1.924835      10.142304           0.000004
          135              C       2.742148       5.947805       4.490244      -0.103077      31.389324 0.46150673E+03  0.11082217E+05                                 8.857748                            7.336487      -0.122256       1.945005                    0.998088      29.721927      88.135084       0.583214       0.437350      -1.044688       0.010571      -0.023531      -0.008088       0.027035       0.010095      -0.022993       0.007951      -0.021418      -0.037894      -0.034924       0.013804       0.021120              9.675249      11.166432      -2.356235       1.593451       6.807133       1.277973      11.052181           0.000004
          136              C       3.990072       5.507532       4.930028      -0.017330      36.738537 0.44562270E+03  0.10477265E+05                                 9.596602                            7.032060       0.110035       2.047186                    0.999352      27.097260      76.363827       0.626032       0.416130      -1.070908      -0.011905      -0.018792      -0.046462       0.051513       0.014659      -0.009774      -0.000101       0.015838      -0.049553      -0.020159      -0.006443       0.026602             11.606383      11.255530      -2.120384       1.171488       7.641381       3.697906      15.922238           0.000004
          137              C       4.806993       4.765337       4.088107      -0.174139      35.177688 0.47209914E+03  0.11359862E+05                                 9.361188                            7.273042       0.129096       2.007364                    0.999523      30.406302      89.195790       0.605809       0.420175      -1.059032      -0.021018       0.009452       0.015078       0.027540       0.015867       0.012742      -0.023169       0.014837      -0.091016      -0.046239       0.013488       0.032751             10.819136      10.401294      -2.611869      -0.945416       8.839584       4.855340      13.216530           0.000004
          138              C       4.428895       5.813150       6.331518       0.664540      23.660940 0.24155926E+03  0.49882970E+04                                 7.716933                            5.612831      -0.294126       1.967506                    0.998949      22.193553      63.257954       0.606465       0.489071      -1.004807       0.019863       0.025948       0.060762       0.068992      -0.076179      -0.013130      -0.017021      -0.131667      -0.277141      -0.100628      -0.046668       0.147296              9.177649      10.015331       1.982825      -0.022529       5.007287       1.035871      12.510328           0.000005
          139              C       8.828602       2.513246      14.529978       0.087645      35.689743 0.44181905E+03  0.10447330E+05                                 9.668370                            7.192647      -0.351145       1.895646                    0.998694      27.421954      79.513832       0.589903       0.439101      -1.048353      -0.004528      -0.022206       0.008698       0.024275       0.006106      -0.029931      -0.006360       0.008164      -0.028714      -0.031741      -0.001545       0.033286             11.740418       9.622518       4.903770      -1.171345      13.582938      -4.282251      12.015799           0.000002
          140              C       0.155720       3.260419      15.211043      -0.151223      32.220611 0.47000095E+03  0.11285947E+05                                 8.824079                            7.273193       0.182455       2.028679                    0.999299      30.011229      87.670259       0.604344       0.422068      -1.058859       0.016563       0.004971      -0.019592       0.026132      -0.018634       0.009122      -0.004143      -0.010731       0.081292      -0.033333       0.002747       0.030586              9.777375       9.777571       4.429543       0.073228      10.498844      -1.598638       9.055712           0.000003
          141              C       1.015459       4.096364      14.516288      -0.088022      30.811408 0.43543223E+03  0.10255271E+05                                 8.532828                            6.975936       0.189921       2.035512                    0.999799      29.103061      84.123032       0.620531       0.419098      -1.061018      -0.023250      -0.018335      -0.016026       0.033669       0.014675       0.012078       0.000663       0.003260      -0.002936      -0.018203      -0.001694       0.019897              9.363994       8.692665       3.674770       0.391064       9.375750      -1.186279      10.023566           0.000004
          142              C       0.943940       4.202574      13.135332      -0.116145      31.079827 0.47269376E+03  0.11413472E+05                                 8.740500                            7.398894      -0.073022       1.950525                    0.999102      30.155295      89.524175       0.584095       0.434295      -1.047030      -0.018220      -0.007111       0.013210       0.023601       0.000547      -0.008345      -0.016466      -0.008655      -0.067116      -0.030111       0.007626       0.022485              9.291784       8.870189       2.661140       0.402778       7.855313      -0.883193      11.149851           0.000006
          143              C      -0.072257       3.541697      12.454266      -0.021953      36.202404 0.46447332E+03  0.11069416E+05                                 9.584465                            7.237046       0.047536       2.020204                    0.999442      27.804774      79.716309       0.607784       0.422857      -1.063228      -0.011084       0.002280       0.053065       0.054259      -0.006601      -0.005122      -0.004324      -0.001031      -0.067961      -0.024207       0.006256       0.017950             11.379320       9.432683       3.271099      -1.022317       8.852717      -3.270324      15.852559           0.000003
          144              C       8.687316       2.705507      13.150733      -0.172686      35.570751 0.49460215E+03  0.12109096E+05                                 9.589296                            7.553859      -0.222416       1.889996                    0.998649      31.542356      95.075563       0.578279       0.432626      -1.045390       0.015416       0.019481      -0.008754       0.026340      -0.014865       0.019160       0.017250      -0.014540      -0.109756      -0.049421       0.014197       0.035224             11.022860       9.038397       3.220826      -1.428922      10.516990      -4.843419      13.513194           0.000004
          145              C       9.422413       3.704472      10.960371       0.614281      22.738304 0.25724173E+03  0.54011420E+04                                 7.547913                            5.811926      -0.298269       1.959174                    0.998666      22.956626      66.170657       0.592423       0.492414      -1.002206       0.012212       0.045050      -0.069344       0.083590      -0.054770      -0.010236       0.011199      -0.112775      -0.167715      -0.060073      -0.047725       0.107798              8.621023       8.608929       1.539478      -1.067919       5.251221      -1.565911      12.002919           0.000003
          146              C       8.932213       9.462121      14.233936       0.091233      35.509625 0.43810080E+03  0.10320345E+05                                 9.565697                            7.108398      -0.298453       1.914283                    0.998737      27.131772      78.098018       0.601153       0.432515      -1.054075      -0.011331       0.011806       0.016628       0.023329       0.000808      -0.017895       0.010939      -0.033124       0.015925      -0.029463       0.005517       0.023946             11.489626       9.773695      -3.947998       0.170781      12.386651       4.847117      12.308532           0.000000
          147              C       0.401793       8.690575      14.586448      -0.131645      32.974885 0.46671205E+03  0.11232933E+05                                 9.085568                            7.324490      -0.053967       1.960675                    0.998200      30.086502      89.169350       0.590371       0.431059      -1.049016       0.005451      -0.016427      -0.020652       0.026946       0.028548      -0.003329      -0.010844      -0.004619       0.034305      -0.034899       0.005891       0.029008             10.134937      10.857455      -4.024370       0.853746      10.036045       2.804499       9.511311           0.000001
          148              C       0.913807       7.739107      13.718859      -0.088159      32.708019 0.44709013E+03  0.10631440E+05                                 9.002241                            7.140728       0.007003       1.980030                    0.999204      29.478389      86.460462       0.602265       0.427682      -1.052494      -0.024962       0.017730      -0.002321       0.030706      -0.015114       0.004871      -0.002788       0.000763      -0.008073      -0.013965      -0.003938       0.017903             10.105990      10.435146      -2.853741       2.111283       9.447304       2.897203      10.435521           0.000003
          149              C       0.328824       7.531755      12.476512      -0.102385      31.907414 0.44333018E+03  0.10530375E+05                                 8.880238                            7.134873      -0.074595       1.954729                    0.999182      29.623036      87.122190       0.598843       0.430602      -1.049650      -0.013890       0.012169       0.011186       0.021590       0.014501      -0.021321       0.013660      -0.010072      -0.000913      -0.034127       0.015229       0.018899              9.745223       9.768671      -2.439749       2.940733       8.464824       1.963498      11.002174           0.000007
          150              C       8.871210       8.291261      12.091488      -0.006876      36.354173 0.43214234E+03  0.10092371E+05                                 9.560405                            6.935395      -0.025920       2.002716                    0.999141      27.084879      76.314470       0.628337       0.417395      -1.069059       0.011302       0.005658       0.040122       0.042066      -0.012690      -0.008967       0.003184       0.003929      -0.007663      -0.013093      -0.004932       0.018025             11.683739       9.505771      -1.884015       3.344291       9.277456       4.326331      16.267989           0.000004
          151              C       8.362710       9.263116      12.962499      -0.175354      36.466270 0.49798353E+03  0.12175514E+05                                 9.704380                            7.550897      -0.114223       1.924747                    0.998767      31.229716      93.138491       0.583473       0.429352      -1.050573       0.006311      -0.026762      -0.012998       0.030414       0.006946       0.006048      -0.026079       0.020969      -0.075152      -0.042078       0.016840       0.025238             11.232706       8.395498      -1.680921       1.270158      10.668746       5.816211      14.633874           0.000005
          152              C       8.199841       8.027572      10.785826       0.588375      23.576321 0.26789989E+03  0.56609267E+04                                 7.668905                            5.849165      -0.180651       1.985616                    0.999460      23.187861      66.230250       0.605264       0.478902      -1.013012      -0.017418      -0.002042      -0.035552       0.039642       0.031169      -0.068696      -0.055043      -0.053390      -0.170858      -0.108091      -0.001660       0.109751              9.064201       7.502450      -0.896610       2.561573       6.115383       2.602829      13.574771           0.000005
          153              N       2.257716      -1.724484      16.991398      -0.413371      40.879242 0.64306527E+03  0.16340698E+05                                 9.763156                            8.145399       0.303437       2.088434                    0.998324      30.625820      85.710590       0.623002       0.386902      -1.105977      -0.045902       0.180926      -0.018047       0.187528       0.033782      -0.058523       0.004595       0.142378       0.269678      -0.125284      -0.000158       0.125441             10.493983       8.924901      -0.630818      -4.635830       9.945184      -0.518500      12.611863          -0.000005
          154              N       3.500901      10.343697      15.307385      -0.297553      34.702905 0.45812047E+03  0.10935454E+05                                 9.331370                            7.202667      -0.737591       1.795318                    0.996739      29.082343      84.830553       0.604242       0.424657      -1.056760       0.043456       0.005854      -0.050464       0.066853      -0.022695      -0.017572      -0.010472      -0.080098      -0.063746      -0.049325      -0.007762       0.057087             10.997153       7.919911      -2.288709      -2.422262      17.304715      -0.382660       7.766833          -0.000002
          155              N       2.728478      10.650794      -0.011636      -0.421833      44.871274 0.67079047E+03  0.17242245E+05                                10.473943                            8.367147       0.152154       2.041705                    0.996511      30.979002      87.466930       0.608835       0.391381      -1.101763       0.021967      -0.181667      -0.003534       0.183025       0.021618      -0.058175      -0.005156       0.153627       0.234537      -0.118933      -0.001801       0.120734             11.768426      11.513553      -0.331812      -5.301999      10.817095      -0.926774      12.974632          -0.000003
          156              N       1.329293      12.519800       1.707799      -0.297915      34.450799 0.45445766E+03  0.10821430E+05                                 9.253873                            7.151869      -0.710884       1.803230                    0.996896      29.033879      84.461792       0.609450       0.422063      -1.058854      -0.050115      -0.004690       0.044995       0.067513      -0.008438      -0.017927      -0.001924      -0.066089      -0.102206      -0.045500      -0.005640       0.051140             10.891139       7.773995      -0.504930      -2.600552      17.504397       0.005662       7.395023          -0.000001
          157              N       7.085741      13.188645       0.120812      -0.413371      40.879241 0.64306526E+03  0.16340698E+05                                 9.763156                            8.145399       0.303437       2.088434                    0.998324      30.625820      85.710590       0.623002       0.386902      -1.105977       0.045902      -0.180926       0.018047       0.187528       0.033782      -0.058523       0.004595       0.142378       0.269678      -0.125284      -0.000158       0.125441             10.493983       8.924901      -0.630818      -4.635830       9.945184      -0.518500      12.611863          -0.000004
          158              N       5.842556       1.120464       1.804825      -0.297553      34.702902 0.45812041E+03  0.10935452E+05                                 9.331370                            7.202667      -0.737592       1.795318                    0.996739      29.082343      84.830554       0.604242       0.424657      -1.056760      -0.043456      -0.005854       0.050464       0.066853      -0.022695      -0.017572      -0.010472      -0.080098      -0.063746      -0.049325      -0.007762       0.057087             10.997153       7.919911      -2.288709      -2.422262      17.304715      -0.382660       7.766833          -0.000002
          159              N       6.690078       3.267812       0.011636      -0.421833      44.871270 0.67079039E+03  0.17242242E+05                                10.473943                            8.367147       0.152154       2.041706                    0.996511      30.979000      87.466923       0.608836       0.391381      -1.101763      -0.021967       0.181667       0.003534       0.183025       0.021618      -0.058175      -0.005156       0.153627       0.234537      -0.118933      -0.001801       0.120734             11.768426      11.513552      -0.331812      -5.301998      10.817094      -0.926774      12.974631          -0.000002
          160              N       8.014164      -1.055639      15.404411      -0.297915      34.450796 0.45445759E+03  0.10821428E+05                                 9.253873                            7.151869      -0.710884       1.803230                    0.996896      29.033878      84.461790       0.609450       0.422063      -1.058854       0.050115       0.004690      -0.044995       0.067513      -0.008438      -0.017927      -0.001924      -0.066089      -0.102206      -0.045501      -0.005640       0.051140             10.891138       7.773995      -0.504930      -2.600552      17.504397       0.005662       7.395023          -0.000001
          161              O       2.183987      -0.058079       9.943905      -0.466076      16.996139 0.22677697E+03  0.43862825E+04                                 4.964602                            4.399788       1.036328       2.478166                    0.999387      22.511202      52.795650       0.989265       0.320108      -1.174022       0.008254       0.028755       0.041181       0.050901       0.025279       0.028862       0.057727      -0.010882       0.135835      -0.054620      -0.036987       0.091607              5.067061       3.527495       0.869278       1.064744       5.208748       1.184536       6.464941           0.000018
          162              O       2.595481       2.115505       9.763029      -0.653785      39.092619 0.57655957E+03  0.14106715E+05                                 9.108811                            7.438306       0.325126       2.126697                    0.998169      28.984422      76.900713       0.695647       0.359861      -1.138135      -0.003970      -0.045180       0.046203       0.064744      -0.026605      -0.059629      -0.019082       0.072056      -0.158832      -0.088341      -0.002464       0.090805             10.231330       5.739744      -0.847055       1.011000      12.230854      -5.962317      12.723393           0.000008
          163              O       3.704307       5.360445      10.593998      -0.688233      43.531494 0.62918221E+03  0.15733892E+05                                 9.801660                            7.765516       0.398731       2.141444                    0.997076      29.761951      79.826979       0.681476       0.359414      -1.138502       0.031543       0.054515       0.067679       0.092451      -0.021671       0.004283      -0.012527      -0.017952      -0.276203      -0.093174       0.022675       0.070498             11.119076      15.972901       3.954243       2.728745       7.587109       1.353954       9.797218           0.000009
          164              O       5.786336       5.684452       9.868269      -0.715409      47.106694 0.70517158E+03  0.18195393E+05                                10.459965                            8.301619       0.119594       2.031512                    0.997263      31.134921      85.614716       0.647705       0.366490      -1.129769      -0.007456      -0.092849       0.084234       0.125586      -0.050088      -0.068812      -0.027836      -0.060314      -0.158834      -0.117075       0.031140       0.085935             12.485143      12.095139       2.041489      -6.061478       6.911617      -2.029689      18.448672           0.000009
          165              O       8.630182       7.167090       6.760863      -0.714906      50.905742 0.75395927E+03  0.19740783E+05                                10.985912                            8.576790       0.187349       2.062929                    0.996446      30.837683      84.834725       0.639377       0.365875      -1.132623       0.122835      -0.013321      -0.063773       0.139042      -0.013099      -0.034105      -0.006946      -0.044500      -0.152839      -0.068650       0.017292       0.051358             13.179047      14.572678       2.343255      -7.511329       8.403986      -2.857134      16.560479           0.000007
          166              O       0.962889       8.191911       6.699772      -0.581836      29.740278 0.48512738E+03  0.11379374E+05                                 7.473515                            6.747769       0.660578       2.231460                    0.999133      28.371049      73.939996       0.741904       0.351962      -1.143341      -0.013784      -0.033819      -0.001264       0.036542      -0.024327       0.031961       0.033871       0.005301      -0.317767      -0.120479       0.043037       0.077442              7.602597       9.332258       0.977701       1.947208       5.446920       0.514790       8.028613           0.000019
          167              O       0.615542       4.276544       7.117482      -0.634889      38.897297 0.62248471E+03  0.15545347E+05                                 9.199767                            7.797876       0.353944       2.139224                    0.996121      29.310658      78.903198       0.669544       0.366315      -1.131605      -0.063686       0.001586      -0.063185       0.089726       0.004329      -0.058434       0.014820      -0.098158      -0.066934      -0.090201       0.026858       0.063343             10.500461       7.538705      -1.724035      -1.128137       8.571612       3.850232      15.391065           0.000009
          168              O       2.220380       2.843942       6.634917      -0.687259      33.563069 0.57485777E+03  0.14042572E+05                                 8.102325                            7.322600       0.519155       2.167736                    0.998968      29.873934      78.974522       0.716834       0.349785      -1.147233      -0.029959      -0.026652      -0.082826       0.092022      -0.012531      -0.009986      -0.045716       0.059191      -0.202650      -0.091147       0.025228       0.065919              8.465513       9.107842      -1.592224       2.194095       6.234315      -0.224666      10.054383           0.000012
          169              O       7.159470      11.522240       7.168305      -0.466076      16.996135 0.22677690E+03  0.43862807E+04                                 4.964601                            4.399788       1.036328       2.478166                    0.999387      22.511200      52.795643       0.989265       0.320108      -1.174022      -0.008253      -0.028755      -0.041181       0.050901       0.025279       0.028863       0.057727      -0.010882       0.135836      -0.054620      -0.036988       0.091607              5.067060       3.527494       0.869278       1.064744       5.208747       1.184536       6.464940           0.000018
          170              O       6.747976       9.348656       7.349181      -0.653785      39.092620 0.57655959E+03  0.14106716E+05                                 9.108811                            7.438306       0.325126       2.126697                    0.998169      28.984423      76.900716       0.695647       0.359861      -1.138135       0.003970       0.045180      -0.046203       0.064744      -0.026605      -0.059629      -0.019082       0.072056      -0.158832      -0.088341      -0.002464       0.090805             10.231330       5.739744      -0.847055       1.011000      12.230854      -5.962317      12.723393           0.000007
          171              O       5.639150       6.103716       6.518212      -0.688233      43.531505 0.62918240E+03  0.15733899E+05                                 9.801662                            7.765518       0.398731       2.141444                    0.997076      29.761954      79.826993       0.681476       0.359414      -1.138502      -0.031543      -0.054515      -0.067679       0.092451      -0.021671       0.004283      -0.012527      -0.017952      -0.276203      -0.093174       0.022675       0.070498             11.119079      15.972905       3.954244       2.728746       7.587111       1.353954       9.797220           0.000009
          172              O       3.557121       5.779709       7.243941      -0.715409      47.106690 0.70517149E+03  0.18195390E+05                                10.459965                            8.301619       0.119594       2.031512                    0.997263      31.134918      85.614708       0.647705       0.366490      -1.129769       0.007456       0.092849      -0.084234       0.125586      -0.050088      -0.068812      -0.027836      -0.060314      -0.158834      -0.117075       0.031140       0.085935             12.485143      12.095139       2.041489      -6.061479       6.911617      -2.029690      18.448672           0.000009
          173              O       0.713275       4.297071      10.351347      -0.714906      50.905751 0.75395943E+03  0.19740788E+05                                10.985913                            8.576791       0.187349       2.062928                    0.996446      30.837686      84.834737       0.639377       0.365875      -1.132623      -0.122835       0.013321       0.063773       0.139042      -0.013099      -0.034105      -0.006946      -0.044500      -0.152840      -0.068650       0.017292       0.051358             13.179049      14.572679       2.343255      -7.511331       8.403987      -2.857134      16.560482           0.000007
          174              O       8.380568       3.272250      10.412438      -0.581835      29.740248 0.48512675E+03  0.11379355E+05                                 7.473509                            6.747764       0.660579       2.231461                    0.999133      28.371039      73.939951       0.741904       0.351962      -1.143341       0.013784       0.033819       0.001263       0.036542      -0.024327       0.031961       0.033872       0.005301      -0.317767      -0.120479       0.043037       0.077442              7.602590       9.332250       0.977700       1.947206       5.446915       0.514790       8.028606           0.000019
          175              O       8.727915       7.187617       9.994728      -0.634889      38.897294 0.62248464E+03  0.15545345E+05                                 9.199767                            7.797876       0.353945       2.139224                    0.996121      29.310657      78.903193       0.669544       0.366315      -1.131605       0.063686      -0.001585       0.063185       0.089726       0.004329      -0.058434       0.014820      -0.098158      -0.066934      -0.090201       0.026858       0.063343             10.500460       7.538704      -1.724035      -1.128137       8.571612       3.850232      15.391064           0.000009
          176              O       7.123077       8.620219      10.477293      -0.687259      33.563070 0.57485779E+03  0.14042572E+05                                 8.102325                            7.322600       0.519155       2.167736                    0.998968      29.873935      78.974525       0.716834       0.349785      -1.147233       0.029959       0.026652       0.082826       0.092022      -0.012531      -0.009986      -0.045715       0.059191      -0.202650      -0.091147       0.025228       0.065919              8.465513       9.107842      -1.592224       2.194095       6.234315      -0.224666      10.054384           0.000012

******************************************************
Auxiliary information for the entire system
The total spin magnetic moment of the unit cell is   0.000501
The total net atomic charge of the unit cell is   0.000005
Accuracy of reproducing the electrostatic potential in the unit cell:
  The inner radius (bohr) =    5.0000
  The outer radius (bohr) =   12.0000
  Valid grid points have density less than (e/(bohr^3)) =    0.0001
  The number of valid grid points were=        42385
  The rms potential error without charges in kcal/mol is=      7.72377
  The rms potential error with partial charges in kcal/mol is=      0.74781
  The RRMSE value at monopole order=      0.09682
  The rms potential error with partial charges and cloud penetration in kcal/mol is=      0.74597
  The RRMSE value at monopole order with cloud penetration is=      0.09658
  The rms potential error with partial charges and atomic dipoles in kcal/mol is=      0.51524
  The RRMSE value at dipole order=      0.06671
  The rms potential error with partial charges, atomic dipoles and cloud penetration in kcal/mol is=      0.51191
  The RRMSE value at dipole order with cloud penetration=      0.06628

******************************************************
The electron densities and ab initio electrostatic potential were computed in VASP using the PBE functional and
projector augmented wave method. See the main text of the journal article for a description of computational details.
The atomic charges, dipoles, and quadrupoles were computed with the DDEC6 method as described in
(a) T. A. Manz and N. Gabaldon Limas, RSC Adv. 6 (2016) 47771-47801 DOI: 10.1039/c6ra04656h
(b) N. Gabaldon Limas and T. A. Manz, RSC Adv. 8 (2018) 2678-2707 DOI: 10.1039/c7ra11829e.
For each atom in the material, the electron cloud parameters were fit to the spherically averaged atom-in-material
electron density using radial positions for which this density was between 10^-4 and 10^-2 electrons per cubic bohr.
The polarizabilities, dispersion coefficients, and quantum Drude oscillator (QDO) parameters were fit using the MCLF method.
The magnetic structure of the system was optimized in VASP from the default ferromagnetic initial guess using spin polarization.
The atomic spin moments (ASMs) were computed on this optimized magnetic structure using the DDEC6 partition as inputs
to the method of T. A. Manz and D. S. Sholl, J. Chem. Theory Comput. 7 (2011) 4146-4164 DOI: 10.1021/ct200539n.
The RMSE and RRMSE were computed using a uniform grid with Ewald summation.
