# Supplementary material for: A collection of forcefield precursors for metal–organic frameworks
Source: RSC Adv. 2019 Nov 13;9(63):36492–507. doi: 10.1039/c9ra07327b (PMC9075174; doi:10.1039/c9ra07327b)
Supplement: RA-009-C9RA07327B-s4865 [file RA-009-C9RA07327B-s4865.xyz]

  170
jmolscript: load "" {1 1 1} spacegroup "x,y,z" unitcell [{      9.618700     0.000000     0.000000 }, {     -0.145246    13.892641     0.000000 }, {     -0.137464    -2.417423    17.063562 }]
Sm     7.276920    12.475108     0.243668     2.128690
Sm     2.059070    -0.999890    16.819894     2.129998
H      6.845641     9.430443     7.108680     0.125243
H      5.668054     9.298113     9.297935     0.125644
H      4.351814     5.407679    12.596321     0.140783
H      4.407263     2.913720    12.441043     0.129615
H      7.198439    -0.567672     9.518055     0.124016
H      8.834073    -0.366326     7.635944     0.128298
H      0.743923     3.633671     4.446764     0.131242
H      0.252782     6.038016     4.293192     0.142474
H      3.564958     8.366386    10.265439     0.116690
H      2.714789     9.980177    11.710723     0.098896
H      3.749946    10.371368    13.783945     0.121874
H      6.395067     7.406255    13.002434     0.127755
H      4.339500     0.148105     9.466864     0.112916
H      2.852502    -1.258582    10.599885     0.101260
H      3.007910    -1.497291    12.922236     0.116627
H      6.137312     1.077373    12.978545     0.130663
H      1.746291     0.923073     7.105267     0.110560
H      3.130110    -0.309396     5.665103     0.101018
H      2.348999    13.229094     3.438308     0.120345
H      8.635768     1.286806     4.125969     0.124448
H     -0.020319     9.250480     6.613837     0.106630
H      0.234519    11.095290     5.202680     0.103995
H      8.866915    11.116411     3.102156     0.104845
H      7.377472     7.413668     3.781285     0.123468
H      2.490349     2.044775     9.954882     0.125038
H      3.667936     2.177105     7.765627     0.125658
H      4.984176     6.067539     4.467241     0.141075
H      4.928727     8.561498     4.622519     0.130224
H      2.137551    12.042890     7.545507     0.124019
H      0.501917    11.841544     9.427618     0.128164
H      8.592067     7.841547    12.616798     0.131302
H      9.083208     5.437202    12.770370     0.142219
H      5.771032     3.108832     6.798123     0.116711
H      6.621201     1.495041     5.352839     0.098943
H      5.586044     1.103850     3.279617     0.121916
H      2.940923     4.068963     4.061128     0.127726
H      4.996490    11.327113     7.596698     0.112819
H      6.483488    12.733800     6.463677     0.101238
H      6.328080    12.972509     4.141326     0.116660
H      3.198678    10.397845     4.085017     0.130844
H      7.589699    10.552145     9.958295     0.110662
H      6.205880    11.784614    11.398459     0.101063
H      6.986991    -1.753876    13.625254     0.120404
H      0.700222    10.188412    12.937593     0.124477
H      9.356309     2.224738    10.449725     0.107152
H      9.101471     0.379928    11.860882     0.104528
H      0.469075     0.358807    13.961406     0.105184
H      1.958518     4.061550    13.282277     0.123653
C      7.333727     7.351354     7.427769     0.170126
C      6.773225     8.668781     7.670071    -0.190061
C      6.125007     8.591072     8.855989    -0.191304
C      6.257899     7.225148     9.328649     0.172438
C      5.698339     6.755847    10.523099     0.053399
C      5.639641     5.402071    10.900203     0.175418
C      4.833628     4.893760    11.958144    -0.178251
C      4.880427     3.520448    11.884771    -0.176473
C      5.771517     3.167234    10.818298     0.164742
C      6.104527     1.868425    10.405360     0.034495
C      6.998606     1.570840     9.367896     0.152972
C      7.459778     0.231249     9.076109    -0.197308
C      8.345712     0.339993     8.043763    -0.202715
C      8.391177     1.738526     7.693960     0.156296
C      9.097628     2.245269     6.588241     0.032087
C      9.098184     3.585398     6.170184     0.164421
C      0.184888     4.125184     5.037164    -0.182645
C     -0.080087     5.441548     4.953552    -0.164530
C      8.661873     5.785156     6.038795     0.182728
C      8.122737     7.050271     6.316931     0.055898
C      5.092217     7.748857    11.466714     0.074320
C      3.980569     8.509536    11.108379    -0.122824
C      3.474672     9.470177    11.966676    -0.093691
C      4.079954     9.693149    13.207197    -0.090351
C      5.162627     8.918876    13.592833     0.007894
C      5.661031     7.943679    12.729417    -0.150171
C      5.835956     9.204482    14.891371     0.588703
C      5.377514     0.745011    11.115716     0.073424
C      4.402707     0.050687    10.409455    -0.141880
C      3.519142    -0.785182    11.082784    -0.084662
C      3.611343    -0.926449    12.462373    -0.094610
C      4.587125    -0.233237    13.168633    -0.008701
C      5.470687     0.602910    12.495305    -0.153926
C      4.710548    -0.421469    14.654187     0.611372
C      0.262532     1.306132     5.735063     0.077689
C      1.481315     0.777028     6.204311    -0.141610
C      2.304259     0.035891     5.346014    -0.084136
C      1.918130    -0.197525     4.032120    -0.092661
C      0.676684     0.260060     3.596999    -0.004127
C      9.482341     0.991352     4.436526    -0.157132
C      0.239283    -0.049941     2.196080     0.673490
C      8.404967     8.157890     5.363078     0.074329
C      9.179404     9.254653     5.760659    -0.130117
C      9.340506    10.349821     4.914306    -0.085746
C      8.761709    10.359823     3.666959    -0.092464
C      8.021312     9.263063     3.230132    -0.013932
C      7.865869     8.170854     4.085017    -0.153385
C      7.403367     9.268725     1.856516     0.617893
C      2.002263     4.123864     9.635793     0.169991
C      2.562765     2.806437     9.393491    -0.190625
C      3.210983     2.884146     8.207573    -0.191015
C      3.078091     4.250070     7.734913     0.172545
C      3.637651     4.719371     6.540463     0.053230
C      3.696349     6.073147     6.163359     0.175199
C      4.502362     6.581458     5.105418    -0.177913
C      4.455563     7.954770     5.178791    -0.175609
C      3.564473     8.307984     6.245264     0.164771
C      3.231463     9.606793     6.658202     0.034708
C      2.337384     9.904378     7.695666     0.153237
C      1.876212    11.243969     7.987453    -0.196985
C      0.990278    11.135225     9.019799    -0.202774
C      0.944813     9.736692     9.369602     0.156292
C      0.238362     9.229949    10.475321     0.031968
C      0.237806     7.889820    10.893378     0.164451
C      9.151102     7.350034    12.026398    -0.182321
C     -0.202623     6.033670    12.110010    -0.165346
C      0.674117     5.690062    11.024767     0.182368
C      1.213253     4.424947    10.746631     0.054640
C      4.243773     3.726361     5.596848     0.074412
C      5.355421     2.965682     5.955183    -0.122671
C      5.861318     2.005041     5.096886    -0.093584
C      5.256036     1.782069     3.856365    -0.090133
C      4.173363     2.556342     3.470729     0.007739
C      3.674959     3.531539     4.334145    -0.150018
C      3.500034     2.270736     2.172191     0.589074
C      3.958476    10.730207     5.947846     0.073368
C      4.933283    11.424531     6.654107    -0.141963
C      5.816848    12.260400     5.980778    -0.084644
C      5.724647    12.401667     4.601189    -0.094094
C      4.748865    11.708455     3.894929    -0.008282
C      3.865303    10.872308     4.568257    -0.153608
C      4.625442    11.896687     2.409375     0.611439
C      9.073458    10.169086    11.328499     0.077739
C      7.854675    10.698190    10.859251    -0.141503
C      7.031731    11.439327    11.717548    -0.084182
C      7.417860    11.672743    13.031442    -0.092864
C      8.659306    11.215158    13.466563    -0.004292
C     -0.146351    10.483866    12.627036    -0.157208
C      9.096707    11.525159    14.867482     0.673432
C      0.931023     3.317328    11.700484     0.075472
C      0.156586     2.220565    11.302903    -0.128343
C     -0.004516     1.125397    12.149256    -0.084828
C      0.574281     1.115395    13.396603    -0.091409
C      1.314678     2.212155    13.833430    -0.016080
C      1.470121     3.304364    12.978545    -0.153553
C      1.932623     2.206493    15.207046     0.616104
N      6.992826     6.474289     8.431106    -0.234595
N      6.211959     4.344831    10.243256    -0.245637
N      7.582034     2.477309     8.519837    -0.262975
N      8.425482     4.638595     6.767409    -0.237512
N      2.343164     5.000929     8.632456    -0.234626
N      3.124031     7.130387     6.820306    -0.245164
N      1.753956     8.997909     8.543725    -0.262626
N      0.910508     6.836623    10.296153    -0.237578
O      5.317517    10.050266    15.677830    -0.643460
O      6.917357     8.621644    15.200562    -0.643325
O      3.768299    -1.003532    15.252094    -0.686216
O      5.746168     0.000883    15.232642    -0.460246
O      8.515297    13.553845     1.999167    -0.675665
O      1.125012    -0.028681     1.281132    -0.723520
O      6.960286     8.196733     1.382149    -0.437440
O      7.397373    10.343039     1.206394    -0.702036
O      4.018473     1.424952     1.385732    -0.643526
O      2.418633     2.853574     1.863000    -0.644635
O      5.567691    12.478750     1.811468    -0.684736
O      3.589822    11.474335     1.830920    -0.457894
O      0.820693    -2.078627    15.064395    -0.676471
O      8.210978    11.503899    15.782430    -0.722975
O      2.375704     3.278485    15.681413    -0.411483
O      1.938617     1.132179    15.857168    -0.696384

The following XYZ coordinates are in angstroms. Other properties are in atomic units.
The sperically averaged electron density of each atom fit to a function of the form exp(a - br)
eigen_1, eigen_2 and eigen_3 are the three eigenvalues of traceless quadrupole moment tensor
  atom number  atomic symbol              X              Y              Z     net charge C6 coefficient C8 coefficient C10 coefficient fluctuating dipole atomic polarizability isotropic forcefield polarizability              a              b squared Pearson coefficient          <r^3>          <r^4>         wp_QDO          m_QDO          q_QDO       dipole_x       dipole_y       dipole_z         dipole            Qxy            Qxz            Qyz     Q(x^2-y^2)  Q(3z^2 - R^2)        eigen_1        eigen_2        eigen_3 static polarizability      alpha(xx)      alpha(xy)      alpha(xz)      alpha(yy)      alpha(yz)      alpha(zz) atomic spin moment
            1             Sm       7.276920      12.475108       0.243668       2.128690     139.688536 0.28357758E+04  0.94677091E+05                                17.648437                           14.094288       2.407877       2.461546                    0.999655      78.397898     182.621633       0.698373       0.262691      -1.343791      -0.032196       0.024282       0.021620       0.045756      -0.129889      -0.061496       0.016756      -0.113957      -0.409898      -0.162786      -0.053911       0.216697             22.368287      16.681875       3.613372      -1.591513      14.594658      -3.896122      35.828327          -0.000609
            2             Sm       2.059070      -0.999890      16.819894       2.129998     139.319046 0.28277138E+04  0.94338208E+05                                17.614799                           14.071925       2.408818       2.462258                    0.999661      78.349587     182.425587       0.699119       0.262605      -1.343938       0.032116      -0.025269      -0.021644       0.046243      -0.131881      -0.060629       0.014942      -0.117312      -0.412775      -0.163766      -0.055289       0.219056             22.320756      16.657736       3.606054      -1.590766      14.554747      -3.873038      35.749786           0.000420
            3              H       6.845641       9.430443       7.108680       0.125243       1.012651 0.75658519E+01  0.74260130E+02                                 1.737590                            1.665697      -1.311011       2.252379                    0.995342       3.806970      11.145777       0.453777       1.375199      -0.686789      -0.000373       0.030598      -0.020915       0.037065      -0.000583      -0.003088      -0.004796      -0.021252       0.011011      -0.013133       0.001415       0.011718              1.766256       1.520504      -0.026057      -0.050168       2.050704      -0.436905       1.727559           0.000319
            4              H       5.668054       9.298113       9.297935       0.125644       0.992662 0.73673803E+01  0.71712035E+02                                 1.710972                            1.642034      -1.126460       2.345261                    0.996512       3.675674      10.657737       0.458506       1.372405      -0.688299      -0.017153       0.030923       0.013538       0.037864      -0.006692      -0.005617       0.003879      -0.023943      -0.017012      -0.013671      -0.004056       0.017727              1.740318       1.661693      -0.264067      -0.191545       1.908706       0.277052       1.650555           0.000387
            5              H       4.351814       5.407679      12.596321       0.140783       1.048835 0.77458126E+01  0.75147698E+02                                 1.689095                            1.620001      -0.910331       2.461580                    0.999207       3.278444       9.012476       0.496892       1.270560      -0.712882      -0.020672       0.017110       0.032919       0.042471      -0.005495      -0.014219       0.004910      -0.003540       0.018356      -0.014850      -0.003635       0.018485              1.689793       1.596533      -0.162859      -0.282687       1.807781       0.319866       1.665064           0.000796
            6              H       4.407263       2.913720      12.441043       0.129615       1.045212 0.76588848E+01  0.75089148E+02                                 1.757934                            1.663631      -1.118188       2.352598                    0.996860       3.627401      10.470339       0.461015       1.355126      -0.692202      -0.020405      -0.020553       0.027507       0.039943       0.005631      -0.010313      -0.002948      -0.008660       0.015210      -0.013626       0.000066       0.013560              1.793370       1.705271       0.279997      -0.297398       2.019624      -0.393681       1.655216           0.000684
            7              H       7.198439      -0.567672       9.518055       0.124016       1.006214 0.71380120E+01  0.68948434E+02                                 1.723754                            1.611811      -1.271169       2.272787                    0.995815       3.715044      10.738897       0.464597       1.364842      -0.689088      -0.007309      -0.033732       0.012046       0.036556       0.003824      -0.008460       0.000796      -0.024892      -0.018743      -0.016753       0.000597       0.016155              1.787425       1.511035       0.155636      -0.112051       2.227810      -0.412456       1.623429           0.000302
            8              H       8.834073      -0.366326       7.635944       0.128298       1.025704 0.73488901E+01  0.71201701E+02                                 1.724513                            1.620065      -1.098837       2.358084                    0.997259       3.590624      10.252205       0.472023       1.339290      -0.695291       0.017294      -0.032053      -0.012974       0.038663      -0.005216      -0.007526       0.002756      -0.015680      -0.016170      -0.012928      -0.000559       0.013488              1.787705       1.766605      -0.383303      -0.196615       2.048272       0.255798       1.548239           0.000290
            9              H       0.743923       3.633671       4.446764       0.131242       1.061804 0.76346490E+01  0.74788622E+02                                 1.772976                            1.656560      -1.282202       2.278256                    0.994993       3.662135      10.564480       0.463877       1.347896      -0.693162       0.022479      -0.014186      -0.029059       0.039382      -0.005099      -0.011642      -0.001089      -0.007844       0.011787      -0.015011       0.002957       0.012053              1.828057       1.921168      -0.358101      -0.412383       1.858948       0.349239       1.704055           0.000725
           10              H       0.252782       6.038016       4.293192       0.142474       1.057645 0.77375189E+01  0.74488938E+02                                 1.655610                            1.586761      -0.841553       2.495234                    0.999596       3.142371       8.397762       0.521391       1.220261      -0.725514       0.017753       0.020014      -0.032266       0.041914       0.002715      -0.014009      -0.006850      -0.008759       0.018647      -0.016340      -0.001752       0.018092              1.650714       1.479667       0.109052      -0.186451       1.824436      -0.367184       1.648039           0.000746
           11              H       3.564958       8.366386      10.265439       0.116690       1.011890 0.76497705E+01  0.75856573E+02                                 1.785130                            1.709645      -1.493225       2.168879                    0.991429       4.027314      12.144611       0.431089       1.432830      -0.674710      -0.017212      -0.008976      -0.032908       0.038207      -0.007909      -0.001041       0.007504      -0.008578       0.015898      -0.012228      -0.000760       0.012989              1.804799       1.843070       0.002796       0.402246       1.483768       0.130682       2.087558           0.000083
           12              H       2.714789       9.980177      11.710723       0.098896       1.015705 0.72049165E+01  0.69983101E+02                                 1.756878                            1.633009      -1.206572       2.295288                    0.993452       3.869326      11.335124       0.454321       1.387967      -0.683985      -0.029721       0.020907      -0.008838       0.037397      -0.015108       0.003389       0.005754      -0.001281       0.005395      -0.018108       0.003597       0.014511              1.839116       2.289237      -0.454368       0.246716       1.761339      -0.065762       1.466771           0.000016
           13              H       3.749946      10.371368      13.783945       0.121874       1.097232 0.80693519E+01  0.80314429E+02                                 1.829145                            1.715243      -1.264188       2.284693                    0.993990       3.747132      10.969680       0.450098       1.367237      -0.689274      -0.012998       0.027312       0.027673       0.040996      -0.007115      -0.000632       0.007363       0.001729      -0.005835      -0.010121      -0.000596       0.010717              1.881757       1.664161      -0.313743      -0.129719       2.098575       0.426473       1.882536           0.000014
           14              H       6.395067       7.406255      13.002434       0.127755       1.106019 0.85502487E+01  0.85720154E+02                                 1.793859                            1.731541      -1.244789       2.296738                    0.994728       3.626073      10.405509       0.464605       1.314977      -0.701067       0.029557      -0.024232       0.018615       0.042512      -0.012671       0.006002      -0.003525       0.000170      -0.005854      -0.012055      -0.004116       0.016171              1.798006       2.059941      -0.338353       0.141368       1.741013       0.030526       1.593065           0.000052
           15              H       4.339500       0.148105       9.466864       0.112916       0.969454 0.71757660E+01  0.68887224E+02                                 1.643504                            1.587601      -0.904082       2.447690                    0.998212       3.510627       9.872514       0.484384       1.317182      -0.700460      -0.007028       0.004012      -0.038624       0.039463       0.008158       0.005788      -0.003422       0.005415       0.037396      -0.016172       0.001804       0.014369              1.651317       1.449155       0.003483       0.119001       1.477392      -0.115584       2.027403           0.000028
           16              H       2.852502      -1.258582      10.599885       0.101260       1.022263 0.72334847E+01  0.69661238E+02                                 1.701659                            1.588930      -1.048326       2.363541                    0.997148       3.673820      10.387040       0.485925       1.308859      -0.700758      -0.027674      -0.017107      -0.016381       0.036426       0.011994       0.001322      -0.007188       0.006712       0.022095      -0.017853       0.005740       0.012113              1.769105       1.925499       0.442188       0.393559       1.767811       0.265698       1.614003           0.000098
           17              H       3.007910      -1.497291      12.922236       0.116627       0.971396 0.70259379E+01  0.67880108E+02                                 1.714492                            1.621578      -1.229185       2.298241                    0.993877       3.766510      11.038002       0.451716       1.403469      -0.681452      -0.026496      -0.025119       0.018918       0.041120       0.013737       0.001426      -0.005093       0.000859      -0.008199      -0.014284      -0.001190       0.015474              1.765892       1.819965       0.336032      -0.260081       1.849151      -0.249208       1.628562           0.000082
           18              H       6.137312       1.077373      12.978545       0.130663       1.201273 0.96391186E+01  0.99422268E+02                                 1.889609                            1.836411      -1.277975       2.283314                    0.994442       3.668334      10.623559       0.452612       1.312000      -0.702551       0.028017       0.022184       0.023016       0.042507       0.012390       0.004240       0.006518       0.004784      -0.013177      -0.011502      -0.005865       0.017368              1.887621       2.044776       0.298875       0.250906       1.836433       0.051053       1.781654           0.000650
           19              H       1.746291       0.923073       7.105267       0.110560       0.996666 0.74336602E+01  0.72253048E+02                                 1.691219                            1.627542      -1.079119       2.357742                    0.996980       3.673935      10.517857       0.471585       1.336266      -0.695460       0.012600       0.002224       0.036560       0.038734      -0.011137       0.005940      -0.002464       0.014609       0.030591      -0.018433       0.002744       0.015689              1.711533       1.572861       0.057267       0.274370       1.523560       0.204915       2.038178          -0.000021
           20              H       3.130110      -0.309396       5.665103       0.101018       1.110009 0.81682963E+01  0.81740672E+02                                 1.851113                            1.728976      -1.309389       2.246089                    0.992630       3.961637      11.719401       0.445986       1.372391      -0.686997       0.033848      -0.011399       0.011799       0.037615      -0.010103       0.004962       0.006498       0.014341       0.029085      -0.019465       0.007151       0.012314              1.941494       2.408670      -0.477586       0.278721       1.824593      -0.137758       1.591218          -0.000008
           21              H       2.348999      13.229094       3.438308       0.120345       0.987974 0.72635856E+01  0.71080337E+02                                 1.758719                            1.666908      -1.404692       2.214638                    0.992487       3.932645      11.770122       0.436319       1.434510      -0.674702       0.023503      -0.015560      -0.027582       0.039437      -0.001648      -0.000877       0.006956       0.012466       0.007965      -0.011155       0.003940       0.007215              1.805638       1.934800      -0.376808      -0.326868       1.685944       0.242741       1.796171           0.000016
           22              H       8.635768       1.286806       4.125969       0.124448       1.087599 0.81406682E+01  0.80787000E+02                                 1.792315                            1.702896      -1.096577       2.364916                    0.996039       3.598013      10.342857       0.462037       1.335819      -0.696859      -0.034570       0.010927      -0.017988       0.040472      -0.005832       0.006599      -0.001324       0.015520       0.006479      -0.010852      -0.001970       0.012822              1.835320       2.377152      -0.252980       0.163149       1.560868       0.050748       1.567939           0.000014
           23              H      -0.020319       9.250480       6.613837       0.106630       1.021793 0.76415967E+01  0.75712689E+02                                 1.792307                            1.704002      -1.483767       2.167809                    0.991200       4.065096      12.230978       0.433844       1.424911      -0.676025       0.018132      -0.002396       0.033520       0.038186       0.004931       0.005963      -0.003432      -0.013357       0.019203      -0.013764       0.004672       0.009093              1.819755       1.834571       0.092228       0.502224       1.480890      -0.007581       2.143802          -0.000017
           24              H       0.234519      11.095290       5.202680       0.103995       1.032374 0.74706287E+01  0.72813608E+02                                 1.741726                            1.638125      -1.116313       2.340706                    0.995544       3.730443      10.747907       0.466533       1.347002      -0.693011       0.019091       0.029663       0.009206       0.036457       0.007195       0.007269      -0.001956      -0.013109       0.005863      -0.014158       0.005096       0.009062              1.795830       1.788621       0.488984       0.213642       2.114901       0.161765       1.483968          -0.000016
           25              H       8.866915      11.116411       3.102156       0.104845       1.184913 0.88006048E+01  0.89380961E+02                                 1.903298                            1.772424      -1.332419       2.232020                    0.993984       3.954222      11.637277       0.450526       1.338609      -0.693954       0.008861       0.029014      -0.018726       0.035650       0.010027      -0.004559      -0.002271      -0.010352      -0.010046      -0.010725      -0.003321       0.014046              1.965629       1.554227       0.170493      -0.003762       2.339217      -0.594521       2.003442           0.000006
           26              H       7.377472       7.413668       3.781285       0.123468       1.235741 0.98995420E+01  0.10262532E+03                                 1.910271                            1.847913      -1.279345       2.277013                    0.993821       3.714062      10.726445       0.456759       1.293538      -0.706184      -0.019323      -0.032004      -0.015085       0.040313       0.011119       0.003210       0.001852      -0.011188      -0.027738      -0.010706      -0.006764       0.017470              1.896693       1.826617       0.360938       0.137655       2.139259       0.072134       1.724204           0.000038
           27              H       2.490349       2.044775       9.954882       0.125038       1.013325 0.75720527E+01  0.74333800E+02                                 1.738098                            1.666166      -1.310588       2.252378                    0.995348       3.808214      11.149197       0.453815       1.374847      -0.686855       0.000409      -0.030588       0.020837       0.037013      -0.000568      -0.003121      -0.004770      -0.021216       0.010903      -0.013110       0.001422       0.011688              1.766777       1.520934      -0.026110      -0.050131       2.051404      -0.437058       1.727992           0.000318
           28              H       3.667936       2.177105       7.765627       0.125658       0.992572 0.73664195E+01  0.71700151E+02                                 1.710861                            1.641922      -1.126275       2.345366                    0.996515       3.675352      10.656521       0.458524       1.372398      -0.688302       0.017155      -0.030927      -0.013547       0.037872      -0.006696      -0.005613       0.003882      -0.023937      -0.017024      -0.013666      -0.004064       0.017729              1.740207       1.661588      -0.264055      -0.191524       1.908610       0.277049       1.650423           0.000387
           29              H       4.984176       6.067539       4.467241       0.141075       1.047501 0.77341233E+01  0.75013541E+02                                 1.688398                            1.619361      -0.909158       2.462467                    0.999215       3.277149       9.010642       0.496672       1.271474      -0.712682       0.020770      -0.017024      -0.032988       0.042537      -0.005494      -0.014201       0.004902      -0.003520       0.018223      -0.014825      -0.003626       0.018451              1.689078       1.595976      -0.162733      -0.282606       1.806880       0.319592       1.664378           0.000803
           30              H       4.928727       8.561498       4.622519       0.130224       1.041495 0.76251534E+01  0.74680900E+02                                 1.754411                            1.660491      -1.116358       2.354109                    0.996872       3.620953      10.448549       0.461200       1.355987      -0.692047       0.020532       0.020532      -0.027679       0.040115       0.005654      -0.010342      -0.002996      -0.008620       0.015285      -0.013639       0.000006       0.013633              1.789693       1.701957       0.279135      -0.296574       2.015060      -0.392476       1.652063           0.000720
           31              H       2.137551      12.042890       7.545507       0.124019       1.006174 0.71376226E+01  0.68943919E+02                                 1.723731                            1.611786      -1.270988       2.272881                    0.995817       3.714941      10.738635       0.464591       1.364874      -0.689082       0.007273       0.033709      -0.012097       0.036545       0.003832      -0.008442       0.000786      -0.024882      -0.018737      -0.016732       0.000580       0.016152              1.787400       1.511024       0.155664      -0.112043       2.227770      -0.412451       1.623407           0.000302
           32              H       0.501917      11.841544       9.427618       0.128164       1.026312 0.73542647E+01  0.71265395E+02                                 1.725013                            1.620513      -1.099187       2.357771                    0.997257       3.591743      10.255576       0.472030       1.339051      -0.695335      -0.017311       0.032017       0.012924       0.038624      -0.005205      -0.007517       0.002757      -0.015683      -0.016150      -0.012918      -0.000560       0.013478              1.788235       1.767124      -0.383466      -0.196692       2.048910       0.255893       1.548671           0.000291
           33              H       8.592067       7.841547      12.616798       0.131302       1.061520 0.76320791E+01  0.74758480E+02                                 1.772806                            1.656393      -1.282232       2.278303                    0.994993       3.661766      10.563676       0.463845       1.348079      -0.693127      -0.022490       0.014188       0.029065       0.039394      -0.005084      -0.011618      -0.001092      -0.007873       0.011749      -0.014992       0.002974       0.012018              1.827900       1.920980      -0.358055      -0.412364       1.858731       0.349220       1.703988           0.000722
           34              H       9.083208       5.437202      12.770370       0.142219       1.058447 0.77450536E+01  0.74578367E+02                                 1.656226                            1.587345      -0.842145       2.494692                    0.999590       3.144376       8.403611       0.521396       1.219972      -0.725569      -0.017862      -0.019918       0.032212       0.041874       0.002689      -0.014053      -0.006802      -0.008785       0.018653      -0.016389      -0.001697       0.018085              1.651313       1.480219       0.109092      -0.186567       1.825037      -0.367251       1.648684           0.000728
           35              H       5.771032       3.108832       6.798123       0.116711       1.011627 0.76472555E+01  0.75824938E+02                                 1.784803                            1.709356      -1.492784       2.169122                    0.991434       4.026494      12.141360       0.431131       1.432817      -0.674715       0.017223       0.008987       0.032907       0.038213      -0.007902      -0.001040       0.007495      -0.008578       0.015929      -0.012225      -0.000755       0.012980              1.804433       1.842683       0.002808       0.402100       1.483510       0.130649       2.087105           0.000080
           36              H       6.621201       1.495041       5.352839       0.098943       1.015476 0.72029151E+01  0.69958552E+02                                 1.756607                            1.632781      -1.206408       2.295413                    0.993455       3.868647      11.332589       0.454355       1.387966      -0.683987       0.029737      -0.020911       0.008837       0.037413      -0.015123       0.003401       0.005746      -0.001266       0.005401      -0.018123       0.003604       0.014519              1.838802       2.288811      -0.454269       0.246611       1.761071      -0.065740       1.466526           0.000013
           37              H       5.586044       1.103850       3.279617       0.121916       1.097088 0.80679275E+01  0.80297133E+02                                 1.829033                            1.715129      -1.264301       2.284684                    0.993988       3.746835      10.968787       0.450096       1.367297      -0.689263       0.013016      -0.027305      -0.027688       0.041007      -0.007119      -0.000630       0.007357       0.001777      -0.005735      -0.010126      -0.000579       0.010704              1.881651       1.664065      -0.313734      -0.129744       2.098480       0.426491       1.882409           0.000020
           38              H       2.940923       4.068963       4.061128       0.127726       1.106337 0.85525772E+01  0.85742618E+02                                 1.793613                            1.731309      -1.244754       2.296747                    0.994725       3.625533      10.401244       0.464861       1.314267      -0.701216      -0.029561       0.024225      -0.018603       0.042506      -0.012656       0.006024      -0.003513       0.000181      -0.005820      -0.012054      -0.004105       0.016158              1.797748       2.059653      -0.338323       0.141308       1.740835       0.030499       1.592755           0.000058
           39              H       4.996490      11.327113       7.596698       0.112819       0.969829 0.71793720E+01  0.68930210E+02                                 1.643866                            1.587948      -0.904332       2.447477                    0.998209       3.511546       9.875563       0.484357       1.317096      -0.700475       0.007048      -0.004027       0.038603       0.039448       0.008164       0.005787      -0.003415       0.005434       0.037414      -0.016180       0.001806       0.014374              1.651672       1.449455       0.003495       0.119037       1.477697      -0.115621       2.027863           0.000028
           40              H       6.483488      12.733800       6.463677       0.101238       1.022181 0.72329054E+01  0.69654323E+02                                 1.701583                            1.588882      -1.047717       2.363831                    0.997152       3.673674      10.386556       0.485925       1.308886      -0.700754       0.027716       0.017064       0.016369       0.036432       0.012017       0.001325      -0.007163       0.006700       0.022121      -0.017866       0.005760       0.012107              1.769010       1.925398       0.442159       0.393488       1.767743       0.265673       1.613890           0.000101
           41              H       6.328080      12.972509       4.141326       0.116660       0.970951 0.70217364E+01  0.67827865E+02                                 1.713857                            1.621015      -1.228124       2.298793                    0.993892       3.764991      11.031803       0.451837       1.403334      -0.681484       0.026582       0.025020      -0.018943       0.041127       0.013719       0.001395      -0.005076       0.000817      -0.008271      -0.014237      -0.001235       0.015471              1.765214       1.819284       0.335845      -0.259994       1.848410      -0.249077       1.627948           0.000088
           42              H       3.198678      10.397845       4.085017       0.130844       1.199579 0.96215137E+01  0.99194553E+02                                 1.887917                            1.834823      -1.276000       2.284451                    0.994468       3.664761      10.610470       0.452778       1.312127      -0.702539      -0.028014      -0.022228      -0.023053       0.042548       0.012367       0.004248       0.006543       0.004800      -0.013043      -0.011512      -0.005835       0.017346              1.885907       2.042979       0.298531       0.250676       1.834720       0.051116       1.780022           0.000660
           43              H       7.589699      10.552145       9.958295       0.110662       0.996199 0.74292232E+01  0.72199325E+02                                 1.690746                            1.627105      -1.078838       2.357976                    0.996984       3.672794      10.513905       0.471626       1.336346      -0.695448      -0.012597      -0.002233      -0.036584       0.038756      -0.011135       0.005927      -0.002476       0.014607       0.030648      -0.018439       0.002750       0.015689              1.711057       1.572430       0.057237       0.274258       1.523138       0.204800       2.037602          -0.000020
           44              H       6.205880      11.784614      11.398459       0.101063       1.109411 0.81627582E+01  0.81670570E+02                                 1.850429                            1.728383      -1.308569       2.246544                    0.992639       3.960153      11.713568       0.446070       1.372379      -0.687006      -0.033881       0.011381      -0.011795       0.037638      -0.010123       0.004955       0.006500       0.014355       0.029093      -0.019484       0.007172       0.012312              1.940750       2.407618      -0.477313       0.278571       1.823930      -0.137698       1.590702          -0.000006
           45              H       6.986991      -1.753876      13.625254       0.120404       0.987571 0.72599869E+01  0.71037073E+02                                 1.758341                            1.666576      -1.404699       2.214708                    0.992483       3.931993      11.767912       0.436326       1.434649      -0.674678      -0.023577       0.015525       0.027607       0.039485      -0.001700      -0.000886       0.006965       0.012499       0.007988      -0.011183       0.003927       0.007255              1.805247       1.934337      -0.376686      -0.326715       1.685613       0.242616       1.795793           0.000016
           46              H       0.700222      10.188412      12.937593       0.124477       1.087335 0.81382510E+01  0.80757595E+02                                 1.792101                            1.702706      -1.096146       2.365158                    0.996045       3.597566      10.341467       0.462034       1.335918      -0.696841       0.034559      -0.010953       0.018005       0.040478      -0.005823       0.006598      -0.001312       0.015536       0.006568      -0.010869      -0.001948       0.012817              1.835102       2.376840      -0.252909       0.163126       1.560671       0.050733       1.567794           0.000015
           47              H       9.356309       2.224738      10.449725       0.107152       1.019438 0.76197174E+01  0.75443136E+02                                 1.789853                            1.701835      -1.482906       2.168719                    0.991222       4.058792      12.208441       0.434008       1.425369      -0.675959      -0.018137       0.002422      -0.033563       0.038227       0.004827       0.005902      -0.003395      -0.013283       0.019174      -0.013634       0.004584       0.009050              1.817144       1.831901       0.091992       0.501129       1.478973      -0.007546       2.140558          -0.000027
           48              H       9.101471       0.379928      11.860882       0.104528       1.030475 0.74536576E+01  0.72608754E+02                                 1.739909                            1.636535      -1.115957       2.341348                    0.995558       3.725765      10.732408       0.466631       1.347450      -0.692936      -0.019167      -0.029692      -0.009309       0.036546       0.007175       0.007242      -0.001894      -0.013030       0.005769      -0.014079       0.005019       0.009060              1.793870       1.786675       0.488218       0.213204       2.112532       0.161466       1.482404           0.000215
           49              H       0.469075       0.358807      13.961406       0.105184       1.181839 0.87714442E+01  0.89008761E+02                                 1.900147                            1.769627      -1.328063       2.234505                    0.994017       3.946605      11.608986       0.450839       1.338824      -0.693943      -0.008941      -0.029182       0.018747       0.035819       0.010009      -0.004560      -0.002318      -0.010284      -0.009500      -0.010735      -0.003228       0.013963              1.962328       1.551867       0.170008      -0.003836       2.335034      -0.593251       2.000083           0.000103
           50              H       1.958518       4.061550      13.282277       0.123653       1.230781 0.98463699E+01  0.10192384E+03                                 1.904985                            1.842912      -1.268344       2.282780                    0.993930       3.700422      10.674764       0.457449       1.293493      -0.706280       0.019374       0.032195       0.014978       0.040451       0.011198       0.003424       0.002110      -0.011205      -0.026404      -0.010589      -0.006828       0.017417              1.891456       1.821790       0.359644       0.137038       2.133348       0.072217       1.719232           0.000914
           51              C       7.333727       7.351354       7.427769       0.170126      33.683246 0.39757428E+03  0.91953639E+04                                 9.401682                            6.874288      -0.214146       1.948104                    0.999523      26.661305      77.526718       0.594138       0.445726      -1.040004      -0.012059      -0.015165       0.035971       0.040858       0.002966       0.008783       0.015438       0.039064      -0.033618      -0.028339       0.000112       0.028227             10.899412       9.887733      -2.318134      -6.185501       9.431144       1.260904      13.379357          -0.000092
           52              C       6.773225       8.668781       7.670071      -0.190061      32.904488 0.51009983E+03  0.12539204E+05                                 8.995031                            7.601557      -0.003509       1.953000                    0.999364      31.525970      94.086384       0.586557       0.424797      -1.054028      -0.008627      -0.009246       0.001481       0.012732       0.006898       0.019067       0.001339       0.008981      -0.063275      -0.029357       0.003709       0.025648              9.626639       7.465306      -1.410834      -2.584647      10.940186      -1.443981      10.474426           0.004144
           53              C       6.125007       8.591072       8.855989      -0.191304      32.720372 0.50772541E+03  0.12453789E+05                                 8.931848                            7.564024       0.070526       1.979476                    0.999259      31.292468      92.983120       0.590915       0.422579      -1.056467      -0.008693      -0.011384      -0.011031       0.018079       0.007072       0.017003       0.011137       0.004629      -0.076997      -0.033373       0.005408       0.027965              9.528720       7.297289      -1.384485      -2.807671      10.766875      -0.050864      10.521995           0.004056
           54              C       6.257899       7.225148       9.328649       0.172438      33.333774 0.39723428E+03  0.91815366E+04                                 9.334443                            6.875381      -0.118955       1.981033                    0.999531      26.523909      76.992578       0.593826       0.446250      -1.040152       0.010306      -0.014160      -0.034787       0.038947       0.012694       0.016331      -0.005536       0.026807      -0.015294      -0.024133      -0.002793       0.026926             10.681915       7.903127       0.779025      -5.069366       9.990589      -3.081888      14.152029           0.000343
           55              C       5.698339       6.755847      10.523099       0.053399      43.104386 0.45206857E+03  0.10721936E+05                                10.876959                            7.265060      -0.147988       1.971001                    0.998806      27.076316      77.934013       0.589837       0.437830      -1.051972      -0.020233       0.014625       0.012062       0.027726      -0.005448       0.066637       0.025858       0.130763      -0.049461      -0.080190      -0.029148       0.109338             13.582622       7.979748       0.493678      -4.147394      19.692046      -1.053707      13.076072           0.010574
           56              C       5.639641       5.402071      10.900203       0.175418      36.335076 0.38742073E+03  0.88892620E+04                                 9.880215                            6.759279      -0.179220       1.960578                    0.999564      26.352988      75.947520       0.603635       0.442231      -1.043636       0.008183      -0.028694      -0.018258       0.034981       0.006377       0.024980      -0.007040       0.008788       0.024164      -0.026095      -0.003428       0.029524             12.676015       6.810175       1.275203      -1.877876      24.003884      -2.058431       7.213987           0.001934
           57              C       4.833628       4.893760      11.958144      -0.178251      32.241291 0.46209135E+03  0.11032912E+05                                 8.757970                            7.135322       0.252949       2.042277                    0.999793      30.245404      87.683484       0.620888       0.413172      -1.066069       0.003456      -0.013820       0.004100       0.014824      -0.005585       0.001749      -0.001258       0.036209       0.081242      -0.032503       0.005238       0.027265              9.572218       7.023251       0.281239      -2.505629      14.338670       0.526121       7.354732           0.005954
           58              C       4.880427       3.520448      11.884771      -0.176473      33.850969 0.48522244E+03  0.11756581E+05                                 9.142170                            7.377378       0.086611       1.986570                    0.999510      30.822748      90.746263       0.600996       0.420624      -1.058692       0.004954       0.015054       0.005155       0.016666       0.001595       0.003364      -0.009676       0.032984       0.062493      -0.028934       0.005691       0.023244             10.147818       7.840993       0.815606      -2.777520      15.149882      -1.049018       7.452580           0.006113
           59              C       5.771517       3.167234      10.818298       0.164742      35.917317 0.39800068E+03  0.91915870E+04                                 9.758962                            6.835453      -0.213617       1.943069                    0.999433      26.698624      77.135325       0.602445       0.440232      -1.045062       0.012580       0.034883      -0.011575       0.038846      -0.006073       0.012067       0.006012       0.010699       0.010625      -0.016387       0.000759       0.015628             12.370753       7.797837      -2.861360      -2.364642      22.104879       2.250629       7.209545           0.001325
           60              C       6.104527       1.868425      10.405360       0.034495      45.747154 0.46849995E+03  0.11206745E+05                                11.255440                            7.368342      -0.155996       1.961094                    0.998849      27.552050      79.537048       0.589216       0.434572      -1.054364      -0.009098      -0.018484       0.015018       0.025495       0.018758       0.070983      -0.023084       0.076920       0.070354      -0.077767      -0.018380       0.096147             14.411919      12.817875      -1.212293      -6.298700      18.706909       0.698559      11.710973           0.010783
           61              C       6.998606       1.570840       9.367896       0.152972      36.911651 0.40254226E+03  0.93341969E+04                                 9.930725                            6.882000      -0.143220       1.964876                    0.999566      26.933080      78.280007       0.598675       0.441214      -1.043214       0.024799       0.022788      -0.025208       0.042068      -0.004854       0.007730       0.013626       0.017969       0.003458      -0.021239       0.007101       0.014138             12.063850      12.899244      -2.268834      -7.314794      10.369737       1.367577      12.922568           0.000242
           62              C       7.459778       0.231249       9.076109      -0.197308      35.596371 0.50675793E+03  0.12394562E+05                                 9.376138                            7.498974       0.175814       2.009615                    0.999706      31.219650      91.915952       0.601785       0.416135      -1.063063       0.012586       0.004001      -0.008111       0.015498       0.005149       0.020087       0.006990      -0.029831      -0.023688      -0.029598       0.005256       0.024342             10.502076       8.681982      -0.497631      -3.351952      13.307564      -1.198268       9.516683           0.003322
           63              C       8.345712       0.339993       8.043763      -0.202715      34.876498 0.49709245E+03  0.12083638E+05                                 9.184160                            7.376191       0.262530       2.035320                    0.999833      31.041965      90.716226       0.613885       0.410448      -1.068150      -0.006237      -0.000944       0.011255       0.012902      -0.004908       0.015659       0.006134      -0.022339      -0.035210      -0.025941       0.007467       0.018474             10.272891       8.925966      -1.357373      -3.445464      12.665468      -0.098668       9.227238           0.003450
           64              C       8.391177       1.738526       7.693960       0.156296      36.740897 0.40294817E+03  0.93440611E+04                                 9.903041                            6.886623      -0.139810       1.967091                    0.999544      26.891012      78.107664       0.598446       0.441362      -1.043339      -0.023566       0.016972       0.027664       0.040109       0.010731       0.008858      -0.010296       0.013453      -0.002244      -0.021084       0.007090       0.013993             11.963731      10.706902       1.641103      -6.460427      11.201629      -3.431455      13.982663          -0.000308
           65              C       9.097628       2.245269       6.588241       0.032087      45.252265 0.46535505E+03  0.11119624E+05                                11.181296                            7.348535      -0.156292       1.961817                    0.998944      27.544550      79.632649       0.589050       0.435159      -1.053360       0.018210      -0.017414      -0.009588       0.026959      -0.004193       0.060015       0.036144       0.101246       0.001784      -0.079056      -0.013399       0.092456             14.221299      11.135646      -0.701188      -5.541714      18.700740      -1.848489      12.827510           0.011461
           66              C       9.098184       3.585398       6.170184       0.164421      36.600603 0.40320315E+03  0.93488172E+04                                 9.927717                            6.913409      -0.155553       1.965051                    0.999416      26.729029      77.560924       0.594267       0.444521      -1.041774      -0.011027       0.034453       0.018369       0.040571       0.009352       0.014545      -0.002081       0.002798       0.020216      -0.018531       0.000221       0.018310             12.592771       7.374062      -0.928226      -1.758855      22.927331      -2.652014       7.476921           0.001561
           67              C       0.184888       4.125184       5.037164      -0.182645      34.145258 0.47347868E+03  0.11400918E+05                                 9.176883                            7.271164       0.129732       2.001778                    0.999539      30.686047      90.035792       0.607474       0.418734      -1.059984      -0.005315       0.015244      -0.000044       0.016144       0.012589      -0.005210       0.002960       0.037747       0.077303      -0.035879       0.008822       0.027057             10.297618       8.681868      -2.604727      -3.078740      14.486038       0.626457       7.724948           0.004386
           68              C      -0.080087       5.441548       4.953552      -0.164530      31.608989 0.43814066E+03  0.10311821E+05                                 8.610838                            6.930952       0.309154       2.066393                    0.999801      29.592959      84.882387       0.632967       0.411153      -1.068511       0.006822      -0.008719       0.002183       0.011284       0.012483      -0.002307       0.001490       0.041885       0.079052      -0.037622       0.010989       0.026633              9.446193       7.382647      -1.961793      -2.299948      13.753520      -0.771423       7.202413           0.006135
           69              C       8.661873       5.785156       6.038795       0.182728      37.699128 0.38712647E+03  0.88755574E+04                                10.147463                            6.770925      -0.104734       1.988172                    0.999658      26.132297      75.136312       0.601574       0.444093      -1.043158       0.010108      -0.026231       0.023321       0.036525      -0.000055       0.022946       0.012115       0.016856       0.013837      -0.024003      -0.006114       0.030117             13.270301       9.203814      -6.301467      -2.518884      23.276159       1.781305       7.330930          -0.000388
           70              C       8.122737       7.050271       6.316931       0.055898      43.677510 0.44300503E+03  0.10457726E+05                                10.977148                            7.195836      -0.144216       1.973574                    0.998951      26.945029      77.466535       0.591960       0.438314      -1.051297       0.016181       0.023244      -0.013768       0.031490       0.045013       0.079205       0.000665       0.077954      -0.000319      -0.082433      -0.027508       0.109940             13.918178      10.234365      -4.113481      -4.670675      19.327017      -0.111772      12.193150           0.011380
           71              C       5.092217       7.748857      11.466714       0.074320      35.071711 0.43504626E+03  0.10218919E+05                                 9.466624                            7.068714      -0.237173       1.938506                    0.998796      26.929514      77.118974       0.605424       0.430702      -1.056376       0.000700      -0.013208      -0.005725       0.014413      -0.002580      -0.013689       0.014307      -0.025077       0.019601      -0.022847      -0.002594       0.025441             11.324668       9.589622      -3.758463       0.271238      12.113498       4.751461      12.270882          -0.000796
           72              C       3.980569       8.509536      11.108379      -0.122824      32.618622 0.46298021E+03  0.11124976E+05                                 9.041649                            7.311390      -0.087760       1.953109                    0.998009      29.950103      88.802393       0.588709       0.432981      -1.047454      -0.009337      -0.000969       0.028213       0.029733       0.025230      -0.003320      -0.013401      -0.012182       0.040319      -0.033410       0.003957       0.029454             10.050153      10.746693      -3.955694       0.832844       9.994224       2.805579       9.409542           0.000595
           73              C       3.474672       9.470177      11.966676      -0.093691      32.829704 0.45058150E+03  0.10725753E+05                                 9.001976                            7.151946       0.052814       1.993243                    0.999256      29.494532      86.301721       0.604429       0.425703      -1.054655       0.018014      -0.025492       0.008194       0.032272      -0.014042       0.005839      -0.002608      -0.000608      -0.002265      -0.014123      -0.002373       0.016496             10.102343      10.462737      -2.834777       2.087621       9.523589       2.930267      10.320704          -0.000201
           74              C       4.079954       9.693149      13.207197      -0.090351      31.394282 0.43614359E+03  0.10304587E+05                                 8.766574                            7.062201      -0.033996       1.972205                    0.999280      29.214141      85.342928       0.604537       0.428827      -1.052044       0.005251      -0.020836      -0.005022       0.022067       0.022577      -0.025047       0.004786      -0.008418      -0.003334      -0.037233       0.006831       0.030402              9.624362       9.570816      -2.376145       2.913822       8.511528       1.968467      10.790741          -0.000016
           75              C       5.162627       8.918876      13.592833       0.007894      35.164133 0.41588291E+03  0.96060041E+04                                 9.328566                            6.790209       0.012038       2.022071                    0.999099      26.514382      73.944142       0.637834       0.415744      -1.071674      -0.017101      -0.020555      -0.029288       0.039658      -0.008814      -0.014228      -0.006166      -0.004108      -0.018380      -0.021279       0.007336       0.013943             11.393614       9.192426      -1.799298       3.221057       9.190508       4.306731      15.797909           0.000069
           76              C       5.661031       7.943679      12.729417      -0.150171      34.984743 0.47142033E+03  0.11353278E+05                                 9.422624                            7.339484      -0.058105       1.953636                    0.998799      30.263968      89.170724       0.593525       0.428503      -1.052565      -0.014915       0.015637       0.018897       0.028707       0.010458       0.001509      -0.039052       0.015896      -0.046362      -0.048585       0.013870       0.034715             10.888961       8.133169      -1.620925       1.273843      10.414279       5.588374      14.119435           0.000485
           77              C       5.835956       9.204482      14.891371       0.588703      23.083900 0.26156924E+03  0.54833810E+04                                 7.524719                            5.754837      -0.095712       2.018288                    0.999563      22.786132      64.408194       0.615366       0.474800      -1.017198       0.003530      -0.008446       0.044763       0.045689       0.034301      -0.064911      -0.062391      -0.064589      -0.162372      -0.106366      -0.010357       0.116723              8.898467       7.397769      -0.827595       2.558602       6.007298       2.583098      13.290334          -0.000089
           78              C       5.377514       0.745011      11.115716       0.073424      34.893212 0.44206175E+03  0.10440801E+05                                 9.491165                            7.166423      -0.296369       1.917027                    0.998741      27.248544      78.627051       0.595254       0.435665      -1.051792      -0.000912       0.016159      -0.000599       0.016196       0.009963      -0.025935      -0.009149       0.012496      -0.026989      -0.027035      -0.006660       0.033695             11.414345       9.549315       4.675710      -1.088255      12.817961      -3.848652      11.875758          -0.000634
           79              C       4.402707       0.050687      10.409455      -0.141880      31.743067 0.46422724E+03  0.11113277E+05                                 8.744839                            7.234846       0.193220       2.035129                    0.999348      29.811586      86.963357       0.605111       0.422824      -1.058351      -0.021567       0.001651       0.020640       0.029898      -0.021133       0.008415      -0.000027      -0.015153       0.082234      -0.036894       0.007610       0.029284              9.674397       9.812920       4.265386       0.179760      10.174233      -1.575413       9.036038           0.000427
           80              C       3.519142      -0.785182      11.082784      -0.084662      30.602572 0.43458812E+03  0.10227083E+05                                 8.501227                            6.973829       0.204442       2.044221                    0.999753      28.932730      83.507516       0.620206       0.419658      -1.061011       0.016092       0.023960       0.013966       0.032064       0.013622       0.010389      -0.001658       0.000089      -0.001181      -0.017874       0.001404       0.016470              9.326084       8.840863       3.588280       0.548397       9.165475      -1.219324       9.971915           0.001145
           81              C       3.611343      -0.926449      12.462373      -0.094610      30.450282 0.46257229E+03  0.11110033E+05                                 8.654488                            7.346621      -0.099415       1.949903                    0.998865      29.700768      87.973097       0.582832       0.437549      -1.044962       0.008949       0.016160      -0.007429       0.019910      -0.005901      -0.011154      -0.010879      -0.003951      -0.069083      -0.029889       0.011912       0.017977              9.211788       8.447722       2.604076       0.544893       8.109781      -0.980023      11.077860           0.001388
           82              C       4.587125      -0.233237      13.168633      -0.008701      35.193642 0.44928161E+03  0.10617006E+05                                 9.421647                            7.133210       0.066815       2.035133                    0.999292      27.305336      77.912399       0.610295       0.424700      -1.062243      -0.004154       0.012017      -0.046273       0.047988      -0.009905      -0.010987       0.003371      -0.006149      -0.070441      -0.026879       0.002890       0.023989             11.185959       9.152084       3.256436      -1.191424       8.833287      -3.220722      15.572505           0.006655
           83              C       5.470687       0.602910      12.495305      -0.153926      34.109196 0.47201772E+03  0.11405755E+05                                 9.315535                            7.379820      -0.141957       1.926103                    0.998717      30.626791      91.289453       0.585836       0.432678      -1.046842      -0.019699      -0.008125       0.006946       0.022413      -0.020929       0.013662       0.022976      -0.013401      -0.109633      -0.050633       0.008694       0.041939             10.668137       8.708269       3.236023      -1.535490      10.283671      -4.458921      13.012471           0.001110
           84              C       4.710548      -0.421469      14.654187       0.611372      22.645577 0.25604493E+03  0.53560848E+04                                 7.511288                            5.791647      -0.246459       1.985192                    0.998685      22.471684      64.116808       0.596013       0.491269      -1.005348      -0.022547      -0.027807       0.071907       0.080325      -0.053130      -0.007494       0.016517      -0.119406      -0.159308      -0.055677      -0.052823       0.108500              8.603804       8.569452       1.466662      -1.098759       5.196023      -1.577995      12.045937          -0.004209
           85              C       0.262532       1.306132       5.735063       0.077689      36.155769 0.44268406E+03  0.10447654E+05                                 9.676881                            7.141206      -0.300136       1.915137                    0.998633      27.129095      77.971739       0.600759       0.431997      -1.055180       0.000097       0.019466       0.001118       0.019499      -0.006085      -0.027125       0.005146      -0.003378       0.016656      -0.027117      -0.002987       0.030104             11.846602      12.256021      -4.918613      -1.359990      11.142745       4.388499      12.141042          -0.000380
           86              C       1.481315       0.777028       6.204311      -0.141610      33.310775 0.47972456E+03  0.11583332E+05                                 9.077541                            7.368284       0.114223       2.009342                    0.998793      30.060238      88.175249       0.597713       0.424397      -1.056968       0.015912       0.000078      -0.025351       0.029931       0.010636       0.013353      -0.009873      -0.008809       0.063051      -0.027674       0.000984       0.026690             10.278850      12.224942      -4.163885      -0.160649       9.015318       2.395734       9.596289           0.000617
           87              C       2.304259       0.035891       5.346014      -0.084136      31.654118 0.45551395E+03  0.10895476E+05                                 8.850122                            7.232664      -0.079420       1.953548                    0.998503      29.691025      87.682732       0.594614       0.430652      -1.049416      -0.019306       0.027244      -0.012151       0.035533      -0.002393       0.011908      -0.000518       0.019432       0.011303      -0.011987      -0.006051       0.018038              9.891651      10.886572      -3.485619       0.471775       8.396492       1.861394      10.391888          -0.000083
           88              C       1.918130      -0.197525       4.032120      -0.092661      31.145012 0.45699909E+03  0.10950801E+05                                 8.826870                            7.309097      -0.150385       1.938997                    0.997880      29.567750      87.682592       0.583085       0.438373      -1.043724      -0.010885       0.022112       0.006415       0.025467       0.017462      -0.018622       0.005266      -0.028763      -0.038393      -0.033749       0.004432       0.029318              9.656785      11.135790      -2.364601       1.569232       6.724884       1.172207      11.109681           0.000184
           89              C       0.676684       0.260060       3.596999      -0.004127      36.235323 0.43658762E+03  0.10218631E+05                                 9.541702                            6.983449       0.079533       2.042669                    0.999246      26.842034      75.624505       0.624719       0.418890      -1.068489       0.011759       0.019301       0.045838       0.051107       0.014603      -0.010848      -0.005639       0.004326      -0.063116      -0.024290      -0.003883       0.028173             11.565197      11.208500      -2.143418       1.084736       7.574956       3.651771      15.912134          -0.000016
           90              C       9.482341       0.991352       4.436526      -0.157132      34.388164 0.45547029E+03  0.10861972E+05                                 9.231716                            7.154987       0.154535       2.022864                    0.999463      29.912336      87.355908       0.609352       0.421492      -1.058199       0.022557      -0.003965      -0.013533       0.026602       0.013168       0.015443      -0.027506       0.003468      -0.076069      -0.046635       0.018568       0.028067             10.687289      10.218293      -2.585890      -1.005120       8.654827       4.771382      13.188747           0.000544
           91              C       0.239283      -0.049941       2.196080       0.673490      23.429272 0.23772437E+03  0.48895164E+04                                 7.684426                            5.580091      -0.296909       1.972282                    0.998957      21.948986      62.436445       0.606281       0.491179      -1.003724      -0.016403      -0.026326      -0.064423       0.071501      -0.075775      -0.009747      -0.017958      -0.142266      -0.252078      -0.093007      -0.053631       0.146638              9.167726      10.034738       1.995289       0.051071       4.977596       1.056767      12.490844          -0.000003
           92              C       8.404967       8.157890       5.363078       0.074329      34.330048 0.42702883E+03  0.99831999E+04                                 9.324470                            6.998867      -0.226820       1.943312                    0.998783      26.789133      76.513973       0.609065       0.430160      -1.056800      -0.001549      -0.010341       0.007395       0.012807      -0.010281      -0.011590      -0.018946      -0.022426      -0.003157      -0.028229       0.002805       0.025424             10.979031       7.265703       2.588327       1.102829      13.688400      -4.255989      11.982989          -0.000521
           93              C       9.179404       9.254653       5.760659      -0.130117      33.308097 0.47513589E+03  0.11474152E+05                                 9.138886                            7.380886      -0.038943       1.962875                    0.998343      30.155545      89.199130       0.589893       0.429962      -1.050854       0.004202       0.002542      -0.029673       0.030077      -0.021912       0.001113       0.004557       0.029302       0.053412      -0.035647       0.016605       0.019042             10.152643       8.275598       3.247638       1.841202      12.480618      -2.519590       9.701712           0.000440
           94              C       9.340506      10.349821       4.914306      -0.085746      31.036727 0.42715795E+03  0.10014047E+05                                 8.585890                            6.903279       0.229779       2.053338                    0.999772      28.873957      83.316935       0.624498       0.418363      -1.061294      -0.009556      -0.028300      -0.014413       0.033166       0.008844      -0.002342       0.001582      -0.014392      -0.030184      -0.011570      -0.004870       0.016440              9.466451       7.365583       2.120393       2.444810      10.735967      -2.329340      10.297804          -0.000021
           95              C       8.761709      10.359823       3.666959      -0.092464      30.944690 0.43581724E+03  0.10304261E+05                                 8.680890                            7.063518      -0.052408       1.961392                    0.999442      29.453129      86.326469       0.603427       0.429308      -1.050799       0.007541      -0.020740       0.011735       0.024994      -0.013048      -0.032526      -0.004278       0.006670      -0.052248      -0.040906       0.005282       0.035623              9.350921       7.177010       1.959848       2.813570       9.865137      -1.626210      11.010617          -0.000036
           96              C       8.021312       9.263063       3.230132      -0.013932      35.920070 0.43881757E+03  0.10265090E+05                                 9.417002                            6.954146       0.075248       2.029670                    0.999283      27.135242      75.973191       0.633567       0.413271      -1.074068       0.026451      -0.009672       0.041097       0.049822      -0.010589      -0.015576      -0.001494      -0.004077      -0.029201      -0.022129       0.003009       0.019121             11.156405       7.060030       1.442496       3.257577      10.776702      -3.672250      15.632483          -0.000406
           97              C       7.865869       8.170854       4.085017      -0.153385      34.552012 0.46472175E+03  0.11160294E+05                                 9.308711                            7.265788      -0.029283       1.959200                    0.999109      30.410506      89.693630       0.598714       0.425994      -1.053326       0.013647       0.022327      -0.010574       0.028223      -0.000726      -0.020110       0.032870       0.025740      -0.091386      -0.054253       0.015321       0.038932             10.508743       6.616547       0.984654       2.032424      11.158481      -4.750501      13.751202           0.000817
           98              C       7.403367       9.268725       1.856516       0.617893      23.244608 0.25212387E+03  0.52324194E+04                                 7.543597                            5.694667      -0.229606       1.992995                    0.998751      22.045436      61.824604       0.611876       0.482341      -1.014086      -0.019849       0.035634      -0.075840       0.086113      -0.035421      -0.054229       0.006190       0.142372      -0.076019      -0.068480      -0.044915       0.113396              8.530533       5.056283       0.364588       2.440954       8.779885      -1.783509      11.755432          -0.000093
           99              C       2.002263       4.123864       9.635793       0.169991      33.691163 0.39768767E+03  0.91986046E+04                                 9.402446                            6.874826      -0.213228       1.948260                    0.999526      26.666976      77.544778       0.594174       0.445669      -1.040042       0.012092       0.015404      -0.036105       0.041074       0.002766       0.008676       0.015487       0.038878      -0.033898      -0.028371       0.000302       0.028068             10.900049       9.889305      -2.319969      -6.185402       9.433244       1.262797      13.377598          -0.000163
          100              C       2.562765       2.806437       9.393491      -0.190625      32.919522 0.51038684E+03  0.12547939E+05                                 8.996955                            7.603100      -0.002616       1.953111                    0.999366      31.537461      94.124911       0.586570       0.424730      -1.054076       0.008803       0.009209      -0.001609       0.012841       0.006850       0.019033       0.001254       0.008656      -0.063491      -0.029418       0.003923       0.025495              9.628672       7.467122      -1.412035      -2.584382      10.944199      -1.443762      10.474693           0.004169
          101              C       3.210983       2.884146       8.207573      -0.191015      32.713045 0.50758530E+03  0.12449601E+05                                 8.930949                            7.563352       0.070119       1.979420                    0.999257      31.288082      92.969916       0.590893       0.422621      -1.056432       0.008668       0.011377       0.011067       0.018085       0.007096       0.017083       0.011157       0.004755      -0.076940      -0.033404       0.005354       0.028050              9.527612       7.296624      -1.384541      -2.807039      10.766510      -0.050493      10.519703           0.003980
          102              C       3.078091       4.250070       7.734913       0.172545      33.330940 0.39719964E+03  0.91805887E+04                                 9.334084                            6.875236      -0.119265       1.980960                    0.999531      26.522798      76.990186       0.593809       0.446270      -1.040134      -0.010274       0.014159       0.034676       0.038839       0.012708       0.016342      -0.005560       0.026800      -0.015302      -0.024165      -0.002768       0.026933             10.681062       7.902985       0.778858      -5.068939       9.990197      -3.081277      14.150003           0.000278
          103              C       3.637651       4.719371       6.540463       0.053230      43.108898 0.45214174E+03  0.10724101E+05                                10.877490                            7.265576      -0.148173       1.970910                    0.998805      27.078907      77.942928       0.589825       0.437821      -1.051978       0.020221      -0.014713      -0.011979       0.027728      -0.005488       0.066552       0.025846       0.130731      -0.049273      -0.080157      -0.029084       0.109241             13.582831       7.980411       0.493584      -4.147658      19.692569      -1.053828      13.075515           0.011387
          104              C       3.696349       6.073147       6.163359       0.175199      36.342180 0.38753077E+03  0.88922468E+04                                 9.880576                            6.759695      -0.178444       1.960724                    0.999566      26.356246      75.954092       0.603700       0.442160      -1.043698      -0.008270       0.028755       0.018264       0.035054       0.006322       0.024931      -0.007060       0.008791       0.024055      -0.026034      -0.003432       0.029466             12.676137       6.810701       1.274891      -1.878105      24.003696      -2.058595       7.214015           0.001902
          105              C       4.502362       6.581458       5.105418      -0.177913      32.220655 0.46179980E+03  0.11024099E+05                                 8.754504                            7.133280       0.253694       2.042763                    0.999791      30.231470      87.632781       0.620956       0.413196      -1.066064      -0.003258       0.014022      -0.004285       0.015020      -0.005428       0.001539      -0.001562       0.036473       0.081193      -0.032589       0.005355       0.027234              9.567799       7.021815       0.281442      -2.505698      14.329282       0.524601       7.352300           0.005989
          106              C       4.455563       7.954770       5.178791      -0.175609      33.810411 0.48462343E+03  0.11738162E+05                                 9.135828                            7.373683       0.086914       1.987138                    0.999501      30.793250      90.637282       0.601056       0.420723      -1.058656      -0.004834      -0.015161      -0.005449       0.016821       0.001403       0.003327      -0.009545       0.033605       0.062988      -0.029232       0.005885       0.023346             10.139860       7.836875       0.813769      -2.776292      15.134597      -1.047447       7.448108           0.006181
          107              C       3.564473       8.307984       6.245264       0.164771      35.912946 0.39797881E+03  0.91908482E+04                                 9.758008                            6.835207      -0.213492       1.943147                    0.999433      26.695907      77.123551       0.602471       0.440225      -1.045079      -0.012741      -0.034816       0.011452       0.038802      -0.006060       0.012124       0.005975       0.010836       0.010491      -0.016392       0.000683       0.015708             12.368825       7.797420      -2.861372      -2.364145      22.100738       2.250167       7.208318           0.001279
          108              C       3.231463       9.606793       6.658202       0.034708      45.736922 0.46842988E+03  0.11204741E+05                                11.254287                            7.368173      -0.157067       1.960820                    0.998843      27.549395      79.530330       0.589173       0.434617      -1.054328       0.008901       0.018471      -0.015162       0.025501       0.018732       0.071067      -0.023003       0.077189       0.070238      -0.077767      -0.018521       0.096288             14.409553      12.817574      -1.211928      -6.297332      18.702841       0.698643      11.708245           0.011444
          109              C       2.337384       9.904378       7.695666       0.153237      36.903460 0.40246213E+03  0.93320271E+04                                 9.930211                            6.881975      -0.144408       1.964601                    0.999564      26.929461      78.272369       0.598581       0.441298      -1.043147      -0.025034      -0.022753       0.024942       0.042030      -0.004847       0.007838       0.013594       0.018149       0.003516      -0.021289       0.007015       0.014274             12.062928      12.899039      -2.268546      -7.313567      10.368534       1.367345      12.921211           0.000164
          110              C       1.876212      11.243969       7.987453      -0.196985      35.585397 0.50657573E+03  0.12389104E+05                                 9.374824                            7.498085       0.175065       2.009510                    0.999704      31.212888      91.895050       0.601760       0.416186      -1.063021      -0.012865      -0.004098       0.007766       0.015576       0.005170       0.020231       0.006995      -0.029556      -0.023490      -0.029654       0.005352       0.024302             10.500420       8.680969      -0.497173      -3.351102      13.304774      -1.197951       9.515517           0.003315
          111              C       0.990278      11.135225       9.019799      -0.202774      34.878935 0.49713507E+03  0.12084984E+05                                 9.184597                            7.376527       0.262528       2.035294                    0.999833      31.044101      90.724867       0.613866       0.410450      -1.068145       0.005959       0.000847      -0.011491       0.012972      -0.004935       0.015722       0.006125      -0.022299      -0.035028      -0.025974       0.007547       0.018428             10.273317       8.926322      -1.357447      -3.445387      12.665541      -0.098624       9.228087           0.003474
          112              C       0.944813       9.736692       9.369602       0.156292      36.740799 0.40295410E+03  0.93442215E+04                                 9.903050                            6.886686      -0.139534       1.967184                    0.999544      26.890834      78.106930       0.598442       0.441363      -1.043339       0.023473      -0.017002      -0.027883       0.040219       0.010699       0.008910      -0.010328       0.013403      -0.002095      -0.021108       0.007143       0.013965             11.963715      10.706370       1.640906      -6.459934      11.201232      -3.431550      13.983543          -0.000352
          113              C       0.238362       9.229949      10.475321       0.031968      45.253606 0.46537792E+03  0.11120277E+05                                11.181337                            7.348600      -0.156104       1.961873                    0.998944      27.545312      79.634530       0.589063       0.435146      -1.053371      -0.018314       0.017273       0.009617       0.026949      -0.004224       0.059971       0.036169       0.101112       0.001861      -0.079044      -0.013326       0.092369             14.221057      11.135295      -0.701175      -5.541619      18.699475      -1.848573      12.828401           0.012203
          114              C       0.237806       7.889820      10.893378       0.164451      36.599368 0.40318406E+03  0.93483374E+04                                 9.927695                            6.913398      -0.155771       1.965005                    0.999416      26.728757      77.561970       0.594243       0.444540      -1.041754       0.010953      -0.034338      -0.018439       0.040485       0.009378       0.014507      -0.002105       0.002719       0.020243      -0.018549       0.000285       0.018263             12.592269       7.373976      -0.928351      -1.758892      22.925681      -2.651495       7.477150           0.001504
          115              C       9.151102       7.350034      12.026398      -0.182321      34.140070 0.47338160E+03  0.11398170E+05                                 9.176596                            7.270882       0.128704       2.001541                    0.999535      30.682638      90.028653       0.607419       0.418788      -1.059934       0.005189      -0.015336      -0.000002       0.016190       0.012730      -0.005197       0.003039       0.037725       0.077342      -0.035966       0.008904       0.027062             10.297225       8.681721      -2.604628      -3.079368      14.484009       0.627419       7.725946           0.004389
          116              C      -0.202623       6.033670      12.110010      -0.165346      31.637242 0.43861972E+03  0.10326004E+05                                 8.615315                            6.934286       0.308912       2.065986                    0.999802      29.614055      84.957224       0.632871       0.411099      -1.068537      -0.007301       0.008892      -0.002391       0.011751       0.012583      -0.002800       0.001519       0.041646       0.079287      -0.037621       0.010782       0.026838              9.451002       7.386907      -1.962840      -2.302367      13.759084      -0.769898       7.207015           0.006021
          117              C       0.674117       5.690062      11.024767       0.182368      37.720132 0.38734808E+03  0.88819109E+04                                10.150268                            6.772262      -0.103942       1.988205                    0.999660      26.143213      75.173144       0.601594       0.444015      -1.043204      -0.010199       0.026358      -0.023688       0.036877      -0.000149       0.022603       0.012165       0.016736       0.013522      -0.023886      -0.005840       0.029726             13.274039       9.207033      -6.303866      -2.521082      23.281455       1.785364       7.333628          -0.000390
          118              C       1.213253       4.424947      10.746631       0.054640      43.707617 0.44337856E+03  0.10468455E+05                                10.980069                            7.197598      -0.142634       1.973902                    0.998953      26.958246      77.504484       0.592061       0.438159      -1.051420      -0.016410      -0.023401       0.013733       0.031709       0.044949       0.078572       0.000009       0.077114      -0.000351      -0.082406      -0.026529       0.108935             13.921433      10.238329      -4.116395      -4.672619      19.332936      -0.106973      12.193033           0.012087
          119              C       4.243773       3.726361       5.596848       0.074412      35.067376 0.43500666E+03  0.10217731E+05                                 9.465825                            7.068455      -0.237321       1.938485                    0.998795      26.927686      77.112142       0.605429       0.430709      -1.056374      -0.000640       0.013295       0.005691       0.014476      -0.002546      -0.013725       0.014276      -0.024964       0.019650      -0.022843      -0.002554       0.025397             11.323066       9.588730      -3.758369       0.270486      12.112746       4.750613      12.267721          -0.000797
          120              C       5.355421       2.965682       5.955183      -0.122671      32.609941 0.46283971E+03  0.11120618E+05                                 9.039815                            7.310151      -0.087227       1.953356                    0.998008      29.943900      88.776474       0.588782       0.432966      -1.047476       0.009420       0.001053      -0.028232       0.029781       0.025300      -0.003379      -0.013466      -0.012235       0.040252      -0.033472       0.003890       0.029581             10.047843      10.744137      -3.954985       0.831945       9.992748       2.804989       9.406645           0.000654
          121              C       5.861318       2.005041       5.096886      -0.093584      32.823199 0.45049119E+03  0.10722993E+05                                 9.000763                            7.151264       0.052803       1.993305                    0.999255      29.490163      86.284559       0.604457       0.425707      -1.054660      -0.017969       0.025530      -0.008230       0.032286      -0.014002       0.005819      -0.002623      -0.000656      -0.002233      -0.014082      -0.002371       0.016453             10.100567      10.460711      -2.834433       2.086308       9.522911       2.930066      10.318079          -0.000215
          122              C       5.256036       1.782069       3.856365      -0.090133      31.386751 0.43603400E+03  0.10301360E+05                                 8.765399                            7.061547      -0.034307       1.972191                    0.999278      29.209187      85.326064       0.604535       0.428855      -1.052026      -0.005231       0.020898       0.005014       0.022118       0.022616      -0.025070       0.004770      -0.008349      -0.003359      -0.037257       0.006794       0.030463              9.622557       9.568858      -2.375721       2.912019       8.511125       1.968856      10.787688           0.000043
          123              C       4.173363       2.556342       3.470729       0.007739      35.160022 0.41585981E+03  0.96052470E+04                                 9.327518                            6.789895       0.012778       2.022355                    0.999098      26.513092      73.937415       0.637873       0.415729      -1.071694       0.017108       0.020553       0.029315       0.039679      -0.008840      -0.014138      -0.006060      -0.003966      -0.018539      -0.021156       0.007167       0.013990             11.391233       9.190532      -1.799091       3.218368       9.191030       4.307257      15.792139           0.000078
          124              C       3.674959       3.531539       4.334145      -0.150018      34.976146 0.47129865E+03  0.11349532E+05                                 9.421003                            7.338592      -0.058196       1.953659                    0.998797      30.259821      89.153178       0.593559       0.428510      -1.052569       0.014973      -0.015610      -0.018918       0.028736       0.010516       0.001526      -0.039000       0.016033      -0.046590      -0.048601       0.013933       0.034668             10.886255       8.131744      -1.621142       1.272348      10.413636       5.586896      14.113384           0.000557
          125              C       3.500034       2.270736       2.172191       0.589074      23.083189 0.26156823E+03  0.54832564E+04                                 7.524182                            5.754652      -0.096975       2.017826                    0.999563      22.784671      64.399690       0.615415       0.474771      -1.017232      -0.003776       0.008290      -0.044510       0.045433       0.034247      -0.065171      -0.062298      -0.064341      -0.163435      -0.106739      -0.010011       0.116750              8.897004       7.397228      -0.827337       2.556715       6.007731       2.584150      13.286054          -0.000164
          126              C       3.958476      10.730207       5.947846       0.073368      34.890165 0.44207125E+03  0.10440895E+05                                 9.489978                            7.166106      -0.295709       1.917249                    0.998743      27.246860      78.617084       0.595327       0.435618      -1.051840       0.000965      -0.016214       0.000509       0.016251       0.010008      -0.025958      -0.009132       0.012798      -0.027018      -0.027010      -0.006792       0.033802             11.411988       9.549062       4.675228      -1.087927      12.814522      -3.846600      11.872381          -0.000665
          127              C       4.933283      11.424531       6.654107      -0.141963      31.745170 0.46428113E+03  0.11114836E+05                                 8.744848                            7.235011       0.193540       2.035167                    0.999351      29.814096      86.970378       0.605139       0.422794      -1.058374       0.021741      -0.001846      -0.020713       0.030085      -0.021150       0.008375       0.000039      -0.014932       0.082410      -0.036901       0.007592       0.029309              9.674195       9.813428       4.265457       0.179376      10.173587      -1.575202       9.035570           0.000479
          128              C       5.816848      12.260400       5.980778      -0.084644      30.599355 0.43456077E+03  0.10226215E+05                                 8.500527                            6.973583       0.204759       2.044353                    0.999753      28.930846      83.499466       0.620225       0.419655      -1.061019      -0.015784      -0.024318      -0.014045       0.032214       0.013613       0.010301      -0.001557       0.000148      -0.001159      -0.017756       0.001295       0.016461              9.325006       8.840253       3.587949       0.547421       9.164384      -1.218921       9.970381           0.001172
          129              C       5.724647      12.401667       4.601189      -0.094094      30.429712 0.46223205E+03  0.11099636E+05                                 8.650613                            7.344066      -0.098918       1.950269                    0.998861      29.685896      87.915497       0.582925       0.437567      -1.044969      -0.008476      -0.016752       0.007296       0.020142      -0.006090      -0.011305      -0.010648      -0.004077      -0.069340      -0.029955       0.011796       0.018159              9.207070       8.443688       2.602216       0.543700       8.105532      -0.978743      11.071991           0.001470
          130              C       4.748865      11.708455       3.894929      -0.008282      35.161967 0.44892801E+03  0.10606317E+05                                 9.416050                            7.130632       0.068092       2.035815                    0.999288      27.290122      77.854535       0.610390       0.424728      -1.062250       0.004703      -0.012650       0.046082       0.048018      -0.010127      -0.011159       0.003637      -0.006003      -0.070695      -0.027047       0.002699       0.024347             11.177415       9.147123       3.253540      -1.191316       8.826438      -3.215960      15.558683           0.006797
          131              C       3.865303      10.872308       4.568257      -0.153608      34.080431 0.47162233E+03  0.11393243E+05                                 9.309258                            7.376108      -0.139671       1.927056                    0.998717      30.607265      91.204494       0.586086       0.432605      -1.046938       0.019919       0.007847      -0.006995       0.022523      -0.021107       0.013442       0.023211      -0.012957      -0.109473      -0.050670       0.008603       0.042068             10.659384       8.703515       3.233192      -1.534293      10.273545      -4.452853      13.001093           0.001172
          132              C       4.625442      11.896687       2.409375       0.611439      22.633801 0.25594592E+03  0.53533464E+04                                 7.508965                            5.790893      -0.245498       1.985777                    0.998682      22.460146      64.074047       0.596012       0.491331      -1.005344       0.022910       0.026844      -0.071943       0.080133      -0.053333      -0.007490       0.016624      -0.119337      -0.159738      -0.055769      -0.052930       0.108699              8.600167       8.567491       1.465437      -1.099041       5.193851      -1.576169      12.039160          -0.004217
          133              C       9.073458      10.169086      11.328499       0.077739      36.156276 0.44269474E+03  0.10448017E+05                                 9.677068                            7.141373      -0.300452       1.915024                    0.998633      27.129707      77.975083       0.600739       0.432007      -1.055170      -0.000133      -0.019551      -0.001113       0.019583      -0.006075      -0.027128       0.005088      -0.003291       0.016887      -0.027090      -0.003032       0.030122             11.846808      12.256165      -4.918463      -1.360322      11.141854       4.388367      12.142404          -0.000380
          134              C       7.854675      10.698190      10.859251      -0.141503      33.307055 0.47967068E+03  0.11581697E+05                                 9.077027                            7.368027       0.113968       2.009307                    0.998792      30.057461      88.165621       0.597705       0.424415      -1.056957      -0.015985      -0.000186       0.025352       0.029971       0.010644       0.013266      -0.009947      -0.008754       0.063155      -0.027666       0.000959       0.026707             10.278176      12.224009      -4.163456      -0.160677       9.014146       2.395225       9.596373           0.000660
          135              C       7.031731      11.439327      11.717548      -0.084182      31.654078 0.45552613E+03  0.10895749E+05                                 8.849861                            7.232609      -0.078942       1.953689                    0.998505      29.690692      87.679286       0.594640       0.430634      -1.049436       0.019152      -0.027454       0.012202       0.035629      -0.002492       0.011879      -0.000549       0.019516       0.011485      -0.012084      -0.005972       0.018055              9.891372      10.885789      -3.485629       0.471674       8.395978       1.860804      10.392351          -0.000085
          136              C       7.417860      11.672743      13.031442      -0.092864      31.155889 0.45720345E+03  0.10956993E+05                                 8.829002                            7.310831      -0.150660       1.938799                    0.997885      29.575015      87.711149       0.583001       0.438385      -1.043710       0.010659      -0.022495      -0.006324       0.025684       0.017254      -0.018648       0.005263      -0.028579      -0.038296      -0.033651       0.004567       0.029084              9.659377      11.138423      -2.365949       1.569790       6.726534       1.171544      11.113174           0.000213
          137              C       8.659306      11.215158      13.466563      -0.004292      36.243620 0.43670843E+03  0.10222167E+05                                 9.542792                            6.984201       0.078893       2.042356                    0.999246      26.846955      75.641030       0.624714       0.418864      -1.068505      -0.011909      -0.019717      -0.045703       0.051180       0.014509      -0.010725      -0.005619       0.004675      -0.062846      -0.024137      -0.003894       0.028031             11.566753      11.209925      -2.144071       1.084616       7.574768       3.650925      15.915566          -0.000017
          138              C      -0.146351      10.483866      12.627036      -0.157208      34.392409 0.45554225E+03  0.10864194E+05                                 9.232690                            7.155735       0.154165       2.022727                    0.999461      29.914876      87.367365       0.609293       0.421513      -1.058178      -0.022653       0.003708       0.013658       0.026710       0.013138       0.015452      -0.027522       0.003723      -0.075649      -0.046585       0.018648       0.027937             10.688520      10.219783      -2.586138      -1.005706       8.654465       4.771302      13.191312           0.000580
          139              C       9.096707      11.525159      14.867482       0.673432      23.430662 0.23773583E+03  0.48896379E+04                                 7.683810                            5.579609      -0.296038       1.972503                    0.998959      21.947908      62.425422       0.606429       0.491071      -1.003815       0.016720       0.025808       0.064414       0.071377      -0.075849      -0.009698      -0.018080      -0.142142      -0.252413      -0.093103      -0.053614       0.146718              9.167261      10.033924       1.994632       0.050495       4.976582       1.055761      12.491277          -0.000028
          140              C       0.931023       3.317328      11.700484       0.075472      34.296324 0.42665717E+03  0.99726472E+04                                 9.320659                            6.997772      -0.230415       1.942500                    0.998769      26.773433      76.469681       0.608840       0.430399      -1.056620       0.001713       0.010684      -0.007429       0.013125      -0.010629      -0.011469      -0.018523      -0.021933      -0.003130      -0.028056       0.003149       0.024907             10.972642       7.262613       2.588014       1.099627      13.685060      -4.252893      11.970252          -0.000721
          141              C       0.156586       2.220565      11.302903      -0.128343      33.233662 0.47392167E+03  0.11437238E+05                                 9.126896                            7.372747      -0.039200       1.963600                    0.998320      30.103925      89.009988       0.590076       0.430114      -1.050787      -0.004337      -0.002799       0.029170       0.029623      -0.022377       0.000416       0.004603       0.029851       0.051288      -0.035789       0.016038       0.019750             10.138392       8.264103       3.243640       1.835986      12.466029      -2.516058       9.685045           0.000900
          142              C      -0.004516       1.125397      12.149256      -0.084828      30.984422 0.42641034E+03  0.99918895E+04                                 8.577420                            6.898322       0.230045       2.054123                    0.999767      28.837477      83.185474       0.624591       0.418495      -1.061238       0.009502       0.028119       0.014207       0.032906       0.008464      -0.002435       0.001532      -0.013714      -0.029546      -0.011366      -0.004457       0.015822              9.455919       7.357617       2.117973       2.439147      10.726753      -2.328030      10.283388           0.001791
          143              C       0.574281       1.115395      13.396603      -0.091409      30.899207 0.43525053E+03  0.10286918E+05                                 8.671881                            7.058901      -0.051836       1.961919                    0.999438      29.424978      86.211088       0.603662       0.429305      -1.050862      -0.007350       0.020940      -0.012013       0.025235      -0.012704      -0.032656      -0.004460       0.006166      -0.053054      -0.041191       0.005788       0.035402              9.339443       7.168638       1.956466       2.806107       9.855932      -1.627296      10.993757           0.002572
          144              C       1.314678       2.212155      13.833430      -0.016080      35.897083 0.43892641E+03  0.10266562E+05                                 9.406234                            6.950907       0.082333       2.031713                    0.999289      27.141870      75.946427       0.634381       0.412784      -1.074564      -0.026306       0.008897      -0.041257       0.049733      -0.010084      -0.014241      -0.002163      -0.004905      -0.025355      -0.020687       0.003430       0.017257             11.138617       7.049904       1.439295       3.243100      10.769399      -3.675036      15.596550           0.010276
          145              C       1.470121       3.304364      12.978545      -0.153553      34.517070 0.46431407E+03  0.11146721E+05                                 9.299354                            7.260861      -0.023509       1.961259                    0.999105      30.387392      89.575171       0.599205       0.425790      -1.053579      -0.013706      -0.022233       0.009921       0.027939      -0.000302      -0.020152       0.033005       0.024655      -0.093208      -0.054711       0.016111       0.038600             10.495348       6.610203       0.984926       2.025379      11.151684      -4.743981      13.724158           0.001552
          146              C       1.932623       2.206493      15.207046       0.616104      23.242903 0.25238887E+03  0.52368815E+04                                 7.537375                            5.694596      -0.220650       1.996401                    0.998797      22.001586      61.602745       0.612656       0.481822      -1.014826       0.019997      -0.035332       0.075375       0.085613      -0.034802      -0.054088       0.006326       0.140821      -0.076861      -0.067354      -0.045217       0.112571              8.521899       5.051575       0.360881       2.436804       8.767919      -1.788357      11.746201          -0.005283
          147              N       6.992826       6.474289       8.431106      -0.234595      37.086505 0.58306630E+03  0.14483106E+05                                 9.306680                            7.875712       0.210854       2.074325                    0.999465      28.801072      80.151231       0.618115       0.398927      -1.095622      -0.036801       0.149545      -0.011202       0.154413       0.044822      -0.016643       0.011864       0.189270       0.217996      -0.142129       0.057203       0.084927              9.903687       8.490964      -0.469426      -4.290942       9.140609      -0.569674      12.079488           0.114020
          148              N       6.211959       4.344831      10.243256      -0.245637      41.036267 0.58971314E+03  0.14692644E+05                                 9.996175                            7.913978       0.158840       2.051694                    0.999513      29.080087      81.101989       0.617258       0.398272      -1.095858      -0.111834      -0.011743       0.114327       0.160360      -0.017087       0.088895       0.007340      -0.118809      -0.140036      -0.131783       0.046244       0.085539             11.869768       7.610525      -0.658540      -1.552474      21.031894       0.293573       6.966885           0.162225
          149              N       7.582034       2.477309       8.519837      -0.262975      41.008543 0.60598459E+03  0.15229670E+05                                10.032124                            8.076450       0.026485       2.012339                    0.998559      29.417445      82.906071       0.603763       0.403655      -1.090139       0.026119      -0.153329       0.005382       0.155631       0.033448      -0.017741       0.003991       0.194698       0.232055      -0.141827       0.052814       0.089013             11.205954      11.191362      -0.192852      -5.102937       9.844692      -0.862228      12.581808           0.092312
          150              N       8.425482       4.638595       6.767409      -0.237512      41.331596 0.59080493E+03  0.14724173E+05                                10.063003                            7.930253       0.141390       2.049151                    0.999386      28.940326      80.679641       0.615684       0.399173      -1.095424       0.105549       0.011550      -0.117682       0.158503      -0.011681       0.089137       0.011657      -0.091873      -0.193604      -0.133061       0.053391       0.079670             12.000290       8.096910      -2.756079      -1.437071      20.781640      -0.310027       7.122321           0.158011
          151              N       2.343164       5.000929       8.632456      -0.234626      37.087636 0.58311031E+03  0.14484616E+05                                 9.307201                            7.876329       0.210258       2.074166                    0.999463      28.801868      80.157179       0.618047       0.398959      -1.095589       0.036689      -0.149510       0.011316       0.154361       0.044773      -0.016756       0.011825       0.189235       0.218154      -0.142117       0.057067       0.085050              9.903866       8.491656      -0.469958      -4.290882       9.141069      -0.568836      12.078872           0.114570
          152              N       3.124031       7.130387       6.820306      -0.245164      41.019883 0.58944866E+03  0.14684376E+05                                 9.993718                            7.912381       0.159003       2.051835                    0.999513      29.073042      81.077125       0.617301       0.398290      -1.095848       0.111571       0.011671      -0.114196       0.160078      -0.017132       0.088717       0.007299      -0.118704      -0.139761      -0.131557       0.046093       0.085464             11.866369       7.608908      -0.659123      -1.551716      21.025345       0.293522       6.964854           0.164095
          153              N       1.753956       8.997909       8.543725      -0.262626      40.994120 0.60574415E+03  0.15222068E+05                                10.029881                            8.074912       0.026579       2.012463                    0.998559      29.410813      82.882276       0.603815       0.403662      -1.090139      -0.026364       0.153206      -0.005489       0.155555       0.033441      -0.017666       0.004003       0.194623       0.232043      -0.141787       0.052859       0.088928             11.203279      11.188726      -0.192972      -5.100563       9.841774      -0.862034      12.579338           0.093211
          154              N       0.910508       6.836623      10.296153      -0.237578      41.338657 0.59093785E+03  0.14728578E+05                                10.064697                            7.931629       0.140250       2.048792                    0.999381      28.943461      80.696106       0.615563       0.399222      -1.095371      -0.105601      -0.011714       0.117653       0.158528      -0.011718       0.089108       0.011634      -0.092091      -0.193767      -0.133096       0.053285       0.079812             12.001931       8.098473      -2.756581      -1.437552      20.783744      -0.308832       7.123577           0.158397
          155              O       5.317517      10.050266      15.677830      -0.643460      38.748648 0.61943828E+03  0.15442846E+05                                 9.154317                            7.763458       0.389206       2.148450                    0.996538      29.334883      78.776548       0.673338       0.364875      -1.133268      -0.065135      -0.014396      -0.057130       0.087827       0.007954      -0.059319       0.013063      -0.108489      -0.061038      -0.094019       0.027620       0.066398             10.459499       7.554845      -1.702145      -1.017920       8.493044       3.759564      15.330608           0.001243
          156              O       6.917357       8.621644      15.200562      -0.643325      31.722647 0.53642060E+03  0.12874930E+05                                 7.822081                            7.089645       0.697023       2.240742                    0.998892      28.897782      75.648613       0.726260       0.351378      -1.146282      -0.033716      -0.061892      -0.052390       0.087819      -0.012424      -0.007754      -0.065251       0.038923      -0.224296      -0.109411       0.046630       0.062781              8.175137       8.815681      -1.490333       2.110226       6.016700      -0.224637       9.693030           0.002845
          157              O       3.768299      -1.003532      15.252094      -0.686216      49.948816 0.73622139E+03  0.19162952E+05                                10.878057                            8.500229       0.133756       2.053379                    0.996308      30.383331      83.352593       0.639393       0.368031      -1.130903       0.103667       0.003778      -0.056358       0.118057      -0.002823      -0.026475      -0.005356      -0.054620      -0.164374      -0.065783       0.010767       0.055015             13.077662      14.578170       2.175080      -7.498016       8.281811      -2.681201      16.373005           0.027849
          158              O       5.746168       0.000883      15.232642      -0.460246      24.757650 0.38530440E+03  0.85111309E+04                                 6.571437                            5.972109       0.923696       2.358287                    0.999360      25.939064      65.078210       0.798804       0.347122      -1.150126      -0.028036      -0.010844       0.012151       0.032423      -0.006906       0.012062       0.017067       0.010753      -0.173999      -0.063210       0.025303       0.037908              6.686826       8.130920       0.770448       1.755130       4.821251       0.453003       7.108307           0.162403
          159              O       8.515297      13.553845       1.999167      -0.675665      42.849162 0.61163984E+03  0.15190835E+05                                 9.701640                            7.660134       0.391078       2.143013                    0.997250      29.487335      78.877182       0.685507       0.359756      -1.137979       0.037348       0.051504       0.057323       0.085636      -0.024193       0.005651      -0.018895      -0.029663      -0.276085      -0.094388       0.017796       0.076593             11.040824      15.860677       3.972568       2.813467       7.504231       1.379995       9.757563           0.000487
          160              O       1.125012      -0.028681       1.281132      -0.723520      47.552858 0.71209548E+03  0.18407949E+05                                10.517382                            8.329977       0.146991       2.038797                    0.997572      31.215691      85.747913       0.648423       0.365410      -1.131281      -0.016658      -0.096397       0.074651       0.123056      -0.048877      -0.065947      -0.021969      -0.064000      -0.137225      -0.109704       0.026787       0.082916             12.617987      12.257461       2.116499      -6.138811       6.954547      -2.071836      18.641953           0.000188
          161              O       6.960286       8.196733       1.382149      -0.437440      23.209999 0.34829477E+03  0.74942980E+04                                 6.234641                            5.622126       0.823518       2.325143                    0.999597      25.507872      62.955669       0.836443       0.340318      -1.156990       0.007060       0.039840      -0.016979       0.043879       0.007208      -0.020770       0.007259      -0.021274      -0.108084      -0.045565       0.014687       0.030878              6.205252       4.598161       1.368258       0.948754       7.464887       1.721609       6.552707          -0.001759
          162              O       7.397373      10.343039       1.206394      -0.702036      44.913454 0.65715803E+03  0.16639989E+05                                10.037930                            7.970543       0.305326       2.096312                    0.998212      30.505058      82.767300       0.667245       0.362524      -1.134222      -0.025508      -0.136311       0.031857       0.142290      -0.034400      -0.037823      -0.009408       0.050071      -0.086313      -0.058098      -0.008615       0.066713             11.468521       6.221324      -0.920487       1.065270      13.797937      -7.023826      14.386302           0.001992
          163              O       4.018473       1.424952       1.385732      -0.643526      38.762454 0.61967724E+03  0.15450357E+05                                 9.156738                            7.765197       0.388112       2.148051                    0.996532      29.338790      78.792071       0.673228       0.364897      -1.133246       0.065574       0.014009       0.057456       0.088303       0.008042      -0.059562       0.013203      -0.108069      -0.061423      -0.094176       0.027880       0.066296             10.462475       7.556817      -1.701962      -1.019431       8.495776       3.762530      15.334833           0.002124
          164              O       2.418633       2.853574       1.863000      -0.644635      31.698035 0.53591038E+03  0.12858806E+05                                 7.814102                            7.082965       0.698101       2.240649                    0.998907      28.908172      75.648675       0.727157       0.351050      -1.146623       0.033455       0.061484       0.053643       0.088188      -0.012390      -0.007859      -0.065067       0.039200      -0.225468      -0.109565       0.046652       0.062913              8.165439       8.807943      -1.488644       2.106047       6.012081      -0.222622       9.676292           0.003550
          165              O       5.567691      12.478750       1.811468      -0.684736      49.877790 0.73512202E+03  0.19127247E+05                                10.868604                            8.494566       0.132756       2.053418                    0.996316      30.359308      83.272079       0.639527       0.368090      -1.130854      -0.102559      -0.004836       0.056170       0.117033      -0.002623      -0.026388      -0.005409      -0.054685      -0.164749      -0.065822       0.010720       0.055103             13.064213      14.564114       2.169328      -7.488848       8.275520      -2.675340      16.353006           0.027564
          166              O       3.589822      11.474335       1.830920      -0.457894      24.690169 0.38401724E+03  0.84755136E+04                                 6.559727                            5.962363       0.927126       2.360141                    0.999360      25.901488      64.954124       0.799417       0.347150      -1.150115       0.028545       0.010218      -0.011936       0.032584      -0.006549       0.011267       0.016429       0.011536      -0.171384      -0.061954       0.024494       0.037459              6.674413       8.116703       0.768496       1.750966       4.813026       0.452235       7.093509           0.165807
          167              O       0.820693      -2.078627      15.064395      -0.676471      42.845143 0.61160698E+03  0.15189201E+05                                 9.698937                            7.658323       0.395079       2.144090                    0.997272      29.493329      78.880689       0.685831       0.359605      -1.138144      -0.037485      -0.052486      -0.057444       0.086369      -0.024279       0.005605      -0.018891      -0.030073      -0.276368      -0.094475       0.017662       0.076813             11.037556      15.856929       3.970240       2.812018       7.500221       1.378385       9.755519           0.000429
          168              O       8.210978      11.503899      15.782430      -0.722975      47.519955 0.71142351E+03  0.18386044E+05                                10.512477                            8.325854       0.146475       2.038779                    0.997575      31.203224      85.700154       0.648613       0.365393      -1.131306       0.016387       0.095591      -0.074329       0.122193      -0.049188      -0.066015      -0.022199      -0.063952      -0.137551      -0.109996       0.026799       0.083196             12.612940      12.250251       2.115215      -6.136142       6.952383      -2.072741      18.636186           0.000012
          169              O       2.375704       3.278485      15.681413      -0.411483      22.436408 0.33383587E+03  0.71054406E+04                                 6.092439                            5.501548       0.848124       2.341064                    0.999603      25.079459      61.505739       0.846409       0.339991      -1.157595      -0.007977      -0.041470       0.015456       0.044970       0.005386      -0.013027      -0.002697      -0.030294      -0.075368      -0.031079       0.001963       0.029117              6.062826       4.505061       1.330734       0.919549       7.289840       1.674857       6.393577           0.229485
          170              O       1.938617       1.132179      15.857168      -0.696384      44.493832 0.65037312E+03  0.16424021E+05                                 9.975924                            7.929526       0.304012       2.098163                    0.998175      30.365213      82.252884       0.669000       0.362546      -1.134309       0.024005       0.132694      -0.032043       0.138603      -0.033174      -0.038841      -0.010059       0.049479      -0.091391      -0.059343      -0.007439       0.066782             11.392963       6.190763      -0.917015       1.059008      13.689584      -6.966189      14.298541           0.035882

******************************************************
Auxiliary information for the entire system
The total spin magnetic moment of the unit cell is   1.929170
The total net atomic charge of the unit cell is   -0.000000
Accuracy of reproducing the electrostatic potential in the unit cell:
  The inner radius (bohr) =    5.0000
  The outer radius (bohr) =   12.0000
  Valid grid points have density less than (e/(bohr^3)) =    0.0001
  The number of valid grid points were=        46678
  The rms potential error without charges in kcal/mol is=      8.40776
  The rms potential error with partial charges in kcal/mol is=      1.14882
  The RRMSE value at monopole order=      0.13664
  The rms potential error with partial charges and cloud penetration in kcal/mol is=      1.15243
  The RRMSE value at monopole order with cloud penetration is=      0.13707
  The rms potential error with partial charges and atomic dipoles in kcal/mol is=      0.47482
  The RRMSE value at dipole order=      0.05647
  The rms potential error with partial charges, atomic dipoles and cloud penetration in kcal/mol is=      0.46716
  The RRMSE value at dipole order with cloud penetration=      0.05556

******************************************************
The electron densities and ab initio electrostatic potential were computed in VASP using the PBE functional and
projector augmented wave method. See the main text of the journal article for a description of computational details.
The atomic charges, dipoles, and quadrupoles were computed with the DDEC6 method as described in
(a) T. A. Manz and N. Gabaldon Limas, RSC Adv. 6 (2016) 47771-47801 DOI: 10.1039/c6ra04656h
(b) N. Gabaldon Limas and T. A. Manz, RSC Adv. 8 (2018) 2678-2707 DOI: 10.1039/c7ra11829e.
For each atom in the material, the electron cloud parameters were fit to the spherically averaged atom-in-material
electron density using radial positions for which this density was between 10^-4 and 10^-2 electrons per cubic bohr.
The polarizabilities, dispersion coefficients, and quantum Drude oscillator (QDO) parameters were fit using the MCLF method.
The magnetic structure of the system was optimized in VASP from the default ferromagnetic initial guess using spin polarization.
The atomic spin moments (ASMs) were computed on this optimized magnetic structure using the DDEC6 partition as inputs
to the method of T. A. Manz and D. S. Sholl, J. Chem. Theory Comput. 7 (2011) 4146-4164 DOI: 10.1021/ct200539n.
The RMSE and RRMSE were computed using a uniform grid with Ewald summation.
