# Supplementary material for: A collection of forcefield precursors for metal–organic frameworks
Source: RSC Adv. 2019 Nov 13;9(63):36492–507. doi: 10.1039/c9ra07327b (PMC9075174; doi:10.1039/c9ra07327b)
Supplement: RA-009-C9RA07327B-s4866 [file RA-009-C9RA07327B-s4866.xyz]

  400
jmolscript: load "" {1 1 1} spacegroup "x,y,z" unitcell [{     11.773500     0.000000     0.000000 }, {     -3.259549    18.326790     0.000000 }, {      0.000000     0.000000    27.902200 }]
Dy     2.243691    17.508865    20.006156     1.974657
Dy     8.839967     0.018144     0.905147     1.959279
Dy     0.383510     0.817925     6.055056     1.974626
Dy     8.820283    -0.018144    14.856247     1.959241
Dy     6.270260     0.817925     7.896044     1.974627
Dy     2.933533    -0.018144    26.997053     1.959248
Dy     8.130441    17.508865    21.847144     1.974658
Dy     2.953217     0.018144    13.045953     1.959273
H      3.922024     7.405856    19.754758     0.131190
H      2.503420     9.344830    20.337914     0.149287
H      1.787576    12.297276    24.679496     0.138929
H      2.937717    12.628991    26.825175     0.144163
H      6.988231    10.044914     1.358837     0.138377
H      8.412993     8.124266     0.831486     0.142153
H      9.188157     5.162657    24.350250     0.141560
H      8.014382     4.904249    22.204571     0.139166
H      4.965753     8.633751    23.443428     0.291980
H      6.128679     8.906820    25.536093     0.287940
H      3.173382    12.958873    22.076221     0.126254
H     -0.282211    13.389553    19.994717     0.127493
H     -0.924467    11.274641    20.686691     0.088735
H      0.471087     9.955112    21.961822     0.101144
H      5.513815    13.495848    27.271610     0.141308
H      4.565773    14.245414     3.253397     0.125076
H      4.427019    12.000382     3.716573     0.102173
H      4.570262    10.453601     1.922462     0.101831
H      7.832097     4.585363    27.026071     0.130213
H     -0.250072     4.053886     0.680814     0.131257
H      0.339222     6.201786     0.055804     0.098317
H     -1.200528     7.570797    26.808434     0.102582
H      5.386681     4.042890    21.507016     0.131803
H      6.603703     3.329978    17.768121     0.133120
H      6.946178     5.640986    17.475148     0.098023
H      6.593800     7.145615    19.160441     0.110281
H     -1.294823    10.920934     5.803658     0.131193
H      0.123781     8.981960     6.386814     0.149305
H      0.839625     6.029514    10.728396     0.138930
H     -0.310516     5.697799    12.874075     0.144164
H      7.412470     8.281876    15.309937     0.138374
H      5.987708    10.202524    14.782586     0.142139
H      5.212544    13.164133    10.399150     0.141557
H      6.386319    13.422541     8.253471     0.139168
H      9.434948     9.693039     9.492328     0.291979
H      8.272022     9.419970    11.584993     0.287947
H     -0.546181     5.367917     8.125121     0.126247
H      2.909412     4.937237     6.043617     0.127478
H      3.551668     7.052149     6.735591     0.088733
H      2.156114     8.371678     8.010722     0.101145
H      8.886886     4.830942    13.320510     0.141303
H      9.834928     4.081376    17.204497     0.125081
H      9.973682     6.326408    17.667673     0.102171
H      9.830439     7.873189    15.873562     0.101830
H      6.568604    13.741427    13.074971     0.130207
H      2.877273    14.272904    14.631914     0.131254
H      2.287979    12.125004    14.006904     0.098309
H      3.827729    10.755993    12.857334     0.102582
H      9.014020    14.283900     7.555916     0.131802
H      7.796998    14.996812     3.817021     0.133123
H      7.454523    12.685804     3.524048     0.098023
H      7.806901    11.181175     5.209341     0.110285
H      4.591927    10.920934     8.147442     0.131194
H      6.010531     8.981960     7.564286     0.149306
H      6.726375     6.029514     3.222704     0.138925
H      5.576234     5.697799     1.077025     0.144165
H      1.525720     8.281876    26.543363     0.138374
H      0.100958    10.202524    27.070714     0.142141
H     -0.674206    13.164133     3.551950     0.141556
H      0.499569    13.422541     5.697629     0.139167
H      3.548198     9.693039     4.458772     0.291980
H      2.385272     9.419970     2.366107     0.287947
H      5.340569     5.367917     5.825979     0.126245
H      8.796162     4.937237     7.907483     0.127479
H      9.438418     7.052149     7.215509     0.088733
H      8.042864     8.371678     5.940378     0.101147
H      3.000136     4.830942     0.630590     0.141299
H      3.948178     4.081376    24.648803     0.125083
H      4.086932     6.326408    24.185627     0.102171
H      3.943689     7.873189    25.979738     0.101830
H      0.681854    13.741427     0.876129     0.130205
H      8.764023    14.272904    27.221386     0.131252
H      8.174729    12.125004    27.846396     0.098309
H      9.714479    10.755993     1.093766     0.102585
H      3.127270    14.283900     6.395184     0.131805
H      1.910248    14.996812    10.134079     0.133124
H      1.567773    12.685804    10.427052     0.098023
H      1.920151    11.181175     8.741759     0.110285
H      9.808774     7.405856    22.098542     0.131191
H      8.390170     9.344830    21.515386     0.149289
H      7.674326    12.297276    17.173804     0.138930
H      8.824467    12.628991    15.028125     0.144163
H      1.101481    10.044914    12.592263     0.138378
H      2.526243     8.124266    13.119614     0.142155
H      3.301407     5.162657    17.503050     0.141560
H      2.127632     4.904249    19.648729     0.139167
H     -0.920997     8.633751    18.409872     0.291981
H      0.241929     8.906820    16.317207     0.287941
H      9.060132    12.958873    19.777079     0.126255
H      5.604539    13.389553    21.858583     0.127494
H      4.962283    11.274641    21.166609     0.088735
H      6.357837     9.955112    19.891478     0.101146
H     -0.372935    13.495848    14.581690     0.141308
H     -1.320977    14.245414    10.697703     0.125077
H     -1.459731    12.000382    10.234527     0.102172
H     -1.316488    10.453601    12.028638     0.101831
H      1.945347     4.585363    14.827229     0.130212
H      5.636678     4.053886    13.270286     0.131260
H      6.225972     6.201786    13.895296     0.098318
H      4.686222     7.570797    15.044866     0.102585
H     -0.500069     4.042890    20.346284     0.131805
H      0.716953     3.329978    24.085179     0.133122
H      1.059428     5.640986    24.378152     0.098023
H      0.707050     7.145615    22.692859     0.110284
C      4.876014     7.642271    21.652107     0.178863
C      3.965879     7.900679    20.563921    -0.158912
C      3.181738     8.959968    20.882006    -0.169721
C      3.563580     9.381484    22.171088     0.191690
C      2.991508    10.466430    22.860272    -0.041500
C      3.317018    10.860456    24.191207     0.190696
C      2.574697    11.850102    24.966889    -0.166404
C      3.177797    12.020542    26.135991    -0.173822
C      4.313499    11.056552    26.135991     0.186973
C      5.213096    10.897109    27.238128    -0.038970
C      6.152268     9.859813    27.321834     0.192799
C      6.988210     9.568417     0.538512    -0.168858
C      7.775430     8.518292     0.248330    -0.163550
C      7.491834     8.100441    26.833546     0.192712
C      8.028026     7.064978    26.071816    -0.030251
C      7.736227     6.713103    24.757622     0.189532
C      8.438153     5.659313    24.046116    -0.166245
C      7.813627     5.536523    22.885384    -0.169113
C      6.779522     6.531668    22.835160     0.189370
C      5.888692     6.694776    21.738604    -0.038749
C      1.993605    11.291135    22.140396     0.070109
C      2.345690    12.601501    21.774877    -0.156602
C      1.496186    13.406047    20.968503     0.020538
C      0.292295    12.880068    20.552761    -0.082546
C     -0.077032    11.613687    20.951762    -0.076234
C      0.752404    10.829300    21.716282    -0.153257
C      1.891672    14.776891    20.589033     0.574673
C      5.059810    11.831776     0.496659     0.076434
C      5.260309    13.193456     0.231588    -0.165997
C      5.069854    14.098800     1.305823     0.018117
C      4.721663    13.620470     2.555842    -0.090467
C      4.595230    12.299109     2.829283    -0.074937
C      4.718829    11.379104     1.771790    -0.156596
C      5.245833    15.585102     1.046332     0.565600
C      9.029788     6.238439    26.797273     0.071027
C      8.697066     4.931739    27.213016    -0.164801
C      9.627354     4.136357     0.000000     0.019887
C     10.888969     4.609188     0.242749    -0.084133
C     -0.530184     5.873736    27.762689    -0.082927
C     10.316380     6.696609    27.079085    -0.170102
C      9.190840     2.738022     0.393421     0.572843
C      6.016656     5.743616    20.597404     0.075521
C      5.750750     4.385601    20.700642    -0.162858
C      6.004549     3.527907    19.654310     0.029524
C      6.439825     3.940260    18.476837    -0.081763
C      6.649689     5.322100    18.317794    -0.079059
C      6.450267     6.218280    19.311113    -0.168286
C      5.793176     2.028776    19.899849     0.569110
C     11.528982     0.183268    27.196274     0.517359
C      2.873364    18.048223    27.196274     0.519945
C     -0.454603    17.291326    21.596303     0.521174
C     -0.950135    17.846628    20.195612     0.553295
C      9.524687    10.684519     7.701007     0.178864
C     -1.338678    10.426111     6.612821    -0.158914
C     -0.554537     9.366822     6.930906    -0.169730
C     -0.936379     8.945306     8.219988     0.191698
C     -0.364307     7.860360     8.909172    -0.041521
C     -0.689817     7.466334    10.240107     0.190703
C      0.052504     6.476688    11.015789    -0.166412
C     -0.550596     6.306248    12.184891    -0.173833
C     10.087202     7.270238    12.184891     0.186979
C      9.187605     7.429681    13.287028    -0.038991
C      8.248433     8.466977    13.370734     0.192794
C      7.412491     8.758373    14.489612    -0.168869
C      6.625271     9.808498    14.199430    -0.163553
C      6.908867    10.226349    12.882446     0.192718
C      6.372675    11.261812    12.120716    -0.030270
C      6.664474    11.613687    10.806522     0.189538
C      5.962548    12.667477    10.095016    -0.166250
C      6.587074    12.790267     8.934284    -0.169119
C      7.621179    11.795122     8.884060     0.189377
C      8.512009    11.632014     7.787504    -0.038763
C      0.633596     7.035655     8.189296     0.070109
C      0.281511     5.725289     7.823777    -0.156597
C      1.131015     4.920743     7.017403     0.020529
C      2.334906     5.446722     6.601661    -0.082542
C      2.704233     6.713103     7.000662    -0.076232
C      1.874797     7.497490     7.765182    -0.153257
C      0.735529     3.549899     6.637933     0.574665
C      9.340891     6.495014    14.447759     0.076441
C      9.140392     5.133334    14.182688    -0.165992
C      9.330847     4.227990    15.256923     0.018118
C      9.679038     4.706320    16.506942    -0.090471
C      9.805471     6.027681    16.780383    -0.074940
C      9.681872     6.947686    15.722890    -0.156599
C      9.154868     2.741688    14.997433     0.565602
C      5.370913    12.088351    12.846173     0.071031
C      5.703635    13.395051    13.261916    -0.164799
C      4.773347    14.190433    13.951100     0.019877
C      3.511732    13.717602    14.193849    -0.084145
C      3.157385    12.453054    13.811589    -0.082942
C      4.084321    11.630181    13.127985    -0.170106
C      5.209861    15.588768    14.344521     0.572865
C      8.384045    12.583174     6.646304     0.075527
C      8.649951    13.941189     6.749542    -0.162858
C      8.396152    14.798883     5.703210     0.029531
C      7.960876    14.386530     4.525737    -0.081762
C      7.751012    13.004690     4.366694    -0.079060
C      7.950434    12.108510     5.360013    -0.168285
C      8.607525    16.298014     5.948749     0.569116
C      2.871719    18.143522    13.245174     0.517362
C     11.527337     0.278567    13.245174     0.519941
C      3.081804     1.035464     7.645203     0.521190
C      3.577336     0.480162     6.244512     0.553304
C      3.637937    10.684519     6.250093     0.178867
C      4.548072    10.426111     7.338279    -0.158917
C      5.332213     9.366822     7.020194    -0.169731
C      4.950371     8.945306     5.731112     0.191699
C      5.522443     7.860360     5.041928    -0.041515
C      5.196933     7.466334     3.710993     0.190703
C      5.939254     6.476688     2.935311    -0.166413
C      5.336154     6.306248     1.766209    -0.173837
C      4.200452     7.270238     1.766209     0.186979
C      3.300855     7.429681     0.664072    -0.038985
C      2.361683     8.466977     0.580366     0.192798
C      1.525741     8.758373    27.363688    -0.168871
C      0.738521     9.808498    27.653870    -0.163553
C      1.022117    10.226349     1.068654     0.192718
C      0.485925    11.261812     1.830384    -0.030263
C      0.777724    11.613687     3.144578     0.189538
C      0.075798    12.667477     3.856084    -0.166251
C      0.700324    12.790267     5.016816    -0.169120
C      1.734429    11.795122     5.067040     0.189377
C      2.625259    11.632014     6.163596    -0.038760
C      6.520346     7.035655     5.761804     0.070109
C      6.168261     5.725289     6.127323    -0.156597
C      7.017765     4.920743     6.933697     0.020526
C      8.221656     5.446722     7.349439    -0.082541
C      8.590983     6.713103     6.950438    -0.076237
C      7.761547     7.497490     6.185918    -0.153257
C      6.622279     3.549899     7.313167     0.574662
C      3.454141     6.495014    27.405541     0.076440
C      3.253642     5.133334    27.670612    -0.165990
C      3.444097     4.227990    26.596377     0.018117
C      3.792288     4.706320    25.346358    -0.090473
C      3.918721     6.027681    25.072917    -0.074941
C      3.795122     6.947686    26.130410    -0.156598
C      3.268118     2.741688    26.855867     0.565601
C     -0.515837    12.088351     1.104927     0.071030
C     -0.183115    13.395051     0.689184    -0.164799
C     -1.113403    14.190433     0.000000     0.019879
C     -2.375018    13.717602    27.659451    -0.084146
C      9.044135    12.453054     0.139511    -0.082942
C     -1.802429    11.630181     0.823115    -0.170107
C     -0.676889    15.588768    27.508779     0.572850
C      2.497295    12.583174     7.304796     0.075528
C      2.763201    13.941189     7.201558    -0.162859
C      2.509402    14.798883     8.247890     0.029532
C      2.074126    14.386530     9.425363    -0.081761
C      1.864262    13.004690     9.584406    -0.079060
C      2.063684    12.108510     8.591087    -0.168285
C      2.720775    16.298014     8.002351     0.569098
C     -3.015031    18.143522     0.705926     0.517357
C      5.640587     0.278567     0.705926     0.519937
C      8.968554     1.035464     6.305897     0.521186
C      9.464086     0.480162     7.706588     0.553300
C     -1.010736     7.642271    20.201193     0.178865
C      9.852629     7.900679    21.289379    -0.158910
C      9.068488     8.959968    20.971294    -0.169718
C      9.450330     9.381484    19.682212     0.191691
C      8.878258    10.466430    18.993028    -0.041510
C      9.203768    10.860456    17.662093     0.190699
C      8.461447    11.850102    16.886411    -0.166401
C      9.064547    12.020542    15.717309    -0.173819
C     -1.573251    11.056552    15.717309     0.186975
C     -0.673654    10.897109    14.615172    -0.038981
C      0.265518     9.859813    14.531466     0.192799
C      1.101460     9.568417    13.412588    -0.168855
C      1.888680     8.518292    13.702770    -0.163548
C      1.605084     8.100441    15.019754     0.192713
C      2.141276     7.064978    15.781484    -0.030260
C      1.849477     6.713103    17.095678     0.189535
C      2.551403     5.659313    17.807184    -0.166241
C      1.926877     5.536523    18.967916    -0.169110
C      0.892772     6.531668    19.018140     0.189373
C      0.001942     6.694776    20.114696    -0.038758
C      7.880355    11.291135    19.712904     0.070109
C      8.232440    12.601501    20.078423    -0.156603
C      7.382936    13.406047    20.884797     0.020540
C      6.179045    12.880068    21.300539    -0.082546
C      5.809718    11.613687    20.901538    -0.076233
C      6.639154    10.829300    20.137018    -0.153258
C      7.778422    14.776891    21.264267     0.574673
C     -0.826940    11.831776    13.454441     0.076434
C     -0.626441    13.193456    13.719512    -0.165997
C     -0.816896    14.098800    12.645277     0.018117
C     -1.165087    13.620470    11.395258    -0.090468
C     -1.291520    12.299109    11.121817    -0.074936
C     -1.167921    11.379104    12.179310    -0.156597
C     -0.640917    15.585102    12.904768     0.565600
C      3.143038     6.238439    15.056027     0.071026
C      2.810316     4.931739    14.640284    -0.164800
C      3.740604     4.136357    13.951100     0.019884
C      5.002219     4.609188    13.708351    -0.084130
C      5.356566     5.873736    14.090611    -0.082925
C      4.429630     6.696609    14.774215    -0.170105
C      3.304090     2.738022    13.557679     0.572865
C      0.129906     5.743616    21.255896     0.075522
C     -0.136000     4.385601    21.152658    -0.162859
C      0.117799     3.527907    22.198990     0.029525
C      0.553075     3.940260    23.376463    -0.081764
C      0.762939     5.322100    23.535506    -0.079058
C      0.563517     6.218280    22.542187    -0.168287
C     -0.093574     2.028776    21.953451     0.569117
C      5.642232     0.183268    14.657026     0.517354
C     -3.013386    18.048223    14.657026     0.519950
C      5.432147    17.291326    20.256997     0.521178
C      4.936615    17.846628    21.657688     0.553302
N      4.579743     8.573272    22.653796    -0.305998
N      4.331872    10.383959    24.944567    -0.398942
N      6.486161     8.948972    26.339677    -0.305360
N      6.761115     7.257409    23.979151    -0.397512
N      9.820958     9.753518     8.702696    -0.306006
N     10.068829     7.942831    10.993467    -0.398955
N      7.914540     9.377818    12.388577    -0.305367
N      7.639586    11.069381    10.028051    -0.397529
N      3.934208     9.753518     5.248404    -0.306009
N      4.182079     7.942831     2.957633    -0.398956
N      2.027790     9.377818     1.562523    -0.305370
N      1.752836    11.069381     3.923049    -0.397528
N     -1.307007     8.573272    19.199504    -0.305998
N     -1.554878    10.383959    16.908733    -0.398945
N      0.599411     8.948972    15.513623    -0.305359
N      0.874365     7.257409    17.874149    -0.397517
O      1.262974    15.339523    19.618037    -0.647215
O      2.811987    15.361515    21.194511    -0.569582
O      6.052951    15.991957     0.145091    -0.591270
O      4.597510    16.363991     1.774580    -0.618042
O      9.816333     2.173557     1.372788    -0.639937
O      8.315065     2.147900    27.678982    -0.559901
O      6.485461     1.260883    19.152070    -0.630414
O      4.966349     1.587100    20.725754    -0.577635
O     10.302022     0.243746    26.973057    -0.512368
O      0.676486     0.386695    26.331306    -0.552925
O      4.092149    17.881449    27.000959    -0.479707
O      1.943208    17.743998    26.378740    -0.503596
O      0.756651    17.219852    21.799989    -0.488978
O     -1.400717    16.990767    22.436159    -0.547155
O     -2.146224    18.011569    20.036570    -0.495427
O     -0.048785    17.995075    19.358546    -0.517362
O      1.364227     2.987267     5.666937    -0.647192
O     -0.184786     2.965275     7.243411    -0.569554
O      8.347750     2.334833    14.096191    -0.591270
O      9.803191     1.962799    15.725680    -0.618036
O      4.584368    16.153233    15.323888    -0.639956
O      6.085636    16.178890    13.727882    -0.559913
O      7.915240    17.065907     5.200970    -0.630413
O     -2.339148    16.739690     6.774654    -0.577630
O      4.098679    18.083044    13.021957    -0.512361
O      1.950715    17.940095    12.380206    -0.552926
O     10.308552     0.445341    13.049859    -0.479701
O      0.683993     0.582792    12.427640    -0.503590
O      1.870550     1.106938     7.848889    -0.488980
O      4.027918     1.336023     8.485059    -0.547172
O      4.773425     0.315221     6.085470    -0.495432
O      2.675986     0.331715     5.407446    -0.517370
O      7.250977     2.987267     8.284163    -0.647188
O      5.701964     2.965275     6.707689    -0.569548
O      2.461000     2.334833    27.757109    -0.591267
O      3.916441     1.962799    26.127620    -0.618038
O     -1.302382    16.153233    26.529412    -0.639943
O      0.198886    16.178890     0.223218    -0.559904
O      2.028490    17.065907     8.750130    -0.630401
O      3.547602    16.739690     7.176446    -0.577614
O     -1.788071    18.083044     0.929143    -0.512362
O      7.837465    17.940095     1.570894    -0.552932
O      4.421802     0.445341     0.901241    -0.479698
O      6.570743     0.582792     1.523460    -0.503594
O      7.757300     1.106938     6.102211    -0.488980
O      9.914668     1.336023     5.466041    -0.547175
O     10.660175     0.315221     7.865630    -0.495430
O      8.562736     0.331715     8.543654    -0.517375
O      7.149724    15.339523    22.235263    -0.647216
O      8.698737    15.361515    20.658789    -0.569582
O      0.166201    15.991957    13.806009    -0.591273
O     -1.289240    16.363991    12.176520    -0.618042
O      3.929583     2.173557    12.578312    -0.639970
O      2.428315     2.147900    14.174318    -0.559923
O      0.598711     1.260883    22.701230    -0.630422
O     10.853099     1.587100    21.127546    -0.577643
O      4.415272     0.243746    14.880243    -0.512364
O      6.563236     0.386695    15.521994    -0.552920
O     -1.794601    17.881449    14.852341    -0.479707
O      7.829958    17.743998    15.474560    -0.503594
O      6.643401    17.219852    20.053311    -0.488977
O      4.486033    16.990767    19.417141    -0.547156
O      3.740526    18.011569    21.816730    -0.495430
O      5.837965    17.995075    22.494754    -0.517362

The following XYZ coordinates are in angstroms. Other properties are in atomic units.
The sperically averaged electron density of each atom fit to a function of the form exp(a - br)
eigen_1, eigen_2 and eigen_3 are the three eigenvalues of traceless quadrupole moment tensor
  atom number  atomic symbol              X              Y              Z     net charge C6 coefficient C8 coefficient C10 coefficient fluctuating dipole atomic polarizability isotropic forcefield polarizability              a              b squared Pearson coefficient          <r^3>          <r^4>         wp_QDO          m_QDO          q_QDO       dipole_x       dipole_y       dipole_z         dipole            Qxy            Qxz            Qyz     Q(x^2-y^2)  Q(3z^2 - R^2)        eigen_1        eigen_2        eigen_3 static polarizability      alpha(xx)      alpha(xy)      alpha(xz)      alpha(yy)      alpha(yz)      alpha(zz) atomic spin moment
            1             Dy       2.243691      17.508865      20.006156       1.974657     116.580053 0.26092868E+04  0.85346968E+05                                15.887538                           13.833086       2.541069       2.528423                    0.999917      73.778601     170.275444       0.680914       0.275009      -1.328084       0.000466      -0.009472      -0.059775       0.060522      -0.038187       0.004701       0.039652      -0.088950       0.844546      -0.200080      -0.085554       0.285633             18.326835      20.676500       2.284911      -0.818379      24.209884      -2.064244      10.094121           0.004197
            2             Dy       8.839967       0.018144       0.905147       1.959279     121.819696 0.27366357E+04  0.90553963E+05                                16.383357                           14.175870       2.542980       2.530850                    0.999945      74.099643     171.815043       0.672205       0.275368      -1.328109       0.008872       0.004160       0.053500       0.054390      -0.033708       0.006168       0.026930      -0.091382       0.784259      -0.187948      -0.075582       0.263529             19.212702      21.153850       2.354921      -0.431829      26.032791      -2.890284      10.451466           0.003710
            3             Dy       0.383510       0.817925       6.055056       1.974626     116.584426 0.26094116E+04  0.85352129E+05                                15.888010                           13.833490       2.541057       2.528418                    0.999917      73.779145     170.278171       0.680898       0.275012      -1.328080      -0.000460       0.009466      -0.059777       0.060524      -0.038186      -0.004698      -0.039655      -0.088942       0.844539      -0.200074      -0.085557       0.285632             18.327376      20.677096       2.284977       0.818395      24.210626       2.064310      10.094404           0.003807
            4             Dy       8.820283      -0.018144      14.856247       1.959241     121.825910 0.27368068E+04  0.90561118E+05                                16.383995                           14.176389       2.543001       2.530850                    0.999945      74.100646     171.819273       0.672187       0.275371      -1.328104      -0.008870      -0.004149       0.053508       0.054396      -0.033708      -0.006168      -0.026930      -0.091378       0.784284      -0.187950      -0.075587       0.263538             19.213492      21.154688       2.355044       0.431866      26.033959       2.890421      10.451829           0.003867
            5             Dy       6.270260       0.817925       7.896044       1.974627     116.583966 0.26093990E+04  0.85351614E+05                                15.887974                           13.833461       2.541044       2.528416                    0.999917      73.778937     170.277577       0.680899       0.275013      -1.328079      -0.000468       0.009460       0.059774       0.060520      -0.038184       0.004699       0.039654      -0.088945       0.844520      -0.200071      -0.085554       0.285625             18.327329      20.677046       2.284974      -0.818399      24.210559      -2.064303      10.094383           0.003808
            6             Dy       2.933533      -0.018144      26.997053       1.959248     121.825164 0.27367835E+04  0.90560145E+05                                16.383921                           14.176321       2.542995       2.530850                    0.999945      74.100433     171.818514       0.672189       0.275371      -1.328104      -0.008870      -0.004150      -0.053507       0.054396      -0.033709       0.006168       0.026931      -0.091380       0.784285      -0.187951      -0.075587       0.263538             19.213411      21.154646       2.355038      -0.431857      26.033805      -2.890405      10.451781           0.003863
            7             Dy       8.130441      17.508865      21.847144       1.974658     116.579902 0.26092823E+04  0.85346780E+05                                15.887522                           13.833072       2.541071       2.528424                    0.999917      73.778579     170.275338       0.680914       0.275009      -1.328084       0.000463      -0.009474       0.059776       0.060524      -0.038188      -0.004699      -0.039653      -0.088950       0.844549      -0.200081      -0.085554       0.285635             18.326818      20.676481       2.284908       0.818370      24.209864       2.064243      10.094110           0.004186
            8             Dy       2.953217       0.018144      13.045953       1.959273     121.819876 0.27366428E+04  0.90554263E+05                                16.383381                           14.175896       2.542981       2.530851                    0.999945      74.099669     171.815204       0.672204       0.275368      -1.328108       0.008872       0.004161      -0.053503       0.054393      -0.033708      -0.006168      -0.026930      -0.091382       0.784252      -0.187947      -0.075581       0.263527             19.212725      21.153821       2.354926       0.431834      26.032876       2.890288      10.451477           0.003689
            9              H       3.922024       7.405856      19.754758       0.131190       1.121929 0.82118101E+01  0.81730237E+02                                 1.820533                            1.703525      -1.337101       2.247580                    0.995102       3.708651      10.701947       0.464379       1.325225      -0.697737      -0.007494      -0.013830      -0.034696       0.038096      -0.008929       0.006023       0.000848      -0.002617       0.031656      -0.015332       0.002603       0.012729              1.884893       1.623038       0.044948       0.170675       1.733583       0.556223       2.298058          -0.000020
           10              H       2.503420       9.344830      20.337914       0.149287       1.109143 0.80958094E+01  0.79814593E+02                                 1.789703                            1.682865      -0.976706       2.434960                    0.998495       3.367063       9.484597       0.473603       1.311805      -0.703678      -0.025249       0.012695      -0.029747       0.041031      -0.007519       0.011635      -0.002398       0.001350       0.028313      -0.014354      -0.003330       0.017684              1.845315       2.120441      -0.308459       0.464933       1.619209      -0.125050       1.796294           0.000103
           11              H       1.787576      12.297276      24.679496       0.138929       1.064551 0.77123014E+01  0.74093437E+02                                 1.649775                            1.572150      -0.905044       2.460966                    0.999165       3.172936       8.436392       0.530488       1.201808      -0.729188      -0.032581       0.024860      -0.006363       0.041474      -0.014619       0.005212       0.004194       0.007043      -0.018427      -0.016214      -0.001992       0.018206              1.661004       1.885133      -0.347396       0.247514       1.485662      -0.130372       1.612216           0.000006
           12              H       2.937717      12.628991      26.825175       0.144163       1.005571 0.71425494E+01  0.68101937E+02                                 1.654118                            1.562137      -0.915151       2.457744                    0.999106       3.296734       9.070012       0.501399       1.281199      -0.709335      -0.013775       0.031649       0.022466       0.041184      -0.012382      -0.001032       0.008487      -0.009281       0.008519      -0.015614      -0.000628       0.016242              1.696568       1.464187      -0.127536      -0.127215       1.664730       0.464457       1.960787          -0.000002
           13              H       6.988231      10.044914       1.358837       0.138377       1.009115 0.71587443E+01  0.68470863E+02                                 1.677087                            1.577942      -0.883212       2.471515                    0.999198       3.340064       9.281288       0.490977       1.304297      -0.704360       0.006124       0.014934       0.036258       0.039689      -0.003262       0.009608       0.006221      -0.002113       0.041075      -0.014856      -0.003428       0.018283              1.741960       1.496760      -0.014267      -0.049695       1.654331       0.461769       2.074790          -0.000073
           14              H       8.412993       8.124266       0.831486       0.142153       1.130098 0.84324737E+01  0.83430952E+02                                 1.770129                            1.686589      -0.959636       2.440625                    0.998668       3.302109       9.119015       0.489372       1.265013      -0.714811       0.024454      -0.013470       0.031289       0.041934      -0.008807       0.014507       0.000249      -0.000277       0.032757      -0.018678      -0.001425       0.020103              1.784229       1.950233      -0.281679       0.331922       1.617217      -0.148578       1.785236          -0.000190
           15              H       9.188157       5.162657      24.350250       0.141560       1.070116 0.77504650E+01  0.75628018E+02                                 1.741375                            1.640768      -1.094077       2.375383                    0.997490       3.421756       9.608425       0.481896       1.302561      -0.704491       0.028737      -0.026826       0.007122       0.039952      -0.013111       0.007090       0.002998      -0.002738      -0.011134      -0.015785       0.000377       0.015408              1.774035       2.071724      -0.418607       0.241180       1.581354      -0.155819       1.669028           0.000038
           16              H       8.014382       4.904249      22.204571       0.139166       1.024435 0.73797135E+01  0.70836722E+02                                 1.667588                            1.582962      -0.910406       2.458304                    0.999240       3.299041       9.063537       0.501135       1.273306      -0.711469       0.012776      -0.032280      -0.021404       0.040784      -0.011692      -0.001249       0.009479      -0.012155       0.005360      -0.015122      -0.002234       0.017356              1.699586       1.476434      -0.102840      -0.078317       1.689163       0.454289       1.933159           0.000119
           17              H       4.965753       8.633751      23.443428       0.291980       0.711832 0.46352654E+01  0.40890055E+02                                 1.456827                            1.365448      -1.525229       2.216437                    0.998460       3.226486       9.428211       0.460316       1.508366      -0.660613       0.007338       0.000492       0.021166       0.022407      -0.001927      -0.001776      -0.000921      -0.001352       0.012540      -0.004581      -0.000063       0.004644              1.510627       1.370349      -0.063036       0.243370       1.268027       0.028955       1.893505           0.000861
           18              H       6.128679       8.906820      25.536093       0.287940       0.761713 0.50705825E+01  0.45458646E+02                                 1.484886                            1.398308      -1.572372       2.190305                    0.997921       3.224659       9.306209       0.472464       1.446035      -0.671830      -0.007347      -0.000223      -0.020713       0.021979      -0.001518       0.000274       0.000579      -0.000206       0.000062      -0.001736       0.000185       0.001550              1.529823       1.419318      -0.035726       0.257249       1.278574       0.127871       1.891577           0.000771
           19              H       3.173382      12.958873      22.076221       0.126254       1.106847 0.84254787E+01  0.84174664E+02                                 1.792341                            1.715515      -1.277987       2.282143                    0.993609       3.654077      10.473762       0.468051       1.309863      -0.701623       0.033762       0.019810       0.014240       0.041654       0.004389       0.008912      -0.000641       0.013341      -0.017749      -0.010846      -0.003611       0.014457              1.814651       2.234460       0.194202       0.190435       1.674841      -0.039590       1.534651           0.000109
           20              H      -0.282211      13.389553      19.994717       0.127493       1.092515 0.79721744E+01  0.78001594E+02                                 1.739743                            1.641827      -1.002541       2.413699                    0.997655       3.402255       9.431495       0.493708       1.267971      -0.712342      -0.023806       0.024908      -0.025339       0.042769      -0.002395       0.012406      -0.006162       0.002215      -0.002692      -0.012938      -0.002127       0.015065              1.774705       1.929430      -0.243908       0.387215       1.754854      -0.283907       1.639830           0.000165
           21              H      -0.924467      11.274641      20.686691       0.088735       1.211235 0.85403949E+01  0.85873765E+02                                 1.907936                            1.723990      -1.374474       2.202528                    0.992987       4.008167      11.641165       0.466768       1.305036      -0.700131      -0.030554      -0.009519      -0.008922       0.033223       0.001250       0.006706      -0.009384       0.001693      -0.018258      -0.014407       0.004483       0.009924              2.034374       2.742006       0.457473       0.535799       1.751094       0.155331       1.610021           0.000676
           22              H       0.471087       9.955112      21.961822       0.101144       1.237086 0.95547527E+01  0.98081938E+02                                 1.894016                            1.799174      -1.210482       2.291198                    0.994512       3.799862      10.885909       0.469654       1.270452      -0.710058      -0.012562      -0.030538       0.009012       0.034228       0.003841       0.005695      -0.009897      -0.004222      -0.015058      -0.014394       0.003579       0.010815              1.913997       1.791226       0.333133       0.037353       2.398087      -0.193173       1.552678           0.000230
           23              H       5.513815      13.495848      27.271610       0.141308       1.105484 0.84831390E+01  0.84162619E+02                                 1.749708                            1.694282      -1.088146       2.383156                    0.997247       3.349008       9.298909       0.486516       1.268954      -0.713367       0.012411       0.018681      -0.039115       0.045089      -0.001797      -0.009278      -0.005421      -0.005889       0.036054      -0.013762      -0.002796       0.016558              1.751429       1.534315       0.120834      -0.148498       1.664064      -0.142875       2.055909           0.000093
           24              H       4.565773      14.245414       3.253397       0.125076       1.041232 0.76645250E+01  0.74005815E+02                                 1.666996                            1.597226      -0.838367       2.488622                    0.999412       3.287593       8.953782       0.508214       1.248185      -0.717578      -0.010385       0.026689       0.029317       0.040983       0.000163      -0.007556       0.006055      -0.016043       0.031237      -0.015636       0.000329       0.015306              1.685802       1.385210      -0.055870      -0.106089       1.793391       0.350952       1.878806           0.000065
           25              H       4.427019      12.000382       3.716573       0.102173       1.103920 0.79026148E+01  0.78212474E+02                                 1.827723                            1.688045      -1.284486       2.259891                    0.993174       3.848969      11.220639       0.457691       1.352161      -0.691478      -0.005074      -0.007968       0.036658       0.037855      -0.002899      -0.002449       0.002184      -0.025824       0.032653      -0.018838       0.006492       0.012347              1.920770       1.576309       0.151473      -0.302228       1.607629      -0.378624       2.578371           0.000350
           26              H       4.570262      10.453601       1.922462       0.101831       1.068724 0.81174328E+01  0.81588793E+02                                 1.835095                            1.747609      -1.502640       2.149406                    0.991481       4.175874      12.623183       0.431910       1.410915      -0.678213      -0.007483      -0.032577       0.006267       0.034008       0.001209      -0.000354       0.003352      -0.017107       0.020412      -0.012060       0.002619       0.009441              1.863087       1.597442       0.225062      -0.117384       2.356725      -0.113151       1.635094           0.000460
           27              H       7.832097       4.585363      27.026071       0.130213       1.054442 0.80722169E+01  0.79454379E+02                                 1.713270                            1.664473      -1.115088       2.359315                    0.997010       3.476899       9.758194       0.483492       1.287039      -0.707658      -0.035438      -0.019670      -0.009097       0.041539       0.004650       0.005588      -0.003743       0.015996      -0.023362      -0.012272      -0.001824       0.014096              1.712419       2.075027       0.184754       0.113532       1.624871      -0.053749       1.437360           0.000182
           28              H      -0.250072       4.053886       0.680814       0.131257       1.121174 0.82502887E+01  0.81180502E+02                                 1.754553                            1.659826      -1.006602       2.415087                    0.997730       3.350251       9.225284       0.497091       1.252239      -0.716657       0.027522      -0.025340       0.018772       0.041856      -0.001645       0.012854      -0.006294       0.003269      -0.024532      -0.016954       0.001784       0.015170              1.778176       1.935362      -0.332038       0.273101       1.843148      -0.294996       1.556017           0.000045
           29              H       0.339222       6.201786       0.055804       0.098317       1.194407 0.84327498E+01  0.83953230E+02                                 1.851705                            1.686836      -1.208789       2.289918                    0.994521       3.745255      10.587189       0.486217       1.265341      -0.710347       0.034908       0.008343       0.012675       0.038063       0.001457       0.012485      -0.008270       0.004246      -0.019205      -0.017613       0.003426       0.014187              1.960084       2.722590       0.498242       0.252271       1.707810       0.080727       1.449851           0.000194
           30              H      -1.200528       7.570797      26.808434       0.102582       1.193793 0.92723137E+01  0.94150111E+02                                 1.826929                            1.755547      -1.200140       2.295442                    0.995705       3.696622      10.416031       0.483955       1.246430      -0.715889       0.011093       0.034078      -0.012339       0.037903       0.003961       0.002687      -0.014335      -0.008248      -0.026543      -0.017932       0.001031       0.016901              1.834717       1.814747       0.344744      -0.012739       2.196735      -0.130109       1.492669           0.000229
           31              H       5.386681       4.042890      21.507016       0.131803       1.042393 0.78588771E+01  0.76585727E+02                                 1.681319                            1.627811      -1.068240       2.382115                    0.997620       3.380459       9.339304       0.497096       1.264383      -0.713151      -0.017193      -0.017887       0.032521       0.040904      -0.000402      -0.010101      -0.001889      -0.006499       0.031043      -0.012942      -0.001956       0.014898              1.684787       1.481331       0.129491      -0.253521       1.603869      -0.127622       1.969161           0.000412
           32              H       6.603703       3.329978      17.768121       0.133120       1.016961 0.72493076E+01  0.69531386E+02                                 1.684148                            1.585481      -0.870851       2.477731                    0.999208       3.350684       9.313357       0.491094       1.300340      -0.705138       0.006678      -0.029261      -0.030039       0.042464       0.001548      -0.005830       0.008125      -0.013685       0.028713      -0.014021      -0.001385       0.015406              1.725061       1.369267      -0.077865      -0.169669       1.834089       0.427594       1.971827           0.000227
           33              H       6.946178       5.640986      17.475148       0.098023       1.080466 0.77359509E+01  0.75532373E+02                                 1.749297                            1.630269      -1.014108       2.383183                    0.997137       3.659519      10.315447       0.486912       1.288357      -0.705664       0.011440       0.012253      -0.034128       0.038023       0.003868      -0.007335      -0.000254      -0.032951       0.029100      -0.023368       0.010544       0.012824              1.824491       1.591061       0.128010      -0.387193       1.491619      -0.282951       2.390794           0.000374
           34              H       6.593800       7.145615      19.160441       0.110281       1.112229 0.84791904E+01  0.84541324E+02                                 1.777031                            1.706792      -1.033120       2.381560                    0.997331       3.598377      10.183405       0.476819       1.288362      -0.707071       0.006194       0.034234      -0.012552       0.036985       0.002757      -0.006665      -0.005656      -0.025066       0.018511      -0.017544       0.002544       0.015000              1.787915       1.527028       0.197868      -0.089757       2.269996      -0.055673       1.566722           0.000144
           35              H      -1.294823      10.920934       5.803658       0.131193       1.121955 0.82120336E+01  0.81732855E+02                                 1.820542                            1.703532      -1.337102       2.247575                    0.995102       3.708689      10.702013       0.464386       1.325200      -0.697742       0.007494       0.013830      -0.034695       0.038094      -0.008929      -0.006023      -0.000848      -0.002617       0.031654      -0.015332       0.002604       0.012728              1.884902       1.623046       0.044949      -0.170677       1.733590      -0.556227       2.298071          -0.000172
           36              H       0.123781       8.981960       6.386814       0.149305       1.109124 0.80956154E+01  0.79811896E+02                                 1.789649                            1.682818      -0.976667       2.434975                    0.998495       3.367006       9.484271       0.473623       1.311763      -0.703686       0.025249      -0.012695      -0.029745       0.041030      -0.007519      -0.011634       0.002400       0.001349       0.028315      -0.014352      -0.003331       0.017684              1.845256       2.120368      -0.308443      -0.464908       1.619162       0.125043       1.796239          -0.000126
           37              H       0.839625       6.029514      10.728396       0.138930       1.064551 0.77122736E+01  0.74092776E+02                                 1.649742                            1.572120      -0.905052       2.460958                    0.999165       3.172919       8.436203       0.530509       1.201767      -0.729198       0.032579      -0.024862      -0.006365       0.041473      -0.014619      -0.005212      -0.004194       0.007045      -0.018429      -0.016214      -0.001993       0.018207              1.660969       1.885090      -0.347384      -0.247505       1.485634       0.130367       1.612183          -0.000178
           38              H      -0.310516       5.697799      12.874075       0.144164       1.005581 0.71426336E+01  0.68102878E+02                                 1.654120                            1.562140      -0.915136       2.457746                    0.999106       3.296752       9.070044       0.501402       1.281187      -0.709337       0.013773      -0.031650       0.022464       0.041183      -0.012382       0.001032      -0.008487      -0.009281       0.008518      -0.015614      -0.000628       0.016242              1.696571       1.464189      -0.127537       0.127215       1.664733      -0.464457       1.960790          -0.000010
           39              H       7.412470       8.281876      15.309937       0.138374       1.009128 0.71588634E+01  0.68472253E+02                                 1.677097                            1.577951      -0.883212       2.471510                    0.999198       3.340095       9.281376       0.490977       1.304290      -0.704361      -0.006124      -0.014934       0.036258       0.039688      -0.003263      -0.009608      -0.006221      -0.002113       0.041075      -0.014857      -0.003427       0.018284              1.741970       1.496769      -0.014268       0.049696       1.654340      -0.461772       2.074800           0.000038
           40              H       5.987708      10.202524      14.782586       0.142139       1.130139 0.84328955E+01  0.83436593E+02                                 1.770212                            1.686663      -0.959657       2.440611                    0.998668       3.302211       9.119528       0.489345       1.265060      -0.714800      -0.024454       0.013471       0.031289       0.041934      -0.008806      -0.014505      -0.000250      -0.000278       0.032754      -0.018677      -0.001423       0.020100              1.784314       1.950331      -0.281702      -0.331947       1.617289       0.148589       1.785321          -0.000065
           41              H       5.212544      13.164133      10.399150       0.141557       1.070122 0.77505267E+01  0.75628831E+02                                 1.741387                            1.640779      -1.094060       2.375389                    0.997490       3.421780       9.608531       0.481892       1.302568      -0.704490      -0.028737       0.026827       0.007123       0.039953      -0.013111      -0.007090      -0.002997      -0.002737      -0.011133      -0.015785       0.000376       0.015408              1.774048       2.071739      -0.418610      -0.241183       1.581364       0.155820       1.669040          -0.000100
           42              H       6.386319      13.422541       8.253471       0.139168       1.024443 0.73797850E+01  0.70837590E+02                                 1.667595                            1.582968      -0.910393       2.458307                    0.999240       3.299063       9.063613       0.501134       1.273304      -0.711469      -0.012775       0.032279      -0.021403       0.040783      -0.011692       0.001249      -0.009479      -0.012155       0.005360      -0.015122      -0.002234       0.017356              1.699593       1.476441      -0.102840       0.078317       1.689170      -0.454291       1.933169          -0.000082
           43              H       9.434948       9.693039       9.492328       0.291979       0.711843 0.46353523E+01  0.40890995E+02                                 1.456838                            1.365457      -1.525229       2.216434                    0.998460       3.226514       9.428299       0.460317       1.508359      -0.660614      -0.007338      -0.000492       0.021166       0.022407      -0.001927       0.001776       0.000921      -0.001352       0.012542      -0.004582      -0.000062       0.004644              1.510638       1.370358      -0.063037      -0.243373       1.268035      -0.028955       1.893521           0.000775
           44              H       8.272022       9.419970      11.584993       0.287947       0.761717 0.50706042E+01  0.45458791E+02                                 1.484875                            1.398298      -1.572374       2.190303                    0.997921       3.224649       9.306109       0.472473       1.446008      -0.671835       0.007347       0.000224      -0.020712       0.021978      -0.001518      -0.000275      -0.000579      -0.000206       0.000061      -0.001736       0.000185       0.001551              1.529811       1.419307      -0.035725      -0.257246       1.278565      -0.127869       1.891560           0.000687
           45              H      -0.546181       5.367917       8.125121       0.126247       1.106837 0.84253787E+01  0.84173439E+02                                 1.792336                            1.715510      -1.277981       2.282150                    0.993609       3.654051      10.473683       0.468050       1.309871      -0.701621      -0.033763      -0.019811       0.014241       0.041656       0.004389      -0.008913       0.000640       0.013342      -0.017748      -0.010846      -0.003612       0.014458              1.814645       2.234454       0.194204      -0.190436       1.674836       0.039589       1.534646          -0.000016
           46              H       2.909412       4.937237       6.043617       0.127478       1.092518 0.79721883E+01  0.78001673E+02                                 1.739744                            1.641826      -1.002552       2.413696                    0.997655       3.402240       9.431414       0.493710       1.267967      -0.712343       0.023807      -0.024908      -0.025341       0.042771      -0.002395      -0.012406       0.006162       0.002215      -0.002692      -0.012939      -0.002127       0.015066              1.774705       1.929430      -0.243911      -0.387218       1.754854       0.283909       1.639832           0.000001
           47              H       3.551668       7.052149       6.735591       0.088733       1.211225 0.85402909E+01  0.85872154E+02                                 1.907899                            1.723959      -1.374482       2.202527                    0.992987       4.008105      11.640812       0.466782       1.305005      -0.700138       0.030554       0.009520      -0.008924       0.033223       0.001250      -0.006707       0.009383       0.001694      -0.018255      -0.014407       0.004483       0.009924              2.034331       2.741943       0.457460      -0.535782       1.751058      -0.155326       1.609991           0.000552
           48              H       2.156114       8.371678       8.010722       0.101145       1.237102 0.95548800E+01  0.98083270E+02                                 1.894005                            1.799164      -1.210516       2.291181                    0.994512       3.799864      10.885807       0.469666       1.270421      -0.710065       0.012561       0.030538       0.009010       0.034228       0.003840      -0.005695       0.009896      -0.004221      -0.015060      -0.014393       0.003578       0.010815              1.913986       1.791215       0.333132      -0.037352       2.398073       0.193172       1.552670           0.000038
           49              H       8.886886       4.830942      13.320510       0.141303       1.105476 0.84830583E+01  0.84161635E+02                                 1.749705                            1.694279      -1.088149       2.383158                    0.997247       3.348980       9.298827       0.486514       1.268962      -0.713366      -0.012410      -0.018682      -0.039117       0.045090      -0.001797       0.009278       0.005422      -0.005889       0.036056      -0.013762      -0.002796       0.016558              1.751426       1.534311       0.120834       0.148498       1.664061       0.142876       2.055907           0.000023
           50              H       9.834928       4.081376      17.204497       0.125081       1.041235 0.76645572E+01  0.74006174E+02                                 1.666995                            1.597226      -0.838370       2.488619                    0.999412       3.287598       8.953787       0.508216       1.248179      -0.717579       0.010384      -0.026689       0.029317       0.040983       0.000163       0.007556      -0.006055      -0.016044       0.031238      -0.015636       0.000329       0.015307              1.685801       1.385210      -0.055869       0.106089       1.793391      -0.350951       1.878804           0.000266
           51              H       9.973682       6.326408      17.667673       0.102171       1.103942 0.79028153E+01  0.78214960E+02                                 1.827746                            1.688065      -1.284514       2.259875                    0.993173       3.849022      11.220832       0.457689       1.352158      -0.691479       0.005072       0.007968       0.036657       0.037855      -0.002899       0.002448      -0.002184      -0.025824       0.032652      -0.018839       0.006492       0.012347              1.920795       1.576327       0.151476       0.302235       1.607649       0.378631       2.578408           0.000479
           52              H       9.830439       7.873189      15.873562       0.101830       1.068740 0.81175983E+01  0.81590891E+02                                 1.835114                            1.747626      -1.502662       2.149392                    0.991481       4.175924      12.623377       0.431908       1.410914      -0.678213       0.007482       0.032577       0.006266       0.034007       0.001209       0.000354      -0.003353      -0.017108       0.020413      -0.012060       0.002619       0.009441              1.863107       1.597458       0.225066       0.117386       2.356752       0.113153       1.635110           0.000520
           53              H       6.568604      13.741427      13.074971       0.130207       1.054437 0.80721580E+01  0.79453668E+02                                 1.713268                            1.664470      -1.115094       2.359313                    0.997010       3.476885       9.758152       0.483491       1.287044      -0.707657       0.035439       0.019669      -0.009098       0.041540       0.004650      -0.005589       0.003742       0.015997      -0.023361      -0.012272      -0.001825       0.014097              1.712417       2.075027       0.184754      -0.113532       1.624867       0.053748       1.437357           0.000118
           54              H       2.877273      14.272904      14.631914       0.131254       1.121194 0.82505218E+01  0.81183803E+02                                 1.754612                            1.659880      -1.006612       2.415080                    0.997730       3.350333       9.225728       0.497067       1.252286      -0.716646      -0.027523       0.025339       0.018771       0.041856      -0.001646      -0.012854       0.006294       0.003271      -0.024532      -0.016954       0.001783       0.015171              1.778237       1.935430      -0.332051      -0.273112       1.843214       0.295009       1.556066           0.000119
           55              H       2.287979      12.125004      14.006904       0.098309       1.194418 0.84328852E+01  0.83955492E+02                                 1.851773                            1.686892      -1.208776       2.289925                    0.994521       3.745342      10.587730       0.486187       1.265406      -0.710333      -0.034907      -0.008343       0.012674       0.038063       0.001457      -0.012485       0.008270       0.004245      -0.019211      -0.017614       0.003427       0.014187              1.960159       2.722707       0.498270      -0.252284       1.707874      -0.080731       1.449897           0.000227
           56              H       3.827729      10.755993      12.857334       0.102582       1.193806 0.92724382E+01  0.94151629E+02                                 1.826936                            1.755553      -1.200148       2.295436                    0.995705       3.696640      10.416073       0.483957       1.246423      -0.715890      -0.011093      -0.034077      -0.012339       0.037902       0.003962      -0.002687       0.014335      -0.008247      -0.026544      -0.017932       0.001031       0.016901              1.834724       1.814754       0.344743       0.012738       2.196742       0.130110       1.492675           0.000144
           57              H       9.014020      14.283900       7.555916       0.131802       1.042382 0.78587872E+01  0.76584725E+02                                 1.681318                            1.627810      -1.068222       2.382126                    0.997620       3.380446       9.339297       0.497091       1.264397      -0.713148       0.017192       0.017888       0.032521       0.040905      -0.000401       0.010101       0.001889      -0.006500       0.031043      -0.012942      -0.001956       0.014898              1.684786       1.481330       0.129491       0.253521       1.603867       0.127622       1.969160           0.000198
           58              H       7.796998      14.996812       3.817021       0.133123       1.016955 0.72492502E+01  0.69530650E+02                                 1.684136                            1.585470      -0.870829       2.477741                    0.999209       3.350670       9.313285       0.491098       1.300332      -0.705139      -0.006677       0.029261      -0.030039       0.042463       0.001548       0.005829      -0.008125      -0.013686       0.028713      -0.014021      -0.001385       0.015406              1.725048       1.369258      -0.077864       0.169667       1.834075      -0.427589       1.971811           0.000091
           59              H       7.454523      12.685804       3.524048       0.098023       1.080476 0.77360377E+01  0.75533409E+02                                 1.749305                            1.630276      -1.014111       2.383179                    0.997137       3.659539      10.315506       0.486912       1.288353      -0.705665      -0.011440      -0.012253      -0.034128       0.038022       0.003868       0.007335       0.000254      -0.032951       0.029100      -0.023368       0.010544       0.012823              1.824500       1.591068       0.128011       0.387196       1.491624       0.282952       2.390807           0.000256
           60              H       7.806901      11.181175       5.209341       0.110285       1.112233 0.84792332E+01  0.84541854E+02                                 1.777033                            1.706795      -1.033118       2.381560                    0.997331       3.598385      10.183433       0.476819       1.288360      -0.707071      -0.006194      -0.034233      -0.012551       0.036984       0.002757       0.006665       0.005656      -0.025066       0.018510      -0.017544       0.002544       0.015000              1.787917       1.527030       0.197868       0.089758       2.269998       0.055672       1.566725          -0.000054
           61              H       4.591927      10.920934       8.147442       0.131194       1.121950 0.82119934E+01  0.81732402E+02                                 1.820541                            1.703532      -1.337102       2.247575                    0.995102       3.708685      10.702018       0.464384       1.325206      -0.697741       0.007494       0.013830       0.034695       0.038094      -0.008929       0.006023       0.000848      -0.002617       0.031653      -0.015332       0.002604       0.012728              1.884901       1.623045       0.044948       0.170677       1.733589       0.556226       2.298069          -0.000167
           62              H       6.010531       8.981960       7.564286       0.149306       1.109134 0.80957106E+01  0.79813124E+02                                 1.789664                            1.682831      -0.976682       2.434968                    0.998495       3.367026       9.484366       0.473619       1.311769      -0.703685       0.025249      -0.012694       0.029745       0.041030      -0.007519       0.011634      -0.002400       0.001349       0.028314      -0.014352      -0.003331       0.017683              1.845273       2.120388      -0.308447       0.464915       1.619175      -0.125045       1.796254          -0.000121
           63              H       6.726375       6.029514       3.222704       0.138925       1.064555 0.77123091E+01  0.74093197E+02                                 1.649747                            1.572125      -0.905069       2.460951                    0.999164       3.172921       8.436211       0.530507       1.201768      -0.729198       0.032580      -0.024862       0.006365       0.041474      -0.014619       0.005212       0.004194       0.007046      -0.018429      -0.016214      -0.001993       0.018207              1.660974       1.885097      -0.347386       0.247506       1.485638      -0.130368       1.612189          -0.000188
           64              H       5.576234       5.697799       1.077025       0.144165       1.005584 0.71426623E+01  0.68103232E+02                                 1.654125                            1.562143      -0.915147       2.457741                    0.999106       3.296759       9.070074       0.501401       1.281188      -0.709337       0.013773      -0.031649      -0.022464       0.041183      -0.012382      -0.001032       0.008487      -0.009281       0.008518      -0.015614      -0.000628       0.016242              1.696575       1.464193      -0.127537      -0.127215       1.664737       0.464459       1.960795          -0.000017
           65              H       1.525720       8.281876      26.543363       0.138374       1.009129 0.71588682E+01  0.68472312E+02                                 1.677097                            1.577952      -0.883216       2.471508                    0.999198       3.340095       9.281378       0.490977       1.304290      -0.704361      -0.006124      -0.014934      -0.036258       0.039688      -0.003263       0.009608       0.006221      -0.002113       0.041075      -0.014857      -0.003427       0.018283              1.741971       1.496770      -0.014268      -0.049696       1.654341       0.461772       2.074801           0.000029
           66              H       0.100958      10.202524      27.070714       0.142141       1.130140 0.84329067E+01  0.83436738E+02                                 1.770213                            1.686664      -0.959663       2.440609                    0.998668       3.302211       9.119532       0.489345       1.265060      -0.714800      -0.024454       0.013471      -0.031289       0.041934      -0.008806       0.014505       0.000250      -0.000278       0.032753      -0.018677      -0.001423       0.020100              1.784315       1.950332      -0.281702       0.331948       1.617291      -0.148590       1.785322          -0.000078
           67              H      -0.674206      13.164133       3.551950       0.141556       1.070122 0.77505256E+01  0.75628821E+02                                 1.741388                            1.640780      -1.094072       2.375385                    0.997490       3.421778       9.608527       0.481891       1.302569      -0.704490      -0.028737       0.026827      -0.007122       0.039953      -0.013111       0.007090       0.002997      -0.002737      -0.011134      -0.015785       0.000376       0.015409              1.774049       2.071740      -0.418610       0.241183       1.581365      -0.155821       1.669041          -0.000106
           68              H       0.499569      13.422541       5.697629       0.139167       1.024442 0.73797818E+01  0.70837564E+02                                 1.667596                            1.582970      -0.910404       2.458303                    0.999240       3.299061       9.063613       0.501133       1.273306      -0.711469      -0.012776       0.032280       0.021403       0.040784      -0.011692      -0.001249       0.009479      -0.012155       0.005360      -0.015122      -0.002234       0.017356              1.699594       1.476442      -0.102840      -0.078317       1.689171       0.454291       1.933170          -0.000082
           69              H       3.548198       9.693039       4.458772       0.291980       0.711833 0.46352715E+01  0.40890088E+02                                 1.456823                            1.365444      -1.525221       2.216440                    0.998460       3.226480       9.428165       0.460319       1.508357      -0.660615      -0.007338      -0.000492      -0.021165       0.022407      -0.001926      -0.001777      -0.000921      -0.001352       0.012540      -0.004581      -0.000063       0.004644              1.510623       1.370345      -0.063036       0.243369       1.268024       0.028955       1.893499           0.000778
           70              H       2.385272       9.419970       2.366107       0.287947       0.761708 0.50705208E+01  0.45457822E+02                                 1.484859                            1.398283      -1.572366       2.190308                    0.997921       3.224616       9.305968       0.472477       1.446003      -0.671836       0.007347       0.000223       0.020712       0.021978      -0.001517       0.000274       0.000578      -0.000206       0.000060      -0.001734       0.000185       0.001550              1.529794       1.419292      -0.035724       0.257242       1.278551       0.127867       1.891538           0.000688
           71              H       5.340569       5.367917       5.825979       0.126245       1.106835 0.84253545E+01  0.84173120E+02                                 1.792333                            1.715507      -1.277969       2.282155                    0.993609       3.654044      10.473651       0.468050       1.309870      -0.701622      -0.033763      -0.019811      -0.014242       0.041656       0.004389       0.008913      -0.000640       0.013341      -0.017749      -0.010846      -0.003611       0.014458              1.814642       2.234449       0.194203       0.190435       1.674833      -0.039589       1.534644          -0.000018
           72              H       8.796162       4.937237       7.907483       0.127479       1.092522 0.79722246E+01  0.78002111E+02                                 1.739746                            1.641828      -1.002551       2.413695                    0.997655       3.402248       9.431439       0.493710       1.267965      -0.712344       0.023807      -0.024908       0.025340       0.042771      -0.002395       0.012406      -0.006162       0.002215      -0.002692      -0.012939      -0.002127       0.015065              1.774708       1.929433      -0.243911       0.387219       1.754857      -0.283909       1.639834           0.000005
           73              H       9.438418       7.052149       7.215509       0.088733       1.211230 0.85403373E+01  0.85872710E+02                                 1.907901                            1.723961      -1.374489       2.202523                    0.992987       4.008114      11.640832       0.466783       1.305001      -0.700139       0.030554       0.009520       0.008923       0.033223       0.001250       0.006706      -0.009383       0.001693      -0.018256      -0.014407       0.004483       0.009924              2.034333       2.741945       0.457461       0.535783       1.751061       0.155327       1.609993           0.000546
           74              H       8.042864       8.371678       5.940378       0.101147       1.237090 0.95547561E+01  0.98081614E+02                                 1.893988                            1.799148      -1.210495       2.291191                    0.994512       3.799836      10.885681       0.469670       1.270415      -0.710066       0.012561       0.030538      -0.009010       0.034228       0.003840       0.005695      -0.009896      -0.004221      -0.015060      -0.014393       0.003579       0.010814              1.913968       1.791198       0.333126       0.037351       2.398049      -0.193169       1.552657           0.000028
           75              H       3.000136       4.830942       0.630590       0.141299       1.105474 0.84830391E+01  0.84161405E+02                                 1.749705                            1.694279      -1.088140       2.383163                    0.997247       3.348976       9.298817       0.486514       1.268965      -0.713366      -0.012410      -0.018681       0.039117       0.045090      -0.001797      -0.009278      -0.005421      -0.005890       0.036055      -0.013763      -0.002796       0.016558              1.751427       1.534311       0.120834      -0.148498       1.664061      -0.142876       2.055908           0.000011
           76              H       3.948178       4.081376      24.648803       0.125083       1.041235 0.76645608E+01  0.74006223E+02                                 1.666995                            1.597226      -0.838368       2.488619                    0.999412       3.287602       8.953801       0.508216       1.248178      -0.717579       0.010384      -0.026689      -0.029316       0.040983       0.000163      -0.007556       0.006055      -0.016044       0.031238      -0.015636       0.000329       0.015307              1.685801       1.385210      -0.055869      -0.106089       1.793390       0.350949       1.878803           0.000259
           77              H       4.086932       6.326408      24.185627       0.102171       1.103937 0.79027725E+01  0.78214434E+02                                 1.827742                            1.688061      -1.284507       2.259879                    0.993173       3.849011      11.220794       0.457689       1.352160      -0.691479       0.005073       0.007969      -0.036658       0.037855      -0.002899      -0.002448       0.002184      -0.025825       0.032653      -0.018839       0.006492       0.012347              1.920790       1.576323       0.151476      -0.302233       1.607646      -0.378630       2.578401           0.000474
           78              H       3.943689       7.873189      25.979738       0.101830       1.068733 0.81175256E+01  0.81589960E+02                                 1.835105                            1.747618      -1.502648       2.149400                    0.991481       4.175901      12.623283       0.431909       1.410914      -0.678213       0.007482       0.032577      -0.006266       0.034007       0.001209      -0.000354       0.003353      -0.017108       0.020413      -0.012060       0.002619       0.009441              1.863097       1.597450       0.225064      -0.117385       2.356740      -0.113152       1.635102           0.000514
           79              H       0.681854      13.741427       0.876129       0.130205       1.054432 0.80721154E+01  0.79453143E+02                                 1.713264                            1.664466      -1.115075       2.359323                    0.997010       3.476877       9.758123       0.483491       1.287045      -0.707657       0.035439       0.019670       0.009098       0.041540       0.004650       0.005589      -0.003742       0.015996      -0.023363      -0.012272      -0.001825       0.014096              1.712413       2.075022       0.184754       0.113532       1.624864      -0.053748       1.437355           0.000112
           80              H       8.764023      14.272904      27.221386       0.131252       1.121188 0.82504736E+01  0.81183226E+02                                 1.754609                            1.659878      -1.006601       2.415086                    0.997730       3.350324       9.225703       0.497066       1.252289      -0.716646      -0.027522       0.025339      -0.018771       0.041856      -0.001645       0.012854      -0.006295       0.003270      -0.024533      -0.016954       0.001783       0.015171              1.778233       1.935426      -0.332050       0.273111       1.843211      -0.295008       1.556063           0.000109
           81              H       8.174729      12.125004      27.846396       0.098309       1.194419 0.84328950E+01  0.83955622E+02                                 1.851775                            1.686894      -1.208776       2.289924                    0.994521       3.745344      10.587741       0.486187       1.265406      -0.710333      -0.034908      -0.008343      -0.012675       0.038063       0.001457       0.012485      -0.008270       0.004245      -0.019211      -0.017615       0.003427       0.014187              1.960161       2.722710       0.498271       0.252284       1.707876       0.080731       1.449899           0.000217
           82              H       9.714479      10.755993       1.093766       0.102585       1.193796 0.92723307E+01  0.94150211E+02                                 1.826921                            1.755540      -1.200128       2.295445                    0.995706       3.696617      10.415971       0.483961       1.246418      -0.715892      -0.011093      -0.034077       0.012339       0.037902       0.003961       0.002688      -0.014335      -0.008247      -0.026544      -0.017932       0.001032       0.016901              1.834708       1.814738       0.344738      -0.012739       2.196722      -0.130108       1.492664           0.000132
           83              H       3.127270      14.283900       6.395184       0.131805       1.042370 0.78586703E+01  0.76583293E+02                                 1.681305                            1.627798      -1.068189       2.382143                    0.997620       3.380422       9.339210       0.497093       1.264396      -0.713148       0.017192       0.017888      -0.032521       0.040905      -0.000401      -0.010101      -0.001889      -0.006501       0.031041      -0.012942      -0.001955       0.014897              1.684773       1.481320       0.129489      -0.253518       1.603855      -0.127621       1.969144           0.000195
           84              H       1.910248      14.996812      10.134079       0.133124       1.016949 0.72491956E+01  0.69529977E+02                                 1.684128                            1.585463      -0.870815       2.477748                    0.999209       3.350656       9.313228       0.491100       1.300330      -0.705140      -0.006678       0.029262       0.030038       0.042463       0.001548      -0.005829       0.008125      -0.013687       0.028712      -0.014021      -0.001384       0.015405              1.725039       1.369252      -0.077864      -0.169665       1.834065       0.427585       1.971800           0.000097
           85              H       1.567773      12.685804      10.427052       0.098023       1.080478 0.77360562E+01  0.75533639E+02                                 1.749307                            1.630278      -1.014117       2.383175                    0.997137       3.659543      10.315522       0.486912       1.288353      -0.705665      -0.011440      -0.012253       0.034128       0.038022       0.003869      -0.007335      -0.000254      -0.032951       0.029101      -0.023368       0.010544       0.012824              1.824502       1.591070       0.128011      -0.387196       1.491626      -0.282953       2.390811           0.000264
           86              H       1.920151      11.181175       8.741759       0.110285       1.112233 0.84792351E+01  0.84541875E+02                                 1.777033                            1.706794      -1.033113       2.381562                    0.997331       3.598386      10.183435       0.476819       1.288359      -0.707071      -0.006194      -0.034233       0.012550       0.036984       0.002757      -0.006665      -0.005655      -0.025066       0.018511      -0.017544       0.002545       0.015000              1.787917       1.527030       0.197868      -0.089758       2.269998      -0.055672       1.566724          -0.000046
           87              H       9.808774       7.405856      22.098542       0.131191       1.121925 0.82117694E+01  0.81729740E+02                                 1.820530                            1.703522      -1.337101       2.247582                    0.995102       3.708643      10.701922       0.464379       1.325226      -0.697737      -0.007494      -0.013830       0.034697       0.038096      -0.008929      -0.006023      -0.000848      -0.002617       0.031656      -0.015332       0.002603       0.012729              1.884889       1.623035       0.044948      -0.170675       1.733579      -0.556221       2.298053          -0.000027
           88              H       8.390170       9.344830      21.515386       0.149289       1.109131 0.80957050E+01  0.79813305E+02                                 1.789691                            1.682854      -0.976696       2.434966                    0.998495       3.367042       9.484522       0.473604       1.311806      -0.703678      -0.025250       0.012695       0.029747       0.041031      -0.007519      -0.011635       0.002398       0.001350       0.028313      -0.014354      -0.003330       0.017684              1.845302       2.120425      -0.308455      -0.464928       1.619199       0.125048       1.796282           0.000097
           89              H       7.674326      12.297276      17.173804       0.138930       1.064542 0.77122205E+01  0.74092448E+02                                 1.649765                            1.572141      -0.905035       2.460971                    0.999165       3.172920       8.436331       0.530490       1.201807      -0.729189      -0.032581       0.024861       0.006363       0.041474      -0.014619      -0.005212      -0.004194       0.007043      -0.018427      -0.016214      -0.001992       0.018206              1.660993       1.885121      -0.347393      -0.247511       1.485653       0.130371       1.612205           0.000015
           90              H       8.824467      12.628991      15.028125       0.144163       1.005565 0.71424902E+01  0.68101227E+02                                 1.654111                            1.562131      -0.915143       2.457749                    0.999106       3.296719       9.069960       0.501400       1.281200      -0.709335      -0.013775       0.031649      -0.022466       0.041184      -0.012382       0.001032      -0.008487      -0.009281       0.008518      -0.015614      -0.000628       0.016242              1.696561       1.464181      -0.127535       0.127215       1.664723      -0.464454       1.960778           0.000005
           91              H       1.101481      10.044914      12.592263       0.138378       1.009107 0.71586751E+01  0.68470051E+02                                 1.677081                            1.577936      -0.883209       2.471518                    0.999198       3.340049       9.281243       0.490976       1.304300      -0.704359       0.006124       0.014935      -0.036258       0.039689      -0.003262      -0.009608      -0.006221      -0.002113       0.041076      -0.014856      -0.003428       0.018284              1.741953       1.496755      -0.014267       0.049694       1.654325      -0.461766       2.074780          -0.000063
           92              H       2.526243       8.124266      13.119614       0.142155       1.130097 0.84324645E+01  0.83430922E+02                                 1.770135                            1.686594      -0.959633       2.440627                    0.998668       3.302110       9.119051       0.489368       1.265022      -0.714809       0.024454      -0.013470      -0.031289       0.041934      -0.008806      -0.014506      -0.000249      -0.000277       0.032756      -0.018677      -0.001425       0.020102              1.784235       1.950240      -0.281681      -0.331924       1.617222       0.148579       1.785242          -0.000172
           93              H       3.301407       5.162657      17.503050       0.141560       1.070108 0.77503864E+01  0.75627051E+02                                 1.741367                            1.640760      -1.094067       2.375390                    0.997490       3.421737       9.608356       0.481897       1.302562      -0.704491       0.028738      -0.026826      -0.007122       0.039953      -0.013111      -0.007090      -0.002997      -0.002738      -0.011135      -0.015785       0.000376       0.015408              1.774026       2.071713      -0.418604      -0.241179       1.581347       0.155818       1.669019           0.000043
           94              H       2.127632       4.904249      19.648729       0.139167       1.024429 0.73796539E+01  0.70835996E+02                                 1.667580                            1.582955      -0.910396       2.458309                    0.999240       3.299027       9.063484       0.501136       1.273305      -0.711469       0.012776      -0.032280       0.021404       0.040784      -0.011692       0.001249      -0.009479      -0.012156       0.005360      -0.015122      -0.002234       0.017356              1.699578       1.476428      -0.102839       0.078317       1.689156      -0.454286       1.933149           0.000124
           95              H      -0.920997       8.633751      18.409872       0.291981       0.711833 0.46352769E+01  0.40890195E+02                                 1.456830                            1.365450      -1.525229       2.216437                    0.998460       3.226494       9.428249       0.460315       1.508369      -0.660613       0.007338       0.000492      -0.021166       0.022407      -0.001927       0.001776       0.000921      -0.001352       0.012540      -0.004581      -0.000062       0.004644              1.510630       1.370352      -0.063037      -0.243371       1.268029      -0.028955       1.893509           0.000866
           96              H       0.241929       8.906820      16.317207       0.287941       0.761713 0.50705823E+01  0.45458661E+02                                 1.484888                            1.398309      -1.572371       2.190306                    0.997921       3.224663       9.306234       0.472463       1.446039      -0.671829      -0.007347      -0.000223       0.020713       0.021979      -0.001518      -0.000275      -0.000579      -0.000206       0.000062      -0.001736       0.000186       0.001551              1.529824       1.419320      -0.035726      -0.257250       1.278575      -0.127871       1.891578           0.000778
           97              H       9.060132      12.958873      19.777079       0.126255       1.106847 0.84254745E+01  0.84174595E+02                                 1.792339                            1.715513      -1.277991       2.282142                    0.993609       3.654075      10.473748       0.468052       1.309861      -0.701623       0.033762       0.019810      -0.014240       0.041654       0.004389      -0.008912       0.000641       0.013341      -0.017748      -0.010846      -0.003611       0.014457              1.814648       2.234457       0.194202      -0.190435       1.674839       0.039590       1.534649           0.000112
           98              H       5.604539      13.389553      21.858583       0.127494       1.092514 0.79721684E+01  0.78001528E+02                                 1.739743                            1.641827      -1.002542       2.413699                    0.997655       3.402253       9.431492       0.493708       1.267972      -0.712342      -0.023806       0.024908       0.025339       0.042769      -0.002395      -0.012406       0.006162       0.002215      -0.002692      -0.012938      -0.002127       0.015065              1.774705       1.929430      -0.243908      -0.387216       1.754854       0.283907       1.639831           0.000159
           99              H       4.962283      11.274641      21.166609       0.088735       1.211228 0.85403334E+01  0.85873008E+02                                 1.907931                            1.723985      -1.374469       2.202532                    0.992987       4.008154      11.641125       0.466768       1.305039      -0.700131      -0.030554      -0.009520       0.008922       0.033223       0.001250      -0.006706       0.009384       0.001694      -0.018257      -0.014407       0.004483       0.009924              2.034368       2.741998       0.457471      -0.535796       1.751089      -0.155330       1.610017           0.000676
          100              H       6.357837       9.955112      19.891478       0.101146       1.237086 0.95547537E+01  0.98081943E+02                                 1.894015                            1.799173      -1.210489       2.291195                    0.994512       3.799862      10.885906       0.469655       1.270450      -0.710059      -0.012562      -0.030538      -0.009012       0.034228       0.003841      -0.005694       0.009897      -0.004222      -0.015058      -0.014394       0.003578       0.010815              1.913996       1.791225       0.333133      -0.037353       2.398085       0.193173       1.552678           0.000236
          101              H      -0.372935      13.495848      14.581690       0.141308       1.105484 0.84831336E+01  0.84162545E+02                                 1.749707                            1.694281      -1.088153       2.383153                    0.997247       3.349006       9.298900       0.486517       1.268954      -0.713368       0.012411       0.018682       0.039115       0.045089      -0.001797       0.009278       0.005421      -0.005889       0.036055      -0.013762      -0.002796       0.016558              1.751428       1.534314       0.120834       0.148497       1.664063       0.142875       2.055908           0.000106
          102              H      -1.320977      14.245414      10.697703       0.125077       1.041226 0.76644722E+01  0.74005174E+02                                 1.666990                            1.597221      -0.838365       2.488624                    0.999412       3.287581       8.953740       0.508215       1.248185      -0.717578      -0.010385       0.026689      -0.029317       0.040984       0.000163       0.007556      -0.006055      -0.016043       0.031237      -0.015636       0.000329       0.015307              1.685796       1.385206      -0.055869       0.106089       1.793384      -0.350950       1.878799           0.000072
          103              H      -1.459731      12.000382      10.234527       0.102172       1.103924 0.79026563E+01  0.78213004E+02                                 1.827729                            1.688050      -1.284503       2.259883                    0.993173       3.848982      11.220693       0.457690       1.352163      -0.691478      -0.005074      -0.007968      -0.036658       0.037855      -0.002899       0.002448      -0.002184      -0.025824       0.032652      -0.018838       0.006492       0.012347              1.920776       1.576314       0.151474       0.302230       1.607634       0.378626       2.578381           0.000349
          104              H      -1.316488      10.453601      12.028638       0.101831       1.068728 0.81174803E+01  0.81589419E+02                                 1.835102                            1.747615      -1.502654       2.149399                    0.991481       4.175892      12.623264       0.431909       1.410918      -0.678212      -0.007483      -0.032577      -0.006267       0.034008       0.001209       0.000354      -0.003353      -0.017107       0.020412      -0.012060       0.002618       0.009441              1.863094       1.597448       0.225064       0.117385       2.356735       0.113152       1.635100           0.000461
          105              H       1.945347       4.585363      14.827229       0.130212       1.054441 0.80722051E+01  0.79454213E+02                                 1.713268                            1.664470      -1.115099       2.359310                    0.997010       3.476893       9.758166       0.483493       1.287037      -0.707659      -0.035438      -0.019670       0.009097       0.041539       0.004650      -0.005588       0.003743       0.015997      -0.023361      -0.012272      -0.001825       0.014096              1.712417       2.075025       0.184753      -0.113531       1.624869       0.053749       1.437358           0.000188
          106              H       5.636678       4.053886      13.270286       0.131260       1.121175 0.82502992E+01  0.81180589E+02                                 1.754549                            1.659823      -1.006613       2.415081                    0.997730       3.350252       9.225270       0.497094       1.252233      -0.716658       0.027522      -0.025340      -0.018772       0.041856      -0.001645      -0.012854       0.006294       0.003270      -0.024531      -0.016953       0.001783       0.015170              1.778172       1.935358      -0.332037      -0.273100       1.843144       0.294995       1.556014           0.000048
          107              H       6.225972       6.201786      13.895296       0.098318       1.194412 0.84327996E+01  0.83953866E+02                                 1.851712                            1.686841      -1.208795       2.289914                    0.994521       3.745268      10.587241       0.486216       1.265341      -0.710347       0.034908       0.008343      -0.012674       0.038063       0.001457      -0.012484       0.008270       0.004246      -0.019206      -0.017613       0.003426       0.014187              1.960091       2.722603       0.498245      -0.252272       1.707816      -0.080728       1.449855           0.000201
          108              H       4.686222       7.570797      15.044866       0.102585       1.193793 0.92723114E+01  0.94150083E+02                                 1.826928                            1.755546      -1.200145       2.295440                    0.995705       3.696623      10.416034       0.483956       1.246429      -0.715889       0.011093       0.034078       0.012339       0.037903       0.003961      -0.002687       0.014335      -0.008248      -0.026543      -0.017932       0.001031       0.016901              1.834716       1.814747       0.344743       0.012739       2.196732       0.130108       1.492668           0.000244
          109              H      -0.500069       4.042890      20.346284       0.131805       1.042392 0.78588747E+01  0.76585685E+02                                 1.681317                            1.627809      -1.068248       2.382111                    0.997620       3.380457       9.339292       0.497097       1.264381      -0.713151      -0.017193      -0.017887      -0.032521       0.040904      -0.000402       0.010101       0.001890      -0.006498       0.031044      -0.012942      -0.001957       0.014898              1.684785       1.481329       0.129490       0.253521       1.603867       0.127621       1.969158           0.000416
          110              H       0.716953       3.329978      24.085179       0.133122       1.016965 0.72493384E+01  0.69531773E+02                                 1.684153                            1.585485      -0.870857       2.477728                    0.999208       3.350694       9.313399       0.491093       1.300341      -0.705137       0.006678      -0.029261       0.030039       0.042464       0.001548       0.005830      -0.008125      -0.013685       0.028713      -0.014021      -0.001385       0.015406              1.725066       1.369270      -0.077866       0.169670       1.834095      -0.427596       1.971833           0.000223
          111              H       1.059428       5.640986      24.378152       0.098023       1.080465 0.77359449E+01  0.75532303E+02                                 1.749297                            1.630269      -1.014104       2.383185                    0.997137       3.659518      10.315445       0.486912       1.288358      -0.705664       0.011440       0.012253       0.034128       0.038023       0.003868       0.007335       0.000254      -0.032951       0.029099      -0.023368       0.010544       0.012824              1.824491       1.591061       0.128010       0.387193       1.491619       0.282950       2.390794           0.000366
          112              H       0.707050       7.145615      22.692859       0.110284       1.112222 0.84791260E+01  0.84540521E+02                                 1.777024                            1.706785      -1.033114       2.381563                    0.997331       3.598364      10.183359       0.476820       1.288362      -0.707071       0.006194       0.034234       0.012552       0.036985       0.002757       0.006665       0.005656      -0.025066       0.018510      -0.017544       0.002544       0.015000              1.787908       1.527022       0.197867       0.089757       2.269985       0.055672       1.566716           0.000136
          113              C       4.876014       7.642271      21.652107       0.178863      36.782913 0.39429016E+03  0.90595229E+04                                 9.828981                            6.769452       0.048388       2.029684                    0.999660      26.177147      74.757926       0.611638       0.435835      -1.050588      -0.020080       0.043601       0.039548       0.062196      -0.016301       0.006429       0.027320      -0.021961       0.037453      -0.034877      -0.002018       0.036895             12.068396      13.686595      -7.224861       1.472937      12.684791       1.196440       9.833801          -0.001919
          114              C       3.965879       7.900679      20.563921      -0.158912      34.443854 0.46882176E+03  0.11264446E+05                                 9.250435                            7.261425       0.036414       1.979253                    0.999387      30.325592      88.973071       0.604417       0.421762      -1.057746      -0.019211       0.013390      -0.003463       0.023672       0.015514       0.002379      -0.016693       0.001500       0.035198      -0.026667       0.003564       0.023104             10.437970       9.794370      -2.664324       2.301993       9.729462       2.983597      11.790078           0.007417
          115              C       3.181738       8.959968      20.882006      -0.169721      32.733673 0.44706737E+03  0.10613525E+05                                 8.917074                            7.072756       0.163139       2.024617                    0.999558      29.928460      87.245026       0.614871       0.419600      -1.059244       0.004810      -0.010008      -0.022527       0.025115       0.019487      -0.000880      -0.012181      -0.007840       0.045872      -0.028713       0.004294       0.024420              9.992035      10.106902      -3.056127       2.483186       9.505745       1.870900      10.363457           0.003811
          116              C       3.563580       9.381484      22.171088       0.191690      35.666505 0.38519870E+03  0.88094447E+04                                 9.660675                            6.708156      -0.015192       2.011059                    0.999595      26.050804      74.507450       0.611349       0.438079      -1.048015       0.051093      -0.039206       0.013950       0.065895      -0.020402       0.014543      -0.003852      -0.004502      -0.003551      -0.023558      -0.003467       0.027025             11.831988       9.705169      -5.180969      -0.371389      14.061187       4.541167      11.729609           0.002515
          117              C       2.991508      10.466430      22.860272      -0.041500      48.865438 0.47733052E+03  0.11408248E+05                                11.502502                            7.278595      -0.006464       1.995651                    0.999197      27.944740      79.195178       0.615743       0.416205      -1.071708      -0.014908       0.030063      -0.019704       0.038914       0.034480      -0.000083      -0.032465       0.034524      -0.127173      -0.061886      -0.000935       0.062821             15.254124      11.349803      -4.894692       3.101765      13.580903       3.094868      20.831666           0.095327
          118              C       3.317018      10.860456      24.191207       0.190696      39.103911 0.38954960E+03  0.89132402E+04                                10.234113                            6.699844      -0.074218       1.985390                    0.999539      26.202811      74.392766       0.619491       0.432114      -1.054063       0.038780       0.001534       0.028857       0.048363       0.011904      -0.007109      -0.004563      -0.030045       0.003856      -0.021089       0.000227       0.020861             13.840751       8.506243      -1.102483       4.480575       7.760999       3.764013      25.255011          -0.013139
          119              C       2.574697      11.850102      24.966889      -0.166404      32.161696 0.43740099E+03  0.10273385E+05                                 8.655739                            6.891769       0.260032       2.047142                    0.999782      29.579465      84.309021       0.640412       0.407205      -1.072831       0.014433       0.011255       0.003479       0.018630      -0.008788      -0.019892      -0.007714      -0.023347      -0.105012      -0.044584       0.012451       0.032133              9.690956       8.707185      -2.259013       2.406898       6.820577       1.472226      13.545105          -0.003659
          120              C       3.177797      12.020542      26.135991      -0.173822      33.049381 0.46348021E+03  0.11055353E+05                                 8.882968                            7.148402       0.214349       2.031362                    0.999735      30.038649      86.554383       0.621079       0.413445      -1.067727       0.006132       0.013314      -0.011195       0.018445      -0.006610      -0.021583      -0.009667      -0.021666      -0.077856      -0.039791       0.013734       0.026057              9.956164       8.237501      -1.776636       1.826375       7.632107       2.945700      13.998885          -0.004455
          121              C       4.313499      11.056552      26.135991       0.186973      37.976114 0.40742810E+03  0.94253629E+04                                10.030106                            6.861122      -0.115434       1.969452                    0.999626      26.536023      75.698340       0.611066       0.433282      -1.053589      -0.002051      -0.010563      -0.047031       0.048246       0.003967       0.005665      -0.013489      -0.003308      -0.026341      -0.018953       0.004901       0.014052             13.007234      12.026992      -1.709511       7.594986       7.310768       1.185968      19.683943          -0.012195
          122              C       5.213096      10.897109      27.238128      -0.038970      46.527128 0.48137773E+03  0.11535532E+05                                11.167957                            7.326215       0.051853       2.014629                    0.999327      28.025536      79.670373       0.611294       0.418124      -1.069897       0.006318       0.033376       0.021748       0.040335       0.040827      -0.048315      -0.015480      -0.032768       0.000976      -0.063988      -0.005932       0.069920             14.424193      13.184861      -4.624475       4.156783      13.557929       3.681782      16.529789           0.091656
          123              C       6.152268       9.859813      27.321834       0.192799      35.048215 0.38310491E+03  0.87495321E+04                                 9.562069                            6.698936       0.017851       2.024497                    0.999609      25.958453      74.189639       0.610539       0.439264      -1.047320       0.018540      -0.042752      -0.044089       0.064151      -0.010392       0.000642       0.014948      -0.013255       0.056224      -0.023370      -0.003467       0.026837             11.660078      12.198034      -6.773630       0.731147      13.479311       2.284881       9.302888          -0.001799
          124              C       6.988210       9.568417       0.538512      -0.168858      33.615260 0.46749594E+03  0.11223082E+05                                 9.125517                            7.279520       0.041775       1.984895                    0.999093      30.164087      88.421659       0.600223       0.425068      -1.055829       0.013508      -0.016685       0.010200       0.023767       0.027024       0.002844      -0.008223       0.018981       0.045472      -0.037547       0.015452       0.022095             10.288987       9.165556      -3.010150       0.617287      10.470673       3.330916      11.230732           0.004449
          125              C       7.775430       8.518292       0.248330      -0.163550      32.223312 0.44227035E+03  0.10454577E+05                                 8.744697                            6.986480       0.155053       2.017543                    0.999771      29.794991      86.216361       0.626076       0.413867      -1.064600      -0.008960       0.012909       0.016918       0.023090       0.014416       0.009356      -0.004463       0.004499       0.044427      -0.024322       0.005748       0.018574              9.725726       9.031938      -3.398494       0.956294       9.735580       2.366295      10.409661           0.002749
          126              C       7.491834       8.100441      26.833546       0.192712      36.601201 0.37908423E+03  0.86200599E+04                                 9.815658                            6.633578       0.034406       2.029785                    0.999687      25.772779      73.086853       0.618786       0.435303      -1.051501      -0.043474       0.037692      -0.010628       0.058512      -0.027420       0.015462      -0.006569      -0.004241      -0.022150      -0.026878      -0.009748       0.036626             12.519127      10.030772      -5.981767      -1.959500      14.417925       6.545619      13.108683           0.001052
          127              C       8.028026       7.064978      26.071816      -0.030251      47.458826 0.45135698E+03  0.10645550E+05                                11.284958                            7.080979      -0.019412       1.996723                    0.999203      27.532272      77.699776       0.623391       0.416579      -1.070671       0.012884      -0.027836       0.017729       0.035428       0.035763      -0.004169      -0.043669       0.030362      -0.170447      -0.078993       0.005220       0.073773             14.992933      11.244283      -4.951301       1.861232      13.102246       4.925359      20.632269           0.081769
          128              C       7.736227       6.713103      24.757622       0.189532      37.595338 0.37744889E+03  0.85753805E+04                                 9.953122                            6.589869      -0.077834       1.986288                    0.999585      26.060362      73.920183       0.624862       0.431446      -1.053625      -0.038974       0.001229      -0.033937       0.051693       0.013629      -0.006932      -0.001926      -0.021299       0.015551      -0.021023       0.004218       0.016805             13.215332       8.689424      -1.183783       3.949120       7.501682       4.066492      23.454889          -0.011047
          129              C       8.438153       5.659313      24.046116      -0.166245      32.534095 0.44318931E+03  0.10472989E+05                                 8.824008                            6.999254       0.264684       2.054125                    0.999769      29.704605      85.707140       0.625287       0.414520      -1.065069      -0.014205      -0.015416      -0.001960       0.021054       0.001598      -0.024056      -0.008865      -0.037864      -0.072454      -0.041625       0.008313       0.033312              9.912426       9.819473      -2.742018       2.410901       7.016892       1.087469      12.900912          -0.004450
          130              C       7.813627       5.536523      22.885384      -0.169113      31.826627 0.43834804E+03  0.10329723E+05                                 8.681289                            6.957408       0.253735       2.050136                    0.999781      29.653833      85.429023       0.627667       0.414102      -1.065385      -0.004749      -0.012888       0.015402       0.020637       0.002406      -0.022836      -0.006332      -0.021700      -0.090071      -0.041768       0.013623       0.028145              9.710635       8.780681      -1.864541       2.102944       7.368364       2.338328      12.982861          -0.003455
          131              C       6.779522       6.531668      22.835160       0.189370      36.805799 0.38829336E+03  0.88976335E+04                                 9.869775                            6.723245      -0.123640       1.972708                    0.999633      26.295529      75.270918       0.612297       0.436545      -1.048978       0.005455       0.011424       0.040608       0.042536       0.010906       0.005793      -0.012965      -0.002001      -0.020640      -0.020674       0.004292       0.016382             12.767332      12.535178      -2.086584       7.016638       6.933519       0.604659      18.833300          -0.009960
          132              C       5.888692       6.694776      21.738604      -0.038749      47.595125 0.47805252E+03  0.11445234E+05                                11.334082                            7.312286       0.015630       2.004347                    0.999382      27.976183      79.702762       0.609951       0.419432      -1.068200       0.006125      -0.026551      -0.021694       0.034830       0.041134      -0.040710      -0.010963      -0.045810       0.013628      -0.063876       0.001123       0.062753             14.676335      14.247771      -5.026398       4.316711      12.408163       2.907277      17.373072           0.090680
          133              C       1.993605      11.291135      22.140396       0.070109      38.535912 0.43864207E+03  0.10304966E+05                                 9.995797                            7.040990      -0.307573       1.906530                    0.998806      27.159664      77.301753       0.615150       0.423827      -1.062655       0.011947      -0.008103       0.013916       0.020051      -0.024686       0.015428      -0.005516      -0.004934       0.034951      -0.032142       0.001548       0.030594             12.455057      14.639482      -1.966607       5.674278      12.780408      -3.668968       9.945282           0.003170
          134              C       2.345690      12.601501      21.774877      -0.156602      36.949664 0.48365637E+03  0.11697094E+05                                 9.723010                            7.399997       0.008298       1.971346                    0.998995      30.332014      88.919153       0.596496       0.424578      -1.057309      -0.024993       0.016686      -0.007555       0.030986       0.011812      -0.011893       0.032288       0.028576       0.013153      -0.044801       0.016343       0.028459             11.312788      10.433894      -1.573978       3.001989      15.078622      -4.941657       8.425847           0.012433
          135              C       1.496186      13.406047      20.968503       0.020538      36.914215 0.40898714E+03  0.93882520E+04                                 9.587428                            6.706462       0.037038       2.031350                    0.999188      26.183812      72.314982       0.647027       0.412390      -1.076028      -0.006906      -0.030782       0.021990       0.038455      -0.008203       0.006056       0.004175       0.014897       0.053011      -0.020950       0.001427       0.019524             11.769848      10.616130       1.519403       2.390172      17.485459      -3.907649       7.207955           0.000722
          136              C       0.292295      12.880068      20.552761      -0.082546      30.982025 0.40610947E+03  0.93981322E+04                                 8.609177                            6.761984       0.096323       2.018589                    0.999642      28.374736      81.264712       0.626861       0.422218      -1.059196       0.007074      -0.004409       0.014188       0.016456      -0.024116      -0.010741       0.003451      -0.010906       0.068133      -0.036755       0.007782       0.028973              9.483629      10.598453       2.270334       2.364488      11.783846      -1.607950       6.068589           0.008047
          137              C      -0.077032      11.613687      20.951762      -0.076234      33.261907 0.41961505E+03  0.98151118E+04                                 9.082352                            6.892789       0.007991       1.982633                    0.999420      29.015542      84.235762       0.616725       0.424590      -1.055053       0.027111       0.013462       0.016554       0.034500       0.003771       0.006208       0.006389       0.010424      -0.003769      -0.009580      -0.002498       0.012077             10.403168      12.621591       0.971525       3.913972      11.354022      -1.968169       7.233892           0.000871
          138              C       0.752404      10.829300      21.716282      -0.153257      34.319909 0.44642661E+03  0.10600263E+05                                 9.208956                            7.064546       0.112832       2.003575                    0.999272      30.145709      88.042326       0.615304       0.419227      -1.058904      -0.008482       0.027716      -0.009113       0.030383       0.010715      -0.019912       0.002880      -0.038095      -0.005994      -0.033556       0.010385       0.023171             10.610584      13.969010      -0.096654       4.873076       9.898938      -1.929128       7.963804           0.006749
          139              C       1.891672      14.776891      20.589033       0.574673      24.004750 0.26319960E+03  0.55092076E+04                                 7.660008                            5.732560      -0.058559       2.029998                    0.999678      22.655362      63.351960       0.624970       0.468213      -1.023894       0.001589       0.034470      -0.016162       0.038103      -0.050493      -0.055398       0.047415       0.123327       0.091141      -0.101409      -0.017475       0.118884              8.999979       6.940256       1.888556       1.343927      14.019532      -2.271078       6.040150          -0.000318
          140              C       5.059810      11.831776       0.496659       0.076434      36.737108 0.44466452E+03  0.10502417E+05                                 9.753500                            7.134143      -0.277840       1.916444                    0.998845      27.323004      78.468837       0.604181       0.429222      -1.057253      -0.006654      -0.005177      -0.013817       0.016186      -0.012751      -0.001231       0.029650      -0.015895       0.028011      -0.028605      -0.009322       0.037927             12.059565       6.078521       0.495496      -1.576342      14.485256       3.964479      15.614918           0.004174
          141              C       5.260309      13.193456       0.231588      -0.165997      34.740437 0.47797150E+03  0.11513255E+05                                 9.275345                            7.323245       0.070213       1.990653                    0.999336      30.201489      88.052851       0.604329       0.420762      -1.060825      -0.003321       0.017437       0.006963       0.019067      -0.001210       0.000037      -0.022566       0.052146       0.010415      -0.039642       0.015249       0.024393             10.574124       5.694984       1.069871      -0.753387      15.697503       3.070314      10.329885           0.010165
          142              C       5.069854      14.098800       1.305823       0.018117      36.554810 0.43111430E+03  0.10021504E+05                                 9.539000                            6.895418       0.118527       2.051825                    0.999079      26.493889      73.491958       0.637097       0.413581      -1.075885      -0.008809      -0.033746       0.005830       0.035361      -0.012075      -0.007114       0.009823       0.029999      -0.007043      -0.021010      -0.003315       0.024325             11.676938       5.539119       1.427567      -1.435355      18.720071      -0.350371      10.771623           0.002467
          143              C       4.721663      13.620470       2.555842      -0.090467      29.568538 0.40519924E+03  0.93717438E+04                                 8.327744                            6.750845       0.151213       2.036070                    0.999737      28.372180      81.232473       0.627878       0.421773      -1.059483      -0.008942      -0.009765      -0.018959       0.023125      -0.006440       0.003852       0.022413       0.040296      -0.016227      -0.035585       0.011720       0.023864              9.106398       5.198882       1.265522      -1.438106      11.985719      -1.445567      10.134592           0.010925
          144              C       4.595230      12.299109       2.829283      -0.074937      31.690089 0.43181097E+03  0.10165430E+05                                 8.770534                            6.982250       0.102828       2.013671                    0.999679      28.973372      84.179135       0.614534       0.423378      -1.056593      -0.003692       0.007353      -0.026647       0.027889      -0.010851      -0.001236       0.005741       0.002625       0.042288      -0.018363       0.002104       0.016259              9.891449       5.655891       1.248840      -1.702914      11.435037       0.215801      12.583419          -0.000703
          145              C       4.718829      11.379104       1.771790      -0.156596      34.693238 0.49450580E+03  0.12068745E+05                                 9.389728                            7.526247      -0.068151       1.945630                    0.998417      30.840612      91.880984       0.584250       0.429553      -1.050500      -0.014786       0.027893       0.009914       0.033089      -0.008523       0.012975      -0.011447      -0.010335      -0.066879      -0.028732       0.002024       0.026708             10.704069       6.163189       0.798954      -2.388966      11.203267       2.065106      14.745751           0.012918
          146              C       5.245833      15.585102       1.046332       0.565600      24.107880 0.26827691E+03  0.56322494E+04                                 7.656039                            5.763204      -0.013616       2.043310                    0.999590      22.701713      63.204455       0.628393       0.464276      -1.027902      -0.012175       0.037456      -0.011492       0.041027      -0.004590       0.073942       0.012553       0.144084       0.156735      -0.100232      -0.023018       0.123249              9.120268       6.325144       0.660420      -1.876261      14.954215      -1.294598       6.081444           0.000046
          147              C       9.029788       6.238439      26.797273       0.071027      37.073364 0.44732208E+03  0.10563196E+05                                 9.755180                            7.126202      -0.340933       1.895128                    0.998572      27.280990      77.912589       0.609262       0.425723      -1.061198      -0.013749       0.006340      -0.014004       0.020623      -0.028638       0.017677      -0.001743      -0.002637       0.005133      -0.033660      -0.000195       0.033854             11.714773      14.253607      -2.259187       4.107342      12.381374      -3.376249       8.509336           0.002185
          148              C       8.697066       4.931739      27.213016      -0.164801      35.034443 0.47841061E+03  0.11522483E+05                                 9.318543                            7.320089       0.117027       2.003126                    0.999511      30.210983      87.975713       0.605477       0.420013      -1.061665       0.022239      -0.014895      -0.001159       0.026792       0.018369      -0.006557       0.027157       0.029748       0.013390      -0.042098       0.016055       0.026043             10.594232       9.679222      -1.604247       2.032379      14.601667      -4.587799       7.501807           0.008303
          149              C       9.627354       4.136357       0.000000       0.019887      35.987036 0.41492296E+03  0.95571309E+04                                 9.431095                            6.760097       0.012270       2.021210                    0.999057      26.308330      72.739708       0.643838       0.413019      -1.075815       0.011315       0.030919      -0.015044       0.036198      -0.008957       0.009683       0.005624       0.003653       0.065175      -0.022529      -0.002237       0.024765             11.482429      10.778162       1.417896       1.360293      16.948504      -4.234276       6.720621           0.002776
          150              C      10.888969       4.609188       0.242749      -0.084133      29.819301 0.39596436E+03  0.91096380E+04                                 8.373183                            6.673136       0.083869       2.015605                    0.999648      28.289959      80.901644       0.631286       0.421731      -1.059031      -0.012869       0.006481      -0.012542       0.019103      -0.018489       0.006757       0.005307       0.002363       0.062190      -0.030307       0.008047       0.022260              9.109143      10.452776       1.979165       1.058195      11.444574      -2.116112       5.430078           0.003986
          151              C      -0.530184       5.873736      27.762689      -0.082927      32.185142 0.42554853E+03  0.99613976E+04                                 8.793442                            6.884928       0.105918       2.006922                    0.999744      29.069537      83.667303       0.626403       0.417716      -1.062292      -0.028233      -0.011645      -0.009117       0.031872       0.000511       0.022396      -0.001813       0.027335      -0.030058      -0.022512      -0.008419       0.030931              9.820754      12.456992       1.526191       2.080195      11.022990      -1.873455       5.982280          -0.000042
          152              C      10.316380       6.696609      27.079085      -0.170102      34.513550 0.48570842E+03  0.11757427E+05                                 9.209163                            7.363104       0.082404       1.982919                    0.999447      30.832711      90.384555       0.604494       0.418579      -1.061234       0.012449      -0.028779       0.009315       0.032711       0.009305      -0.010101      -0.015067      -0.056707      -0.017485      -0.029856      -0.009082       0.038938             10.239046      14.625581       0.095231       3.301342       9.436898      -1.524747       6.654659           0.006874
          153              C       9.190840       2.738022       0.393421       0.572843      23.556538 0.26121171E+03  0.54538535E+04                                 7.557175                            5.699540      -0.065680       2.029333                    0.999448      22.594631      62.974681       0.629038       0.466357      -1.025548      -0.007102      -0.032393       0.016491       0.037036      -0.056577      -0.059050       0.043563       0.128757       0.077500      -0.102597      -0.021751       0.124348              8.940592       6.557920       1.835760       1.142826      13.947303      -2.668790       6.316554          -0.000568
          154              C       6.016656       5.743616      20.597404       0.075521      37.190878 0.45153034E+03  0.10681982E+05                                 9.794232                            7.168878      -0.279344       1.915936                    0.998732      27.216294      77.665985       0.606589       0.426822      -1.061069       0.005175       0.011474       0.013715       0.018615      -0.019027      -0.002037       0.024214      -0.007174       0.056407      -0.033263      -0.003387       0.036650             12.055056       6.017900       0.395871      -1.416769      14.335382       4.910270      15.811885           0.005484
          155              C       5.750750       4.385601      20.700642      -0.162858      33.994247 0.44984360E+03  0.10673563E+05                                 9.117279                            7.093025       0.149767       2.019386                    0.999660      29.716182      86.011069       0.615496       0.419404      -1.061592       0.004914      -0.017644      -0.022804       0.029249      -0.003334       0.004251      -0.027473       0.054804       0.027463      -0.045748       0.017581       0.028167             10.487439       5.498794       0.861380      -1.108200      15.421173       3.807764      10.542349           0.010320
          156              C       6.004549       3.527907      19.654310       0.029524      33.881828 0.38987944E+03  0.88518302E+04                                 9.067351                            6.556710       0.054990       2.039569                    0.999107      25.904390      71.377716       0.652425       0.413498      -1.074261       0.007417       0.036256       0.006894       0.037644      -0.010391       0.003274       0.011908       0.040964      -0.045053      -0.027585      -0.002895       0.030480             11.002099       5.282437       1.072157      -1.768413      17.161137       0.793210      10.562723           0.002678
          157              C       6.439825       3.940260      18.476837      -0.081763      29.054455 0.39348840E+03  0.90265715E+04                                 8.214163                            6.639359       0.188809       2.052899                    0.999702      27.930490      79.415361       0.635570       0.420099      -1.061457       0.006346       0.014261       0.006199       0.016795      -0.006958       0.019413       0.018695       0.019393      -0.043932      -0.035722       0.009341       0.026381              8.941423       5.095030       0.999298      -1.845875      11.591403      -0.348107      10.137837           0.010994
          158              C       6.649689       5.322100      18.317794      -0.079059      31.036409 0.42393529E+03  0.99069005E+04                                 8.565259                            6.862739       0.141234       2.020013                    0.999773      28.797204      82.614138       0.629131       0.416607      -1.063784      -0.005926      -0.020948       0.031963       0.038673       0.006964      -0.005985      -0.013066      -0.015555       0.036079      -0.016499      -0.006578       0.023077              9.534384       5.624257       0.862746      -2.148259      11.030876       0.974088      11.948019           0.000008
          159              C       6.450267       6.218280      19.311113      -0.168286      32.883536 0.47031977E+03  0.11287209E+05                                 8.896988                            7.225846       0.225171       2.032592                    0.999765      30.383940      88.520907       0.613052       0.416309      -1.063284       0.003442      -0.019757      -0.004826       0.020627       0.007107       0.000551      -0.028071      -0.032500      -0.055275      -0.032631      -0.007325       0.039956              9.956403       5.824162       0.466851      -2.292619      10.297552       2.186285      13.747495           0.009616
          160              C       5.793176       2.028776      19.899849       0.569110      23.872518 0.26554705E+03  0.55580871E+04                                 7.585408                            5.726591      -0.024620       2.041612                    0.999542      22.579600      62.673029       0.631888       0.463108      -1.029033       0.007344      -0.040743       0.007488       0.042072      -0.008140       0.077344       0.010960       0.146767       0.174529      -0.104792      -0.024127       0.128920              8.963355       6.270177       0.840671      -1.986119      14.626035      -0.719433       5.993853          -0.000140
          161              C      11.528982       0.183268      27.196274       0.517359      23.334450 0.27803955E+03  0.58906780E+04                                 7.402535                            5.881169       0.090709       2.083032                    0.999509      22.943701      64.208371       0.619720       0.466500      -1.026486      -0.036213       0.026307      -0.129281       0.136810       0.009093       0.012712       0.054520      -0.243988      -0.140155      -0.101641      -0.058669       0.160310              8.115052      11.733179      -0.104401      -0.856443       4.956107      -1.428944       7.655870           0.023944
          162              C       2.873364      18.048223      27.196274       0.519945      23.619075 0.28407824E+03  0.60278857E+04                                 7.410955                            5.923758       0.192302       2.117703                    0.999373      22.735152      62.881529       0.623148       0.463221      -1.032247       0.036489      -0.036114      -0.125494       0.135589       0.016017      -0.022313      -0.071492      -0.231633      -0.065092      -0.110590      -0.046977       0.157567              8.028433      12.470047      -0.305404       0.746086       5.049756       1.038302       6.565497           0.047189
          163              C      -0.454603      17.291326      21.596303       0.521174      23.589631 0.28521700E+03  0.60736583E+04                                 7.461362                            5.970529       0.134973       2.098257                    0.999377      22.914055      64.023370       0.613691       0.468685      -1.026589       0.036111      -0.046941       0.128433       0.141430       0.009724       0.011000       0.072150      -0.233540      -0.079197      -0.105109      -0.053716       0.158824              8.109818      12.334276      -0.231449      -0.775656       5.115379      -1.203387       6.879800           0.050167
          164              C      -0.950135      17.846628      20.195612       0.553295      22.033903 0.25552016E+03  0.52968671E+04                                 7.119145                            5.655581       0.124623       2.107729                    0.999162      22.128366      61.119992       0.629436       0.469419      -1.025582      -0.034973       0.041201      -0.123645       0.134940       0.029538       0.025424       0.062637      -0.236228      -0.091916      -0.111298      -0.048307       0.159605              7.723838      11.739426      -0.485918      -0.919871       4.821968      -1.082394       6.610118           0.042058
          165              C       9.524687      10.684519       7.701007       0.178864      36.782747 0.39428783E+03  0.90594631E+04                                 9.828990                            6.769456       0.048372       2.029679                    0.999660      26.177077      74.757896       0.611634       0.435838      -1.050585       0.020081      -0.043604       0.039548       0.062198      -0.016298      -0.006427      -0.027317      -0.021961       0.037444      -0.034871      -0.002020       0.036891             12.068406      13.686606      -7.224859      -1.472939      12.684783      -1.196453       9.833829          -0.002126
          166              C      -1.338678      10.426111       6.612821      -0.158914      34.444070 0.46882461E+03  0.11264537E+05                                 9.250485                            7.261459       0.036380       1.979240                    0.999387      30.325740      88.973733       0.604414       0.421763      -1.057744       0.019212      -0.013390      -0.003458       0.023671       0.015518      -0.002376       0.016692       0.001501       0.035185      -0.026668       0.003565       0.023103             10.438031       9.794408      -2.664323      -2.302011       9.729500      -2.983634      11.790184           0.007039
          167              C      -0.554537       9.366822       6.930906      -0.169730      32.733886 0.44707120E+03  0.10613634E+05                                 8.917101                            7.072785       0.163124       2.024609                    0.999558      29.928596      87.245375       0.614870       0.419600      -1.059244      -0.004808       0.010010      -0.022523       0.025111       0.019490       0.000881       0.012186      -0.007837       0.045856      -0.028715       0.004292       0.024423              9.992060      10.106891      -3.056118      -2.483162       9.505780      -1.870945      10.363509           0.003415
          168              C      -0.936379       8.945306       8.219988       0.191698      35.666297 0.38519554E+03  0.88093617E+04                                 9.660678                            6.708154      -0.015219       2.011052                    0.999595      26.050708      74.507334       0.611346       0.438083      -1.048012      -0.051094       0.039205       0.013947       0.065895      -0.020398      -0.014542       0.003852      -0.004502      -0.003560      -0.023553      -0.003469       0.027022             11.831994       9.705161      -5.180974       0.371405      14.061199      -4.541193      11.729621           0.002332
          169              C      -0.364307       7.860360       8.909172      -0.041521      48.865833 0.47733486E+03  0.11408378E+05                                11.502559                            7.278625      -0.006472       1.995647                    0.999197      27.944880      79.195668       0.615742       0.416205      -1.071708       0.014906      -0.030066      -0.019707       0.038916       0.034479       0.000079       0.032463       0.034522      -0.127171      -0.061884      -0.000934       0.062818             15.254203      11.349840      -4.894710      -3.101772      13.580978      -3.094915      20.831792           0.094874
          170              C      -0.689817       7.466334      10.240107       0.190703      39.103649 0.38954589E+03  0.89131417E+04                                10.234108                            6.699838      -0.074238       1.985384                    0.999539      26.202687      74.392563       0.619488       0.432117      -1.054060      -0.038785      -0.001538       0.028856       0.048367       0.011908       0.007111       0.004565      -0.030055       0.003849      -0.021094       0.000225       0.020869             13.840747       8.506228      -1.102474      -4.480571       7.761001      -3.764031      25.255012          -0.013265
          171              C       0.052504       6.476688      11.015789      -0.166412      32.161942 0.43740476E+03  0.10273499E+05                                 8.655803                            6.891821       0.259994       2.047128                    0.999782      29.579593      84.309597       0.640406       0.407208      -1.072829      -0.014443      -0.011264       0.003473       0.018643      -0.008785       0.019890       0.007721      -0.023352      -0.105019      -0.044586       0.012451       0.032135              9.691029       8.707218      -2.259017      -2.406903       6.820631      -1.472258      13.545237          -0.003916
          172              C      -0.550596       6.306248      12.184891      -0.173833      33.049679 0.46348505E+03  0.11055498E+05                                 8.883015                            7.148436       0.214358       2.031362                    0.999735      30.038856      86.555123       0.621078       0.413445      -1.067727      -0.006140      -0.013321      -0.011203       0.018457      -0.006609       0.021584       0.009666      -0.021676      -0.077852      -0.039791       0.013731       0.026061              9.956217       8.237536      -1.776650      -1.826377       7.632155      -2.945719      13.998960          -0.004528
          173              C      10.087202       7.270238      12.184891       0.186979      37.976075 0.40742711E+03  0.94253359E+04                                10.030103                            6.861117      -0.115425       1.969453                    0.999626      26.536013      75.698335       0.611066       0.433282      -1.053589       0.002049       0.010562      -0.047033       0.048248       0.003967      -0.005667       0.013494      -0.003314      -0.026349      -0.018958       0.004900       0.014059             13.007230      12.026984      -1.709518      -7.594985       7.310767      -1.185957      19.683939          -0.012229
          174              C       9.187605       7.429681      13.287028      -0.038991      46.527906 0.48138690E+03  0.11535796E+05                                11.168015                            7.326242       0.051871       2.014629                    0.999327      28.025879      79.671257       0.611298       0.418119      -1.069901      -0.006317      -0.033376       0.021747       0.040334       0.040817       0.048308       0.015470      -0.032776       0.000997      -0.063984      -0.005918       0.069902             14.424274      13.184935      -4.624528      -4.156801      13.558012      -3.681791      16.529877           0.091402
          175              C       8.248433       8.466977      13.370734       0.192794      35.048739 0.38311082E+03  0.87496987E+04                                 9.562136                            6.698968       0.017843       2.024487                    0.999609      25.958730      74.190511       0.610541       0.439261      -1.047321      -0.018540       0.042756      -0.044092       0.064155      -0.010396      -0.000647      -0.014949      -0.013257       0.056230      -0.023376      -0.003463       0.026839             11.660171      12.198149      -6.773716      -0.731152      13.479421      -2.284887       9.302944          -0.001827
          176              C       7.412491       8.758373      14.489612      -0.168869      33.615879 0.46750596E+03  0.11223383E+05                                 9.125611                            7.279584       0.041792       1.984894                    0.999093      30.164504      88.423117       0.600222       0.425067      -1.055830      -0.013507       0.016686       0.010199       0.023768       0.027021      -0.002847       0.008217       0.018976       0.045483      -0.037544       0.015457       0.022087             10.289099       9.165684      -3.010228      -0.617289      10.470793      -3.330938      11.230821           0.004553
          177              C       6.625271       9.808498      14.199430      -0.163553      32.223513 0.44227252E+03  0.10454646E+05                                 8.744722                            6.986477       0.155061       2.017543                    0.999771      29.795183      86.217124       0.626079       0.413864      -1.064601       0.008962      -0.012907       0.016919       0.023090       0.014412      -0.009359       0.004463       0.004499       0.044422      -0.024319       0.005744       0.018575              9.725763       9.032005      -3.398539      -0.956332       9.735595      -2.366266      10.409688           0.002822
          178              C       6.908867      10.226349      12.882446       0.192718      36.601382 0.37908582E+03  0.86201021E+04                                 9.815666                            6.633576       0.034390       2.029776                    0.999687      25.772870      73.087050       0.618788       0.435301      -1.051503       0.043478      -0.037690      -0.010628       0.058514      -0.027421      -0.015463       0.006567      -0.004242      -0.022148      -0.026881      -0.009746       0.036627             12.519147      10.030787      -5.981776       1.959504      14.417924      -6.545636      13.108731           0.000955
          179              C       6.372675      11.261812      12.120716      -0.030270      47.459518 0.45136404E+03  0.10645751E+05                                11.285021                            7.081004      -0.019413       1.996719                    0.999203      27.532538      77.700480       0.623394       0.416576      -1.070674      -0.012881       0.027838       0.017732       0.035430       0.035754       0.004164       0.043665       0.030363      -0.170444      -0.078990       0.005228       0.073761             14.993038      11.244366      -4.951332      -1.861259      13.102304      -4.925401      20.632445           0.081429
          180              C       6.664474      11.613687      10.806522       0.189538      37.595448 0.37744916E+03  0.85753939E+04                                 9.953163                            6.589884      -0.077846       1.986282                    0.999585      26.060409      73.920503       0.624859       0.431448      -1.053623       0.038978      -0.001226      -0.033939       0.051698       0.013632       0.006934       0.001927      -0.021300       0.015552      -0.021026       0.004218       0.016808             13.215409       8.689466      -1.183785      -3.949152       7.501712      -4.066525      23.455050          -0.011187
          181              C       5.962548      12.667477      10.095016      -0.166250      32.534328 0.44319275E+03  0.10473099E+05                                 8.824077                            6.999299       0.264663       2.054118                    0.999769      29.704734      85.707871       0.625282       0.414522      -1.065067       0.014210       0.015419      -0.001959       0.021059       0.001596       0.024055       0.008870      -0.037860      -0.072452      -0.041624       0.008313       0.033311              9.912513       9.819554      -2.742040      -2.410929       7.016940      -1.087484      12.901044          -0.004736
          182              C       6.587074      12.790267       8.934284      -0.169119      31.826821 0.43835080E+03  0.10329814E+05                                 8.681359                            6.957455       0.253713       2.050128                    0.999781      29.653926      85.429665       0.627661       0.414105      -1.065382       0.004752       0.012888       0.015404       0.020639       0.002411       0.022839       0.006334      -0.021700      -0.090066      -0.041769       0.013622       0.028148              9.710724       8.780756      -1.864555      -2.102973       7.368416      -2.338354      12.983000          -0.003794
          183              C       7.621179      11.795122       8.884060       0.189377      36.805453 0.38828831E+03  0.88974992E+04                                 9.869771                            6.723236      -0.123663       1.972702                    0.999633      26.295376      75.270691       0.612292       0.436550      -1.048974      -0.005456      -0.011424       0.040608       0.042535       0.010912      -0.005790       0.012971      -0.002000      -0.020642      -0.020680       0.004289       0.016391             12.767341      12.535188      -2.086584      -7.016656       6.933513      -0.604660      18.833324          -0.010114
          184              C       8.512009      11.632014       7.787504      -0.038763      47.595198 0.47805326E+03  0.11445256E+05                                11.334096                            7.312290       0.015638       2.004350                    0.999382      27.976197      79.702807       0.609951       0.419432      -1.068200      -0.006126       0.026551      -0.021694       0.034830       0.041134       0.040710       0.010963      -0.045810       0.013630      -0.063875       0.001123       0.062753             14.676365      14.247800      -5.026399      -4.316736      12.408159      -2.907284      17.373135           0.090214
          185              C       0.633596       7.035655       8.189296       0.070109      38.536039 0.43864417E+03  0.10305023E+05                                 9.995799                            7.040996      -0.307589       1.906524                    0.998806      27.159708      77.301772       0.615152       0.423826      -1.062657      -0.011950       0.008104       0.013914       0.020052      -0.024685      -0.015429       0.005514      -0.004935       0.034948      -0.032141       0.001549       0.030592             12.455049      14.639454      -1.966604      -5.674269      12.780412       3.668968       9.945282           0.003016
          186              C       0.281511       5.725289       7.823777      -0.156597      36.949179 0.48364920E+03  0.11696863E+05                                 9.722881                            7.399909       0.008287       1.971345                    0.998995      30.331768      88.917861       0.596504       0.424574      -1.057313       0.024991      -0.016685      -0.007555       0.030984       0.011810       0.011891      -0.032290       0.028575       0.013163      -0.044802       0.016340       0.028462             11.312627      10.433733      -1.573944      -3.001941      15.078408       4.941582       8.425740           0.012083
          187              C       1.131015       4.920743       7.017403       0.020529      36.913930 0.40898513E+03  0.93881783E+04                                 9.587317                            6.706407       0.037038       2.031347                    0.999188      26.183774      72.314364       0.647036       0.412386      -1.076033       0.006905       0.030780       0.021989       0.038453      -0.008202      -0.006055      -0.004176       0.014895       0.053012      -0.020949       0.001426       0.019524             11.769691      10.615998       1.519347      -2.390151      17.485187       3.907600       7.207888           0.000475
          188              C       2.334906       5.446722       6.601661      -0.082542      30.981435 0.40610049E+03  0.93978556E+04                                 8.609010                            6.761868       0.096313       2.018588                    0.999642      28.374433      81.263073       0.626873       0.422213      -1.059202      -0.007074       0.004410       0.014185       0.016453      -0.024116       0.010742      -0.003452      -0.010903       0.068141      -0.036756       0.007779       0.028976              9.483433      10.598228       2.270243      -2.364448      11.783576       1.607928       6.068495           0.007625
          189              C       2.704233       6.713103       7.000662      -0.076232      33.261363 0.41960746E+03  0.98148638E+04                                 9.082165                            6.892667       0.007990       1.982633                    0.999420      29.015273      84.233955       0.616740       0.424583      -1.055060      -0.027111      -0.013460       0.016550       0.034498       0.003770      -0.006207      -0.006391       0.010423      -0.003756      -0.009580      -0.002495       0.012076             10.402936      12.621279       0.971477      -3.913871      11.353775       1.968140       7.233753           0.000471
          190              C       1.874797       7.497490       7.765182      -0.153257      34.319794 0.44642506E+03  0.10600200E+05                                 9.208869                            7.064490       0.112816       2.003566                    0.999272      30.145713      88.041742       0.615313       0.419222      -1.058910       0.008480      -0.027712      -0.009118       0.030381       0.010713       0.019913      -0.002884      -0.038093      -0.005998      -0.033557       0.010388       0.023168             10.610472      13.968850      -0.096643      -4.873015       9.898837       1.929103       7.963728           0.006341
          191              C       0.735529       3.549899       6.637933       0.574665      24.005021 0.26320352E+03  0.55092996E+04                                 7.660009                            5.732568      -0.058551       2.029998                    0.999678      22.655458      63.351886       0.624976       0.468207      -1.023899      -0.001589      -0.034467      -0.016161       0.038101      -0.050495       0.055400      -0.047418       0.123329       0.091142      -0.101412      -0.017476       0.118889              8.999974       6.940249       1.888549      -1.343931      14.019516       2.271080       6.040157          -0.000531
          192              C       9.340891       6.495014      14.447759       0.076441      36.737258 0.44466614E+03  0.10502469E+05                                 9.753537                            7.134164      -0.277864       1.916435                    0.998845      27.323080      78.469212       0.604179       0.429223      -1.057252       0.006654       0.005178      -0.013819       0.016188      -0.012753       0.001229      -0.029646      -0.015893       0.028011      -0.028605      -0.009317       0.037922             12.059619       6.078536       0.495485       1.576356      14.485334      -3.964505      15.614988           0.004195
          193              C       9.140392       5.133334      14.182688      -0.165992      34.740162 0.47796671E+03  0.11513110E+05                                 9.275301                            7.323210       0.070204       1.990653                    0.999336      30.201313      88.052218       0.604330       0.420762      -1.060824       0.003326      -0.017438       0.006959       0.019068      -0.001212      -0.000041       0.022566       0.052145       0.010418      -0.039642       0.015249       0.024393             10.574075       5.694949       1.069865       0.753384      15.697443      -3.070287      10.329835           0.010147
          194              C       9.330847       4.227990      15.256923       0.018118      36.554871 0.43111484E+03  0.10021519E+05                                 9.539009                            6.895421       0.118527       2.051825                    0.999079      26.493912      73.492021       0.637097       0.413580      -1.075885       0.008811       0.033745       0.005829       0.035360      -0.012075       0.007112      -0.009821       0.029999      -0.007035      -0.021009      -0.003312       0.024322             11.676959       5.539122       1.427578       1.435353      18.720135       0.350376      10.771621           0.002552
          195              C       9.679038       4.706320      16.506942      -0.090471      29.568824 0.40520380E+03  0.93718760E+04                                 8.327792                            6.750877       0.151206       2.036065                    0.999737      28.372385      81.233189       0.627877       0.421772      -1.059483       0.008939       0.009766      -0.018959       0.023124      -0.006440      -0.003853      -0.022415       0.040291      -0.016220      -0.035584       0.011724       0.023860              9.106456       5.198908       1.265538       1.438113      11.985826       1.445584      10.134634           0.011141
          196              C       9.805471       6.027681      16.780383      -0.074940      31.690424 0.43181589E+03  0.10165578E+05                                 8.770595                            6.982287       0.102817       2.013664                    0.999679      28.973623      84.180111       0.614532       0.423378      -1.056592       0.003687      -0.007353      -0.026647       0.027888      -0.010852       0.001235      -0.005740       0.002622       0.042297      -0.018364       0.002104       0.016260              9.891526       5.655924       1.248853       1.702932      11.435138      -0.215806      12.583515          -0.000477
          197              C       9.681872       6.947686      15.722890      -0.156599      34.693549 0.49451071E+03  0.12068898E+05                                 9.389782                            7.526281      -0.068173       1.945621                    0.998417      30.840841      91.881896       0.584249       0.429553      -1.050500       0.014781      -0.027891       0.009913       0.033086      -0.008524      -0.012976       0.011445      -0.010340      -0.066877      -0.028731       0.002023       0.026709             10.704137       6.163218       0.798955       2.388984      11.203353      -2.065136      14.745841           0.013034
          198              C       9.154868       2.741688      14.997433       0.565602      24.107923 0.26827716E+03  0.56322539E+04                                 7.656043                            5.763203      -0.013611       2.043312                    0.999590      22.701691      63.204311       0.628394       0.464275      -1.027902       0.012178      -0.037456      -0.011494       0.041029      -0.004589      -0.073944      -0.012554       0.144082       0.156743      -0.100232      -0.023020       0.123252              9.120285       6.325140       0.660430       1.876259      14.954271       1.294603       6.081444           0.000112
          199              C       5.370913      12.088351      12.846173       0.071031      37.073333 0.44732109E+03  0.10563171E+05                                 9.755192                            7.126205      -0.340949       1.895123                    0.998572      27.280974      77.912649       0.609260       0.425724      -1.061197       0.013749      -0.006339      -0.014006       0.020625      -0.028638      -0.017676       0.001739      -0.002637       0.005136      -0.033661      -0.000191       0.033852             11.714799      14.253677      -2.259227      -4.107387      12.381353       3.376254       8.509367           0.002118
          200              C       5.703635      13.395051      13.261916      -0.164799      35.034224 0.47840714E+03  0.11522378E+05                                 9.318501                            7.320062       0.117034       2.003129                    0.999512      30.210859      87.975253       0.605478       0.420013      -1.061665      -0.022240       0.014894      -0.001163       0.026792       0.018368       0.006555      -0.027159       0.029752       0.013395      -0.042099       0.016055       0.026044             10.594177       9.679220      -1.604245      -2.032388      14.601536       4.587760       7.501774           0.008207
          201              C       4.773347      14.190433      13.951100       0.019877      35.987301 0.41492580E+03  0.95572155E+04                                 9.431141                            6.760117       0.012284       2.021214                    0.999057      26.308447      72.740181       0.643837       0.413018      -1.075815      -0.011316      -0.030918      -0.015049       0.036200      -0.008956      -0.009681      -0.005623       0.003652       0.065162      -0.022525      -0.002235       0.024760             11.482493      10.778254       1.417939      -1.360300      16.948580       4.234290       6.720645           0.002788
          202              C       3.511732      13.717602      14.193849      -0.084145      29.820157 0.39597732E+03  0.91100430E+04                                 8.373455                            6.673321       0.083835       2.015593                    0.999648      28.290418      80.904366       0.631264       0.421740      -1.059021       0.012867      -0.006481      -0.012549       0.019106      -0.018492      -0.006759      -0.005308       0.002369       0.062171      -0.030307       0.008053       0.022254              9.109457      10.453129       1.979258      -1.058229      11.445002       2.116201       5.430239           0.004100
          203              C       3.157385      12.453054      13.811589      -0.082942      32.185942 0.42556028E+03  0.99617770E+04                                 8.793704                            6.885099       0.105886       2.006912                    0.999744      29.069927      83.669836       0.626383       0.417725      -1.062283       0.028232       0.011647      -0.009119       0.031873       0.000511      -0.022396       0.001812       0.027333      -0.030085      -0.022518      -0.008414       0.030932              9.821072      12.457421       1.526257      -2.080277      11.023348       1.873520       5.982447           0.000043
          204              C       4.084321      11.630181      13.127985      -0.170106      34.513714 0.48571026E+03  0.11757495E+05                                 9.209229                            7.363142       0.082401       1.982918                    0.999447      30.832819      90.385273       0.604489       0.418582      -1.061231      -0.012449       0.028780       0.009314       0.032711       0.009306       0.010100       0.015064      -0.056708      -0.017489      -0.029856      -0.009081       0.038937             10.239135      14.625722       0.095172      -3.301404       9.436961       1.524779       6.654722           0.006766
          205              C       5.209861      15.588768      14.344521       0.572865      23.556577 0.26121172E+03  0.54538567E+04                                 7.557209                            5.699558      -0.065660       2.029336                    0.999448      22.594628      62.974810       0.629034       0.466360      -1.025546       0.007099       0.032396       0.016492       0.037039      -0.056585       0.059060      -0.043569       0.128768       0.077521      -0.102610      -0.021755       0.124365              8.940641       6.557951       1.835801      -1.142820      13.947402       2.668805       6.316571          -0.000528
          206              C       8.384045      12.583174       6.646304       0.075527      37.190735 0.45152820E+03  0.10681921E+05                                 9.794216                            7.168866      -0.279346       1.915936                    0.998732      27.216222      77.665776       0.606589       0.426823      -1.061068      -0.005174      -0.011474       0.013714       0.018614      -0.019025       0.002037      -0.024213      -0.007170       0.056400      -0.033259      -0.003387       0.036646             12.055040       6.017891       0.395869       1.416765      14.335334      -4.910267      15.811896           0.005300
          207              C       8.649951      13.941189       6.749542      -0.162858      33.994164 0.44984246E+03  0.10673529E+05                                 9.117266                            7.093016       0.149774       2.019389                    0.999660      29.716115      86.010852       0.615497       0.419404      -1.061592      -0.004911       0.017643      -0.022803       0.029247      -0.003333      -0.004252       0.027473       0.054802       0.027464      -0.045747       0.017580       0.028167             10.487419       5.498787       0.861379       1.108197      15.421125      -3.807760      10.542346           0.009950
          208              C       8.396152      14.798883       5.703210       0.029531      33.881748 0.38987826E+03  0.88517992E+04                                 9.067351                            6.556710       0.054997       2.039572                    0.999107      25.904333      71.377608       0.652423       0.413499      -1.074260      -0.007415      -0.036255       0.006893       0.037642      -0.010391      -0.003273      -0.011907       0.040962      -0.045057      -0.027583      -0.002896       0.030480             11.002095       5.282435       1.072157       1.768412      17.161124      -0.793211      10.562726           0.002445
          209              C       7.960876      14.386530       4.525737      -0.081762      29.054458 0.39348849E+03  0.90265765E+04                                 8.214177                            6.639372       0.188804       2.052897                    0.999702      27.930472      79.415396       0.635568       0.420101      -1.061456      -0.006345      -0.014261       0.006199       0.016795      -0.006958      -0.019415      -0.018695       0.019395      -0.043937      -0.035725       0.009340       0.026384              8.941437       5.095038       0.999299       1.845877      11.591417       0.348115      10.137858           0.010658
          210              C       7.751012      13.004690       4.366694      -0.079060      31.036501 0.42393654E+03  0.99069401E+04                                 8.565282                            6.862754       0.141227       2.020010                    0.999773      28.797270      82.614454       0.629130       0.416608      -1.063783       0.005926       0.020949       0.031964       0.038674       0.006965       0.005984       0.013065      -0.015554       0.036082      -0.016499      -0.006577       0.023076              9.534413       5.624271       0.862745       2.148267      11.030889      -0.974096      11.948080          -0.000252
          211              C       7.950434      12.108510       5.360013      -0.168285      32.883633 0.47032120E+03  0.11287257E+05                                 8.897022                            7.225870       0.225158       2.032587                    0.999765      30.383994      88.521249       0.613049       0.416310      -1.063283      -0.003445       0.019757      -0.004823       0.020627       0.007108      -0.000553       0.028068      -0.032495      -0.055279      -0.032631      -0.007321       0.039952              9.956449       5.824182       0.466847       2.292630      10.297577      -2.186307      13.747587           0.009253
          212              C       8.607525      16.298014       5.948749       0.569116      23.872367 0.26554523E+03  0.55580388E+04                                 7.585364                            5.726561      -0.024634       2.041611                    0.999542      22.579541      62.672787       0.631891       0.463106      -1.029034      -0.007345       0.040740       0.007485       0.042068      -0.008141      -0.077333      -0.010960       0.146754       0.174519      -0.104785      -0.024120       0.128905              8.963294       6.270142       0.840662       1.986108      14.625917       0.719424       5.993824          -0.000361
          213              C       2.871719      18.143522      13.245174       0.517362      23.334236 0.27803690E+03  0.58906048E+04                                 7.402483                            5.881136       0.090748       2.083047                    0.999509      22.943532      64.207694       0.619723       0.466500      -1.026487       0.036212      -0.026306      -0.129278       0.136807       0.009092      -0.012715      -0.054516      -0.243981      -0.140138      -0.101642      -0.058661       0.160303              8.114987      11.733070      -0.104402       0.856428       4.956075       1.428933       7.655817           0.023880
          214              C      11.527337       0.278567      13.245174       0.519941      23.618619 0.28407229E+03  0.60277280E+04                                 7.410892                            5.923720       0.192343       2.117723                    0.999373      22.734780      62.880337       0.623146       0.463224      -1.032245      -0.036486       0.036104      -0.125482       0.135575       0.016013       0.022321       0.071481      -0.231629      -0.065056      -0.110596      -0.046958       0.157554              8.028356      12.469908      -0.305401      -0.746070       5.049717      -1.038294       6.565444           0.047120
          215              C       3.081804       1.035464       7.645203       0.521190      23.588819 0.28520549E+03  0.60733567E+04                                 7.461259                            5.970457       0.134981       2.098269                    0.999377      22.913432      64.021490       0.613687       0.468693      -1.026585      -0.036100       0.046932       0.128402       0.141396       0.009719      -0.011011      -0.072133      -0.233527      -0.079136      -0.105115      -0.053686       0.158801              8.109701      12.334092      -0.231438       0.775654       5.115309       1.203365       6.879703           0.049995
          216              C       3.577336       0.480162       6.244512       0.553304      22.033052 0.25550857E+03  0.52965711E+04                                 7.119029                            5.655500       0.124651       2.107749                    0.999162      22.127704      61.118004       0.629432       0.469427      -1.025577       0.034963      -0.041187      -0.123621       0.134911       0.029531      -0.025436      -0.062619      -0.236208      -0.091836      -0.111305      -0.048271       0.159575              7.723708      11.739223      -0.485904       0.919868       4.821889       1.082368       6.610013           0.041853
          217              C       3.637937      10.684519       6.250093       0.178867      36.782293 0.39428320E+03  0.90593278E+04                                 9.828911                            6.769415       0.048363       2.029681                    0.999660      26.176875      74.757135       0.611636       0.435838      -1.050585       0.020080      -0.043601      -0.039548       0.062196      -0.016299       0.006426       0.027315      -0.021961       0.037438      -0.034870      -0.002019       0.036890             12.068297      13.686486      -7.224777       1.472934      12.684656       1.196433       9.833750          -0.002112
          218              C       4.548072      10.426111       7.338279      -0.158917      34.444109 0.46882590E+03  0.11264575E+05                                 9.250489                            7.261467       0.036390       1.979242                    0.999387      30.325768      88.973809       0.604414       0.421763      -1.057745       0.019214      -0.013391       0.003459       0.023674       0.015519       0.002377      -0.016692       0.001503       0.035185      -0.026669       0.003566       0.023103             10.438032       9.794420      -2.664326       2.302014       9.729501       2.983626      11.790176           0.007051
          219              C       5.332213       9.366822       7.020194      -0.169731      32.733878 0.44707133E+03  0.10613638E+05                                 8.917096                            7.072782       0.163131       2.024611                    0.999558      29.928606      87.245401       0.614871       0.419600      -1.059245      -0.004808       0.010013       0.022524       0.025114       0.019490      -0.000882      -0.012184      -0.007837       0.045859      -0.028715       0.004293       0.024422              9.992053      10.106892      -3.056117       2.483168       9.505768       1.870935      10.363499           0.003428
          220              C       4.950371       8.945306       5.731112       0.191699      35.665791 0.38519010E+03  0.88092062E+04                                 9.660603                            6.708116      -0.015241       2.011050                    0.999595      26.050472      74.506531       0.611346       0.438084      -1.048012      -0.051092       0.039202      -0.013948       0.065892      -0.020396       0.014538      -0.003852      -0.004501      -0.003571      -0.023549      -0.003471       0.027020             11.831891       9.705079      -5.180911      -0.371392      14.061062       4.541144      11.729531           0.002338
          221              C       5.522443       7.860360       5.041928      -0.041515      48.864851 0.47732387E+03  0.11408067E+05                                11.502515                            7.278612      -0.006522       1.995635                    0.999197      27.944469      79.194740       0.615732       0.416213      -1.071702       0.014904      -0.030061       0.019708       0.038913       0.034501      -0.000093      -0.032471       0.034529      -0.127203      -0.061898      -0.000952       0.062849             15.254131      11.349784      -4.894683       3.101745      13.580921       3.094905      20.831687           0.094875
          222              C       5.196933       7.466334       3.710993       0.190703      39.103068 0.38954087E+03  0.89129927E+04                                10.233998                            6.699787      -0.074240       1.985389                    0.999539      26.202456      74.391616       0.619492       0.432116      -1.054062      -0.038785      -0.001539      -0.028857       0.048367       0.011909      -0.007109      -0.004564      -0.030050       0.003852      -0.021092       0.000225       0.020867             13.840574       8.506136      -1.102468       4.480490       7.760926       3.763984      25.254659          -0.013265
          223              C       5.939254       6.476688       2.935311      -0.166413      32.161859 0.43740358E+03  0.10273460E+05                                 8.655772                            6.891799       0.260010       2.047133                    0.999782      29.579561      84.309335       0.640409       0.407206      -1.072830      -0.014443      -0.011265      -0.003474       0.018643      -0.008788      -0.019889      -0.007719      -0.023351      -0.105018      -0.044585       0.012449       0.032136              9.690992       8.707187      -2.259009       2.406892       6.820608       1.472253      13.545180          -0.003932
          224              C       5.336154       6.306248       1.766209      -0.173837      33.049731 0.46348623E+03  0.11055530E+05                                 8.883012                            7.148437       0.214370       2.031365                    0.999735      30.038899      86.555177       0.621079       0.413444      -1.067728      -0.006139      -0.013322       0.011203       0.018457      -0.006611      -0.021583      -0.009666      -0.021674      -0.077853      -0.039791       0.013731       0.026060              9.956212       8.237530      -1.776648       1.826375       7.632153       2.945720      13.998954          -0.004546
          225              C       4.200452       7.270238       1.766209       0.186979      37.975432 0.40742059E+03  0.94251445E+04                                10.029996                            6.861063      -0.115440       1.969455                    0.999626      26.535737      75.697310       0.611068       0.433283      -1.053589       0.002049       0.010560       0.047031       0.048246       0.003969       0.005667      -0.013495      -0.003312      -0.026342      -0.018959       0.004900       0.014058             13.007069      12.026837      -1.709499       7.594859       7.310698       1.185951      19.683671          -0.012235
          226              C       3.300855       7.429681       0.664072      -0.038985      46.526839 0.48137430E+03  0.11535439E+05                                11.167963                            7.326225       0.051816       2.014617                    0.999327      28.025404      79.670153       0.611288       0.418128      -1.069894      -0.006321      -0.033376      -0.021743       0.040332       0.040838      -0.048322      -0.015486      -0.032769       0.000965      -0.063998      -0.005939       0.069937             14.424192      13.184861      -4.624494       4.156776      13.557935       3.681765      16.529779           0.091392
          227              C       2.361683       8.466977       0.580366       0.192798      35.048125 0.38310419E+03  0.87495069E+04                                 9.562034                            6.698916       0.017832       2.024490                    0.999609      25.958429      74.189412       0.610543       0.439262      -1.047321      -0.018540       0.042753       0.044091       0.064153      -0.010395       0.000643       0.014946      -0.013258       0.056221      -0.023372      -0.003463       0.026835             11.660030      12.197995      -6.773611       0.731149      13.479246       2.284852       9.302849          -0.001829
          228              C       1.525741       8.758373      27.363688      -0.168871      33.615808 0.46750515E+03  0.11223355E+05                                 9.125591                            7.279573       0.041804       1.984898                    0.999093      30.164451      88.422840       0.600224       0.425066      -1.055831      -0.013508       0.016688      -0.010200       0.023770       0.027021       0.002846      -0.008219       0.018978       0.045483      -0.037546       0.015457       0.022089             10.289071       9.165658      -3.010218       0.617286      10.470768       3.330926      11.230788           0.004542
          229              C       0.738521       9.808498      27.653870      -0.163553      32.223428 0.44227148E+03  0.10454612E+05                                 8.744699                            6.986463       0.155070       2.017547                    0.999771      29.795128      86.216843       0.626080       0.413863      -1.064602       0.008963      -0.012909      -0.016920       0.023092       0.014412       0.009358      -0.004463       0.004498       0.044424      -0.024319       0.005744       0.018575              9.725734       9.031976      -3.398526       0.956327       9.735568       2.366258      10.409658           0.002810
          230              C       1.022117      10.226349       1.068654       0.192718      36.600814 0.37908024E+03  0.86199415E+04                                 9.815576                            6.633533       0.034374       2.029776                    0.999687      25.772618      73.086135       0.618790       0.435301      -1.051503       0.043476      -0.037687       0.010628       0.058511      -0.027419       0.015460      -0.006567      -0.004243      -0.022157      -0.026876      -0.009748       0.036624             12.519012      10.030678      -5.981689      -1.959470      14.417753       6.545553      13.108606           0.000953
          231              C       0.485925      11.261812       1.830384      -0.030263      47.458602 0.45135418E+03  0.10645475E+05                                11.284974                            7.080990      -0.019458       1.996708                    0.999203      27.532147      77.699567       0.623386       0.416583      -1.070668      -0.012879       0.027836      -0.017733       0.035428       0.035775      -0.004176      -0.043672       0.030368      -0.170473      -0.079002       0.005210       0.073792             14.992963      11.244307      -4.951296       1.861251      13.102232       4.925369      20.632348           0.081426
          232              C       0.777724      11.613687       3.144578       0.189538      37.594949 0.37744475E+03  0.85752641E+04                                 9.953068                            6.589838      -0.077854       1.986284                    0.999585      26.060201      73.919657       0.624863       0.431447      -1.053624       0.038978      -0.001226       0.033939       0.051698       0.013632      -0.006932      -0.001927      -0.021299       0.015558      -0.021026       0.004219       0.016807             13.215263       8.689386      -1.183778       3.949099       7.501642       4.066466      23.454762          -0.011182
          233              C       0.075798      12.667477       3.856084      -0.166251      32.534333 0.44319322E+03  0.10473109E+05                                 8.824061                            6.999291       0.264679       2.054122                    0.999769      29.704754      85.707800       0.625284       0.414521      -1.065068       0.014209       0.015420       0.001959       0.021060       0.001593      -0.024055      -0.008868      -0.037862      -0.072451      -0.041625       0.008315       0.033310              9.912492       9.819535      -2.742033       2.410925       7.016926       1.087476      12.901017          -0.004743
          234              C       0.700324      12.790267       5.016816      -0.169120      31.826823 0.43835125E+03  0.10329822E+05                                 8.681340                            6.957444       0.253732       2.050134                    0.999781      29.653948      85.429584       0.627664       0.414103      -1.065384       0.004751       0.012888      -0.015404       0.020639       0.002406      -0.022837      -0.006333      -0.021699      -0.090068      -0.041769       0.013624       0.028144              9.710699       8.780737      -1.864551       2.102966       7.368398       2.338341      12.982961          -0.003793
          235              C       1.734429      11.795122       5.067040       0.189377      36.805039 0.38828442E+03  0.88973842E+04                                 9.869695                            6.723199      -0.123676       1.972704                    0.999632      26.295189      75.269953       0.612295       0.436549      -1.048975      -0.005456      -0.011423      -0.040606       0.042534       0.010912       0.005792      -0.012971      -0.002000      -0.020638      -0.020680       0.004290       0.016390             12.767225      12.535081      -2.086572       7.016572       6.933465       0.604649      18.833129          -0.010104
          236              C       2.625259      11.632014       6.163596      -0.038760      47.594355 0.47804345E+03  0.11444981E+05                                11.334069                            7.312284       0.015586       2.004336                    0.999382      27.975855      79.702117       0.609942       0.419440      -1.068193      -0.006125       0.026548       0.021691       0.034826       0.041152      -0.040722      -0.010978      -0.045808       0.013605      -0.063888       0.001105       0.062783             14.676318      14.247766      -5.026384       4.316723      12.408116       2.907260      17.373072           0.090221
          237              C       6.520346       7.035655       5.761804       0.070109      38.535569 0.43863887E+03  0.10304867E+05                                 9.995732                            7.040962      -0.307591       1.906528                    0.998806      27.159496      77.301050       0.615152       0.423827      -1.062656      -0.011947       0.008102      -0.013913       0.020048      -0.024684       0.015426      -0.005515      -0.004934       0.034944      -0.032139       0.001548       0.030591             12.454949      14.639331      -1.966575       5.674206      12.780320      -3.668928       9.945196           0.003015
          238              C       6.168261       5.725289       6.127323      -0.156597      36.949078 0.48364803E+03  0.11696830E+05                                 9.722877                            7.399911       0.008284       1.971344                    0.998995      30.331706      88.917716       0.596503       0.424575      -1.057312       0.024992      -0.016684       0.007554       0.030984       0.011809      -0.011891       0.032293       0.028572       0.013155      -0.044803       0.016339       0.028464             11.312617      10.433731      -1.573941       3.001938      15.078389      -4.941567       8.425730           0.012087
          239              C       7.017765       4.920743       6.933697       0.020526      36.913980 0.40898590E+03  0.93882015E+04                                 9.587330                            6.706416       0.037038       2.031347                    0.999188      26.183801      72.314490       0.647035       0.412386      -1.076032       0.006906       0.030779      -0.021992       0.038454      -0.008202       0.006056       0.004176       0.014893       0.053012      -0.020948       0.001425       0.019524             11.769703      10.616013       1.519358       2.390154      17.485205      -3.907592       7.207890           0.000479
          240              C       8.221656       5.446722       7.349439      -0.082541      30.981455 0.40610081E+03  0.93978661E+04                                 8.609015                            6.761872       0.096310       2.018587                    0.999642      28.374455      81.263176       0.626873       0.422213      -1.059201      -0.007073       0.004409      -0.014189       0.016456      -0.024117      -0.010742       0.003452      -0.010902       0.068141      -0.036756       0.007780       0.028976              9.483437      10.598233       2.270253       2.364449      11.783585      -1.607920       6.068494           0.007627
          241              C       8.590983       6.713103       6.950438      -0.076237      33.261477 0.41960944E+03  0.98149229E+04                                 9.082187                            6.892686       0.007977       1.982628                    0.999420      29.015355      84.234278       0.616739       0.424583      -1.055060      -0.027110      -0.013462      -0.016553       0.034499       0.003770       0.006207       0.006391       0.010422      -0.003757      -0.009581      -0.002495       0.012076             10.402958      12.621303       0.971493       3.913876      11.353807      -1.968135       7.233765           0.000455
          242              C       7.761547       7.497490       6.185918      -0.153257      34.319633 0.44642310E+03  0.10600138E+05                                 9.208835                            7.064472       0.112827       2.003570                    0.999272      30.145617      88.041308       0.615315       0.419222      -1.058910       0.008480      -0.027714       0.009114       0.030382       0.010712      -0.019912       0.002885      -0.038094      -0.005997      -0.033556       0.010388       0.023168             10.610426      13.968783      -0.096643       4.872988       9.898797      -1.929090       7.963696           0.006322
          243              C       6.622279       3.549899       7.313167       0.574662      24.005077 0.26320437E+03  0.55093204E+04                                 7.660009                            5.732568      -0.058554       2.029997                    0.999678      22.655505      63.351982       0.624978       0.468206      -1.023900      -0.001588      -0.034467       0.016160       0.038101      -0.050494      -0.055399       0.047416       0.123328       0.091143      -0.101410      -0.017475       0.118886              8.999971       6.940249       1.888549       1.343932      14.019511      -2.271073       6.040153          -0.000526
          244              C       3.454141       6.495014      27.405541       0.076440      36.736817 0.44466076E+03  0.10502309E+05                                 9.753472                            7.134128      -0.277862       1.916440                    0.998845      27.322864      78.468457       0.604179       0.429224      -1.057252       0.006654       0.005175       0.013816       0.016184      -0.012750      -0.001231       0.029645      -0.015888       0.028007      -0.028601      -0.009318       0.037920             12.059524       6.078497       0.495485      -1.576341      14.485225       3.964450      15.614850           0.004188
          245              C       3.253642       5.133334      27.670612      -0.165990      34.739983 0.47796412E+03  0.11513032E+05                                 9.275273                            7.323192       0.070213       1.990657                    0.999336      30.201208      88.051841       0.604331       0.420762      -1.060824       0.003323      -0.017436      -0.006959       0.019065      -0.001214       0.000040      -0.022566       0.052143       0.010418      -0.039641       0.015249       0.024392             10.574038       5.694932       1.069859      -0.753384      15.697374       3.070266      10.329807           0.010134
          246              C       3.444097       4.227990      26.596377       0.018117      36.554965 0.43111616E+03  0.10021559E+05                                 9.539028                            6.895433       0.118524       2.051823                    0.999079      26.493957      73.492216       0.637096       0.413580      -1.075885       0.008811       0.033745      -0.005830       0.035360      -0.012075      -0.007112       0.009821       0.029995      -0.007033      -0.021008      -0.003313       0.024321             11.676984       5.539132       1.427582      -1.435356      18.720177      -0.350391      10.771642           0.002544
          247              C       3.792288       4.706320      25.346358      -0.090473      29.568945 0.40520580E+03  0.93719374E+04                                 8.327828                            6.750905       0.151194       2.036060                    0.999737      28.372459      81.233565       0.627874       0.421774      -1.059482       0.008939       0.009766       0.018959       0.023124      -0.006439       0.003853       0.022415       0.040293      -0.016223      -0.035585       0.011723       0.023862              9.106497       5.198930       1.265548      -1.438119      11.985886      -1.445607      10.134677           0.011129
          248              C       3.918721       6.027681      25.072917      -0.074941      31.690368 0.43181510E+03  0.10165554E+05                                 8.770580                            6.982278       0.102823       2.013667                    0.999679      28.973586      84.179942       0.614533       0.423377      -1.056593       0.003688      -0.007354       0.026647       0.027888      -0.010851      -0.001235       0.005739       0.002621       0.042297      -0.018363       0.002103       0.016260              9.891507       5.655915       1.248854      -1.702925      11.435128       0.215793      12.583479          -0.000489
          249              C       3.795122       6.947686      26.130410      -0.156598      34.693396 0.49450848E+03  0.12068831E+05                                 9.389765                            7.526273      -0.068169       1.945623                    0.998417      30.840733      91.881530       0.584248       0.429554      -1.050500       0.014785      -0.027892      -0.009911       0.033087      -0.008524       0.012979      -0.011445      -0.010337      -0.066877      -0.028733       0.002023       0.026709             10.704112       6.163206       0.798955      -2.388971      11.203339       2.065125      14.745790           0.013021
          250              C       3.268118       2.741688      26.855867       0.565601      24.107951 0.26827753E+03  0.56322656E+04                                 7.656056                            5.763211      -0.013619       2.043309                    0.999590      22.701729      63.204510       0.628393       0.464276      -1.027902       0.012178      -0.037456       0.011494       0.041028      -0.004589       0.073943       0.012554       0.144078       0.156744      -0.100230      -0.023020       0.123250              9.120301       6.325152       0.660431      -1.876262      14.954297      -1.294613       6.081455           0.000106
          251              C      -0.515837      12.088351       1.104927       0.071030      37.072978 0.44731694E+03  0.10563048E+05                                 9.755137                            7.126176      -0.340948       1.895127                    0.998572      27.280809      77.912059       0.609261       0.425725      -1.061197       0.013747      -0.006338       0.014004       0.020622      -0.028636       0.017674      -0.001741      -0.002635       0.005132      -0.033658      -0.000193       0.033851             11.714721      14.253576      -2.259193       4.107348      12.381271      -3.376225       8.509315           0.002117
          252              C      -0.183115      13.395051       0.689184      -0.164799      35.034064 0.47840503E+03  0.11522314E+05                                 9.318479                            7.320050       0.117043       2.003133                    0.999512      30.210761      87.974911       0.605478       0.420014      -1.061665      -0.022239       0.014893       0.001163       0.026791       0.018367      -0.006555       0.027160       0.029747       0.013387      -0.042098       0.016053       0.026045             10.594145       9.679197      -1.604228       2.032377      14.601485      -4.587738       7.501754           0.008200
          253              C      -1.113403      14.190433       0.000000       0.019879      35.987137 0.41492384E+03  0.95571605E+04                                 9.431124                            6.760109       0.012289       2.021217                    0.999057      26.308366      72.739951       0.643836       0.413019      -1.075814      -0.011316      -0.030917       0.015048       0.036199      -0.008956       0.009683       0.005624       0.003650       0.065165      -0.022526      -0.002236       0.024762             11.482469      10.778237       1.417947       1.360293      16.948537      -4.234275       6.720632           0.002779
          254              C      -2.375018      13.717602      27.659451      -0.084146      29.820110 0.39597669E+03  0.91100244E+04                                 8.373446                            6.673316       0.083840       2.015595                    0.999648      28.290382      80.904227       0.631264       0.421740      -1.059021       0.012868      -0.006481       0.012548       0.019106      -0.018491       0.006758       0.005305       0.002367       0.062171      -0.030306       0.008052       0.022254              9.109447      10.453116       1.979262       1.058224      11.444991      -2.116197       5.430233           0.004080
          255              C       9.044135      12.453054       0.139511      -0.082942      32.185943 0.42556050E+03  0.99617835E+04                                 8.793704                            6.885100       0.105886       2.006911                    0.999744      29.069936      83.669869       0.626383       0.417725      -1.062283       0.028233       0.011646       0.009119       0.031873       0.000511       0.022396      -0.001813       0.027333      -0.030086      -0.022519      -0.008414       0.030933              9.821070      12.457416       1.526264       2.080273      11.023348      -1.873517       5.982447           0.000021
          256              C      -1.802429      11.630181       0.823115      -0.170107      34.513696 0.48571044E+03  0.11757500E+05                                 9.209232                            7.363149       0.082406       1.982920                    0.999447      30.832796      90.385199       0.604488       0.418582      -1.061231      -0.012448       0.028780      -0.009313       0.032710       0.009305      -0.010099      -0.015064      -0.056707      -0.017487      -0.029855      -0.009081       0.038936             10.239134      14.625719       0.095172       3.301403       9.436958      -1.524776       6.654727           0.006750
          257              C      -0.676889      15.588768      27.508779       0.572850      23.556540 0.26121141E+03  0.54538471E+04                                 7.557189                            5.699545      -0.065660       2.029338                    0.999448      22.594612      62.974682       0.629036       0.466358      -1.025547       0.007099       0.032394      -0.016489       0.037036      -0.056582      -0.059055       0.043566       0.128765       0.077517      -0.102605      -0.021751       0.124357              8.940614       6.557941       1.835800       1.142817      13.947348      -2.668791       6.316555          -0.000541
          258              C       2.497295      12.583174       7.304796       0.075528      37.190332 0.45152339E+03  0.10681780E+05                                 9.794163                            7.168839      -0.279352       1.915938                    0.998732      27.216041      77.665200       0.606588       0.426824      -1.061067      -0.005174      -0.011471      -0.013711       0.018610      -0.019023      -0.002038       0.024212      -0.007166       0.056395      -0.033256      -0.003388       0.036644             12.054959       6.017863       0.395871      -1.416756      14.335236       4.910206      15.811778           0.005306
          259              C       2.763201      13.941189       7.201558      -0.162859      33.994022 0.44984088E+03  0.10673481E+05                                 9.117245                            7.093007       0.149787       2.019395                    0.999660      29.716020      86.010497       0.615497       0.419405      -1.061592      -0.004910       0.017642       0.022804       0.029246      -0.003333       0.004251      -0.027474       0.054798       0.027459      -0.045746       0.017580       0.028166             10.487386       5.498776       0.861379      -1.108192      15.421074       3.807734      10.542308           0.009953
          260              C       2.509402      14.798883       8.247890       0.029532      33.881593 0.38987659E+03  0.88517530E+04                                 9.067333                            6.556703       0.055004       2.039575                    0.999107      25.904261      71.377400       0.652422       0.413500      -1.074259      -0.007417      -0.036253      -0.006893       0.037640      -0.010392       0.003270       0.011907       0.040962      -0.045063      -0.027583      -0.002898       0.030481             11.002067       5.282427       1.072158      -1.768406      17.161080       0.793192      10.562695           0.002451
          261              C       2.074126      14.386530       9.425363      -0.081761      29.054384 0.39348748E+03  0.90265486E+04                                 8.214172                            6.639372       0.188801       2.052897                    0.999702      27.930412      79.415231       0.635566       0.420102      -1.061455      -0.006349      -0.014260      -0.006201       0.016796      -0.006960       0.019416       0.018695       0.019395      -0.043944      -0.035726       0.009342       0.026385              8.941430       5.095037       0.999303      -1.845873      11.591413      -0.348129      10.137839           0.010674
          262              C       1.864262      13.004690       9.584406      -0.079060      31.036481 0.42393655E+03  0.99069383E+04                                 8.565270                            6.862747       0.141235       2.020012                    0.999773      28.797272      82.614397       0.629131       0.416607      -1.063784       0.005926       0.020950      -0.031964       0.038675       0.006965      -0.005984      -0.013066      -0.015557       0.036084      -0.016501      -0.006577       0.023078              9.534395       5.624264       0.862747      -2.148262      11.030871       0.974083      11.948049          -0.000239
          263              C       2.063684      12.108510       8.591087      -0.168285      32.883569 0.47032051E+03  0.11287237E+05                                 8.897015                            7.225868       0.225162       2.032588                    0.999765      30.383957      88.521132       0.613049       0.416311      -1.063283      -0.003447       0.019758       0.004820       0.020627       0.007107       0.000556      -0.028069      -0.032495      -0.055274      -0.032631      -0.007321       0.039952              9.956434       5.824179       0.466850      -2.292625      10.297567       2.186296      13.747556           0.009267
          264              C       2.720775      16.298014       8.002351       0.569098      23.872282 0.26554438E+03  0.55580128E+04                                 7.585323                            5.726535      -0.024626       2.041616                    0.999542      22.579490      62.672460       0.631896       0.463103      -1.029036      -0.007345       0.040737      -0.007486       0.042065      -0.008141       0.077321       0.010960       0.146742       0.174505      -0.104776      -0.024113       0.128889              8.963241       6.270114       0.840660      -1.986099      14.625812      -0.719425       5.993796          -0.000358
          265              C      -3.015031      18.143522       0.705926       0.517357      23.334336 0.27803813E+03  0.58906373E+04                                 7.402500                            5.881146       0.090735       2.083042                    0.999509      22.943605      64.207930       0.619723       0.466499      -1.026488       0.036213      -0.026308       0.129282       0.136811       0.009093       0.012714       0.054518      -0.243986      -0.140150      -0.101642      -0.058666       0.160308              8.115009      11.733107      -0.104401      -0.856430       4.956084      -1.428937       7.655837           0.023887
          266              C       5.640587       0.278567       0.705926       0.519937      23.618944 0.28407670E+03  0.60278422E+04                                 7.410925                            5.923741       0.192342       2.117719                    0.999373      22.735036      62.881062       0.623149       0.463220      -1.032248      -0.036490       0.036110       0.125498       0.135592       0.016016      -0.022316      -0.071489      -0.231634      -0.065083      -0.110593      -0.046972       0.157564              8.028396      12.469974      -0.305404       0.746075       5.049737       1.038300       6.565476           0.047116
          267              C       8.968554       1.035464       6.305897       0.521186      23.589018 0.28520834E+03  0.60734313E+04                                 7.461284                            5.970474       0.134978       2.098265                    0.999377      22.913593      64.021976       0.613688       0.468691      -1.026586      -0.036102       0.046937      -0.128412       0.141407       0.009721       0.011008       0.072139      -0.233533      -0.079158      -0.105113      -0.053697       0.158810              8.109728      12.334131      -0.231439      -0.775657       5.115325      -1.203371       6.879729           0.049990
          268              C       9.464086       0.480162       7.706588       0.553300      22.033221 0.25551089E+03  0.52966298E+04                                 7.119046                            5.655512       0.124650       2.107747                    0.999162      22.127848      61.118407       0.629434       0.469424      -1.025579       0.034966      -0.041190       0.123630       0.134921       0.029533       0.025432       0.062625      -0.236215      -0.091860      -0.111303      -0.048282       0.159585              7.723726      11.739249      -0.485906      -0.919870       4.821900      -1.082372       6.610031           0.041858
          269              C      -1.010736       7.642271      20.201193       0.178865      36.783133 0.39429243E+03  0.90595884E+04                                 9.829013                            6.769467       0.048397       2.029685                    0.999660      26.177250      74.758281       0.611638       0.435835      -1.050588      -0.020081       0.043603      -0.039548       0.062197      -0.016301      -0.006430      -0.027322      -0.021960       0.037458      -0.034879      -0.002018       0.036898             12.068438      13.686641      -7.224893      -1.472935      12.684843      -1.196452       9.833832          -0.001920
          270              C       9.852629       7.900679      21.289379      -0.158910      34.443810 0.46882089E+03  0.11264421E+05                                 9.250433                            7.261423       0.036404       1.979251                    0.999387      30.325554      88.972977       0.604417       0.421762      -1.057745      -0.019210       0.013389       0.003462       0.023670       0.015514      -0.002379       0.016694       0.001501       0.035197      -0.026667       0.003563       0.023104             10.437968       9.794364      -2.664321      -2.301993       9.729461      -2.983600      11.790080           0.007407
          271              C       9.068488       8.959968      20.971294      -0.169718      32.733623 0.44706656E+03  0.10613501E+05                                 8.917071                            7.072755       0.163134       2.024617                    0.999558      29.928414      87.244893       0.614870       0.419601      -1.059243       0.004809      -0.010007       0.022526       0.025113       0.019487       0.000880       0.012182      -0.007839       0.045870      -0.028714       0.004294       0.024420              9.992031      10.106892      -3.056122      -2.483181       9.505744      -1.870905      10.363456           0.003803
          272              C       9.450330       9.381484      19.682212       0.191691      35.666805 0.38520207E+03  0.88095396E+04                                 9.660711                            6.708175      -0.015176       2.011062                    0.999595      26.050949      74.507903       0.611350       0.438078      -1.048016       0.051094      -0.039208      -0.013949       0.065897      -0.020404      -0.014546       0.003852      -0.004502      -0.003544      -0.023562      -0.003466       0.027028             11.832037       9.705208      -5.180999       0.371397      14.061253      -4.541190      11.729651           0.002518
          273              C       8.878258      10.466430      18.993028      -0.041510      48.866167 0.47733882E+03  0.11408484E+05                                11.502542                            7.278612      -0.006430       1.995658                    0.999197      27.945045      79.195899       0.615748       0.416200      -1.071713      -0.014909       0.030067       0.019704       0.038917       0.034466       0.000073       0.032460       0.034520      -0.127153      -0.061877      -0.000924       0.062801             15.254185      11.349852      -4.894716      -3.101788      13.580951      -3.094869      20.831751           0.095338
          274              C       9.203768      10.860456      17.662093       0.190699      39.104161 0.38955184E+03  0.89133044E+04                                10.234148                            6.699860      -0.074208       1.985390                    0.999539      26.202916      74.393123       0.619491       0.432113      -1.054063       0.038781       0.001534      -0.028855       0.048362       0.011902       0.007110       0.004563      -0.030046       0.003854      -0.021088       0.000227       0.020861             13.840808       8.506273      -1.102484      -4.480606       7.761019      -3.764022      25.255132          -0.013133
          275              C       8.461447      11.850102      16.886411      -0.166401      32.161589 0.43739931E+03  0.10273335E+05                                 8.655725                            6.891761       0.260027       2.047142                    0.999782      29.579383      84.308751       0.640412       0.407205      -1.072830       0.014433       0.011256      -0.003478       0.018631      -0.008786       0.019892       0.007715      -0.023348      -0.105012      -0.044584       0.012452       0.032132              9.690939       8.707170      -2.259008      -2.406891       6.820565      -1.472222      13.545081          -0.003644
          276              C       9.064547      12.020542      15.717309      -0.173819      33.049255 0.46347820E+03  0.11055293E+05                                 8.882948                            7.148389       0.214346       2.031363                    0.999735      30.038566      86.554088       0.621079       0.413446      -1.067727       0.006132       0.013315       0.011195       0.018445      -0.006609       0.021584       0.009668      -0.021666      -0.077857      -0.039792       0.013734       0.026057              9.956140       8.237484      -1.776633      -1.826367       7.632088      -2.945689      13.998847          -0.004440
          277              C      -1.573251      11.056552      15.717309       0.186975      37.976416 0.40743132E+03  0.94254552E+04                                10.030143                            6.861140      -0.115416       1.969455                    0.999626      26.536164      75.698787       0.611067       0.433281      -1.053590      -0.002049      -0.010563       0.047032       0.048248       0.003964      -0.005665       0.013487      -0.003309      -0.026343      -0.018951       0.004900       0.014051             13.007291      12.027040      -1.709515      -7.595029       7.310790      -1.185971      19.684043          -0.012187
          278              C      -0.673654      10.897109      14.615172      -0.038981      46.527874 0.48138687E+03  0.11535793E+05                                11.167997                            7.326234       0.051892       2.014637                    0.999327      28.025875      79.671182       0.611300       0.418118      -1.069902       0.006316       0.033377      -0.021751       0.040336       0.040813       0.048306       0.015470      -0.032772       0.000999      -0.063979      -0.005919       0.069898             14.424250      13.184909      -4.624494      -4.156797      13.557980      -3.681802      16.529860           0.091674
          279              C       0.265518       9.859813      14.531466       0.192799      35.048550 0.38310877E+03  0.87496414E+04                                 9.562113                            6.698960       0.017861       2.024496                    0.999609      25.958624      74.190196       0.610540       0.439262      -1.047321       0.018541      -0.042754       0.044090       0.064153      -0.010394      -0.000644      -0.014950      -0.013255       0.056234      -0.023374      -0.003467       0.026841             11.660137      12.198104      -6.773676      -0.731146      13.479383      -2.284894       9.302925          -0.001789
          280              C       1.101460       9.568417      13.412588      -0.168855      33.615216 0.46749532E+03  0.11223064E+05                                 9.125510                            7.279516       0.041772       1.984895                    0.999093      30.164059      88.421570       0.600223       0.425069      -1.055829       0.013507      -0.016684      -0.010200       0.023766       0.027023      -0.002845       0.008222       0.018981       0.045473      -0.037547       0.015453       0.022094             10.288978       9.165559      -3.010151      -0.617287      10.470661      -3.330907      11.230715           0.004466
          281              C       1.888680       8.518292      13.702770      -0.163548      32.223303 0.44227018E+03  0.10454574E+05                                 8.744699                            6.986481       0.155050       2.017543                    0.999771      29.794988      86.216402       0.626076       0.413867      -1.064600      -0.008959       0.012908      -0.016918       0.023089       0.014416      -0.009355       0.004462       0.004499       0.044427      -0.024322       0.005748       0.018574              9.725729       9.031949      -3.398497      -0.956301       9.735577      -2.366288      10.409660           0.002773
          282              C       1.605084       8.100441      15.019754       0.192713      36.601487 0.37908733E+03  0.86201464E+04                                 9.815689                            6.633594       0.034423       2.029787                    0.999687      25.772919      73.087274       0.618787       0.435301      -1.051502      -0.043475       0.037694       0.010627       0.058514      -0.027423      -0.015465       0.006569      -0.004241      -0.022142      -0.026883      -0.009746       0.036629             12.519171      10.030813      -5.981797       1.959510      14.417976      -6.545642      13.108722           0.001068
          283              C       2.141276       7.064978      15.781484      -0.030260      47.459437 0.45136387E+03  0.10645742E+05                                11.284983                            7.080989      -0.019378       1.996731                    0.999203      27.532543      77.700375       0.623397       0.416574      -1.070675       0.012886      -0.027837      -0.017727       0.035429       0.035749       0.004161       0.043664       0.030358      -0.170429      -0.078985       0.005232       0.073754             14.992971      11.244321      -4.951318      -1.861246      13.102273      -4.925366      20.632317           0.081790
          284              C       1.849477       6.713103      17.095678       0.189535      37.595572 0.37745107E+03  0.85754419E+04                                 9.953152                            6.589883      -0.077818       1.986291                    0.999585      26.060464      73.920506       0.624862       0.431446      -1.053625      -0.038974       0.001230       0.033937       0.051693       0.013628       0.006932       0.001926      -0.021300       0.015548      -0.021022       0.004217       0.016805             13.215379       8.689452      -1.183782      -3.949145       7.501701      -4.066509      23.454985          -0.011036
          285              C       2.551403       5.659313      17.807184      -0.166241      32.533888 0.44318586E+03  0.10472886E+05                                 8.823974                            6.999230       0.264682       2.054127                    0.999769      29.704459      85.706613       0.625287       0.414520      -1.065069      -0.014205      -0.015417       0.001959       0.021055       0.001599       0.024056       0.008866      -0.037865      -0.072453      -0.041626       0.008312       0.033313              9.912386       9.819436      -2.742006      -2.410889       7.016867      -1.087467      12.900855          -0.004436
          286              C       1.926877       5.536523      18.967916      -0.169110      31.826507 0.43834602E+03  0.10329664E+05                                 8.681276                            6.957400       0.253727       2.050135                    0.999781      29.653736      85.428724       0.627666       0.414103      -1.065385      -0.004749      -0.012888      -0.015402       0.020637       0.002408       0.022837       0.006335      -0.021701      -0.090072      -0.041769       0.013622       0.028147              9.710621       8.780669      -1.864538      -2.102939       7.368355      -2.338326      12.982839          -0.003445
          287              C       0.892772       6.531668      19.018140       0.189373      36.806018 0.38829552E+03  0.88976956E+04                                 9.869807                            6.723260      -0.123629       1.972709                    0.999633      26.295631      75.271269       0.612297       0.436545      -1.048978       0.005455       0.011425      -0.040609       0.042536       0.010905      -0.005792       0.012964      -0.002002      -0.020641      -0.020672       0.004291       0.016381             12.767380      12.535216      -2.086585      -7.016671       6.933537      -0.604669      18.833387          -0.009957
          288              C       0.001942       6.694776      20.114696      -0.038758      47.595804 0.47806042E+03  0.11445459E+05                                11.334121                            7.312302       0.015662       2.004354                    0.999382      27.976456      79.703398       0.609957       0.419427      -1.068204       0.006126      -0.026553       0.021696       0.034833       0.041123       0.040702       0.010953      -0.045811       0.013642      -0.063868       0.001134       0.062734             14.676393      14.247812      -5.026413      -4.316723      12.408215      -2.907307      17.373153           0.090686
          289              C       7.880355      11.291135      19.712904       0.070109      38.536180 0.43864508E+03  0.10305054E+05                                 9.995832                            7.041007      -0.307570       1.906529                    0.998806      27.159786      77.302147       0.615151       0.423826      -1.062656       0.011949      -0.008105      -0.013916       0.020053      -0.024688      -0.015431       0.005515      -0.004936       0.034951      -0.032144       0.001548       0.030596             12.455109      14.639545      -1.966629      -5.674311      12.780456       3.668993       9.945326           0.003175
          290              C       8.232440      12.601501      20.078423      -0.156603      36.949745 0.48365737E+03  0.11697122E+05                                 9.723015                            7.399999       0.008300       1.971346                    0.998995      30.332059      88.919262       0.596497       0.424577      -1.057310      -0.024994       0.016687       0.007555       0.030988       0.011813       0.011893      -0.032287       0.028577       0.013155      -0.044801       0.016344       0.028457             11.312797      10.433898      -1.573985      -3.001992      15.078638       4.941669       8.425856           0.012437
          291              C       7.382936      13.406047      20.884797       0.020540      36.914198 0.40898684E+03  0.93882432E+04                                 9.587425                            6.706460       0.037036       2.031349                    0.999188      26.183801      72.314941       0.647027       0.412390      -1.076028      -0.006905      -0.030783      -0.021990       0.038455      -0.008203      -0.006056      -0.004176       0.014897       0.053013      -0.020951       0.001427       0.019524             11.769846      10.616127       1.519395      -2.390172      17.485454       3.907656       7.207957           0.000719
          292              C       6.179045      12.880068      21.300539      -0.082546      30.981996 0.40610903E+03  0.93981186E+04                                 8.609168                            6.761978       0.096327       2.018591                    0.999642      28.374718      81.264621       0.626862       0.422217      -1.059197       0.007075      -0.004409      -0.014187       0.016455      -0.024116       0.010741      -0.003451      -0.010906       0.068132      -0.036754       0.007781       0.028973              9.483620      10.598444       2.270323      -2.364487      11.783829       1.607954       6.068587           0.008041
          293              C       5.809718      11.613687      20.901538      -0.076233      33.261845 0.41961407E+03  0.98150827E+04                                 9.082343                            6.892782       0.007990       1.982634                    0.999420      29.015493      84.235585       0.616725       0.424591      -1.055053       0.027112       0.013461      -0.016553       0.034500       0.003771      -0.006208      -0.006389       0.010424      -0.003767      -0.009580      -0.002497       0.012077             10.403159      12.621581       0.971516      -3.913970      11.354007       1.968172       7.233888           0.000872
          294              C       6.639154      10.829300      20.137018      -0.153258      34.319978 0.44642747E+03  0.10600289E+05                                 9.208966                            7.064552       0.112827       2.003572                    0.999272      30.145748      88.042461       0.615304       0.419227      -1.058905      -0.008482       0.027715       0.009116       0.030384       0.010715       0.019913      -0.002881      -0.038094      -0.005996      -0.033557       0.010386       0.023171             10.610599      13.969036      -0.096657      -4.873087       9.898946       1.929133       7.963816           0.006759
          295              C       7.778422      14.776891      21.264267       0.574673      24.004730 0.26319931E+03  0.55091995E+04                                 7.660002                            5.732555      -0.058556       2.029999                    0.999678      22.655343      63.351875       0.624970       0.468213      -1.023894       0.001589       0.034470       0.016162       0.038104      -0.050493       0.055399      -0.047416       0.123326       0.091140      -0.101409      -0.017476       0.118884              8.999972       6.940252       1.888554      -1.343926      14.019518       2.271079       6.040147          -0.000320
          296              C      -0.826940      11.831776      13.454441       0.076434      36.737378 0.44466793E+03  0.10502517E+05                                 9.753536                            7.134163      -0.277836       1.916443                    0.998845      27.323139      78.469287       0.604181       0.429222      -1.057254      -0.006654      -0.005179       0.013819       0.016189      -0.012753       0.001230      -0.029651      -0.015900       0.028016      -0.028608      -0.009322       0.037929             12.059614       6.078542       0.495497       1.576353      14.485313      -3.964504      15.614987           0.004181
          297              C      -0.626441      13.193456      13.719512      -0.165997      34.740484 0.47797214E+03  0.11513273E+05                                 9.275348                            7.323246       0.070210       1.990651                    0.999336      30.201519      88.052928       0.604330       0.420761      -1.060825      -0.003323       0.017439      -0.006963       0.019070      -0.001208      -0.000038       0.022567       0.052146       0.010416      -0.039643       0.015250       0.024393             10.574127       5.694986       1.069873       0.753388      15.697513      -3.070315      10.329882           0.010182
          298              C      -0.816896      14.098800      12.645277       0.018117      36.554790 0.43111402E+03  0.10021495E+05                                 9.538994                            6.895415       0.118527       2.051825                    0.999079      26.493881      73.491908       0.637097       0.413580      -1.075885      -0.008809      -0.033746      -0.005829       0.035361      -0.012075       0.007114      -0.009824       0.030002      -0.007042      -0.021011      -0.003314       0.024325             11.676929       5.539117       1.427569       1.435354      18.720061       0.350367      10.771609           0.002476
          299              C      -1.165087      13.620470      11.395258      -0.090468      29.568517 0.40519898E+03  0.93717347E+04                                 8.327734                            6.750838       0.151220       2.036073                    0.999737      28.372164      81.232364       0.627879       0.421773      -1.059483      -0.008942      -0.009765       0.018959       0.023124      -0.006441      -0.003851      -0.022413       0.040295      -0.016224      -0.035584       0.011721       0.023863              9.106386       5.198878       1.265523       1.438106      11.985705       1.445564      10.134574           0.010937
          300              C      -1.291520      12.299109      11.121817      -0.074936      31.690119 0.43181140E+03  0.10165444E+05                                 8.770544                            6.982257       0.102817       2.013667                    0.999679      28.973399      84.179286       0.614533       0.423379      -1.056592      -0.003691       0.007352       0.026647       0.027888      -0.010852       0.001236      -0.005741       0.002626       0.042286      -0.018363       0.002104       0.016259              9.891461       5.655899       1.248843       1.702920      11.435046      -0.215804      12.583439          -0.000702
          301              C      -1.167921      11.379104      12.179310      -0.156597      34.693326 0.49450722E+03  0.12068788E+05                                 9.389736                            7.526252      -0.068158       1.945627                    0.998417      30.840681      91.881217       0.584250       0.429552      -1.050501      -0.014784       0.027892      -0.009916       0.033089      -0.008523      -0.012974       0.011447      -0.010337      -0.066878      -0.028731       0.002023       0.026707             10.704079       6.163195       0.798957       2.388973      11.203275      -2.065108      14.745767           0.012924
          302              C      -0.640917      15.585102      12.904768       0.565600      24.107875 0.26827680E+03  0.56322456E+04                                 7.656033                            5.763200      -0.013612       2.043311                    0.999590      22.701700      63.204370       0.628394       0.464275      -1.027902      -0.012174       0.037456       0.011492       0.041027      -0.004589      -0.073943      -0.012553       0.144086       0.156737      -0.100233      -0.023018       0.123251              9.120261       6.325140       0.660421       1.876261      14.954204       1.294593       6.081438           0.000051
          303              C       3.143038       6.238439      15.056027       0.071026      37.073585 0.44732466E+03  0.10563273E+05                                 9.755213                            7.126220      -0.340933       1.895126                    0.998572      27.281096      77.912960       0.609261       0.425723      -1.061199      -0.013749       0.006341       0.014006       0.020625      -0.028639      -0.017679       0.001742      -0.002638       0.005133      -0.033663      -0.000193       0.033856             11.714818      14.253675      -2.259209      -4.107368      12.381413       3.376264       8.509366           0.002194
          304              C       2.810316       4.931739      14.640284      -0.164800      35.034429 0.47841029E+03  0.11522471E+05                                 9.318531                            7.320080       0.117027       2.003126                    0.999512      30.210981      87.975634       0.605478       0.420013      -1.061665       0.022240      -0.014897       0.001160       0.026793       0.018371       0.006558      -0.027156       0.029751       0.013394      -0.042099       0.016056       0.026043             10.594217       9.679212      -1.604245      -2.032376      14.601646       4.587790       7.501794           0.008309
          305              C       3.740604       4.136357      13.951100       0.019884      35.987094 0.41492387E+03  0.95571540E+04                                 9.431090                            6.760094       0.012266       2.021208                    0.999057      26.308366      72.739739       0.643839       0.413017      -1.075816       0.011315       0.030920       0.015045       0.036200      -0.008958      -0.009682      -0.005624       0.003658       0.065172      -0.022529      -0.002235       0.024764             11.482423      10.778153       1.417891      -1.360292      16.948500       4.234276       6.720617           0.002776
          306              C       5.002219       4.609188      13.708351      -0.084130      29.819320 0.39596462E+03  0.91096451E+04                                 8.373185                            6.673137       0.083872       2.015606                    0.999648      28.289974      80.901678       0.631286       0.421731      -1.059031      -0.012868       0.006480       0.012545       0.019104      -0.018490      -0.006757      -0.005309       0.002363       0.062193      -0.030308       0.008047       0.022261              9.109145      10.452775       1.979167      -1.058194      11.444582       2.116114       5.430078           0.003992
          307              C       5.356566       5.873736      14.090611      -0.082925      32.185195 0.42554909E+03  0.99614153E+04                                 8.793453                            6.884934       0.105918       2.006921                    0.999744      29.069568      83.667449       0.626403       0.417716      -1.062292      -0.028232      -0.011646       0.009120       0.031873       0.000511      -0.022395       0.001813       0.027335      -0.030061      -0.022512      -0.008419       0.030931              9.820770      12.457024       1.526195      -2.080204      11.023001       1.873455       5.982286          -0.000024
          308              C       4.429630       6.696609      14.774215      -0.170105      34.513732 0.48571126E+03  0.11757514E+05                                 9.209197                            7.363128       0.082395       1.982915                    0.999447      30.832819      90.384985       0.604493       0.418579      -1.061234       0.012450      -0.028780      -0.009316       0.032712       0.009305       0.010102       0.015067      -0.056708      -0.017491      -0.029857      -0.009082       0.038939             10.239089      14.625659       0.095224      -3.301366       9.436922       1.524751       6.654684           0.006897
          309              C       3.304090       2.738022      13.557679       0.572865      23.556313 0.26120864E+03  0.54537771E+04                                 7.557157                            5.699528      -0.065687       2.029332                    0.999448      22.594486      62.974346       0.629035       0.466360      -1.025546      -0.007103      -0.032395      -0.016493       0.037040      -0.056581       0.059058      -0.043566       0.128760       0.077503      -0.102601      -0.021757       0.124358              8.940569       6.557904       1.835753      -1.142824      13.947265       2.668782       6.316539          -0.000561
          310              C       0.129906       5.743616      21.255896       0.075522      37.191106 0.45153293E+03  0.10682058E+05                                 9.794261                            7.168892      -0.279341       1.915935                    0.998732      27.216398      77.666322       0.606589       0.426821      -1.061069       0.005175       0.011476      -0.013717       0.018618      -0.019029       0.002036      -0.024215      -0.007177       0.056412      -0.033266      -0.003386       0.036652             12.055103       6.017916       0.395867       1.416774      14.335439      -4.910315      15.811954           0.005486
          311              C      -0.136000       4.385601      21.152658      -0.162859      33.994365 0.44984514E+03  0.10673608E+05                                 9.117296                            7.093034       0.149764       2.019384                    0.999660      29.716248      86.011287       0.615496       0.419404      -1.061592       0.004915      -0.017646       0.022804       0.029250      -0.003333      -0.004251       0.027473       0.054806       0.027465      -0.045749       0.017582       0.028167             10.487464       5.498802       0.861378       1.108201      15.421217      -3.807789      10.542372           0.010321
          312              C       0.117799       3.527907      22.198990       0.029525      33.881896 0.38988011E+03  0.88518496E+04                                 9.067361                            6.556715       0.054984       2.039567                    0.999107      25.904421      71.377827       0.652425       0.413497      -1.074261       0.007417       0.036258      -0.006894       0.037645      -0.010391      -0.003275      -0.011909       0.040964      -0.045051      -0.027585      -0.002895       0.030480             11.002116       5.282442       1.072156       1.768415      17.161169      -0.793221      10.562736           0.002672
          313              C       0.553075       3.940260      23.376463      -0.081764      29.054555 0.39349003E+03  0.90266189E+04                                 8.214181                            6.639372       0.188809       2.052898                    0.999702      27.930561      79.415631       0.635570       0.420099      -1.061457       0.006345       0.014261      -0.006199       0.016795      -0.006957      -0.019412      -0.018695       0.019392      -0.043930      -0.035721       0.009341       0.026380              8.941444       5.095040       0.999297       1.845880      11.591430       0.348100      10.137863           0.010985
          314              C       0.762939       5.322100      23.535506      -0.079058      31.036412 0.42393515E+03  0.99068985E+04                                 8.565267                            6.862743       0.141227       2.020011                    0.999773      28.797202      82.614191       0.629130       0.416608      -1.063783      -0.005926      -0.020947      -0.031963       0.038672       0.006964       0.005985       0.013065      -0.015554       0.036076      -0.016498      -0.006578       0.023076              9.534395       5.624262       0.862744       2.148262      11.030886      -0.974096      11.948035          -0.000006
          315              C       0.563517       6.218280      22.542187      -0.168287      32.883608 0.47032089E+03  0.11287243E+05                                 8.897001                            7.225855       0.225168       2.032591                    0.999765      30.383975      88.521040       0.613052       0.416309      -1.063284       0.003441      -0.019757       0.004829       0.020627       0.007107      -0.000550       0.028072      -0.032499      -0.055279      -0.032633      -0.007324       0.039957              9.956422       5.824170       0.466847       2.292624      10.297565      -2.186301      13.747529           0.009605
          316              C      -0.093574       2.028776      21.953451       0.569117      23.872535 0.26554715E+03  0.55580912E+04                                 7.585421                            5.726599      -0.024622       2.041610                    0.999542      22.579614      62.673143       0.631886       0.463109      -1.029032       0.007343      -0.040745      -0.007488       0.042073      -0.008140      -0.077348      -0.010960       0.146771       0.174534      -0.104795      -0.024130       0.128926              8.963372       6.270186       0.840671       1.986122      14.626070       0.719432       5.993861          -0.000142
          317              C       5.642232       0.183268      14.657026       0.517354      23.334419 0.27803933E+03  0.58906721E+04                                 7.402533                            5.881170       0.090723       2.083037                    0.999509      22.943667      64.208262       0.619719       0.466501      -1.026486      -0.036211       0.026308       0.129277       0.136806       0.009092      -0.012713      -0.054518      -0.243985      -0.140144      -0.101642      -0.058664       0.160306              8.115046      11.733166      -0.104402       0.856441       4.956106       1.428943       7.655866           0.023934
          318              C      -3.013386      18.048223      14.657026       0.519950      23.618723 0.28407345E+03  0.60277608E+04                                 7.410914                            5.923732       0.192305       2.117708                    0.999373      22.734877      62.880718       0.623145       0.463224      -1.032245       0.036486      -0.036107       0.125479       0.135573       0.016015       0.022318       0.071483      -0.231627      -0.065063      -0.110593      -0.046963       0.157556              8.028384      12.469964      -0.305401      -0.746079       5.049730      -1.038295       6.565458           0.047189
          319              C       5.432147      17.291326      20.256997       0.521178      23.589435 0.28521422E+03  0.60735861E+04                                 7.461343                            5.970516       0.134973       2.098259                    0.999377      22.913899      64.022929       0.613689       0.468688      -1.026588       0.036109      -0.046937      -0.128423       0.141420       0.009722      -0.011003      -0.072146      -0.233537      -0.079181      -0.105110      -0.053708       0.158818              8.109797      12.334243      -0.231447       0.775654       5.115367       1.203383       6.879780           0.050169
          320              C       4.936615      17.846628      21.657688       0.553302      22.033701 0.25551737E+03  0.52967966E+04                                 7.119122                            5.655565       0.124622       2.107731                    0.999162      22.128210      61.119560       0.629434       0.469421      -1.025581      -0.034970       0.041198       0.123636       0.134930       0.029536      -0.025427      -0.062632      -0.236222      -0.091897      -0.111299      -0.048298       0.159597              7.723813      11.739388      -0.485914       0.919870       4.821954       1.082390       6.610096           0.042051
          321              N       4.579743       8.573272      22.653796      -0.305998      36.457471 0.47635914E+03  0.11455864E+05                                 9.585495                            7.311888      -0.690126       1.806494                    0.996850      29.236229      84.954781       0.605142       0.420878      -1.061572      -0.027993      -0.004623      -0.058878       0.065357      -0.049313      -0.004467       0.019103      -0.020335      -0.020106      -0.048890      -0.009629       0.058519             11.079692       9.905020      -4.414900       1.176386      11.060643       1.597813      12.273412           0.029166
          322              N       4.331872      10.383959      24.944567      -0.398942      45.545770 0.60983144E+03  0.15310072E+05                                10.585858                            7.952007       0.244625       2.067541                    0.998301      30.541479      85.288201       0.627428       0.388844      -1.103290      -0.127213       0.140841       0.049579       0.196156       0.080199       0.066318      -0.026217      -0.010993       0.222947      -0.138600       0.033494       0.105106             13.097116       9.932560      -1.409772       5.285093       8.275555       1.928873      21.083232           0.060914
          323              N       6.486161       8.948972      26.339677      -0.305360      35.634891 0.46827505E+03  0.11214464E+05                                 9.438796                            7.248450      -0.686142       1.807321                    0.996990      29.181444      84.645571       0.607866       0.420747      -1.061551       0.033882       0.006243       0.058814       0.068162      -0.042709      -0.006259       0.011588      -0.026872      -0.024010      -0.040876      -0.010753       0.051630             10.934726       9.975509      -4.212140       0.645993      11.182303       3.424351      11.646366           0.029405
          324              N       6.761115       7.257409      23.979151      -0.397512      44.752078 0.61632653E+03  0.15510563E+05                                10.477122                            8.004054       0.203874       2.058147                    0.998304      30.430202      85.015589       0.624380       0.389799      -1.102870       0.112767      -0.146317      -0.037567       0.188511       0.071141       0.053058      -0.021516       0.053864       0.241540      -0.127656       0.022545       0.105111             12.780584      10.841169      -1.490031       4.401115       7.570492       1.982852      19.930091           0.062608
          325              N       9.820958       9.753518       8.702696      -0.306006      36.457594 0.47636074E+03  0.11455913E+05                                 9.585513                            7.311897      -0.690127       1.806493                    0.996850      29.236307      84.955072       0.605141       0.420877      -1.061572       0.027993       0.004623      -0.058881       0.065360      -0.049315       0.004466      -0.019103      -0.020339      -0.020096      -0.048894      -0.009626       0.058520             11.079713       9.905034      -4.414905      -1.176389      11.060651      -1.597833      12.273453           0.028849
          326              N      10.068829       7.942831      10.993467      -0.398955      45.546021 0.60983533E+03  0.15310190E+05                                10.585876                            7.952018       0.244606       2.067534                    0.998301      30.541614      85.288573       0.627429       0.388842      -1.103291       0.127215      -0.140842       0.049578       0.196159       0.080195      -0.066322       0.026215      -0.011003       0.222957      -0.138599       0.033489       0.105110             13.097141       9.932570      -1.409772      -5.285103       8.275568      -1.928886      21.083284           0.060512
          327              N       7.914540       9.377818      12.388577      -0.305367      35.635178 0.46827897E+03  0.11214576E+05                                 9.438824                            7.248467      -0.686146       1.807316                    0.996991      29.181630      84.646066       0.607868       0.420745      -1.061553      -0.033879      -0.006240       0.058818       0.068163      -0.042710       0.006259      -0.011588      -0.026876      -0.024013      -0.040878      -0.010754       0.051632             10.934764       9.975550      -4.212171      -0.645982      11.182343      -3.424367      11.646399           0.029105
          328              N       7.639586      11.069381      10.028051      -0.397529      44.752683 0.61633598E+03  0.15510860E+05                                10.477201                            8.004103       0.203844       2.058135                    0.998304      30.430460      85.016455       0.624380       0.389798      -1.102871      -0.112766       0.146324      -0.037565       0.188515       0.071135      -0.053060       0.021514       0.053869       0.241554      -0.127653       0.022537       0.105116             12.780698      10.841265      -1.490048      -4.401168       7.570543      -1.982873      19.930287           0.062195
          329              N       3.934208       9.753518       5.248404      -0.306009      36.457491 0.47635995E+03  0.11455887E+05                                 9.585502                            7.311897      -0.690112       1.806497                    0.996851      29.236224      84.954758       0.605141       0.420878      -1.061572       0.027991       0.004622       0.058879       0.065357      -0.049308      -0.004468       0.019100      -0.020337      -0.020106      -0.048884      -0.009630       0.058514             11.079695       9.905021      -4.414892       1.176387      11.060629       1.597825      12.273435           0.028858
          330              N       4.182079       7.942831       2.957633      -0.398956      45.545674 0.60983086E+03  0.15310055E+05                                10.585857                            7.952013       0.244621       2.067538                    0.998301      30.541431      85.288083       0.627426       0.388845      -1.103289       0.127216      -0.140845      -0.049577       0.196161       0.080208       0.066313      -0.026224      -0.011005       0.222936      -0.138609       0.033511       0.105098             13.097106       9.932544      -1.409770       5.285069       8.275558       1.928888      21.083216           0.060511
          331              N       2.027790       9.377818       1.562523      -0.305370      35.634920 0.46827586E+03  0.11214475E+05                                 9.438764                            7.248433      -0.686142       1.807317                    0.996991      29.181478      84.645328       0.607871       0.420744      -1.061554      -0.033879      -0.006242      -0.058815       0.068161      -0.042703      -0.006263       0.011584      -0.026876      -0.024017      -0.040870      -0.010756       0.051625             10.934685       9.975476      -4.212126       0.645983      11.182254       3.424334      11.646325           0.029103
          332              N       1.752836      11.069381       3.923049      -0.397528      44.752338 0.61633121E+03  0.15510715E+05                                10.477183                            8.004098       0.203857       2.058139                    0.998304      30.430283      85.016003       0.624377       0.389800      -1.102868      -0.112768       0.146324       0.037566       0.188516       0.071149       0.053051      -0.021523       0.053867       0.241533      -0.127663       0.022560       0.105103             12.780668      10.841245      -1.490048       4.401149       7.570531       1.982860      19.930227           0.062200
          333              N      -1.307007       8.573272      19.199504      -0.305998      36.457578 0.47636046E+03  0.11455904E+05                                 9.585508                            7.311894      -0.690132       1.806492                    0.996850      29.236293      84.955000       0.605142       0.420877      -1.061573      -0.027995      -0.004623       0.058879       0.065359      -0.049318       0.004465      -0.019105      -0.020335      -0.020101      -0.048896      -0.009627       0.058523             11.079709       9.905035      -4.414912      -1.176383      11.060665      -1.597819      12.273428           0.029176
          334              N      -1.554878      10.383959      16.908733      -0.398945      45.546075 0.60983565E+03  0.15310200E+05                                10.585884                            7.952020       0.244617       2.067538                    0.998301      30.541628      85.288626       0.627429       0.388842      -1.103291      -0.127210       0.140839      -0.049579       0.196153       0.080190      -0.066323       0.026211      -0.010990       0.222959      -0.138593       0.033480       0.105113             13.097157       9.932586      -1.409772      -5.285121       8.275569      -1.928875      21.083316           0.060933
          335              N       0.599411       8.948972      15.513623      -0.305359      35.635026 0.46827688E+03  0.11214521E+05                                 9.438823                            7.248467      -0.686144       1.807320                    0.996990      29.181521      84.645903       0.607865       0.420747      -1.061551       0.033883       0.006243      -0.058815       0.068163      -0.042713       0.006257      -0.011590      -0.026873      -0.024007      -0.040882      -0.010752       0.051634             10.934760       9.975546      -4.212162      -0.645989      11.182342      -3.424364      11.646393           0.029429
          336              N       0.874365       7.257409      17.874149      -0.397517      44.752422 0.61633155E+03  0.15510717E+05                                10.477151                            8.004070       0.203866       2.058144                    0.998304      30.430368      85.016051       0.624382       0.389797      -1.102871       0.112765      -0.146315       0.037567       0.188508       0.071132      -0.053064       0.021510       0.053863       0.241552      -0.127649       0.022530       0.105118             12.780629      10.841200      -1.490030      -4.401138       7.570509      -1.982865      19.930177           0.062626
          337              O       1.262974      15.339523      19.618037      -0.647215      31.511744 0.51749726E+03  0.12298278E+05                                 7.771125                            6.927512       0.621919       2.217133                    0.999036      28.730726      74.612634       0.741126       0.347759      -1.150322      -0.038483      -0.072149      -0.001374       0.081782      -0.059453       0.012999      -0.029549       0.065010       0.123986      -0.091190       0.019564       0.071626              8.279634       6.754817      -1.220272       1.751358      10.299508      -2.427733       7.784575           0.015312
          338              O       2.811987      15.361515      21.194511      -0.569582      32.503112 0.50678026E+03  0.11994738E+05                                 8.031094                            6.945224       0.593436       2.231248                    0.998746      27.701032      72.066761       0.725022       0.356931      -1.141527       0.004129      -0.043825       0.033533       0.055337       0.013701      -0.012472       0.077363       0.088731       0.027821      -0.104865       0.041778       0.063088              8.673493       9.465830       3.097068       1.452982      11.054044       0.529854       5.500606           0.023286
          339              O       6.052951      15.991957       0.145091      -0.591270      32.186080 0.51488410E+03  0.12212294E+05                                 7.915562                            6.946016       0.673905       2.247103                    0.999182      28.026206      72.548730       0.734894       0.351393      -1.148126      -0.002562      -0.042238      -0.034558       0.054633       0.039497      -0.005893      -0.042885       0.131376       0.140664      -0.110261       0.038416       0.071845              8.585101       8.405657       2.210397      -2.419645      10.253568      -2.289833       7.096078           0.017253
          340              O       4.597510      16.363991       1.774580      -0.618042      30.958251 0.49127983E+03  0.11529298E+05                                 7.704418                            6.766568       0.616556       2.228936                    0.999136      27.998887      72.355476       0.746780       0.349494      -1.148410      -0.039341      -0.062542       0.013238       0.075064      -0.044092       0.018679       0.051457       0.063627       0.032715      -0.089351       0.037296       0.052055              8.366744       6.894366      -2.164517      -1.280178      11.956180       0.796183       6.249686           0.010402
          341              O       9.816333       2.173557       1.372788      -0.639937      33.458786 0.55153638E+03  0.13322479E+05                                 8.146637                            7.201950       0.608770       2.213024                    0.998964      28.913272      75.790848       0.719015       0.352661      -1.145887       0.036659       0.066687       0.002443       0.076138      -0.058742       0.014785      -0.031941       0.063755       0.102315      -0.087318       0.014338       0.072980              8.814033       6.767991      -1.454085       1.808529      10.942605      -3.106766       8.731502           0.029166
          342              O       8.315065       2.147900      27.678982      -0.559901      30.952506 0.48353634E+03  0.11317868E+05                                 7.755489                            6.775168       0.468306       2.192197                    0.998692      27.456622      71.174494       0.735069       0.355994      -1.141588       0.000117       0.043822      -0.032742       0.054703       0.002990      -0.020130       0.074338       0.075734       0.036735      -0.096869       0.027247       0.069623              8.305422       8.659152       2.940813       1.338343      10.816275       0.346654       5.440839           0.026976
          343              O       6.485461       1.260883      19.152070      -0.630414      35.125872 0.57305737E+03  0.13962895E+05                                 8.426191                            7.355045       0.596652       2.211860                    0.998731      28.794947      75.586948       0.710109       0.354000      -1.145828       0.033488       0.068852      -0.019125       0.078917      -0.053513       0.009637       0.043177       0.065651       0.046587      -0.088073       0.027863       0.060210              9.237673       7.247062      -2.400237      -1.717525      13.102313       1.543304       7.363643           0.028197
          344              O       4.966349       1.587100      20.725754      -0.577635      31.223720 0.48957085E+03  0.11469472E+05                                 7.723724                            6.758007       0.600963       2.224994                    0.999080      27.751371      71.456367       0.747352       0.349827      -1.149109      -0.002139       0.046292       0.021099       0.050918       0.036966       0.011158      -0.042991       0.131435       0.132960      -0.110318       0.053238       0.057080              8.263543       8.189241       2.419449      -2.402473       9.910887      -1.845898       6.690500           0.025564
          345              O      10.302022       0.243746      26.973057      -0.512368      32.787409 0.48866691E+03  0.11474861E+05                                 8.134880                            6.883657       0.330496       2.169066                    0.997880      26.827503      69.788471       0.717323       0.363628      -1.134887       0.044675       0.000450      -0.089018       0.099601       0.000568       0.005136       0.036106      -0.022627      -0.273368      -0.099639       0.034331       0.065308              8.862749      14.422371      -0.500239      -0.199031       6.260989      -0.481525       5.904886           0.034982
          346              O       0.676486       0.386695      26.331306      -0.552925      34.577042 0.54046312E+03  0.12976751E+05                                 8.347607                            7.177614       0.543461       2.217035                    0.998860      27.633018      71.995702       0.713643       0.357458      -1.143098      -0.104635       0.007629      -0.032118       0.109719       0.010862      -0.051945       0.021093      -0.025721      -0.113607      -0.077394       0.035578       0.041816              8.995796      11.460053       0.786111      -3.027271       6.669777      -1.573126       8.857556           0.093638
          347              O       4.092149      17.881449      27.000959      -0.479707      30.918369 0.44451895E+03  0.10185373E+05                                 7.794769                            6.532199       0.376253       2.193723                    0.997859      26.136949      66.978440       0.742608       0.359965      -1.138726      -0.039043      -0.015371      -0.103443       0.111629       0.001908      -0.009672      -0.042257      -0.014919      -0.182567      -0.077178       0.022819       0.054359              8.546757      14.167392      -0.808003       0.135323       6.068827       0.012812       5.404051           0.073666
          348              O       1.943208      17.743998      26.378740      -0.503596      28.589637 0.43265263E+03  0.98233684E+04                                 7.280696                            6.352961       0.641939       2.264704                    0.999009      26.396923      66.817951       0.771153       0.349820      -1.149611       0.108320      -0.020527      -0.050562       0.121289       0.017685       0.031360      -0.027856      -0.016668      -0.027629      -0.053850       0.021415       0.032436              7.644694      10.406892       0.651675       2.260953       5.838454       0.650672       6.688735           0.143277
          349              O       0.756651      17.219852      21.799989      -0.488978      31.951669 0.46608509E+03  0.10824083E+05                                 8.012074                            6.734680       0.311133       2.170371                    0.997870      26.418422      68.513867       0.722737       0.364922      -1.133023      -0.043251      -0.013685       0.096583       0.106706       0.003038       0.002937       0.043921      -0.035848      -0.202697      -0.082029       0.015608       0.066421              8.759546      14.437198      -0.813296      -0.246615       6.251313      -0.164347       5.590128           0.062327
          350              O      -1.400717      16.990767      22.436159      -0.547155      32.427794 0.50959221E+03  0.12067384E+05                                 7.997333                            6.962603       0.558680       2.222262                    0.998965      27.543077      71.468545       0.725043       0.356740      -1.142683       0.103478      -0.018581       0.041861       0.113160       0.019488      -0.050022       0.025069      -0.004950      -0.059540      -0.070249       0.024594       0.045655              8.463629      11.343126       0.661478      -2.548439       6.379866      -0.812147       7.667894           0.123181
          351              O      -2.146224      18.011569      20.036570      -0.495427      30.752014 0.44014214E+03  0.10067169E+05                                 7.751021                            6.501360       0.401273       2.199137                    0.997974      26.225660      67.298771       0.743609       0.360120      -1.137812       0.043614       0.008431      -0.105612       0.114574       0.006897       0.002171       0.041800      -0.029593      -0.172828      -0.072641       0.012869       0.059772              8.446989      13.889061      -0.901999      -0.163373       6.070295      -0.210190       5.381611           0.070770
          352              O      -0.048785      17.995075      19.358546      -0.517362      28.767680 0.42822857E+03  0.97051423E+04                                 7.309479                            6.329233       0.673463       2.277446                    0.998987      26.357647      66.818699       0.770410       0.350799      -1.147959      -0.111067       0.019509      -0.049844       0.123292       0.012840      -0.025548       0.028998      -0.035331      -0.071159      -0.053550       0.011223       0.042326              7.701757      10.311133       0.575678      -2.617862       5.647289      -0.794790       7.146850           0.123130
          353              O       1.364227       2.987267       5.666937      -0.647192      31.510766 0.51747693E+03  0.12297664E+05                                 7.770919                            6.927338       0.621911       2.217133                    0.999036      28.730522      74.611507       0.741142       0.347755      -1.150327       0.038486       0.072148      -0.001376       0.081783      -0.059455      -0.012999       0.029554       0.065006       0.123966      -0.091189       0.019559       0.071629              8.279405       6.754640      -1.220229      -1.751305      10.299193       2.427657       7.784383           0.014739
          354              O      -0.184786       2.965275       7.243411      -0.569554      32.501922 0.50675767E+03  0.11994055E+05                                 8.030843                            6.945026       0.593500       2.231273                    0.998747      27.700723      72.065226       0.725040       0.356926      -1.141532      -0.004133       0.043825       0.033536       0.055339       0.013703       0.012471      -0.077368       0.088733       0.027802      -0.104870       0.041782       0.063088              8.673204       9.465510       3.096943      -1.452934      11.053641      -0.529842       5.500461           0.022859
          355              O       8.347750       2.334833      14.096191      -0.591270      32.185774 0.51487806E+03  0.12212112E+05                                 7.915500                            6.945965       0.673912       2.247107                    0.999182      28.026130      72.548349       0.734899       0.351392      -1.148127       0.002565       0.042235      -0.034568       0.054638       0.039504       0.005888       0.042888       0.131390       0.140695      -0.110276       0.038426       0.071850              8.585033       8.405575       2.210386       2.419621      10.253499       2.289814       7.096026           0.017208
          356              O       9.803191       1.962799      15.725680      -0.618036      30.957902 0.49127249E+03  0.11529076E+05                                 7.704331                            6.766492       0.616571       2.228940                    0.999137      27.998845      72.355078       0.746789       0.349491      -1.148412       0.039336       0.062540       0.013233       0.075058      -0.044091      -0.018681      -0.051459       0.063622       0.032715      -0.089351       0.037299       0.052053              8.366653       6.894285      -2.164483       1.280160      11.956061      -0.796177       6.249613           0.010736
          357              O       4.584368      16.153233      15.323888      -0.639956      33.459382 0.55154854E+03  0.13322821E+05                                 8.146627                            7.201940       0.608820       2.213038                    0.998964      28.913910      75.792204       0.719030       0.352652      -1.145896      -0.036636      -0.066664       0.002443       0.076107      -0.058800      -0.014753       0.031967       0.063734       0.102418      -0.087388       0.014384       0.073004              8.814026       6.767970      -1.454063      -1.808510      10.942626       3.106771       8.731481           0.029497
          358              O       6.085636      16.178890      13.727882      -0.559913      30.952377 0.48353374E+03  0.11317774E+05                                 7.755391                            6.775085       0.468339       2.192210                    0.998692      27.456829      71.174572       0.735086       0.355987      -1.141595      -0.000113      -0.043810      -0.032737       0.054690       0.002995       0.020147      -0.074375       0.075761       0.036639      -0.096915       0.027270       0.069645              8.305315       8.659047       2.940778      -1.338326      10.816122      -0.346654       5.440777           0.026840
          359              O       7.915240      17.065907       5.200970      -0.630413      35.126260 0.57306515E+03  0.13963146E+05                                 8.426301                            7.355136       0.596632       2.211849                    0.998731      28.794962      75.587409       0.710098       0.354004      -1.145824      -0.033492      -0.068867      -0.019128       0.078932      -0.053492      -0.009613      -0.043157       0.065648       0.046570      -0.088035       0.027837       0.060198              9.237796       7.247150      -2.400264       1.717554      13.102497      -1.543321       7.363741           0.027629
          360              O      -2.339148      16.739690       6.774654      -0.577630      31.223919 0.48957485E+03  0.11469603E+05                                 7.723817                            6.758086       0.600956       2.224989                    0.999080      27.751235      71.456421       0.747338       0.349832      -1.149103       0.002142      -0.046308       0.021103       0.050935       0.036937      -0.011148       0.042973       0.131400       0.132918      -0.110275       0.053216       0.057058              8.263642       8.189335       2.419470       2.402507       9.911010       1.845915       6.690579           0.024922
          361              O       4.098679      18.083044      13.021957      -0.512361      32.786504 0.48865099E+03  0.11474390E+05                                 8.134729                            6.883543       0.330539       2.169087                    0.997880      26.827115      69.787088       0.717330       0.363627      -1.134888      -0.044672      -0.000452      -0.089029       0.099609       0.000568      -0.005140      -0.036104      -0.022625      -0.273342      -0.099631       0.034328       0.065303              8.862570      14.422048      -0.500225       0.199018       6.260880       0.481513       5.904783           0.034785
          362              O       1.950715      17.940095      12.380206      -0.552926      34.576827 0.54046012E+03  0.12976663E+05                                 8.347586                            7.177608       0.543451       2.217032                    0.998860      27.632903      71.995401       0.713641       0.357460      -1.143097       0.104639      -0.007631      -0.032121       0.109724       0.010859       0.051934      -0.021090      -0.025722      -0.113592      -0.077380       0.035573       0.041807              8.995763      11.459977       0.786105       3.027251       6.669768       1.573122       8.857544           0.093401
          363              O      10.308552       0.445341      13.049859      -0.479701      30.917093 0.44449754E+03  0.10184756E+05                                 7.794559                            6.532043       0.376302       2.193751                    0.997859      26.136366      66.976442       0.742617       0.359965      -1.138726       0.039038       0.015375      -0.103461       0.111644       0.001904       0.009677       0.042243      -0.014917      -0.182513      -0.077156       0.022813       0.054343              8.546510      14.166934      -0.807977      -0.135302       6.068677      -0.012812       5.403919           0.073481
          364              O       0.683993       0.582792      12.427640      -0.503590      28.588559 0.43263333E+03  0.98228223E+04                                 7.280542                            6.352843       0.641962       2.264723                    0.999008      26.396292      66.816025       0.771156       0.349822      -1.149609      -0.108325       0.020532      -0.050582       0.121303       0.017679      -0.031339       0.027840      -0.016663      -0.027555      -0.053816       0.021397       0.032418              7.644520      10.406607       0.651662      -2.260892       5.838348      -0.650657       6.688606           0.142965
          365              O       1.870550       1.106938       7.848889      -0.488980      31.950515 0.46606531E+03  0.10823510E+05                                 8.011912                            6.734557       0.311147       2.170386                    0.997870      26.417821      68.511966       0.722740       0.364924      -1.133021       0.043235       0.013693       0.096602       0.106718       0.003035      -0.002950      -0.043897      -0.035850      -0.202594      -0.081985       0.015589       0.066396              8.759358      14.436857      -0.813260       0.246610       6.251190       0.164348       5.590027           0.061975
          366              O       4.027918       1.336023       8.485059      -0.547172      32.427075 0.50957901E+03  0.12067001E+05                                 7.997270                            6.962555       0.558658       2.222264                    0.998965      27.542579      71.467210       0.725039       0.356744      -1.142679      -0.103478       0.018593       0.041881       0.113170       0.019479       0.049999      -0.025047      -0.004950      -0.059434      -0.070202       0.024568       0.045634              8.463557      11.343016       0.661462       2.548409       6.379822       0.812142       7.667833           0.122745
          367              O       4.773425       0.315221       6.085470      -0.495432      30.751149 0.44012791E+03  0.10066770E+05                                 7.750941                            6.501305       0.401284       2.199154                    0.997973      26.225007      67.297013       0.743603       0.360125      -1.137807      -0.043599      -0.008436      -0.105643       0.114597       0.006891      -0.002186      -0.041776      -0.029589      -0.172691      -0.072588       0.012848       0.059741              8.446892      13.888882      -0.901986       0.163380       6.070227       0.210183       5.381567           0.070353
          368              O       2.675986       0.331715       5.407446      -0.517370      28.766785 0.42821248E+03  0.97046945E+04                                 7.309400                            6.329172       0.673481       2.277468                    0.998987      26.356875      66.816637       0.770403       0.350805      -1.147953       0.111073      -0.019513      -0.049875       0.123310       0.012831       0.025519      -0.028973      -0.035319      -0.071032      -0.053490       0.011198       0.042292              7.701671      10.311016       0.575672       2.617827       5.647225       0.794773       7.146773           0.122684
          369              O       7.250977       2.987267       8.284163      -0.647188      31.510777 0.51747730E+03  0.12297676E+05                                 7.770928                            6.927347       0.621907       2.217131                    0.999036      28.730501      74.611497       0.741140       0.347755      -1.150326       0.038489       0.072147       0.001375       0.081783      -0.059452       0.013001      -0.029555       0.065010       0.123960      -0.091187       0.019557       0.071630              8.279413       6.754645      -1.220232       1.751306      10.299207      -2.427656       7.784387           0.014762
          370              O       5.701964       2.965275       6.707689      -0.569548      32.501875 0.50675668E+03  0.11994029E+05                                 8.030849                            6.945030       0.593491       2.231271                    0.998747      27.700656      72.065103       0.725037       0.356928      -1.141531      -0.004132       0.043825      -0.033539       0.055341       0.013703      -0.012470       0.077361       0.088730       0.027819      -0.104864       0.041778       0.063085              8.673210       9.465519       3.096943       1.452938      11.053646       0.529847       5.500465           0.022857
          371              O       2.461000       2.334833      27.757109      -0.591267      32.185824 0.51487901E+03  0.12212143E+05                                 7.915519                            6.945980       0.673906       2.247106                    0.999182      28.026111      72.548376       0.734897       0.351393      -1.148126       0.002566       0.042236       0.034567       0.054638       0.039501      -0.005891      -0.042885       0.131380       0.140685      -0.110268       0.038421       0.071848              8.585055       8.405601       2.210391      -2.419630      10.253518      -2.289822       7.096045           0.017208
          372              O       3.916441       1.962799      26.127620      -0.618038      30.958158 0.49127762E+03  0.11529230E+05                                 7.704385                            6.766537       0.616568       2.228938                    0.999136      27.998916      72.355432       0.746785       0.349492      -1.148411       0.039335       0.062540      -0.013233       0.075057      -0.044091       0.018680       0.051457       0.063619       0.032714      -0.089348       0.037296       0.052052              8.366714       6.894334      -2.164504      -1.280167      11.956158       0.796175       6.249652           0.010731
          373              O      -1.302382      16.153233      26.529412      -0.639943      33.459190 0.55154469E+03  0.13322719E+05                                 8.146660                            7.201970       0.608796       2.213033                    0.998964      28.913560      75.791531       0.719020       0.352658      -1.145890      -0.036648      -0.066675      -0.002444       0.076122      -0.058772       0.014769      -0.031957       0.063741       0.102369      -0.087354       0.014360       0.072993              8.814062       6.768000      -1.454067       1.808518      10.942670      -3.106780       8.731515           0.029492
          374              O       0.198886      16.178890       0.223218      -0.559904      30.952225 0.48353067E+03  0.11317694E+05                                 7.755411                            6.775101       0.468325       2.192208                    0.998692      27.456587      71.174101       0.735078       0.355991      -1.141591      -0.000114      -0.043817       0.032745       0.054701       0.002994      -0.020138       0.074356       0.075749       0.036687      -0.096892       0.027259       0.069633              8.305338       8.659077       2.940792       1.338331      10.816147       0.346655       5.440790           0.026834
          375              O       2.028490      17.065907       8.750130      -0.630401      35.125908 0.57305813E+03  0.13962953E+05                                 8.426331                            7.355163       0.596593       2.211839                    0.998731      28.794525      75.586565       0.710085       0.354011      -1.145816      -0.033502      -0.068879       0.019136       0.078949      -0.053468       0.009587       0.043134       0.065649       0.046568      -0.087995       0.027812       0.060184              9.237828       7.247176      -2.400267      -1.717561      13.102543       1.543320       7.363764           0.027667
          376              O       3.547602      16.739690       7.176446      -0.577614      31.223547 0.48956743E+03  0.11469400E+05                                 7.723831                            6.758098       0.600922       2.224983                    0.999080      27.750755      71.455394       0.747326       0.349839      -1.149096       0.002146      -0.046322      -0.021106       0.050949       0.036910       0.011132      -0.042953       0.131369       0.132869      -0.110231       0.053197       0.057034              8.263658       8.189352       2.419476      -2.402514       9.911028      -1.845919       6.690593           0.024937
          377              O      -1.788071      18.083044       0.929143      -0.512362      32.786597 0.48865225E+03  0.11474426E+05                                 8.134735                            6.883544       0.330529       2.169082                    0.997880      26.827183      69.787252       0.717331       0.363627      -1.134889      -0.044674      -0.000451       0.089026       0.099607       0.000569       0.005139       0.036106      -0.022625      -0.273359      -0.099636       0.034330       0.065306              8.862582      14.422078      -0.500224      -0.199020       6.260881      -0.481513       5.904787           0.034779
          378              O       7.837465      17.940095       1.570894      -0.552932      34.577117 0.54046548E+03  0.12976823E+05                                 8.347623                            7.177636       0.543451       2.217030                    0.998860      27.633059      71.995874       0.713641       0.357459      -1.143098       0.104639      -0.007632       0.032117       0.109723       0.010861      -0.051939       0.021092      -0.025726      -0.113612      -0.077390       0.035579       0.041811              8.995807      11.460040       0.786111      -3.027268       6.669794      -1.573133       8.857588           0.093396
          379              O       4.421802       0.445341       0.901241      -0.479698      30.917485 0.44450381E+03  0.10184936E+05                                 7.794619                            6.532085       0.376281       2.193741                    0.997859      26.136559      66.977070       0.742615       0.359964      -1.138727       0.039042       0.015372       0.103454       0.111639       0.001906      -0.009673      -0.042254      -0.014918      -0.182553      -0.077173       0.022818       0.054355              8.546582      14.167073      -0.807986       0.135307       6.068716       0.012812       5.403958           0.073461
          380              O       6.570743       0.582792       1.523460      -0.503594      28.589217 0.43264536E+03  0.98231632E+04                                 7.280638                            6.352920       0.641934       2.264708                    0.999008      26.396680      66.817227       0.771154       0.349821      -1.149610      -0.108325       0.020527       0.050570       0.121297       0.017685       0.031354      -0.027855      -0.016668      -0.027612      -0.053843       0.021410       0.032433              7.644626      10.406766       0.651670       2.260928       5.838418       0.650668       6.688693           0.142945
          381              O       7.757300       1.106938       6.102211      -0.488980      31.950773 0.46606980E+03  0.10823640E+05                                 8.011946                            6.734583       0.311143       2.170382                    0.997870      26.417966      68.512413       0.722740       0.364923      -1.133022       0.043239       0.013692      -0.096597       0.106715       0.003037       0.002947       0.043903      -0.035852      -0.202625      -0.081998       0.015593       0.066404              8.759396      14.436924      -0.813265      -0.246612       6.251214      -0.164348       5.590051           0.061969
          382              O       9.914668       1.336023       5.466041      -0.547175      32.427492 0.50958704E+03  0.12067237E+05                                 7.997321                            6.962596       0.558651       2.222258                    0.998965      27.542841      71.467989       0.725039       0.356743      -1.142680      -0.103478       0.018591      -0.041872       0.113166       0.019483      -0.050010       0.025054      -0.004949      -0.059477      -0.070221       0.024577       0.045644              8.463612      11.343095       0.661466      -2.548429       6.379858      -0.812147       7.667883           0.122725
          383              O      10.660175       0.315221       7.865630      -0.495430      30.751310 0.44013065E+03  0.10066846E+05                                 7.750951                            6.501312       0.401284       2.199151                    0.997973      26.225148      67.297369       0.743606       0.360124      -1.137808      -0.043603      -0.008434       0.105636       0.114593       0.006892       0.002181       0.041783      -0.029589      -0.172727      -0.072602       0.012854       0.059749              8.446904      13.888905      -0.901990      -0.163380       6.070234      -0.210184       5.381572           0.070365
          384              O       8.562736       0.331715       8.543654      -0.517375      28.767171 0.42821955E+03  0.97048952E+04                                 7.309458                            6.329219       0.673451       2.277454                    0.998987      26.357095      66.817340       0.770401       0.350804      -1.147953       0.111073      -0.019510       0.049867       0.123306       0.012834      -0.025527       0.028982      -0.035322      -0.071067      -0.053508       0.011205       0.042303              7.701733      10.311102       0.575676      -2.617850       5.647267      -0.794781       7.146829           0.122689
          385              O       7.149724      15.339523      22.235263      -0.647216      31.511752 0.51749730E+03  0.12298279E+05                                 7.771126                            6.927513       0.621921       2.217134                    0.999036      28.730726      74.612634       0.741126       0.347759      -1.150322      -0.038482      -0.072149       0.001374       0.081782      -0.059452      -0.012998       0.029548       0.065010       0.123989      -0.091190       0.019565       0.071626              8.279637       6.754821      -1.220271      -1.751360      10.299511       2.427737       7.784578           0.015286
          386              O       8.698737      15.361515      20.658789      -0.569582      32.503032 0.50677870E+03  0.11994691E+05                                 8.031079                            6.945212       0.593440       2.231250                    0.998746      27.701004      72.066644       0.725022       0.356931      -1.141527       0.004129      -0.043825      -0.033533       0.055336       0.013701       0.012472      -0.077363       0.088731       0.027821      -0.104866       0.041778       0.063088              8.673476       9.465812       3.097064      -1.452978      11.054020      -0.529851       5.500596           0.023295
          387              O       0.166201      15.991957      13.806009      -0.591273      32.186103 0.51488453E+03  0.12212305E+05                                 7.915558                            6.946013       0.673906       2.247103                    0.999182      28.026250      72.548814       0.734896       0.351393      -1.148127      -0.002562      -0.042237       0.034559       0.054634       0.039499       0.005891       0.042886       0.131384       0.140674      -0.110268       0.038420       0.071848              8.585096       8.405650       2.210397       2.419643      10.253565       2.289830       7.096072           0.017253
          388              O      -1.289240      16.363991      12.176520      -0.618042      30.958123 0.49127724E+03  0.11529220E+05                                 7.704390                            6.766545       0.616552       2.228935                    0.999136      27.998857      72.355311       0.746783       0.349493      -1.148410      -0.039341      -0.062541      -0.013239       0.075063      -0.044093      -0.018680      -0.051459       0.063629       0.032719      -0.089353       0.037298       0.052055              8.366712       6.894342      -2.164505       1.280175      11.956130      -0.796186       6.249665           0.010409
          389              O       3.929583       2.173557      12.578312      -0.639970      33.459313 0.55154743E+03  0.13322801E+05                                 8.146671                            7.201979       0.608766       2.213019                    0.998964      28.913725      75.791991       0.719021       0.352657      -1.145891       0.036645       0.066675      -0.002441       0.076120      -0.058769      -0.014770       0.031953       0.063748       0.102361      -0.087351       0.014360       0.072991              8.814072       6.768017      -1.454092      -1.808536      10.942665       3.106782       8.731534           0.029113
          390              O       2.428315       2.147900      14.174318      -0.559923      30.952691 0.48354015E+03  0.11317970E+05                                 7.755478                            6.775160       0.468307       2.192196                    0.998692      27.456867      71.174994       0.735076       0.355990      -1.141592       0.000116       0.043816       0.032733       0.054693       0.002992       0.020137      -0.074355       0.075746       0.036691      -0.096890       0.027257       0.069633              8.305409       8.659137       2.940802      -1.338343      10.816256      -0.346654       5.440834           0.026928
          391              O       0.598711       1.260883      22.701230      -0.630422      35.126128 0.57306247E+03  0.13963045E+05                                 8.426208                            7.355058       0.596659       2.211861                    0.998731      28.795133      75.587408       0.710111       0.353999      -1.145830       0.033485       0.068847       0.019122       0.078910      -0.053522      -0.009646      -0.043185       0.065652       0.046588      -0.088087       0.027871       0.060216              9.237694       7.247076      -2.400247       1.717528      13.102349      -1.543309       7.363656           0.028174
          392              O      10.853099       1.587100      21.127546      -0.577643      31.223884 0.48957413E+03  0.11469563E+05                                 7.723725                            6.758007       0.600971       2.224995                    0.999080      27.751560      71.456793       0.747356       0.349824      -1.149111      -0.002137       0.046286      -0.021097       0.050913       0.036976      -0.011163       0.042998       0.131446       0.132980      -0.110333       0.053245       0.057088              8.263543       8.189242       2.419447       2.402473       9.910886       1.845897       6.690500           0.025542
          393              O       4.415272       0.243746      14.880243      -0.512364      32.787070 0.48866107E+03  0.11474690E+05                                 8.134829                            6.883620       0.330508       2.169073                    0.997880      26.827342      69.787944       0.717324       0.363628      -1.134887       0.044673       0.000453       0.089021       0.099602       0.000567      -0.005137      -0.036104      -0.022627      -0.273353      -0.099633       0.034328       0.065305              8.862686      14.422254      -0.500237       0.199025       6.260955       0.481520       5.904851           0.034973
          394              O       6.563236       0.386695      15.521994      -0.552920      34.576734 0.54045751E+03  0.12976584E+05                                 8.347566                            7.177584       0.543463       2.217038                    0.998860      27.632863      71.995230       0.713643       0.357459      -1.143098      -0.104637       0.007631       0.032121       0.109722       0.010859       0.051939      -0.021090      -0.025718      -0.113589      -0.077384       0.035572       0.041812              8.995747      11.459979       0.786104       3.027251       6.669749       1.573115       8.857512           0.093649
          395              O      -1.794601      17.881449      14.852341      -0.479707      30.917853 0.44451050E+03  0.10185130E+05                                 7.794686                            6.532138       0.376275       2.193735                    0.997859      26.136714      66.977638       0.742611       0.359965      -1.138726      -0.039039      -0.015373       0.103450       0.111635       0.001906       0.009676       0.042246      -0.014917      -0.182527      -0.077161       0.022814       0.054347              8.546657      14.167205      -0.807992      -0.135315       6.068769      -0.012812       5.403998           0.073669
          396              O       7.829958      17.743998      15.474560      -0.503594      28.589047 0.43264200E+03  0.98230674E+04                                 7.280612                            6.352895       0.641970       2.264719                    0.999009      26.396576      66.816889       0.771155       0.349821      -1.149610       0.108321      -0.020532       0.050575       0.121296       0.017678      -0.031344       0.027842      -0.016666      -0.027572      -0.053821       0.021400       0.032421              7.644600      10.406747       0.651667      -2.260919       5.838393      -0.650663       6.688660           0.143307
          397              O       6.643401      17.219852      20.053311      -0.488977      31.951352 0.46607957E+03  0.10823922E+05                                 8.012024                            6.734641       0.311139       2.170376                    0.997870      26.418271      68.513353       0.722739       0.364922      -1.133023      -0.043247      -0.013686      -0.096587       0.106708       0.003037      -0.002940      -0.043914      -0.035847      -0.202671      -0.082017       0.015604       0.066414              8.759490      14.437098      -0.813287       0.246611       6.251277       0.164347       5.590095           0.062338
          398              O       4.486033      16.990767      19.417141      -0.547156      32.427529 0.50958727E+03  0.12067239E+05                                 7.997302                            6.962579       0.558684       2.222266                    0.998965      27.542910      71.468056       0.725043       0.356741      -1.142682       0.103478      -0.018584      -0.041867       0.113163       0.019485       0.050014      -0.025062      -0.004951      -0.059507      -0.070233       0.024586       0.045647              8.463594      11.343074       0.661476       2.548424       6.379844       0.812144       7.667864           0.123196
          399              O       3.740526      18.011569      21.816730      -0.495430      30.751928 0.44014076E+03  0.10067131E+05                                 7.751018                            6.501359       0.401278       2.199141                    0.997974      26.225569      67.298546       0.743608       0.360121      -1.137811       0.043610       0.008432       0.105617       0.114577       0.006896      -0.002175      -0.041793      -0.029590      -0.172798      -0.072629       0.012865       0.059764              8.446986      13.889055      -0.901996       0.163375       6.070293       0.210190       5.381609           0.070764
          400              O       5.837965      17.995075      22.494754      -0.517362      28.767480 0.42822491E+03  0.97050401E+04                                 7.309460                            6.329218       0.673479       2.277454                    0.998987      26.357478      66.818240       0.770409       0.350800      -1.147958      -0.111066       0.019511       0.049851       0.123295       0.012837       0.025540      -0.028990      -0.035329      -0.071126      -0.053533       0.011216       0.042317              7.701738      10.311108       0.575678       2.617854       5.647276       0.794787       7.146830           0.123123

******************************************************
Auxiliary information for the entire system
The total spin magnetic moment of the unit cell is   6.806589
The total net atomic charge of the unit cell is   0.000003
Accuracy of reproducing the electrostatic potential in the unit cell:
  The inner radius (bohr) =    5.0000
  The outer radius (bohr) =   12.0000
  Valid grid points have density less than (e/(bohr^3)) =    0.0001
  The number of valid grid points were=        95468
  The rms potential error without charges in kcal/mol is=     16.01189
  The rms potential error with partial charges in kcal/mol is=      3.33289
  The RRMSE value at monopole order=      0.20815
  The rms potential error with partial charges and cloud penetration in kcal/mol is=      3.33447
  The RRMSE value at monopole order with cloud penetration is=      0.20825
  The rms potential error with partial charges and atomic dipoles in kcal/mol is=      0.57784
  The RRMSE value at dipole order=      0.03609
  The rms potential error with partial charges, atomic dipoles and cloud penetration in kcal/mol is=      0.56570
  The RRMSE value at dipole order with cloud penetration=      0.03533

******************************************************
The electron densities and ab initio electrostatic potential were computed in VASP using the PBE functional and
projector augmented wave method. See the main text of the journal article for a description of computational details.
The atomic charges, dipoles, and quadrupoles were computed with the DDEC6 method as described in
(a) T. A. Manz and N. Gabaldon Limas, RSC Adv. 6 (2016) 47771-47801 DOI: 10.1039/c6ra04656h
(b) N. Gabaldon Limas and T. A. Manz, RSC Adv. 8 (2018) 2678-2707 DOI: 10.1039/c7ra11829e.
For each atom in the material, the electron cloud parameters were fit to the spherically averaged atom-in-material
electron density using radial positions for which this density was between 10^-4 and 10^-2 electrons per cubic bohr.
The polarizabilities, dispersion coefficients, and quantum Drude oscillator (QDO) parameters were fit using the MCLF method.
The magnetic structure of the system was optimized in VASP from the default ferromagnetic initial guess using spin polarization.
The atomic spin moments (ASMs) were computed on this optimized magnetic structure using the DDEC6 partition as inputs
to the method of T. A. Manz and D. S. Sholl, J. Chem. Theory Comput. 7 (2011) 4146-4164 DOI: 10.1021/ct200539n.
The RMSE and RRMSE were computed using a uniform grid with Ewald summation.
