# Supplementary material for: A collection of forcefield precursors for metal–organic frameworks
Source: RSC Adv. 2019 Nov 13;9(63):36492–507. doi: 10.1039/c9ra07327b (PMC9075174; doi:10.1039/c9ra07327b)
Supplement: RA-009-C9RA07327B-s4867 [file RA-009-C9RA07327B-s4867.xyz]

  180
jmolscript: load "" {1 1 1} spacegroup "x,y,z" unitcell [{      9.516800     0.000000     0.000000 }, {     -1.470664    14.981489     0.000000 }, {     -4.285548    -1.252205    17.520678 }]
Dy     1.097157     6.629385     0.520890     2.035792
Dy     2.663431     7.099899    16.999788     2.035692
Cu    -1.153068    13.900669     9.657923     0.682782
Cu     4.913656    -0.171385     7.862755     0.682656
H      3.650139     2.722849    10.093663     0.145310
H      3.004798     2.758320     7.689826     0.140817
H     -1.102805     0.541868     5.079245     0.132555
H      5.643217    13.374568     5.399873     0.144681
H      6.239035     9.394116     8.877728     0.139842
H     -2.524994     9.306725    11.211482     0.142610
H     -1.027809    13.053484    14.650791     0.145479
H      1.680853     0.219898    14.384477     0.151227
H      0.638347     3.726425     6.868106     0.112617
H      1.047357     5.167767     5.126550     0.125590
H      1.886239     2.038776     2.706945     0.126109
H      1.571133     0.582940     4.504566     0.103591
H      6.632552    10.782310     5.217658     0.109344
H      5.399448     9.040161     4.292566     0.140110
H      2.803374     9.220767     7.425263     0.122921
H      4.078133    10.957800     8.338091     0.099675
H      2.870354     6.949139     3.616268     0.405223
H     -0.508145     9.509424    13.196575     0.105742
H     -1.358039     7.896605    14.654295     0.124352
H     -4.546189    10.317952    15.404180     0.127813
H     -3.607559    11.943620    13.997270     0.107110
H      1.163945     2.979409    13.002095     0.108464
H      2.111361     4.382207    14.608741     0.121562
H      5.526630     2.269361    14.405501     0.118968
H      4.641078     0.957467    12.721764     0.102038
H      0.110449    11.006435     7.427015     0.145318
H      0.755790    10.970964     9.830852     0.140806
H      4.863393    13.187416    12.441433     0.132542
H     -1.882629     0.354716    12.120805     0.144686
H     -2.478447     4.335168     8.642950     0.139836
H      6.285582     4.422559     6.309196     0.142617
H      4.788397     0.675800     2.869887     0.145494
H      2.079735    13.509386     3.136201     0.151244
H      3.122241    10.002859    10.652572     0.112662
H      2.713231     8.561517    12.394128     0.125585
H      1.874349    11.690508    14.813733     0.126039
H      2.189455    13.146344    13.016112     0.103624
H     -2.871964     2.946974    12.303020     0.109345
H     -1.638860     4.689123    13.228112     0.140111
H      0.957214     4.508517    10.095415     0.122929
H     -0.317545     2.771484     9.182587     0.099684
H      0.890234     6.780145    13.904410     0.405173
H      4.268733     4.219860     4.324103     0.105756
H      5.118627     5.832679     2.866383     0.124356
H      8.306777     3.411332     2.116498     0.127884
H      7.368147     1.785664     3.523408     0.107102
H      2.596643    10.749875     4.518583     0.108464
H      1.649227     9.347077     2.911937     0.121578
H     -1.766042    11.459923     3.115177     0.118943
H     -0.880490    12.771817     4.798914     0.102040
C      2.190537     1.160856    10.316175     0.184995
C      2.996596     2.174491     9.674918    -0.164726
C      2.642236     2.197618     8.366124    -0.178785
C      1.602845     1.200012     8.196173     0.170778
C      0.873597     1.062931     7.032800    -0.060165
C     -0.124033     0.048085     6.915412     0.190387
C     -1.017852    -0.070031     5.801096    -0.176199
C      6.309428    13.733501     5.974551    -0.189840
C     -2.728921    13.177799     7.209759     0.174104
C     -3.091364    11.911017     7.661792    -0.060132
C     -2.651708    11.441706     8.904009     0.189517
C     -2.895338    10.107628     9.375315    -0.160812
C     -2.484885    10.060916    10.636804    -0.157404
C     -1.969879    11.353872    10.971449     0.185686
C     -1.659651    11.755226    12.252210    -0.046107
C     -1.118758    13.005747    12.530789     0.181420
C     -0.807127    13.479133    13.830823    -0.157807
C      1.337856    -0.329649    13.688906    -0.164623
C      1.424111    -0.088267    12.260970     0.179803
C      2.151728     0.957938    11.688044    -0.047983
C      1.064185     1.983037     5.897460     0.090553
C      0.909105     3.371418     6.028865    -0.140734
C      1.134993     4.232327     4.988137    -0.087365
C      1.490538     3.752814     3.731904    -0.005652
C      1.644621     2.385416     3.558450    -0.099359
C      1.445159     1.514511     4.634219    -0.149824
C      1.653139     4.695772     2.570283     0.566386
C      5.539546    11.006919     6.917164     0.086712
C      5.875132    10.449372     5.683708    -0.133779
C      5.135557     9.424509     5.119542    -0.091742
C      3.988873     8.958691     5.788832    -0.041053
C      3.587896     9.524985     6.983742    -0.104738
C      4.361017    10.552849     7.526883    -0.143248
C      3.118868     7.834324     5.233427     0.597789
C     -2.032338    10.837249    13.357765     0.083859
C     -1.344267     9.660146    13.624079    -0.150759
C     -1.838888     8.699398    14.489601    -0.082738
C     -3.068776     8.942088    15.118593    -0.017405
C     -3.731687    10.143890    14.946890    -0.089185
C     -3.183517    11.098270    14.086625    -0.159881
C     -3.729437     7.874976    15.963090     0.654016
C      2.845255     1.879348    12.630657     0.085278
C      2.075214     2.868993    13.247385    -0.150866
C      2.632497     3.691019    14.218030    -0.072666
C      3.961759     3.504663    14.624510    -0.015894
C      4.651474     2.457073    14.084873    -0.097337
C      4.120249     1.660644    13.091451    -0.159266
C      4.542432     4.366862    15.724809     0.637086
C     -0.170626     5.611907    17.086165     0.515997
C      1.570051    12.568428     7.204503     0.185013
C      0.763992    11.554793     7.845760    -0.164713
C      1.118352    11.531666     9.154554    -0.178805
C      2.157743    12.529272     9.324505     0.170779
C      2.886991    12.666353    10.487878    -0.060263
C      3.884621    13.681199    10.605266     0.190373
C      4.778440    13.799315    11.719582    -0.176219
C     -2.548840    -0.004217    11.546127    -0.189837
C      6.489509     0.551485    10.310919     0.174113
C     -2.664848     1.818267     9.858886    -0.060187
C      6.412296     2.287578     8.616669     0.189513
C      6.655926     3.621656     8.145363    -0.160809
C      6.245473     3.668368     6.883874    -0.157377
C      5.730467     2.375412     6.549229     0.185705
C      5.420239     1.974058     5.268468    -0.046124
C      4.879346     0.723537     4.989889     0.181438
C      4.567715     0.250151     3.689855    -0.157784
C      2.422732    14.058933     3.831772    -0.164625
C      2.336477    13.817551     5.259708     0.179819
C      1.608860    12.771346     5.832634    -0.048036
C      2.696403    11.746247    11.623218     0.090637
C      2.851483    10.357866    11.491813    -0.140694
C      2.625595     9.496957    12.532541    -0.087290
C      2.270050     9.976470    13.788774    -0.005800
C      2.115967    11.343868    13.962228    -0.099366
C      2.315429    12.214773    12.886459    -0.149729
C      2.107449     9.033512    14.950395     0.566756
C     -1.778958     2.722365    10.603514     0.086727
C     -2.114544     3.279912    11.836970    -0.133786
C     -1.374969     4.304775    12.401136    -0.091743
C     -0.228285     4.770593    11.731846    -0.041073
C      0.172692     4.204299    10.536936    -0.104725
C     -0.600429     3.176435     9.993795    -0.143240
C      0.641720     5.894960    12.287251     0.597788
C      5.792926     2.892035     4.162913     0.083856
C      5.104855     4.069138     3.896599    -0.150735
C      5.599476     5.029886     3.031077    -0.082704
C      6.829364     4.787196     2.402085    -0.017403
C      7.492275     3.585394     2.573788    -0.089182
C      6.944105     2.631014     3.434053    -0.159890
C      7.490025     5.854308     1.557588     0.653977
C      0.915333    11.849936     4.890021     0.085287
C      1.685374    10.860291     4.273293    -0.150875
C      1.128091    10.038265     3.302648    -0.072654
C     -0.201171    10.224621     2.896168    -0.015895
C     -0.890886    11.272211     3.435805    -0.097338
C     -0.359661    12.068640     4.429227    -0.159268
C     -0.781844     9.362422     1.795869     0.637113
C      3.931214     8.117377     0.434513     0.516012
N      1.384547     0.525839     9.391083    -0.359887
N     -1.814923    14.007271     7.803710    -0.352499
N     -2.024172    12.176093     9.864142    -0.352086
N     -0.689492    13.904592    11.567152    -0.360723
N      2.376041    13.203445     8.129595    -0.359850
N      5.575511    -0.277987     9.716968    -0.352448
N      5.784760     1.553191     7.656536    -0.352045
N      4.450080    -0.175308     5.953526    -0.360674
O      1.694027     4.249200     1.398150    -0.556955
O      1.698407     5.950801     2.785788    -0.655625
O      3.475970     7.467409     4.036764    -0.498967
O      2.196423     7.384624     5.844898    -0.504149
O     -3.035730     6.880759    16.290726    -0.658715
O      4.593168     8.093518    16.259189    -0.653750
O      3.877116     5.356807    16.106759    -0.689625
O     -3.857161     4.027300    16.220644    -0.614790
O     -1.092650     4.762201    17.110694    -0.532490
O      0.900864     5.534017    16.436148    -0.549209
O      2.066561     9.480084    16.122528    -0.556312
O      2.062181     7.778483    14.734890    -0.655070
O      0.284618     6.261875    13.483914    -0.498929
O      1.564165     6.344660    11.675780    -0.504201
O      6.796318     6.848525     1.229952    -0.658664
O     -0.832580     5.635766     1.261489    -0.653559
O     -0.116528     8.372477     1.413919    -0.689595
O      7.617749     9.701984     1.300034    -0.614895
O      4.853238     8.967083     0.409984    -0.532695
O      2.859724     8.195267     1.084530    -0.549105

The following XYZ coordinates are in angstroms. Other properties are in atomic units.
The sperically averaged electron density of each atom fit to a function of the form exp(a - br)
eigen_1, eigen_2 and eigen_3 are the three eigenvalues of traceless quadrupole moment tensor
  atom number  atomic symbol              X              Y              Z     net charge C6 coefficient C8 coefficient C10 coefficient fluctuating dipole atomic polarizability isotropic forcefield polarizability              a              b squared Pearson coefficient          <r^3>          <r^4>         wp_QDO          m_QDO          q_QDO       dipole_x       dipole_y       dipole_z         dipole            Qxy            Qxz            Qyz     Q(x^2-y^2)  Q(3z^2 - R^2)        eigen_1        eigen_2        eigen_3 static polarizability      alpha(xx)      alpha(xy)      alpha(xz)      alpha(yy)      alpha(yz)      alpha(zz) atomic spin moment
            1             Dy       1.097157       6.629385       0.520890       2.035792     160.759714 0.34563306E+04  0.12009745E+06                                19.188347                           15.603623       2.433085       2.511566                    0.999697      72.606467     167.252069       0.667299       0.264160      -1.354774      -0.024815      -0.001630      -0.005447       0.025458      -0.019274      -0.037838       0.027607      -0.111289       0.046107      -0.079058       0.005599       0.073458             23.845193      26.099531       1.831982       0.137868      19.970234      -5.629681      25.465816           0.001742
            2             Dy       2.663431       7.099899      16.999788       2.035692     160.827936 0.34579865E+04  0.12017023E+06                                19.194231                           15.607809       2.433309       2.511538                    0.999696      72.616642     167.289988       0.667176       0.264175      -1.354745       0.024946       0.001410       0.005558       0.025597      -0.019140      -0.037898       0.027614      -0.111092       0.046723      -0.079060       0.005699       0.073361             23.853224      26.109206       1.833464       0.137100      19.975891      -5.631328      25.474574           0.001745
            3             Cu      -1.153068      13.900669       9.657923       0.682782      64.190453 0.12451045E+04  0.35614539E+05                                13.589268                           12.041632       1.126919       2.240399                    0.995890      44.980364     114.619823       0.490330       0.436713      -1.124422       0.005553      -0.000134      -0.003812       0.006737      -0.010090      -0.007865       0.001438       0.024077      -0.026939      -0.012398      -0.009796       0.022194             14.666294      13.262391       4.444350       1.811324      15.247070      -1.290137      15.489422           0.474100
            4             Cu       4.913656      -0.171385       7.862755       0.682656      64.198342 0.12452990E+04  0.35621575E+05                                13.590408                           12.042614       1.126924       2.240361                    0.995891      44.983492     114.631035       0.490306       0.436716      -1.124417      -0.005554       0.000134       0.003811       0.006738      -0.010114      -0.007875       0.001442       0.024103      -0.026991      -0.012419      -0.009812       0.022230             14.667556      13.263527       4.444792       1.811466      15.248386      -1.290283      15.490754          -0.428783
            5              H       3.650139       2.722849      10.093663       0.145310       1.063132 0.79162768E+01  0.77587737E+02                                 1.738561                            1.665459      -0.923022       2.463134                    0.998616       3.332768       9.352373       0.475615       1.313948      -0.703577       0.027739       0.029238       0.012698       0.042256       0.014025       0.005898      -0.000022      -0.008069      -0.004435      -0.015494      -0.000580       0.016074              1.759610       2.001928       0.345144       0.252991       1.631001       0.219802       1.645901           0.000302
            6              H       3.004798       2.758320       7.689826       0.140817       1.082911 0.81206947E+01  0.80735935E+02                                 1.802886                            1.717684      -1.167182       2.342962                    0.995568       3.578033      10.377133       0.452176       1.362462      -0.691738       0.020006       0.028145      -0.023342       0.041680       0.014132      -0.002196      -0.002519      -0.008973       0.010389      -0.016562       0.002428       0.014134              1.828065       1.783878       0.206852      -0.280042       1.695253      -0.420087       2.005063           0.000257
            7              H      -1.102805       0.541868       5.079245       0.132555       1.034390 0.74754031E+01  0.72709663E+02                                 1.731508                            1.631718      -1.149973       2.336429                    0.996632       3.592076      10.263620       0.471478       1.335633      -0.696030      -0.007944       0.021232      -0.030997       0.038402       0.003647       0.008395      -0.003380      -0.009418       0.028700      -0.014181       0.001157       0.013023              1.766741       1.554397      -0.094535       0.117512       1.899430      -0.538733       1.846396           0.000301
            8              H       5.643217      13.374568       5.399873       0.144681       1.078442 0.80153268E+01  0.79326388E+02                                 1.793367                            1.703922      -1.111951       2.374486                    0.996076       3.498916      10.082103       0.455617       1.358343      -0.693154      -0.027953      -0.010927      -0.030755       0.042973       0.008114       0.011862      -0.002851       0.004732       0.019444      -0.016153       0.000588       0.015565              1.825645       2.105226       0.222889       0.409122       1.693780       0.175077       1.677928           0.000318
            9              H       6.239035       9.394116       8.877728       0.139842       1.065324 0.76329456E+01  0.72966577E+02                                 1.630884                            1.548361      -0.909414       2.459818                    0.999184       3.163566       8.325111       0.543990       1.177832      -0.734630      -0.014497      -0.037732      -0.016178       0.043538       0.010255       0.003081       0.003041      -0.031093       0.001767      -0.019142       0.000028       0.019114              1.642180       1.510247       0.262423       0.264963       1.820135       0.322625       1.596157           0.000262
           10              H      -2.524994       9.306725      11.211482       0.142610       1.081405 0.76919424E+01  0.73981587E+02                                 1.676968                            1.576597      -0.925305       2.453322                    0.999180       3.202909       8.570973       0.525511       1.211816      -0.726374      -0.006690      -0.036833       0.017197       0.041197       0.008497       0.001666      -0.004805      -0.025699      -0.009050      -0.014693      -0.003049       0.017743              1.708349       1.332969       0.012434       0.026970       1.981876      -0.504910       1.810201           0.000308
           11              H      -1.027809      13.053484      14.650791       0.145479       1.066717 0.75581564E+01  0.71798879E+02                                 1.612868                            1.526257      -0.889709       2.473553                    0.999321       3.073897       7.963647       0.557871       1.155768      -0.740940      -0.004927      -0.012729       0.040333       0.042580       0.005878      -0.000340      -0.003396      -0.008232       0.057703      -0.016839      -0.002892       0.019731              1.629843       1.386212       0.133235      -0.175124       1.541674      -0.329718       1.961643           0.000354
           12              H       1.680853       0.219898      14.384477       0.151227       1.054102 0.74066796E+01  0.70246231E+02                                 1.623283                            1.528251      -0.922916       2.463142                    0.999262       3.074869       8.049780       0.546147       1.182489      -0.734185       0.011942       0.020210       0.037697       0.044409       0.007826       0.004536       0.006104      -0.008764       0.049391      -0.017224      -0.002301       0.019525              1.654199       1.421398       0.239113       0.215845       1.746745       0.402363       1.794453           0.000350
           13              H       0.638347       3.726425       6.868106       0.112617       1.048798 0.78663692E+01  0.76698228E+02                                 1.690240                            1.629117      -0.864075       2.466771                    0.998688       3.432377       9.493761       0.496516       1.265207      -0.712837      -0.010481       0.021677       0.032786       0.040678      -0.003138      -0.006492       0.005433      -0.028969       0.021168      -0.019700       0.003719       0.015981              1.685892       1.468746      -0.081033      -0.274260       1.488675       0.103404       2.100256          -0.000012
           14              H       1.047357       5.167767       5.126550       0.125590       1.165974 0.85894202E+01  0.85324269E+02                                 1.783603                            1.676922      -1.200612       2.306951                    0.996571       3.503706       9.675748       0.502232       1.227702      -0.720622      -0.006675       0.039721       0.007536       0.040977      -0.009922      -0.006605       0.003809      -0.013621       0.019490      -0.016075       0.001650       0.014425              1.836576       1.441173       0.045115      -0.038330       2.584800      -0.058617       1.483754          -0.000054
           15              H       1.886239       2.038776       2.706945       0.126109       1.171844 0.89941815E+01  0.89537674E+02                                 1.739161                            1.681512      -1.043142       2.388425                    0.997588       3.316625       8.892953       0.521906       1.178880      -0.734813       0.008516      -0.015065      -0.037617       0.041407      -0.000378      -0.007583       0.009984      -0.017886       0.022066      -0.015635      -0.001906       0.017541              1.735725       1.490050      -0.117928      -0.181665       1.581266       0.124718       2.135859          -0.000024
           16              H       1.571133       0.582940       4.504566       0.103591       1.165847 0.89907883E+01  0.91507076E+02                                 1.863524                            1.777580      -1.305832       2.248965                    0.992894       3.885861      11.328615       0.456623       1.317928      -0.698905       0.005700      -0.035786      -0.008353       0.037187       0.000001      -0.000004       0.002499      -0.023942       0.024382      -0.016035       0.005516       0.010519              1.896640       1.631601      -0.222607      -0.072659       2.545310      -0.013696       1.513009           0.000015
           17              H       6.632552      10.782310       5.217658       0.109344       1.051101 0.75749681E+01  0.73688802E+02                                 1.720403                            1.615315      -1.245645       2.277596                    0.994800       3.703776      10.474788       0.487439       1.291710      -0.704095       0.025526       0.011230      -0.021608       0.035278       0.007832      -0.003272       0.004887      -0.003291       0.015636      -0.012418       0.004377       0.008040              1.759213       2.152536       0.343912      -0.430352       1.523412      -0.055811       1.601692          -0.000007
           18              H       5.399448       9.040161       4.292566       0.140110       0.988622 0.69312481E+01  0.65670089E+02                                 1.648854                            1.547751      -0.867984       2.487422                    0.999294       3.256888       8.966418       0.498802       1.296051      -0.706463       0.013535      -0.014732      -0.039440       0.044224       0.001101      -0.010919       0.007821       0.004168       0.024834      -0.013396      -0.003439       0.016835              1.691129       1.481610      -0.027799      -0.192164       1.614241       0.448298       1.977537           0.000013
           19              H       2.803374       9.220767       7.425263       0.122921       1.185910 0.92257140E+01  0.93442891E+02                                 1.817845                            1.752500      -1.159401       2.329599                    0.996150       3.560538       9.979474       0.484410       1.248381      -0.716498      -0.032811      -0.013230       0.020931       0.041106       0.006127      -0.011569      -0.001806       0.014770       0.020777      -0.013423      -0.004690       0.018113              1.819740       2.105463       0.247158      -0.319665       1.681497       0.003423       1.672261          -0.000003
           20              H       4.078133      10.957800       8.338091       0.099675       1.021108 0.76759539E+01  0.76022737E+02                                 1.781259                            1.699840      -1.449354       2.180096                    0.991384       4.060534      12.154284       0.438107       1.411611      -0.678643      -0.014906       0.016020       0.030037       0.037162       0.008022      -0.005572       0.007412       0.001550       0.007274      -0.014361       0.006361       0.007999              1.810826       1.721090      -0.150471      -0.258582       1.642287       0.401671       2.069101           0.000017
           21              H       2.870354       6.949139       3.616268       0.405223       0.461695 0.26701880E+01  0.20904436E+02                                 1.182128                            1.102166      -1.556748       2.282367                    0.996569       2.698354       7.890907       0.458591       1.706018      -0.628842      -0.008967      -0.005737      -0.012650       0.016534      -0.005790      -0.002920       0.001073       0.002735       0.006270      -0.007106       0.000315       0.006790              1.233859       1.169016       0.222362       0.213811       1.305717       0.268628       1.226845          -0.000067
           22              H      -0.508145       9.509424      13.196575       0.105742       1.122392 0.84794834E+01  0.85233908E+02                                 1.836272                            1.741028      -1.199338       2.298567                    0.994847       3.831489      11.179725       0.454558       1.340521      -0.694431       0.032489      -0.008958      -0.012549       0.035962      -0.008013      -0.009528      -0.007780      -0.001433      -0.006433      -0.017082       0.007751       0.009331              1.872100       2.404713      -0.143710      -0.354022       1.588483      -0.073343       1.623103           0.000007
           23              H      -1.358039       7.896605      14.654295       0.124352       1.004788 0.71075909E+01  0.68652970E+02                                 1.735261                            1.615899      -1.231650       2.300629                    0.995122       3.683483      10.683918       0.460290       1.377645      -0.686764       0.021206      -0.033250       0.011831       0.041173      -0.005342       0.000759      -0.008848      -0.001321      -0.028402      -0.013739       0.001082       0.012657              1.805759       1.728938      -0.452071       0.008578       2.185018      -0.241397       1.503321          -0.000026
           24              H      -4.546189      10.317952      15.404180       0.127813       1.193997 0.89427985E+01  0.89834530E+02                                 1.829301                            1.726460      -1.103372       2.363400                    0.996415       3.480009       9.699468       0.487827       1.249887      -0.716604      -0.036337       0.007454       0.023025       0.043659      -0.008824      -0.012613       0.000520      -0.000608      -0.009464      -0.015534      -0.000221       0.015755              1.863409       2.275493      -0.068499      -0.425925       1.548919      -0.084747       1.765814           0.000047
           25              H      -3.607559      11.943620      13.997270       0.107110       1.197350 0.89906259E+01  0.90259094E+02                                 1.819317                            1.719642      -0.934941       2.427576                    0.997980       3.512319       9.724278       0.494638       1.233438      -0.720386      -0.018672       0.033289       0.002660       0.038261      -0.009777      -0.011515      -0.003288      -0.011329      -0.020243      -0.019089       0.003893       0.015196              1.854541       1.747859      -0.383496       0.060315       2.262874      -0.301767       1.552890          -0.000018
           26              H       1.163945       2.979409      13.002095       0.108464       1.149302 0.87351361E+01  0.88424205E+02                                 1.860982                            1.763682      -1.264942       2.267315                    0.995201       3.859428      11.286819       0.453109       1.335371      -0.695366      -0.034682       0.004921      -0.003557       0.035210      -0.000342       0.000615       0.013015       0.012977      -0.006170      -0.016902       0.007505       0.009397              1.900567       2.454643      -0.205859       0.395923       1.639103       0.041741       1.607955          -0.000014
           27              H       2.111361       4.382207      14.608741       0.121562       1.037001 0.72799241E+01  0.70824633E+02                                 1.773418                            1.634539      -1.345360       2.242805                    0.993286       3.810136      11.134468       0.457461       1.376242      -0.686118      -0.022240       0.029172       0.018019       0.040869      -0.003366       0.001116       0.004578       0.002195      -0.019408      -0.008888       0.001823       0.007066              1.866481       1.748806      -0.443131      -0.172292       2.083565       0.477152       1.767072           0.000331
           28              H       5.526630       2.269361      14.405501       0.118968       1.183017 0.87955947E+01  0.87205106E+02                                 1.760381                            1.668449      -0.952406       2.426737                    0.998309       3.338362       8.977270       0.520520       1.186839      -0.732470       0.036428      -0.008930       0.017210       0.041267      -0.009120       0.006296       0.003259       0.011769      -0.027795      -0.014149      -0.001997       0.016146              1.786800       2.220540      -0.111965       0.246233       1.480621       0.095280       1.659239          -0.000012
           29              H       4.641078       0.957467      12.721764       0.102038       1.111628 0.80376747E+01  0.79751997E+02                                 1.820922                            1.689466      -1.248609       2.267720                    0.995093       3.878742      11.259511       0.463548       1.331680      -0.695296       0.018970      -0.025016      -0.012923       0.033951      -0.003500       0.008729       0.009043       0.003849       0.008428      -0.014364       0.002174       0.012191              1.898789       1.906609      -0.448283      -0.289025       2.108581       0.467275       1.681179           0.000009
           30              H       0.110449      11.006435       7.427015       0.145318       1.063106 0.79160261E+01  0.77584652E+02                                 1.738532                            1.665433      -0.922995       2.463151                    0.998616       3.332711       9.352170       0.475619       1.313948      -0.703577      -0.027739      -0.029238      -0.012700       0.042256       0.014025       0.005898      -0.000021      -0.008066      -0.004436      -0.015494      -0.000580       0.016074              1.759581       2.001892       0.345134       0.252986       1.630973       0.219797       1.645877          -0.000293
           31              H       0.755790      10.970964       9.830852       0.140806       1.082952 0.81210587E+01  0.80740253E+02                                 1.802910                            1.717704      -1.167186       2.342948                    0.995568       3.578101      10.377289       0.452182       1.362434      -0.691744      -0.020008      -0.028144       0.023338       0.041678       0.014131      -0.002195      -0.002520      -0.008974       0.010382      -0.016561       0.002426       0.014135              1.828089       1.783902       0.206856      -0.280047       1.695274      -0.420095       2.005092          -0.000250
           32              H       4.863393      13.187416      12.441433       0.132542       1.034415 0.74756198E+01  0.72712092E+02                                 1.731514                            1.631725      -1.149939       2.336435                    0.996632       3.592115      10.263659       0.471486       1.335605      -0.696035       0.007945      -0.021230       0.030995       0.038400       0.003648       0.008395      -0.003381      -0.009414       0.028704      -0.014180       0.001156       0.013025              1.766748       1.554403      -0.094531       0.117509       1.899439      -0.538736       1.846400          -0.000273
           33              H      -1.882629       0.354716      12.120805       0.144686       1.078418 0.80150958E+01  0.79323457E+02                                 1.793334                            1.703892      -1.111927       2.374499                    0.996076       3.498868      10.081893       0.455624       1.358335      -0.693156       0.027954       0.010929       0.030754       0.042973       0.008114       0.011863      -0.002851       0.004731       0.019445      -0.016154       0.000588       0.015566              1.825610       2.105184       0.222884       0.409110       1.693752       0.175071       1.677893          -0.000289
           34              H      -2.478447       4.335168       8.642950       0.139836       1.065338 0.76330702E+01  0.72968109E+02                                 1.630903                            1.548377      -0.909410       2.459819                    0.999184       3.163589       8.325207       0.543985       1.177838      -0.734629       0.014498       0.037731       0.016176       0.043537       0.010256       0.003081       0.003040      -0.031092       0.001766      -0.019142       0.000028       0.019114              1.642200       1.510264       0.262429       0.264968       1.820160       0.322631       1.596175          -0.000269
           35              H       6.285582       4.422559       6.309196       0.142617       1.081387 0.76917856E+01  0.73979872E+02                                 1.676969                            1.576596      -0.925303       2.453331                    0.999180       3.202872       8.570926       0.525502       1.211840      -0.726369       0.006691       0.036833      -0.017199       0.041198       0.008496       0.001664      -0.004806      -0.025697      -0.009058      -0.014690      -0.003053       0.017743              1.708350       1.332967       0.012434       0.026971       1.981880      -0.504914       1.810203          -0.000298
           36              H       4.788397       0.675800       2.869887       0.145494       1.066690 0.75578931E+01  0.71795728E+02                                 1.612838                            1.526228      -0.889710       2.473563                    0.999321       3.073839       7.963452       0.557878       1.155764      -0.740940       0.004924       0.012736      -0.040333       0.042582       0.005880      -0.000336      -0.003399      -0.008233       0.057707      -0.016841      -0.002892       0.019733              1.629815       1.386184       0.133232      -0.175120       1.541641      -0.329709       1.961620          -0.000261
           37              H       2.079735      13.509386       3.136201       0.151244       1.053875 0.74046232E+01  0.70220990E+02                                 1.622963                            1.527970      -0.922750       2.463223                    0.999263       3.074516       8.048204       0.546241       1.182382      -0.734210      -0.011949      -0.020206      -0.037699       0.044410       0.007823       0.004550       0.006098      -0.008758       0.049409      -0.017224      -0.002307       0.019531              1.653864       1.421141       0.239033       0.215775       1.746374       0.402232       1.794078          -0.000246
           38              H       3.122241      10.002859      10.652572       0.112662       1.048645 0.78648840E+01  0.76680197E+02                                 1.690091                            1.628976      -0.863991       2.466844                    0.998689       3.432040       9.492637       0.496531       1.265227      -0.712834       0.010477      -0.021678      -0.032792       0.040682      -0.003139      -0.006492       0.005431      -0.028970       0.021175      -0.019702       0.003722       0.015980              1.685744       1.468624      -0.081022      -0.274228       1.488542       0.103395       2.100066          -0.000008
           39              H       2.713231       8.561517      12.394128       0.125585       1.166267 0.85920872E+01  0.85356843E+02                                 1.783824                            1.677116      -1.201208       2.306631                    0.996566       3.504208       9.677278       0.502236       1.227606      -0.720640       0.006690      -0.039715      -0.007568       0.040979      -0.009929      -0.006605       0.003831      -0.013593       0.019454      -0.016063       0.001620       0.014443              1.836808       1.441327       0.045126      -0.038338       2.585183      -0.058614       1.483915           0.000031
           40              H       1.874349      11.690508      14.813733       0.126039       1.173265 0.90083700E+01  0.89716546E+02                                 1.740704                            1.682942      -1.044957       2.387465                    0.997570       3.318880       8.901604       0.521623       1.179026      -0.734772      -0.008535       0.015124       0.037586       0.041404      -0.000359      -0.007596       0.010040      -0.017862       0.021930      -0.015633      -0.001939       0.017572              1.737273       1.491250      -0.118100      -0.181913       1.582629       0.124873       2.137941           0.000068
           41              H       2.189455      13.146344      13.016112       0.103624       1.165627 0.89887384E+01  0.91481981E+02                                 1.863388                            1.777457      -1.305736       2.249046                    0.992895       3.885535      11.327801       0.456603       1.318047      -0.698881      -0.005699       0.035789       0.008353       0.037190       0.000003       0.000001       0.002497      -0.023937       0.024382      -0.016032       0.005517       0.010516              1.896504       1.631483      -0.222575      -0.072646       2.545121      -0.013726       1.512907          -0.000005
           42              H      -2.871964       2.946974      12.303020       0.109345       1.051105 0.75750316E+01  0.73689739E+02                                 1.720424                            1.615334      -1.245654       2.277593                    0.994800       3.703812      10.474989       0.487429       1.291730      -0.704091      -0.025525      -0.011231       0.021607       0.035278       0.007832      -0.003272       0.004886      -0.003291       0.015635      -0.012417       0.004377       0.008040              1.759235       2.152567       0.343921      -0.430355       1.523433      -0.055810       1.601705           0.000000
           43              H      -1.638860       4.689123      13.228112       0.140111       0.988636 0.69313935E+01  0.65671979E+02                                 1.648886                            1.547780      -0.867955       2.487437                    0.999295       3.256935       8.966657       0.498789       1.296073      -0.706458      -0.013534       0.014730       0.039442       0.044225       0.001103      -0.010918       0.007824       0.004168       0.024832      -0.013399      -0.003435       0.016834              1.691162       1.481639      -0.027796      -0.192164       1.614277       0.448312       1.977570           0.000030
           44              H       0.957214       4.508517      10.095415       0.122929       1.185823 0.92248535E+01  0.93432002E+02                                 1.817761                            1.752422      -1.159293       2.329658                    0.996151       3.560392       9.978951       0.484418       1.248387      -0.716497       0.032812       0.013231      -0.020934       0.041108       0.006129      -0.011568      -0.001806       0.014770       0.020772      -0.013424      -0.004689       0.018113              1.819655       2.105357       0.247140      -0.319641       1.681423       0.003423       1.672186          -0.000017
           45              H      -0.317545       2.771484       9.182587       0.099684       1.021070 0.76755889E+01  0.76018257E+02                                 1.781221                            1.699805      -1.449346       2.180108                    0.991384       4.060441      12.153957       0.438109       1.411620      -0.678642       0.014905      -0.016019      -0.030039       0.037164       0.008020      -0.005571       0.007413       0.001549       0.007275      -0.014360       0.006359       0.008001              1.810786       1.721052      -0.150466      -0.258572       1.642254       0.401657       2.069052          -0.000025
           46              H       0.890234       6.780145      13.904410       0.405173       0.461939 0.26719089E+01  0.20921016E+02                                 1.182453                            1.102446      -1.557198       2.282058                    0.996564       2.699130       7.893439       0.458586       1.705784      -0.628871       0.008950       0.005743       0.012671       0.016542      -0.005801      -0.002907       0.001090       0.002684       0.006327      -0.007116       0.000326       0.006790              1.234214       1.169335       0.222469       0.213907       1.306113       0.268759       1.227194          -0.000011
           47              H       4.268733       4.219860       4.324103       0.105756       1.122449 0.84800474E+01  0.85241261E+02                                 1.836350                            1.741098      -1.199538       2.298478                    0.994844       3.831626      11.180349       0.454543       1.340539      -0.694427      -0.032490       0.008959       0.012544       0.035961      -0.008014      -0.009531      -0.007777      -0.001439      -0.006425      -0.017084       0.007752       0.009332              1.872180       2.404817      -0.143718      -0.354045       1.588549      -0.073353       1.623174           0.000044
           48              H       5.118627       5.832679       2.866383       0.124356       1.004796 0.71076569E+01  0.68653755E+02                                 1.735268                            1.615905      -1.231678       2.300620                    0.995121       3.683486      10.683933       0.460290       1.377643      -0.686765      -0.021213       0.033245      -0.011834       0.041173      -0.005343       0.000759      -0.008849      -0.001325      -0.028397      -0.013738       0.001079       0.012659              1.805768       1.728934      -0.452067       0.008582       2.185034      -0.241408       1.503335          -0.000001
           49              H       8.306777       3.411332       2.116498       0.127884       1.193279 0.89360573E+01  0.89749300E+02                                 1.828545                            1.725796      -1.102735       2.363761                    0.996423       3.478834       9.695039       0.487929       1.249868      -0.716611       0.036359      -0.007449      -0.023029       0.043678      -0.008825      -0.012637       0.000520      -0.000570      -0.009473      -0.015550      -0.000229       0.015779              1.862619       2.274420      -0.068457      -0.425640       1.548337      -0.084681       1.765099           0.000038
           50              H       7.368147       1.785664       3.523408       0.107102       1.197465 0.89916869E+01  0.90272723E+02                                 1.819459                            1.719763      -0.935009       2.427537                    0.997979       3.512500       9.725050       0.494611       1.233466      -0.720380       0.018674      -0.033286      -0.002659       0.038259      -0.009777      -0.011514      -0.003290      -0.011330      -0.020247      -0.019089       0.003894       0.015196              1.854692       1.747998      -0.383555       0.060324       2.263074      -0.301802       1.553003           0.000046
           51              H       2.596643      10.749875       4.518583       0.108464       1.149338 0.87354660E+01  0.88428419E+02                                 1.861021                            1.763715      -1.264995       2.267289                    0.995200       3.859498      11.287096       0.453104       1.335371      -0.695366       0.034681      -0.004923       0.003558       0.035209      -0.000343       0.000615       0.013014       0.012977      -0.006173      -0.016902       0.007505       0.009396              1.900609       2.454705      -0.205866       0.395938       1.639130       0.041744       1.607992           0.000028
           52              H       1.649227       9.347077       2.911937       0.121578       1.036946 0.72794428E+01  0.70818609E+02                                 1.773340                            1.634474      -1.345324       2.242832                    0.993286       3.809971      11.133793       0.457476       1.376223      -0.686122       0.022236      -0.029181      -0.018013       0.040871      -0.003365       0.001115       0.004578       0.002188      -0.019422      -0.008891       0.001824       0.007067              1.866394       1.748732      -0.443098      -0.172282       2.083454       0.477117       1.766996           0.000387
           53              H      -1.766042      11.459923       3.115177       0.118943       1.183168 0.87970267E+01  0.87223341E+02                                 1.760574                            1.668618      -0.952506       2.426679                    0.998308       3.338605       8.978295       0.520475       1.186887      -0.732459      -0.036428       0.008927      -0.017205       0.041264      -0.009118       0.006294       0.003263       0.011768      -0.027812      -0.014153      -0.001993       0.016146              1.787001       2.220817      -0.111983       0.246281       1.480764       0.095302       1.659423           0.000066
           54              H      -0.880490      12.771817       4.798914       0.102040       1.111621 0.80376162E+01  0.79751214E+02                                 1.820909                            1.689456      -1.248618       2.267718                    0.995093       3.878721      11.259409       0.463552       1.331673      -0.695297      -0.018969       0.025017       0.012922       0.033951      -0.003500       0.008728       0.009042       0.003848       0.008427      -0.014363       0.002174       0.012189              1.898774       1.906591      -0.448276      -0.289021       2.108560       0.467273       1.681172           0.000013
           55              C       2.190537       1.160856      10.316175       0.184995      33.560754 0.39930962E+03  0.92859652E+04                                 9.480971                            6.981269      -0.296312       1.912681                    0.999560      27.330122      80.831536       0.575438       0.457710      -1.028634      -0.027152      -0.016284      -0.045288       0.055258       0.002586       0.004712      -0.002608      -0.021244      -0.007328      -0.012284      -0.000168       0.012452             11.062958       7.672024       2.138975       0.801655       7.370521      -1.154976      18.146331           0.002113
           56              C       2.996596       2.174491       9.674918      -0.164726      31.295449 0.47968090E+03  0.11618201E+05                                 8.721156                            7.396581      -0.059660       1.948696                    0.998693      30.729380      91.202316       0.591260       0.427702      -1.051634      -0.000572       0.018282      -0.005246       0.019029      -0.003234      -0.006538      -0.006286      -0.015273      -0.094981      -0.033499       0.008929       0.024571              9.247278       9.518068       2.798565       0.995402       7.129178      -0.117727      11.094587           0.001964
           57              C       2.642236       2.197618       8.366124      -0.178785      32.592618 0.49844693E+03  0.12200166E+05                                 8.974535                            7.538979      -0.057741       1.940927                    0.999046      31.379961      93.901132       0.585224       0.427600      -1.050744      -0.003051       0.021276       0.009443       0.023476       0.008654      -0.007720       0.004406      -0.010315      -0.078683      -0.028716       0.005528       0.023188              9.585785       9.487017       2.597687       0.097065       7.294339      -1.668987      11.976000           0.002166
           58              C       1.602845       1.200012       8.196173       0.170778      34.015253 0.40426705E+03  0.94364678E+04                                 9.594712                            7.061782      -0.307567       1.900832                    0.999563      27.774216      82.474803       0.567249       0.462585      -1.025242      -0.005885      -0.022661       0.055462       0.060201       0.009726       0.002029       0.001190      -0.036918       0.013459      -0.023210       0.004400       0.018811             11.243411      10.367629       2.290335       4.493157       7.307428      -0.521996      16.055175           0.002365
           59              C       0.873597       1.062931       7.032800      -0.060165      44.495660 0.48711348E+03  0.11763114E+05                                10.933744                            7.428968      -0.035754       1.987851                    0.999089      28.532348      82.691629       0.596975       0.424872      -1.060594       0.006120       0.021373      -0.037958       0.043990      -0.033915      -0.038538       0.007694      -0.028376      -0.018377      -0.053489      -0.001154       0.054642             13.627104      12.000447       4.970436       2.535727      12.996079      -3.381665      15.884787          -0.009877
           60              C      -0.124033       0.048085       6.915412       0.190387      34.237603 0.40081369E+03  0.93005253E+04                                 9.525266                            6.907423      -0.092161       1.979836                    0.999673      26.895849      78.650986       0.591317       0.446396      -1.038338      -0.013770      -0.040013       0.033295       0.053844       0.002209      -0.003272       0.005332      -0.006526       0.006524      -0.007696       0.000136       0.007561             11.619488      12.802323       6.922765       1.589194      13.881978      -1.143233       8.174163           0.002322
           61              C      -1.017852      -0.070031       5.801096      -0.176199      33.575243 0.49816281E+03  0.12159444E+05                                 9.122127                            7.507134       0.022186       1.969934                    0.998899      30.964185      91.736876       0.591501       0.424237      -1.055593      -0.016423      -0.009197      -0.003227       0.019098      -0.018606      -0.000813       0.012627       0.003561       0.052030      -0.029108       0.004574       0.024534              9.916122       9.496641       2.237639       1.846611      11.394551      -2.768539       8.857173           0.002095
           62              C       6.309428      13.733501       5.974551      -0.189840      33.510018 0.51021501E+03  0.12537399E+05                                 9.100420                            7.594139      -0.056506       1.942017                    0.999373      31.434984      93.666998       0.588053       0.423872      -1.055051       0.008034       0.010069      -0.021453       0.025024      -0.009850       0.015390       0.007465      -0.012368       0.051831      -0.026880       0.002961       0.023919              9.809710      10.493061       2.765918       2.516717      10.669358      -0.952316       8.266711           0.001987
           63              C      -2.728921      13.177799       7.209759       0.174104      34.677614 0.40366218E+03  0.94071938E+04                                 9.621751                            6.962799      -0.240779       1.923826                    0.999642      27.536707      81.374708       0.583557       0.450382      -1.033393       0.044891       0.039420       0.016849       0.062073       0.012017      -0.002875      -0.001490      -0.020890       0.044784      -0.023490       0.007588       0.015902             11.603068       9.381704       5.096992       0.841916      16.813648      -3.095322       8.613853           0.002471
           64              C      -3.091364      11.911017       7.661792      -0.060132      44.258001 0.47993028E+03  0.11552991E+05                                10.900613                            7.383313      -0.062765       1.978483                    0.999185      28.516941      82.663463       0.597357       0.425947      -1.059345      -0.024299      -0.026381      -0.025073       0.043761      -0.005617      -0.032426       0.037376       0.053904       0.003247      -0.055868      -0.001500       0.057368             13.519246      11.258033       5.734025       3.729166      16.354869      -0.886611      12.944836          -0.008930
           65              C      -2.651708      11.441706       8.904009       0.189517      32.686516 0.38835753E+03  0.89335485E+04                                 9.180590                            6.788062      -0.137755       1.966932                    0.999605      26.603861      77.259252       0.598443       0.444929      -1.040019       0.023377       0.022773       0.047486       0.057620      -0.000594      -0.005089      -0.005454       0.015500       0.001280      -0.011095       0.000662       0.010433             10.469547       7.408405       0.973380       4.109832       9.194884      -2.226237      14.805351           0.002138
           66              C      -2.895338      10.107628       9.375315      -0.160812      30.101378 0.42177484E+03  0.98186773E+04                                 8.250749                            6.770454       0.332056       2.074644                    0.999705      29.209961      82.941599       0.645576       0.407555      -1.072382      -0.002685      -0.008494       0.008976       0.012646       0.003467      -0.016195       0.001902      -0.018369      -0.089014      -0.036125       0.011446       0.024679              8.649133       6.130014       1.748078       2.528800       9.460803      -0.004162      10.356583           0.002215
           67              C      -2.484885      10.060916      10.636804      -0.157404      30.325777 0.42099287E+03  0.98030318E+04                                 8.316799                            6.776265       0.286734       2.062743                    0.999752      29.165639      83.022918       0.643107       0.409013      -1.070649      -0.009358      -0.003501      -0.004914       0.011134       0.003234      -0.017913       0.003988      -0.008008      -0.084733      -0.035754       0.016188       0.019565              8.784001       5.427480       1.114816       1.698220       9.963765      -2.066606      10.960757           0.001706
           68              C      -1.969879      11.353872      10.971449       0.185686      32.595770 0.38828613E+03  0.89305909E+04                                 9.145776                            6.782201      -0.139699       1.966084                    0.999738      26.619861      77.274451       0.599456       0.444243      -1.040526      -0.009868       0.025404      -0.054800       0.061203       0.006360       0.000492      -0.004320       0.010168       0.008568      -0.010815       0.003509       0.007306             10.372138       6.151341       1.685431       2.695746       8.921334       0.043699      16.043739           0.002455
           69              C      -1.659651      11.755226      12.252210      -0.046107      44.285266 0.46951550E+03  0.11236973E+05                                10.915477                            7.305183      -0.080583       1.977213                    0.999080      28.176071      81.356492       0.600431       0.426230      -1.059499      -0.005902      -0.027503       0.035714       0.045461      -0.040454      -0.017354      -0.023217       0.053941      -0.093478      -0.060847      -0.003570       0.064417             13.649474       8.526216       5.120195       0.090131      16.353997      -3.213248      16.068210          -0.009407
           70              C      -1.118758      13.005747      12.530789       0.181420      34.950998 0.39742193E+03  0.91994672E+04                                 9.612244                            6.866603      -0.196428       1.945156                    0.999702      26.928475      78.573196       0.594747       0.444901      -1.039524       0.023788       0.045674      -0.031214       0.060218       0.007971      -0.000809      -0.004014       0.001850      -0.002936      -0.008423      -0.001142       0.009565             11.547985       8.710607       6.222834       0.607799      16.629078      -0.020933       9.304271           0.002366
           71              C      -0.807127      13.479133      13.830823      -0.157807      30.852125 0.43052517E+03  0.10074538E+05                                 8.410179                            6.860048       0.214719       2.038513                    0.999756      29.317435      83.478670       0.638547       0.409909      -1.070778       0.013810       0.005164       0.007945       0.016748      -0.017591       0.008702       0.002600       0.022248       0.058212      -0.031357       0.007893       0.023463              8.918247       6.498768       3.028737      -0.190457      10.116229      -0.925567      10.139744           0.002269
           72              C       1.337856      -0.329649      13.688906      -0.164623      31.668036 0.44379193E+03  0.10452263E+05                                 8.545067                            6.950103       0.275510       2.054522                    0.999775      29.501198      83.963009       0.637149       0.408164      -1.073133      -0.002092      -0.011236       0.009005       0.014550      -0.021407       0.005908      -0.000550       0.015106       0.069189      -0.034386       0.009279       0.025107              9.139323       6.578614       3.374922       0.725086      10.989921       1.090178       9.849435           0.002323
           73              C       1.424111      -0.088267      12.260970       0.179803      34.347005 0.39956527E+03  0.92562894E+04                                 9.493802                            6.879578      -0.130600       1.965286                    0.999682      26.939408      78.490579       0.595237       0.444188      -1.040529      -0.029665      -0.043805      -0.015299       0.055072      -0.001451       0.003198      -0.004813      -0.010835      -0.010375      -0.007234      -0.002263       0.009497             11.325991       9.059624       6.305105      -0.794580      15.224337      -1.954060       9.694012           0.002635
           74              C       2.151728       0.957938      11.688044      -0.047983      44.054084 0.47768316E+03  0.11481985E+05                                10.888332                            7.373064      -0.060166       1.983792                    0.999116      28.262624      81.786174       0.597093       0.426764      -1.059155       0.017039       0.032028       0.026885       0.045155      -0.041133       0.012059       0.028676       0.042469      -0.126681      -0.065726      -0.001892       0.067619             13.540517       9.303771       5.253298       1.578874      13.876487       1.257928      17.441292          -0.010687
           75              C       1.064185       1.983037       5.897460       0.090553      34.553657 0.43699334E+03  0.10294545E+05                                 9.450719                            7.132859      -0.270695       1.925309                    0.998935      27.100190      78.176763       0.595511       0.436600      -1.050906      -0.002342      -0.014789       0.018103       0.023492       0.014855       0.005129      -0.027785       0.005939       0.022000      -0.034851       0.004889       0.029962             11.364797       6.010589       0.684972      -2.189219      13.766942      -5.446592      14.316858          -0.000826
           76              C       0.909105       3.371418       6.028865      -0.140734      33.446145 0.44221424E+03  0.10436507E+05                                 8.981880                            6.982154       0.269268       2.057620                    0.999840      29.400375      84.571122       0.627778       0.413407      -1.066571       0.005158       0.016957      -0.026316       0.031729      -0.007046       0.000901       0.030721      -0.007525       0.036538      -0.028633      -0.008151       0.036784             10.442365       5.560827       0.379438      -1.872703      13.595673      -4.986922      12.170596          -0.001611
           77              C       1.134993       4.232327       4.988137      -0.087365      31.962194 0.42002248E+03  0.98225377E+04                                 8.860399                            6.918831      -0.002916       1.980915                    0.999534      28.940141      83.882606       0.612817       0.427390      -1.053802      -0.004522      -0.022186       0.001652       0.022703      -0.011516       0.008965       0.010353       0.008144      -0.034008      -0.022805       0.004839       0.017965             10.236954       5.491732       0.845009      -1.987584      12.610905      -4.447531      12.608226          -0.000106
           78              C       1.490538       3.752814       3.731904      -0.005652      36.568796 0.45354850E+03  0.10716155E+05                                 9.654675                            7.135637      -0.007045       2.012497                    0.999077      27.133900      76.782499       0.615769       0.420991      -1.067261      -0.016677      -0.024081       0.026793       0.039698       0.001753       0.008751       0.011896       0.012505      -0.025004      -0.018761       0.002424       0.016336             11.999380       5.889922      -0.047020      -1.290937      15.251070      -6.555740      14.857146          -0.002390
           79              C       1.644621       2.385416       3.558450      -0.099359      32.014201 0.42997818E+03  0.10101211E+05                                 8.826417                            6.965990       0.079317       2.002155                    0.999664      29.201170      84.470566       0.616068       0.423205      -1.057780      -0.008968       0.000651       0.022834       0.024541       0.003809       0.007824       0.016726       0.034037       0.039118      -0.030047       0.005249       0.024798             10.106193       5.533941      -0.570651      -1.006965      13.312498      -4.492540      11.472140          -0.000109
           80              C       1.445159       1.514511       4.634219      -0.149824      33.816090 0.47587510E+03  0.11489435E+05                                 9.183345                            7.343872      -0.010752       1.963970                    0.998923      30.488907      89.995010       0.596914       0.425000      -1.054554       0.007480       0.024783      -0.019972       0.032696      -0.001859       0.017139       0.013541      -0.021486      -0.045081      -0.030334       0.006493       0.023841             10.410067       6.178697      -0.340469      -2.071669      12.247493      -4.051189      12.804011          -0.001176
           81              C       1.653139       4.695772       2.570283       0.566386      24.557595 0.27196492E+03  0.57625015E+04                                 7.889760                            5.880104      -0.073523       2.021373                    0.999547      23.231999      66.221303       0.606345       0.476748      -1.015211       0.003702       0.040888      -0.024934       0.048034      -0.010811      -0.003514       0.033191       0.153740      -0.194545      -0.089436      -0.020817       0.110252              9.694897       5.054067       0.520808       0.051248      11.717626      -4.265362      12.312998           0.000305
           82              C       5.539546      11.006919       6.917164       0.086712      36.262287 0.43121368E+03  0.10124087E+05                                 9.725590                            7.066963      -0.295453       1.916446                    0.998859      27.096807      78.021157       0.600673       0.434315      -1.052342       0.017823       0.011316       0.013907       0.025281       0.016827       0.018213      -0.001227      -0.031571      -0.031642      -0.032000       0.002547       0.029453             11.947731      12.987019       5.554810       1.781949      11.500270       4.965551      11.355905          -0.000257
           83              C       5.875132      10.449372       5.683708      -0.133779      34.671789 0.44272430E+03  0.10467673E+05                                 9.252009                            7.040467       0.178208       2.031974                    0.999532      29.482355      85.312849       0.617005       0.419856      -1.060815      -0.022326      -0.024189      -0.008161       0.033914      -0.001236      -0.008480      -0.017608       0.026672       0.021657      -0.026934       0.005961       0.020973             10.674903      10.375367       4.096244       0.095210      11.056175       4.711323      10.593168          -0.001141
           84              C       5.135557       9.424509       5.119542      -0.091742      32.497969 0.42149063E+03  0.98251636E+04                                 8.836774                            6.854846       0.155820       2.031021                    0.999683      28.625624      81.736922       0.628515       0.418060      -1.063981      -0.001403       0.020916       0.018529       0.027978      -0.015788      -0.005702      -0.004965       0.014396       0.056516      -0.027902       0.007584       0.020318             10.081475      10.674856       4.117000       0.124641      10.634017       3.900172       8.935550           0.000277
           85              C       3.988873       8.958691       5.788832      -0.041053      36.561728 0.45781727E+03  0.10810373E+05                                 9.511824                            7.081114      -0.027501       1.990941                    0.999127      27.607980      77.349496       0.631561       0.410717      -1.077053       0.028392       0.045299       0.014102       0.055290      -0.004778       0.000815      -0.007007      -0.001345       0.028759      -0.010554      -0.002367       0.012921             11.484985      10.763866       4.765957       0.738919      13.444665       5.348095      10.246425          -0.001202
           86              C       3.587896       9.524985       6.983742      -0.104738      32.701988 0.44242825E+03  0.10506447E+05                                 9.032503                            7.128380      -0.100451       1.940706                    0.999367      29.891261      87.978370       0.598857       0.430695      -1.049309       0.017823       0.014587      -0.005148       0.023599      -0.006415      -0.001517      -0.028347       0.009257       0.006067      -0.031388       0.004180       0.027208             10.262098       9.478608       3.282005       0.345979      11.322025       4.818993       9.985661           0.000091
           87              C       4.361017      10.552849       7.526883      -0.143248      35.369342 0.49342603E+03  0.12044711E+05                                 9.558052                            7.542694      -0.147531       1.922414                    0.998187      30.770578      91.902739       0.580323       0.432377      -1.048006      -0.017656      -0.019516      -0.022670       0.034735      -0.022543      -0.001442       0.001064       0.002266       0.044657      -0.030016       0.013226       0.016790             11.016126      13.074947       4.286083       0.364842      10.754954       3.851610       9.218479          -0.001000
           88              C       3.118868       7.834324       5.233427       0.597789      22.350741 0.25408318E+03  0.52644217E+04                                 7.358871                            5.684705      -0.035832       2.054479                    0.999411      21.856106      60.531496       0.619812       0.476948      -1.020586      -0.016651      -0.044465      -0.058687       0.075489      -0.066773       0.018501      -0.024094      -0.008086      -0.000948      -0.066892      -0.011742       0.078634              8.542522       7.223894       3.175866       0.120267      10.061379       3.201914       8.342292          -0.000030
           89              C      -2.032338      10.837249      13.357765       0.083859      37.774525 0.42974457E+03  0.10067037E+05                                 9.977163                            7.024461      -0.332158       1.903105                    0.998785      27.029207      77.388554       0.607251       0.430573      -1.056083       0.005492       0.008716      -0.020091       0.022578       0.026422      -0.007225      -0.018244      -0.030464       0.029758      -0.035667      -0.003021       0.038688             12.683169       9.733243       0.302365      -3.452343      14.828565      -7.561965      13.487698          -0.000741
           90              C      -1.344267       9.660146      13.624079      -0.150759      36.564661 0.46150513E+03  0.11051247E+05                                 9.657189                            7.212947       0.065470       1.992620                    0.998806      30.126552      88.399661       0.605050       0.422747      -1.056544      -0.014310      -0.010143       0.032029       0.036517      -0.012261      -0.002812       0.008945       0.046300       0.037767      -0.033882       0.011282       0.022600             11.562329      10.076071      -0.698828      -2.202679      14.206800      -6.296218      10.404117          -0.000462
           91              C      -1.838888       8.699398      14.489601      -0.082738      34.820110 0.43580120E+03  0.10270208E+05                                 9.364639                            7.024098       0.040232       1.993289                    0.999589      28.980459      83.902786       0.612197       0.424545      -1.057179      -0.003666       0.024604       0.006099       0.025612       0.002719       0.022559       0.002406      -0.005073      -0.005171      -0.024260       0.002677       0.021582             11.124634      10.796987       0.087808      -3.804535      12.171220      -5.087020      10.405695           0.000039
           92              C      -3.068776       8.942088      15.118593      -0.017405      36.342070 0.42584415E+03  0.98553523E+04                                 9.456128                            6.789815       0.117696       2.046907                    0.999239      26.640917      73.413782       0.651911       0.405972      -1.082344       0.024780       0.036106      -0.022678       0.049315      -0.003170       0.017125       0.002742       0.023145       0.019591      -0.017178      -0.007393       0.024571             11.832432      11.091118       1.351754      -4.531311      13.319843      -6.188536      11.086335          -0.000118
           93              C      -3.731687      10.143890      14.946890      -0.089185      33.290349 0.42114353E+03  0.98377141E+04                                 9.043532                            6.872379       0.015932       1.981305                    0.999643      29.014382      83.561194       0.623486       0.420548      -1.059956       0.016148       0.000842      -0.014241       0.021547       0.003116      -0.008329       0.012218       0.019456       0.021894      -0.020614       0.003656       0.016958             10.575248       9.412332       0.527495      -3.144049      12.272503      -5.427819      10.040909           0.000262
           94              C      -3.183517      11.098270      14.086625      -0.159881      35.288589 0.45346637E+03  0.10785104E+05                                 9.355688                            7.094058       0.215472       2.034141                    0.999470      30.079702      87.271995       0.618801       0.416175      -1.063252      -0.008953      -0.026555       0.021694       0.035439      -0.028409       0.005434       0.004771      -0.024173      -0.036833      -0.028002      -0.009030       0.037032             10.962050      10.277592       1.008873      -4.238418      11.778155      -5.218855      10.830403          -0.001149
           95              C      -3.729437       7.874976      15.963090       0.654016      22.186357 0.23037905E+03  0.46867334E+04                                 7.335505                            5.420743      -0.072975       2.046541                    0.999151      21.665740      60.671020       0.629467       0.478306      -1.013574      -0.032517      -0.049637       0.036393       0.069611       0.002451       0.044920       0.096418      -0.024654       0.170148      -0.094480      -0.037553       0.132033              8.827665       9.298608       0.272200      -1.876743       9.397449      -4.073820       7.786938           0.000084
           96              C       2.845255       1.879348      12.630657       0.085278      36.810752 0.42643170E+03  0.99739560E+04                                 9.809377                            7.005029      -0.286575       1.919158                    0.998826      26.943799      77.181080       0.606857       0.431521      -1.055097      -0.011661      -0.013445      -0.014718       0.023094       0.023138       0.010228       0.017296      -0.020489       0.074278      -0.037698      -0.002080       0.039778             12.353354      12.305569       1.509351       3.734071      12.626188       6.789508      12.128303          -0.000248
           97              C       2.075214       2.868993      13.247385      -0.150866      36.662404 0.46296314E+03  0.11098500E+05                                 9.694581                            7.230723       0.013568       1.976738                    0.998646      30.175728      88.686992       0.603309       0.423495      -1.055735       0.015884       0.012341       0.025243       0.032277      -0.002381      -0.003619      -0.008912       0.024549      -0.019203      -0.017280       0.001182       0.016098             11.689979      10.519415      -0.309996       2.587000      12.926870       6.705379      11.623654          -0.000448
           98              C       2.632497       3.691019      14.218030      -0.072666      35.229457 0.43714361E+03  0.10327897E+05                                 9.527586                            7.091193      -0.093637       1.956210                    0.999036      28.967697      84.455114       0.600997       0.431366      -1.051127       0.008816      -0.020140      -0.006549       0.022940       0.002735      -0.022109      -0.013805      -0.013749       0.015116      -0.026691      -0.001448       0.028139             11.482249      11.172882       0.234499       3.420195      11.300777       6.144386      11.973089           0.000500
           99              C       3.961759       3.504663      14.624510      -0.015894      37.981765 0.41749133E+03  0.96152560E+04                                 9.734993                            6.718933       0.162478       2.063948                    0.999242      26.504729      72.884856       0.655856       0.405494      -1.082557      -0.017153      -0.020796      -0.026684       0.037931      -0.004795      -0.006452      -0.016956      -0.004009      -0.002500      -0.019764       0.001901       0.017864             12.747507      10.896539       0.727723       3.523237      12.747573       8.242430      14.598410           0.000253
          100              C       4.651474       2.457073      14.084873      -0.097337      34.310551 0.40934879E+03  0.94893749E+04                                 9.184115                            6.754866       0.057462       1.992984                    0.999728      28.890046      82.738809       0.632107       0.417995      -1.062147      -0.026805      -0.006046      -0.006248       0.028180       0.002971       0.007882      -0.023445       0.028021      -0.017082      -0.033153       0.012464       0.020689             11.098672       9.719754      -0.079897       1.793541      11.447520       6.778296      12.128742           0.000058
          101              C       4.120249       1.660644      13.091451      -0.159266      36.250643 0.45196540E+03  0.10752658E+05                                 9.538344                            7.099352       0.148861       2.017264                    0.998903      30.000818      87.378621       0.615647       0.418180      -1.060774       0.007721       0.021767       0.028989       0.037064      -0.014847      -0.011484       0.005510      -0.016140      -0.003337      -0.019570      -0.002923       0.022493             11.386258      12.335895       0.404105       2.780863      10.687036       5.755291      11.135844          -0.000336
          102              C       4.542432       4.366862      15.724809       0.637086      23.486504 0.24210929E+03  0.49801636E+04                                 7.622778                            5.545646      -0.121447       2.024954                    0.999169      21.980075      61.619928       0.625101       0.476348      -1.015987       0.017379       0.040826       0.047510       0.065007       0.032826      -0.068187      -0.086700      -0.006281       0.006166      -0.094608      -0.033590       0.128198              9.477764       8.432333       0.096353       2.841489       9.251228       4.700736      10.749732          -0.000146
          103              C      -0.170626       5.611907      17.086165       0.515997      24.155825 0.27525412E+03  0.58291948E+04                                 7.606135                            5.866241       0.051720       2.065961                    0.999514      23.123240      65.141051       0.616899       0.468832      -1.023064       0.018628      -0.110588      -0.075018       0.134923      -0.055494       0.077277      -0.068635      -0.044581       0.190327      -0.099313      -0.049743       0.149056              8.699951      11.893060       0.820114      -2.935102       6.877468       1.154814       7.329325           0.025918
          104              C       1.570051      12.568428       7.204503       0.185013      33.561107 0.39931187E+03  0.92860319E+04                                 9.481035                            6.981295      -0.296280       1.912686                    0.999560      27.330240      80.831986       0.575436       0.457711      -1.028633       0.027153       0.016284       0.045283       0.055254       0.002590       0.004715      -0.002605      -0.021256      -0.007349      -0.012290      -0.000170       0.012461             11.063071       7.672070       2.138980       0.801694       7.370550      -1.154972      18.146593          -0.001790
          105              C       0.763992      11.554793       7.845760      -0.164713      31.295339 0.47967731E+03  0.11618089E+05                                 8.721129                            7.396553      -0.059660       1.948700                    0.998692      30.729235      91.201715       0.591262       0.427702      -1.051635       0.000576      -0.018286       0.005241       0.019031      -0.003238      -0.006538      -0.006279      -0.015261      -0.094961      -0.033491       0.008930       0.024562              9.247256       9.518021       2.798531       0.995404       7.129128      -0.117738      11.094621          -0.001739
          106              C       1.118352      11.531666       9.154554      -0.178805      32.593575 0.49846224E+03  0.12200626E+05                                 8.974648                            7.539050      -0.057703       1.940928                    0.999046      31.380629      93.903254       0.585226       0.427595      -1.050748       0.003045      -0.021272      -0.009445       0.023473       0.008661      -0.007725       0.004402      -0.010310      -0.078674      -0.028715       0.005524       0.023191              9.585924       9.487150       2.597732       0.097058       7.294422      -1.669015      11.976199          -0.001878
          107              C       2.157743      12.529272       9.324505       0.170779      34.016657 0.40428305E+03  0.94369234E+04                                 9.594883                            7.061866      -0.307449       1.900854                    0.999564      27.774947      82.477014       0.567253       0.462578      -1.025247       0.005892       0.022660      -0.055481       0.060219       0.009742       0.002033       0.001176      -0.036913       0.013454      -0.023216       0.004402       0.018814             11.243656      10.367801       2.290378       4.493247       7.307558      -0.522037      16.055609          -0.002093
          108              C       2.886991      12.666353      10.487878      -0.060263      44.499697 0.48715957E+03  0.11764465E+05                                10.934154                            7.429165      -0.035625       1.987872                    0.999089      28.533904      82.696040       0.596987       0.424854      -1.060609      -0.006119      -0.021399       0.037983       0.044024      -0.033861      -0.038515       0.007642      -0.028406      -0.018269      -0.053469      -0.001081       0.054550             13.627722      12.000897       4.970662       2.535756      12.996639      -3.381966      15.885631           0.010697
          109              C       3.884621      13.681199      10.605266       0.190373      34.239391 0.40083527E+03  0.93011366E+04                                 9.525471                            6.907531      -0.092027       1.979859                    0.999673      26.896741      78.653661       0.591323       0.446386      -1.038346       0.013770       0.040031      -0.033303       0.053863       0.002222      -0.003255       0.005316      -0.006522       0.006546      -0.007686       0.000143       0.007543             11.619795      12.802637       6.922999       1.589170      13.882405      -1.143335       8.174344          -0.002024
          110              C       4.778440      13.799315      11.719582      -0.176219      33.576231 0.49817886E+03  0.12159922E+05                                 9.122231                            7.507204       0.022247       1.969942                    0.998900      30.964870      91.738957       0.591505       0.424231      -1.055598       0.016434       0.009199       0.003224       0.019107      -0.018604      -0.000808       0.012617       0.003550       0.052044      -0.029106       0.004580       0.024526              9.916255       9.496766       2.237708       1.846597      11.394756      -2.768603       8.857244          -0.001785
          111              C      -2.548840      -0.004217      11.546127      -0.189837      33.510232 0.51021775E+03  0.12537476E+05                                 9.100430                            7.594142      -0.056496       1.942020                    0.999373      31.435092      93.667194       0.588056       0.423870      -1.055053      -0.008035      -0.010068       0.021456       0.025025      -0.009845       0.015394       0.007465      -0.012376       0.051802      -0.026878       0.002964       0.023914              9.809735      10.493084       2.765953       2.516686      10.669448      -0.952347       8.266672          -0.001691
          112              C       6.489509       0.551485      10.310919       0.174113      34.678429 0.40367005E+03  0.94074268E+04                                 9.621896                            6.962871      -0.240773       1.923819                    0.999642      27.537097      81.376183       0.583553       0.450382      -1.033392      -0.044888      -0.039416      -0.016853       0.062069       0.012023      -0.002869      -0.001488      -0.020890       0.044804      -0.023498       0.007593       0.015905             11.603297       9.381875       5.097160       0.841903      16.814066      -3.095389       8.613950          -0.002133
          113              C      -2.664848       1.818267       9.858886      -0.060187      44.260227 0.47995722E+03  0.11553778E+05                                10.900814                            7.383418      -0.062691       1.978495                    0.999185      28.517886      82.666132       0.597367       0.425935      -1.059355       0.024310       0.026375       0.025080       0.043768      -0.005588      -0.032395       0.037366       0.053858       0.003275      -0.055847      -0.001468       0.057315             13.519544      11.258285       5.734221       3.729243      16.355301      -0.886596      12.945047           0.009655
          114              C       6.412296       2.287578       8.616669       0.189513      32.687518 0.38837079E+03  0.89339206E+04                                 9.180710                            6.788136      -0.137661       1.966949                    0.999605      26.604385      77.260802       0.598446       0.444924      -1.040023      -0.023377      -0.022777      -0.047497       0.057630      -0.000586      -0.005083      -0.005453       0.015489       0.001272      -0.011087       0.000661       0.010426             10.469692       7.408502       0.973415       4.109894       9.195029      -2.226257      14.805546          -0.001828
          115              C       6.655926       3.621656       8.145363      -0.160809      30.101353 0.42177373E+03  0.98186433E+04                                 8.250735                            6.770436       0.332067       2.074649                    0.999705      29.209941      82.941464       0.645579       0.407554      -1.072383       0.002695       0.008494      -0.008978       0.012649       0.003473      -0.016196       0.001900      -0.018361      -0.089005      -0.036123       0.011447       0.024676              8.649124       6.130001       1.748081       2.528792       9.460810      -0.004164      10.356562          -0.001982
          116              C       6.245473       3.668368       6.883874      -0.157377      30.325049 0.42097951E+03  0.98026470E+04                                 8.316705                            6.776185       0.286726       2.062753                    0.999752      29.165036      83.020999       0.643107       0.409016      -1.070646       0.009366       0.003499       0.004904       0.011136       0.003227      -0.017917       0.003991      -0.007975      -0.084748      -0.035758       0.016203       0.019555              8.783907       5.427418       1.114793       1.698211       9.963649      -2.066593      10.960654          -0.001490
          117              C       5.730467       2.375412       6.549229       0.185705      32.595735 0.38828455E+03  0.89305474E+04                                 9.145791                            6.782206      -0.139665       1.966095                    0.999738      26.619767      77.274204       0.599453       0.444246      -1.040524       0.009867      -0.025400       0.054799       0.061200       0.006359       0.000488      -0.004330       0.010180       0.008552      -0.010819       0.003505       0.007314             10.372166       6.151338       1.685425       2.695752       8.921348       0.043668      16.043813          -0.002143
          118              C       5.420239       1.974058       5.268468      -0.046124      44.286002 0.46952453E+03  0.11237237E+05                                10.915543                            7.305222      -0.080573       1.977215                    0.999080      28.176385      81.357423       0.600434       0.426226      -1.059502       0.005897       0.027513      -0.035718       0.045470      -0.040442      -0.017351      -0.023211       0.053931      -0.093446      -0.060831      -0.003568       0.064399             13.649567       8.526196       5.120176       0.090120      16.354123      -3.213345      16.068383           0.010163
          119              C       4.879346       0.723537       4.989889       0.181438      34.951350 0.39742588E+03  0.91995915E+04                                 9.612348                            6.866669      -0.196488       1.945134                    0.999702      26.928645      78.574115       0.594739       0.444905      -1.039521      -0.023800      -0.045670       0.031211       0.060219       0.007968      -0.000812      -0.004023       0.001853      -0.002924      -0.008425      -0.001141       0.009567             11.548097       8.710640       6.222877       0.607739      16.629246      -0.021002       9.304406          -0.002015
          120              C       4.567715       0.250151       3.689855      -0.157784      30.851867 0.43052072E+03  0.10074410E+05                                 8.410151                            6.860032       0.214551       2.038464                    0.999756      29.317215      83.478012       0.638544       0.409911      -1.070777      -0.013829      -0.005145      -0.007943       0.016757      -0.017580       0.008716       0.002594       0.022259       0.058190      -0.031348       0.007877       0.023471              8.918206       6.498695       3.028677      -0.190521      10.116048      -0.925600      10.139876          -0.001946
          121              C       2.422732      14.058933       3.831772      -0.164625      31.667761 0.44379277E+03  0.10452250E+05                                 8.544941                            6.950082       0.275488       2.054514                    0.999775      29.500982      83.961276       0.637156       0.408160      -1.073139       0.002062       0.011244      -0.009008       0.014554      -0.021404       0.005943      -0.000562       0.015112       0.069224      -0.034391       0.009251       0.025140              9.139137       6.578526       3.374800       0.724929      10.989604       1.089963       9.849281          -0.001939
          122              C       2.336477      13.817551       5.259708       0.179819      34.347712 0.39957375E+03  0.92565348E+04                                 9.493923                            6.879647      -0.130581       1.965283                    0.999682      26.939736      78.491735       0.595234       0.444188      -1.040529       0.029658       0.043815       0.015298       0.055076      -0.001451       0.003204      -0.004807      -0.010837      -0.010363      -0.007237      -0.002257       0.009493             11.326137       9.059781       6.305234      -0.794610      15.224556      -1.954076       9.694076          -0.002318
          123              C       1.608860      12.771346       5.832634      -0.048036      44.055956 0.47770569E+03  0.11482632E+05                                10.888477                            7.373133      -0.060063       1.983816                    0.999116      28.263362      81.788006       0.597104       0.426751      -1.059165      -0.017048      -0.032032      -0.026885       0.045161      -0.041101       0.012063       0.028676       0.042437      -0.126601      -0.065703      -0.001866       0.067569             13.540732       9.303924       5.253378       1.578959      13.876631       1.258026      17.441640           0.011569
          124              C       2.696403      11.746247      11.623218       0.090637      34.553541 0.43698088E+03  0.10294159E+05                                 9.450675                            7.132734      -0.270667       1.925327                    0.998935      27.099543      78.174058       0.595521       0.436597      -1.050909       0.002350       0.014817      -0.018129       0.023531       0.014868       0.005134      -0.027768       0.005912       0.022040      -0.034844       0.004886       0.029957             11.364913       6.010572       0.685098      -2.189315      13.766854      -5.446938      14.317312           0.000708
          125              C       2.851483      10.357866      11.491813      -0.140694      33.444215 0.44217950E+03  0.10435428E+05                                 8.981395                            6.981786       0.269453       2.057713                    0.999840      29.398794      84.564105       0.627811       0.413396      -1.066583      -0.005154      -0.016984       0.026320       0.031745      -0.007076       0.000930       0.030700      -0.007547       0.036622      -0.028634      -0.008144       0.036778             10.441822       5.560537       0.379478      -1.872641      13.594822      -4.986714      12.170107           0.001512
          126              C       2.625595       9.496957      12.532541      -0.087290      31.962879 0.42002803E+03  0.98227273E+04                                 8.860479                            6.918858      -0.003078       1.980849                    0.999534      28.941079      83.886345       0.612817       0.427388      -1.053801       0.004583       0.022228      -0.001692       0.022758      -0.011527       0.008986       0.010454       0.008251      -0.034059      -0.022913       0.004912       0.018001             10.237037       5.491744       0.844985      -1.987611      12.611040      -4.447382      12.608326          -0.000036
          127              C       2.270050       9.976470      13.788774      -0.005800      36.582010 0.45371883E+03  0.10721254E+05                                 9.656625                            7.136750      -0.007768       2.012192                    0.999075      27.140740      76.807276       0.615746       0.420965      -1.067271       0.016564       0.024105      -0.026870       0.039716       0.001807       0.008614       0.011834       0.012627      -0.025300      -0.018711       0.002418       0.016293             12.002050       5.890985      -0.047172      -1.291086      15.255451      -6.557452      14.859714           0.002088
          128              C       2.115967      11.343868      13.962228      -0.099366      32.021136 0.43007073E+03  0.10104151E+05                                 8.827928                            6.966858       0.078459       2.001817                    0.999664      29.207118      84.497042       0.616000       0.423219      -1.057747       0.008898      -0.000595      -0.022926       0.024599       0.003846       0.007763       0.016871       0.034020       0.038544      -0.030081       0.005334       0.024746             10.108093       5.534769      -0.570876      -1.007368      13.314953      -4.493114      11.474558          -0.000023
          129              C       2.315429      12.214773      12.886459      -0.149729      33.813663 0.47581364E+03  0.11487616E+05                                 9.183137                            7.343529      -0.010873       1.963977                    0.998921      30.486501      89.987514       0.596910       0.425015      -1.054541      -0.007479      -0.024772       0.020002       0.032706      -0.001841       0.017153       0.013535      -0.021391      -0.045113      -0.030333       0.006523       0.023811             10.410060       6.178464      -0.340262      -2.071740      12.247255      -4.051696      12.804461           0.001356
          130              C       2.107449       9.033512      14.950395       0.566756      24.581998 0.27226772E+03  0.57705701E+04                                 7.894941                            5.883444      -0.073129       2.021162                    0.999549      23.246328      66.273420       0.606157       0.476758      -1.015197      -0.003772      -0.040847       0.025103       0.048092      -0.010997      -0.003362       0.033227       0.154548      -0.195087      -0.089707      -0.021052       0.110759              9.701897       5.057117       0.521057       0.051469      11.726783      -4.270106      12.321790          -0.000436
          131              C      -1.778958       2.722365      10.603514       0.086727      36.262382 0.43121284E+03  0.10124069E+05                                 9.725626                            7.066971      -0.295477       1.916436                    0.998859      27.096832      78.021416       0.600671       0.434316      -1.052340      -0.017831      -0.011320      -0.013913       0.025291       0.016826       0.018213      -0.001236      -0.031584      -0.031630      -0.032005       0.002554       0.029451             11.947814      12.987090       5.554905       1.782016      11.500433       4.965622      11.355920           0.000280
          132              C      -2.114544       3.279912      11.836970      -0.133786      34.672275 0.44272952E+03  0.10467836E+05                                 9.252118                            7.040522       0.178168       2.031962                    0.999532      29.482552      85.313828       0.617000       0.419858      -1.060813       0.022327       0.024185       0.008166       0.033913      -0.001233      -0.008477      -0.017609       0.026668       0.021646      -0.026931       0.005961       0.020971             10.675070      10.375534       4.096387       0.095293      11.056440       4.711433      10.593238           0.001217
          133              C      -1.374969       4.304775      12.401136      -0.091743      32.498526 0.42149668E+03  0.98253484E+04                                 8.836897                            6.854909       0.155851       2.031029                    0.999683      28.625859      81.738008       0.628509       0.418062      -1.063979       0.001409      -0.020922      -0.018530       0.027983      -0.015783      -0.005702      -0.004962       0.014401       0.056537      -0.027900       0.007576       0.020324             10.081666      10.675067       4.117182       0.124736      10.634316       3.900282       8.935616          -0.000228
          134              C      -0.228285       4.770593      11.731846      -0.041073      36.562168 0.45781944E+03  0.10810413E+05                                 9.511796                            7.081051      -0.027401       1.990972                    0.999127      27.608132      77.349323       0.631576       0.410707      -1.077062      -0.028396      -0.045313      -0.014106       0.055304      -0.004765       0.000809      -0.007004      -0.001337       0.028783      -0.010547      -0.002373       0.012920             11.485032      10.763904       4.766105       0.739027      13.444838       5.348156      10.246353           0.001230
          135              C       0.172692       4.204299      10.536936      -0.104725      32.701639 0.44242161E+03  0.10506239E+05                                 9.032435                            7.128327      -0.100419       1.940720                    0.999367      29.890851      87.976653       0.598860       0.430695      -1.049310      -0.017827      -0.014582       0.005144       0.023599      -0.006413      -0.001518      -0.028349       0.009258       0.006088      -0.031390       0.004178       0.027212             10.262044       9.478511       3.282011       0.346035      11.322048       4.819014       9.985572          -0.000119
          136              C      -0.600429       3.176435       9.993795      -0.143240      35.368999 0.49341947E+03  0.12044508E+05                                 9.558002                            7.542657      -0.147557       1.922412                    0.998186      30.770245      91.901519       0.580323       0.432378      -1.048006       0.017654       0.019527       0.022659       0.034733      -0.022543      -0.001437       0.001059       0.002265       0.044656      -0.030016       0.013233       0.016783             11.016085      13.074893       4.286090       0.364863      10.754955       3.851598       9.218407           0.001066
          137              C       0.641720       5.894960      12.287251       0.597788      22.351577 0.25409260E+03  0.52646765E+04                                 7.359067                            5.684815      -0.035988       2.054417                    0.999411      21.856763      60.534065       0.619804       0.476949      -1.020584       0.016650       0.044464       0.058682       0.075484      -0.066805       0.018477      -0.024118      -0.008090      -0.000900      -0.066935      -0.011722       0.078658              8.542799       7.224064       3.176021       0.120357      10.061799       3.202131       8.342535          -0.000009
          138              C       5.792926       2.892035       4.162913       0.083856      37.774508 0.42974421E+03  0.10067031E+05                                 9.977161                            7.024459      -0.332082       1.903129                    0.998785      27.029247      77.388780       0.607250       0.430573      -1.056082      -0.005500      -0.008723       0.020088       0.022581       0.026426      -0.007218      -0.018252      -0.030450       0.029776      -0.035672      -0.003019       0.038690             12.683183       9.733111       0.302237      -3.452213      14.828702      -7.562026      13.487737           0.000952
          139              C       5.104855       4.069138       3.896599      -0.150735      36.564564 0.46149850E+03  0.11051086E+05                                 9.657309                            7.212987       0.065204       1.992547                    0.998805      30.126383      88.400139       0.605035       0.422757      -1.056534       0.014296       0.010132      -0.032062       0.036538      -0.012261      -0.002796       0.008946       0.046277       0.037810      -0.033881       0.011303       0.022578             11.562547      10.076064      -0.698867      -2.202652      14.207175      -6.296470      10.404402           0.000944
          140              C       5.599476       5.029886       3.031077      -0.082704      34.819623 0.43579365E+03  0.10270012E+05                                 9.364674                            7.024131       0.040089       1.993258                    0.999589      28.980062      83.902266       0.612182       0.424557      -1.057169       0.003640      -0.024623      -0.006120       0.025632       0.002726       0.022568       0.002406      -0.005044      -0.005176      -0.024262       0.002663       0.021599             11.124706      10.796800       0.087866      -3.804456      12.171458      -5.087227      10.405861           0.000356
          141              C       6.829364       4.787196       2.402085      -0.017403      36.341461 0.42583811E+03  0.98551701E+04                                 9.455989                            6.789753       0.117776       2.046935                    0.999239      26.640735      73.412935       0.651916       0.405971      -1.082346      -0.024766      -0.036102       0.022680       0.049307      -0.003165       0.017128       0.002728       0.023168       0.019519      -0.017167      -0.007409       0.024576             11.832260      11.090645       1.351860      -4.531157      13.319803      -6.188627      11.086332           0.002510
          142              C       7.492275       3.585394       2.573788      -0.089182      33.289863 0.42114346E+03  0.98376666E+04                                 9.043466                            6.872436       0.015913       1.981311                    0.999643      29.013372      83.556821       0.623478       0.420555      -1.059957      -0.016137      -0.000825       0.014264       0.021553       0.003129      -0.008333       0.012210       0.019495       0.021848      -0.020625       0.003673       0.016952             10.575150       9.411698       0.527462      -3.143653      12.272846      -5.428041      10.040907           0.000017
          143              C       6.944105       2.631014       3.434053      -0.159890      35.289027 0.45347609E+03  0.10785416E+05                                 9.355779                            7.094157       0.215420       2.034119                    0.999470      30.080222      87.274434       0.618793       0.416177      -1.063248       0.008961       0.026564      -0.021689       0.035445      -0.028405       0.005434       0.004760      -0.024154      -0.036876      -0.027988      -0.009044       0.037031             10.962106      10.277445       1.008563      -4.238152      11.778485      -5.218880      10.830388           0.001286
          144              C       7.490025       5.854308       1.557588       0.653977      22.187290 0.23038898E+03  0.46869636E+04                                 7.335656                            5.420825      -0.072797       2.046595                    0.999151      21.665748      60.670288       0.629471       0.478300      -1.013582       0.032501       0.049645      -0.036371       0.069598       0.002436       0.044937       0.096414      -0.024648       0.170134      -0.094496      -0.037534       0.132030              8.827875       9.298834       0.272214      -1.876844       9.397638      -4.073953       7.787153           0.000043
          145              C       0.915333      11.849936       4.890021       0.085287      36.810982 0.42643196E+03  0.99739607E+04                                 9.809405                            7.005021      -0.286577       1.919155                    0.998827      26.943833      77.181095       0.606859       0.431519      -1.055098       0.011663       0.013449       0.014721       0.023100       0.023140       0.010230       0.017292      -0.020500       0.074278      -0.037701      -0.002075       0.039776             12.353416      12.305666       1.509380       3.734162      12.626123       6.789550      12.128459           0.000236
          146              C       1.685374      10.860291       4.273293      -0.150875      36.662890 0.46296967E+03  0.11098700E+05                                 9.694668                            7.230776       0.013504       1.976715                    0.998646      30.176018      88.688138       0.603306       0.423495      -1.055734      -0.015886      -0.012350      -0.025236       0.032276      -0.002380      -0.003614      -0.008913       0.024534      -0.019236      -0.017277       0.001183       0.016095             11.690089      10.519597      -0.309987       2.587087      12.926810       6.705417      11.623859           0.000735
          147              C       1.128091      10.038265       3.302648      -0.072654      35.228930 0.43713481E+03  0.10327627E+05                                 9.527485                            7.091120      -0.093677       1.956202                    0.999035      28.967296      84.453401       0.601001       0.431366      -1.051128      -0.008831       0.020116       0.006573       0.022932       0.002741      -0.022102      -0.013813      -0.013788       0.015063      -0.026697      -0.001440       0.028138             11.482127      11.172865       0.234544       3.420257      11.300460       6.144254      11.973055           0.000634
          148              C      -0.201171      10.224621       2.896168      -0.015895      37.981382 0.41748611E+03  0.96150916E+04                                 9.734889                            6.718864       0.162530       2.063966                    0.999242      26.504533      72.883805       0.655864       0.405491      -1.082560       0.017149       0.020778       0.026703       0.037932      -0.004793      -0.006448      -0.016957      -0.004023      -0.002532      -0.019762       0.001896       0.017866             12.747380      10.896548       0.727750       3.523321      12.747231       8.242265      14.598360           0.000590
          149              C      -0.890886      11.272211       3.435805      -0.097338      34.310404 0.40934527E+03  0.94892694E+04                                 9.184018                            6.754775       0.057473       1.992984                    0.999728      28.890161      82.738929       0.632120       0.417987      -1.062153       0.026802       0.006039       0.006261       0.028179       0.002978       0.007879      -0.023440       0.028014      -0.017142      -0.033150       0.012469       0.020681             11.098568       9.719791      -0.079844       1.793665      11.447212       6.778164      12.128701           0.000123
          150              C      -0.359661      12.068640       4.429227      -0.159268      36.250599 0.45196211E+03  0.10752547E+05                                 9.538295                            7.099294       0.148858       2.017263                    0.998903      30.000705      87.377794       0.615655       0.418176      -1.060778      -0.007721      -0.021764      -0.028991       0.037064      -0.014842      -0.011488       0.005503      -0.016155      -0.003348      -0.019575      -0.002914       0.022489             11.386225      12.335885       0.404177       2.780980      10.686866       5.755271      11.135924           0.000850
          151              C      -0.781844       9.362422       1.795869       0.637113      23.485512 0.24209842E+03  0.49798931E+04                                 7.622601                            5.545543      -0.121439       2.024965                    0.999169      21.979736      61.619054       0.625102       0.476351      -1.015983      -0.017403      -0.040837      -0.047494       0.065009       0.032827      -0.068188      -0.086700      -0.006259       0.006187      -0.094608      -0.033591       0.128199              9.477532       8.432116       0.096367       2.841400       9.250929       4.700611      10.749552          -0.000153
          152              C       3.931214       8.117377       0.434513       0.516012      24.155788 0.27525172E+03  0.58291554E+04                                 7.606238                            5.866293       0.051708       2.065958                    0.999514      23.123425      65.142526       0.616882       0.468844      -1.023053      -0.018581       0.110583       0.075049       0.134930      -0.055498       0.077290      -0.068642      -0.044586       0.190315      -0.099321      -0.049749       0.149070              8.700102      11.893375       0.820047      -2.935213       6.877465       1.154838       7.329465           0.025956
          153              N       1.384547       0.525839       9.391083      -0.359887      45.394601 0.69054791E+03  0.18072639E+05                                10.850815                            8.698331      -0.447950       1.836004                    0.998100      32.173258      94.936535       0.569599       0.410875      -1.076816       0.059639       0.054709      -0.013460       0.082043       0.028495       0.036946      -0.008922      -0.047474       0.180400      -0.077295       0.006228       0.071068             12.330518      10.274793       3.709526       2.077169      11.108054      -0.959067      15.608706           0.044490
          154              N      -1.814923      14.007271       7.803710      -0.352499      45.079974 0.66917960E+03  0.17352428E+05                                10.715457                            8.483077      -0.349731       1.871856                    0.998419      31.618101      92.452279       0.585724       0.403270      -1.083347      -0.046626       0.014480      -0.069608       0.085023       0.056593       0.003140      -0.010086      -0.056767      -0.000594      -0.064211       0.000047       0.064164             12.403224      11.421480       5.103719       2.115153      14.271613      -1.747255      11.516579           0.048815
          155              N      -2.024172      12.176093       9.864142      -0.352086      44.875893 0.66389252E+03  0.17164388E+05                                10.644832                            8.442374      -0.345454       1.872433                    0.998617      31.459172      91.557684       0.588454       0.402590      -1.084867      -0.018527      -0.079272       0.001849       0.081430       0.028602       0.031547      -0.016158      -0.007723       0.144501      -0.063625       0.003648       0.059977             12.013790       9.037969       3.077464       2.615724      12.126590      -1.475908      14.876812           0.046505
          156              N      -0.689492      13.904592      11.567152      -0.360723      46.866729 0.68604121E+03  0.17889396E+05                                10.979969                            8.585869      -0.384849       1.856598                    0.998314      31.861796      93.233314       0.582923       0.402949      -1.084246       0.004709       0.011015       0.082082       0.082951       0.054170       0.013800      -0.020529      -0.067086      -0.008731      -0.069645       0.002574       0.067070             12.730482      10.036188       5.424783       0.876274      15.170493      -1.184503      12.984766           0.047579
          157              N       2.376041      13.203445       8.129595      -0.359850      45.394301 0.69053738E+03  0.18072257E+05                                10.850645                            8.698176      -0.447983       1.836003                    0.998099      32.173064      94.935048       0.569614       0.410866      -1.076824      -0.059654      -0.054744       0.013468       0.082079       0.028497       0.036954      -0.008928      -0.047466       0.180471      -0.077309       0.006216       0.071094             12.330354      10.274606       3.709450       2.077138      11.107879      -0.959072      15.608576          -0.040423
          158              N       5.575511      -0.277987       9.716968      -0.352448      45.079496 0.66916680E+03  0.17351975E+05                                10.715246                            8.482896      -0.349787       1.871850                    0.998418      31.617843      92.450532       0.585742       0.403260      -1.083356       0.046637      -0.014488       0.069651       0.085066       0.056609       0.003139      -0.010094      -0.056787      -0.000634      -0.064224       0.000033       0.064191             12.403014      11.421246       5.103663       2.115057      14.271444      -1.747262      11.516352          -0.044377
          159              N       5.784760       1.553191       7.656536      -0.352045      44.875368 0.66388125E+03  0.17163964E+05                                10.644561                            8.442159      -0.345431       1.872450                    0.998617      31.458835      91.555311       0.588479       0.402576      -1.084880       0.018548       0.079306      -0.001852       0.081467       0.028599       0.031557      -0.016157      -0.007723       0.144546      -0.063632       0.003637       0.059995             12.013489       9.037732       3.077381       2.615650      12.126283      -1.475868      14.876453          -0.042278
          160              N       4.450080      -0.175308       5.953526      -0.360674      46.865786 0.68602362E+03  0.17888768E+05                                10.979655                            8.585630      -0.384839       1.856614                    0.998313      31.861335      93.230589       0.582946       0.402936      -1.084258      -0.004733      -0.011007      -0.082117       0.082986       0.054181       0.013794      -0.020528      -0.067097      -0.008754      -0.069650       0.002564       0.067086             12.730105      10.035887       5.424603       0.876198      15.170029      -1.184504      12.984400          -0.043235
          161              O       1.694027       4.249200       1.398150      -0.556955      30.751804 0.48214503E+03  0.11293947E+05                                 7.777618                            6.779162       0.506144       2.203288                    0.997940      27.721348      72.238075       0.731530       0.357442      -1.138736       0.012916      -0.031908       0.005385       0.034841      -0.000171      -0.001509       0.045423       0.153215       0.127689      -0.111299       0.054119       0.057180              8.621492       6.000999      -0.341927       0.403705       6.579471      -0.811106      13.284007          -0.025813
          162              O       1.698407       5.950801       2.785788      -0.655625      41.378138 0.65132241E+03  0.16430682E+05                                 9.610427                            7.962157       0.230097       2.102997                    0.996197      29.301821      78.964084       0.665196       0.365003      -1.134001      -0.007421      -0.041605       0.049548       0.065123      -0.000429       0.001625       0.033050      -0.019648      -0.280884      -0.100597       0.037010       0.063586             11.066695       7.678289       1.761017       1.427138      16.449070      -1.461657       9.072727          -0.010000
          163              O       3.475970       7.467409       4.036764      -0.498967      29.532839 0.41920587E+03  0.94896882E+04                                 7.594530                            6.270821       0.276837       2.196879                    0.995887      25.045633      64.325938       0.769182       0.351765      -1.142398      -0.014751       0.014399       0.039794       0.044816      -0.008478       0.006487       0.043804      -0.022729       0.163230      -0.048222      -0.027252       0.075475              8.509586       6.075184       0.754303       0.517107       8.973605       4.379646      10.479970           0.000052
          164              O       2.196423       7.384624       5.844898      -0.504149      23.371395 0.35576078E+03  0.76933757E+04                                 6.233264                            5.675419       0.937294       2.366342                    0.999327      25.694933      63.515211       0.834215       0.339523      -1.158008      -0.004415      -0.001601      -0.014689       0.015421      -0.030512       0.000073      -0.064302       0.016640      -0.117886      -0.085771       0.015035       0.070736              6.452099       7.048142       2.380372      -1.317737       7.250925      -0.484555       5.057228          -0.000600
          165              O      -3.035730       6.880759      16.290726      -0.658715      42.809084 0.66320740E+03  0.16807698E+05                                 9.772864                            8.040419       0.187147       2.082432                    0.997574      29.475335      79.636254       0.661162       0.365544      -1.133488      -0.001920       0.040612      -0.061259       0.073523      -0.026099       0.052909       0.059029      -0.038447       0.049578      -0.093591       0.015651       0.077939             11.350006       9.687599      -2.895352       1.645195      13.677554      -5.238442      10.684865           0.000838
          166              O       4.593168       8.093518      16.259189      -0.653750      45.696157 0.70337477E+03  0.18113504E+05                                10.257495                            8.336608      -0.033571       2.009623                    0.997096      29.788521      81.479694       0.641900       0.370530      -1.128167       0.064544       0.040228      -0.015888       0.077696      -0.010424       0.026523       0.077210       0.041269       0.089297      -0.092345       0.007858       0.084487             11.807712      17.761101       1.187614      -3.367863       7.983344      -2.051230       9.678692           0.010490
          167              O       3.877116       5.356807      16.106759      -0.689625      47.325892 0.75510058E+03  0.19820259E+05                                10.507583                            8.659468      -0.047667       1.987357                    0.996483      30.907103      85.725857       0.626603       0.372399      -1.125234       0.027614      -0.073302      -0.054542       0.095449       0.016600      -0.076952      -0.067154      -0.039851      -0.035578      -0.101649      -0.007997       0.109646             12.132657       9.872123      -3.162952      -1.264608      15.364707       4.997014      11.161141           0.006136
          168              O      -3.857161       4.027300      16.220644      -0.614790      36.574419 0.55598652E+03  0.13462446E+05                                 8.729171                            7.279584       0.339739       2.145430                    0.997876      28.294831      74.357867       0.707728       0.357421      -1.141589      -0.012344      -0.036694      -0.034212       0.051665       0.002324       0.001773      -0.077704       0.083726      -0.040283      -0.102804       0.048627       0.054177             10.022083      12.207225       0.175942       4.451564       6.643125       1.402392      11.215900           0.002790
          169              O      -1.092650       4.762201      17.110694      -0.532490      33.860240 0.49456765E+03  0.11657934E+05                                 8.309110                            6.913033       0.400124       2.179316                    0.998309      27.330234      71.424551       0.717080       0.362362      -1.134941       0.082825      -0.039858      -0.055911       0.107586       0.031962       0.041445      -0.051474       0.022523      -0.040297      -0.086676       0.039293       0.047383              9.201400      13.177694       2.919014      -1.258484       7.579188      -0.474867       6.847317           0.055480
          170              O       0.900864       5.534017      16.436148      -0.549209      40.406772 0.57463256E+03  0.14040475E+05                                 9.415728                            7.487786       0.282487       2.138078                    0.997279      27.800822      73.584769       0.685120       0.365888      -1.134011      -0.062590      -0.085088      -0.014269       0.106588      -0.028937      -0.007083      -0.043982       0.077348       0.061353      -0.078210       0.032495       0.045715             11.090301      15.741202      -0.704301      -4.782894       6.613833       0.746210      10.915867           0.051081
          171              O       2.066561       9.480084      16.122528      -0.556312      30.747062 0.48206696E+03  0.11290447E+05                                 7.770553                            6.773327       0.509859       2.204308                    0.997941      27.745750      72.270909       0.732781       0.356885      -1.139303      -0.013275       0.031230      -0.004892       0.034285      -0.001920      -0.001229       0.046205       0.158140       0.132643      -0.114631       0.055566       0.059065              8.613223       5.995803      -0.341394       0.403096       6.573056      -0.809567      13.270810           0.014418
          172              O       2.062181       7.778483      14.734890      -0.655070      41.376969 0.65128436E+03  0.16428779E+05                                 9.607679                            7.959809       0.230886       2.103275                    0.996194      29.307259      78.965417       0.665588       0.364809      -1.134200       0.007230       0.041548      -0.049047       0.064685      -0.000296       0.002311       0.032434      -0.019267      -0.284427      -0.101486       0.037809       0.063677             11.063584       7.676238       1.760671       1.426571      16.444934      -1.461550       9.069580           0.005843
          173              O       0.284618       6.261875      13.483914      -0.498929      29.534294 0.41922256E+03  0.94902193E+04                                 7.594904                            6.271043       0.276470       2.196753                    0.995886      25.046248      64.329341       0.769145       0.351776      -1.142382       0.014732      -0.014420      -0.039784       0.044807      -0.008479       0.006491       0.043810      -0.022773       0.163254      -0.048234      -0.027255       0.075489              8.510055       6.075518       0.754517       0.517284       8.974240       4.380017      10.480407           0.000304
          174              O       1.564165       6.344660      11.675780      -0.504201      23.373427 0.35580156E+03  0.76944817E+04                                 6.233604                            5.675727       0.937076       2.366254                    0.999326      25.696309      63.519633       0.834196       0.339521      -1.158009       0.004417       0.001572       0.014621       0.015355      -0.030555       0.000028      -0.064378       0.016682      -0.117965      -0.085879       0.015083       0.070796              6.452454       7.048515       2.380539      -1.317813       7.251383      -0.484559       5.057464           0.000524
          175              O       6.796318       6.848525       1.229952      -0.658664      42.805960 0.66314554E+03  0.16805725E+05                                 9.772371                            8.040037       0.187162       2.082460                    0.997572      29.474086      79.631722       0.661179       0.365543      -1.133489       0.001908      -0.040616       0.061259       0.073525      -0.026109       0.052917       0.059001      -0.038450       0.049538      -0.093588       0.015678       0.077909             11.349438       9.686794      -2.895022       1.645006      13.677015      -5.238272      10.684504           0.001097
          176              O      -0.832580       5.635766       1.261489      -0.653559      45.681690 0.70311190E+03  0.18104813E+05                                10.254887                            8.334677      -0.033184       2.009772                    0.997103      29.784095      81.459895       0.642025       0.370497      -1.128207      -0.064528      -0.040278       0.015936       0.077719      -0.010440       0.026506       0.077184       0.041124       0.089309      -0.092282       0.007808       0.084474             11.804455      17.756395       1.186917      -3.366718       7.981127      -2.050252       9.675844           0.010954
          177              O      -0.116528       8.372477       1.413919      -0.689595      47.322792 0.75504610E+03  0.19818417E+05                                10.507047                            8.659084      -0.047623       1.987381                    0.996483      30.906149      85.721543       0.626627       0.372393      -1.125241      -0.027599       0.073287       0.054583       0.095457       0.016594      -0.076943      -0.067187      -0.039828      -0.035476      -0.101645      -0.008021       0.109665             12.131967       9.871763      -3.162890      -1.264521      15.363588       4.996532      11.160550           0.006288
          178              O       7.617749       9.701984       1.300034      -0.614895      36.582956 0.55614366E+03  0.13467303E+05                                 8.730756                            7.280821       0.339596       2.145354                    0.997874      28.297663      74.370043       0.707632       0.357442      -1.141564       0.012340       0.036613       0.034258       0.051637       0.002336       0.001757      -0.077665       0.083828      -0.040202      -0.102790       0.048663       0.054128             10.024027      12.209443       0.176199       4.452479       6.644335       1.403020      11.218301           0.003089
          179              O       4.853238       8.967083       0.409984      -0.532695      33.870257 0.49474760E+03  0.11663264E+05                                 8.310646                            6.914217       0.400043       2.179184                    0.998314      27.335200      71.441392       0.717028       0.362354      -1.134944      -0.082850       0.039829       0.056046       0.107664       0.031886       0.041520      -0.051459       0.022460      -0.040659      -0.086686       0.039247       0.047439              9.203199      13.180628       2.919455      -1.258750       7.580383      -0.474847       6.848586           0.055990
          180              O       2.859724       8.195267       1.084530      -0.549105      40.403395 0.57456674E+03  0.14038435E+05                                 9.415159                            7.487315       0.282452       2.138090                    0.997279      27.799368      73.579277       0.685149       0.365884      -1.134017       0.062610       0.085034       0.014334       0.106565      -0.028889      -0.007078      -0.043962       0.077352       0.061542      -0.078190       0.032494       0.045696             11.089642      15.740451      -0.704228      -4.782698       6.613362       0.746077      10.915113           0.051385

******************************************************
Auxiliary information for the entire system
The total spin magnetic moment of the unit cell is   0.373340
The total net atomic charge of the unit cell is   0.000007
Accuracy of reproducing the electrostatic potential in the unit cell:
  The inner radius (bohr) =    5.0000
  The outer radius (bohr) =   12.0000
  Valid grid points have density less than (e/(bohr^3)) =    0.0001
  The number of valid grid points were=        54802
  The rms potential error without charges in kcal/mol is=      6.88476
  The rms potential error with partial charges in kcal/mol is=      1.42766
  The RRMSE value at monopole order=      0.20737
  The rms potential error with partial charges and cloud penetration in kcal/mol is=      1.43113
  The RRMSE value at monopole order with cloud penetration is=      0.20787
  The rms potential error with partial charges and atomic dipoles in kcal/mol is=      0.58901
  The RRMSE value at dipole order=      0.08555
  The rms potential error with partial charges, atomic dipoles and cloud penetration in kcal/mol is=      0.56836
  The RRMSE value at dipole order with cloud penetration=      0.08255

******************************************************
The electron densities and ab initio electrostatic potential were computed in VASP using the PBE functional and
projector augmented wave method. See the main text of the journal article for a description of computational details.
The atomic charges, dipoles, and quadrupoles were computed with the DDEC6 method as described in
(a) T. A. Manz and N. Gabaldon Limas, RSC Adv. 6 (2016) 47771-47801 DOI: 10.1039/c6ra04656h
(b) N. Gabaldon Limas and T. A. Manz, RSC Adv. 8 (2018) 2678-2707 DOI: 10.1039/c7ra11829e.
For each atom in the material, the electron cloud parameters were fit to the spherically averaged atom-in-material
electron density using radial positions for which this density was between 10^-4 and 10^-2 electrons per cubic bohr.
The polarizabilities, dispersion coefficients, and quantum Drude oscillator (QDO) parameters were fit using the MCLF method.
The magnetic structure of the system was optimized in VASP from the default ferromagnetic initial guess using spin polarization.
The atomic spin moments (ASMs) were computed on this optimized magnetic structure using the DDEC6 partition as inputs
to the method of T. A. Manz and D. S. Sholl, J. Chem. Theory Comput. 7 (2011) 4146-4164 DOI: 10.1021/ct200539n.
The RMSE and RRMSE were computed using a uniform grid with Ewald summation.
