# Supplementary material for: A collection of forcefield precursors for metal–organic frameworks
Source: RSC Adv. 2019 Nov 13;9(63):36492–507. doi: 10.1039/c9ra07327b (PMC9075174; doi:10.1039/c9ra07327b)
Supplement: RA-009-C9RA07327B-s4868 [file RA-009-C9RA07327B-s4868.xyz]

  522
jmolscript: load "" {1 1 1} spacegroup "x,y,z" unitcell [{     16.206800     0.000000     0.000000 }, {     -1.766408    16.110250     0.000000 }, {     -5.170052    -5.767907    30.406196 }]
Nd     8.413619     1.135504    24.298199     2.106191
Nd    10.500079     0.523280    27.760857     1.841351
Nd     6.473589    -1.028866    21.311095     2.106188
Nd     7.309573    -3.036169    17.848437     1.841289
Nd     0.856721     9.206839     6.107997     2.106188
Nd    -1.229739     9.819063     2.645339     1.841295
Nd     2.796751    11.371209     9.095101     2.106177
Nd     1.960767    13.378512    12.557759     1.841371
H     11.211992     7.695383    20.189714     0.130393
H     -4.202777     5.942804    21.691780     0.129559
H     -0.947254     1.749367    21.071494     0.125797
H      0.895316     1.273679    19.545103     0.132458
H      2.689613     3.543062    15.072351     0.133208
H      1.702057     5.146213    13.457782     0.129663
H     -2.832543     8.013917    13.287508     0.133220
H     11.590976     8.411102    14.862549     0.131405
H     -2.126749     4.968172    23.084384     0.107957
H     -2.963265     4.009610    25.054706     0.109435
H     11.614578     0.977246    22.993165     0.117609
H     -3.707348     1.881272    21.004600     0.117615
H      3.397393     3.218903    18.505211     0.119878
H      5.024297     1.573251    18.976507     0.113372
H      3.124709    -0.922085    16.461915     0.122559
H      1.512644     0.747355    16.060553     0.115834
H      0.969757     8.278105    13.576367     0.123061
H      1.492104     9.110371    11.490501     0.099750
H     -1.033884     6.577961     9.757348     0.107321
H     -1.560567     5.657686    11.797604     0.111838
H     -4.182448    10.084318    16.963617     0.118255
H     10.284557    11.636570    17.146054     0.099308
H      7.753473     8.671766    18.252839     0.118095
H      9.494549     7.117326    18.073443     0.116269
H     10.183975    -3.175432    17.164298     0.375750
H     -5.527469    10.312297    25.273630     0.129288
H     -4.612287     8.635636    26.842590     0.125953
H     -0.603870     5.220680    26.933808     0.140065
H      1.132977     4.601730    25.398296     0.126676
H     -2.544378    -3.279780    23.990489     0.119667
H     -4.296432    -1.694193    24.005692     0.123786
H     -1.730934     7.590317    28.548377     0.102992
H      2.329782    12.623256     0.097300     0.103261
H     -5.333251     4.605665    28.299047     0.116134
H     -4.375543     5.442684    26.383456     0.104503
H      3.203103     5.685355    24.212454     0.106893
H      4.964332     4.142550    24.251982     0.104946
H      0.257790    -4.525542    25.419580     0.130398
H      0.319844    10.988412    23.917514     0.129564
H      4.843126     8.209334    24.537800     0.125807
H      5.516805     6.429587    26.064191     0.132461
H      8.626557    10.166542     0.130747     0.133213
H      6.925321    10.973485     1.745316     0.129675
H      3.580466    15.168514     1.915590     0.133215
H      4.757692     0.787632     0.340549     0.131406
H      1.514940     9.030979    22.524910     0.107956
H      2.376619     9.966987    20.554588     0.109435
H      6.979783    -4.193508    22.616129     0.117608
H      4.411179    10.938609    24.604694     0.117610
H      3.855874     3.730402    27.104083     0.119873
H      5.669043     2.292553    26.632787     0.113372
H      7.942473     4.452795    29.147379     0.122559
H      6.107276     5.873301    29.548741     0.115832
H      3.732272    11.360071     1.626731     0.123058
H      2.961895    10.750126     3.712597     0.099748
H      5.203907    13.537078     5.445750     0.107322
H      6.061296    14.160925     3.405494     0.111839
H     -3.794781    10.516813    28.645677     0.118252
H     -3.761002    -4.033189    28.463240     0.099305
H     -1.089727    -1.194044    27.356455     0.118092
H      0.645216    -2.755326    27.535851     0.116269
H     10.951798    -2.318819    28.444996     0.375758
H     -4.167999    11.828974    20.335664     0.129292
H     -2.401578    11.101986    18.766704     0.125955
H      1.429918     7.489651    18.675486     0.140057
H      2.234482     5.830611    20.210998     0.126679
H      9.668238    10.345079    21.618805     0.119666
H      7.901138    11.913880    21.603602     0.123785
H     -1.048443     8.351730    17.060917     0.102992
H     -0.438762     9.534563    15.105798     0.103261
H      1.525806    12.257889    17.310247     0.116134
H      0.798155    11.214658    19.225838     0.104502
H      1.382940     3.654712    21.396840     0.106895
H      3.108513     2.072128    21.357312     0.104947
H     -1.941652     2.646960    10.216482     0.130400
H     13.473117     4.399539     8.714416     0.129566
H     10.217594     8.592976     9.334702     0.125799
H      8.375024     9.068664    10.861093     0.132462
H      6.580727     6.799281    15.333845     0.133218
H      7.568283     5.196130    16.948414     0.129681
H     12.102883     2.328426    17.118688     0.133214
H     -2.320636     1.931241    15.543647     0.131405
H     11.397089     5.374171     7.321812     0.107955
H     12.233605     6.332733     5.351490     0.109434
H     -2.344238     9.365097     7.413031     0.117607
H     12.977688     8.461071     9.401596     0.117613
H      5.872947     7.123440    11.900985     0.119874
H      4.246043     8.769092    11.429689     0.113372
H      6.145631    11.264428    13.944281     0.122558
H      7.757696     9.594988    14.345643     0.115831
H      8.300583     2.064238    16.829829     0.123059
H      7.778236     1.231972    18.915695     0.099747
H     10.304224     3.764382    20.648848     0.107322
H     10.830907     4.684657    18.608592     0.111840
H     13.452788     0.258025    13.442579     0.118252
H     -1.014217    -1.294227    13.260142     0.099310
H      1.516867     1.670577    12.153357     0.118086
H     -0.224209     3.225017    12.332753     0.116270
H     -0.913635    13.517775    13.241898     0.375775
H     14.797809     0.030046     5.132566     0.129287
H     13.882627     1.706707     3.563606     0.125953
H      9.874210     5.121663     3.472388     0.140069
H      8.137363     5.740613     5.007900     0.126677
H     11.814718    13.622123     6.415707     0.119663
H     13.566772    12.036536     6.400504     0.123784
H     11.001274     2.752026     1.857819     0.102986
H      6.940558    -2.280913    30.308896     0.103262
H     14.603591     5.736678     2.107149     0.116135
H     13.645883     4.899659     4.022740     0.104503
H      6.067237     4.656988     6.193742     0.106890
H      4.306008     6.199793     6.154214     0.104943
H      9.012550    14.867885     4.986616     0.130399
H      8.950496    -0.646069     6.488682     0.129562
H      4.427214     2.133009     5.868396     0.125801
H      3.753535     3.912756     4.342005     0.132460
H      0.643783     0.175801    30.275449     0.133216
H      2.345019    -0.631142    28.660880     0.129677
H      5.689874    -4.826171    28.490606     0.133212
H      4.512648     9.554711    30.065647     0.131404
H      7.755400     1.311364     7.881286     0.107954
H      6.893721     0.375356     9.851608     0.109433
H      2.290557    14.535851     7.790067     0.117606
H      4.859161    -0.596266     5.801502     0.117607
H      5.414466     6.611941     3.302113     0.119872
H      3.601297     8.049790     3.773409     0.113370
H      1.327867     5.889548     1.258817     0.122558
H      3.163064     4.469042     0.857455     0.115830
H      5.538068    -1.017728    28.779465     0.123057
H      6.308445    -0.407783    26.693599     0.099747
H      4.066433    -3.194735    24.960446     0.107321
H      3.209044    -3.818582    27.000702     0.111839
H     13.065121    -0.174470     1.760519     0.118252
H     13.031342    14.375532     1.942956     0.099306
H     10.360067    11.536387     3.049741     0.118090
H      8.625124    13.097669     2.870345     0.116269
H     -1.681458    12.661162     1.961200     0.375758
H     13.438339    -1.486631    10.070532     0.129289
H     11.671918    -0.759643    11.639492     0.125947
H      7.840422     2.852692    11.730710     0.140076
H      7.035858     4.511732    10.195198     0.126679
H     -0.397898    -0.002736     8.787391     0.119661
H      1.369202    -1.571537     8.802594     0.123784
H     10.318783     1.990613    13.345279     0.102982
H      9.709102     0.807780    15.300398     0.103261
H      7.744534    -1.915546    13.095949     0.116139
H      8.472185    -0.872315    11.180358     0.104501
H      7.887400     6.687631     9.009356     0.106888
H      6.161827     8.270215     9.048884     0.104945
Pt    -1.557626     5.211836    17.393864     0.312187
Pt     1.334758     8.438689    28.215430     0.312318
Pt    10.827966     5.130507    13.012332     0.312983
Pt     7.935582     1.903654     2.190766     0.312789
Pt    -1.559535     8.123265    22.804647     0.313721
Pt    10.829875     2.219078     7.601549     0.313729
C     -3.811181     6.802777    18.678526     0.161643
C     -4.388410     7.001369    19.958627    -0.181592
C     -3.944019     6.061524    20.785676    -0.194059
C     -3.005994     5.260149    20.058968     0.164417
C     -2.420256     4.112761    20.536345    -0.074888
C     -1.426009     3.388576    19.861327     0.155923
C     -0.737999     2.250416    20.290055    -0.186079
C      0.256951     1.968190    19.450844    -0.194979
C      0.180171     2.909527    18.386627     0.157538
C      1.073514     2.998513    17.331532    -0.095073
C      0.946821     3.909479    16.249071     0.157450
C      1.866801     4.010100    15.166611    -0.200860
C      1.337322     4.898412    14.296993    -0.196179
C      0.131787     5.394110    14.868630     0.161958
C     -0.736069     6.309929    14.236181    -0.079353
C     -1.918603     6.755347    14.792614     0.162134
C     -2.887433     7.659769    14.169287    -0.186440
C     12.373658     7.899293    15.029783    -0.186555
C     -3.507423     7.268227    16.267315     0.163144
C     -4.151474     7.486291    17.495725    -0.092077
C     -2.881040     3.529986    21.859014     0.114890
C     -2.632557     4.165205    23.053978    -0.139189
C     -3.148965     3.596313    24.218535    -0.091927
C     -3.908960     2.469988    24.194210    -0.038424
C     -4.108448     1.795408    23.011409    -0.085665
C     -3.582164     2.335540    21.828608    -0.147939
C     -4.568626     1.983556    25.459108     0.622533
C      2.216533     2.046138    17.392344     0.130799
C      3.302766     2.346703    18.143377    -0.148145
C      4.299960     1.376289    18.392708    -0.097703
C      4.213339     0.158633    17.796747    -0.042291
C      3.176610    -0.090319    16.918007    -0.094715
C      2.195389     0.897916    16.702123    -0.151747
C      5.197774    -0.898339    18.094727     0.629056
C     -0.353858     6.837591    12.898308     0.116232
C      0.563670     7.911846    12.797968    -0.144112
C      0.855328     8.410808    11.560436    -0.089527
C      0.270399     7.949898    10.423244    -0.052091
C     -0.619875     6.920512    10.541828    -0.082254
C     -0.934732     6.370355    11.751995    -0.149701
C      0.538504     8.556381     9.094493     0.670689
C     10.923684     8.454974    17.501806     0.109001
C     11.158085     9.797720    17.226022    -0.129341
C     10.124109    10.719867    17.333052    -0.136124
C      8.855680    10.299210    17.716170    -0.061071
C      8.620007     8.958662    17.992258    -0.113269
C      9.655255     8.034317    17.884924    -0.134833
C      7.695106    11.250080    17.918067     0.522691
C     -3.968136     9.652248    23.924203     0.152629
C     -4.790434     9.732929    25.120991    -0.196199
C     -4.285247     8.812452    25.969932    -0.189959
C     -3.202223     8.161996    25.364849     0.178157
C     -2.435974     7.143669    25.951688    -0.075245
C     -1.294487     6.565669    25.431742     0.160674
C     -0.480665     5.571487    26.061151    -0.173187
C      0.447594     5.236554    25.228021    -0.166177
C      0.281571     6.002389    23.950961     0.166071
C     -3.343648    -3.466320    23.513111    -0.154197
C     11.819406    -2.511678    23.525274    -0.109754
C     -2.978678     6.624996    27.259155     0.098566
C     -2.484641     7.017051    28.487565    -0.148904
C     -3.132095     6.544243    29.655163    -0.114017
C     -4.169571     5.647161    29.594351    -0.063144
C     -4.620851     5.230484    28.359859    -0.090910
C     -4.041125     5.725368    27.228749    -0.147844
C      0.362097    10.829429     0.483459     0.666668
C      3.184726     4.937999    23.625614    -0.145747
C      4.238567     4.019934    23.649939    -0.099200
C     -0.492325    10.505419    26.930768     0.161646
C     -0.752647    11.057565    25.650667    -0.181590
C      0.230034    10.718256    24.823618    -0.194055
C      1.128872     9.873163    25.550326     0.164415
C      2.333266     9.415971    25.072949    -0.074885
C      3.161501     8.506576    25.747967     0.155921
C      4.367868     7.946716    25.319239    -0.186075
C      4.756855     6.988453    26.158450    -0.194972
C      3.812757     6.962178    27.222667     0.157540
C      3.821668     6.064458    28.277762    -0.095082
C      2.902320     6.091108    29.360223     0.157453
C      8.072621    10.933549     0.036487    -0.200854
C      7.131892    11.363055     0.906105    -0.196175
C      6.507754    12.507381     0.334468     0.161957
C      5.502802    13.270250     0.966917    -0.079351
C      4.931151    14.397193     0.410484     0.162134
C      3.926522    15.261676     1.033811    -0.186421
C      5.351758     0.065395     0.173315    -0.186542
C     -0.921895    10.152741    29.341979     0.163149
C      0.557552    -5.341062    28.113569    -0.092083
C      2.862347     9.937527    23.750280     0.114886
C      2.257995     9.621290    22.555316    -0.139191
C      2.767213    10.196627    21.390759    -0.091925
C      3.803996    11.074854    21.415084    -0.038423
C      4.452815    11.346678    22.597885    -0.085664
C      3.973261    10.764659    23.780686    -0.147940
C      4.215631    11.783607    20.150186     0.622534
C      4.892949     5.032049    28.216950     0.130800
C      4.712565     3.919528    27.465917    -0.148144
C      5.785884     3.034042    27.216586    -0.097701
C      6.986845     3.252862    27.812547    -0.042293
C      7.121319     4.310548    28.691287    -0.094713
C      6.032026     5.178214    28.907171    -0.151747
C      8.144816     2.389492    27.514567     0.629058
C      5.019941    12.832806     2.304790     0.116229
C      4.052088    11.803659     2.405130    -0.144115
C      3.587887    11.459355     3.642662    -0.089528
C      3.982300    12.091035     4.779854    -0.052089
C      4.908520    13.088200     4.661270    -0.082250
C      5.421083    13.461144     3.451103    -0.149698
C      3.408651    11.758426     6.108605     0.670689
C     -0.528700    -4.321741    28.107488     0.108998
C     -1.837899    -4.701094    28.383272    -0.129339
C     -2.867247    -3.773783    28.276242    -0.136125
C     -2.587344    -2.467063    27.893124    -0.061072
C     -1.280469    -2.086685    27.617036    -0.113269
C     -0.248797    -3.015020    27.724370    -0.134833
C     -3.659043    -1.417040    27.691227     0.522688
C     -3.341927    10.350871    21.685091     0.152631
C     -3.511751    11.159476    20.488303    -0.196201
C     -2.541696    10.757624    19.639362    -0.189958
C     -1.777075     9.751945    20.244445     0.178157
C     -0.681299     9.101251    19.657606    -0.075233
C      0.017670     8.029561    20.177552     0.160676
C      1.094629     7.328945    19.548143    -0.173177
C      1.528739     6.442721    20.381273    -0.166181
C      0.749371     6.524285    21.658333     0.166072
C      9.766553    11.159919    22.096183    -0.154196
C     10.470247    -4.016851    22.084020    -0.109756
C     -0.224867     9.697253    18.350139     0.098559
C     -0.560740     9.163428    17.121729    -0.148901
C     -0.161316     9.858557    15.954131    -0.114020
C      0.617346    10.987627    16.014943    -0.063146
C      0.982355    11.481633    17.249435    -0.090911
C      0.553604    10.851423    18.380545    -0.147847
C      1.129917    11.686038    14.719639     0.666666
C      2.123840     3.754435    21.983680    -0.145746
C      3.151297     2.806934    21.959355    -0.099200
C     13.081521     3.539566    11.727670     0.161657
C     13.658750     3.340974    10.447569    -0.181582
C     13.214359     4.280819     9.620520    -0.194047
C     12.276334     5.082194    10.347228     0.164419
C     11.690596     6.229582     9.869851    -0.074911
C     10.696349     6.953767    10.544869     0.155927
C     10.008339     8.091927    10.116141    -0.186059
C      9.013389     8.374153    10.955352    -0.194958
C      9.090169     7.432816    12.019569     0.157551
C      8.196826     7.343830    13.074664    -0.095112
C      8.323519     6.432864    14.157125     0.157463
C      7.403539     6.332243    15.239585    -0.200846
C      7.933018     5.443931    16.109203    -0.196171
C      9.138553     4.948233    15.537566     0.161964
C     10.006409     4.032414    16.170015    -0.079372
C     11.188943     3.586996    15.613582     0.162150
C     12.157773     2.682574    16.236909    -0.186379
C     -3.103318     2.443050    15.376413    -0.186515
C     12.777763     3.074116    14.138881     0.163171
C     -2.784986     2.856052    12.910471    -0.092116
C     12.151380     6.812357     8.547182     0.114890
C     11.902897     6.177138     7.352218    -0.139194
C     12.419305     6.746030     6.187661    -0.091928
C     13.179300     7.872355     6.211986    -0.038425
C     13.378788     8.546935     7.394787    -0.085666
C     12.852504     8.006803     8.577588    -0.147943
C     13.838966     8.358787     4.947088     0.622533
C      7.053807     8.296205    13.013852     0.130793
C      5.967574     7.995640    12.262819    -0.148150
C      4.970380     8.966054    12.013488    -0.097706
C      5.057001    10.183710    12.609449    -0.042286
C      6.093730    10.432662    13.488189    -0.094721
C      7.074951     9.444427    13.704073    -0.151751
C      4.072566    11.240682    12.311469     0.629045
C      9.624198     3.504752    17.507888     0.116230
C      8.706670     2.430497    17.608228    -0.144120
C      8.415012     1.931535    18.845760    -0.089531
C      8.999941     2.392445    19.982952    -0.052090
C      9.890215     3.421831    19.864368    -0.082253
C     10.205072     3.971988    18.654201    -0.149693
C      8.731836     1.785962    21.311703     0.670688
C     -1.653344     1.887369    12.904390     0.109005
C     -1.887745     0.544623    13.180174    -0.129340
C     -0.853769    -0.377524    13.073144    -0.136126
C      0.414660     0.043133    12.690026    -0.061078
C      0.650333     1.383681    12.413938    -0.113266
C     -0.384915     2.308026    12.521272    -0.134830
C      1.575234    -0.907737    12.488129     0.522689
C     13.238476     0.690095     6.481993     0.152625
C     14.060774     0.609414     5.285205    -0.196197
C     13.555587     1.529891     4.436264    -0.189960
C     12.472563     2.180347     5.041347     0.178155
C     11.706314     3.198674     4.454508    -0.075252
C     10.564827     3.776674     4.974454     0.160663
C      9.751005     4.770856     4.345045    -0.173209
C      8.822746     5.105789     5.178175    -0.166175
C      8.988769     4.339954     6.455235     0.166068
C     12.613988    13.808663     6.893085    -0.154196
C     -2.549066    12.854021     6.880922    -0.109755
C     12.249018     3.717347     3.147041     0.098565
C     11.754981     3.325292     1.918631    -0.148914
C     12.402435     3.798100     0.751033    -0.114013
C     13.439911     4.695182     0.811845    -0.063140
C     13.891191     5.111859     2.046337    -0.090907
C     13.311465     4.616975     3.177447    -0.147840
C      8.908243    -0.487086    29.922737     0.666666
C      6.085614     5.404344     6.780582    -0.145750
C      5.031773     6.322409     6.756257    -0.099203
C      9.762665    -0.163076     3.475428     0.161653
C     10.022987    -0.715222     4.755529    -0.181586
C      9.040306    -0.375913     5.582578    -0.194050
C      8.141468     0.469180     4.855870     0.164417
C      6.937074     0.926372     5.333247    -0.074906
C      6.108839     1.835767     4.658229     0.155927
C      4.902472     2.395627     5.086957    -0.186064
C      4.513485     3.353890     4.247746    -0.194966
C      5.457583     3.380165     3.183529     0.157549
C      5.448672     4.277885     2.128434    -0.095112
C      6.368020     4.251235     1.045973     0.157461
C      1.197719    -0.591206    30.369709    -0.200851
C      2.138448    -1.020712    29.500091    -0.196171
C      2.762586    -2.165038    30.071728     0.161962
C      3.767538    -2.927907    29.439279    -0.079370
C      4.339189    -4.054850    29.995712     0.162146
C      5.343818    -4.919333    29.372385    -0.186390
C      3.918582    10.276948    30.232881    -0.186523
C     10.192235     0.189602     1.064217     0.163164
C     10.479196    -0.426845     2.292627    -0.092109
C      6.407993     0.404816     6.655916     0.114888
C      7.012345     0.721053     7.850880    -0.139194
C      6.503127     0.145716     9.015437    -0.091928
C      5.466344    -0.732511     8.991112    -0.038425
C      4.817525    -1.004335     7.808311    -0.085667
C      5.297079    -0.422316     6.625510    -0.147941
C      5.054709    -1.441264    10.256010     0.622531
C      4.377391     5.310294     2.189246     0.130804
C      4.557775     6.422815     2.940279    -0.148145
C      3.484456     7.308301     3.189610    -0.097701
C      2.283495     7.089481     2.593649    -0.042294
C      2.149021     6.031795     1.714909    -0.094716
C      3.238314     5.164129     1.499025    -0.151748
C      1.125524     7.952851     2.891629     0.629059
C      4.250399    -2.490463    28.101406     0.116231
C      5.218252    -1.461316    28.001066    -0.144117
C      5.682453    -1.117012    26.763534    -0.089531
C      5.288040    -1.748692    25.626342    -0.052090
C      4.361820    -2.745857    25.744926    -0.082253
C      3.849257    -3.118801    26.955093    -0.149695
C      5.861689    -1.416083    24.297591     0.670689
C      9.799040    14.664084     2.298708     0.109006
C     11.108239    15.043437     2.022924    -0.129341
C     12.137587    14.116126     2.129954    -0.136126
C     11.857684    12.809406     2.513072    -0.061074
C     10.550809    12.429028     2.789160    -0.113269
C      9.519137    13.357363     2.681826    -0.134834
C     12.929383    11.759383     2.714969     0.522701
C     12.612267    -0.008528     8.721105     0.152627
C     12.782091    -0.817133     9.917893    -0.196202
C     11.812036    -0.415281    10.766834    -0.189961
C     11.047415     0.590398    10.161751     0.178153
C      9.951639     1.241092    10.748590    -0.075247
C      9.252670     2.312782    10.228644     0.160659
C      8.175711     3.013398    10.858053    -0.173221
C      7.741601     3.899622    10.024923    -0.166173
C      8.520969     3.818058     8.747863     0.166067
C     -0.496213    -0.817576     8.310013    -0.154197
C     -1.199907    14.359194     8.322176    -0.109756
C      9.495207     0.645090    12.056057     0.098560
C      9.831080     1.178915    13.284467    -0.148921
C      9.431656     0.483786    14.452065    -0.114012
C      8.652994    -0.645284    14.391253    -0.063141
C      8.287985    -1.139290    13.156761    -0.090905
C      8.716736    -0.509080    12.025651    -0.147838
C      8.140423    -1.343695    15.686557     0.666669
C      7.146500     6.587908     8.422516    -0.145751
C      6.119043     7.535409     8.446841    -0.099202
C     -4.121437    10.419620    22.804647    -0.074199
C      1.002545     5.826749    22.804647    -0.100719
C     -5.226969    11.410562    22.804647     0.106686
C     10.627198    -2.800290    22.804647    -0.058007
C      9.491291    -1.782122    22.804647     0.649479
C      2.165412     4.784416    22.804647     0.125449
C      4.223344     2.939792    22.804647    -0.046558
C      5.346670     1.932902    22.804647     0.677150
C     13.391777    -0.077277     7.601549    -0.074195
C      8.267795     4.515594     7.601549    -0.100715
C     14.497309    -1.068219     7.601549     0.106685
C     -1.356858    13.142633     7.601549    -0.058008
C     -0.220951    12.124465     7.601549     0.649480
C      7.104928     5.557927     7.601549     0.125447
C      5.046996     7.402550     7.601549    -0.046560
C      3.923670     8.409441     7.601549     0.677150
N     -2.894466     5.775122    18.787989    -0.257541
N     -0.869594     3.767049    18.638998    -0.264119
N     -0.086830     4.781362    16.060553    -0.249053
N     -2.350873     6.508142    16.078796    -0.253015
N     -2.972656     8.692940    24.145560    -0.255899
N     -0.798753     6.822202    24.130357    -0.259309
N      0.629123     9.706172    26.821305    -0.257555
N      2.845927     7.912226    26.970296    -0.264137
N      1.922972     7.023573    29.548741    -0.249068
N     -0.040283     9.085924    29.530498    -0.253033
N     -2.279835     9.465878    21.463734    -0.255899
N     -0.183304     7.508820    21.478937    -0.259308
N     12.164806     4.567221    11.618207    -0.257661
N     10.139934     6.575294    11.767198    -0.264252
N      9.357170     5.560981    14.345643    -0.249170
N     11.621213     3.834201    14.327400    -0.253148
N     12.242996     1.649403     6.260636    -0.255900
N     10.069093     3.520141     6.275839    -0.259308
N      8.641217     0.636171     3.584891    -0.257632
N      6.424413     2.430117     3.435900    -0.264221
N      7.347368     3.318770     0.857455    -0.249142
N      9.310623     1.256419     0.875698    -0.253118
N     11.550175     0.876465     8.942462    -0.255901
N      9.453644     2.833523     8.927259    -0.259307
O     10.616687     1.183867    25.309509    -0.815239
O     -4.174207     2.325947    26.584137    -0.564230
O      5.136051    -1.997813    17.495725    -0.590004
O      6.114663    -0.685448    18.942756    -0.766079
O      0.034140     8.069634     8.085008    -0.635557
O      1.281350     9.580402     9.004187    -0.770480
O      6.961152    11.194268    18.781299    -0.493683
O      7.686517    12.281959    17.021997    -0.604976
O      9.701010    -0.716430    23.420372    -0.676536
O      0.790379    11.101114     1.471660    -0.623885
O     -0.626701    10.152997     0.304062    -0.676113
O      6.353669     2.155918    23.531355    -0.694609
O      6.665630    -3.224081    20.299785    -0.815239
O      3.918268    11.354221    19.025157    -0.564222
O      9.231013     2.570682    28.113569    -0.590008
O      8.033127     1.454862    26.666538    -0.766079
O      3.837527    12.312836     7.118090    -0.635553
O      2.471694    10.908395     6.198911    -0.770483
O     -3.683558    -0.681375    26.827995    -0.493694
O     -4.685711    -1.520968    28.587297    -0.604979
O      8.454805    -2.106743    22.188922    -0.676540
O      0.906530    11.230696    13.731438    -0.623892
O      1.694548    12.742671    14.899036    -0.676117
O      5.234736     0.907595    22.077939    -0.694607
O     -1.346347     9.158476     5.096687    -0.815232
O     13.444547     8.016396     3.822059    -0.564228
O      4.134289    12.340156    12.910471    -0.590031
O      3.155677    11.027791    11.463440    -0.766092
O      9.236200     2.272709    22.321188    -0.635558
O      7.988990     0.761941    21.402009    -0.770484
O      2.309188    -0.851925    11.624897    -0.493682
O      1.583823    -1.939616    13.384199    -0.604981
O     -0.430670    11.058773     6.985824    -0.676536
O      8.479961    -0.758771    28.934536    -0.623891
O      9.897041     0.189346    30.102134    -0.676116
O      2.916671     8.186425     6.874841    -0.694610
O      2.604710    13.566424    10.106411    -0.815235
O      5.352072    -1.011878    11.381039    -0.564236
O      0.039327     7.771661     2.292627    -0.590004
O      1.237213     8.887481     3.739658    -0.766076
O      5.432813    -1.970493    23.288106    -0.635556
O      6.798646    -0.566052    24.207285    -0.770483
O     12.953898    11.023718     3.578201    -0.493692
O     13.956051    11.863311     1.818899    -0.604971
O      0.815535    12.449086     8.217274    -0.676534
O      8.363810    -0.888353    16.674758    -0.623890
O      7.575792    -2.400328    15.507160    -0.676105
O      4.035604     9.434748     8.328257    -0.694606

The following XYZ coordinates are in angstroms. Other properties are in atomic units.
The sperically averaged electron density of each atom fit to a function of the form exp(a - br)
eigen_1, eigen_2 and eigen_3 are the three eigenvalues of traceless quadrupole moment tensor
  atom number  atomic symbol              X              Y              Z     net charge C6 coefficient C8 coefficient C10 coefficient fluctuating dipole atomic polarizability isotropic forcefield polarizability              a              b squared Pearson coefficient          <r^3>          <r^4>         wp_QDO          m_QDO          q_QDO       dipole_x       dipole_y       dipole_z         dipole            Qxy            Qxz            Qyz     Q(x^2-y^2)  Q(3z^2 - R^2)        eigen_1        eigen_2        eigen_3 static polarizability      alpha(xx)      alpha(xy)      alpha(xz)      alpha(yy)      alpha(yz)      alpha(zz) atomic spin moment
            1             Nd       8.413619       1.135504      24.298199       2.106191     166.819132 0.37757357E+04  0.13580059E+06                                19.754430                           16.355840       2.463494       2.435295                    0.999363      85.103232     207.693533       0.640960       0.265690      -1.336149      -0.000352      -0.008450       0.000608       0.008479       0.018085      -0.016708       0.016406      -0.074896      -0.263657      -0.092905       0.006489       0.086417             23.440022      26.863616       0.539540       0.171824      17.320939       1.649907      26.135510           0.018696
            2             Nd      10.500079       0.523280      27.760857       1.841351     228.273478 0.62428031E+04  0.25711472E+06                                25.655123                           22.023559       1.260028       2.024025                    0.998543      98.097654     264.515106       0.510425       0.291358      -1.292972       0.046637       0.105191       0.093748       0.148421      -0.029622       0.107466      -0.009583       0.271283      -0.035792      -0.132924      -0.066850       0.199774             30.927414      30.596220      -9.364820      -5.362134      30.054929      -9.198118      32.131094           0.191728
            3             Nd       6.473589      -1.028866      21.311095       2.106188     166.823411 0.37758453E+04  0.13580561E+06                                19.754830                           16.356130       2.463471       2.435288                    0.999363      85.103595     207.695669       0.640950       0.265692      -1.336146       0.008358       0.001270      -0.000608       0.008476       0.025774       0.018138      -0.014822       0.065272      -0.263663      -0.092910       0.006492       0.086418             23.440540      17.317736      -0.507197       1.621346      26.867839       0.350714      26.136046           0.018709
            4             Nd       7.309573      -3.036169      17.848437       1.841289     228.308646 0.62439866E+04  0.25717663E+06                                25.658068                           22.025946       1.259641       2.023890                    0.998543      98.103155     264.539987       0.510385       0.291366      -1.292959      -0.099518      -0.057846      -0.093777       0.148473      -0.058401      -0.021353       0.105701      -0.252066      -0.035803      -0.132985      -0.066800       0.199784             30.931119      32.094485      -9.202252      -8.560076      28.563961      -6.333346      32.134911           0.191926
            5             Nd       0.856721       9.206839       6.107997       2.106188     166.818697 0.37757269E+04  0.13580020E+06                                19.754399                           16.355827       2.463496       2.435297                    0.999363      85.103162     207.693308       0.640959       0.265690      -1.336148       0.000352       0.008451      -0.000609       0.008480       0.018082      -0.016708       0.016400      -0.074906      -0.263662      -0.092906       0.006486       0.086420             23.439967      26.863623       0.539562       0.171792      17.320898       1.649852      26.135379           0.018695
            6             Nd      -1.229739       9.819063       2.645339       1.841295     228.279923 0.62430350E+04  0.25712695E+06                                25.655736                           22.024094       1.259906       2.023987                    0.998543      98.098500     264.519758       0.510414       0.291361      -1.292967      -0.046636      -0.105184      -0.093744       0.148413      -0.029608       0.107472      -0.009560       0.271265      -0.035789      -0.132913      -0.066854       0.199767             30.928129      30.596922      -9.364926      -5.362313      30.055502      -9.198326      32.131964           0.191835
            7             Nd       2.796751      11.371209       9.095101       2.106177     166.820471 0.37757772E+04  0.13580253E+06                                19.754602                           16.355994       2.463487       2.435296                    0.999363      85.103104     207.693890       0.640952       0.265692      -1.336145      -0.008362      -0.001269       0.000618       0.008481       0.025768       0.018112      -0.014820       0.065308      -0.263673      -0.092906       0.006479       0.086427             23.440208      17.317524      -0.507154       1.621341      26.867438       0.350579      26.135661           0.018702
            8             Nd       1.960767      13.378512      12.557759       1.841371     228.259927 0.62423436E+04  0.25709079E+06                                25.654056                           22.022691       1.260096       2.024057                    0.998543      98.095176     264.504920       0.510438       0.291356      -1.292975       0.099473       0.057812       0.093737       0.148404      -0.058260      -0.021179       0.105826      -0.251954      -0.035747      -0.132892      -0.066871       0.199763             30.926084      32.089279      -9.200598      -8.558440      28.559351      -6.332428      32.129623           0.191736
            9              H      11.211992       7.695383      20.189714       0.130393       1.083596 0.79701566E+01  0.78092278E+02                                 1.740798                            1.653321      -0.874083       2.469683                    0.999024       3.403470       9.487244       0.486056       1.286111      -0.708768      -0.019750       0.027188       0.017575       0.037923      -0.010743      -0.011345       0.000714      -0.006016       0.017085      -0.017518       0.001844       0.015675              1.764929       1.738941      -0.457546      -0.057908       2.019366       0.191328       1.536481           0.000024
           10              H      -4.202777       5.942804      21.691780       0.129559       1.233556 0.93148808E+01  0.94749743E+02                                 1.888421                            1.781354      -1.136397       2.344446                    0.996567       3.523477       9.957194       0.471358       1.277481      -0.711055      -0.019214       0.000651       0.037910       0.042507      -0.012681      -0.017636      -0.001135       0.001551       0.032791      -0.023733      -0.000003       0.023736              1.930744       1.542752       0.021100      -0.142687       1.643708      -0.162126       2.605773           0.000000
           11              H      -0.947254       1.749367      21.071494       0.125797       1.212149 0.89405181E+01  0.89002459E+02                                 1.788879                            1.684738      -0.997165       2.404653                    0.998540       3.336502       8.989699       0.516813       1.190511      -0.731924      -0.002335      -0.024774       0.029692       0.038741      -0.009005      -0.003665      -0.014866      -0.011748       0.009566      -0.018551      -0.000703       0.019254              1.810852       1.610272       0.115951      -0.274530       1.719917      -0.435762       2.102366          -0.000025
           12              H       0.895316       1.273679      19.545103       0.132458       1.221347 0.88754552E+01  0.88730552E+02                                 1.845723                            1.715881      -0.908612       2.453571                    0.999050       3.353855       9.236998       0.492503       1.243985      -0.719548       0.023490      -0.028665       0.010969       0.038649      -0.015443      -0.003033      -0.012818      -0.006988       0.000600      -0.021368       0.001640       0.019727              1.895061       2.089989      -0.586813       0.004866       2.055550      -0.033394       1.539643           0.000063
           13              H       2.689613       3.543062      15.072351       0.133208       1.222086 0.88787187E+01  0.88278716E+02                                 1.805342                            1.684637      -0.967074       2.426443                    0.998397       3.300890       8.902971       0.513933       1.198654      -0.730309       0.035468      -0.014519      -0.009104       0.039391      -0.012652      -0.011261      -0.006993       0.021539       0.005011      -0.022766       0.003312       0.019454              1.848099       2.315369      -0.488045      -0.077197       1.727989      -0.013531       1.500938           0.000097
           14              H       1.702057       5.146213      13.457782       0.129663       1.160522 0.84568544E+01  0.82986124E+02                                 1.732874                            1.635171      -0.952431       2.428805                    0.998726       3.275167       8.747798       0.526454       1.185629      -0.733021       0.020122       0.003754      -0.034369       0.040002      -0.008492      -0.013976      -0.004650       0.015035       0.028187      -0.020020      -0.000534       0.020554              1.757307       1.596983       0.088411      -0.317230       1.537114      -0.283863       2.137823          -0.000034
           15              H      -2.832543       8.013917      13.287508       0.133220       1.163523 0.86154710E+01  0.85930331E+02                                 1.823724                            1.719556      -0.908872       2.458931                    0.998676       3.378615       9.450305       0.477149       1.287018      -0.709830      -0.005055       0.019713      -0.035806       0.041185      -0.010498       0.000214      -0.013920       0.004959       0.027743      -0.019860       0.001072       0.018788              1.867446       1.564377       0.021932      -0.104948       1.525348      -0.263990       2.512613           0.000150
           16              H      11.590976       8.411102      14.862549       0.131405       1.158562 0.86724495E+01  0.86907024E+02                                 1.835307                            1.737560      -0.988420       2.419766                    0.997892       3.463448       9.808054       0.468192       1.305477      -0.705145      -0.031946       0.017268      -0.016901       0.040054      -0.010609       0.002838      -0.013387       0.015393       0.009524      -0.020100       0.002074       0.018026              1.860952       2.258928      -0.458019       0.137739       1.701740      -0.007811       1.622188           0.000120
           17              H      -2.126749       4.968172      23.084384       0.107957       1.116309 0.81760610E+01  0.82570173E+02                                 1.908266                            1.765561      -1.605668       2.101430                    0.991027       4.283756      13.106304       0.424203       1.429726      -0.673972       0.019960       0.025585       0.002386       0.032537       0.008710      -0.003832       0.000684       0.006016       0.028906      -0.014360       0.003303       0.011057              1.999526       1.919668       0.692731       0.111920       2.391542       0.111418       1.687367           0.000005
           18              H      -2.963265       4.009610      25.054706       0.109435       1.131862 0.83088573E+01  0.83125849E+02                                 1.843459                            1.719684      -1.321834       2.246672                    0.992647       3.863460      11.259902       0.458695       1.334712      -0.694931       0.010937       0.014504       0.034468       0.038962       0.007375       0.001684       0.003821      -0.006315       0.026286      -0.012427       0.001362       0.011066              1.906318       1.516180       0.247041       0.124897       1.822777       0.458524       2.379996          -0.000012
           19              H      11.614578       0.977246      22.993165       0.117609       1.070475 0.74364603E+01  0.72357028E+02                                 1.786707                            1.634159      -1.120144       2.347112                    0.996122       3.652998      10.496584       0.467453       1.346647      -0.693445      -0.020330      -0.037594      -0.002966       0.042841       0.009090       0.002927       0.004237      -0.022359       0.030099      -0.019488       0.004765       0.014723              1.898341       1.768174       0.585598      -0.049794       2.395923      -0.120938       1.530927          -0.000323
           20              H      -3.707348       1.881272      21.004600       0.117615       1.207678 0.93682200E+01  0.94845878E+02                                 1.825931                            1.756834      -0.951638       2.426135                    0.998278       3.424756       9.464310       0.489676       1.235480      -0.721427      -0.007853      -0.020975      -0.031522       0.038669       0.012123      -0.000860       0.006698      -0.016148       0.022061      -0.018853       0.003791       0.015062              1.837076       1.601733       0.137748       0.079722       1.687147       0.263883       2.222347           0.000101
           21              H       3.397393       3.218903      18.505211       0.119878       1.134314 0.85211532E+01  0.84047105E+02                                 1.730602                            1.658459      -0.848202       2.475627                    0.999275       3.326400       9.002109       0.513026       1.210437      -0.726880       0.006458       0.035559       0.011475       0.037918       0.001203       0.009862       0.007462      -0.010931      -0.037358      -0.018932       0.003831       0.015102              1.743585       1.525775      -0.022090       0.045815       2.119381       0.343435       1.585598           0.000063
           22              H       5.024297       1.573251      18.976507       0.113372       1.166140 0.84954523E+01  0.84878251E+02                                 1.844535                            1.713472      -1.089292       2.360147                    0.996203       3.642741      10.373065       0.473040       1.295981      -0.704913       0.031740       0.011644       0.023921       0.041416       0.001457       0.011914       0.013414      -0.001816      -0.018645      -0.019533       0.001541       0.017991              1.913222       2.328438       0.049349       0.499239       1.565704       0.135289       1.845525          -0.000116
           23              H       3.124709      -0.922085      16.461915       0.122559       1.085126 0.76346616E+01  0.74428468E+02                                 1.769077                            1.631553      -1.098550       2.360239                    0.996538       3.588985      10.166838       0.480521       1.307507      -0.701836      -0.003874      -0.038716      -0.018879       0.043248       0.001062       0.010263       0.009058      -0.005802      -0.015551      -0.015464       0.001590       0.013874              1.849855       1.480147      -0.069586       0.091219       2.416954       0.461973       1.652463           0.000428
           24              H       1.512644       0.747355      16.060553       0.115834       1.195915 0.89677430E+01  0.90603097E+02                                 1.866734                            1.756235      -1.029949       2.388434                    0.997493       3.585709      10.189042       0.470038       1.289774      -0.707426      -0.025529      -0.004792      -0.025750       0.036576      -0.004053       0.012729       0.007864      -0.001479      -0.017176      -0.018572       0.006689       0.011883              1.904244       2.038465      -0.004688       0.596298       1.627265       0.160085       2.047003           0.000254
           25              H       0.969757       8.278105      13.576367       0.123061       1.218241 0.91789153E+01  0.93336716E+02                                 1.897859                            1.783707      -1.061493       2.379178                    0.996794       3.577156      10.218627       0.463402       1.299831      -0.705608       0.017848       0.020720       0.029516       0.040238       0.014738       0.005421       0.001562       0.001629       0.022330      -0.018747       0.004115       0.014633              1.946260       1.679288       0.242473       0.245728       1.792874       0.368567       2.366617          -0.000191
           26              H       1.492104       9.110371      11.490501       0.099750       1.109008 0.78095406E+01  0.77661134E+02                                 1.885333                            1.715224      -1.387688       2.208919                    0.992259       4.038598      12.103572       0.435994       1.412692      -0.678679       0.026847       0.026599       0.003573       0.037961       0.012639       0.004863       0.005786       0.006461       0.019619      -0.016436       0.000682       0.015754              2.000891       2.179889       0.719315      -0.116398       2.135734      -0.121862       1.687052           0.000477
           27              H      -1.033884       6.577961       9.757348       0.107321       1.227739 0.93276483E+01  0.95248558E+02                                 1.886933                            1.778346      -1.326323       2.242880                    0.992815       3.800592      10.886278       0.471768       1.271427      -0.709385      -0.015384      -0.015187      -0.032881       0.039350       0.008647       0.004390       0.007456      -0.003554       0.029834      -0.013887      -0.002130       0.016017              1.934408       1.826030       0.314204       0.403520       1.671132       0.180510       2.306061           0.000043
           28              H      -1.560567       5.657686      11.797604       0.111838       1.037967 0.74715503E+01  0.73726587E+02                                 1.821605                            1.690596      -1.531485       2.145263                    0.991251       4.097427      12.365501       0.432706       1.434499      -0.673849      -0.024924      -0.023953       0.000952       0.034581       0.009341       0.000908      -0.002898      -0.001243       0.013804      -0.012084       0.004246       0.007838              1.904682       1.983754       0.676862       0.038343       2.158037      -0.016253       1.572254           0.000015
           29              H      -4.182448      10.084318      16.963617       0.118255       1.173742 0.90090315E+01  0.90696554E+02                                 1.810169                            1.735944      -1.046156       2.384617                    0.996902       3.506007       9.792971       0.485030       1.254367      -0.715730       0.035211       0.014155      -0.011327       0.039604       0.004096      -0.006696      -0.005708      -0.002642      -0.049258      -0.018932       0.004050       0.014881              1.815286       2.332047       0.151253      -0.154933       1.599654       0.005091       1.514158          -0.000238
           30              H      10.284557      11.636570      17.146054       0.099308       1.277263 0.97433711E+01  0.99061094E+02                                 1.847645                            1.753079      -0.947167       2.409680                    0.998220       3.482295       9.468950       0.509316       1.182837      -0.733416       0.013423       0.031735      -0.012033       0.036497       0.004002      -0.006705      -0.010579       0.007566      -0.046054      -0.020692       0.003802       0.016890              1.868529       1.634731      -0.060218       0.017240       2.509234      -0.196433       1.461621           0.002359
           31              H       7.753473       8.671766      18.252839       0.118095       1.136479 0.84956887E+01  0.83013119E+02                                 1.675382                            1.611555      -0.867148       2.468317                    0.998820       3.226954       8.450277       0.546808       1.146365      -0.743223      -0.037398      -0.015543       0.013249       0.042611       0.004661      -0.008228      -0.005867       0.004519      -0.054139      -0.020955       0.003855       0.017101              1.678168       2.134089       0.102761      -0.214620       1.508666       0.010341       1.391748           0.000126
           32              H       9.494549       7.117326      18.073443       0.116269       1.162824 0.88768580E+01  0.89744900E+02                                 1.844981                            1.755721      -1.237474       2.293271                    0.994066       3.701379      10.632346       0.465235       1.302216      -0.703464      -0.008885      -0.036100       0.007504       0.037927       0.002078      -0.010308      -0.005371      -0.003346      -0.039451      -0.018449       0.005144       0.013305              1.869782       1.592202       0.070825       0.049970       2.542852      -0.071630       1.474292          -0.000161
           33              H      10.183975      -3.175432      17.164298       0.375750       1.321535 0.11557608E+02  0.12735830E+03                                 2.205893                            2.162331      -1.903970       2.083076                    0.992545       3.453950      11.063415       0.366386       1.517077      -0.663596       0.026857       0.007193      -0.020885       0.034774       0.004372       0.004264      -0.032745       0.013745      -0.001595      -0.037293       0.007975       0.029318              2.199526       2.213195       0.248297       0.034721       2.617379      -0.186098       1.768003           0.037985
           34              H      -5.527469      10.312297      25.273630       0.129288       1.367543 0.10371050E+02  0.10821471E+03                                 2.018811                            1.877295      -1.110953       2.353630                    0.997328       3.572192      10.178334       0.460648       1.274306      -0.712479      -0.031985       0.019651       0.011928       0.039389      -0.013931      -0.010217      -0.004419       0.015573       0.007774      -0.020880       0.002912       0.017968              2.061470       2.355737      -0.671554      -0.096452       2.127876       0.053625       1.700796           0.000504
           35              H      -4.612287       8.635636      26.842590       0.125953       1.216154 0.91326954E+01  0.92151348E+02                                 1.849075                            1.746908      -1.020996       2.394519                    0.998127       3.461795       9.644882       0.484430       1.253061      -0.716724      -0.017779      -0.002120       0.035280       0.039564      -0.009673      -0.015036      -0.003350       0.011306       0.031335      -0.020558      -0.001021       0.021579              1.871854       1.585977       0.034651      -0.291974       1.637010      -0.218679       2.392576           0.000025
           36              H      -0.603870       5.220680      26.933808       0.140065       1.149333 0.84644433E+01  0.83756635E+02                                 1.786439                            1.687766      -0.904261       2.466031                    0.998835       3.286342       9.051287       0.490488       1.261994      -0.715835       0.000532      -0.020689       0.036254       0.041746      -0.009490      -0.001663      -0.016455      -0.003465       0.029294      -0.020203      -0.001386       0.021589              1.819568       1.539797       0.026819      -0.150348       1.532405      -0.272177       2.386502          -0.000008
           37              H       1.132977       4.601730      25.398296       0.126676       1.140061 0.83172646E+01  0.81711959E+02                                 1.748153                            1.648557      -0.904462       2.450627                    0.999088       3.328155       9.050796       0.508794       1.225346      -0.723142       0.023831      -0.025767       0.015259       0.038272      -0.012457      -0.000137      -0.010344      -0.004938       0.012296      -0.017098       0.000697       0.016400              1.777371       2.076628      -0.501364       0.079744       1.758086      -0.086351       1.497400           0.000001
           38              H      -2.544378      -3.279780      23.990489       0.119667       1.175231 0.89591281E+01  0.89839780E+02                                 1.803436                            1.725221      -0.889113       2.459006                    0.998916       3.404058       9.410851       0.490284       1.245819      -0.718783       0.032315       0.010387       0.020040       0.039417      -0.001378       0.009084       0.009627       0.003145      -0.031050      -0.018331       0.006358       0.011974              1.820074       2.140008      -0.004964       0.463379       1.596000       0.098924       1.724213           0.000033
           39              H      -4.296432      -1.694193      24.005692       0.123786       1.087715 0.78969943E+01  0.78131076E+02                                 1.821449                            1.699332      -1.094142       2.366015                    0.996022       3.663172      10.671939       0.451459       1.371279      -0.689160       0.007457       0.039702       0.019205       0.044729       0.001866       0.012995       0.011754      -0.008899      -0.033401      -0.022025       0.003302       0.018723              1.882493       1.546985      -0.080937       0.086688       2.403474       0.424351       1.697020           0.001508
           40              H      -1.730934       7.590317      28.548377       0.102992       1.153709 0.85520763E+01  0.87357862E+02                                 1.947863                            1.803170      -1.675869       2.063002                    0.991349       4.388781      13.511455       0.420574       1.425716      -0.674338       0.024070       0.020258       0.004239       0.031744       0.007099       0.000588      -0.001902      -0.008688       0.033467      -0.013984       0.002530       0.011454              2.036177       2.318098       0.719019       0.163410       2.063640       0.145537       1.726792          -0.000027
           41              H       2.329782      12.623256       0.097300       0.103261       1.220264 0.92032353E+01  0.94413098E+02                                 1.937684                            1.810546      -1.307169       2.248416                    0.992692       3.941510      11.614662       0.446997       1.335703      -0.695127       0.010411       0.012785       0.033981       0.037770       0.009926       0.000413       0.004396       0.001435       0.028499      -0.015061       0.003518       0.011543              2.001657       1.780449       0.276200       0.373215       1.665151       0.235439       2.559370          -0.000050
           42              H      -5.333251       4.605665      28.299047       0.116134       1.097180 0.75978186E+01  0.74199189E+02                                 1.798648                            1.638358      -1.242106       2.288783                    0.994763       3.698013      10.586792       0.473408       1.324829      -0.697462      -0.028892      -0.027109      -0.002335       0.039688       0.010228       0.004400       0.001001       0.006980       0.016938      -0.013793       0.002611       0.011182              1.905529       2.183504       0.689865      -0.042985       1.947082       0.024184       1.586002          -0.000012
           43              H      -4.375543       5.442684      26.383456       0.104503       1.310664 0.10063957E+02  0.10405005E+03                                 1.943638                            1.828938      -1.041121       2.373272                    0.996889       3.634850      10.253215       0.475305       1.246409      -0.717632      -0.015871      -0.015038      -0.030027       0.037144       0.014503       0.005421       0.002125       0.006718       0.022599      -0.018769       0.003564       0.015205              1.996041       1.665494       0.210858       0.194366       1.779544       0.351819       2.543085          -0.000024
           44              H       3.203103       5.685355      24.212454       0.106893       1.073372 0.77894548E+01  0.76937789E+02                                 1.798614                            1.678852      -1.310489       2.243819                    0.993926       3.918343      11.471077       0.457009       1.356903      -0.689771      -0.002659       0.027953       0.020600       0.034825      -0.007936       0.002130       0.009097      -0.004490      -0.002848      -0.012826       0.000701       0.012124              1.857543       1.534861      -0.031080       0.086436       2.147311       0.624503       1.890456           0.000021
           45              H       4.964332       4.142550      24.251982       0.104946       1.316956 0.10027898E+02  0.10372142E+03                                 1.940192                            1.816597      -1.287633       2.256496                    0.994022       3.774464      10.695445       0.479854       1.234067      -0.718468       0.029828       0.005799       0.022080       0.037562       0.002896       0.009707       0.007417       0.001789      -0.011952      -0.012501      -0.001038       0.013539              1.980846       2.218229      -0.077042       0.569876       1.645803       0.151340       2.078506           0.000026
           46              H       0.257790      -4.525542      25.419580       0.130398       1.083575 0.79699618E+01  0.78089904E+02                                 1.740777                            1.653302      -0.874074       2.469691                    0.999024       3.403435       9.487123       0.486058       1.286113      -0.708768      -0.029179       0.016670      -0.017576       0.037923      -0.009836       0.001946      -0.011200       0.010529       0.017085      -0.017519       0.001844       0.015675              1.764908       2.115149      -0.416285       0.196496       1.643110      -0.036710       1.536464           0.000020
           47              H       0.319844      10.988412      23.917514       0.129564       1.233526 0.93146077E+01  0.94746298E+02                                 1.888393                            1.781330      -1.136384       2.344455                    0.996568       3.523438       9.957058       0.471360       1.277484      -0.711054      -0.002742       0.019030      -0.037911       0.042508      -0.012549       0.000794      -0.017655       0.003981       0.032791      -0.023734      -0.000002       0.023736              1.930715       1.637915       0.031536      -0.145603       1.548504      -0.159502       2.605725           0.000000
           48              H       4.843126       8.209334      24.537800       0.125807       1.212096 0.89400217E+01  0.88996135E+02                                 1.788813                            1.684681      -0.997132       2.404672                    0.998540       3.336422       8.989365       0.516827       1.190496      -0.731928       0.024373       0.005021      -0.029693       0.038742      -0.007518      -0.014379      -0.005263       0.015373       0.009567      -0.018551      -0.000704       0.019255              1.810784       1.693430       0.125068      -0.403221       1.636642      -0.320369       2.102281          -0.000031
           49              H       5.516805       6.429587      26.064191       0.132461       1.221316 0.88751657E+01  0.88726853E+02                                 1.845685                            1.715848      -0.908592       2.453583                    0.999051       3.353804       9.236788       0.492510       1.243978      -0.719549       0.031055      -0.020226      -0.010970       0.038650      -0.014319      -0.012411      -0.004412       0.013516       0.000600      -0.021368       0.001640       0.019728              1.895021       2.183065      -0.576584      -0.033725       1.962383       0.001199       1.539615           0.000052
           50              H       8.626557      10.166542       0.130747       0.133213       1.222075 0.88786245E+01  0.88277590E+02                                 1.805337                            1.684632      -0.967067       2.426448                    0.998398       3.300871       8.902925       0.513932       1.198659      -0.730308       0.018298      -0.033675       0.009104       0.039392      -0.014685      -0.005725      -0.011956      -0.015544       0.005012      -0.022767       0.003313       0.019454              1.848093       1.840713      -0.540086      -0.005035       2.202633      -0.078212       1.500933           0.000078
           51              H       6.925321      10.973485       1.745316       0.129675       1.160487 0.84565241E+01  0.82981976E+02                                 1.732828                            1.635131      -0.952413       2.428816                    0.998727       3.275112       8.747570       0.526466       1.185617      -0.733024      -0.001538      -0.020411       0.034370       0.040003      -0.009920      -0.003099      -0.014400      -0.010999       0.028188      -0.020021      -0.000534       0.020555              1.757260       1.518630       0.079821      -0.247585       1.615388      -0.346264       2.137761          -0.000049
           52              H       3.580466      15.168514       1.915590       0.133215       1.163517 0.86154100E+01  0.85929693E+02                                 1.823732                            1.719562      -0.908857       2.458943                    0.998676       3.378598       9.450300       0.477142       1.287037      -0.709826      -0.020146       0.002878       0.035807       0.041186      -0.010785      -0.013859      -0.001305      -0.000294       0.027745      -0.019860       0.001072       0.018788              1.867456       1.521065       0.017183      -0.250984       1.568671      -0.133097       2.512631           0.000135
           53              H       4.757692       0.787632       0.340549       0.131406       1.158542 0.86722574E+01  0.86904654E+02                                 1.835291                            1.737546      -0.988398       2.419780                    0.997892       3.463407       9.807926       0.468192       1.305484      -0.705144      -0.020646       0.029874       0.016902       0.040055      -0.012025      -0.013616       0.001362      -0.010428       0.009524      -0.020099       0.002073       0.018026              1.860936       1.807589      -0.507498      -0.022778       2.153043       0.136066       1.622175           0.000106
           54              H       1.514940       9.030979      22.524910       0.107956       1.116319 0.81761466E+01  0.82571263E+02                                 1.908276                            1.765570      -1.605681       2.101424                    0.991027       4.283782      13.106406       0.424202       1.429726      -0.673972      -0.023257      -0.022630      -0.002386       0.032537       0.007851       0.001098      -0.003734      -0.009648       0.028906      -0.014360       0.003303       0.011057              1.999537       2.235846       0.727403       0.098557       2.075389       0.123398       1.687377           0.000005
           55              H       2.376619       9.966987      20.554588       0.109435       1.131861 0.83088521E+01  0.83125784E+02                                 1.843459                            1.719684      -1.321840       2.246670                    0.992647       3.863459      11.259898       0.458695       1.334711      -0.694931      -0.013225      -0.012453      -0.034468       0.038962       0.007883       0.003615       0.002090       0.002969       0.026287      -0.012427       0.001362       0.011066              1.906317       1.765603       0.274389       0.442178       1.573351       0.174128       2.379996          -0.000010
           56              H       6.979783      -4.193508      22.616129       0.117608       1.070467 0.74363941E+01  0.72356256E+02                                 1.786702                            1.634155      -1.120145       2.347113                    0.996122       3.652990      10.496567       0.467452       1.346652      -0.693444       0.035154       0.024306       0.002966       0.042842       0.011297       0.003892       0.003371       0.017888       0.030099      -0.019488       0.004765       0.014723              1.898337       2.261570       0.639695      -0.114792       1.902516      -0.062679       1.530924          -0.000326
           57              H       4.411179      10.938609      24.604694       0.117610       1.207700 0.93684457E+01  0.94848804E+02                                 1.825960                            1.756860      -0.951659       2.426124                    0.998278       3.424791       9.464461       0.489670       1.235487      -0.721425       0.019995       0.010093       0.031522       0.038669       0.013585       0.006752      -0.000125       0.010511       0.022060      -0.018852       0.003791       0.015062              1.837105       1.656309       0.143733       0.253628       1.632620       0.108011       2.222386           0.000091
           58              H       3.855874       3.730402      27.104083       0.119873       1.134329 0.85213013E+01  0.84049013E+02                                 1.730626                            1.658480      -0.848226       2.475616                    0.999275       3.326425       9.002229       0.513019       1.210447      -0.726878      -0.034643      -0.010296      -0.011475       0.037919       0.002360       0.006343       0.010617       0.010150      -0.037358      -0.018932       0.003830       0.015102              1.743609       2.117149       0.042748       0.336403       1.528059       0.082976       1.585619           0.000050
           59              H       5.669043       2.292553      26.632787       0.113372       1.166133 0.84953948E+01  0.84877555E+02                                 1.844531                            1.713469      -1.089289       2.360150                    0.996203       3.642728      10.373030       0.473039       1.295985      -0.704912      -0.008116      -0.032821      -0.023921       0.041416       0.001619       0.012035       0.013305       0.001142      -0.018645      -0.019533       0.001541       0.017991              1.913219       1.564068      -0.034461       0.080069       2.330066       0.511009       1.845522          -0.000121
           60              H       7.942473       4.452795      29.147379       0.122559       1.085126 0.76346593E+01  0.74428473E+02                                 1.769080                            1.631556      -1.098549       2.360240                    0.996538       3.588986      10.166857       0.480520       1.307511      -0.701835       0.038063       0.008071       0.018880       0.043248       0.001665       0.007886       0.011189       0.005204      -0.015552      -0.015464       0.001590       0.013874              1.849859       2.420911       0.033563       0.449281       1.476199       0.141027       1.652466           0.000422
           61              H       6.107276       5.873301      29.548741       0.115832       1.195914 0.89677434E+01  0.90603153E+02                                 1.866740                            1.756240      -1.029958       2.388431                    0.997493       3.585709      10.189064       0.470035       1.289781      -0.707424       0.001982       0.025900       0.025751       0.036576      -0.003797       0.006430       0.013510       0.003200      -0.017174      -0.018572       0.006688       0.011883              1.904250       1.633170      -0.049128       0.094140       2.032570       0.610197       2.047009           0.000245
           62              H       3.732272      11.360071       1.626731       0.123058       1.218265 0.91791434E+01  0.93339626E+02                                 1.897884                            1.783729      -1.061517       2.379165                    0.996793       3.577197      10.218780       0.463399       1.299831      -0.705608      -0.018652      -0.019999      -0.029516       0.040238       0.014212       0.000962       0.005559      -0.007978       0.022329      -0.018747       0.004114       0.014633              1.946285       1.739006       0.249023       0.339594       1.733200       0.284440       2.366651          -0.000203
           63              H       2.961895      10.750126       3.712597       0.099748       1.109019 0.78096364E+01  0.77662340E+02                                 1.885346                            1.715235      -1.387696       2.208913                    0.992259       4.038628      12.103690       0.435992       1.412692      -0.678679      -0.023514      -0.029586      -0.003573       0.037960       0.011640       0.005221       0.005465      -0.011786       0.019620      -0.016437       0.000683       0.015754              2.000906       1.980408       0.697449      -0.108451       2.335247      -0.128989       1.687064           0.000472
           64              H       5.203907      13.537078       5.445750       0.107322       1.227733 0.93275806E+01  0.95247715E+02                                 1.886928                            1.778341      -1.326324       2.242882                    0.992815       3.800579      10.886240       0.471768       1.271430      -0.709385       0.013420       0.016948       0.032881       0.039351       0.008826       0.006933       0.005177      -0.000278       0.029835      -0.013887      -0.002130       0.016017              1.934403       1.604885       0.289956       0.135455       1.892269       0.420790       2.306056           0.000040
           65              H       6.061296      14.160925       3.405494       0.111839       1.037963 0.74715101E+01  0.73726103E+02                                 1.821601                            1.690593      -1.531490       2.145262                    0.991251       4.097417      12.365470       0.432706       1.434501      -0.673849       0.021093       0.027387      -0.000952       0.034582       0.009253      -0.002979       0.000586      -0.002834       0.013804      -0.012083       0.004246       0.007838              1.904677       2.009297       0.679661      -0.020335       2.132484       0.036343       1.572251           0.000011
           66              H      -3.794781      10.516813      28.645677       0.118252       1.173756 0.90091756E+01  0.90698467E+02                                 1.810193                            1.735965      -1.046172       2.384609                    0.996902       3.506033       9.793104       0.485024       1.254377      -0.715727      -0.010234      -0.036544       0.011327       0.039604       0.004286      -0.004944      -0.007278       0.000804      -0.049260      -0.018932       0.004050       0.014882              1.815310       1.575599       0.068314       0.021947       2.356156      -0.153459       1.514175          -0.000252
           67              H      -3.761002      -4.033189      28.463240       0.099305       1.277256 0.97432876E+01  0.99059947E+02                                 1.847633                            1.753067      -0.947166       2.409680                    0.998220       3.482277       9.468860       0.509320       1.182831      -0.733418      -0.030083      -0.016802       0.012032       0.036497       0.003087      -0.009784      -0.007818      -0.009119      -0.046054      -0.020691       0.003802       0.016889              1.868516       2.511874       0.035962      -0.197141       1.632059      -0.004273       1.461613           0.002336
           68              H      -1.089727      -1.194044      27.356455       0.118092       1.136509 0.84959737E+01  0.83016733E+02                                 1.675424                            1.611592      -0.867165       2.468309                    0.998820       3.226994       8.450468       0.546796       1.146379      -0.743219       0.011374       0.038869      -0.013249       0.042611       0.004061      -0.004936      -0.008818      -0.006431      -0.054139      -0.020955       0.003855       0.017100              1.678210       1.493863       0.032560       0.033673       2.148990      -0.212223       1.391778           0.000111
           69              H       0.645216      -2.755326      27.535851       0.116269       1.162826 0.88768851E+01  0.89745276E+02                                 1.844985                            1.755726      -1.237480       2.293268                    0.994066       3.701387      10.632388       0.465234       1.302219      -0.703463       0.034917       0.012767      -0.007504       0.037928       0.002391      -0.004216      -0.010832       0.002366      -0.039452      -0.018449       0.005144       0.013305              1.869786       2.516216       0.172139      -0.076649       1.618846       0.041866       1.474295          -0.000168
           70              H      10.951798      -2.318819      28.444996       0.375758       1.321283 0.11554760E+02  0.12731920E+03                                 2.205648                            2.162097      -1.903827       2.083169                    0.992546       3.453533      11.061779       0.366398       1.517122      -0.663591      -0.004230      -0.027482       0.020877       0.034771       0.002783      -0.033002       0.000672      -0.015306      -0.001586      -0.037279       0.007970       0.029309              2.199279       2.558458       0.286152      -0.188732       2.271552       0.014233       1.767826           0.037958
           71              H      -4.167999      11.828974      20.335664       0.129292       1.367528 0.10370911E+02  0.10821283E+03                                 2.018790                            1.877277      -1.110944       2.353634                    0.997328       3.572174      10.178243       0.460652       1.274299      -0.712480      -0.023020       0.029653      -0.011928       0.039389      -0.015287      -0.003279      -0.010639      -0.009167       0.007774      -0.020880       0.002911       0.017969              2.061448       2.276074      -0.680274       0.063817       2.207490      -0.090031       1.700780           0.000518
           72              H      -2.401578      11.101986      18.766704       0.125955       1.216155 0.91326964E+01  0.92151308E+02                                 1.849070                            1.746903      -1.021000       2.394516                    0.998127       3.461796       9.644864       0.484433       1.253054      -0.716726       0.000169       0.017904      -0.035280       0.039563      -0.010668      -0.001692      -0.015312      -0.006846       0.031334      -0.020558      -0.001022       0.021579              1.871849       1.628892       0.039356      -0.185553       1.594087      -0.314067       2.392569           0.000039
           73              H       1.429918       7.489651      18.675486       0.140057       1.149343 0.84645366E+01  0.83757916E+02                                 1.786465                            1.687788      -0.904264       2.466033                    0.998835       3.286350       9.051373       0.490478       1.262013      -0.715831       0.020623       0.001725      -0.036256       0.041747      -0.008889      -0.016176      -0.003447       0.007496       0.029295      -0.020203      -0.001386       0.021589              1.819596       1.526701       0.025382      -0.254176       1.545540      -0.179123       2.386546           0.000006
           74              H       2.234482       5.830611      20.210998       0.126679       1.140050 0.83171586E+01  0.81710552E+02                                 1.748131                            1.648538      -0.904452       2.450632                    0.999088       3.328133       9.050678       0.508802       1.225333      -0.723145       0.028210      -0.020881      -0.015260       0.038271      -0.011625      -0.010268      -0.001263       0.010220       0.012296      -0.017097       0.000697       0.016400              1.777349       1.870483      -0.523953      -0.094526       1.964180       0.069856       1.497383           0.000011
           75              H       9.668238      10.345079      21.618805       0.119666       1.175226 0.89590696E+01  0.89839017E+02                                 1.803428                            1.725214      -0.889109       2.459008                    0.998916       3.404048       9.410804       0.490286       1.245817      -0.718784      -0.006803      -0.033254      -0.020041       0.039418      -0.001685       0.008579       0.010080      -0.002473      -0.031049      -0.018331       0.006358       0.011974              1.820065       1.603531      -0.063786       0.047830       2.132459       0.471397       1.724205           0.000036
           76              H       7.901138      11.913880      21.603602       0.123785       1.087725 0.78970987E+01  0.78132492E+02                                 1.821471                            1.699351      -1.094164       2.366005                    0.996022       3.663214      10.672143       0.451452       1.371292      -0.689158      -0.038654      -0.011740      -0.019204       0.044730       0.002786       0.010268       0.014200       0.007880      -0.033405      -0.022027       0.003303       0.018724              1.882517       2.410870       0.013778       0.412381       1.539640       0.132425       1.697040           0.001508
           77              H      -1.048443       8.351730      17.060917       0.102992       1.153686 0.85518600E+01  0.87355134E+02                                 1.947843                            1.803152      -1.675868       2.063006                    0.991349       4.388730      13.511275       0.420574       1.425724      -0.674337      -0.017513      -0.026136      -0.004239       0.031745       0.007872      -0.001955       0.000378       0.005406       0.033468      -0.013985       0.002531       0.011454              2.036155       1.910843       0.674357       0.126858       2.470848       0.178295       1.726774          -0.000021
           78              H      -0.438762       9.534563      15.105798       0.103261       1.220260 0.92032028E+01  0.94412639E+02                                 1.937677                            1.810540      -1.307162       2.248419                    0.992692       3.941504      11.614620       0.446999       1.335698      -0.695128      -0.011573      -0.011744      -0.033981       0.037770       0.009536       0.004325       0.000890      -0.005702       0.028497      -0.015061       0.003519       0.011543              2.001649       1.606668       0.257145       0.193358       1.838921       0.396650       2.559358          -0.000041
           79              H       1.525806      12.257889      17.310247       0.116134       1.097180 0.75978257E+01  0.74199321E+02                                 1.798653                            1.638362      -1.242105       2.288784                    0.994763       3.698021      10.586841       0.473406       1.324835      -0.697460       0.023799       0.031674       0.002334       0.039688       0.009229       0.000515       0.004483      -0.011246       0.016939      -0.013794       0.002612       0.011182              1.905535       1.800413       0.647863       0.028725       2.330185      -0.040093       1.586007          -0.000007
           80              H       0.798155      11.214658      19.225838       0.104502       1.310672 0.10064044E+02  0.10405119E+03                                 1.943647                            1.828946      -1.041126       2.373269                    0.996889       3.634868      10.253283       0.475303       1.246409      -0.717632       0.013219       0.017416       0.030026       0.037143       0.013431       0.001522       0.005621      -0.012843       0.022599      -0.018769       0.003564       0.015205              1.996051       1.732507       0.218207       0.328541       1.712545       0.231554       2.543100          -0.000019
           81              H       1.382940       3.654712      21.396840       0.106895       1.073357 0.77893207E+01  0.76936168E+02                                 1.798601                            1.678841      -1.310480       2.243826                    0.993926       3.918314      11.470987       0.457009       1.356909      -0.689770      -0.028077      -0.000403      -0.020601       0.034826      -0.007261       0.008811       0.003109       0.007823      -0.002848      -0.012826       0.000701       0.012124              1.857529       2.146753       0.036012       0.611354       1.535393       0.153985       1.890442           0.000022
           82              H       3.108513       2.072128      21.357312       0.104947       1.316951 0.10027860E+02  0.10372104E+03                                 1.940196                            1.816601      -1.287626       2.256500                    0.994022       3.774462      10.695474       0.479850       1.234076      -0.718466      -0.002514      -0.030283      -0.022080       0.037562       0.002633       0.006315       0.010458      -0.003001      -0.011951      -0.012501      -0.001038       0.013539              1.980850       1.669301      -0.137230       0.088328       2.194739       0.582978       2.078510           0.000029
           83              H      -1.941652       2.646960      10.216482       0.130400       1.083555 0.79697585E+01  0.78087359E+02                                 1.740752                            1.653278      -0.874052       2.469704                    0.999025       3.403383       9.486922       0.486063       1.286110      -0.708769       0.019752      -0.027188      -0.017576       0.037924      -0.010743      -0.011346       0.000714      -0.006016       0.017083      -0.017519       0.001844       0.015675              1.764883       1.738897      -0.457529      -0.057908       2.019308       0.191322       1.536442           0.000018
           84              H      13.473117       4.399539       8.714416       0.129566       1.233514 0.93144720E+01  0.94744506E+02                                 1.888377                            1.781314      -1.136368       2.344464                    0.996568       3.523402       9.956912       0.471364       1.277480      -0.711056       0.019216      -0.000651      -0.037911       0.042508      -0.012682      -0.017636      -0.001135       0.001552       0.032791      -0.023734      -0.000003       0.023736              1.930699       1.542721       0.021100      -0.142685       1.643670      -0.162117       2.605706          -0.000007
           85              H      10.217594       8.592976       9.334702       0.125799       1.212077 0.89398265E+01  0.88993718E+02                                 1.788801                            1.684668      -0.997106       2.404688                    0.998540       3.336380       8.989232       0.516827       1.190504      -0.731927       0.002335       0.024775      -0.029694       0.038743      -0.009004      -0.003665      -0.014866      -0.011750       0.009567      -0.018550      -0.000705       0.019254              1.810772       1.610202       0.115945      -0.274510       1.719845      -0.435736       2.102270          -0.000038
           86              H       8.375024       9.068664      10.861093       0.132462       1.221296 0.88749821E+01  0.88724700E+02                                 1.845682                            1.715844      -0.908563       2.453602                    0.999051       3.353766       9.236715       0.492504       1.243997      -0.719546      -0.023491       0.028665      -0.010969       0.038650      -0.015443      -0.003032      -0.012817      -0.006988       0.000600      -0.021367       0.001640       0.019727              1.895018       2.089938      -0.586797       0.004870       2.055506      -0.033395       1.539610           0.000051
           87              H       6.580727       6.799281      15.333845       0.133218       1.222037 0.88782693E+01  0.88273196E+02                                 1.805302                            1.684601      -0.967031       2.426470                    0.998398       3.300811       8.902726       0.513935       1.198663      -0.730307      -0.035469       0.014520       0.009105       0.039392      -0.012652      -0.011261      -0.006994       0.021539       0.005012      -0.022767       0.003313       0.019454              1.848057       2.315315      -0.488030      -0.077197       1.727951      -0.013527       1.500906           0.000102
           88              H       7.568283       5.196130      16.948414       0.129681       1.160445 0.84561320E+01  0.82977095E+02                                 1.732781                            1.635088      -0.952380       2.428835                    0.998727       3.275044       8.747309       0.526475       1.185610      -0.733026      -0.020123      -0.003753       0.034370       0.040004      -0.008493      -0.013976      -0.004650       0.015037       0.028187      -0.020021      -0.000535       0.020555              1.757212       1.596901       0.088405      -0.317205       1.537037      -0.283838       2.137698          -0.000026
           89              H      12.102883       2.328426      17.118688       0.133214       1.163470 0.86149377E+01  0.85923654E+02                                 1.823674                            1.719508      -0.908795       2.458977                    0.998677       3.378496       9.449887       0.477153       1.287027      -0.709829       0.005062      -0.019707       0.035810       0.041187      -0.010495       0.000214      -0.013920       0.004959       0.027744      -0.019858       0.001071       0.018788              1.867396       1.564332       0.021932      -0.104942       1.525311      -0.263987       2.512546           0.000145
           90              H      -2.320636       1.931241      15.543647       0.131405       1.158509 0.86719099E+01  0.86900177E+02                                 1.835249                            1.737506      -0.988349       2.419808                    0.997893       3.463324       9.807589       0.468200       1.305477      -0.705146       0.031949      -0.017263       0.016905       0.040056      -0.010610       0.002838      -0.013385       0.015389       0.009522      -0.020098       0.002072       0.018026              1.860893       2.258854      -0.458002       0.137738       1.701690      -0.007814       1.622137           0.000114
           91              H      11.397089       5.374171       7.321812       0.107955       1.116319 0.81761537E+01  0.82571325E+02                                 1.908274                            1.765569      -1.605669       2.101428                    0.991027       4.283780      13.106385       0.424203       1.429722      -0.673973      -0.019961      -0.025584      -0.002387       0.032537       0.008710      -0.003832       0.000685       0.006016       0.028908      -0.014361       0.003303       0.011058              1.999535       1.919676       0.692736       0.111921       2.391553       0.111420       1.687376           0.000006
           92              H      12.233605       6.332733       5.351490       0.109434       1.131855 0.83087838E+01  0.83124857E+02                                 1.843445                            1.719672      -1.321821       2.246679                    0.992647       3.863436      11.259782       0.458699       1.334704      -0.694933      -0.010938      -0.014504      -0.034468       0.038962       0.007375       0.001684       0.003821      -0.006314       0.026284      -0.012427       0.001362       0.011066              1.906303       1.516169       0.247038       0.124895       1.822762       0.458518       2.379978          -0.000017
           93              H      -2.344238       9.365097       7.413031       0.117607       1.070478 0.74364788E+01  0.72357231E+02                                 1.786708                            1.634160      -1.120149       2.347110                    0.996121       3.652998      10.496575       0.467454       1.346644      -0.693445       0.020330       0.037594       0.002966       0.042841       0.009090       0.002927       0.004237      -0.022358       0.030099      -0.019488       0.004765       0.014723              1.898342       1.768175       0.585598      -0.049794       2.395924      -0.120939       1.530928          -0.000327
           94              H      12.977688       8.461071       9.401596       0.117613       1.207689 0.93683159E+01  0.94846980E+02                                 1.825931                            1.756834      -0.951661       2.426121                    0.998278       3.424773       9.464327       0.489681       1.235467      -0.721429       0.007854       0.020976       0.031521       0.038668       0.012123      -0.000860       0.006699      -0.016150       0.022058      -0.018853       0.003790       0.015063              1.837075       1.601733       0.137748       0.079722       1.687147       0.263882       2.222347           0.000101
           95              H       5.872947       7.123440      11.900985       0.119874       1.134353 0.85215335E+01  0.84051861E+02                                 1.730645                            1.658498      -0.848232       2.475607                    0.999275       3.326475       9.002389       0.513019       1.210441      -0.726879      -0.006459      -0.035557      -0.011475       0.037917       0.001203       0.009863       0.007463      -0.010931      -0.037358      -0.018933       0.003831       0.015102              1.743629       1.525812      -0.022091       0.045818       2.119439       0.343449       1.585636           0.000059
           96              H       4.246043       8.769092      11.429689       0.113372       1.166143 0.84954755E+01  0.84878543E+02                                 1.844538                            1.713474      -1.089280       2.360151                    0.996203       3.642745      10.373081       0.473039       1.295981      -0.704913      -0.031740      -0.011644      -0.023920       0.041415       0.001457       0.011914       0.013414      -0.001816      -0.018644      -0.019532       0.001541       0.017991              1.913226       2.328443       0.049348       0.499241       1.565706       0.135289       1.845528          -0.000119
           97              H       6.145631      11.264428      13.944281       0.122558       1.085140 0.76347876E+01  0.74430142E+02                                 1.769104                            1.631576      -1.098546       2.360240                    0.996538       3.589034      10.167069       0.480513       1.307522      -0.701832       0.003874       0.038716       0.018879       0.043247       0.001062       0.010264       0.009059      -0.005802      -0.015553      -0.015465       0.001590       0.013875              1.849885       1.480169      -0.069589       0.091222       2.416999       0.461984       1.652488           0.000426
           98              H       7.757696       9.594988      14.345643       0.115831       1.195934 0.89679329E+01  0.90605562E+02                                 1.866758                            1.756257      -1.029958       2.388426                    0.997493       3.585758      10.189237       0.470033       1.289778      -0.707424       0.025528       0.004793       0.025750       0.036575      -0.004054       0.012730       0.007865      -0.001480      -0.017175      -0.018573       0.006690       0.011883              1.904269       2.038490      -0.004689       0.596308       1.627286       0.160090       2.047029           0.000256
           99              H       8.300583       2.064238      16.829829       0.123059       1.218279 0.91792738E+01  0.93341291E+02                                 1.897896                            1.783740      -1.061526       2.379159                    0.996793       3.577227      10.218887       0.463398       1.299829      -0.705608      -0.017847      -0.020722      -0.029515       0.040237       0.014739       0.005420       0.001562       0.001629       0.022328      -0.018747       0.004114       0.014633              1.946299       1.679318       0.242480       0.245732       1.792910       0.368575       2.366670          -0.000191
          100              H       7.778236       1.231972      18.915695       0.099747       1.109021 0.78096708E+01  0.77662880E+02                                 1.885359                            1.715246      -1.387709       2.208907                    0.992259       4.038664      12.103870       0.435987       1.412705      -0.678676      -0.026847      -0.026598      -0.003573       0.037960       0.012642       0.004863       0.005787       0.006464       0.019625      -0.016440       0.000684       0.015756              2.000921       2.179919       0.719328      -0.116402       2.135765      -0.121866       1.687079           0.000476
          101              H      10.304224       3.764382      20.648848       0.107322       1.227748 0.93277303E+01  0.95249676E+02                                 1.886947                            1.778358      -1.326337       2.242875                    0.992815       3.800612      10.886378       0.471764       1.271433      -0.709384       0.015385       0.015187       0.032880       0.039350       0.008647       0.004390       0.007456      -0.003553       0.029836      -0.013887      -0.002130       0.016017              1.934424       1.826044       0.314208       0.403527       1.671145       0.180513       2.306082           0.000048
          102              H      10.830907       4.684657      18.608592       0.111840       1.037950 0.74713984E+01  0.73724740E+02                                 1.821590                            1.690583      -1.531488       2.145266                    0.991251       4.097383      12.365354       0.432706       1.434505      -0.673848       0.024927       0.023951      -0.000954       0.034582       0.009340       0.000907      -0.002897      -0.001244       0.013807      -0.012083       0.004246       0.007837              1.904665       1.983734       0.676853       0.038343       2.158019      -0.016253       1.572243           0.000015
          103              H      13.452788       0.258025      13.442579       0.118252       1.173757 0.90091768E+01  0.90698401E+02                                 1.810186                            1.735959      -1.046189       2.384600                    0.996902       3.506033       9.793071       0.485028       1.254368      -0.715729      -0.035211      -0.014156       0.011327       0.039604       0.004097      -0.006695      -0.005709      -0.002642      -0.049262      -0.018933       0.004050       0.014883              1.815303       2.332071       0.151257      -0.154935       1.599669       0.005090       1.514170          -0.000242
          104              H      -1.014217      -1.294227      13.260142       0.099310       1.277262 0.97433383E+01  0.99060438E+02                                 1.847623                            1.753058      -0.947188       2.409666                    0.998220       3.482291       9.468849       0.509328       1.182813      -0.733422      -0.013424      -0.031734       0.012032       0.036497       0.004002      -0.006706      -0.010578       0.007566      -0.046054      -0.020691       0.003801       0.016890              1.868506       1.634711      -0.060213       0.017239       2.509199      -0.196431       1.461607           0.002355
          105              H       1.516867       1.670577      12.153357       0.118086       1.136529 0.84961612E+01  0.83019043E+02                                 1.675446                            1.611612      -0.867190       2.468296                    0.998820       3.227020       8.450567       0.546791       1.146383      -0.743219       0.037398       0.015543      -0.013250       0.042612       0.004661      -0.008228      -0.005868       0.004518      -0.054140      -0.020956       0.003855       0.017100              1.678233       2.134187       0.102767      -0.214634       1.508719       0.010342       1.391794           0.000111
          106              H      -0.224209       3.225017      12.332753       0.116270       1.162812 0.88767607E+01  0.89743742E+02                                 1.844976                            1.755717      -1.237469       2.293276                    0.994066       3.701365      10.632323       0.465233       1.302224      -0.703462       0.008886       0.036101      -0.007503       0.037928       0.002078      -0.010308      -0.005372      -0.003347      -0.039451      -0.018449       0.005144       0.013305              1.869775       1.592199       0.070825       0.049970       2.542840      -0.071629       1.474287          -0.000167
          107              H      -0.913635      13.517775      13.241898       0.375775       1.321225 0.11554088E+02  0.12730967E+03                                 2.205558                            2.162012      -1.903778       2.083191                    0.992546       3.453443      11.061322       0.366411       1.517092      -0.663596      -0.026856      -0.007200       0.020875       0.034769       0.004375       0.004266      -0.032727       0.013734      -0.001578      -0.037273       0.007968       0.029305              2.199188       2.212866       0.248253       0.034717       2.616934      -0.186042       1.767763           0.037977
          108              H      14.797809       0.030046       5.132566       0.129287       1.367529 0.10370908E+02  0.10821277E+03                                 2.018792                            1.877279      -1.110945       2.353635                    0.997328       3.572163      10.178205       0.460651       1.274301      -0.712480       0.031986      -0.019651      -0.011928       0.039390      -0.013930      -0.010217      -0.004419       0.015573       0.007774      -0.020880       0.002911       0.017968              2.061451       2.355716      -0.671545      -0.096451       2.127855       0.053625       1.700781           0.000497
          109              H      13.882627       1.706707       3.563606       0.125953       1.216139 0.91325494E+01  0.92149457E+02                                 1.849057                            1.746891      -1.020983       2.394526                    0.998127       3.461767       9.644765       0.484434       1.253057      -0.716725       0.017779       0.002120      -0.035280       0.039564      -0.009673      -0.015036      -0.003351       0.011307       0.031335      -0.020558      -0.001021       0.021579              1.871835       1.585963       0.034650      -0.291970       1.636994      -0.218675       2.392550           0.000020
          110              H       9.874210       5.121663       3.472388       0.140069       1.149332 0.84644421E+01  0.83756606E+02                                 1.786434                            1.687763      -0.904262       2.466029                    0.998835       3.286352       9.051309       0.490489       1.261989      -0.715835      -0.000529       0.020693      -0.036252       0.041746      -0.009491      -0.001663      -0.016455      -0.003465       0.029294      -0.020204      -0.001386       0.021590              1.819563       1.539795       0.026818      -0.150347       1.532402      -0.272174       2.386492          -0.000013
          111              H       8.137363       5.740613       5.007900       0.126677       1.140033 0.83170088E+01  0.81708780E+02                                 1.748123                            1.648530      -0.904451       2.450636                    0.999088       3.328107       9.050615       0.508799       1.225344      -0.723143      -0.023831       0.025769      -0.015259       0.038273      -0.012456      -0.000137      -0.010345      -0.004939       0.012293      -0.017097       0.000697       0.016400              1.777340       2.076588      -0.501350       0.079742       1.758056      -0.086349       1.497377          -0.000005
          112              H      11.814718      13.622123       6.415707       0.119663       1.175227 0.89590806E+01  0.89839102E+02                                 1.803426                            1.725212      -0.889113       2.459006                    0.998916       3.404046       9.410779       0.490288       1.245812      -0.718785      -0.032315      -0.010387      -0.020041       0.039418      -0.001377       0.009084       0.009627       0.003146      -0.031050      -0.018331       0.006358       0.011974              1.820063       2.139994      -0.004964       0.463375       1.595992       0.098924       1.724203           0.000025
          113              H      13.566772      12.036536       6.400504       0.123784       1.087707 0.78969162E+01  0.78130057E+02                                 1.821437                            1.699321      -1.094128       2.366022                    0.996023       3.663146      10.671823       0.451462       1.371274      -0.689161      -0.007457      -0.039702      -0.019205       0.044729       0.001866       0.012994       0.011754      -0.008898      -0.033400      -0.022024       0.003301       0.018723              1.882480       1.546975      -0.080937       0.086687       2.403458       0.424347       1.697008           0.001504
          114              H      11.001274       2.752026       1.857819       0.102986       1.153777 0.85526940E+01  0.87365678E+02                                 1.947927                            1.803224      -1.675889       2.062981                    0.991349       4.388931      13.511997       0.420572       1.425699      -0.674340      -0.024065      -0.020260      -0.004242       0.031742       0.007099       0.000589      -0.001902      -0.008690       0.033470      -0.013985       0.002530       0.011455              2.036247       2.318182       0.719057       0.163419       2.063711       0.145545       1.726847          -0.000028
          115              H       6.940558      -2.280913      30.308896       0.103262       1.220260 0.92032131E+01  0.94412959E+02                                 1.937693                            1.810554      -1.307176       2.248414                    0.992692       3.941517      11.614747       0.446991       1.335718      -0.695124      -0.010411      -0.012785      -0.033982       0.037770       0.009926       0.000413       0.004395       0.001436       0.028501      -0.015061       0.003518       0.011543              2.001666       1.780457       0.276201       0.373216       1.665157       0.235438       2.559385          -0.000050
          116              H      14.603591       5.736678       2.107149       0.116135       1.097171 0.75977405E+01  0.74198212E+02                                 1.798636                            1.638348      -1.242102       2.288786                    0.994763       3.697989      10.586697       0.473410       1.324827      -0.697462       0.028892       0.027109       0.002334       0.039688       0.010227       0.004400       0.001000       0.006979       0.016937      -0.013793       0.002611       0.011182              1.905517       2.183491       0.689859      -0.042985       1.947069       0.024184       1.585992          -0.000015
          117              H      13.645883       4.899659       4.022740       0.104503       1.310653 0.10063847E+02  0.10404860E+03                                 1.943626                            1.828928      -1.041113       2.373277                    0.996889       3.634827      10.253127       0.475306       1.246408      -0.717632       0.015871       0.015038       0.030027       0.037144       0.014503       0.005421       0.002125       0.006718       0.022599      -0.018769       0.003564       0.015205              1.996029       1.665485       0.210857       0.194365       1.779533       0.351817       2.543069          -0.000034
          118              H       6.067237       4.656988       6.193742       0.106890       1.073368 0.77894112E+01  0.76937231E+02                                 1.798608                            1.678847      -1.310473       2.243826                    0.993926       3.918329      11.471017       0.457010       1.356903      -0.689772       0.002659      -0.027953      -0.020600       0.034825      -0.007936       0.002130       0.009097      -0.004490      -0.002848      -0.012826       0.000701       0.012124              1.857537       1.534856      -0.031080       0.086435       2.147303       0.624501       1.890451           0.000020
          119              H       4.306008       6.199793       6.154214       0.104943       1.316952 0.10027861E+02  0.10372099E+03                                 1.940193                            1.816598      -1.287624       2.256500                    0.994022       3.774458      10.695440       0.479852       1.234072      -0.718467      -0.029828      -0.005800      -0.022080       0.037562       0.002896       0.009707       0.007417       0.001788      -0.011951      -0.012501      -0.001038       0.013539              1.980847       2.218230      -0.077042       0.569877       1.645804       0.151341       2.078508           0.000020
          120              H       9.012550      14.867885       4.986616       0.130399       1.083558 0.79697853E+01  0.78087676E+02                                 1.740753                            1.653279      -0.874054       2.469702                    0.999025       3.403393       9.486949       0.486064       1.286107      -0.708769       0.029179      -0.016671       0.017575       0.037924      -0.009836       0.001946      -0.011200       0.010529       0.017084      -0.017519       0.001844       0.015675              1.764883       2.115117      -0.416277       0.196494       1.643089      -0.036710       1.536443           0.000016
          121              H       8.950496      -0.646069       6.488682       0.129562       1.233512 0.93144676E+01  0.94744476E+02                                 1.888377                            1.781315      -1.136369       2.344463                    0.996568       3.523411       9.956947       0.471363       1.277482      -0.711055       0.002742      -0.019031       0.037911       0.042508      -0.012549       0.000794      -0.017655       0.003981       0.032791      -0.023734      -0.000003       0.023736              1.930699       1.637901       0.031535      -0.145600       1.548493      -0.159503       2.605703          -0.000007
          122              H       4.427214       2.133009       5.868396       0.125801       1.212088 0.89399380E+01  0.88995144E+02                                 1.788814                            1.684680      -0.997113       2.404684                    0.998540       3.336401       8.989317       0.516824       1.190506      -0.731926      -0.024373      -0.005021       0.029693       0.038742      -0.007518      -0.014379      -0.005263       0.015373       0.009567      -0.018550      -0.000704       0.019255              1.810785       1.693431       0.125069      -0.403225       1.636640      -0.320369       2.102284          -0.000043
          123              H       3.753535       3.912756       4.342005       0.132460       1.221295 0.88749671E+01  0.88724371E+02                                 1.845666                            1.715831      -0.908568       2.453597                    0.999051       3.353768       9.236663       0.492511       1.243980      -0.719549      -0.031055       0.020226       0.010970       0.038650      -0.014319      -0.012411      -0.004411       0.013516       0.000599      -0.021368       0.001640       0.019728              1.895001       2.183043      -0.576576      -0.033726       1.962361       0.001200       1.539600           0.000044
          124              H       0.643783       0.175801      30.275449       0.133216       1.222051 0.88783999E+01  0.88274786E+02                                 1.805312                            1.684610      -0.967042       2.426462                    0.998398       3.300835       8.902795       0.513936       1.198659      -0.730308      -0.018299       0.033675      -0.009105       0.039392      -0.014685      -0.005725      -0.011957      -0.015544       0.005012      -0.022767       0.003312       0.019454              1.848068       1.840687      -0.540075      -0.005034       2.202601      -0.078212       1.500914           0.000083
          125              H       2.345019      -0.631142      28.660880       0.129677       1.160467 0.84563371E+01  0.82979684E+02                                 1.732810                            1.635113      -0.952393       2.428827                    0.998727       3.275080       8.747461       0.526468       1.185618      -0.733024       0.001538       0.020412      -0.034370       0.040003      -0.009920      -0.003099      -0.014400      -0.010999       0.028187      -0.020021      -0.000535       0.020555              1.757241       1.518615       0.079820      -0.247581       1.615372      -0.346260       2.137738          -0.000042
          126              H       5.689874      -4.826171      28.490606       0.133212       1.163498 0.86152061E+01  0.85927076E+02                                 1.823709                            1.719539      -0.908818       2.458963                    0.998677       3.378549       9.450104       0.477147       1.287033      -0.709828       0.020142      -0.002882      -0.035809       0.041186      -0.010783      -0.013860      -0.001305      -0.000295       0.027745      -0.019859       0.001071       0.018787              1.867432       1.521047       0.017183      -0.250983       1.568649      -0.133094       2.512600           0.000132
          127              H       4.512648       9.554711      30.065647       0.131404       1.158527 0.86720944E+01  0.86902540E+02                                 1.835271                            1.737527      -0.988364       2.419798                    0.997893       3.463364       9.807751       0.468196       1.305480      -0.705145       0.020643      -0.029876      -0.016904       0.040055      -0.012026      -0.013614       0.001362      -0.010426       0.009523      -0.020097       0.002072       0.018025              1.860916       1.807571      -0.507493      -0.022780       2.153020       0.136067       1.622157           0.000103
          128              H       7.755400       1.311364       7.881286       0.107954       1.116317 0.81761287E+01  0.82571002E+02                                 1.908271                            1.765567      -1.605663       2.101431                    0.991027       4.283772      13.106351       0.424204       1.429722      -0.673973       0.023256       0.022630       0.002387       0.032537       0.007851       0.001098      -0.003734      -0.009648       0.028908      -0.014361       0.003303       0.011058              1.999531       2.235839       0.727400       0.098558       2.075383       0.123398       1.687373           0.000006
          129              H       6.893721       0.375356       9.851608       0.109433       1.131852 0.83087557E+01  0.83124448E+02                                 1.843438                            1.719665      -1.321814       2.246681                    0.992647       3.863424      11.259713       0.458702       1.334698      -0.694934       0.013225       0.012453       0.034467       0.038962       0.007884       0.003615       0.002091       0.002968       0.026283      -0.012427       0.001362       0.011065              1.906295       1.765582       0.274384       0.442172       1.573335       0.174125       2.379967          -0.000013
          130              H       2.290557      14.535851       7.790067       0.117606       1.070476 0.74364720E+01  0.72357194E+02                                 1.786711                            1.634163      -1.120150       2.347110                    0.996121       3.653003      10.496613       0.467451       1.346651      -0.693444      -0.035154      -0.024306      -0.002966       0.042841       0.011297       0.003893       0.003371       0.017888       0.030098      -0.019488       0.004765       0.014723              1.898346       2.261582       0.639699      -0.114792       1.902526      -0.062680       1.530931          -0.000328
          131              H       4.859161      -0.596266       5.801502       0.117607       1.207710 0.93685442E+01  0.94850040E+02                                 1.825969                            1.756869      -0.951666       2.426119                    0.998278       3.424808       9.464517       0.489669       1.235486      -0.721425      -0.019995      -0.010093      -0.031521       0.038668       0.013585       0.006752      -0.000125       0.010511       0.022059      -0.018852       0.003791       0.015061              1.837114       1.656317       0.143735       0.253630       1.632627       0.108011       2.222399           0.000089
          132              H       5.414466       6.611941       3.302113       0.119872       1.134334 0.85213492E+01  0.84049572E+02                                 1.730627                            1.658482      -0.848228       2.475614                    0.999275       3.326435       9.002250       0.513020       1.210443      -0.726879       0.034642       0.010296       0.011475       0.037918       0.002359       0.006343       0.010617       0.010150      -0.037358      -0.018933       0.003831       0.015102              1.743611       2.117151       0.042748       0.336404       1.528061       0.082976       1.585620           0.000047
          133              H       3.601297       8.049790       3.773409       0.113370       1.166138 0.84954327E+01  0.84878019E+02                                 1.844535                            1.713472      -1.089291       2.360148                    0.996203       3.642735      10.373051       0.473039       1.295984      -0.704912       0.008116       0.032821       0.023921       0.041416       0.001619       0.012035       0.013305       0.001142      -0.018645      -0.019533       0.001541       0.017991              1.913223       1.564072      -0.034461       0.080070       2.330072       0.511011       1.845526          -0.000125
          134              H       1.327867       5.889548       1.258817       0.122558       1.085134 0.76347294E+01  0.74429362E+02                                 1.769091                            1.631565      -1.098555       2.360237                    0.996538       3.589008      10.166949       0.480517       1.307515      -0.701834      -0.038063      -0.008071      -0.018880       0.043248       0.001665       0.007886       0.011190       0.005204      -0.015553      -0.015465       0.001590       0.013875              1.849871       2.420929       0.033563       0.449285       1.476208       0.141029       1.652477           0.000419
          135              H       3.163064       4.469042       0.857455       0.115830       1.195919 0.89677877E+01  0.90603729E+02                                 1.866745                            1.756245      -1.029961       2.388429                    0.997493       3.585723      10.189117       0.470034       1.289782      -0.707424      -0.001982      -0.025900      -0.025751       0.036576      -0.003797       0.006430       0.013511       0.003201      -0.017175      -0.018572       0.006689       0.011883              1.904255       1.633175      -0.049128       0.094141       2.032575       0.610199       2.047015           0.000245
          136              H       5.538068      -1.017728      28.779465       0.123057       1.218274 0.91792229E+01  0.93340645E+02                                 1.897892                            1.783737      -1.061519       2.379162                    0.996793       3.577215      10.218846       0.463398       1.299831      -0.705607       0.018653       0.019999       0.029515       0.040237       0.014212       0.000962       0.005558      -0.007977       0.022328      -0.018747       0.004114       0.014633              1.946295       1.739014       0.249025       0.339596       1.733206       0.284441       2.366664          -0.000202
          137              H       6.308445      -0.407783      26.693599       0.099747       1.109020 0.78096519E+01  0.77662560E+02                                 1.885351                            1.715238      -1.387698       2.208912                    0.992259       4.038639      12.103742       0.435991       1.412696      -0.678678       0.023514       0.029586       0.003573       0.037960       0.011640       0.005222       0.005465      -0.011787       0.019621      -0.016438       0.000683       0.015755              2.000911       1.980413       0.697450      -0.108452       2.335251      -0.128990       1.687069           0.000473
          138              H       4.066433      -3.194735      24.960446       0.107321       1.227746 0.93277142E+01  0.95249440E+02                                 1.886943                            1.778354      -1.326336       2.242875                    0.992815       3.800609      10.886354       0.471766       1.271430      -0.709385      -0.013419      -0.016948      -0.032881       0.039350       0.008826       0.006933       0.005177      -0.000278       0.029836      -0.013887      -0.002130       0.016017              1.934419       1.604897       0.289959       0.135456       1.892283       0.420795       2.306077           0.000045
          139              H       3.209044      -3.818582      27.000702       0.111839       1.037959 0.74714805E+01  0.73725745E+02                                 1.821599                            1.690590      -1.531490       2.145263                    0.991251       4.097407      12.365438       0.432705       1.434503      -0.673848      -0.021092      -0.027388       0.000954       0.034581       0.009253      -0.002979       0.000586      -0.002834       0.013807      -0.012083       0.004245       0.007838              1.904675       2.009295       0.679659      -0.020335       2.132479       0.036343       1.572250           0.000010
          140              H      13.065121      -0.174470       1.760519       0.118252       1.173765 0.90092603E+01  0.90699514E+02                                 1.810199                            1.735971      -1.046177       2.384605                    0.996902       3.506049       9.793152       0.485024       1.254374      -0.715728       0.010234       0.036544      -0.011327       0.039604       0.004286      -0.004944      -0.007278       0.000803      -0.049262      -0.018933       0.004050       0.014882              1.815316       1.575605       0.068315       0.021946       2.356165      -0.153460       1.514180          -0.000253
          141              H      13.031342      14.375532       1.942956       0.099306       1.277227 0.97429975E+01  0.99056059E+02                                 1.847589                            1.753028      -0.947152       2.409687                    0.998220       3.482233       9.468633       0.509333       1.182813      -0.733422       0.030083       0.016802      -0.012031       0.036497       0.003087      -0.009783      -0.007818      -0.009116      -0.046054      -0.020690       0.003802       0.016889              1.868470       2.511804       0.035963      -0.197133       1.632023      -0.004273       1.461584           0.002334
          142              H      10.360067      11.536387       3.049741       0.118090       1.136514 0.84960153E+01  0.83017157E+02                                 1.675421                            1.611589      -0.867180       2.468300                    0.998820       3.227002       8.450462       0.546800       1.146370      -0.743222      -0.011374      -0.038868       0.013250       0.042611       0.004061      -0.004937      -0.008818      -0.006431      -0.054137      -0.020955       0.003855       0.017100              1.678208       1.493860       0.032560       0.033673       2.148989      -0.212223       1.391776           0.000098
          143              H       8.625124      13.097669       2.870345       0.116269       1.162825 0.88768770E+01  0.89745095E+02                                 1.844977                            1.755719      -1.237472       2.293271                    0.994066       3.701381      10.632334       0.465237       1.302210      -0.703465      -0.034917      -0.012767       0.007503       0.037927       0.002391      -0.004216      -0.010833       0.002366      -0.039451      -0.018450       0.005144       0.013305              1.869777       2.516201       0.172138      -0.076648       1.618840       0.041865       1.474289          -0.000172
          144              H      -1.681458      12.661162       1.961200       0.375758       1.321133 0.11553056E+02  0.12729582E+03                                 2.205507                            2.161962      -1.903758       2.083221                    0.992546       3.453271      11.060764       0.366403       1.517156      -0.663587       0.004236       0.027484      -0.020873       0.034771       0.002787      -0.032996       0.000673      -0.015304      -0.001592      -0.037273       0.007970       0.029303              2.199137       2.558276       0.286134      -0.188707       2.271413       0.014234       1.767723           0.037961
          145              H      13.438339      -1.486631      10.070532       0.129289       1.367513 0.10370754E+02  0.10821061E+03                                 2.018762                            1.877253      -1.110946       2.353634                    0.997328       3.572143      10.178071       0.460659       1.274285      -0.712483       0.023020      -0.029654       0.011928       0.039389      -0.015287      -0.003279      -0.010639      -0.009168       0.007772      -0.020880       0.002910       0.017970              2.061418       2.276039      -0.680259       0.063816       2.207458      -0.090029       1.700758           0.000508
          146              H      11.671918      -0.759643      11.639492       0.125947       1.216149 0.91326552E+01  0.92150889E+02                                 1.849078                            1.746910      -1.020987       2.394525                    0.998127       3.461787       9.644873       0.484427       1.253069      -0.716723      -0.000170      -0.017904       0.035281       0.039564      -0.010668      -0.001692      -0.015311      -0.006845       0.031336      -0.020558      -0.001021       0.021579              1.871857       1.628897       0.039356      -0.185554       1.594093      -0.314070       2.392581           0.000031
          147              H       7.840422       2.852692      11.730710       0.140076       1.149337 0.84644975E+01  0.83757354E+02                                 1.786442                            1.687770      -0.904252       2.466031                    0.998835       3.286368       9.051386       0.490487       1.261993      -0.715834      -0.020630      -0.001731       0.036251       0.041746      -0.008890      -0.016177      -0.003446       0.007497       0.029292      -0.020205      -0.001386       0.021591              1.819571       1.526685       0.025379      -0.254167       1.545525      -0.179116       2.386502           0.000004
          148              H       7.035858       4.511732      10.195198       0.126679       1.140030 0.83169823E+01  0.81708478E+02                                 1.748122                            1.648529      -0.904453       2.450636                    0.999088       3.328104       9.050613       0.508799       1.225346      -0.723142      -0.028214       0.020880       0.015258       0.038273      -0.011625      -0.010268      -0.001264       0.010219       0.012292      -0.017096       0.000697       0.016400              1.777339       1.870473      -0.523949      -0.094525       1.964169       0.069856       1.497376           0.000005
          149              H      -0.397898      -0.002736       8.787391       0.119661       1.175236 0.89591692E+01  0.89840260E+02                                 1.803439                            1.725224      -0.889121       2.459002                    0.998916       3.404061       9.410851       0.490285       1.245818      -0.718784       0.006803       0.033254       0.020041       0.039418      -0.001685       0.008579       0.010080      -0.002474      -0.031050      -0.018331       0.006358       0.011974              1.820077       1.603541      -0.063785       0.047831       2.132473       0.471402       1.724216           0.000025
          150              H       1.369202      -1.571537       8.802594       0.123784       1.087712 0.78969617E+01  0.78130629E+02                                 1.821442                            1.699326      -1.094140       2.366016                    0.996023       3.663158      10.671870       0.451461       1.371274      -0.689161       0.038653       0.011740       0.019205       0.044729       0.002786       0.010268       0.014198       0.007878      -0.033400      -0.022024       0.003301       0.018722              1.882486       2.410830       0.013779       0.412373       1.539616       0.132422       1.697013           0.001504
          151              H      10.318783       1.990613      13.345279       0.102982       1.153817 0.85530568E+01  0.87370256E+02                                 1.947963                            1.803255      -1.675897       2.062971                    0.991349       4.389019      13.512308       0.420571       1.425688      -0.674342       0.017517       0.026127       0.004243       0.031740       0.007872      -0.001955       0.000378       0.005407       0.033471      -0.013985       0.002530       0.011455              2.036287       1.910960       0.674424       0.126870       2.471021       0.178314       1.726878          -0.000022
          152              H       9.709102       0.807780      15.300398       0.103261       1.220261 0.92032284E+01  0.94413150E+02                                 1.937694                            1.810555      -1.307184       2.248410                    0.992692       3.941524      11.614768       0.446992       1.335717      -0.695124       0.011574       0.011741       0.033982       0.037771       0.009534       0.004324       0.000890      -0.005703       0.028502      -0.015061       0.003518       0.011543              2.001667       1.606678       0.257146       0.193357       1.838936       0.396651       2.559387          -0.000043
          153              H       7.744534      -1.915546      13.095949       0.116139       1.097155 0.75976089E+01  0.74196625E+02                                 1.798622                            1.638336      -1.242095       2.288792                    0.994764       3.697959      10.586599       0.473411       1.324831      -0.697461      -0.023799      -0.031675      -0.002335       0.039688       0.009228       0.000515       0.004483      -0.011245       0.016936      -0.013793       0.002611       0.011182              1.905500       1.800380       0.647846       0.028725       2.330142      -0.040093       1.585979          -0.000011
          154              H       8.472185      -0.872315      11.180358       0.104501       1.310651 0.10063840E+02  0.10404864E+03                                 1.943637                            1.828937      -1.041108       2.373282                    0.996889       3.634825      10.253169       0.475301       1.246422      -0.717629      -0.013219      -0.017416      -0.030027       0.037145       0.013431       0.001522       0.005620      -0.012843       0.022600      -0.018769       0.003565       0.015205              1.996041       1.732498       0.218206       0.328541       1.712538       0.231555       2.543088          -0.000028
          155              H       7.887400       6.687631       9.009356       0.106888       1.073367 0.77894036E+01  0.76937151E+02                                 1.798609                            1.678847      -1.310468       2.243828                    0.993926       3.918330      11.471026       0.457009       1.356905      -0.689771       0.028076       0.000404       0.020600       0.034825      -0.007261       0.008811       0.003109       0.007822      -0.002849      -0.012826       0.000702       0.012124              1.857538       2.146763       0.036012       0.611360       1.535398       0.153986       1.890452           0.000022
          156              H       6.161827       8.270215       9.048884       0.104945       1.316947 0.10027823E+02  0.10372058E+03                                 1.940195                            1.816600      -1.287619       2.256504                    0.994022       3.774453      10.695452       0.479849       1.234080      -0.718465       0.002514       0.030283       0.022081       0.037562       0.002633       0.006315       0.010458      -0.003001      -0.011951      -0.012502      -0.001037       0.013539              1.980849       1.669300      -0.137229       0.088328       2.194738       0.582977       2.078510           0.000021
          157             Pt      -1.557626       5.211836      17.393864       0.312187     233.623774 0.59353487E+04  0.24044843E+06                                25.614800                           21.713325       2.334589       2.274191                    0.999682     113.271275     299.096467       0.507566       0.297878      -1.290847      -0.016069      -0.022231      -0.010566       0.029395      -0.333389      -0.176407      -0.198914       0.065682       0.473973      -0.518481       0.255047       0.263434             28.272090      26.000056      -7.852883      -3.233385      24.058950      -4.460958      34.757264           0.013266
          158             Pt       1.334758       8.438689      28.215430       0.312318     233.613460 0.59349993E+04  0.24042994E+06                                25.613533                           21.712216       2.334737       2.274250                    0.999682     113.269417     299.085588       0.507597       0.297865      -1.290865       0.020349       0.018402       0.010569       0.029401      -0.332603      -0.178509      -0.197053       0.080355       0.474003      -0.518511       0.255065       0.263446             28.270714      25.782357      -7.876247      -4.081798      24.274212      -3.700230      34.755574           0.012974
          159             Pt      10.827966       5.130507      13.012332       0.312983     233.565368 0.59333382E+04  0.24034218E+06                                25.607616                           21.706941       2.335681       2.274576                    0.999681     113.261282     299.036581       0.507745       0.297803      -1.290951       0.016097       0.022251       0.010579       0.029430      -0.333548      -0.176504      -0.199004       0.065751       0.474209      -0.518734       0.255181       0.263552             28.264355      25.993037      -7.850981      -3.232897      24.052484      -4.459932      34.747543           0.012476
          160             Pt       7.935582       1.903654       2.190766       0.312789     233.579491 0.59338256E+04  0.24036794E+06                                25.609358                           21.708493       2.335408       2.274480                    0.999682     113.263649     299.050959       0.507702       0.297821      -1.290926      -0.020357      -0.018416      -0.010574       0.029417      -0.332698      -0.178556      -0.197110       0.080356       0.474141      -0.518657       0.255141       0.263516             28.266224      25.778362      -7.875146      -4.081243      24.270378      -3.699871      34.749933           0.011878
          161             Pt      -1.559535       8.123265      22.804647       0.313721     231.962772 0.58907396E+04  0.23815020E+06                                25.542897                           21.681583       2.334434       2.275989                    0.999347     113.077104     298.107105       0.506269       0.299256      -1.289581      -0.004711       0.004214      -0.000003       0.006320      -0.347594      -0.159391      -0.177823       0.076222       0.543750      -0.521455       0.259052       0.262403             28.033673      25.429637      -7.358192      -3.143337      23.816083      -3.506921      34.855300           0.000746
          162             Pt      10.829875       2.219078       7.601549       0.313729     231.962906 0.58907428E+04  0.23815033E+06                                25.542862                           21.681549       2.334471       2.275998                    0.999347     113.077456     298.107894       0.506271       0.299255      -1.289583       0.004704      -0.004222      -0.000002       0.006321      -0.347614      -0.159409      -0.177842       0.076227       0.543766      -0.521491       0.259070       0.262422             28.033637      25.429481      -7.358100      -3.143398      23.815951      -3.506926      34.855480           0.000910
          163              C      -3.811181       6.802777      18.678526       0.161643      35.610604 0.40482752E+03  0.94268559E+04                                 9.792087                            6.968687      -0.130902       1.963578                    0.999654      27.307563      80.267154       0.584717       0.449845      -1.035269       0.037678      -0.028588       0.011506       0.048675      -0.011649      -0.006694      -0.000368       0.007767       0.018813      -0.016242       0.002890       0.013352             11.966033       8.058755      -3.433525       1.897494      10.937196      -5.291071      16.902149           0.004316
          164              C      -4.388410       7.001369      19.958627      -0.181592      32.313448 0.46171838E+03  0.11085191E+05                                 8.887857                            7.231813       0.018762       1.968983                    0.999143      30.818220      91.286322       0.600609       0.424765      -1.052663       0.017227       0.008576       0.014035       0.023818       0.011174      -0.018155       0.021207       0.007988      -0.014670      -0.035105       0.013835       0.021271              9.681445       7.300453      -3.292108       0.004561      10.659129      -1.123527      11.084754           0.004052
          165              C      -3.944019       6.061524      20.785676      -0.194059      33.269898 0.48350788E+03  0.11754407E+05                                 9.059694                            7.397691      -0.101111       1.918361                    0.999441      31.658820      94.666265       0.593593       0.424444      -1.051833      -0.008308       0.009053      -0.005118       0.013311      -0.000034      -0.044325       0.005916       0.008507      -0.017667      -0.044612      -0.001172       0.045783              9.857176       6.906305      -2.184941      -0.311653       9.844358      -2.088079      12.820865           0.002340
          166              C      -3.005994       5.260149      20.058968       0.164417      35.030636 0.39636011E+03  0.92070610E+04                                 9.748412                            6.951274      -0.254261       1.926603                    0.999358      27.427048      81.267419       0.576773       0.457162      -1.028187       0.010128       0.031624      -0.044713       0.055695      -0.005161      -0.014711      -0.008467       0.012521      -0.021871      -0.021059       0.002708       0.018351             11.772095       8.841420      -5.015532       1.173054      14.587766      -4.827544      11.887099           0.005103
          167              C      -2.420256       4.112761      20.536345      -0.074888      46.431627 0.48937728E+03  0.11815783E+05                                11.210626                            7.427830       0.026482       2.005858                    0.999237      28.553394      82.387385       0.600034       0.422777      -1.063317      -0.005836      -0.008987       0.034622       0.036242       0.041264       0.002174       0.002237       0.006312       0.085373      -0.055613       0.024624       0.030989             14.094131      12.801909      -4.263810      -3.618455      13.977690      -4.081921      15.502795          -0.000461
          168              C      -1.426009       3.388576      19.861327       0.155923      36.530779 0.39730275E+03  0.91749379E+04                                 9.822912                            6.812198      -0.016437       1.998159                    0.999633      26.928298      77.893487       0.605536       0.438010      -1.045986       0.029434       0.011719      -0.041669       0.052345      -0.006780      -0.007572      -0.009102      -0.003333       0.014168      -0.015927       0.004040       0.011887             11.911961      14.400283      -5.349150      -5.466279       9.731621       0.792073      11.603980           0.005045
          169              C      -0.737999       2.250416      20.290055      -0.186079      33.170253 0.43810913E+03  0.10342432E+05                                 8.882751                            6.937655       0.166216       2.009368                    0.999787      30.382357      88.154100       0.629784       0.411978      -1.064719       0.014389       0.001641      -0.008445       0.016765       0.003418       0.021600      -0.019139      -0.017487       0.031351      -0.031662      -0.000014       0.031675              9.689691      10.272412      -2.284521      -3.198312       8.530439      -1.791110      10.266222          -0.000243
          170              C       0.256951       1.968190      19.450844      -0.194979      33.865895 0.44995646E+03  0.10697838E+05                                 9.043885                            7.052016       0.171344       2.010964                    0.999768      30.617492      89.278681       0.621575       0.414464      -1.062658      -0.003868       0.010341       0.014781       0.018449      -0.010853       0.022196      -0.018042      -0.013054       0.012112      -0.025564      -0.009593       0.035157              9.926724      11.172858      -3.875970      -2.445035       8.977131      -1.004106       9.630182           0.004426
          171              C       0.180171       2.909527      18.386627       0.157538      36.589809 0.39432151E+03  0.90912210E+04                                 9.802579                            6.774913      -0.052710       1.984030                    0.999670      27.016063      78.146952       0.608620       0.436504      -1.046627      -0.047261       0.026206       0.018036       0.056971      -0.006692       0.000969      -0.010211       0.017828       0.024340      -0.018584       0.004842       0.013742             11.900219      13.348213      -3.133765      -6.375392       7.917312      -0.637247      14.435131          -0.001224
          172              C       1.073514       2.998513      17.331532      -0.095073      51.201998 0.49890904E+03  0.12079379E+05                                11.868140                            7.447576      -0.024254       1.979781                    0.999187      28.838889      82.770770       0.606796       0.416908      -1.069228       0.030908      -0.021844      -0.004879       0.038161      -0.019003       0.020625       0.025827       0.008565      -0.091466      -0.052925       0.018202       0.034724             15.543061      16.284441      -7.151579      -2.034691      14.081939      -4.419767      16.262804           0.017427
          173              C       0.946821       3.909479      16.249071       0.157450      37.977778 0.39955908E+03  0.92309222E+04                                10.042920                            6.806770      -0.000146       2.000965                    0.999680      26.979419      77.804356       0.609691       0.434843      -1.048930      -0.038786       0.035932      -0.016624       0.055424      -0.007593      -0.006479      -0.008519       0.002726       0.021916      -0.016227       0.004039       0.012188             12.437134       9.639102      -4.078106       0.916889      12.347171      -7.053342      15.325128          -0.001122
          174              C       1.866801       4.010100      15.166611      -0.200860      34.039837 0.46245475E+03  0.11048877E+05                                 9.013590                            7.110216       0.151349       1.998112                    0.999812      30.877752      89.681851       0.625359       0.409947      -1.067665      -0.004092       0.007832      -0.009859       0.013240      -0.012760      -0.020725       0.005291       0.032928       0.008550      -0.022456      -0.011560       0.034016              9.841326      11.088842      -3.690907      -0.677646       8.678535      -2.535965       9.756601           0.004742
          175              C       1.337322       4.898412      14.296993      -0.196179      33.649385 0.46392292E+03  0.11094090E+05                                 8.959304                            7.139013       0.141759       1.995960                    0.999797      30.817623      89.583703       0.621725       0.411966      -1.066224       0.004462      -0.015703       0.005431       0.017204      -0.001088      -0.027265       0.010457       0.025532       0.047335      -0.025857      -0.013570       0.039427              9.728641       9.454127      -2.453690      -1.160097       8.522853      -3.088762      11.208942          -0.000095
          176              C       0.131787       5.394110      14.868630       0.161958      36.433527 0.39423699E+03  0.90986051E+04                                 9.854271                            6.812712      -0.035983       1.993834                    0.999723      26.954818      78.285462       0.601139       0.441483      -1.042538      -0.001852      -0.027982       0.045983       0.053859      -0.009753      -0.001197      -0.002635       0.004987       0.000705      -0.010897       0.000900       0.009997             12.087699      11.657029      -5.929507       1.786381      12.524918      -5.318038      12.081149           0.004748
          177              C      -0.736069       6.309929      14.236181      -0.079353      47.184637 0.48963541E+03  0.11826088E+05                                11.324638                            7.423463       0.024820       2.003803                    0.999334      28.632335      82.686782       0.600850       0.422057      -1.063544       0.012770       0.009029      -0.034429       0.037815       0.038637       0.005454       0.004190      -0.028854       0.084204      -0.055330       0.021099       0.034231             14.447175      14.422971      -4.265563      -3.103266      11.689414      -4.232254      17.229141          -0.000866
          178              C      -1.918603       6.755347      14.792614       0.162134      35.984091 0.40900515E+03  0.95564548E+04                                 9.889627                            7.030406      -0.172691       1.954384                    0.999220      27.355408      80.760360       0.578462       0.453172      -1.032516      -0.030585      -0.007972       0.046343       0.056096      -0.006546      -0.002293      -0.010965      -0.007405      -0.000470      -0.013222      -0.000526       0.013748             12.053849      15.698208      -4.069018      -5.407007       7.594404       0.767763      12.868934           0.004979
          179              C      -2.887433       7.659769      14.169287      -0.186440      33.229925 0.47481413E+03  0.11479331E+05                                 9.026202                            7.315667      -0.022080       1.943984                    0.999636      31.360828      93.211066       0.599374       0.422684      -1.053980      -0.003097       0.000029       0.002232       0.003818      -0.010411       0.025263      -0.025266      -0.014068       0.023185      -0.030208      -0.013089       0.043298              9.870845      10.287710      -1.826996      -2.165871       6.319448      -1.004434      13.005376           0.002805
          180              C      12.373658       7.899293      15.029783      -0.186555      33.007267 0.46333825E+03  0.11157094E+05                                 9.028853                            7.254892      -0.079712       1.928539                    0.999613      31.361398      93.669592       0.597115       0.425986      -1.049714      -0.005755      -0.008326      -0.004457       0.011060      -0.001385       0.026117      -0.023977      -0.005257      -0.012049      -0.036153       0.000823       0.035330              9.888803      11.483695      -2.873527      -1.488772       6.489743      -0.310599      11.692972           0.003625
          181              C      -3.507423       7.268227      16.267315       0.163144      36.485912 0.41337247E+03  0.96772588E+04                                 9.957286                            7.038377      -0.149214       1.958263                    0.999617      27.398214      80.776434       0.582184       0.449402      -1.035414       0.039088      -0.029018      -0.019383       0.052399      -0.010448      -0.001377      -0.008691      -0.000532      -0.003836      -0.014068       0.000752       0.013316             12.251715      11.711110      -2.851600      -5.364926       7.065900       0.928577      17.978134           0.004127
          182              C      -4.151474       7.486291      17.495725      -0.092077      47.541816 0.50749399E+03  0.12359140E+05                                11.349309                            7.532697       0.052684       2.007218                    0.999363      28.975082      83.833407       0.599856       0.419277      -1.066040      -0.026294       0.023726       0.007412       0.036183      -0.000935       0.001160       0.003757       0.003196      -0.128223      -0.042988       0.019766       0.023222             14.435876      13.358304      -5.805468      -1.697962      11.815178      -2.220226      18.134148           0.011585
          183              C      -2.881040       3.529986      21.859014       0.114890      36.307761 0.42144145E+03  0.98380629E+04                                 9.786453                            7.007434      -0.318465       1.914888                    0.998723      26.682187      76.606065       0.600512       0.436930      -1.050769       0.004164       0.009922      -0.019353       0.022144      -0.018663      -0.023208      -0.019663       0.017057       0.000971      -0.041532       0.013510       0.028022             12.254445       8.055476       4.079605      -2.757100      11.284707      -2.492309      17.423151           0.000726
          184              C      -2.632557       4.165205      23.053978      -0.139189      36.094691 0.46153266E+03  0.11085442E+05                                 9.682028                            7.287595      -0.141054       1.935299                    0.997380      30.124989      89.405229       0.590960       0.431516      -1.047970      -0.009216      -0.011185       0.022373       0.026657      -0.007912       0.004594      -0.007964       0.019128      -0.050772      -0.020280      -0.001900       0.022180             11.429320       7.805281       4.312325      -1.314571      10.812515      -0.702626      15.670165          -0.000061
          185              C      -3.148965       3.596313      24.218535      -0.091927      35.706505 0.43158705E+03  0.10177077E+05                                 9.550012                            7.009703      -0.062523       1.955844                    0.999498      29.448764      86.134679       0.608400       0.426935      -1.052495       0.008915      -0.013599      -0.033867       0.037568      -0.018527       0.014328       0.009286       0.010129       0.012600      -0.029210       0.008798       0.020412             11.454810       8.616568       5.506998      -2.325970      12.152537      -1.836716      13.595326           0.000609
          186              C      -3.908960       2.469988      24.194210      -0.038424      37.495606 0.42085033E+03  0.97438656E+04                                 9.673238                            6.778065       0.088622       2.038083                    0.999300      26.988877      75.211251       0.646230       0.409369      -1.076460       0.021908       0.009779      -0.039292       0.046038       0.004464       0.014404      -0.010017       0.007821       0.007670      -0.019413       0.001627       0.017787             12.171743       9.254303       5.584614      -3.562612      11.937417      -2.594982      15.323511          -0.000003
          187              C      -4.108448       1.795408      23.011409      -0.085665      34.952828 0.43865830E+03  0.10364887E+05                                 9.423698                            7.064194       0.001939       1.977532                    0.999589      29.215662      84.974979       0.607628       0.426609      -1.054834       0.004465       0.025677      -0.010644       0.028152       0.003881       0.018894      -0.002831      -0.017211      -0.053273      -0.030096       0.011692       0.018404             11.204532       8.116311       4.370914      -2.454066      11.184172      -2.164709      14.313114           0.000243
          188              C      -3.582164       2.335540      21.828608      -0.147939      34.938363 0.44826086E+03  0.10641203E+05                                 9.343030                            7.088608       0.066339       1.996381                    0.999009      29.727806      86.451561       0.613796       0.420361      -1.059535      -0.020686      -0.006220       0.023731       0.032090      -0.001672       0.008307       0.021336       0.014381       0.005141      -0.026367       0.005467       0.020899             11.082398       8.692917       4.783845      -3.033192      11.247606      -3.026376      13.306671          -0.000083
          189              C      -4.568626       1.983556      25.459108       0.622533      24.210401 0.25457687E+03  0.53132436E+04                                 7.812426                            5.713292      -0.115029       2.018857                    0.999417      22.543674      64.072204       0.610352       0.480823      -1.011617      -0.038506      -0.040302       0.037810       0.067354      -0.072624       0.021337       0.037936      -0.082737      -0.269087      -0.111158      -0.019568       0.130726              9.490566       8.196751       3.450769      -1.816371       7.554738      -1.826521      12.720208           0.001326
          190              C       2.216533       2.046138      17.392344       0.130799      36.292723 0.39180198E+03  0.90001098E+04                                 9.817523                            6.767653      -0.502004       1.859477                    0.998426      26.386692      75.675878       0.608253       0.438370      -1.047668      -0.024472       0.013695       0.005254       0.028531      -0.014186      -0.019699      -0.034125       0.001275       0.022213      -0.046101       0.008860       0.037241             12.773229      16.351116      -7.214879       2.116860      14.193811       1.562871       7.774761           0.001339
          191              C       3.302766       2.346703      18.143377      -0.148145      34.629965 0.43527251E+03  0.10251175E+05                                 9.284686                            6.982893       0.167597       2.029637                    0.999270      29.461272      85.173486       0.619089       0.420088      -1.060330       0.023125      -0.022372      -0.000965       0.032191       0.007602      -0.011797       0.011884      -0.028322      -0.005062      -0.024849       0.003607       0.021242             11.070058      14.908800      -4.588316       3.454887      11.120388       0.533147       7.180986           0.000695
          192              C       4.299960       1.376289      18.392708      -0.097703      34.972755 0.43498945E+03  0.10250466E+05                                 9.367377                            6.997862       0.063086       1.992767                    0.999732      29.315233      84.982188       0.615684       0.422166      -1.058235      -0.020564       0.008455      -0.021347       0.030823       0.011645       0.005687       0.009623       0.040066      -0.002778      -0.025348      -0.000765       0.026113             11.169541      13.403437      -4.750121       2.736255      12.946376       1.223703       7.158811           0.000733
          193              C       4.213339       0.158633      17.796747      -0.042291      36.769330 0.41694711E+03  0.96331183E+04                                 9.553216                            6.745864       0.045372       2.022268                    0.999314      26.996423      75.205982       0.647731       0.409285      -1.076282      -0.025876       0.035750      -0.020673       0.048734       0.000987      -0.001947       0.005567       0.019924      -0.035269      -0.014836      -0.001159       0.015995             12.017503      13.929426      -5.993402       3.654399      14.610606       0.434265       7.512478           0.000576
          194              C       3.176610      -0.090319      16.918007      -0.094715      36.105838 0.43942872E+03  0.10373391E+05                                 9.576297                            7.037817       0.049841       1.989108                    0.999672      29.271445      84.716536       0.613840       0.422687      -1.058726      -0.004537       0.026063       0.018410       0.032230       0.010355      -0.003673       0.011117      -0.032340      -0.037236      -0.020405      -0.007377       0.027782             11.536397      13.122094      -4.991496       3.428155      13.645239       1.098620       7.841859           0.002049
          195              C       2.195389       0.897916      16.702123      -0.151747      35.757114 0.43653552E+03  0.10315669E+05                                 9.518107                            7.013012       0.062552       1.994469                    0.998966      29.825582      87.123191       0.613490       0.422494      -1.056015       0.021418      -0.017188       0.006549       0.028232       0.011167       0.012832      -0.004429       0.028233      -0.005094      -0.021344      -0.002318       0.023662             11.447121      11.826656      -5.658475       2.201985      14.521886       1.988379       7.992820           0.001095
          196              C       5.197774      -0.898339      18.094727       0.629056      23.212093 0.23760494E+03  0.48761843E+04                                 7.565504                            5.486756      -0.051658       2.040435                    0.999542      22.232267      62.739542       0.628166       0.475124      -1.014228       0.057166      -0.030269       0.008730       0.065272       0.087183      -0.064067      -0.028613       0.036997       0.083250      -0.106019      -0.017799       0.123819              9.268839       9.909499      -3.694731       2.508131      11.313861       0.630164       6.583156           0.002438
          197              C      -0.353858       6.837591      12.898308       0.116232      37.725291 0.42352699E+03  0.98935070E+04                                10.017004                            7.010707      -0.339071       1.906413                    0.998688      26.668974      76.456663       0.602508       0.435185      -1.052400      -0.008959      -0.005860       0.022827       0.025212      -0.022019      -0.012458      -0.023744       0.007075       0.012956      -0.040072       0.014942       0.025131             12.794217       9.076189       4.104322      -1.884398      10.086098      -3.656955      19.220363           0.001757
          198              C       0.563670       7.911846      12.797968      -0.144112      35.999183 0.44440687E+03  0.10534185E+05                                 9.535156                            7.056916       0.133621       2.020799                    0.998934      29.624615      86.281093       0.614901       0.420224      -1.058896      -0.002724       0.019342      -0.022245       0.029604       0.000813       0.011402       0.016859       0.001614      -0.008489      -0.020990       0.000951       0.020040             11.414246       8.817248       4.706303      -2.067613      10.356003      -2.812629      15.069488          -0.000439
          199              C       0.855328       8.410808      11.560436      -0.089527      36.119237 0.43290844E+03  0.10241285E+05                                 9.708275                            7.074468      -0.109670       1.940790                    0.999513      29.628351      87.502707       0.597207       0.433534      -1.045883      -0.021471      -0.019131       0.013768       0.031883       0.006971      -0.001587       0.019087       0.011482      -0.075528      -0.034447       0.011407       0.023040             11.651736       8.999124       4.237069      -1.076357       9.190169      -2.437119      16.765914           0.002044
          200              C       0.270399       7.949898      10.423244      -0.052091      38.369596 0.41345201E+03  0.95268516E+04                                 9.804236                            6.696319       0.142400       2.054660                    0.999395      26.884796      74.655720       0.653587       0.406704      -1.078601      -0.005709      -0.016581       0.040964       0.044559      -0.002984      -0.002806       0.004469       0.001084      -0.010300      -0.006260      -0.000932       0.007192             12.671058       9.209614       4.938323      -2.015374      10.531312      -4.560278      18.272249           0.000398
          201              C      -0.619875       6.920512      10.541828      -0.082254      34.544709 0.41381761E+03  0.96597926E+04                                 9.336214                            6.856739      -0.106741       1.942831                    0.999572      29.192272      85.061514       0.615871       0.426047      -1.052634       0.013048       0.006395       0.032403       0.035512      -0.018733       0.004610       0.022511       0.006489      -0.001509      -0.032500       0.006377       0.026123             11.271306       9.261585       4.998757      -1.545155      10.109158      -3.526194      14.443176           0.001287
          202              C      -0.934732       6.370355      11.751995      -0.149701      36.135072 0.44997996E+03  0.10734214E+05                                 9.654850                            7.170911      -0.081782       1.953647                    0.997698      29.978165      88.518042       0.599159       0.428536      -1.050323       0.001687       0.019937      -0.022783       0.030322      -0.008331      -0.014677      -0.001574       0.007996      -0.073135      -0.029582       0.005164       0.024418             11.556790       8.529239       4.101203      -0.204145       9.470193      -2.057689      16.670940          -0.000172
          203              C       0.538504       8.556381       9.094493       0.670689      22.543307 0.22655999E+03  0.46100062E+04                                 7.542434                            5.451305      -0.222784       2.000786                    0.999174      21.755053      61.807227       0.611982       0.491868      -1.002106       0.011931       0.036150      -0.057222       0.068728      -0.074777       0.000960       0.028595       0.063285      -0.282968      -0.103802      -0.025578       0.129379              9.313743       6.973391       3.182834      -1.236431       8.155441      -3.033206      12.812397           0.004803
          204              C      10.923684       8.454974      17.501806       0.109001      33.632781 0.42294545E+03  0.98865923E+04                                 9.316193                            7.034901      -0.322724       1.914565                    0.998690      26.733844      76.923969       0.597147       0.438796      -1.049159       0.012783      -0.011631      -0.003128       0.017564      -0.027707       0.000253       0.008640       0.006983       0.043275      -0.036025       0.011901       0.024124             11.159183      14.532692      -4.865577      -0.884101      13.492107      -0.190418       5.452749           0.042344
          205              C      11.158085       9.797720      17.226022      -0.129341      33.323832 0.44478426E+03  0.10538644E+05                                 9.041951                            7.063475       0.084351       2.001020                    0.999406      29.616186      86.058692       0.614543       0.420648      -1.059304      -0.022301       0.013810       0.009008       0.027735       0.021807      -0.009087       0.000771       0.029483      -0.003900      -0.026678      -0.002265       0.028943             10.350613      12.598974      -4.268942      -0.677651      13.356622       0.026289       5.096244          -0.007086
          206              C      10.124109      10.719867      17.333052      -0.136124      33.463614 0.44020705E+03  0.10388135E+05                                 8.967950                            6.960864       0.165034       2.009616                    0.999617      29.993010      86.565541       0.628818       0.412763      -1.065876       0.005550      -0.036803       0.005940       0.037690       0.029085      -0.001893      -0.027156      -0.027905      -0.062822      -0.038161      -0.012830       0.050992             10.236720      13.697646      -4.383370      -0.840462      12.031417      -0.226014       4.981095           0.036232
          207              C       8.855680      10.299210      17.716170      -0.061071      39.060690 0.47246440E+03  0.11250993E+05                                 9.958479                            7.188705       0.104472       2.027086                    0.999489      27.999532      78.929631       0.627077       0.410170      -1.076782       0.054223      -0.040407      -0.000192       0.067623      -0.016221      -0.024868      -0.015690      -0.014637       0.043262      -0.040692       0.010582       0.030110             12.483753      16.237078      -6.874297      -1.846783      15.581978       0.689567       5.632204           0.012635
          208              C       8.620007       8.958662      17.992258      -0.113269      32.460282 0.43079262E+03  0.10101848E+05                                 8.830427                            6.910369       0.091311       1.995135                    0.999704      29.394088      84.314392       0.628359       0.415686      -1.064980       0.029670       0.003953      -0.003950       0.030191       0.026623      -0.028235       0.001089       0.029595      -0.021765      -0.037334      -0.008170       0.045504             10.138366      11.918515      -4.356737      -1.106060      13.527607       0.536109       4.968975           0.030402
          209              C       9.655255       8.034317      17.884924      -0.134833      33.425554 0.45245620E+03  0.10775780E+05                                 9.088785                            7.143048       0.056110       1.992745                    0.999291      29.792959      87.044043       0.608152       0.422885      -1.056975      -0.014977       0.018676      -0.006384       0.024776       0.008696       0.000996      -0.005150      -0.034278       0.024660      -0.023480       0.005902       0.017578             10.414377      13.700972      -3.836207      -0.868724      12.470212       0.367994       5.071946          -0.001354
          210              C       7.695106      11.250080      17.918067       0.522691      25.364035 0.26074464E+03  0.54787919E+04                                 8.099213                            5.803404      -0.029880       2.039367                    0.999667      23.237640      66.432048       0.601804       0.484375      -1.008991      -0.043564       0.062973      -0.009742       0.077190       0.066886       0.058519      -0.048660      -0.008338       0.089515      -0.120383       0.051135       0.069249             10.004662      11.428400      -5.235068      -2.623726      10.881458      -0.530380       7.704128           0.175053
          211              C      -3.968136       9.652248      23.924203       0.152629      38.409554 0.40175295E+03  0.92886962E+04                                10.103364                            6.823439      -0.038419       1.989527                    0.999692      26.935371      77.553471       0.609581       0.434589      -1.049718       0.037468      -0.042191       0.017189       0.058986      -0.009593      -0.007234      -0.004945      -0.004199       0.019698      -0.016426       0.006422       0.010003             12.443425       8.902948      -4.269951       1.403113      11.790140      -6.572394      16.637187           0.000074
          212              C      -4.790434       9.732929      25.120991      -0.196199      34.684043 0.47285306E+03  0.11382005E+05                                 9.178758                            7.204700       0.087948       1.978788                    0.999851      31.202812      91.534302       0.618125       0.411658      -1.064518       0.006171      -0.004256       0.007243       0.010423      -0.008587      -0.017369       0.010549       0.029589       0.013236      -0.021410      -0.008696       0.030106             10.001984       9.790818      -4.495157      -0.416871       9.882833      -2.076725      10.332300           0.000467
          213              C      -4.285247       8.812452      25.969932      -0.189959      33.656766 0.45962039E+03  0.11002951E+05                                 9.050254                            7.152468       0.083829       1.980739                    0.999772      30.941855      90.997316       0.612989       0.417392      -1.059137       0.001655       0.013737      -0.006177       0.015152       0.006157      -0.020592       0.013621       0.019739       0.029361      -0.028080      -0.000972       0.029052              9.839328       8.378431      -3.058742      -0.948573       9.354481      -2.642093      11.785070           0.000097
          214              C      -3.202223       8.161996      25.364849       0.178157      34.499954 0.37678572E+03  0.86138817E+04                                 9.541118                            6.687063      -0.126660       1.970135                    0.999742      26.664483      77.543176       0.601997       0.445049      -1.038522       0.004356       0.025976      -0.036820       0.045271       0.000792       0.002045      -0.004003       0.005620      -0.011853      -0.007074       0.001831       0.005243             11.495234       9.712089      -5.361808       0.876025      13.104379      -4.755972      11.669233           0.000198
          215              C      -2.435974       7.143669      25.951688      -0.075245      46.879513 0.49421509E+03  0.11974568E+05                                11.317557                            7.486577      -0.006421       1.994752                    0.999163      28.713485      83.280748       0.594402       0.425287      -1.060628      -0.013730      -0.003326       0.033813       0.036645       0.045292       0.006883       0.005636      -0.016214       0.089445      -0.060950       0.021715       0.039235             14.215938      14.309287      -4.459042      -4.189716      12.738738      -3.244173      15.599789          -0.000024
          216              C      -1.294487       6.565669      25.431742       0.160674      36.689874 0.41409144E+03  0.96977161E+04                                 9.992834                            7.056745      -0.144763       1.962147                    0.999320      27.359089      80.660235       0.579948       0.450966      -1.034578       0.039339       0.004476      -0.046417       0.061009      -0.005783      -0.012909      -0.015648      -0.011896      -0.000849      -0.023686       0.004121       0.019564             12.123914      15.092251      -4.913024      -5.244133       8.954464       1.055242      12.325028           0.000169
          217              C      -0.480665       5.571487      26.061151      -0.173187      31.637470 0.44490925E+03  0.10583761E+05                                 8.730868                            7.091296      -0.075995       1.937076                    0.999413      30.626361      90.321182       0.607472       0.423849      -1.053161      -0.001430      -0.001856       0.002967       0.003781       0.003002       0.018194      -0.034180      -0.019907      -0.019611      -0.040387      -0.000205       0.040592              9.437364       9.639085      -2.197315      -2.185290       6.992905      -0.995348      11.680102          -0.000018
          218              C       0.447594       5.236554      25.228021      -0.166177      32.203079 0.44694432E+03  0.10608279E+05                                 8.787310                            7.069286       0.188625       2.025363                    0.999676      30.173877      87.907647       0.615440       0.419304      -1.059590       0.001835       0.010811      -0.000608       0.010983       0.005285       0.025638      -0.019179      -0.026643      -0.006247      -0.038540       0.008326       0.030214              9.563663      10.908431      -3.340283      -1.863131       7.370887      -0.622761      10.411672           0.000144
          219              C       0.281571       6.002389      23.950961       0.166071      35.855718 0.40469194E+03  0.94032485E+04                                 9.770206                            6.931534      -0.066731       1.986748                    0.999690      26.992640      78.716451       0.592089       0.445211      -1.040123      -0.035261       0.030193       0.015192       0.048845      -0.006422       0.004644      -0.012062      -0.000585       0.026993      -0.012932      -0.005521       0.018453             11.868227      12.027587      -2.729786      -6.009248       7.288338       0.432731      16.288756           0.000051
          220              C      -3.343648      -3.466320      23.513111      -0.154197      36.949984 0.47124687E+03  0.11319070E+05                                 9.692680                            7.254967       0.108049       2.001172                    0.999607      30.337411      88.526126       0.608822       0.418845      -1.061291      -0.021773       0.016106      -0.004667       0.027482       0.014567       0.024240       0.004073       0.025184      -0.022511      -0.024155      -0.011997       0.036152             11.668383      12.912336      -6.085369       1.267040      15.039523       2.367434       7.053289          -0.000168
          221              C      11.819406      -2.511678      23.525274      -0.109754      38.231150 0.48385348E+03  0.11727525E+05                                10.012056                            7.428501      -0.030164       1.952382                    0.999616      30.478626      90.059279       0.590873       0.427681      -1.053184       0.009409      -0.017132      -0.020523       0.028341       0.010041       0.020236       0.015523      -0.037590      -0.059325      -0.035964      -0.002700       0.038664             12.056992      14.894476      -5.708089       2.295531      14.153766       1.722623       7.122734           0.003865
          222              C      -2.978678       6.624996      27.259155       0.098566      37.734025 0.43267444E+03  0.10169677E+05                                10.026943                            7.093395      -0.338478       1.904411                    0.998677      27.024262      77.923149       0.597560       0.436092      -1.050989       0.007887       0.009841      -0.022664       0.025937      -0.015219      -0.023061      -0.024293      -0.002905       0.010959      -0.041751       0.013238       0.028513             12.635126      10.242834       4.367615      -2.541781       9.273457      -2.436343      18.389087           0.000010
          223              C      -2.484641       7.017051      28.487565      -0.148904      37.087349 0.47797708E+03  0.11576948E+05                                 9.837769                            7.394407      -0.092011       1.943615                    0.997530      30.577451      91.015940       0.589506       0.428974      -1.049918      -0.012907      -0.017712       0.028731       0.036136       0.000982       0.001931      -0.003129      -0.021007      -0.051984      -0.017847      -0.001619       0.019465             11.640158      10.097445       4.380041      -0.664034       8.444790      -0.576796      16.378240           0.000007
          224              C      -3.132095       6.544243      29.655163      -0.114017      36.411499 0.45864560E+03  0.10985244E+05                                 9.659615                            7.215662      -0.084684       1.936927                    0.999492      30.338945      89.551738       0.600713       0.425703      -1.052831       0.004341      -0.005192      -0.036078       0.036707      -0.001797       0.012916       0.007121      -0.006516       0.062116      -0.019311      -0.006873       0.026185             11.411534      10.974866       5.326742      -1.999942       9.083995      -1.785894      14.175742          -0.000111
          225              C      -4.169571       5.647161      29.594351      -0.063144      39.490557 0.45232671E+03  0.10646261E+05                                 9.990525                            7.012329       0.064512       2.017135                    0.999252      27.651218      77.291106       0.638348       0.407665      -1.079296       0.021422       0.010087      -0.043049       0.049131       0.005480       0.002935       0.003852       0.013527       0.016881      -0.011941       0.001965       0.009976             12.578195      11.209791       5.341222      -3.383935       9.190838      -2.687935      17.333954          -0.000255
          226              C      -4.620851       5.230484      28.359859      -0.090910      35.798034 0.42859077E+03  0.10085676E+05                                 9.571210                            6.994634      -0.078320       1.950960                    0.999574      29.354033      85.681719       0.608031       0.428074      -1.052125       0.026683       0.005082      -0.002740       0.027301       0.002508       0.003180       0.004605       0.006865      -0.071134      -0.024557       0.007942       0.016615             11.432230       9.980255       4.515044      -2.280996       8.585338      -1.377994      15.731096           0.000022
          227              C      -4.041125       5.725368      27.228749      -0.147844      36.152066 0.44183616E+03  0.10474365E+05                                 9.566433                            7.044199       0.043265       1.984155                    0.999174      30.023203      87.892460       0.613489       0.421146      -1.056669      -0.001095      -0.015315       0.029193       0.032985      -0.004734       0.024575       0.017451      -0.014501       0.022716      -0.033518       0.003199       0.030319             11.455890      10.398502       5.218287      -3.049210       9.668039      -2.093753      14.301131          -0.000004
          228              C       0.362097      10.829429       0.483459       0.666668      18.523439 0.18968029E+03  0.37003241E+04                                 6.597132                            4.976985      -0.086748       2.052375                    0.999311      21.186526      59.377332       0.641131       0.489713      -1.000923      -0.014847      -0.033480       0.025392       0.044565      -0.083664       0.026550       0.020776      -0.045985      -0.268131      -0.106906      -0.024549       0.131455              7.806234       7.612904       2.519592      -1.181935       5.432510      -1.368152      10.373286           0.000279
          229              C       3.184726       4.937999      23.625614      -0.145747      35.558844 0.43294263E+03  0.10222793E+05                                 9.516834                            7.017898      -0.028310       1.968566                    0.999091      29.727131      87.167275       0.608068       0.426594      -1.052114       0.021656      -0.024931      -0.008440       0.034085       0.007791      -0.025220       0.004074      -0.032036       0.009280      -0.036003       0.015774       0.020228             11.272513      13.839785      -4.817065       2.748652      11.315068       2.302008       8.662686          -0.000095
          230              C       4.238567       4.019934      23.649939      -0.099200      34.751528 0.42776527E+03  0.10046562E+05                                 9.307993                            6.929065      -0.015964       1.964894                    0.999713      29.497901      85.603736       0.619611       0.420896      -1.058142      -0.024422       0.003205      -0.021832       0.032914       0.016303       0.010711      -0.013004       0.026209      -0.002073      -0.029847       0.007607       0.022240             10.959025      12.377267      -5.338257       1.527667      12.268186       2.773488       8.231622           0.000590
          231              C      -0.492325      10.505419      26.930768       0.161646      35.610927 0.40483127E+03  0.94269656E+04                                 9.792134                            6.968713      -0.130895       1.963576                    0.999654      27.307765      80.267860       0.584717       0.449844      -1.035269       0.032525      -0.034335      -0.011503       0.048673      -0.012218       0.000362      -0.006694      -0.002530       0.018813      -0.016246       0.002894       0.013352             11.966095      11.647052      -3.040103      -5.466408       7.348984       1.309519      16.902249           0.004314
          232              C      -0.752647      11.057565      25.650667      -0.181590      32.313454 0.46171901E+03  0.11085210E+05                                 8.887857                            7.231817       0.018765       1.968985                    0.999142      30.818248      91.286433       0.600609       0.424765      -1.052663      -0.006645      -0.018057      -0.014040       0.023819       0.010040       0.023058      -0.015740      -0.012639      -0.014656      -0.035103       0.013828       0.021275              9.681442      11.332565      -2.850000      -1.117320       6.627003      -0.117926      11.084758           0.004053
          233              C       0.230034      10.718256      24.823618      -0.194055      33.270182 0.48351377E+03  0.11754596E+05                                 9.059780                            7.397765      -0.101142       1.918352                    0.999441      31.659009      94.667275       0.593586       0.424447      -1.051831      -0.009910       0.007277       0.005118       0.013318      -0.000961       0.010711      -0.043421      -0.008289      -0.017668      -0.044615      -0.001174       0.045789              9.857270      10.283004      -1.814733      -2.041679       6.467824      -0.537382      12.820981           0.002341
          234              C       1.128872       9.873163      25.550326       0.164415      35.031005 0.39636448E+03  0.92071882E+04                                 9.748462                            6.951301      -0.254253       1.926602                    0.999358      27.427296      81.268277       0.576773       0.457161      -1.028188      -0.030330      -0.013515       0.044715       0.055696      -0.006398      -0.006817      -0.015547      -0.009983      -0.021862      -0.021063       0.002713       0.018350             11.772160      15.606382      -4.273814      -4.926680       7.822923       0.639908      11.887176           0.005112
          235              C       2.333266       9.415971      25.072949      -0.074885      46.432022 0.48938125E+03  0.11815899E+05                                11.210660                            7.427841       0.026491       2.005859                    0.999237      28.553542      82.387798       0.600036       0.422775      -1.063318       0.008294       0.006782      -0.034623       0.036243       0.039596       0.001985       0.002402      -0.024041       0.085375      -0.055610       0.024626       0.030984             14.094187      14.887657      -4.035112      -3.663247      11.892013      -4.041837      15.502890          -0.000477
          236              C       3.161501       8.506576      25.747967       0.155921      36.531193 0.39730751E+03  0.91750754E+04                                 9.822966                            6.812227      -0.016414       1.998162                    0.999633      26.928530      77.894279       0.605537       0.438009      -1.045987      -0.008441      -0.030539       0.041672       0.052350      -0.006260      -0.008225      -0.008522       0.006194       0.014172      -0.015933       0.004042       0.011891             11.912036      10.946192      -5.727900       1.383158      13.185837      -5.347453      11.604078           0.005050
          237              C       4.367868       7.946716      25.319239      -0.186075      33.170182 0.43810910E+03  0.10342426E+05                                 8.882736                            6.937658       0.166218       2.009370                    0.999787      30.382269      88.153688       0.629783       0.411979      -1.064719      -0.000060      -0.014484       0.008445       0.016766       0.005231      -0.021381       0.019385       0.015593       0.031349      -0.031663      -0.000014       0.031677              9.689668       9.046148      -2.418976      -1.431840       9.756674      -3.374446      10.266181          -0.000265
          238              C       4.756855       6.988453      26.158450      -0.194972      33.865665 0.44995358E+03  0.10697749E+05                                 9.043839                            7.051993       0.171342       2.010966                    0.999768      30.617337      89.278029       0.621576       0.414464      -1.062658      -0.010700       0.002718      -0.014783       0.018451      -0.009181      -0.020356       0.020095       0.017449       0.012115      -0.025562      -0.009596       0.035158              9.926666       9.843037      -4.021742      -0.731643      10.306836      -2.539871       9.630126           0.004412
          239              C       3.812757       6.962178      27.222667       0.157540      36.590234 0.39432636E+03  0.90913617E+04                                 9.802639                            6.774945      -0.052685       1.984033                    0.999670      27.016302      78.147798       0.608620       0.436503      -1.046628      -0.031202       0.044124      -0.018037       0.056972      -0.008467      -0.010257      -0.000150      -0.014505       0.024342      -0.018586       0.004842       0.013743             11.900299       8.660915      -3.647741       0.061434      12.604753      -6.406926      14.435230          -0.001238
          240              C       3.821668       6.064458      28.277762      -0.095082      51.203071 0.49892064E+03  0.12079720E+05                                11.868233                            7.447620      -0.024235       1.979783                    0.999187      28.839299      82.771953       0.606800       0.416903      -1.069232       0.025082      -0.028344       0.004882       0.038162      -0.019492       0.023414       0.023307      -0.000130      -0.091453      -0.052913       0.018178       0.034734             15.543197      15.657891      -7.220383      -4.171703      14.708777      -2.504302      16.262925           0.017459
          241              C       2.902320       6.091108      29.360223       0.157453      37.978298 0.39956463E+03  0.92310839E+04                                10.042992                            6.806806      -0.000137       2.000963                    0.999680      26.979696      77.805331       0.609691       0.434841      -1.048930      -0.039942       0.034642       0.016624       0.055424      -0.007713      -0.007766      -0.007369       0.000629       0.021917      -0.016233       0.004043       0.012190             12.437233      13.198776      -3.687854      -7.111328       8.787669       0.142683      15.325253          -0.001133
          242              C       8.072621      10.933549       0.036487      -0.200854      34.039833 0.46245470E+03  0.11048870E+05                                 9.013566                            7.110197       0.151359       1.998116                    0.999812      30.877772      89.681757       0.625363       0.409945      -1.067666      -0.008232       0.003215       0.009867       0.013246      -0.016029       0.007511      -0.020031      -0.026620       0.008559      -0.022464      -0.011557       0.034021              9.841301       9.506902      -3.864354      -2.446974      10.260437      -0.950017       9.756564           0.004727
          243              C       7.131892      11.363055       0.906105      -0.196175      33.649519 0.46392583E+03  0.11094168E+05                                 8.959298                            7.139017       0.141777       1.995964                    0.999797      30.817722      89.583804       0.621728       0.411964      -1.066226       0.016103      -0.002728      -0.005430       0.017212      -0.003834       0.013363      -0.025968      -0.024461       0.047336      -0.025856      -0.013578       0.039433              9.728632       9.065589      -2.496295      -2.943908       8.911385      -1.489829      11.208921          -0.000120
          244              C       6.507754      12.507381       0.334468       0.161957      36.434103 0.39424343E+03  0.90987905E+04                                 9.854346                            6.812750      -0.035975       1.993831                    0.999723      26.955133      78.286527       0.601139       0.441481      -1.042539       0.027617       0.004896      -0.045983       0.053862      -0.010066      -0.002494      -0.001479      -0.000642       0.000711      -0.010905       0.000904       0.010001             12.087804      13.799574      -5.694647      -5.481142      10.382564       1.196147      12.081274           0.004753
          245              C       5.502802      13.270250       0.966917      -0.079351      47.185079 0.48964001E+03  0.11826222E+05                                11.324671                            7.423475       0.024834       2.003806                    0.999334      28.632505      82.687240       0.600853       0.422055      -1.063546      -0.007579      -0.013678       0.034432       0.037816       0.040841       0.003566       0.005877       0.011420       0.084205      -0.055326       0.021102       0.034224             14.447230      12.646218      -4.460373      -3.868867      13.466228      -3.546065      17.229245          -0.000889
          246              C       4.931151      14.397193       0.410484       0.162134      35.984329 0.40900812E+03  0.95565399E+04                                 9.889654                            7.030422      -0.172674       1.954387                    0.999220      27.355528      80.760731       0.578463       0.453171      -1.032516       0.004597       0.031278      -0.046344       0.056100      -0.005588      -0.010649      -0.003474       0.010059      -0.000462      -0.013221      -0.000524       0.013745             12.053883       8.572385      -4.850336       1.352508      14.720276      -5.291133      12.868987           0.004981
          247              C       3.926522      15.261676       1.033811      -0.186421      33.229201 0.47480095E+03  0.11478935E+05                                 9.026099                            7.315582      -0.022103       1.943986                    0.999636      31.360288      93.209211       0.599375       0.422686      -1.053979      -0.000355       0.003089      -0.002225       0.003824      -0.008636      -0.027866       0.022363       0.018239       0.023175      -0.030211      -0.013082       0.043293              9.870734       6.762395      -2.213482      -0.762404       9.844547      -2.262407      13.005260           0.002778
          248              C       5.351758       0.065395       0.173315      -0.186542      33.006775 0.46332983E+03  0.11156842E+05                                 9.028795                            7.254849      -0.079734       1.928540                    0.999613      31.360982      93.668202       0.597114       0.425988      -1.049712       0.007660       0.006637       0.004466       0.011076      -0.000781      -0.026675       0.023351       0.005735      -0.012032      -0.036150       0.000824       0.035327              9.888738       7.171667      -3.346282      -0.146492      10.801637      -1.513742      11.692911           0.003604
          249              C      -0.921895      10.152741      29.341979       0.163149      36.486073 0.41337429E+03  0.96773116E+04                                 9.957305                            7.038386      -0.149198       1.958265                    0.999617      27.398303      80.776731       0.582185       0.449401      -1.035415       0.033109      -0.035690       0.019384       0.052400      -0.010143      -0.008486      -0.002315       0.005045      -0.003838      -0.014065       0.000751       0.013315             12.251742       7.738987      -3.287124       1.507784      11.038052      -5.231779      17.978186           0.004116
          250              C       0.557552      -5.341062      28.113569      -0.092083      47.542420 0.50750134E+03  0.12359357E+05                                11.349356                            7.532722       0.052699       2.007220                    0.999363      28.975336      83.834122       0.599859       0.419274      -1.066042      -0.026447       0.023553      -0.007415       0.036182      -0.001267       0.003605       0.001560      -0.002712      -0.128196      -0.042979       0.019756       0.023222             14.435935      13.091513      -5.834748      -2.021951      12.082067      -1.929842      18.134225           0.011607
          251              C       2.862347       9.937527      23.750280       0.114886      36.308100 0.42144510E+03  0.98381692E+04                                 9.786506                            7.007458      -0.318497       1.914876                    0.998723      26.682332      76.606565       0.600512       0.436929      -1.050769      -0.009410      -0.005220       0.019353       0.022144      -0.020065      -0.017017      -0.025215      -0.008563       0.000977      -0.041533       0.013510       0.028023             12.254531      10.362422       4.332580      -2.176996       8.977879      -3.012352      17.423292           0.000724
          252              C       2.257995       9.621290      22.555316      -0.139191      36.094859 0.46153458E+03  0.11085502E+05                                 9.682062                            7.287613      -0.141070       1.935293                    0.997380      30.125081      89.405620       0.590959       0.431517      -1.047970       0.010113       0.010381      -0.022374       0.026658      -0.009797      -0.008417       0.003699      -0.015245      -0.050772      -0.020280      -0.001900       0.022181             11.429372       9.842414       4.535705      -0.555175       8.775455      -1.383336      15.670245          -0.000061
          253              C       2.767213      10.196627      21.390759      -0.091925      35.706439 0.43158569E+03  0.10177036E+05                                 9.550000                            7.009690      -0.062535       1.955840                    0.999498      29.448710      86.134452       0.608401       0.426935      -1.052496       0.014489      -0.007380       0.033867       0.037568      -0.019186       0.007668       0.015255      -0.001861       0.012597      -0.029211       0.008797       0.020414             11.454805      10.917238       5.759250      -1.572283       9.851844      -2.512318      13.595334           0.000615
          254              C       3.803996      11.074854      21.415084      -0.038423      37.495495 0.42084857E+03  0.97438108E+04                                 9.673212                            6.778044       0.088627       2.038085                    0.999300      26.988803      75.210894       0.646233       0.409368      -1.076461      -0.007333      -0.022842       0.039292       0.046037       0.003510      -0.011527       0.013227      -0.009570       0.007666      -0.019413       0.001626       0.017787             12.171724      10.695427       5.742623      -2.191251      10.496258      -3.824234      15.323487          -0.000002
          255              C       4.452815      11.346678      22.597885      -0.085664      34.952762 0.43865689E+03  0.10364844E+05                                 9.423683                            7.064178       0.001939       1.977533                    0.999589      29.215606      84.974720       0.607629       0.426609      -1.054834      -0.025038      -0.007235       0.010644       0.028152       0.005653      -0.004874       0.018472       0.015121      -0.053273      -0.030096       0.011692       0.018404             11.204528      10.200609       4.599446      -1.884372       9.099853      -2.675407      14.313123           0.000239
          256              C       3.973261      10.764659      23.780686      -0.147940      34.938476 0.44826190E+03  0.10641235E+05                                 9.343047                            7.088611       0.066337       1.996379                    0.999009      29.727882      86.451851       0.613796       0.420360      -1.059536       0.003928       0.021242      -0.023732       0.032091      -0.003189       0.020305       0.010584      -0.013314       0.005139      -0.026367       0.005466       0.020901             11.082431      10.180701       4.946988      -2.677772       9.759866      -3.344989      13.306727          -0.000092
          257              C       4.215631      11.783607      20.150186       0.622534      24.210226 0.25457470E+03  0.53131879E+04                                 7.812389                            5.713267      -0.115004       2.018867                    0.999417      22.543596      64.071947       0.610353       0.480823      -1.011616       0.035865       0.042670      -0.037811       0.067355      -0.061936       0.035384       0.025344       0.112245      -0.269083      -0.111156      -0.019570       0.130726              9.490527       6.814610       3.299204      -1.617678       8.936794      -2.004628      12.720175           0.001327
          258              C       4.892949       5.032049      28.216950       0.130800      36.293011 0.39180488E+03  0.90001919E+04                                 9.817560                            6.767669      -0.501995       1.859477                    0.998426      26.386816      75.676267       0.608253       0.438369      -1.047669      -0.016281       0.022834      -0.005253       0.028532      -0.013989      -0.031776      -0.023300       0.004904       0.022213      -0.046102       0.008861       0.037241             12.773288      15.782874      -7.277237       1.322846      14.762201       2.274602       7.774787           0.001331
          259              C       4.712565       3.919528      27.465917      -0.148144      34.629977 0.43527236E+03  0.10251172E+05                                 9.284689                            6.982891       0.167596       2.029637                    0.999270      29.461285      85.173584       0.619089       0.420088      -1.060330       0.024760      -0.020551       0.000965       0.032192       0.010491       0.013100      -0.010430       0.024352      -0.005060      -0.024849       0.003607       0.021242             11.070062      12.159629      -4.889745       0.153424      13.869568       3.492417       7.180989           0.000678
          260              C       5.785884       3.034042      27.216586      -0.097701      34.972613 0.43498723E+03  0.10250400E+05                                 9.367356                            6.997847       0.063083       1.992768                    0.999732      29.315142      84.981881       0.615684       0.422166      -1.058235      -0.010647       0.019518       0.021348       0.030823       0.007029       0.008946       0.006702      -0.044160      -0.002778      -0.025348      -0.000765       0.026113             11.169514      13.981056      -4.686765       0.918182      12.368687       2.853323       7.158800           0.000717
          261              C       6.986845       3.252862      27.812547      -0.042293      36.769411 0.41694839E+03  0.96331565E+04                                 9.553232                            6.745876       0.045377       2.022269                    0.999314      26.996468      75.206172       0.647730       0.409285      -1.076282      -0.038358       0.021825       0.020674       0.048735      -0.001194       0.005746      -0.001327      -0.019878      -0.035272      -0.014837      -0.001159       0.015996             12.017519      15.901224      -5.777203       0.033383      12.638839       3.679964       7.512495           0.000566
          262              C       7.121319       4.310548      28.691287      -0.094713      36.105801 0.43942789E+03  0.10373368E+05                                 9.576296                            7.037814       0.049840       1.989109                    0.999672      29.271415      84.716476       0.613839       0.422687      -1.058725      -0.026402       0.001669      -0.018410       0.032230       0.013613       0.011451      -0.002437       0.027084      -0.037238      -0.020403      -0.007379       0.027782             11.536399      14.720627      -4.816229       0.718441      12.046710       3.527465       7.841859           0.002028
          263              C       6.032026       5.178214      28.907171      -0.151747      35.757125 0.43653520E+03  0.10315661E+05                                 9.518111                            7.013010       0.062559       1.994471                    0.998966      29.825582      87.123217       0.613490       0.422494      -1.056015       0.019421      -0.019418      -0.006548       0.028234       0.007845      -0.005800       0.012273      -0.032402      -0.005088      -0.021345      -0.002317       0.023662             11.447131      15.716002      -5.232042       1.736539      10.632570       2.405582       7.992821           0.001076
          264              C       8.144816       2.389492      27.514567       0.629058      23.212280 0.23760726E+03  0.48762430E+04                                 7.565537                            5.486779      -0.051691       2.040422                    0.999542      22.232378      62.739901       0.628165       0.475123      -1.014229       0.036319      -0.053526      -0.008730       0.065271       0.081106      -0.021459      -0.066802      -0.073899       0.083251      -0.106021      -0.017797       0.123818              9.268876      12.097807      -3.454795       0.353045       9.125624       2.561896       6.583196           0.002431
          265              C       5.019941      12.832806       2.304790       0.116229      37.725621 0.42353038E+03  0.98936057E+04                                10.017053                            7.010728      -0.339071       1.906411                    0.998688      26.669107      76.457117       0.602508       0.435184      -1.052401       0.004848       0.009547      -0.022827       0.025213      -0.022260      -0.022248      -0.014972       0.002635       0.012958      -0.040074       0.014940       0.025133             12.794300       9.184814       4.116255      -3.429833       9.977575      -2.271774      19.220510           0.001749
          266              C       4.052088      11.803659       2.405130      -0.144115      35.999448 0.44441002E+03  0.10534283E+05                                 9.535208                            7.056943       0.133608       2.020793                    0.998934      29.624775      86.281767       0.614900       0.420224      -1.058895      -0.019527       0.000602       0.022246       0.029607       0.000620       0.015517       0.013173      -0.001930      -0.008494      -0.020993       0.000951       0.020042             11.414323       9.317995       4.761237      -2.570553       9.855366      -2.361877      15.069608          -0.000458
          267              C       3.587887      11.459355       3.642662      -0.089528      36.119400 0.43291009E+03  0.10241338E+05                                 9.708315                            7.074488      -0.109675       1.940788                    0.999513      29.628430      87.503104       0.597205       0.433534      -1.045882       0.016675       0.023430      -0.013768       0.031884       0.005562       0.019147       0.000502      -0.014236      -0.075526      -0.034448       0.011407       0.023041             11.651798       8.269831       4.157127      -2.305314       9.919544      -1.335597      16.766018           0.002027
          268              C       3.982300      12.091035       4.779854      -0.052089      38.369508 0.41345083E+03  0.95268178E+04                                 9.804226                            6.696312       0.142404       2.054662                    0.999395      26.884748      74.655572       0.653587       0.406704      -1.078600       0.015858       0.007484      -0.040964       0.044559      -0.003032       0.004749      -0.002302       0.000233      -0.010301      -0.006261      -0.000933       0.007194             12.671049       9.445542       4.964185      -4.313446      10.295361      -2.500394      18.272245           0.000387
          269              C       4.908520      13.088200       4.661270      -0.082250      34.544499 0.41381453E+03  0.96597009E+04                                 9.336174                            6.856712      -0.106738       1.942834                    0.999571      29.192136      85.060978       0.615873       0.426047      -1.052634      -0.004937      -0.013665      -0.032403       0.035512      -0.018992       0.021875       0.007034       0.001783      -0.001512      -0.032500       0.006376       0.026125             11.271258       9.015894       4.971796      -3.336758      10.354759      -1.920255      14.443120           0.001275
          270              C       5.421083      13.461144       3.451103      -0.149698      36.134985 0.44997843E+03  0.10734168E+05                                 9.654838                            7.170901      -0.081793       1.953644                    0.997698      29.978103      88.517821       0.599159       0.428536      -1.050323      -0.019638      -0.003846       0.022783       0.030324      -0.009001       0.000035      -0.014762      -0.004198      -0.073136      -0.029583       0.005162       0.024420             11.556779       8.570336       4.105701      -2.023177       9.429065      -0.427191      16.670937          -0.000183
          271              C       3.408651      11.758426       6.108605       0.670689      22.543297 0.22655994E+03  0.46100055E+04                                 7.542435                            5.451306      -0.222786       2.000785                    0.999174      21.755050      61.807242       0.611982       0.491869      -1.002105      -0.034635      -0.015799       0.057222       0.068728      -0.079857       0.028319       0.004070      -0.029376      -0.282967      -0.103800      -0.025579       0.129379              9.313746       7.451722       3.235273      -2.880375       7.677097      -1.559656      12.812418           0.004795
          272              C      -0.528700      -4.321741      28.107488       0.108998      33.633023 0.42294871E+03  0.98866873E+04                                 9.316225                            7.034921      -0.322717       1.914565                    0.998691      26.733980      76.924426       0.597147       0.438795      -1.049160       0.012954      -0.011438       0.003127       0.017562      -0.027808       0.008560       0.001193       0.005191       0.043272      -0.036026       0.011901       0.024124             11.159210      14.558786      -4.862710      -0.092930      13.466082      -0.899591       5.452761           0.042351
          273              C      -1.837899      -4.701094      28.383272      -0.129339      33.323797 0.44478441E+03  0.10538650E+05                                 9.041936                            7.063471       0.084354       2.001021                    0.999406      29.616226      86.058857       0.614543       0.420647      -1.059304      -0.016158       0.020664      -0.009007       0.027735       0.018097       0.001756      -0.008950      -0.038233      -0.003906      -0.026679      -0.002267       0.028946             10.350576      14.272560      -4.085372       0.099981      11.682932      -0.670749       5.096235          -0.007105
          274              C      -2.867247      -3.773783      28.276242      -0.136125      33.463596 0.44020750E+03  0.10388145E+05                                 8.967938                            6.960865       0.165033       2.009615                    0.999617      29.993009      86.565462       0.628818       0.412763      -1.065877       0.037188      -0.001506      -0.005943       0.037690       0.031419      -0.026786      -0.004842       0.014638      -0.062823      -0.038160      -0.012832       0.050992             10.236683      13.000948      -4.459677      -0.133071      12.728007      -0.860089       4.981094           0.036213
          275              C      -2.587344      -2.467063      27.893124      -0.061072      39.060354 0.47246248E+03  0.11250928E+05                                 9.958394                            7.188679       0.104470       2.027086                    0.999489      27.999459      78.929184       0.627080       0.410168      -1.076784       0.046077      -0.049495       0.000191       0.067623      -0.014250      -0.012886      -0.026430       0.021315       0.043249      -0.040691       0.010583       0.030108             12.483580      17.078997      -6.781750       0.886718      14.739580      -1.760608       5.632162           0.012645
          276              C      -1.280469      -2.086685      27.617036      -0.113269      32.460243 0.43079260E+03  0.10101851E+05                                 8.830415                            6.910367       0.091310       1.995134                    0.999704      29.394136      84.314630       0.628359       0.415686      -1.064980      -0.000696      -0.029923       0.003951       0.030191       0.022783       0.004160      -0.027948      -0.040429      -0.021768      -0.037333      -0.008171       0.045504             10.138329      14.452396      -4.078840       0.653460      10.993623      -1.041051       4.968969           0.030392
          277              C      -0.248797      -3.015020      27.724370      -0.134833      33.425654 0.45245818E+03  0.10775839E+05                                 9.088797                            7.143060       0.056115       1.992745                    0.999291      29.793028      87.044288       0.608152       0.422884      -1.056975      -0.020198       0.012851       0.006385       0.024776       0.012205      -0.005229       0.000428       0.029696       0.024656      -0.023481       0.005900       0.017580             10.414378      13.316030      -3.878398       0.460487      12.855155      -0.823447       5.071949          -0.001362
          278              C      -3.659043      -1.417040      27.691227       0.522688      25.363474 0.26073915E+03  0.54786304E+04                                 8.099029                            5.803304      -0.029811       2.039391                    0.999668      23.237162      66.429717       0.601817       0.484368      -1.008998      -0.067344       0.036445       0.009748       0.077191       0.066207      -0.054738       0.052873      -0.020836       0.089517      -0.120385       0.051136       0.069250             10.004398      12.021924      -5.169789      -0.241239      10.287291      -2.665838       7.703980           0.175067
          279              C      -3.341927      10.350871      21.685091       0.152631      38.409485 0.40175242E+03  0.92886813E+04                                10.103351                            6.823433      -0.038422       1.989526                    0.999692      26.935361      77.553449       0.609582       0.434589      -1.049718       0.046022      -0.032647      -0.017191       0.058986      -0.008911      -0.004128      -0.007730       0.008255       0.019698      -0.016426       0.006422       0.010004             12.443402      12.681058      -3.855684      -6.686146       8.011995       0.678399      16.637152           0.000076
          280              C      -3.511751      11.159476      20.488303      -0.196201      34.684118 0.47285466E+03  0.11382052E+05                                 9.178769                            7.204714       0.087950       1.978788                    0.999851      31.202846      91.534402       0.618125       0.411658      -1.064518       0.004902      -0.005672      -0.007243       0.010424      -0.011589       0.012379      -0.016117      -0.025167       0.013235      -0.021411      -0.008697       0.030107             10.001993      10.855783      -4.378382      -2.018912       8.817875      -0.640749      10.332320           0.000485
          281              C      -2.541696      10.757624      19.639362      -0.189958      33.656750 0.45962036E+03  0.11002951E+05                                 9.050255                            7.152473       0.083824       1.980738                    0.999772      30.941852      90.997337       0.612988       0.417392      -1.059137      -0.013475      -0.003144       0.006176       0.015153       0.003873       0.015784      -0.018984      -0.021941       0.029357      -0.028080      -0.000970       0.029051              9.839326      10.005662      -2.880306      -2.522965       7.727235      -1.230904      11.785083           0.000117
          282              C      -1.777075       9.751945      20.244445       0.178157      34.499871 0.37678508E+03  0.86138628E+04                                 9.541103                            6.687057      -0.126654       1.970138                    0.999742      26.664438      77.543007       0.601997       0.445049      -1.038522      -0.025349      -0.007163       0.036819       0.045272       0.000165      -0.004203       0.001597      -0.005833      -0.011852      -0.007075       0.001831       0.005244             11.495212      14.225875      -4.866869      -4.823108       8.590542       0.352434      11.669219           0.000203
          283              C      -0.681299       9.101251      19.657606      -0.075233      46.878531 0.49420390E+03  0.11974219E+05                                11.317384                            7.486479      -0.006452       1.994745                    0.999162      28.713081      83.279061       0.594408       0.425285      -1.060630       0.001808       0.014003      -0.033821       0.036650       0.045972       0.004851       0.007464      -0.003806       0.089446      -0.060950       0.021710       0.039241             14.215708      13.723395      -4.523177      -2.768164      13.324211      -4.518260      15.599518          -0.000019
          284              C       0.017670       8.029561      20.177552       0.160676      36.689660 0.41408914E+03  0.96976489E+04                                 9.992811                            7.056738      -0.144790       1.962142                    0.999320      27.358943      80.659753       0.579947       0.450968      -1.034577      -0.000166      -0.039598       0.046412       0.061010      -0.004354      -0.014145      -0.014536       0.014117      -0.000840      -0.023681       0.004119       0.019562             12.123880      10.091926      -5.461256       1.620506      13.954717      -5.097855      12.324998           0.000173
          285              C       1.094629       7.328945      19.548143      -0.173177      31.636975 0.44490028E+03  0.10583494E+05                                 8.730782                            7.091225      -0.076024       1.937072                    0.999413      30.626017      90.319939       0.607475       0.423849      -1.053161       0.001680       0.001615      -0.002974       0.003778       0.005089      -0.035957       0.014363       0.018130      -0.019614      -0.040388      -0.000201       0.040589              9.437272       7.500379      -2.431753      -0.751254       9.131411      -2.280737      11.680024           0.000000
          286              C       1.528739       6.442721      20.381273      -0.166181      32.203040 0.44694396E+03  0.10608264E+05                                 8.787297                            7.069281       0.188622       2.025363                    0.999676      30.173823      87.907344       0.615441       0.419304      -1.059591      -0.010553      -0.003009       0.000604       0.010990       0.008046      -0.021859       0.023397       0.023721      -0.006237      -0.038542       0.008327       0.030215              9.563647       8.136667      -3.644162      -0.415983      10.142594      -1.919918      10.411679           0.000157
          287              C       0.749371       6.524285      21.658333       0.166072      35.855627 0.40469082E+03  0.94032163E+04                                 9.770196                            6.931528      -0.066732       1.986749                    0.999690      26.992592      78.716290       0.592089       0.445211      -1.040123      -0.033859       0.031757      -0.015194       0.048845      -0.006205      -0.012495       0.003303       0.003352       0.026993      -0.012929      -0.005522       0.018451             11.868211       7.936128      -3.178384       1.085108      11.379772      -5.926276      16.288733           0.000052
          288              C       9.766553      11.159919      22.096183      -0.154196      36.949995 0.47124610E+03  0.11319048E+05                                 9.692688                            7.254963       0.108053       2.001174                    0.999607      30.337386      88.526064       0.608822       0.418846      -1.061291      -0.018383       0.019888       0.004667       0.027482       0.011493       0.001406       0.024540      -0.030899      -0.022511      -0.024156      -0.011997       0.036152             11.668409      16.332935      -5.710362       2.215260      11.619000       1.517495       7.053291          -0.000169
          289              C      10.470247      -4.016851      22.084020      -0.109756      38.231663 0.48386037E+03  0.11727750E+05                                10.012197                            7.428591      -0.030199       1.952371                    0.999616      30.478853      90.060591       0.590864       0.427685      -1.053180       0.018055      -0.007486       0.020524       0.028342       0.013876       0.013223       0.021813       0.032347      -0.059338      -0.035971      -0.002697       0.038668             12.057182      15.399704      -5.652860       1.462204      13.649015       2.469617       7.122826           0.003865
          290              C      -0.224867       9.697253      18.350139       0.098559      37.734109 0.43267610E+03  0.10169722E+05                                10.026944                            7.093401      -0.338475       1.904413                    0.998678      27.024284      77.923130       0.597561       0.436091      -1.050990      -0.008919      -0.008906       0.022660       0.025929      -0.014545      -0.021636      -0.025563       0.009446       0.010969      -0.041748       0.013239       0.028509             12.635121       8.338585       4.158828      -2.144801      11.177713      -2.792183      18.389066           0.000014
          291              C      -0.560740       9.163428      17.121729      -0.148901      37.086981 0.47797189E+03  0.11576790E+05                                 9.837714                            7.394375      -0.092022       1.943615                    0.997529      30.577227      91.015122       0.589506       0.428975      -1.049917       0.016206       0.014756      -0.028730       0.036136       0.003231      -0.003323       0.001579       0.020082      -0.051982      -0.017846      -0.001618       0.019464             11.640083       7.515296       4.096899      -0.500978      11.026838      -0.722937      16.378114           0.000022
          292              C      -0.161316       9.858557      15.954131      -0.114020      36.411501 0.45864606E+03  0.10985257E+05                                 9.659613                            7.215664      -0.084676       1.936929                    0.999492      30.338956      89.551749       0.600713       0.425703      -1.052831       0.005640      -0.003755       0.036077       0.036708      -0.001047       0.005671       0.013616       0.007136       0.062113      -0.019310      -0.006875       0.026185             11.411525       7.952236       4.995325      -1.557269      12.106623      -2.182670      14.175717          -0.000087
          293              C       0.617346      10.987627      16.014943      -0.063146      39.490804 0.45232982E+03  0.10646357E+05                                 9.990574                            7.012359       0.064508       2.017133                    0.999253      27.651321      77.291562       0.638346       0.407666      -1.079295      -0.007687      -0.022397       0.043049       0.049132       0.003885       0.003508       0.003338      -0.015581       0.016885      -0.011942       0.001965       0.009977             12.578258       8.057495       4.995604      -2.303107      12.343219      -3.656764      17.334060          -0.000239
          294              C       0.982355      11.481633      17.249435      -0.090911      35.798102 0.42859167E+03  0.10085706E+05                                 9.571228                            6.994645      -0.078326       1.950958                    0.999574      29.354081      85.681969       0.608030       0.428074      -1.052124      -0.002141      -0.027080       0.002738       0.027302       0.001704       0.004232       0.003661      -0.007791      -0.071131      -0.024555       0.007941       0.016614             11.432249       7.623586       4.256651      -1.121172      10.942029      -2.417599      15.731132           0.000039
          295              C       0.553604      10.851423      18.380545      -0.147847      36.152202 0.44183816E+03  0.10474426E+05                                 9.566456                            7.044214       0.043264       1.984153                    0.999174      30.023303      87.892853       0.613488       0.421146      -1.056669       0.015107       0.002756      -0.029194       0.032986      -0.003050       0.014668       0.026332       0.016208       0.022717      -0.033519       0.003199       0.030320             11.455919       8.546019       5.015179      -1.748948      11.520559      -3.259257      14.301178           0.000008
          296              C       1.129917      11.686038      14.719639       0.666666      18.523518 0.18968128E+03  0.37003504E+04                                 6.597164                            4.977007      -0.086766       2.052367                    0.999311      21.186622      59.377775       0.641127       0.489715      -1.000922       0.031667       0.018405      -0.025391       0.044567      -0.076695       0.017759       0.028658       0.081146      -0.268135      -0.106908      -0.024547       0.131456              7.806272       4.912474       2.223508      -1.231185       8.133002      -1.324026      10.373340           0.000290
          297              C       2.123840       3.754435      21.983680      -0.145746      35.558751 0.43294148E+03  0.10222761E+05                                 9.516833                            7.017899      -0.028314       1.968566                    0.999090      29.727055      87.167089       0.608066       0.426596      -1.052113       0.027142      -0.018811       0.008441       0.034085       0.011077       0.006798      -0.024626       0.027897       0.009282      -0.036002       0.015773       0.020229             11.272513      12.388837      -4.976153       1.988699      12.766017       2.983190       8.662684          -0.000094
          298              C       3.151297       2.806934      21.959355      -0.099200      34.751577 0.42776606E+03  0.10046589E+05                                 9.308018                            6.929083      -0.015970       1.964892                    0.999712      29.497904      85.603891       0.619608       0.420898      -1.058141      -0.005849       0.023926       0.021833       0.032914       0.013076      -0.014093       0.009229      -0.032650      -0.002072      -0.029846       0.007607       0.022240             10.959056      13.426239      -5.223263       2.590460      11.219287       1.820868       8.231642           0.000593
          299              C      13.081521       3.539566      11.727670       0.161657      35.610749 0.40482785E+03  0.94268878E+04                                 9.792164                            6.968725      -0.130946       1.963557                    0.999654      27.307957      80.269032       0.584710       0.449850      -1.035264      -0.037667       0.028596      -0.011505       0.048671      -0.011650      -0.006684      -0.000373       0.007752       0.018789      -0.016238       0.002899       0.013339             11.966135       8.058840      -3.433569       1.897531      10.937308      -5.291130      16.902257           0.004317
          300              C      13.658750       3.340974      10.447569      -0.181582      32.312908 0.46170923E+03  0.11084914E+05                                 8.887773                            7.231752       0.018738       1.968983                    0.999142      30.817803      91.284797       0.600610       0.424766      -1.052663      -0.017219      -0.008569      -0.014043       0.023814       0.011174      -0.018160       0.021203       0.007987      -0.014656      -0.035104       0.013831       0.021273              9.681349       7.300416      -3.292086       0.004511      10.659001      -1.123446      11.084629           0.004066
          301              C      13.214359       4.280819       9.620520      -0.194047      33.269539 0.48350161E+03  0.11754215E+05                                 9.059641                            7.397650      -0.101126       1.918361                    0.999441      31.658526      94.665184       0.593594       0.424444      -1.051833       0.008323      -0.009057       0.005121       0.013324      -0.000040      -0.044329       0.005915       0.008512      -0.017674      -0.044614      -0.001175       0.045788              9.857118       6.906279      -2.184915      -0.311714       9.844246      -2.088002      12.820829           0.002341
          302              C      12.276334       5.082194      10.347228       0.164419      35.031067 0.39636377E+03  0.92071884E+04                                 9.748530                            6.951334      -0.254293       1.926584                    0.999358      27.427621      81.269908       0.576766       0.457166      -1.028183      -0.010120      -0.031622       0.044719       0.055697      -0.005163      -0.014703      -0.008479       0.012517      -0.021858      -0.021062       0.002720       0.018341             11.772249       8.841532      -5.015592       1.173067      14.587946      -4.827615      11.887269           0.005127
          303              C      11.690596       6.229582       9.869851      -0.074911      46.433405 0.48939582E+03  0.11816365E+05                                11.210948                            7.427998       0.026413       2.005828                    0.999237      28.554092      82.390389       0.600023       0.422780      -1.063313       0.005841       0.008984      -0.034631       0.036251       0.041260       0.002177       0.002238       0.006318       0.085350      -0.055606       0.024619       0.030988             14.094580      12.802269      -4.263866      -3.618654      13.978048      -4.082096      15.503423          -0.000459
          304              C      10.696349       6.953767      10.544869       0.155927      36.531278 0.39730763E+03  0.91750943E+04                                 9.823014                            6.812245      -0.016440       1.998150                    0.999633      26.928725      77.895342       0.605533       0.438011      -1.045984      -0.029448      -0.011719       0.041672       0.052355      -0.006775      -0.007579      -0.009097      -0.003325       0.014173      -0.015925       0.004039       0.011886             11.912105      14.400464      -5.349195      -5.466402       9.731697       0.792114      11.604155           0.005067
          305              C      10.008339       8.091927      10.116141      -0.186059      33.169212 0.43809319E+03  0.10341952E+05                                 8.882574                            6.937533       0.166220       2.009380                    0.999787      30.381596      88.151188       0.629789       0.411979      -1.064719      -0.014394      -0.001639       0.008443       0.016768       0.003422       0.021602      -0.019137      -0.017493       0.031345      -0.031666      -0.000007       0.031673              9.689490      10.272139      -2.284463      -3.198189       8.530305      -1.791116      10.266026          -0.000258
          306              C       9.013389       8.374153      10.955352      -0.194958      33.864821 0.44993928E+03  0.10697328E+05                                 9.043733                            7.051907       0.171316       2.010968                    0.999768      30.616704      89.275948       0.621576       0.414467      -1.062656       0.003865      -0.010341      -0.014783       0.018450      -0.010846       0.022195      -0.018039      -0.013054       0.012119      -0.025563      -0.009587       0.035150              9.926557      11.172630      -3.875930      -2.444912       8.977050      -1.004131       9.629991           0.004435
          307              C       9.090169       7.432816      12.019569       0.157551      36.590234 0.39432489E+03  0.90913368E+04                                 9.802677                            6.774952      -0.052718       1.984019                    0.999670      27.016462      78.148793       0.608615       0.436505      -1.046624       0.047261      -0.026204      -0.018046       0.056973      -0.006692       0.000969      -0.010199       0.017836       0.024334      -0.018578       0.004846       0.013733             11.900362      13.348401      -3.133837      -6.375490       7.917405      -0.637206      14.435280          -0.001232
          308              C       8.196826       7.343830      13.074664      -0.095112      51.205153 0.49893920E+03  0.12080317E+05                                11.868648                            7.447825      -0.024318       1.979750                    0.999187      28.839949      82.775112       0.606782       0.416910      -1.069224      -0.030916       0.021850       0.004886       0.038171      -0.019006       0.020616       0.025814       0.008574      -0.091418      -0.052903       0.018183       0.034720             15.543813      16.285332      -7.152105      -2.034747      14.082682      -4.419922      16.263425           0.017517
          309              C       8.323519       6.432864      14.157125       0.157463      37.978383 0.39956419E+03  0.92310891E+04                                10.043049                            6.806824      -0.000178       2.000947                    0.999680      26.979871      77.806398       0.609686       0.434844      -1.048927       0.038791      -0.035922       0.016635       0.055424      -0.007598      -0.006464      -0.008524       0.002724       0.021900      -0.016224       0.004044       0.012180             12.437322       9.639238      -4.078195       0.916936      12.347387      -7.053469      15.325342          -0.001124
          310              C       7.403539       6.332243      15.239585      -0.200846      34.039223 0.46244478E+03  0.11048574E+05                                 9.013485                            7.110138       0.151346       1.998119                    0.999812      30.877318      89.680212       0.625363       0.409947      -1.067665       0.004094      -0.007831       0.009872       0.013249      -0.012759      -0.020730       0.005279       0.032933       0.008562      -0.022461      -0.011557       0.034018              9.841213      11.088761      -3.690863      -0.677708       8.678416      -2.535872       9.756462           0.004778
          311              C       7.933018       5.443931      16.109203      -0.196171      33.649102 0.46391922E+03  0.11093968E+05                                 8.959240                            7.138976       0.141771       1.995967                    0.999797      30.817381      89.582571       0.621728       0.411965      -1.066226      -0.004469       0.015716      -0.005428       0.017217      -0.001092      -0.027269       0.010453       0.025549       0.047321      -0.025857      -0.013574       0.039432              9.728569       9.454059      -2.453650      -1.160136       8.522780      -3.088707      11.208869          -0.000082
          312              C       9.138553       4.948233      15.537566       0.161964      36.434210 0.39424405E+03  0.90988234E+04                                 9.854397                            6.812771      -0.036010       1.993816                    0.999723      26.955345      78.287643       0.601135       0.441483      -1.042536       0.001858       0.027998      -0.045979       0.053865      -0.009751      -0.001188      -0.002647       0.004978       0.000711      -0.010898       0.000902       0.009996             12.087884      11.657111      -5.929573       1.786440      12.525150      -5.318196      12.081391           0.004775
          313              C      10.006409       4.032414      16.170015      -0.079372      47.186063 0.48964952E+03  0.11826531E+05                                11.324899                            7.423593       0.024774       2.003783                    0.999334      28.632855      82.689045       0.600841       0.422060      -1.063540      -0.012769      -0.009017       0.034445       0.037826       0.038639       0.005460       0.004192      -0.028847       0.084165      -0.055323       0.021092       0.034232             14.447568      14.423183      -4.265579      -3.103368      11.689733      -4.232504      17.229789          -0.000868
          314              C      11.188943       3.586996      15.613582       0.162150      35.983614 0.40899825E+03  0.95562681E+04                                 9.889589                            7.030378      -0.172721       1.954375                    0.999220      27.355339      80.760452       0.578458       0.453176      -1.032512       0.030608       0.007991      -0.046338       0.056107      -0.006529      -0.002291      -0.010949      -0.007384      -0.000454      -0.013200      -0.000522       0.013722             12.053801      15.698092      -4.068964      -5.406979       7.594379       0.767750      12.868932           0.004996
          315              C      12.157773       2.682574      16.236909      -0.186379      33.227262 0.47476670E+03  0.11477897E+05                                 9.025816                            7.315371      -0.022171       1.943985                    0.999636      31.358779      93.203819       0.599377       0.422692      -1.053975       0.003140       0.000025      -0.002205       0.003837      -0.010388       0.025279      -0.025250      -0.014059       0.023140      -0.030226      -0.013053       0.043279              9.870419      10.287191      -1.826896      -2.165696       6.319214      -1.004463      13.004851           0.002801
          316              C      -3.103318       2.443050      15.376413      -0.186515      33.005149 0.46330177E+03  0.11155995E+05                                 9.028554                            7.254671      -0.079801       1.928537                    0.999613      31.359702      93.663583       0.597116       0.425993      -1.049710       0.005787       0.008375       0.004484       0.011124      -0.001373       0.026128      -0.023953      -0.005276      -0.012002      -0.036148       0.000832       0.035316              9.888469      11.483292      -2.873437      -1.488629       6.489563      -0.310640      11.692550           0.003635
          317              C      12.777763       3.074116      14.138881       0.163171      36.485328 0.41336454E+03  0.96770448E+04                                 9.957241                            7.038346      -0.149239       1.958255                    0.999617      27.398128      80.776554       0.582180       0.449406      -1.035410      -0.039080       0.029030       0.019394       0.052403      -0.010435      -0.001374      -0.008668      -0.000520      -0.003858      -0.014041       0.000747       0.013294             12.251652      11.711078      -2.851581      -5.364883       7.065879       0.928574      17.978000           0.004116
          318              C      -2.784986       2.856052      12.910471      -0.092116      47.543797 0.50751718E+03  0.12359859E+05                                11.349622                            7.532872       0.052643       2.007197                    0.999363      28.975876      83.836529       0.599849       0.419278      -1.066038       0.026303      -0.023722      -0.007417       0.036189      -0.000935       0.001158       0.003753       0.003192      -0.128171      -0.042971       0.019759       0.023212             14.436297      13.358783      -5.805725      -1.697982      11.815567      -2.220302      18.134541           0.011644
          319              C      12.151380       6.812357       8.547182       0.114890      36.307894 0.42144092E+03  0.98380502E+04                                 9.786484                            7.007431      -0.318488       1.914882                    0.998723      26.682212      76.606208       0.600512       0.436930      -1.050769      -0.004165      -0.009923       0.019354       0.022145      -0.018660      -0.023209      -0.019666       0.017056       0.000981      -0.041534       0.013511       0.028022             12.254523       8.055508       4.079634      -2.757159      11.284734      -2.492370      17.423326           0.000725
          320              C      11.902897       6.177138       7.352218      -0.139194      36.094814 0.46153362E+03  0.11085470E+05                                 9.682045                            7.287598      -0.141045       1.935301                    0.997380      30.125040      89.405378       0.590961       0.431516      -1.047971       0.009213       0.011187      -0.022374       0.026658      -0.007910       0.004596      -0.007963       0.019131      -0.050770      -0.020279      -0.001901       0.022180             11.429356       7.805290       4.312332      -1.314589      10.812515      -0.702631      15.670261          -0.000067
          321              C      12.419305       6.746030       6.187661      -0.091928      35.706373 0.43158494E+03  0.10177012E+05                                 9.549984                            7.009683      -0.062510       1.955848                    0.999498      29.448677      86.134276       0.608402       0.426935      -1.052496      -0.008917       0.013600       0.033866       0.037569      -0.018526       0.014329       0.009288       0.010132       0.012597      -0.029211       0.008798       0.020413             11.454781       8.616545       5.506976      -2.325978      12.152483      -1.836723      13.595317           0.000593
          322              C      13.179300       7.872355       6.211986      -0.038425      37.495608 0.42085022E+03  0.97438631E+04                                 9.673244                            6.778068       0.088613       2.038080                    0.999300      26.988868      75.211244       0.646230       0.409370      -1.076459      -0.021909      -0.009778       0.039292       0.046038       0.004463       0.014405      -0.010017       0.007822       0.007666      -0.019413       0.001626       0.017787             12.171758       9.254314       5.584613      -3.562636      11.937406      -2.594999      15.323553          -0.000016
          323              C      13.378788       8.546935       7.394787      -0.085666      34.952814 0.43865746E+03  0.10364865E+05                                 9.423706                            7.064195       0.001923       1.977528                    0.999589      29.215632      84.974934       0.607627       0.426610      -1.054833      -0.004465      -0.025677       0.010644       0.028152       0.003879       0.018894      -0.002831      -0.017210      -0.053275      -0.030097       0.011693       0.018403             11.204553       8.116324       4.370922      -2.454090      11.184183      -2.164735      14.313151           0.000231
          324              C      12.852504       8.006803       8.577588      -0.147943      34.938521 0.44826226E+03  0.10641243E+05                                 9.343053                            7.088614       0.066335       1.996378                    0.999009      29.727880      86.451766       0.613796       0.420360      -1.059536       0.020687       0.006221      -0.023732       0.032091      -0.001671       0.008309       0.021337       0.014378       0.005136      -0.026367       0.005466       0.020901             11.082445       8.692943       4.783875      -3.033233      11.247647      -3.026428      13.306744          -0.000087
          325              C      13.838966       8.358787       4.947088       0.622533      24.210466 0.25457754E+03  0.53132589E+04                                 7.812431                            5.713294      -0.115027       2.018857                    0.999417      22.543671      64.072112       0.610353       0.480822      -1.011618       0.038506       0.040303      -0.037811       0.067355      -0.072622       0.021336       0.037935      -0.082737      -0.269081      -0.111155      -0.019568       0.130723              9.490577       8.196768       3.450776      -1.816386       7.554736      -1.826524      12.720227           0.001316
          326              C       7.053807       8.296205      13.013852       0.130793      36.293027 0.39180239E+03  0.90001290E+04                                 9.817596                            6.767664      -0.502010       1.859473                    0.998426      26.386816      75.676482       0.608251       0.438371      -1.047666       0.024474      -0.013697      -0.005253       0.028534      -0.014192      -0.019698      -0.034128       0.001277       0.022209      -0.046106       0.008865       0.037241             12.773384      16.351322      -7.215029       2.116870      14.194026       1.562900       7.774805           0.001334
          327              C       5.967574       7.995640      12.262819      -0.148150      34.630330 0.43527649E+03  0.10251299E+05                                 9.284760                            6.982928       0.167594       2.029634                    0.999270      29.461485      85.174416       0.619086       0.420089      -1.060329      -0.023128       0.022375       0.000965       0.032194       0.007603      -0.011794       0.011887      -0.028319      -0.005062      -0.024848       0.003604       0.021243             11.070170      14.908957      -4.588384       3.454930      11.120515       0.533159       7.181038           0.000697
          328              C       4.970380       8.966054      12.013488      -0.097706      34.972840 0.43498980E+03  0.10250480E+05                                 9.367408                            6.997875       0.063082       1.992765                    0.999732      29.315245      84.982355       0.615682       0.422167      -1.058234       0.020563      -0.008457       0.021348       0.030823       0.011645       0.005685       0.009621       0.040066      -0.002775      -0.025348      -0.000764       0.026112             11.169592      13.403491      -4.750150       2.736272      12.946445       1.223713       7.158839           0.000721
          329              C       5.057001      10.183710      12.609449      -0.042286      36.769081 0.41694335E+03  0.96330164E+04                                 9.553205                            6.745854       0.045351       2.022265                    0.999314      26.996280      75.205700       0.647728       0.409287      -1.076280       0.025873      -0.035748       0.020673       0.048731       0.000988      -0.001949       0.005566       0.019924      -0.035266      -0.014835      -0.001161       0.015995             12.017496      13.929397      -5.993391       3.654394      14.610612       0.434276       7.512479           0.000575
          330              C       6.093730      10.432662      13.488189      -0.094721      36.106407 0.43943562E+03  0.10373607E+05                                 9.576436                            7.037898       0.049814       1.989098                    0.999672      29.271685      84.717785       0.613832       0.422690      -1.058722       0.004537      -0.026063      -0.018409       0.032230       0.010353      -0.003671       0.011117      -0.032342      -0.037244      -0.020404      -0.007380       0.027784             11.536593      13.122294      -4.991615       3.428195      13.645512       1.098660       7.841974           0.002039
          331              C       7.074951       9.444427      13.704073      -0.151751      35.757568 0.43654001E+03  0.10315809E+05                                 9.518201                            7.013052       0.062554       1.994467                    0.998966      29.825800      87.124158       0.613487       0.422495      -1.056014      -0.021421       0.017189      -0.006549       0.028234       0.011166       0.012836      -0.004425       0.028232      -0.005091      -0.021342      -0.002322       0.023664             11.447272      11.826795      -5.658598       2.201978      14.522136       1.988437       7.992884           0.001100
          332              C       4.072566      11.240682      12.311469       0.629045      23.212234 0.23760625E+03  0.48762221E+04                                 7.565574                            5.486799      -0.051720       2.040412                    0.999542      22.232320      62.739937       0.628158       0.475129      -1.014225      -0.057162       0.030267      -0.008730       0.065267       0.087187      -0.064069      -0.028615       0.036998       0.083257      -0.106024      -0.017800       0.123823              9.268930       9.909603      -3.694765       2.508179      11.313955       0.630164       6.583232           0.002428
          333              C       9.624198       3.504752      17.507888       0.116230      37.725529 0.42352699E+03  0.98935094E+04                                10.017054                            7.010705      -0.339079       1.906410                    0.998688      26.669015      76.456853       0.602509       0.435185      -1.052400       0.008965       0.005861      -0.022829       0.025216      -0.022012      -0.012457      -0.023751       0.007074       0.012955      -0.040072       0.014937       0.025135             12.794347       9.076202       4.104366      -1.884449      10.086219      -3.657089      19.220620           0.001758
          334              C       8.706670       2.430497      17.608228      -0.144120      35.999817 0.44441395E+03  0.10534405E+05                                 9.535286                            7.056979       0.133598       2.020787                    0.998934      29.624967      86.282603       0.614897       0.420224      -1.058894       0.002729      -0.019348       0.022247       0.029609       0.000816       0.011404       0.016862       0.001612      -0.008495      -0.020993       0.000949       0.020044             11.414449       8.817338       4.706387      -2.067686      10.356200      -2.812748      15.069809          -0.000440
          335              C       8.415012       1.931535      18.845760      -0.089531      36.119978 0.43291695E+03  0.10241557E+05                                 9.708476                            7.074584      -0.109706       1.940778                    0.999513      29.628704      87.504624       0.597195       0.433539      -1.045878       0.021476       0.019129      -0.013768       0.031885       0.006976      -0.001588       0.019090       0.011494      -0.075516      -0.034448       0.011404       0.023044             11.652023       8.999281       4.237169      -1.076418       9.190394      -2.437235      16.766395           0.002046
          336              C       8.999941       2.392445      19.982952      -0.052090      38.369814 0.41345352E+03  0.95269014E+04                                 9.804292                            6.696341       0.142405       2.054662                    0.999395      26.884859      74.656116       0.653584       0.406705      -1.078599       0.005712       0.016578      -0.040965       0.044560      -0.002984      -0.002806       0.004470       0.001087      -0.010296      -0.006260      -0.000932       0.007192             12.671163       9.209644       4.938355      -2.015385      10.531408      -4.560339      18.272438           0.000401
          337              C       9.890215       3.421831      19.864368      -0.082253      34.544691 0.41381692E+03  0.96597739E+04                                 9.336216                            6.856735      -0.106751       1.942829                    0.999571      29.192246      85.061474       0.615871       0.426047      -1.052633      -0.013043      -0.006399      -0.032404       0.035512      -0.018732       0.004607       0.022512       0.006494      -0.001510      -0.032499       0.006376       0.026123             11.271320       9.261563       4.998756      -1.545121      10.109188      -3.526190      14.443210           0.001296
          338              C      10.205072       3.971988      18.654201      -0.149693      36.134734 0.44997384E+03  0.10734033E+05                                 9.654813                            7.170876      -0.081814       1.953641                    0.997697      29.977900      88.517152       0.599159       0.428537      -1.050322      -0.001677      -0.019944       0.022780       0.030324      -0.008335      -0.014680      -0.001577       0.008007      -0.073132      -0.029584       0.005159       0.024425             11.556766       8.529170       4.101175      -0.204133       9.470177      -2.057706      16.670951          -0.000170
          339              C       8.731836       1.785962      21.311703       0.670688      22.543312 0.22655987E+03  0.46100071E+04                                 7.542450                            5.451312      -0.222786       2.000785                    0.999174      21.755117      61.807601       0.611980       0.491870      -1.002104      -0.011929      -0.036151       0.057223       0.068729      -0.074776       0.000960       0.028595       0.063286      -0.282967      -0.103801      -0.025578       0.129378              9.313775       6.973384       3.182823      -1.236427       8.155458      -3.033226      12.812483           0.004804
          340              C      -1.653344       1.887369      12.904390       0.109005      33.632873 0.42294480E+03  0.98865735E+04                                 9.316204                            7.034889      -0.322713       1.914569                    0.998691      26.733861      76.924007       0.597148       0.438795      -1.049160      -0.012780       0.011632       0.003130       0.017562      -0.027709       0.000255       0.008638       0.006981       0.043263      -0.036024       0.011901       0.024123             11.159207      14.532764      -4.865599      -0.884082      13.492124      -0.190436       5.452732           0.042339
          341              C      -1.887745       0.544623      13.180174      -0.129340      33.323953 0.44478596E+03  0.10538695E+05                                 9.041958                            7.063480       0.084347       2.001017                    0.999406      29.616290      86.059033       0.614544       0.420647      -1.059305       0.022303      -0.013808      -0.009007       0.027735       0.021811      -0.009086       0.000770       0.029484      -0.003910      -0.026680      -0.002268       0.028948             10.350613      12.598982      -4.268916      -0.677636      13.356621       0.026261       5.096237          -0.007084
          342              C      -0.853769      -0.377524      13.073144      -0.136126      33.463861 0.44021125E+03  0.10388256E+05                                 8.967977                            6.960891       0.165020       2.009608                    0.999617      29.993199      86.566088       0.628818       0.412762      -1.065877      -0.005547       0.036804      -0.005942       0.037691       0.029088      -0.001895      -0.027156      -0.027908      -0.062830      -0.038163      -0.012833       0.050996             10.236734      13.697674      -4.383323      -0.840454      12.031415      -0.226031       4.981112           0.036221
          343              C       0.414660       0.043133      12.690026      -0.061078      39.060877 0.47247005E+03  0.11251150E+05                                 9.958455                            7.188721       0.104481       2.027085                    0.999489      27.999719      78.929993       0.627080       0.410167      -1.076785      -0.054227       0.040411       0.000191       0.067629      -0.016222      -0.024873      -0.015692      -0.014636       0.043240      -0.040696       0.010586       0.030110             12.483660      16.237003      -6.874133      -1.846762      15.581788       0.689533       5.632189           0.012652
          344              C       0.650333       1.383681      12.413938      -0.113266      32.460211 0.43079189E+03  0.10101831E+05                                 8.830405                            6.910358       0.091297       1.995130                    0.999704      29.394149      84.314682       0.628360       0.415685      -1.064980      -0.029669      -0.003955       0.003953       0.030191       0.026624      -0.028238       0.001092       0.029593      -0.021773      -0.037338      -0.008169       0.045507             10.138316      11.918557      -4.356645      -1.106070      13.527433       0.536089       4.968958           0.030383
          345              C      -0.384915       2.308026      12.521272      -0.134830      33.425525 0.45245531E+03  0.10775751E+05                                 9.088773                            7.143035       0.056122       1.992749                    0.999291      29.792910      87.043815       0.608153       0.422884      -1.056976       0.014975      -0.018674       0.006391       0.024775       0.008697       0.000996      -0.005151      -0.034282       0.024657      -0.023481       0.005901       0.017581             10.414362      13.701043      -3.836199      -0.868726      12.470119       0.367991       5.071925          -0.001354
          346              C       1.575234      -0.907737      12.488129       0.522689      25.363525 0.26074013E+03  0.54786424E+04                                 8.098947                            5.803252      -0.029733       2.039415                    0.999668      23.237169      66.429139       0.601831       0.484358      -1.009006       0.043569      -0.062976       0.009742       0.077195       0.066889       0.058519      -0.048654      -0.008360       0.089508      -0.120383       0.051138       0.069244             10.004289      11.428000      -5.234832      -2.623631      10.880956      -0.530352       7.703911           0.175030
          347              C      13.238476       0.690095       6.481993       0.152625      38.409528 0.40175292E+03  0.92886944E+04                                10.103359                            6.823440      -0.038423       1.989525                    0.999692      26.935358      77.553403       0.609581       0.434589      -1.049718      -0.037468       0.042189      -0.017190       0.058985      -0.009592      -0.007233      -0.004945      -0.004199       0.019691      -0.016423       0.006422       0.010001             12.443408       8.902935      -4.269939       1.403104      11.790116      -6.572378      16.637173           0.000063
          348              C      14.060774       0.609414       5.285205      -0.196197      34.683747 0.47284837E+03  0.11381861E+05                                 9.178706                            7.204667       0.087945       1.978790                    0.999851      31.202612      91.533509       0.618127       0.411659      -1.064518      -0.006171       0.004255      -0.007243       0.010423      -0.008585      -0.017369       0.010549       0.029589       0.013236      -0.021410      -0.008695       0.030105             10.001921       9.790768      -4.495123      -0.416879       9.882761      -2.076697      10.332233           0.000455
          349              C      13.555587       1.529891       4.436264      -0.189960      33.656607 0.45961814E+03  0.11002879E+05                                 9.050217                            7.152446       0.083837       1.980743                    0.999772      30.941740      90.996783       0.612990       0.417391      -1.059138      -0.001655      -0.013737       0.006176       0.015152       0.006158      -0.020592       0.013621       0.019740       0.029360      -0.028080      -0.000971       0.029052              9.839281       8.378408      -3.058728      -0.948576       9.354425      -2.642063      11.785010           0.000085
          350              C      12.472563       2.180347       5.041347       0.178155      34.499983 0.37678605E+03  0.86138924E+04                                 9.541124                            6.687067      -0.126669       1.970132                    0.999742      26.664513      77.543313       0.601996       0.445049      -1.038521      -0.004355      -0.025975       0.036821       0.045271       0.000792       0.002044      -0.004003       0.005616      -0.011854      -0.007073       0.001833       0.005240             11.495234       9.712088      -5.361801       0.876025      13.104360      -4.755970      11.669252           0.000194
          351              C      11.706314       3.198674       4.454508      -0.075252      46.880077 0.49422151E+03  0.11974770E+05                                11.317654                            7.486632      -0.006439       1.994743                    0.999163      28.713737      83.281804       0.594399       0.425287      -1.060627       0.013735       0.003332      -0.033807       0.036643       0.045290       0.006878       0.005638      -0.016225       0.089448      -0.060949       0.021716       0.039233             14.216066      14.309397      -4.459067      -4.189781      12.738812      -3.244194      15.599990          -0.000026
          352              C      10.564827       3.776674       4.974454       0.160663      36.690412 0.41409819E+03  0.96979169E+04                                 9.992917                            7.056795      -0.144759       1.962142                    0.999320      27.359436      80.661520       0.579947       0.450965      -1.034578      -0.039330      -0.004464       0.046425       0.061009      -0.005787      -0.012915      -0.015654      -0.011903      -0.000865      -0.023697       0.004126       0.019571             12.124022      15.092363      -4.913055      -5.244206       8.954521       1.055257      12.325181           0.000165
          353              C       9.751005       4.770856       4.345045      -0.173209      31.638240 0.44492352E+03  0.10584185E+05                                 8.730985                            7.091393      -0.075967       1.937076                    0.999413      30.626960      90.323288       0.607470       0.423847      -1.053162       0.001446       0.001881      -0.002954       0.003789       0.002996       0.018188      -0.034193      -0.019907      -0.019614      -0.040390      -0.000214       0.040604              9.437488       9.639207      -2.197344      -2.185311       6.992992      -0.995363      11.680266          -0.000024
          354              C       8.822746       5.105789       5.178175      -0.166175      32.202929 0.44694218E+03  0.10608214E+05                                 8.787282                            7.069270       0.188626       2.025365                    0.999676      30.173788      87.907294       0.615440       0.419304      -1.059590      -0.001825      -0.010799       0.000615       0.010969       0.005289       0.025636      -0.019184      -0.026642      -0.006273      -0.038543       0.008329       0.030214              9.563628      10.908376      -3.340257      -1.863124       7.370853      -0.622760      10.411655           0.000132
          355              C       8.988769       4.339954       6.455235       0.166068      35.855697 0.40469146E+03  0.94032360E+04                                 9.770209                            6.931534      -0.066743       1.986745                    0.999690      26.992625      78.716437       0.592089       0.445211      -1.040123       0.035263      -0.030190      -0.015192       0.048843      -0.006421       0.004641      -0.012065      -0.000585       0.026980      -0.012932      -0.005520       0.018452             11.868234      12.027566      -2.729766      -6.009264       7.288320       0.432730      16.288817           0.000048
          356              C      12.613988      13.808663       6.893085      -0.154196      36.949851 0.47124507E+03  0.11319013E+05                                 9.692649                            7.254949       0.108051       2.001173                    0.999607      30.337343      88.525779       0.608823       0.418845      -1.061292       0.021773      -0.016106       0.004667       0.027482       0.014568       0.024240       0.004073       0.025185      -0.022514      -0.024155      -0.011998       0.036153             11.668338      12.912260      -6.085333       1.267023      15.039488       2.367439       7.053266          -0.000181
          357              C      -2.549066      12.854021       6.880922      -0.109755      38.231003 0.48385182E+03  0.11727469E+05                                10.012018                            7.428481      -0.030159       1.952384                    0.999616      30.478552      90.058856       0.590875       0.427680      -1.053185      -0.009408       0.017132       0.020522       0.028340       0.010041       0.020235       0.015524      -0.037588      -0.059323      -0.035962      -0.002702       0.038664             12.056938      14.894387      -5.708060       2.295498      14.153730       1.722622       7.122697           0.003857
          358              C      12.249018       3.717347       3.147041       0.098565      37.734176 0.43267576E+03  0.10169719E+05                                10.026976                            7.093409      -0.338490       1.904406                    0.998677      27.024338      77.923485       0.597559       0.436093      -1.050988      -0.007882      -0.009842       0.022665       0.025936      -0.015223      -0.023064      -0.024290      -0.002914       0.010968      -0.041753       0.013241       0.028512             12.635183      10.242878       4.367627      -2.541797       9.273464      -2.436336      18.389206           0.000008
          359              C      11.754981       3.325292       1.918631      -0.148914      37.087966 0.47798499E+03  0.11577193E+05                                 9.837869                            7.394459      -0.092005       1.943610                    0.997530      30.577862      91.017517       0.589505       0.428973      -1.049918       0.012917       0.017703      -0.028735       0.036137       0.000987       0.001936      -0.003127      -0.021022      -0.051981      -0.017846      -0.001626       0.019472             11.640299      10.097581       4.380115      -0.664060       8.444880      -0.576810      16.378434           0.000006
          360              C      12.402435       3.798100       0.751033      -0.114013      36.411500 0.45864464E+03  0.10985220E+05                                 9.659635                            7.215665      -0.084707       1.936921                    0.999492      30.338899      89.551725       0.600712       0.425704      -1.052829      -0.004338       0.005189       0.036079       0.036707      -0.001799       0.012916       0.007118      -0.006522       0.062118      -0.019314      -0.006870       0.026184             11.411578      10.974918       5.326763      -2.000005       9.084004      -1.785936      14.175810          -0.000112
          361              C      13.439911       4.695182       0.811845      -0.063140      39.490274 0.45232266E+03  0.10646139E+05                                 9.990476                            7.012294       0.064530       2.017143                    0.999252      27.651069      77.290519       0.638350       0.407665      -1.079296      -0.021420      -0.010088       0.043048       0.049129       0.005480       0.002936       0.003853       0.013525       0.016878      -0.011939       0.001963       0.009976             12.578145      11.209768       5.341202      -3.383955       9.190787      -2.687934      17.333879          -0.000257
          362              C      13.891191       5.111859       2.046337      -0.090907      35.797764 0.42858715E+03  0.10085566E+05                                 9.571157                            6.994601      -0.078310       1.950966                    0.999574      29.353863      85.680998       0.608033       0.428073      -1.052125      -0.026682      -0.005082       0.002740       0.027299       0.002506       0.003180       0.004605       0.006864      -0.071135      -0.024557       0.007944       0.016613             11.432166       9.980217       4.515017      -2.280996       8.585281      -1.377985      15.731001           0.000011
          363              C      13.311465       4.616975       3.177447      -0.147840      36.151821 0.44183254E+03  0.10474255E+05                                 9.566389                            7.044169       0.043268       1.984158                    0.999174      30.023041      87.891813       0.613490       0.421146      -1.056669       0.001095       0.015313      -0.029192       0.032983      -0.004735       0.024574       0.017451      -0.014500       0.022714      -0.033517       0.003200       0.030317             11.455839      10.398477       5.218266      -3.049199       9.667981      -2.093734      14.301058          -0.000016
          364              C       8.908243      -0.487086      29.922737       0.666666      18.523368 0.18967960E+03  0.37003092E+04                                 6.597127                            4.976984      -0.086746       2.052376                    0.999311      21.186527      59.377435       0.641129       0.489715      -1.000922       0.014846       0.033479      -0.025391       0.044564      -0.083665       0.026551       0.020776      -0.045984      -0.268135      -0.106908      -0.024549       0.131457              7.806232       7.612918       2.519591      -1.181954       5.432506      -1.368155      10.373273           0.000278
          365              C       6.085614       5.404344       6.780582      -0.145750      35.558725 0.43294095E+03  0.10222740E+05                                 9.516807                            7.017880      -0.028291       1.968572                    0.999091      29.727053      87.166911       0.608069       0.426594      -1.052115      -0.021658       0.024930       0.008442       0.034086       0.007793      -0.025219       0.004074      -0.032036       0.009279      -0.036003       0.015775       0.020228             11.272477      13.839733      -4.817042       2.748651      11.315023       2.302001       8.662674          -0.000103
          366              C       5.031773       6.322409       6.756257      -0.099203      34.751458 0.42776427E+03  0.10046535E+05                                 9.307992                            6.929066      -0.015967       1.964894                    0.999713      29.497850      85.603633       0.619610       0.420897      -1.058141       0.024421      -0.003206       0.021833       0.032914       0.016303       0.010710      -0.013004       0.026208      -0.002074      -0.029847       0.007608       0.022240             10.959019      12.377256      -5.338241       1.527675      12.268168       2.773489       8.231632           0.000576
          367              C       9.762665      -0.163076       3.475428       0.161653      35.610684 0.40482747E+03  0.94268719E+04                                 9.792145                            6.968716      -0.130937       1.963562                    0.999654      27.307851      80.268561       0.584711       0.449849      -1.035265      -0.032528       0.034329       0.011506       0.048672      -0.012213       0.000359      -0.006687      -0.002523       0.018792      -0.016238       0.002897       0.013341             11.966107      11.647070      -3.040112      -5.466410       7.349004       1.309529      16.902249           0.004308
          368              C      10.022987      -0.715222       4.755529      -0.181586      32.313063 0.46171234E+03  0.11085010E+05                                 8.887801                            7.231776       0.018753       1.968986                    0.999142      30.817949      91.285371       0.600609       0.424766      -1.052662       0.006643       0.018052       0.014041       0.023815       0.010043       0.023056      -0.015741      -0.012640      -0.014659      -0.035104       0.013831       0.021273              9.681376      11.332469      -2.849989      -1.117265       6.626978      -0.117952      11.084681           0.004054
          369              C       9.040306      -0.375913       5.582578      -0.194050      33.269856 0.48350791E+03  0.11754418E+05                                 9.059736                            7.397729      -0.101146       1.918354                    0.999441      31.658758      94.666396       0.593586       0.424448      -1.051830       0.009908      -0.007284      -0.005121       0.013321      -0.000960       0.010711      -0.043422      -0.008292      -0.017675      -0.044616      -0.001174       0.045789              9.857219      10.282906      -1.814720      -2.041620       6.467802      -0.537416      12.820950           0.002336
          370              C       8.141468       0.469180       4.855870       0.164417      35.030905 0.39636240E+03  0.92071432E+04                                 9.748488                            6.951312      -0.254284       1.926589                    0.999358      27.427466      81.269233       0.576768       0.457164      -1.028184       0.030331       0.013508      -0.044717       0.055696      -0.006395      -0.006823      -0.015541      -0.009984      -0.021862      -0.021061       0.002717       0.018344             11.772189      15.606405      -4.273821      -4.926680       7.822948       0.639905      11.887213           0.005114
          371              C       6.937074       0.926372       5.333247      -0.074906      46.432905 0.48939076E+03  0.11816208E+05                                11.210866                            7.427958       0.026426       2.005834                    0.999237      28.553896      82.389604       0.600025       0.422780      -1.063313      -0.008294      -0.006784       0.034628       0.036248       0.039597       0.001988       0.002408      -0.024049       0.085354      -0.055608       0.024619       0.030989             14.094460      14.887896      -4.035156      -3.663336      11.892225      -4.041955      15.503259          -0.000465
          372              C       6.108839       1.835767       4.658229       0.155927      36.531056 0.39730534E+03  0.91750265E+04                                 9.822981                            6.812231      -0.016440       1.998153                    0.999633      26.928582      77.894813       0.605533       0.438012      -1.045984       0.008439       0.030546      -0.041672       0.052353      -0.006254      -0.008218      -0.008523       0.006184       0.014172      -0.015925       0.004038       0.011887             11.912055      10.946207      -5.727900       1.383166      13.185847      -5.347467      11.604110           0.005053
          373              C       4.902472       2.395627       5.086957      -0.186064      33.169520 0.43809829E+03  0.10342108E+05                                 8.882640                            6.937584       0.166213       2.009375                    0.999787      30.381799      88.152077       0.629785       0.411980      -1.064718       0.000060       0.014485      -0.008444       0.016766       0.005234      -0.021378       0.019388       0.015592       0.031346      -0.031665      -0.000009       0.031674              9.689561       9.046070      -2.418923      -1.431875       9.756516      -3.374382      10.266097          -0.000272
          374              C       4.513485       3.353890       4.247746      -0.194966      33.865135 0.44994491E+03  0.10697493E+05                                 9.043777                            7.051946       0.171328       2.010968                    0.999768      30.616922      89.276662       0.621575       0.414467      -1.062657       0.010700      -0.002716       0.014783       0.018450      -0.009177      -0.020353       0.020097       0.017448       0.012116      -0.025564      -0.009590       0.035154              9.926599       9.843004      -4.021717      -0.731670      10.306738      -2.539819       9.630054           0.004411
          375              C       5.457583       3.380165       3.183529       0.157549      36.590061 0.39432340E+03  0.90912900E+04                                 9.802643                            6.774939      -0.052711       1.984024                    0.999670      27.016340      78.148270       0.608616       0.436505      -1.046625       0.031200      -0.044124       0.018043       0.056973      -0.008464      -0.010247      -0.000149      -0.014511       0.024337      -0.018579       0.004844       0.013735             11.900310       8.660931      -3.647754       0.061450      12.604765      -6.406930      14.435235          -0.001242
          376              C       5.448672       4.277885       2.128434      -0.095112      51.204804 0.49893667E+03  0.12080236E+05                                11.868587                            7.447801      -0.024304       1.979755                    0.999187      28.839844      82.774630       0.606784       0.416910      -1.069225      -0.025087       0.028348      -0.004884       0.038168      -0.019485       0.023415       0.023309      -0.000132      -0.091433      -0.052909       0.018185       0.034724             15.543709      15.658462      -7.220725      -4.171813      14.709295      -2.504356      16.263371           0.017484
          377              C       6.368020       4.251235       1.045973       0.157461      37.978200 0.39956252E+03  0.92310363E+04                                10.043010                            6.806806      -0.000168       2.000952                    0.999680      26.979758      77.805888       0.609687       0.434844      -1.048927       0.039939      -0.034644      -0.016631       0.055425      -0.007711      -0.007767      -0.007358       0.000633       0.021907      -0.016225       0.004042       0.012183             12.437264      13.198818      -3.687866      -7.111349       8.787686       0.142691      15.325289          -0.001137
          378              C       1.197719      -0.591206      30.369709      -0.200851      34.039483 0.46244900E+03  0.11048700E+05                                 9.013523                            7.110165       0.151352       1.998118                    0.999812      30.877496      89.680825       0.625363       0.409946      -1.067665       0.008231      -0.003215      -0.009870       0.013248      -0.016025       0.007510      -0.020031      -0.026621       0.008560      -0.022462      -0.011558       0.034020              9.841254       9.506841      -3.864329      -2.446930      10.260403      -0.950050       9.756518           0.004739
          379              C       2.138448      -1.020712      29.500091      -0.196171      33.649182 0.46392024E+03  0.11094002E+05                                 8.959256                            7.138985       0.141768       1.995965                    0.999797      30.817461      89.582932       0.621728       0.411966      -1.066225      -0.016106       0.002729       0.005429       0.017214      -0.003833       0.013363      -0.025967      -0.024464       0.047326      -0.025857      -0.013575       0.039431              9.728588       9.065522      -2.496258      -2.943875       8.911342      -1.489865      11.208900          -0.000114
          380              C       2.762586      -2.165038      30.071728       0.161962      36.434057 0.39424239E+03  0.90987725E+04                                 9.854369                            6.812758      -0.036005       1.993819                    0.999723      26.955230      78.287173       0.601136       0.441483      -1.042536      -0.027624      -0.004896       0.045980       0.053863      -0.010060      -0.002499      -0.001472      -0.000635       0.000711      -0.010898       0.000902       0.009996             12.087841      13.799619      -5.694636      -5.481184      10.382557       1.196149      12.081347           0.004755
          381              C       3.767538      -2.927907      29.439279      -0.079370      47.185795 0.48964721E+03  0.11826458E+05                                11.324848                            7.423570       0.024785       2.003788                    0.999334      28.632764      82.688631       0.600843       0.422059      -1.063541       0.007575       0.013677      -0.034441       0.037823       0.040845       0.003571       0.005883       0.011417       0.084176      -0.055325       0.021094       0.034231             14.447487      12.646422      -4.460388      -3.869003      13.466376      -3.546146      17.229662          -0.000881
          382              C       4.339189      -4.054850      29.995712       0.162146      35.983658 0.40899929E+03  0.95562930E+04                                 9.889580                            7.030375      -0.172700       1.954382                    0.999220      27.355312      80.760231       0.578460       0.453175      -1.032513      -0.004603      -0.031291       0.046340       0.056104      -0.005577      -0.010637      -0.003471       0.010043      -0.000457      -0.013204      -0.000524       0.013728             12.053786       8.572321      -4.850270       1.352487      14.720125      -5.291074      12.868912           0.004981
          383              C       5.343818      -4.919333      29.372385      -0.186390      33.227727 0.47477453E+03  0.11478137E+05                                 9.025887                            7.315418      -0.022140       1.943990                    0.999636      31.359152      93.205195       0.599377       0.422690      -1.053976       0.000326      -0.003114       0.002211       0.003833      -0.008620      -0.027855       0.022373       0.018226       0.023150      -0.030222      -0.013058       0.043280              9.870500       6.762255      -2.213412      -0.762434       9.844272      -2.262310      13.004975           0.002779
          384              C       3.918582      10.276948      30.232881      -0.186523      33.005599 0.46330939E+03  0.11156228E+05                                 9.028633                            7.254727      -0.079773       1.928541                    0.999613      31.360050      93.664936       0.597114       0.425993      -1.049710      -0.007686      -0.006658      -0.004478       0.011111      -0.000771      -0.026660       0.023359       0.005741      -0.012010      -0.036147       0.000831       0.035316              9.888558       7.171562      -3.346227      -0.146530      10.801432      -1.513657      11.692679           0.003610
          385              C      10.192235       0.189602       1.064217       0.163164      36.485416 0.41336591E+03  0.96770801E+04                                 9.957243                            7.038348      -0.149225       1.958259                    0.999617      27.398123      80.776427       0.582181       0.449405      -1.035411      -0.033114       0.035685      -0.019392       0.052402      -0.010134      -0.008471      -0.002311       0.005034      -0.003852      -0.014047       0.000747       0.013300             12.251654       7.738945      -3.287095       1.507762      11.037982      -5.231715      17.978034           0.004108
          386              C      10.479196      -0.426845       2.292627      -0.092109      47.543319 0.50751190E+03  0.12359699E+05                                11.349558                            7.532840       0.052639       2.007198                    0.999363      28.975702      83.835918       0.599849       0.419278      -1.066038       0.026450      -0.023558       0.007417       0.036188      -0.001259       0.003606       0.001561      -0.002712      -0.128180      -0.042974       0.019760       0.023214             14.436201      13.091790      -5.834906      -2.021997      12.082326      -1.929856      18.134487           0.011619
          387              C       6.407993       0.404816       6.655916       0.114888      36.307894 0.42144158E+03  0.98380679E+04                                 9.786479                            7.007434      -0.318508       1.914875                    0.998723      26.682219      76.606198       0.600512       0.436930      -1.050769       0.009410       0.005221      -0.019354       0.022145      -0.020065      -0.017018      -0.025215      -0.008564       0.000980      -0.041533       0.013510       0.028023             12.254503      10.362382       4.332568      -2.176988       8.977853      -3.012349      17.423274           0.000723
          388              C       7.012345       0.721053       7.850880      -0.139194      36.094770 0.46153338E+03  0.11085460E+05                                 9.682028                            7.287590      -0.141034       1.935304                    0.997380      30.125021      89.405233       0.590962       0.431515      -1.047971      -0.010115      -0.010380       0.022374       0.026658      -0.009795      -0.008416       0.003700      -0.015248      -0.050769      -0.020279      -0.001901       0.022179             11.429328       9.842360       4.535677      -0.555148       8.775412      -1.383317      15.670211          -0.000066
          389              C       6.503127       0.145716       9.015437      -0.091928      35.706265 0.43158382E+03  0.10176976E+05                                 9.549957                            7.009670      -0.062497       1.955852                    0.999498      29.448629      86.134021       0.608403       0.426934      -1.052497      -0.014489       0.007380      -0.033866       0.037567      -0.019184       0.007670       0.015256      -0.001864       0.012597      -0.029211       0.008798       0.020413             11.454741      10.917166       5.759207      -1.572252       9.851792      -2.512289      13.595266           0.000601
          390              C       5.466344      -0.732511       8.991112      -0.038425      37.495517 0.42084945E+03  0.97438401E+04                                 9.673227                            6.778062       0.088609       2.038079                    0.999300      26.988832      75.211104       0.646230       0.409370      -1.076459       0.007334       0.022843      -0.039292       0.046037       0.003509      -0.011527       0.013227      -0.009570       0.007665      -0.019412       0.001625       0.017787             12.171726      10.695408       5.742602      -2.191217      10.496254      -3.824218      15.323515          -0.000011
          391              C       4.817525      -1.004335       7.808311      -0.085667      34.952797 0.43865747E+03  0.10364865E+05                                 9.423701                            7.064193       0.001927       1.977529                    0.999589      29.215636      84.974941       0.607627       0.426610      -1.054833       0.025037       0.007236      -0.010644       0.028152       0.005651      -0.004873       0.018472       0.015121      -0.053275      -0.030096       0.011692       0.018404             11.204544      10.200617       4.599446      -1.884356       9.099867      -2.675401      14.313147           0.000230
          392              C       5.297079      -0.422316       6.625510      -0.147941      34.938408 0.44826063E+03  0.10641198E+05                                 9.343039                            7.088603       0.066341       1.996381                    0.999009      29.727845      86.451745       0.613796       0.420361      -1.059535      -0.003929      -0.021241       0.023732       0.032091      -0.003189       0.020304       0.010584      -0.013312       0.005138      -0.026366       0.005466       0.020900             11.082422      10.180686       4.946984      -2.677770       9.759854      -3.344991      13.306726          -0.000097
          393              C       5.054709      -1.441264      10.256010       0.622531      24.210477 0.25457779E+03  0.53132649E+04                                 7.812436                            5.713299      -0.115037       2.018853                    0.999417      22.543662      64.072078       0.610352       0.480822      -1.011617      -0.035862      -0.042671       0.037810       0.067353      -0.061936       0.035385       0.025344       0.112243      -0.269086      -0.111157      -0.019568       0.130726              9.490578       6.814631       3.299228      -1.617664       8.936871      -2.004633      12.720231           0.001323
          394              C       4.377391       5.310294       2.189246       0.130804      36.292862 0.39180159E+03  0.90001000E+04                                 9.817545                            6.767644      -0.502000       1.859478                    0.998426      26.386729      75.676016       0.608254       0.438369      -1.047668       0.016282      -0.022835       0.005253       0.028534      -0.013990      -0.031776      -0.023299       0.004905       0.022212      -0.046102       0.008862       0.037240             12.773292      15.782905      -7.277263       1.322850      14.762205       2.274595       7.774767           0.001333
          395              C       4.557775       6.422815       2.940279      -0.148145      34.630049 0.43527279E+03  0.10251185E+05                                 9.284705                            6.982895       0.167597       2.029637                    0.999270      29.461302      85.173650       0.619089       0.420088      -1.060330      -0.024760       0.020550      -0.000964       0.032192       0.010490       0.013101      -0.010429       0.024351      -0.005060      -0.024848       0.003606       0.021242             11.070094      12.159666      -4.889780       0.153418      13.869620       3.492432       7.180997           0.000677
          396              C       3.484456       7.308301       3.189610      -0.097701      34.972653 0.43498747E+03  0.10250409E+05                                 9.367367                            6.997851       0.063078       1.992766                    0.999732      29.315160      84.981976       0.615684       0.422167      -1.058235       0.010647      -0.019519      -0.021348       0.030823       0.007029       0.008946       0.006701      -0.044160      -0.002775      -0.025349      -0.000764       0.026113             11.169533      13.981081      -4.686775       0.918185      12.368710       2.853332       7.158809           0.000712
          397              C       2.283495       7.089481       2.593649      -0.042294      36.769502 0.41694939E+03  0.96331870E+04                                 9.553252                            6.745887       0.045371       2.022267                    0.999314      26.996510      75.206362       0.647729       0.409285      -1.076282       0.038359      -0.021826      -0.020674       0.048736      -0.001195       0.005746      -0.001328      -0.019878      -0.035271      -0.014837      -0.001159       0.015996             12.017549      15.901265      -5.777217       0.033386      12.638869       3.679975       7.512512           0.000561
          398              C       2.149021       6.031795       1.714909      -0.094716      36.106047 0.43943097E+03  0.10373462E+05                                 9.576346                            7.037843       0.049828       1.989104                    0.999672      29.271539      84.717014       0.613837       0.422688      -1.058724       0.026403      -0.001669       0.018410       0.032230       0.013613       0.011452      -0.002436       0.027083      -0.037241      -0.020404      -0.007380       0.027784             11.536470      14.720734      -4.816266       0.718453      12.046775       3.527483       7.841901           0.002024
          399              C       3.238314       5.164129       1.499025      -0.151748      35.757232 0.43653590E+03  0.10315682E+05                                 9.518132                            7.013014       0.062560       1.994471                    0.998966      29.825615      87.123351       0.613490       0.422494      -1.056015      -0.019421       0.019418       0.006548       0.028233       0.007843      -0.005800       0.012274      -0.032402      -0.005093      -0.021344      -0.002319       0.023663             11.447174      15.716093      -5.232083       1.736558      10.632600       2.405576       7.992830           0.001077
          400              C       1.125524       7.952851       2.891629       0.629059      23.212323 0.23760768E+03  0.48762532E+04                                 7.565545                            5.486782      -0.051693       2.040421                    0.999542      22.232382      62.739891       0.628165       0.475123      -1.014229      -0.036320       0.053527       0.008730       0.065272       0.081104      -0.021459      -0.066801      -0.073899       0.083251      -0.106019      -0.017797       0.123816              9.268886      12.097823      -3.454801       0.353043       9.125634       2.561902       6.583202           0.002426
          401              C       4.250399      -2.490463      28.101406       0.116231      37.725459 0.42352696E+03  0.98935078E+04                                10.017038                            7.010705      -0.339076       1.906411                    0.998688      26.669002      76.456789       0.602509       0.435185      -1.052400      -0.004849      -0.009549       0.022828       0.025215      -0.022257      -0.022250      -0.014971       0.002634       0.012955      -0.040072       0.014938       0.025134             12.794310       9.184827       4.116255      -3.429874       9.977535      -2.271782      19.220569           0.001750
          402              C       5.218252      -1.461316      28.001066      -0.144117      35.999611 0.44441171E+03  0.10534335E+05                                 9.535243                            7.056958       0.133605       2.020791                    0.998934      29.624851      86.282097       0.614899       0.420224      -1.058895       0.019529      -0.000603      -0.022246       0.029608       0.000621       0.015517       0.013173      -0.001929      -0.008493      -0.020992       0.000949       0.020043             11.414383       9.318049       4.761259      -2.570594       9.855381      -2.361902      15.069719          -0.000455
          403              C       5.682453      -1.117012      26.763534      -0.089531      36.119612 0.43291248E+03  0.10241413E+05                                 9.708368                            7.074517      -0.109682       1.940785                    0.999513      29.628530      87.503603       0.597202       0.433536      -1.045881      -0.016675      -0.023431       0.013768       0.031885       0.005564       0.019148       0.000502      -0.014238      -0.075524      -0.034448       0.011405       0.023043             11.651879       8.269888       4.157151      -2.305349       9.919581      -1.335611      16.766169           0.002033
          404              C       5.288040      -1.748692      25.626342      -0.052090      38.369678 0.41345229E+03  0.95268621E+04                                 9.804260                            6.696326       0.142403       2.054661                    0.999395      26.884810      74.655844       0.653586       0.406705      -1.078600      -0.015857      -0.007484       0.040965       0.044560      -0.003032       0.004749      -0.002302       0.000233      -0.010299      -0.006260      -0.000932       0.007193             12.671116       9.445596       4.964206      -4.313491      10.295383      -2.500406      18.272368           0.000393
          405              C       4.361820      -2.745857      25.744926      -0.082253      34.544698 0.41381688E+03  0.96597728E+04                                 9.336218                            6.856736      -0.106749       1.942829                    0.999571      29.192244      85.061463       0.615871       0.426047      -1.052633       0.004939       0.013664       0.032404       0.035512      -0.018992       0.021875       0.007034       0.001780      -0.001509      -0.032500       0.006376       0.026124             11.271326       9.015957       4.971823      -3.336792      10.354791      -1.920258      14.443229           0.001284
          406              C       3.849257      -3.118801      26.955093      -0.149695      36.134846 0.44997551E+03  0.10734083E+05                                 9.654827                            7.170885      -0.081805       1.953642                    0.997698      29.977984      88.517441       0.599159       0.428537      -1.050322       0.019641       0.003842      -0.022781       0.030323      -0.009003       0.000033      -0.014765      -0.004202      -0.073133      -0.029584       0.005160       0.024423             11.556783       8.570340       4.105692      -2.023201       9.429027      -0.427193      16.670982          -0.000181
          407              C       5.861689      -1.416083      24.297591       0.670689      22.543305 0.22655992E+03  0.46100058E+04                                 7.542439                            5.451307      -0.222785       2.000786                    0.999174      21.755068      61.807328       0.611982       0.491869      -1.002105       0.034636       0.015799      -0.057223       0.068729      -0.079856       0.028320       0.004071      -0.029376      -0.282967      -0.103801      -0.025578       0.129379              9.313762       7.451736       3.235270      -2.880400       7.677088      -1.559661      12.812462           0.004798
          408              C       9.799040      14.664084       2.298708       0.109006      33.632723 0.42294365E+03  0.98865438E+04                                 9.316193                            7.034893      -0.322727       1.914564                    0.998691      26.733825      76.923994       0.597146       0.438797      -1.049158      -0.012956       0.011439      -0.003129       0.017564      -0.027807       0.008561       0.001196       0.005191       0.043281      -0.036028       0.011904       0.024123             11.159169      14.558725      -4.862690      -0.092942      13.466051      -0.899576       5.452732           0.042341
          409              C      11.108239      15.043437       2.022924      -0.129341      33.323826 0.44478515E+03  0.10538674E+05                                 9.041945                            7.063481       0.084345       2.001018                    0.999406      29.616260      86.059022       0.614542       0.420648      -1.059304       0.016158      -0.020665       0.009007       0.027735       0.018096       0.001756      -0.008948      -0.038231      -0.003909      -0.026677      -0.002268       0.028945             10.350579      14.272556      -4.085357       0.099966      11.682944      -0.670743       5.096236          -0.007105
          410              C      12.137587      14.116126       2.129954      -0.136126      33.463593 0.44020811E+03  0.10388160E+05                                 8.967937                            6.960873       0.165033       2.009614                    0.999617      29.992988      86.565303       0.628818       0.412763      -1.065877      -0.037188       0.001508       0.005944       0.037690       0.031421      -0.026784      -0.004843       0.014640      -0.062812      -0.038157      -0.012835       0.050992             10.236672      13.000900      -4.459659      -0.133073      12.728018      -0.860088       4.981098           0.036205
          411              C      11.857684      12.809406       2.513072      -0.061074      39.059919 0.47245841E+03  0.11250803E+05                                 9.958317                            7.188647       0.104456       2.027084                    0.999489      27.999296      78.928532       0.627082       0.410168      -1.076784      -0.046076       0.049493      -0.000191       0.067621      -0.014251      -0.012884      -0.026424       0.021308       0.043239      -0.040684       0.010583       0.030101             12.483449      17.078760      -6.781635       0.886702      14.739463      -1.760589       5.632123           0.012639
          412              C      10.550809      12.429028       2.789160      -0.113269      32.460120 0.43079128E+03  0.10101811E+05                                 8.830392                            6.910359       0.091315       1.995136                    0.999704      29.394082      84.314409       0.628360       0.415686      -1.064980       0.000695       0.029923      -0.003952       0.030191       0.022782       0.004158      -0.027946      -0.040427      -0.021756      -0.037330      -0.008172       0.045501             10.138289      14.452294      -4.078812       0.653452      10.993618      -1.041049       4.968956           0.030376
          413              C       9.519137      13.357363       2.681826      -0.134834      33.425586 0.45245719E+03  0.10775807E+05                                 9.088784                            7.143052       0.056112       1.992745                    0.999291      29.792977      87.044061       0.608152       0.422884      -1.056976       0.020197      -0.012852      -0.006385       0.024776       0.012204      -0.005229       0.000427       0.029695       0.024661      -0.023480       0.005901       0.017579             10.414359      13.315965      -3.878392       0.460485      12.855176      -0.823446       5.071935          -0.001367
          414              C      12.929383      11.759383       2.714969       0.522701      25.362749 0.26073090E+03  0.54784120E+04                                 8.098914                            5.803240      -0.029811       2.039398                    0.999668      23.236592      66.427747       0.601816       0.484373      -1.008996       0.067336      -0.036451      -0.009763       0.077189       0.066214      -0.054722       0.052889      -0.020839       0.089529      -0.120391       0.051132       0.069259             10.004239      12.021690      -5.169702      -0.241224      10.287148      -2.665800       7.703880           0.175045
          415              C      12.612267      -0.008528       8.721105       0.152627      38.409443 0.40175188E+03  0.92886655E+04                                10.103347                            6.823431      -0.038421       1.989526                    0.999692      26.935333      77.553348       0.609581       0.434589      -1.049718      -0.046023       0.032644       0.017190       0.058985      -0.008909      -0.004127      -0.007729       0.008257       0.019691      -0.016423       0.006423       0.010001             12.443396      12.681044      -3.855681      -6.686152       8.011988       0.678412      16.637155           0.000065
          416              C      12.782091      -0.817133       9.917893      -0.196202      34.683943 0.47285187E+03  0.11381968E+05                                 9.178754                            7.204709       0.087934       1.978785                    0.999851      31.202699      91.533912       0.618123       0.411660      -1.064517      -0.004903       0.005669       0.007241       0.010422      -0.011587       0.012379      -0.016116      -0.025167       0.013236      -0.021410      -0.008695       0.030106             10.001972      10.855745      -4.378365      -2.018914       8.817861      -0.640740      10.332309           0.000468
          417              C      11.812036      -0.415281      10.766834      -0.189961      33.656589 0.45961770E+03  0.11002873E+05                                 9.050232                            7.152454       0.083827       1.980740                    0.999772      30.941740      90.996972       0.612988       0.417393      -1.059137       0.013473       0.003140      -0.006177       0.015151       0.003873       0.015784      -0.018984      -0.021937       0.029363      -0.028080      -0.000972       0.029051              9.839299      10.005609      -2.880302      -2.522945       7.727229      -1.230907      11.785060           0.000101
          418              C      11.047415       0.590398      10.161751       0.178153      34.499979 0.37678604E+03  0.86138925E+04                                 9.541123                            6.687067      -0.126663       1.970134                    0.999742      26.664515      77.543335       0.601996       0.445049      -1.038521       0.025344       0.007158      -0.036823       0.045272       0.000165      -0.004202       0.001595      -0.005824      -0.011853      -0.007072       0.001833       0.005239             11.495235      14.225879      -4.866889      -4.823115       8.590569       0.352443      11.669256           0.000198
          419              C       9.951639       1.241092      10.748590      -0.075247      46.879774 0.49421790E+03  0.11974653E+05                                11.317579                            7.486586      -0.006468       1.994731                    0.999162      28.713615      83.281166       0.594403       0.425285      -1.060629      -0.001820      -0.014017       0.033808       0.036644       0.045968       0.004853       0.007454      -0.003787       0.089463      -0.060948       0.021715       0.039234             14.215973      13.723593      -4.523270      -2.768191      13.324444      -4.518376      15.599882          -0.000020
          420              C       9.252670       2.312782      10.228644       0.160659      36.690699 0.41410174E+03  0.96980220E+04                                 9.992965                            7.056824      -0.144762       1.962139                    0.999320      27.359598      80.662118       0.579946       0.450965      -1.034578       0.000144       0.039577      -0.046429       0.061009      -0.004362      -0.014155      -0.014548       0.014131      -0.000868      -0.023703       0.004129       0.019574             12.124087      10.092071      -5.461355       1.620556      13.954946      -5.097983      12.325244           0.000169
          421              C       8.175711       3.013398      10.858053      -0.173221      31.638718 0.44493212E+03  0.10584441E+05                                 8.731055                            7.091448      -0.075947       1.937077                    0.999413      30.627343      90.324642       0.607470       0.423845      -1.053163      -0.001723      -0.001652       0.002947       0.003792       0.005079      -0.035978       0.014349       0.018138      -0.019615      -0.040392      -0.000219       0.040611              9.437566       7.500616      -2.431859      -0.751260       9.131719      -2.280801      11.680364          -0.000004
          422              C       7.741601       3.899622      10.024923      -0.166173      32.203001 0.44694337E+03  0.10608250E+05                                 8.787293                            7.069278       0.188626       2.025363                    0.999677      30.173852      87.907534       0.615440       0.419304      -1.059590       0.010531       0.002986      -0.000618       0.010963       0.008051      -0.021867       0.023390       0.023714      -0.006287      -0.038543       0.008329       0.030215              9.563641       8.136667      -3.644170      -0.415982      10.142590      -1.919908      10.411667           0.000147
          423              C       8.520969       3.818058       8.747863       0.166067      35.855771 0.40469224E+03  0.94032594E+04                                 9.770222                            6.931540      -0.066749       1.986743                    0.999690      26.992666      78.716600       0.592089       0.445211      -1.040122       0.033852      -0.031763       0.015191       0.048843      -0.006205      -0.012502       0.003298       0.003353       0.026978      -0.012934      -0.005519       0.018453             11.868254       7.936127      -3.178381       1.085120      11.379792      -5.926320      16.288844           0.000051
          424              C      -0.496213      -0.817576       8.310013      -0.154197      36.949887 0.47124528E+03  0.11319021E+05                                 9.692657                            7.254951       0.108046       2.001172                    0.999607      30.337363      88.525890       0.608823       0.418845      -1.061292       0.018384      -0.019887      -0.004668       0.027482       0.011493       0.001407       0.024540      -0.030899      -0.022513      -0.024156      -0.011997       0.036153             11.668351      16.332833      -5.710297       2.215239      11.618950       1.517512       7.053271          -0.000182
          425              C      -1.199907      14.359194       8.322176      -0.109756      38.231020 0.48385167E+03  0.11727465E+05                                10.012020                            7.428478      -0.030163       1.952382                    0.999616      30.478570      90.058922       0.590875       0.427680      -1.053185      -0.018054       0.007486      -0.020524       0.028341       0.013875       0.013225       0.021806       0.032343      -0.059323      -0.035962      -0.002702       0.038663             12.056943      15.399380      -5.652700       1.462163      13.648750       2.469582       7.122700           0.003856
          426              C       9.495207       0.645090      12.056057       0.098560      37.734436 0.43267926E+03  0.10169821E+05                                10.027011                            7.093431      -0.338504       1.904401                    0.998678      27.024456      77.923869       0.597559       0.436092      -1.050989       0.008923       0.008896      -0.022661       0.025928      -0.014550      -0.021628      -0.025567       0.009462       0.010987      -0.041751       0.013244       0.028507             12.635232       8.338603       4.158842      -2.144787      11.177805      -2.792202      18.389289           0.000013
          427              C       9.831080       1.178915      13.284467      -0.148921      37.088378 0.47799035E+03  0.11577358E+05                                 9.837933                            7.394494      -0.092002       1.943607                    0.997530      30.578139      91.018557       0.589504       0.428972      -1.049918      -0.016183      -0.014774       0.028736       0.036138       0.003245      -0.003318       0.001585       0.020098      -0.051980      -0.017846      -0.001628       0.019474             11.640387       7.515459       4.097036      -0.501009      11.027155      -0.722994      16.378547           0.000021
          428              C       9.431656       0.483786      14.452065      -0.114012      36.411542 0.45864457E+03  0.10985219E+05                                 9.659646                            7.215665      -0.084719       1.936918                    0.999492      30.338905      89.551759       0.600711       0.425704      -1.052829      -0.005628       0.003744      -0.036079       0.036707      -0.001051       0.005667       0.013615       0.007151       0.062119      -0.019316      -0.006868       0.026184             11.411604       7.952240       4.995349      -1.557346      12.106714      -2.182802      14.175857          -0.000092
          429              C       8.652994      -0.645284      14.391253      -0.063141      39.490248 0.45232180E+03  0.10646110E+05                                 9.990464                            7.012279       0.064543       2.017147                    0.999253      27.651036      77.290314       0.638352       0.407664      -1.079297       0.007694       0.022392      -0.043048       0.049129       0.003884       0.003510       0.003339      -0.015574       0.016875      -0.011937       0.001961       0.009976             12.578145       8.057393       4.995549      -2.303109      12.343134      -3.656798      17.333908          -0.000244
          430              C       8.287985      -1.139290      13.156761      -0.090905      35.797586 0.42858473E+03  0.10085493E+05                                 9.571132                            6.994585      -0.078306       1.950968                    0.999574      29.353733      85.680517       0.608033       0.428074      -1.052125       0.002145       0.027075      -0.002739       0.027297       0.001700       0.004232       0.003661      -0.007783      -0.071134      -0.024556       0.007947       0.016609             11.432136       7.623486       4.256593      -1.121164      10.941942      -2.417601      15.730981           0.000028
          431              C       8.716736      -0.509080      12.025651      -0.147838      36.151614 0.44182954E+03  0.10474167E+05                                 9.566357                            7.044146       0.043274       1.984162                    0.999174      30.022927      87.891434       0.613491       0.421147      -1.056669      -0.015102      -0.002759       0.029192       0.032982      -0.003051       0.014669       0.026329       0.016209       0.022713      -0.033517       0.003200       0.030317             11.455799       8.545902       5.015118      -1.748903      11.520474      -3.259209      14.301022          -0.000003
          432              C       8.140423      -1.343695      15.686557       0.666669      18.523192 0.18967768E+03  0.37002643E+04                                 6.597091                            4.976961      -0.086721       2.052387                    0.999311      21.186468      59.377302       0.641130       0.489715      -1.000921      -0.031662      -0.018407       0.025391       0.044565      -0.076696       0.017757       0.028655       0.081151      -0.268138      -0.106907      -0.024551       0.131458              7.806192       4.912425       2.223481      -1.231177       8.132945      -1.324051      10.373206           0.000285
          433              C       7.146500       6.587908       8.422516      -0.145751      35.558710 0.43294103E+03  0.10222744E+05                                 9.516809                            7.017884      -0.028289       1.968572                    0.999091      29.727055      87.166951       0.608069       0.426594      -1.052115      -0.027142       0.018812      -0.008442       0.034086       0.011079       0.006799      -0.024625       0.027897       0.009278      -0.036002       0.015775       0.020227             11.272478      12.388799      -4.976127       1.988715      12.765957       2.983171       8.662678          -0.000103
          434              C       6.119043       7.535409       8.446841      -0.099202      34.751462 0.42776450E+03  0.10046543E+05                                 9.308000                            6.929072      -0.015970       1.964893                    0.999713      29.497833      85.603632       0.619609       0.420898      -1.058141       0.005848      -0.023926      -0.021833       0.032914       0.013076      -0.014095       0.009229      -0.032649      -0.002073      -0.029847       0.007608       0.022239             10.959028      13.426195      -5.223233       2.590473      11.219247       1.820859       8.231641           0.000576
          435              C      -4.121437      10.419620      22.804647      -0.074199      48.421261 0.45405359E+03  0.10754417E+05                                11.420150                            7.092566      -0.028281       1.984307                    0.999296      28.268343      80.661263       0.622437       0.415462      -1.068471      -0.029606       0.026536      -0.000000       0.039757      -0.001928       0.026425       0.029481       0.000422      -0.141403      -0.065189       0.025506       0.039682             14.883343      14.502538      -6.973747      -2.484119      12.973257      -2.771399      17.174234           0.000510
          436              C       1.002545       5.826749      22.804647      -0.100719      46.705960 0.48848572E+03  0.11778257E+05                                11.198635                            7.392937       0.068447       2.016255                    0.999272      28.670705      82.426619       0.605429       0.419579      -1.066298       0.029176      -0.026154      -0.000000       0.039182      -0.009222       0.021030       0.023462       0.002022      -0.119380      -0.054937       0.025763       0.029174             14.168201      13.504848      -5.871521      -2.275168      12.217281      -2.538254      16.782474           0.000220
          437              C      -5.226969      11.410562      22.804647       0.106686      40.834660 0.45946069E+03  0.10934332E+05                                10.561034                            7.295295      -0.438079       1.868760                    0.998360      27.236952      78.360860       0.592507       0.434379      -1.054750       0.019279      -0.017281      -0.000000       0.025890      -0.022302      -0.012408      -0.013843       0.004890       0.012466      -0.033654       0.013296       0.020358             13.879180      17.803148      -8.591554       1.609340      15.919067       1.795402       7.915324           0.003231
          438              C      10.627198      -2.800290      22.804647      -0.058007      42.229662 0.50057386E+03  0.12130928E+05                                10.622856                            7.479431      -0.024921       1.981373                    0.999193      28.691637      82.411691       0.603087       0.419083      -1.067737       0.043671      -0.039144      -0.000000       0.058647       0.005282       0.005971       0.006662      -0.001158      -0.085001      -0.029953       0.008854       0.021099             13.607181      17.535755      -7.190162       2.056378      15.958998       2.294153       7.326790           0.002427
          439              C       9.491291      -1.782122      22.804647       0.649479      23.898417 0.23896811E+03  0.49406856E+04                                 7.835280                            5.600230      -0.229488       1.984370                    0.998928      22.637522      65.387620       0.601944       0.492156      -0.999333      -0.054566       0.048911       0.000000       0.073278       0.070489      -0.053803      -0.060025      -0.015458       0.130289      -0.092626      -0.034347       0.126973              9.633706      11.875084      -2.700280       1.682075      11.282968       1.876594       5.743065           0.010444
          440              C       2.165412       4.784416      22.804647       0.125449      33.806919 0.37615392E+03  0.85468731E+04                                 9.326242                            6.618402      -0.333622       1.916707                    0.998887      26.016107      74.031842       0.617295       0.436689      -1.049434      -0.021283       0.019076       0.000000       0.028581      -0.021825      -0.021717      -0.024229       0.004787      -0.008204      -0.045402       0.022078       0.023324             11.484550      13.440541      -5.525884       2.199279      12.228773       2.453609       8.784334           0.000557
          441              C       4.223344       2.939792      22.804647      -0.046558      38.353113 0.42415588E+03  0.98168835E+04                                 9.775252                            6.755956       0.087007       2.030921                    0.999335      27.059046      74.825601       0.655811       0.403533      -1.082833      -0.033768       0.030267       0.000001       0.045347       0.007308      -0.002392      -0.002669      -0.001603      -0.009926      -0.005698      -0.004276       0.009974             12.508081      15.481239      -7.412448       1.981683      13.855766       2.210854       8.187239           0.000070
          442              C       5.346670       1.932902      22.804647       0.677150      22.452973 0.23541364E+03  0.48202334E+04                                 7.497716                            5.534267      -0.230293       1.998686                    0.998893      21.646443      61.025042       0.613126       0.487888      -1.007488       0.059442      -0.053281       0.000000       0.079826       0.061172      -0.054671      -0.060992      -0.013414       0.158355      -0.087931      -0.038416       0.126347              9.105398      11.059084      -4.406806       1.277403      10.092713       1.425128       6.164398           0.002519
          443              C      13.391777      -0.077277       7.601549      -0.074195      48.420868 0.45404998E+03  0.10754306E+05                                11.420077                            7.092529      -0.028273       1.984311                    0.999296      28.268205      80.660651       0.622440       0.415461      -1.068472       0.029605      -0.026537      -0.000000       0.039758      -0.001926       0.026425       0.029480       0.000423      -0.141398      -0.065187       0.025504       0.039683             14.883233      14.502420      -6.973676      -2.484117      12.973150      -2.771366      17.174129           0.000512
          444              C       8.267795       4.515594       7.601549      -0.100715      46.705747 0.48848278E+03  0.11778168E+05                                11.198606                            7.392919       0.068438       2.016253                    0.999272      28.670603      82.426263       0.605430       0.419579      -1.066298      -0.029176       0.026152       0.000000       0.039181      -0.009219       0.021028       0.023460       0.002021      -0.119385      -0.054935       0.025763       0.029172             14.168162      13.504778      -5.871479      -2.275157      12.217225      -2.538263      16.782484           0.000219
          445              C      14.497309      -1.068219       7.601549       0.106685      40.834605 0.45946060E+03  0.10934326E+05                                10.561016                            7.295290      -0.438071       1.868763                    0.998360      27.236928      78.360711       0.592508       0.434378      -1.054750      -0.019279       0.017281      -0.000000       0.025891      -0.022303      -0.012408      -0.013843       0.004891       0.012464      -0.033654       0.013295       0.020359             13.879134      17.803067      -8.591499       1.609322      15.919026       1.795420       7.915309           0.003230
          446              C      -1.356858      13.142633       7.601549      -0.058008      42.229249 0.50057037E+03  0.12130805E+05                                10.622737                            7.479375      -0.024924       1.981371                    0.999193      28.691524      82.410857       0.603094       0.419080      -1.067741      -0.043670       0.039145      -0.000001       0.058646       0.005281       0.005972       0.006662      -0.001158      -0.084988      -0.029949       0.008852       0.021096             13.606990      17.535472      -7.190015       2.056331      15.958793       2.294139       7.326705           0.002424
          447              C      -0.220951      12.124465       7.601549       0.649480      23.898325 0.23896754E+03  0.49406583E+04                                 7.835197                            5.600183      -0.229470       1.984375                    0.998928      22.637342      65.386463       0.601954       0.492149      -0.999339       0.054566      -0.048910      -0.000001       0.073277       0.070489      -0.053802      -0.060024      -0.015459       0.130313      -0.092630      -0.034344       0.126974              9.633586      11.874944      -2.700206       1.682060      11.282814       1.876574       5.743001           0.010442
          448              C       7.104928       5.557927       7.601549       0.125447      33.806778 0.37615242E+03  0.85468260E+04                                 9.326203                            6.618380      -0.333605       1.916714                    0.998887      26.016025      74.031428       0.617297       0.436688      -1.049435       0.021282      -0.019076      -0.000000       0.028580      -0.021826      -0.021719      -0.024230       0.004786      -0.008209      -0.045404       0.022079       0.023325             11.484490      13.440463      -5.525836       2.199284      12.228696       2.453595       8.784311           0.000554
          449              C       5.046996       7.402550       7.601549      -0.046560      38.353002 0.42415473E+03  0.98168525E+04                                 9.775246                            6.755956       0.087002       2.030920                    0.999335      27.058995      74.825497       0.655809       0.403534      -1.082832       0.033767      -0.030267       0.000000       0.045346       0.007309      -0.002393      -0.002669      -0.001603      -0.009925      -0.005699      -0.004276       0.009975             12.508060      15.481201      -7.412410       1.981699      13.855731       2.210853       8.187248           0.000061
          450              C       3.923670       8.409441       7.601549       0.677150      22.452931 0.23541329E+03  0.48202244E+04                                 7.497708                            5.534264      -0.230290       1.998688                    0.998893      21.646414      61.024941       0.613126       0.487888      -1.007488      -0.059442       0.053279       0.000000       0.079825       0.061172      -0.054670      -0.060992      -0.013414       0.158355      -0.087931      -0.038416       0.126347              9.105381      11.059059      -4.406781       1.277413      10.092690       1.425123       6.164394           0.002514
          451              N      -2.894466       5.775122      18.787989      -0.257541      42.620797 0.60403782E+03  0.15304808E+05                                10.436215                            8.148683      -0.381561       1.873452                    0.999099      30.453547      88.730786       0.586409       0.412232      -1.074769      -0.014739       0.023359       0.038742       0.047580      -0.054790      -0.009911      -0.036521      -0.015356       0.086094      -0.079165       0.019329       0.059836             12.137032      10.107813      -3.634908      -0.519830      11.630929      -3.559789      14.672353           0.000522
          452              N      -0.869594       3.767049      18.638998      -0.264119      45.043470 0.61416979E+03  0.15571533E+05                                10.701202                            8.121344      -0.316843       1.891969                    0.999331      30.263106      87.197070       0.599880       0.402716      -1.084870       0.010672      -0.040577       0.024839       0.048758      -0.049135      -0.041159      -0.018186       0.013082       0.074808      -0.078610       0.021596       0.057014             12.539051      13.386381      -4.414345      -3.680631      10.216083      -1.462943      14.014688           0.004553
          453              N      -0.086830       4.781362      16.060553      -0.249053      43.653512 0.57948200E+03  0.14506209E+05                                10.522147                            7.914365      -0.340489       1.889054                    0.999331      29.932269      86.202884       0.603627       0.405344      -1.081156       0.036247      -0.005796      -0.026928       0.045526      -0.040095      -0.010706      -0.039506       0.004828       0.034311      -0.064058       0.014443       0.049615             12.450972      11.765841      -4.672806      -0.406330      11.559738      -4.171077      14.027338           0.003275
          454              N      -2.350873       6.508142      16.078796      -0.253015      42.066443 0.59759853E+03  0.15112328E+05                                10.453853                            8.202070      -0.424037       1.865874                    0.998361      30.334348      88.511785       0.573741       0.422152      -1.067608      -0.024383       0.015251      -0.036045       0.046113      -0.042568      -0.035809      -0.015115       0.025532       0.059444      -0.067748       0.015494       0.052254             12.167753      12.598770      -3.135200      -3.258708       9.064914      -0.776520      14.839575           0.001058
          455              N      -2.972656       8.692940      24.145560      -0.255899      43.732164 0.59130555E+03  0.14850140E+05                                10.481923                            7.959311      -0.340589       1.887228                    0.999284      29.938380      85.849458       0.607040       0.401763      -1.085526      -0.031805       0.015747       0.027151       0.044685      -0.048950      -0.007294      -0.037416       0.008899       0.054137      -0.070621       0.016003       0.054618             12.252805      10.628878      -4.408041      -0.486281      11.605125      -3.771827      14.524411           0.000115
          456              N      -0.798753       6.822202      24.130357      -0.259309      42.619037 0.60822882E+03  0.15423500E+05                                10.469359                            8.207494      -0.369377       1.880534                    0.998726      30.344660      88.184656       0.581574       0.415322      -1.073749       0.017300      -0.021084       0.030817       0.041152      -0.044822      -0.038707      -0.013391       0.023105       0.094063      -0.073696       0.014849       0.058847             12.150607      12.358778      -3.157787      -3.694240       9.598980      -0.652689      14.494063           0.000029
          457              N       0.629123       9.706172      26.821305      -0.257555      42.621702 0.60405230E+03  0.15305264E+05                                10.436341                            8.148768      -0.381548       1.873450                    0.999099      30.453957      88.732184       0.586407       0.412231      -1.074770      -0.024822       0.012105      -0.038740       0.047576      -0.051833      -0.035220      -0.013839       0.038739       0.086111      -0.079178       0.019342       0.059836             12.137190      12.400604      -3.383576      -3.481957       9.338395      -0.904764      14.672571           0.000508
          458              N       2.845927       7.912226      26.970296      -0.264137      45.044783 0.61418992E+03  0.15572173E+05                                10.701394                            8.121469      -0.316845       1.891963                    0.999331      30.263668      87.199092       0.599876       0.402715      -1.084871       0.041497      -0.006185      -0.024840       0.048758      -0.049396      -0.013600      -0.042903       0.008529       0.074820      -0.078627       0.021606       0.057021             12.539293      11.210476      -4.653042      -1.053106      12.392422      -3.818235      14.014980           0.004554
          459              N       1.922972       7.023573      29.548741      -0.249068      43.654690 0.57949893E+03  0.14506746E+05                                10.522340                            7.914486      -0.340491       1.889047                    0.999331      29.932783      86.204846       0.603621       0.405344      -1.081155       0.009714      -0.035396       0.026931       0.045525      -0.039672      -0.038106      -0.014953       0.012660       0.034318      -0.064068       0.014450       0.049618             12.451222      12.574951      -4.584221      -4.102029      10.751077      -0.858560      14.027637           0.003263
          460              N      -0.040283       9.085924      29.530498      -0.253033      42.067534 0.59761620E+03  0.15112883E+05                                10.454011                            8.202178      -0.424018       1.865874                    0.998361      30.334832      88.513449       0.573738       0.422150      -1.067609      -0.017814       0.022577       0.036047       0.046114      -0.044333      -0.011129      -0.037245      -0.006479       0.059467      -0.067763       0.015504       0.052259             12.167949       9.786398      -3.443639      -0.416746      11.877613      -3.323980      14.839836           0.001053
          461              N      -2.279835       9.465878      21.463734      -0.255899      43.732420 0.59130935E+03  0.14850278E+05                                10.482016                            7.959376      -0.340617       1.887220                    0.999284      29.938483      85.850220       0.607032       0.401767      -1.085522      -0.019119       0.029895      -0.027152       0.044682      -0.048745      -0.036398      -0.011329       0.012524       0.054148      -0.070618       0.016003       0.054615             12.252915      12.548795      -4.197589      -3.696366       9.685410      -0.894513      14.524541           0.000117
          462              N      -0.183304       7.508820      21.478937      -0.259308      42.618900 0.60822702E+03  0.15423439E+05                                10.469327                            8.207474      -0.369366       1.880538                    0.998726      30.344577      88.184304       0.581575       0.415322      -1.073750       0.022841      -0.014902      -0.030818       0.041153      -0.046259      -0.009092      -0.039934      -0.003132       0.094064      -0.073695       0.014849       0.058845             12.150563      10.315977      -3.381751      -0.246157      11.641710      -3.743351      14.494002           0.000030
          463              N      12.164806       4.567221      11.618207      -0.257661      42.627649 0.60414735E+03  0.15308331E+05                                10.437426                            8.149508      -0.381619       1.873390                    0.999099      30.456857      88.743613       0.586368       0.412241      -1.074759       0.014749      -0.023349      -0.038742       0.047578      -0.054821      -0.009935      -0.036523      -0.015348       0.086156      -0.079212       0.019368       0.059843             12.138536      10.109084      -3.635424      -0.520082      11.632250      -3.560164      14.674273           0.000538
          464              N      10.139934       6.575294      11.767198      -0.264252      45.051957 0.61430055E+03  0.15575723E+05                                10.702568                            8.122235      -0.316905       1.891903                    0.999331      30.266666      87.210620       0.599843       0.402718      -1.084865      -0.010675       0.040576      -0.024847       0.048762      -0.049171      -0.041172      -0.018216       0.013068       0.074849      -0.078665       0.021637       0.057028             12.540766      13.388159      -4.415086      -3.681098      10.217507      -1.463272      14.016632           0.004590
          465              N       9.357170       5.560981      14.345643      -0.249170      43.661046 0.57959378E+03  0.14509751E+05                                10.523400                            7.915168      -0.340516       1.889002                    0.999332      29.935482      86.215216       0.603590       0.405348      -1.081150      -0.036240       0.005809       0.026943       0.045530      -0.040115      -0.010729      -0.039516       0.004853       0.034334      -0.064096       0.014477       0.049619             12.452575      11.767393      -4.673495      -0.406548      11.561134      -4.171596      14.029199           0.003294
          466              N      11.621213       3.834201      14.327400      -0.253148      42.073231 0.59770860E+03  0.15115839E+05                                10.455014                            8.202871      -0.424042       1.865829                    0.998361      30.337535      88.523824       0.573707       0.422157      -1.067602       0.024389      -0.015244       0.036053       0.046120      -0.042602      -0.035806      -0.015139       0.025545       0.059511      -0.067796       0.015534       0.052262             12.169196      12.600187      -3.135644      -3.259021       9.065983      -0.776743      14.841418           0.001084
          467              N      12.242996       1.649403       6.260636      -0.255900      43.732332 0.59130822E+03  0.14850224E+05                                10.481947                            7.959328      -0.340589       1.887226                    0.999284      29.938460      85.849749       0.607039       0.401763      -1.085526       0.031806      -0.015747      -0.027152       0.044686      -0.048950      -0.007297      -0.037417       0.008898       0.054136      -0.070623       0.016005       0.054618             12.252829      10.628885      -4.408038      -0.486288      11.605131      -3.771834      14.524471           0.000120
          468              N      10.069093       3.520141       6.275839      -0.259308      42.619168 0.60823075E+03  0.15423570E+05                                10.469406                            8.207528      -0.369393       1.880527                    0.998726      30.344792      88.185280       0.581570       0.415325      -1.073747      -0.017297       0.021087      -0.030816       0.041152      -0.044821      -0.038710      -0.013394       0.023103       0.094051      -0.073697       0.014850       0.058847             12.150665      12.358797      -3.157772      -3.694274       9.598993      -0.652701      14.494205           0.000033
          469              N       8.641217       0.636171       3.584891      -0.257632      42.625881 0.60411952E+03  0.15307429E+05                                10.437091                            8.149281      -0.381595       1.873408                    0.999099      30.455981      88.740098       0.586381       0.412237      -1.074763       0.024819      -0.012112       0.038741       0.047577      -0.051849      -0.035220      -0.013853       0.038741       0.086140      -0.079202       0.019363       0.059839             12.138116      12.401484      -3.383882      -3.482167       9.339108      -0.904939      14.673756           0.000529
          470              N       6.424413       2.430117       3.435900      -0.264221      45.049813 0.61426773E+03  0.15574670E+05                                10.702219                            8.122010      -0.316887       1.891921                    0.999331      30.265768      87.207180       0.599852       0.402718      -1.084867      -0.041498       0.006188       0.024845       0.048761      -0.049410      -0.013613      -0.042908       0.008544       0.074837      -0.078651       0.021626       0.057025             12.540324      11.211438      -4.653499      -1.053283      12.393384      -3.818525      14.016151           0.004574
          471              N       7.347368       3.318770       0.857455      -0.249142      43.659187 0.57956604E+03  0.14508873E+05                                10.523092                            7.914970      -0.340513       1.889014                    0.999332      29.934689      86.212182       0.603599       0.405347      -1.081151      -0.009721       0.035394      -0.026939       0.045529      -0.039682      -0.038109      -0.014966       0.012651       0.034328      -0.064086       0.014468       0.049619             12.452181      12.575869      -4.584631      -4.102317      10.751917      -0.858729      14.028756           0.003281
          472              N       9.310623       1.256419       0.875698      -0.253118      42.071646 0.59768317E+03  0.15115026E+05                                10.454737                            8.202681      -0.424033       1.865842                    0.998361      30.336781      88.520948       0.573715       0.422155      -1.067604       0.017814      -0.022581      -0.036051       0.046118      -0.044350      -0.011141      -0.037242      -0.006476       0.059498      -0.067785       0.015524       0.052261             12.168848       9.787127      -3.443933      -0.416866      11.878431      -3.324182      14.840987           0.001070
          473              N      11.550175       0.876465       8.942462      -0.255901      43.732636 0.59131263E+03  0.14850383E+05                                10.482051                            7.959398      -0.340613       1.887220                    0.999284      29.938582      85.850603       0.607031       0.401767      -1.085522       0.019116      -0.029899       0.027151       0.044683      -0.048746      -0.036399      -0.011332       0.012528       0.054147      -0.070619       0.016004       0.054615             12.252957      12.548819      -4.197598      -3.696395       9.685429      -0.894504      14.524622           0.000122
          474              N       9.453644       2.833523       8.927259      -0.259307      42.619185 0.60823090E+03  0.15423579E+05                                10.469415                            8.207535      -0.369401       1.880524                    0.998726      30.344835      88.185483       0.581569       0.415325      -1.073746      -0.022849       0.014894       0.030815       0.041151      -0.046259      -0.009097      -0.039941      -0.003132       0.094047      -0.073698       0.014850       0.058848             12.150677      10.316031      -3.381760      -0.246171      11.641784      -3.743405      14.494217           0.000035
          475              O      10.616687       1.183867      25.309509      -0.815239      61.538613 0.99989602E+03  0.28217117E+05                                12.606944                           10.008663      -0.376762       1.850085                    0.997215      34.353587      99.519212       0.577723       0.375689      -1.120268       0.120734       0.016050      -0.054486       0.133429      -0.040831       0.007786       0.056167       0.004949      -0.161575      -0.089157       0.011376       0.077781             14.957292      18.412741       6.498280      -0.080320      13.065768      -0.771734      13.393366           0.008650
          476              O      -4.174207       2.325947      26.584137      -0.564230      31.042167 0.47536406E+03  0.11085336E+05                                 7.774359                            6.707742       0.585663       2.236748                    0.997397      27.436782      71.118142       0.739990       0.354942      -1.141808       0.027799       0.053218      -0.036854       0.070449      -0.067081       0.038768       0.040210      -0.047427      -0.014710      -0.100424       0.024987       0.075437              8.454837       6.117210       1.376160       1.001330       7.352755       0.878505      11.894547           0.002456
          477              O       5.136051      -1.997813      17.495725      -0.590004      38.413457 0.58863494E+03  0.14466004E+05                                 9.094527                            7.553249       0.253177       2.133800                    0.994678      27.968964      74.186656       0.685726       0.363457      -1.136172      -0.064609       0.024029      -0.014402       0.070421       0.046344      -0.054249       0.013190      -0.053084       0.018151      -0.087640       0.028454       0.059186             10.408528       8.537202      -1.230100       0.485507      15.021152       2.949492       7.667231          -0.000181
          478              O       6.114663      -0.685448      18.942756      -0.766079      53.821075 0.87032234E+03  0.23673766E+05                                11.453766                            9.293478      -0.120313       1.949265                    0.996480      32.584262      92.047375       0.605078       0.372141      -1.125263      -0.035145       0.071018      -0.109836       0.135435       0.082281      -0.013223      -0.032718       0.028588       0.099527      -0.102207       0.016312       0.085896             13.186418      14.442883      -0.484395       5.960009      10.298796       0.390482      14.817576           0.003584
          479              O       0.034140       8.069634       8.085008      -0.635557      33.876250 0.53496326E+03  0.12878127E+05                                 8.307095                            7.178052       0.260870       2.118286                    0.996731      28.571827      75.804598       0.704461       0.361177      -1.134280      -0.029291      -0.016446       0.076176       0.083254      -0.042950       0.028268       0.038089       0.032737      -0.057813      -0.075972       0.020319       0.055653              9.089394       8.105534       1.736754       1.682085       6.424079       0.315741      12.738570           0.000394
          480              O       1.281350       9.580402       9.004187      -0.770480      56.408972 0.87870213E+03  0.23994621E+05                                11.873374                            9.366917      -0.151170       1.931514                    0.997955      32.979018      93.797077       0.599033       0.374441      -1.121865      -0.060794      -0.090143       0.024963       0.111556      -0.043185      -0.005731      -0.009067       0.047128      -0.308921      -0.104055       0.003372       0.100683             14.448068      14.230873       7.354211      -2.851334      17.557175      -4.296993      11.556155           0.001750
          481              O       6.961152      11.194268      18.781299      -0.493683      31.650386 0.44598011E+03  0.10296794E+05                                 8.090006                            6.662173       0.364321       2.192139                    0.996265      26.441733      69.540053       0.710840       0.373205      -1.120866       0.034866      -0.072027       0.035662       0.087608       0.043677       0.023549       0.018350       0.067539       0.126748      -0.076668       0.008845       0.067823              9.187950      11.499597      -2.385027      -4.694690       6.367755       0.866342       9.696499           0.065871
          482              O       7.686517      12.281959      17.021997      -0.604976      33.106529 0.53754407E+03  0.13071314E+05                                 8.212980                            7.110062      -0.150666       1.998172                    0.996144      28.713188      78.816257       0.714228       0.352666      -1.130982       0.019701      -0.093953      -0.057529       0.111915       0.054367       0.009853      -0.116714       0.027199      -0.001427      -0.138233       0.018827       0.119406              9.031752       7.706242      -1.748672       0.744734      11.787355      -3.448993       7.601659           0.019771
          483              O       9.701010      -0.716430      23.420372      -0.676536      50.113573 0.74766398E+03  0.19623586E+05                                11.064821                            8.693164      -0.142325       1.966632                    0.994797      30.805698      86.113625       0.615678       0.379036      -1.117591       0.056595      -0.048412      -0.061491       0.096581       0.063998      -0.021861       0.000777      -0.045922      -0.002865      -0.072291       0.001755       0.070536             13.065033       9.887734      -0.923461       0.368693      20.170340       4.948292       9.137023           0.006579
          484              O       0.790379      11.101114       1.471660      -0.623885      35.449585 0.54442283E+03  0.13257252E+05                                 8.749439                            7.439778       0.115672       2.069461                    0.994348      28.969302      79.116659       0.659742       0.381254      -1.111121       0.064251      -0.010737      -0.074789       0.099181      -0.060552       0.065348      -0.023062      -0.026766      -0.258392      -0.115635      -0.006859       0.122494              9.573480       8.803214       1.471231       1.738463       6.261952      -0.142451      13.655273           0.009839
          485              O      -0.626701      10.152997       0.304062      -0.676113      38.942089 0.59838046E+03  0.14767974E+05                                 9.071281                            7.553760       0.488441       2.186093                    0.997173      28.906536      76.869805       0.694037       0.357586      -1.140654       0.034374       0.019191      -0.073165       0.083085      -0.014639       0.010954       0.016251       0.009404      -0.194930      -0.069414       0.021545       0.047869             10.311047      12.727423       4.093451      -0.783930       8.590770      -0.552008       9.614949          -0.000526
          486              O       6.353669       2.155918      23.531355      -0.694609      40.437640 0.65061914E+03  0.16422185E+05                                 9.364895                            7.924499       0.234752       2.082599                    0.997552      30.152659      81.501348       0.670431       0.361950      -1.135439      -0.081521       0.005910      -0.052900       0.097360       0.044524      -0.017430      -0.049757       0.037490       0.113422      -0.077462      -0.002320       0.079782             10.505038      15.018447      -2.350733       3.667672       7.513415      -0.200877       8.983251           0.000132
          487              O       6.665630      -3.224081      20.299785      -0.815239      61.540469 0.99993185E+03  0.28218433E+05                                12.607272                           10.008902      -0.376835       1.850059                    0.997215      34.354066      99.521731       0.577710       0.375694      -1.120263      -0.002803      -0.121767       0.054485       0.133431      -0.040414       0.054995       0.013866       0.012848      -0.161548      -0.089169       0.011376       0.077793             14.957713      11.721502       5.764732      -0.758445      19.757812      -0.163960      13.393825           0.008656
          488              O       3.918268      11.354221      19.025157      -0.564222      31.042100 0.47536253E+03  0.11085293E+05                                 7.774359                            6.707740       0.585649       2.236748                    0.997396      27.436658      71.117847       0.739989       0.354943      -1.141807      -0.049868      -0.033430       0.036849       0.070444      -0.060351       0.035743       0.042919       0.075372      -0.014712      -0.100424       0.024986       0.075438              8.454841       7.039902       1.477339       0.764132       6.430081       1.091112      11.894540           0.002471
          489              O       9.231013       2.570682      28.113569      -0.590008      38.413704 0.58863980E+03  0.14466151E+05                                 9.094563                            7.553280       0.253184       2.133799                    0.994678      27.969092      74.187028       0.685725       0.363457      -1.136172      -0.030930       0.061609       0.014402       0.070426       0.050993       0.019026      -0.052487       0.031738       0.018148      -0.087639       0.028455       0.059184             10.408567      15.210737      -0.498377       2.879016       8.347698       0.804088       7.667267          -0.000187
          490              O       8.033127       1.454862      26.666538      -0.766079      53.820428 0.87030868E+03  0.23673278E+05                                11.453628                            9.293367      -0.120229       1.949290                    0.996481      32.584129      92.046466       0.605086       0.372138      -1.125267      -0.074429       0.027193       0.109832       0.135433       0.077224      -0.031085      -0.016703      -0.063581       0.099508      -0.102205       0.016314       0.085891             13.186250      10.452809      -0.921820      -0.261443      14.288527       5.967011      14.817413           0.003576
          491              O       3.837527      12.312836       7.118090      -0.635553      33.876039 0.53495905E+03  0.12878000E+05                                 8.307062                            7.178026       0.260885       2.118294                    0.996731      28.571706      75.804193       0.704462       0.361178      -1.134280       0.013156       0.030909      -0.076173       0.083252      -0.045476       0.034783       0.032250      -0.013346      -0.057810      -0.075973       0.020320       0.055653              9.089358       6.067702       1.513310       0.130535       8.461850       1.706473      12.738520           0.000392
          492              O       2.471694      10.908395       6.198911      -0.770483      56.409545 0.87871370E+03  0.23995022E+05                                11.873463                            9.366987      -0.151179       1.931509                    0.997955      32.979193      93.797821       0.599030       0.374441      -1.121865       0.082982       0.070258      -0.024959       0.111557      -0.047265      -0.008392      -0.006685      -0.027299      -0.308923      -0.104057       0.003372       0.100684             14.448181      15.924237       7.539919      -3.960663      15.864039      -3.302715      11.556268           0.001745
          493              O      -3.683558      -0.681375      26.827995      -0.493694      31.649387 0.44596359E+03  0.10296298E+05                                 8.089777                            6.662005       0.364454       2.192184                    0.996265      26.441457      69.538515       0.710858       0.373200      -1.120872       0.075394      -0.026813      -0.035665       0.087608       0.035328       0.015683       0.025412      -0.084843       0.126742      -0.076664       0.008837       0.067828              9.187669       6.945306      -2.884247       1.372822      10.921488      -4.572130       9.696213           0.065878
          494              O      -4.685711      -1.520968      28.587297      -0.604979      33.105152 0.53751723E+03  0.13070444E+05                                 8.212667                            7.109825      -0.150483       1.998238                    0.996145      28.712456      78.812525       0.714252       0.352660      -1.130991       0.095541      -0.009345       0.057518       0.111909       0.050140      -0.117072      -0.002919      -0.050095      -0.001433      -0.138214       0.018822       0.119392              9.031383      12.117248      -1.264910      -3.509460       7.375506       0.364381       7.601393           0.019754
          495              O       8.454805      -2.106743      22.188922      -0.676540      50.115176 0.74769291E+03  0.19624559E+05                                11.065104                            8.693373      -0.142401       1.966603                    0.994798      30.806135      86.115661       0.615665       0.379040      -1.117587       0.054290      -0.050984       0.061495       0.096584       0.067455       0.003163      -0.021645       0.017095      -0.002914      -0.072288       0.001745       0.070543             13.065386      20.248856       0.212461       4.878764       9.810055       0.905826       9.137247           0.006581
          496              O       0.906530      11.230696      13.731438      -0.623892      35.449925 0.54442950E+03  0.13257457E+05                                 8.749497                            7.439826       0.115659       2.069454                    0.994348      28.969469      79.117277       0.659739       0.381255      -1.111121       0.017684      -0.062704       0.074791       0.099188      -0.056211      -0.030049       0.062447       0.052368      -0.258383      -0.115635      -0.006858       0.122492              9.573544       5.973384       1.160948      -0.331083       9.091883       1.712591      13.655366           0.009851
          497              O       1.694548      12.742671      14.899036      -0.676117      38.941987 0.59837884E+03  0.14767921E+05                                 9.071258                            7.553744       0.488463       2.186100                    0.997173      28.906524      76.869684       0.694038       0.357585      -1.140655      -0.015327      -0.036263       0.073170       0.083089      -0.015312       0.014962       0.012661      -0.002837      -0.194935      -0.069417       0.021545       0.047872             10.311017       7.752908       3.548001      -0.463256      13.565236      -0.839422       9.614909          -0.000518
          498              O       5.234736       0.907595      22.077939      -0.694607      40.437599 0.65061779E+03  0.16422143E+05                                 9.364893                            7.924492       0.234756       2.082602                    0.997552      30.152605      81.501184       0.670431       0.361950      -1.135439      -0.014760       0.080390       0.052899       0.097359       0.039405      -0.047561      -0.022749      -0.055895       0.113424      -0.077463      -0.002319       0.079782             10.505045       8.111945      -3.108010      -0.599445      14.419940       3.623947       8.983250           0.000135
          499              O      -1.346347       9.158476       5.096687      -0.815232      61.537530 0.99987483E+03  0.28216352E+05                                12.606771                           10.008536      -0.376741       1.850095                    0.997215      34.353269      99.517789       0.577729       0.375687      -1.120270      -0.120733      -0.016045       0.054482       0.133425      -0.040826       0.007785       0.056162       0.004941      -0.161583      -0.089153       0.011375       0.077777             14.957077      18.412500       6.498190      -0.080362      13.065585      -0.771733      13.393147           0.008652
          500              O      13.444547       8.016396       3.822059      -0.564228      31.041941 0.47535984E+03  0.11085210E+05                                 7.774310                            6.707704       0.585674       2.236752                    0.997397      27.436724      71.117844       0.739994       0.354941      -1.141809      -0.027796      -0.053214       0.036853       0.070445      -0.067080       0.038766       0.040208      -0.047429      -0.014700      -0.100422       0.024987       0.075435              8.454782       6.117174       1.376144       1.001316       7.352692       0.878498      11.894480           0.002443
          501              O       4.134289      12.340156      12.910471      -0.590031      38.413767 0.58864119E+03  0.14466188E+05                                 9.094555                            7.553273       0.253244       2.133816                    0.994678      27.969172      74.187147       0.685728       0.363455      -1.136174       0.064616      -0.024033       0.014402       0.070429       0.046344      -0.054251       0.013192      -0.053084       0.018148      -0.087641       0.028456       0.059186             10.408562       8.537214      -1.230123       0.485505      15.021209       2.949498       7.667264          -0.000184
          502              O       3.155677      11.027791      11.463440      -0.766092      53.819569 0.87029127E+03  0.23672666E+05                                11.453475                            9.293245      -0.120180       1.949309                    0.996480      32.583867      92.045202       0.605093       0.372136      -1.125269       0.035142      -0.071019       0.109834       0.135433       0.082273      -0.013215      -0.032722       0.028619       0.099500      -0.102201       0.016312       0.085888             13.186068      14.442535      -0.484334       5.959893      10.298460       0.390458      14.817210           0.003582
          503              O       9.236200       2.272709      22.321188      -0.635558      33.876359 0.53496482E+03  0.12878175E+05                                 8.307114                            7.178061       0.260870       2.118286                    0.996731      28.571859      75.804724       0.704460       0.361177      -1.134280       0.029293       0.016446      -0.076178       0.083256      -0.042949       0.028268       0.038089       0.032735      -0.057815      -0.075972       0.020319       0.055652              9.089423       8.105542       1.736761       1.682106       6.424103       0.315750      12.738624           0.000412
          504              O       7.988990       0.761941      21.402009      -0.770484      56.410973 0.87873933E+03  0.23995936E+05                                11.873738                            9.367185      -0.151237       1.931490                    0.997955      32.979505      93.799623       0.599017       0.374446      -1.121859       0.060795       0.090146      -0.024960       0.111559      -0.043181      -0.005726      -0.009078       0.047141      -0.308924      -0.104058       0.003374       0.100683             14.448550      14.231265       7.354448      -2.851445      17.557788      -4.297191      11.556596           0.001751
          505              O       2.309188      -0.851925      11.624897      -0.493682      31.648865 0.44595422E+03  0.10296020E+05                                 8.089664                            6.661917       0.364494       2.192199                    0.996266      26.441299      69.537718       0.710866       0.373198      -1.120874      -0.034876       0.072022      -0.035665       0.087610       0.043683       0.023549       0.018360       0.067502       0.126735      -0.076660       0.008835       0.067824              9.187532      11.499049      -2.384883      -4.694440       6.367471       0.866301       9.696077           0.065865
          506              O       1.583823      -1.939616      13.384199      -0.604981      33.105439 0.53752275E+03  0.13070606E+05                                 8.212726                            7.109877      -0.150457       1.998242                    0.996145      28.712582      78.812833       0.714247       0.352662      -1.130990      -0.019702       0.093953       0.057517       0.111909       0.054376       0.009860      -0.116686       0.027177      -0.001406      -0.138208       0.018821       0.119386              9.031458       7.705989      -1.748668       0.744734      11.786925      -3.448877       7.601458           0.019772
          507              O      -0.430670      11.058773       6.985824      -0.676536      50.113011 0.74765527E+03  0.19623288E+05                                11.064714                            8.693099      -0.142303       1.966640                    0.994797      30.805580      86.112966       0.615682       0.379035      -1.117593      -0.056595       0.048412       0.061488       0.096579       0.063998      -0.021862       0.000776      -0.045924      -0.002845      -0.072293       0.001760       0.070533             13.064887       9.887645      -0.923453       0.368670      20.170103       4.948201       9.136911           0.006581
          508              O       8.479961      -0.758771      28.934536      -0.623891      35.450396 0.54443900E+03  0.13257756E+05                                 8.749607                            7.439919       0.115621       2.069441                    0.994348      28.969579      79.117970       0.659731       0.381258      -1.111118      -0.064255       0.010737       0.074792       0.099186      -0.060549       0.065354      -0.023067      -0.026762      -0.258412      -0.115644      -0.006854       0.122499              9.573674       8.803419       1.471267       1.738466       6.262063      -0.142475      13.655540           0.009831
          509              O       9.897041       0.189346      30.102134      -0.676116      38.942236 0.59838337E+03  0.14768066E+05                                 9.071311                            7.553784       0.488433       2.186090                    0.997173      28.906584      76.870030       0.694035       0.357586      -1.140654      -0.034374      -0.019193       0.073167       0.083086      -0.014643       0.010955       0.016252       0.009403      -0.194932      -0.069415       0.021542       0.047873             10.311086      12.727482       4.093458      -0.783933       8.590790      -0.551994       9.614985          -0.000531
          510              O       2.916671       8.186425       6.874841      -0.694610      40.437615 0.65061854E+03  0.16422166E+05                                 9.364892                            7.924495       0.234760       2.082602                    0.997552      30.152644      81.501289       0.670431       0.361950      -1.135439       0.081520      -0.005911       0.052900       0.097360       0.044524      -0.017430      -0.049758       0.037491       0.113421      -0.077462      -0.002320       0.079782             10.505034      15.018449      -2.350721       3.667680       7.513407      -0.200878       8.983247           0.000121
          511              O       2.604710      13.566424      10.106411      -0.815235      61.537089 0.99986723E+03  0.28216071E+05                                12.606699                           10.008489      -0.376723       1.850102                    0.997215      34.353142      99.517165       0.577731       0.375687      -1.120271       0.002794       0.121758      -0.054484       0.133422      -0.040386       0.054979       0.013858       0.012871      -0.161595      -0.089152       0.011378       0.077774             14.956977      11.720973       5.764454      -0.758365      19.756922      -0.163979      13.393036           0.008646
          512              O       5.352072      -1.011878      11.381039      -0.564236      31.041794 0.47535708E+03  0.11085124E+05                                 7.774266                            6.707667       0.585698       2.236758                    0.997397      27.436763      71.117779       0.739999       0.354940      -1.141811       0.049873       0.033430      -0.036853       0.070449      -0.060351       0.035745       0.042920       0.075370      -0.014696      -0.100426       0.024990       0.075436              8.454731       7.039788       1.477291       0.764133       6.429997       1.091096      11.894408           0.002461
          513              O       0.039327       7.771661       2.292627      -0.590004      38.413398 0.58863409E+03  0.14465972E+05                                 9.094505                            7.553235       0.253198       2.133806                    0.994678      27.968986      74.186589       0.685728       0.363456      -1.136173       0.030929      -0.061606      -0.014402       0.070423       0.050992       0.019028      -0.052487       0.031741       0.018145      -0.087639       0.028457       0.059182             10.408499      15.210646      -0.498372       2.878996       8.347631       0.804079       7.667220          -0.000190
          514              O       1.237213       8.887481       3.739658      -0.766076      53.820024 0.87030071E+03  0.23672999E+05                                11.453557                            9.293313      -0.120216       1.949296                    0.996481      32.584005      92.045894       0.605089       0.372137      -1.125268       0.074426      -0.027192      -0.109832       0.135432       0.077220      -0.031085      -0.016702      -0.063585       0.099502      -0.102201       0.016314       0.085888             13.186161      10.452739      -0.921813      -0.261443      14.288444       5.966972      14.817301           0.003576
          515              O       5.432813      -1.970493      23.288106      -0.635556      33.876194 0.53496190E+03  0.12878086E+05                                 8.307085                            7.178042       0.260881       2.118291                    0.996732      28.571785      75.804449       0.704462       0.361177      -1.134280      -0.013155      -0.030910       0.076176       0.083254      -0.045475       0.034782       0.032251      -0.013344      -0.057814      -0.075972       0.020319       0.055653              9.089391       6.067726       1.513309       0.130510       8.461855       1.706478      12.738590           0.000409
          516              O       6.798646      -0.566052      24.207285      -0.770483      56.409848 0.87871946E+03  0.23995227E+05                                11.873523                            9.367032      -0.151194       1.931504                    0.997955      32.979255      93.798199       0.599027       0.374442      -1.121863      -0.082982      -0.070259       0.024960       0.111558      -0.047265      -0.008394      -0.006684      -0.027302      -0.308920      -0.104056       0.003372       0.100684             14.448268      15.924331       7.539945      -3.960725      15.864094      -3.302742      11.556380           0.001747
          517              O      12.953898      11.023718       3.578201      -0.493692      31.648285 0.44594540E+03  0.10295763E+05                                 8.089567                            6.661849       0.364491       2.192205                    0.996265      26.440999      69.536710       0.710870       0.373198      -1.120875      -0.075386       0.026808       0.035669       0.087601       0.035332       0.015696       0.025419      -0.084842       0.126752      -0.076668       0.008827       0.067841              9.187414       6.945117      -2.884146       1.372779      10.921180      -4.571977       9.695944           0.065860
          518              O      13.956051      11.863311       1.818899      -0.604971      33.103785 0.53749060E+03  0.13069601E+05                                 8.212382                            7.109604      -0.150399       1.998276                    0.996145      28.711735      78.809285       0.714272       0.352656      -1.130998      -0.095539       0.009340      -0.057511       0.111904       0.050151      -0.117062      -0.002911      -0.050074      -0.001467      -0.138206       0.018819       0.119386              9.031048      12.116764      -1.264830      -3.509307       7.375247       0.364371       7.601134           0.019760
          519              O       0.815535      12.449086       8.217274      -0.676534      50.112722 0.74765035E+03  0.19623122E+05                                11.064662                            8.693061      -0.142293       1.966643                    0.994798      30.805508      86.112622       0.615685       0.379034      -1.117593      -0.054292       0.050982      -0.061485       0.096578       0.067454       0.003154      -0.021651       0.017100      -0.002829      -0.072299       0.001765       0.070533             13.064821      20.247951       0.212517       4.878507       9.809644       0.905785       9.136866           0.006576
          520              O       8.363810      -0.888353      16.674758      -0.623890      35.451794 0.54446699E+03  0.13258633E+05                                 8.749914                            7.440175       0.115479       2.069394                    0.994347      28.969991      79.120159       0.659710       0.381264      -1.111111      -0.017684       0.062701      -0.074796       0.099189      -0.056207      -0.030070       0.062458       0.052363      -0.258456      -0.115661      -0.006849       0.122510              9.574026       5.973646       1.161029      -0.331156       9.092407       1.712574      13.656024           0.009849
          521              O       7.575792      -2.400328      15.507160      -0.676105      38.942034 0.59837926E+03  0.14767943E+05                                 9.071287                            7.553763       0.488404       2.186084                    0.997172      28.906439      76.869660       0.694035       0.357587      -1.140653       0.015331       0.036258      -0.073163       0.083081      -0.015317       0.014961       0.012661      -0.002831      -0.194939      -0.069418       0.021541       0.047877             10.311061       7.752916       3.548003      -0.463240      13.565302      -0.839412       9.614964          -0.000522
          522              O       4.035604       9.434748       8.328257      -0.694606      40.437426 0.65061497E+03  0.16422053E+05                                 9.364867                            7.924477       0.234761       2.082605                    0.997552      30.152538      81.500950       0.670431       0.361950      -1.135439       0.014761      -0.080389      -0.052898       0.097358       0.039406      -0.047561      -0.022748      -0.055898       0.113422      -0.077464      -0.002317       0.079781             10.505002       8.111901      -3.107968      -0.599417      14.419882       3.623920       8.983223           0.000122

******************************************************
Auxiliary information for the entire system
The total spin magnetic moment of the unit cell is   3.178370
The total net atomic charge of the unit cell is   -0.000000
Accuracy of reproducing the electrostatic potential in the unit cell:
  The inner radius (bohr) =    5.0000
  The outer radius (bohr) =   12.0000
  Valid grid points have density less than (e/(bohr^3)) =    0.0001
  The number of valid grid points were=       233136
  The rms potential error without charges in kcal/mol is=      4.65750
  The rms potential error with partial charges in kcal/mol is=      1.53521
  The RRMSE value at monopole order=      0.32962
  The rms potential error with partial charges and cloud penetration in kcal/mol is=      1.53720
  The RRMSE value at monopole order with cloud penetration is=      0.33005
  The rms potential error with partial charges and atomic dipoles in kcal/mol is=      0.56103
  The RRMSE value at dipole order=      0.12046
  The rms potential error with partial charges, atomic dipoles and cloud penetration in kcal/mol is=      0.54970
  The RRMSE value at dipole order with cloud penetration=      0.11802

******************************************************
The electron densities and ab initio electrostatic potential were computed in VASP using the PBE functional and
projector augmented wave method. See the main text of the journal article for a description of computational details.
The atomic charges, dipoles, and quadrupoles were computed with the DDEC6 method as described in
(a) T. A. Manz and N. Gabaldon Limas, RSC Adv. 6 (2016) 47771-47801 DOI: 10.1039/c6ra04656h
(b) N. Gabaldon Limas and T. A. Manz, RSC Adv. 8 (2018) 2678-2707 DOI: 10.1039/c7ra11829e.
For each atom in the material, the electron cloud parameters were fit to the spherically averaged atom-in-material
electron density using radial positions for which this density was between 10^-4 and 10^-2 electrons per cubic bohr.
The polarizabilities, dispersion coefficients, and quantum Drude oscillator (QDO) parameters were fit using the MCLF method.
The magnetic structure of the system was optimized in VASP from the default ferromagnetic initial guess using spin polarization.
The atomic spin moments (ASMs) were computed on this optimized magnetic structure using the DDEC6 partition as inputs
to the method of T. A. Manz and D. S. Sholl, J. Chem. Theory Comput. 7 (2011) 4146-4164 DOI: 10.1021/ct200539n.
The RMSE and RRMSE were computed using a uniform grid with Ewald summation.
