# Supplementary material for: A collection of forcefield precursors for metal–organic frameworks
Source: RSC Adv. 2019 Nov 13;9(63):36492–507. doi: 10.1039/c9ra07327b (PMC9075174; doi:10.1039/c9ra07327b)
Supplement: RA-009-C9RA07327B-s4869 [file RA-009-C9RA07327B-s4869.xyz]

  262
jmolscript: load "" {1 1 1} spacegroup "x,y,z" unitcell [{     16.131200     0.000000     0.000000 }, {     -5.512698    15.160006     0.000000 }, {      6.041505     7.067228    13.348513 }]
Ni     8.065600     0.000000     0.000000     0.575248
Ni     8.330003    11.113617     6.674257     0.575364
Ni    11.086352     3.533614     6.674257     0.579467
Ni     0.000000     0.000000     0.000000     0.579557
H      8.347232     1.764226     2.891288     0.127476
H      7.110945     2.650497     3.222331     0.123830
H      5.832011     1.033445     1.926190     0.047271
H     16.430966     8.515039    12.025675     0.101577
H     15.798038     9.028400    10.678810     0.089259
H     13.885466     9.809873    11.902869     0.118505
H     15.194262    10.526958    12.415452     0.094792
H      5.992517     3.976199     1.210710     0.161528
H      5.818927     2.531774     0.630050     0.168780
H     12.592949    10.699381    13.136272     0.170201
H      9.360866     3.811137     2.153115     0.162495
H      8.049714     4.663974     2.269247     0.163727
H      8.814786     4.586813     0.903694     0.165697
H      0.112538    14.740655     3.852381     0.157447
H     -0.142391    16.256990     4.159397     0.152734
H      1.229485    15.601159     4.538494     0.166179
H      3.443980    18.104097     9.214479     0.128095
H      2.721231    16.725698     9.125043     0.126427
H      3.037043    16.954163     6.670252     0.054206
H      8.093576    18.679917     8.412233     0.097774
H      8.966826    17.609532     7.664716     0.093932
H      7.139360    16.173320     7.580621     0.114482
H      7.460403    16.556338     9.074319     0.089982
H      4.190312    15.653788    10.568018     0.166468
H      4.845619    17.059090    10.805621     0.164776
H      5.743131    15.827090    10.437202     0.154478
H      4.348299    15.454970     7.160142     0.171448
H      4.089121    14.669344     8.490989     0.165643
H      5.556851    14.904500     7.993090     0.158533
H      1.055179    18.346849     8.143928     0.162524
H      0.856944    17.023633     7.328334     0.156361
H      1.024222    18.388857     6.576812     0.155799
H      9.354626     1.971538     0.671430     0.266786
H      2.520235    14.615711     2.448117     0.265225
H      5.902416    18.099547     9.036943     0.264700
H      8.872997     4.326903     7.551254     0.266832
H      9.891743    11.981168     3.782969     0.127474
H     11.147143    11.122185     3.451925     0.123833
H     10.064523     9.367652     4.748066     0.047267
H      8.896499    13.792360     7.997094     0.101580
H      9.595261    13.372991     9.343959     0.089288
H     10.983280    11.842614     8.119900     0.118509
H     11.209918    13.317665     7.607318     0.094807
H     12.775260    10.524163     5.463546     0.161531
H     11.477126     9.867411     6.044207     0.168815
H     12.260930    10.931882     6.886498     0.170208
H     11.469023    13.633299     4.521141     0.162492
H     12.718589    12.692533     4.405009     0.163731
H     12.384628    13.385191     5.770562     0.165698
H      8.769842     8.676823     2.821876     0.157456
H     10.282001     8.955433     2.514860     0.152750
H      9.196825    10.020584     2.135762     0.166172
H      0.702554    20.024284    10.808291     0.128118
H     15.785336    18.873994    10.897726     0.126462
H      9.850636    12.181669     0.004005     0.054013
H      5.167451     9.430732    11.610537     0.097772
H     19.994290     9.885621    12.358053     0.093934
H     19.269068     7.677368    12.442149     0.114484
H     19.519301     8.109957    10.948450     0.089972
H     14.275905    19.888295     9.454752     0.166460
H      4.754149     5.824389     9.217148     0.164775
H     19.420809     6.246845     9.585567     0.154483
H     14.035093    19.968866    12.862627     0.171435
H     13.385328    19.456796    11.531780     0.165651
H     13.104747    20.916528    12.029680     0.158536
H      1.747052    17.862275    11.878842     0.162572
H     16.702453    17.223786    12.694436     0.156399
H     11.886818    10.780327     0.097444     0.155840
H      9.742324    12.998784     6.002826     0.266789
H      7.829622    10.896880     4.226139     0.265224
H      5.370828     7.173149    10.985826     0.264702
H      2.030723    20.418225    12.471516     0.266836
H      8.312775    20.463008    10.457225     0.127476
H      9.549062    19.576737    10.126182     0.123830
H     16.340694     6.033783    11.422323     0.047271
H      0.229041    13.712195     1.322838     0.101577
H      0.861969    13.198834     2.669703     0.089259
H      2.774541    12.417361     1.445644     0.118505
H      1.465745    11.700276     0.933061     0.094792
H     10.667490    18.251035    12.137803     0.161528
H     10.841080    19.695460    12.718463     0.168780
H      4.067058    11.527853     0.212241     0.170201
H      7.299141    18.416097    11.195398     0.162496
H      8.610293    17.563260    11.079266     0.163727
H      7.845221    17.640421    12.444819     0.165697
H     16.547469     7.486579     9.496132     0.157448
H     16.802398     5.970244     9.189116     0.152734
H     15.430522     6.626075     8.810019     0.166179
H     13.216027     4.123137     4.134034     0.128095
H     13.938776     5.501536     4.223470     0.126427
H     13.622964     5.273071     6.678261     0.054206
H      8.566431     3.547317     4.936280     0.097774
H      7.693181     4.617702     5.683797     0.093931
H      9.520647     6.053914     5.767892     0.114482
H      9.199604     5.670896     4.274194     0.089982
H     12.469695     6.573446     2.780495     0.166467
H     11.814388     5.168144     2.542892     0.164776
H     10.916876     6.400144     2.911311     0.154478
H     12.311708     6.772264     6.188371     0.171448
H     12.570886     7.557890     4.857524     0.165643
H     11.103156     7.322734     5.355423     0.158533
H     15.604828     3.880385     5.204585     0.162524
H     15.803063     5.203601     6.020179     0.156361
H     15.635785     3.838377     6.771701     0.155799
H      7.305381    20.255696    12.677083     0.266786
H     14.139772     7.611523    10.900396     0.265225
H     10.757591     4.127687     4.311570     0.264700
H      7.787010    17.900331     5.797259     0.266832
H      6.768264    10.246066     9.565544     0.127474
H      5.512864    11.105049     9.896588     0.123833
H      6.595484    12.859582     8.600447     0.047267
H      7.763508     8.434874     5.351419     0.101580
H      7.064746     8.854243     4.004554     0.089288
H      5.676727    10.384620     5.228613     0.118509
H      5.450089     8.909569     5.741195     0.094807
H      3.884747    11.703071     7.884967     0.161531
H      5.182881    12.359823     7.304306     0.168815
H      4.399077    11.295352     6.462015     0.170208
H      5.190984     8.593935     8.827372     0.162492
H      3.941418     9.534701     8.943504     0.163731
H      4.275379     8.842043     7.577951     0.165698
H      7.890165    13.550411    10.526637     0.157456
H      6.378006    13.271801    10.833653     0.152750
H      7.463182    12.206650    11.212751     0.166172
H     15.957453     2.202950     2.540222     0.128118
H      0.874671     3.353240     2.450787     0.126462
H      0.767866     2.978337    -0.004005     0.054013
H     11.492556    12.796502     1.737976     0.097772
H     -3.334283    12.341613     0.990460     0.093934
H     -2.609061    14.549866     0.906364     0.114484
H     -2.859294    14.117277     2.400063     0.089972
H      2.384102     2.338939     3.893761     0.166460
H     11.905858    16.402845     4.131365     0.164775
H     -2.760802    15.980389     3.762946     0.154483
H      2.624914     2.258368     0.485886     0.171435
H      3.274679     2.770438     1.816733     0.165651
H      3.555260     1.310706     1.318833     0.158536
H     14.912955     4.364959     1.469671     0.162572
H     -0.042446     5.003448     0.654077     0.156399
H      4.773189    11.446907    13.251069     0.155839
H      6.917683     9.228450     7.345687     0.266789
H      8.830385    11.330354     9.122374     0.265224
H     11.289179    15.054085     2.362687     0.264702
H     14.629284     1.809009     0.876997     0.266836
W     10.108177     7.505141    10.011385     0.464564
W      6.551830    14.722093     3.337128     0.464564
C     11.419446     7.431174    11.707981     0.007942
C     10.949272     6.045320     8.675199     0.004830
C      4.381523    20.755705    10.987161    -0.004678
C     12.030269     8.259737     9.318597    -0.003404
C      7.744997     2.879778     1.298810     0.374857
C      7.483281     2.050734     2.556240    -0.341888
C      1.079873    15.986142     2.508186     0.211665
C     15.594290     8.673974    11.558477    -0.075803
C     14.741850     9.673290    12.340700    -0.076103
C      6.400548     3.292681     0.672765    -0.552471
C      8.567502     4.097918     1.692591    -0.561725
C      0.516802    15.612230     3.895096    -0.529050
C      4.731933    16.573764     8.818028     0.385820
C      3.386358    17.285747     8.693887    -0.348549
C      2.828688    17.669563     7.305641     0.212030
C      8.068283    17.969988     7.752816    -0.088296
C      7.161249    16.901452     8.220014    -0.081256
C      4.891595    16.249528    10.293038    -0.571852
C      4.676607    15.283775     8.045149    -0.550834
C      1.296403    17.877336     7.343017    -0.532231
C      9.590536     8.712166     8.314789     0.007979
C      8.448821     7.796731    11.347571     0.004802
C      8.386806     6.651519     9.035608    -0.004703
C     10.160490     9.569396    10.704173    -0.003421
C     11.145954    11.796440     5.375446     0.374835
C     10.456253    11.267147     4.118016    -0.341894
C      9.609775    10.011569     4.166071     0.211664
C      9.331796    13.060377     8.464292    -0.075811
C     10.562254    12.600757     7.682069    -0.076105
C     11.993457    10.674049     6.001491    -0.552492
C     12.009668    12.985710     4.981665    -0.561711
C      9.450789     9.354600     2.779160    -0.529026
C     14.955412    20.711721    11.204742     0.385844
C     16.084369    19.690474    11.328883    -0.348725
C     16.635668    19.297561    12.717128     0.212482
C     20.640113     9.164357    12.269953    -0.088304
C     19.945877     7.946764    11.802755    -0.081208
C     20.108820     5.590943     9.729731    -0.571857
C     13.762002    20.218893    11.977621    -0.550809
C     17.354576    17.928532    12.679752    -0.532449
C      5.240561    14.796060     1.640532     0.007942
C      5.710735    16.181914     4.673314     0.004830
C     12.278484     1.471529     2.361352    -0.004678
C      4.629738    13.967497     4.029916    -0.003404
C      8.915010    19.347456    12.049703     0.374857
C      9.176726    20.176500    10.792273    -0.341888
C     15.580134     6.241092    10.840327     0.211665
C      1.065717    13.553260     1.790036    -0.075803
C      1.918157    12.553944     1.007813    -0.076103
C     10.259459    18.934553    12.675748    -0.552471
C      8.092505    18.129316    11.655922    -0.561725
C     16.143205     6.615004     9.453417    -0.529050
C     11.928074     5.653470     4.530485     0.385820
C     13.273649     4.941487     4.654626    -0.348549
C     13.831319     4.557671     6.042872     0.212030
C      8.591724     4.257246     5.595697    -0.088295
C      9.498758     5.325782     5.128499    -0.081256
C     11.768412     5.977706     3.055475    -0.571852
C     11.983400     6.943459     5.303364    -0.550833
C     15.363604     4.349898     6.005496    -0.532231
C      7.069471    13.515068     5.033724     0.007979
C      8.211186    14.430503     2.000942     0.004802
C      8.273201    15.575715     4.312905    -0.004703
C      6.499517    12.657838     2.644340    -0.003421
C      5.514053    10.430794     7.973067     0.374835
C      6.203754    10.960087     9.230497    -0.341894
C      7.050232    12.215665     9.182442     0.211664
C      7.328211     9.166857     4.884221    -0.075811
C      6.097753     9.626477     5.666444    -0.076105
C      4.666550    11.553185     7.347022    -0.552492
C      4.650339     9.241524     8.366848    -0.561711
C      7.209218    12.872634    10.569353    -0.529026
C      1.704595     1.515513     2.143771     0.385844
C      0.575638     2.536760     2.019630    -0.348725
C      0.024339     2.929673     0.631385     0.212482
C     -3.980106    13.062877     1.078560    -0.088303
C     -3.285870    14.280470     1.545758    -0.081208
C     -3.448813    16.636291     3.618782    -0.571857
C      2.898005     2.008341     1.370892    -0.550809
C     -0.694569     4.298702     0.668761    -0.532449
N     12.155282     7.392589    12.574299    -0.375574
N     11.273947     5.200991     7.982411    -0.378395
N      4.313604    19.759278    11.550468    -0.428454
N     13.027276     8.666420     8.972870    -0.411295
N      8.512815     1.993966     0.324369    -0.389178
N      1.805493    14.786409     1.911507    -0.362350
N      5.813489    17.504240     8.353499    -0.384511
N      9.030008     3.692660     6.914530    -0.354920
N      9.302801     9.390503     7.448470    -0.375580
N      7.544376     7.813324    12.040359    -0.378371
N      7.473575     6.247162     8.472301    -0.428470
N     10.201973    10.645361    11.049899    -0.411265
N     10.051087    12.215324     6.349888    -0.389148
N      8.234304    10.283510     4.762749    -0.362368
N     20.972958     6.886143    11.669270    -0.384540
N      1.381014    20.349043    13.108240    -0.355094
N      4.504725    14.834645     0.774214    -0.375574
N      5.386060    17.026243     5.366102    -0.378395
N     12.346403     2.467956     1.798045    -0.428454
N      3.632731    13.560814     4.375643    -0.411295
N      8.147192    20.233268    13.024144    -0.389178
N     14.854514     7.440825    11.437006    -0.362350
N     10.846518     4.722994     4.995014    -0.384511
N     13.142697     3.374568     6.433983    -0.354920
N      7.357206    12.836731     5.900043    -0.375580
N      9.115631    14.413910     1.308154    -0.378371
N      9.186432    15.980072     4.876212    -0.428470
N      6.458034    11.581873     2.298614    -0.411265
N      6.608920    10.011910     6.998625    -0.389148
N      8.425703    11.943724     8.585764    -0.362368
N     -4.312951    15.341091     1.679243    -0.384540
N     15.278993     1.878191     0.240273    -0.355094

The following XYZ coordinates are in angstroms. Other properties are in atomic units.
The sperically averaged electron density of each atom fit to a function of the form exp(a - br)
eigen_1, eigen_2 and eigen_3 are the three eigenvalues of traceless quadrupole moment tensor
  atom number  atomic symbol              X              Y              Z     net charge C6 coefficient C8 coefficient C10 coefficient fluctuating dipole atomic polarizability isotropic forcefield polarizability              a              b squared Pearson coefficient          <r^3>          <r^4>         wp_QDO          m_QDO          q_QDO       dipole_x       dipole_y       dipole_z         dipole            Qxy            Qxz            Qyz     Q(x^2-y^2)  Q(3z^2 - R^2)        eigen_1        eigen_2        eigen_3 static polarizability      alpha(xx)      alpha(xy)      alpha(xz)      alpha(yy)      alpha(yz)      alpha(zz) atomic spin moment
            1             Ni       8.065600       0.000000       0.000000       0.575248      68.906565 0.14956916E+04  0.44789337E+05                                13.707480                           12.605070       1.122288       2.211547                    0.990916      48.448326     126.321601       0.513445       0.398364      -1.150552       0.000000      -0.000000       0.000000       0.000000      -0.002330       0.036325      -0.034219       0.066723      -0.172145      -0.081341       0.007263       0.074079             15.518233      17.387063       0.789695       3.570664      13.125034       1.046706      16.042603           1.709037
            2             Ni       8.330003      11.113617       6.674257       0.575364      68.923327 0.14961357E+04  0.44804862E+05                                13.708327                           12.605857       1.122686       2.211696                    0.990912      48.445485     126.307196       0.513508       0.398295      -1.150630      -0.000000       0.000000      -0.000000       0.000000      -0.023252       0.044491      -0.022607      -0.048034      -0.172273      -0.081314       0.007160       0.074155             15.519340      13.116246      -0.764311       0.236537      17.397624      -3.714021      16.044149           1.709288
            3             Ni      11.086352       3.533614       6.674257       0.579467      68.047228 0.14720324E+04  0.43905516E+05                                13.569895                           12.505836       1.230938       2.246382                    0.991371      48.274387     125.617770       0.515425       0.398418      -1.150512       0.000000      -0.000000      -0.000000       0.000000      -0.006829       0.039225       0.045828      -0.093427      -0.016175      -0.076414      -0.000654       0.077068             15.103841      13.208969      -1.805809      -0.324174      16.430744       2.086835      15.671811           1.717565
            4             Ni       0.000000       0.000000       0.000000       0.579557      68.042961 0.14719225E+04  0.43901523E+05                                13.569517                           12.505511       1.230581       2.246293                    0.991370      48.273268     125.614841       0.515421       0.398427      -1.150502      -0.000000       0.000000      -0.000000       0.000000       0.024733      -0.029775      -0.052686       0.080430      -0.016256      -0.076581      -0.000631       0.077212             15.103387      17.213990      -0.349635      -2.071895      12.424911      -0.408641      15.671261           1.717678
            5              H       8.347232       1.764226       2.891288       0.127476       0.886530 0.68707383E+01  0.65721751E+02                                 1.594078                            1.586894      -0.957112       2.425001                    0.995981       3.610400      10.377921       0.465883       1.374434      -0.688038       0.023160      -0.014594       0.000875       0.027389      -0.001811      -0.001707      -0.004819       0.004834      -0.017911      -0.008914       0.002907       0.006006              1.606110       1.871738      -0.079211       0.248261       1.439442       0.003125       1.507148          -0.000113
            6              H       7.110945       2.650497       3.222331       0.123830       1.063058 0.83650529E+01  0.82943992E+02                                 1.721332                            1.690494      -0.761154       2.511337                    0.998793       3.486566       9.771406       0.482170       1.281120      -0.709581      -0.012540       0.011655       0.011238       0.020479      -0.001221      -0.005872       0.002131      -0.006067      -0.003071      -0.007715       0.001436       0.006279              1.738182       1.513550      -0.010153      -0.108363       1.756190       0.398029       1.944805          -0.000144
            7              H       5.832011       1.033445       1.926190       0.047271       1.057480 0.83398499E+01  0.83257551E+02                                 1.740296                            1.701806      -1.050601       2.343159                    0.994551       4.020170      11.587284       0.471137       1.302246      -0.701373      -0.033185       0.012239      -0.023202       0.042301      -0.002218       0.003615       0.001500      -0.000805      -0.010935      -0.006198       0.001854       0.004345              1.776710       2.104427      -0.088956       0.385563       1.489117      -0.122144       1.736585           0.000103
            8              H      16.430966       8.515039      12.025675       0.101577       1.019599 0.78025468E+01  0.76291965E+02                                 1.692377                            1.644867      -0.846779       2.468724                    0.997690       3.561837      10.024081       0.481734       1.300339      -0.704532       0.027037      -0.007318       0.021308       0.035194       0.001439       0.007493       0.005169       0.003206      -0.023577      -0.012414       0.001936       0.010478              1.728040       2.189551      -0.110853       0.315666       1.380311       0.013594       1.614259           0.000058
            9              H      15.798038       9.028400      10.678810       0.089259       1.278116 0.10147370E+02  0.10393580E+03                                 1.833908                            1.774523      -0.822740       2.466455                    0.998530       3.509812       9.493604       0.513870       1.163700      -0.738439      -0.003469       0.010005      -0.030954       0.032715       0.005059      -0.001086      -0.002170      -0.013047       0.011053      -0.010105       0.002290       0.007815              1.840536       1.596997       0.064137      -0.221640       1.638145      -0.208255       2.286467           0.001621
           10              H      13.885466       9.809873      11.902869       0.118505       1.074359 0.84204668E+01  0.83810063E+02                                 1.752013                            1.710961      -0.909465       2.453681                    0.997413       3.494718       9.881454       0.472031       1.303693      -0.704983      -0.034228      -0.001541      -0.018393       0.038887       0.000880       0.004516      -0.005580       0.011784       0.005781      -0.010106       0.001419       0.008687              1.774832       2.166227      -0.144583       0.339161       1.441798       0.033355       1.716471          -0.000041
           11              H      15.194262      10.526958      12.415452       0.094792       1.119813 0.85501771E+01  0.83416975E+02                                 1.641399                            1.599734      -0.610167       2.567878                    0.999951       3.251018       8.419981       0.559339       1.122411      -0.749505       0.016444       0.023072       0.004847       0.028744       0.005329       0.000211      -0.001723      -0.001290       0.004409      -0.006323       0.001302       0.005021              1.645538       1.518115       0.325172       0.011426       1.965538       0.139631       1.452962           0.001271
           12              H       5.992517       3.976199       1.210710       0.161528       0.996084 0.74021483E+01  0.70018234E+02                                 1.556372                            1.519321      -0.715018       2.547739                    0.999993       3.026311       7.848221       0.553707       1.169426      -0.738059      -0.002303       0.005817       0.003610       0.007223      -0.001695       0.001878       0.002483       0.000352       0.000563      -0.004066       0.001562       0.002504              1.553521       1.510037      -0.204206      -0.107578       1.672943       0.304972       1.477581          -0.000017
           13              H       5.818927       2.531774       0.630050       0.168780       0.842710 0.61827798E+01  0.58161227E+02                                 1.599180                            1.549580      -1.301097       2.283536                    0.994737       3.613492      10.630899       0.447075       1.456383      -0.671623      -0.006353      -0.011994      -0.004115       0.014182       0.002350       0.003268      -0.001799       0.005359      -0.003414      -0.005280       0.000055       0.005225              1.623862       1.775594       0.424700       0.063550       1.757128       0.002854       1.338863          -0.000010
           14              H      12.592949      10.699381      13.136272       0.170201       1.050506 0.81542149E+01  0.80407804E+02                                 1.720602                            1.679571      -1.019875       2.416408                    0.998076       3.334481       9.345459       0.478789       1.297316      -0.706751       0.003610       0.000268      -0.012767       0.013270       0.004209      -0.003121      -0.000837      -0.001583       0.007488      -0.005984       0.000422       0.005562              1.717767       1.542826      -0.022157      -0.067433       1.463517      -0.219909       2.146958          -0.000002
           15              H       9.360866       3.811137       2.153115       0.162495       0.859236 0.63054520E+01  0.59137588E+02                                 1.577811                            1.532258      -1.002887       2.421201                    0.997079       3.441741       9.852533       0.467714       1.396300      -0.684125       0.009090      -0.009670       0.005970       0.014553      -0.001532       0.005529      -0.000277      -0.005709       0.005022      -0.007298       0.001833       0.005465              1.604494       1.845579      -0.023692       0.428264       1.356796       0.040597       1.611108          -0.000009
           16              H       8.049714       4.663974       2.269247       0.163727       0.985476 0.73054078E+01  0.69390220E+02                                 1.583256                            1.537107      -0.874864       2.476541                    0.999453       3.149055       8.384647       0.531688       1.212816      -0.725950      -0.009966       0.001826       0.005008       0.011302      -0.001933      -0.003431       0.001382       0.004764       0.003582      -0.003674      -0.001910       0.005584              1.603968       1.428953      -0.134859      -0.104637       1.696302       0.404388       1.686649           0.000550
           17              H       8.814786       4.586813       0.903694       0.165697       0.974302 0.73088723E+01  0.69035250E+02                                 1.539636                            1.513890      -0.829337       2.498391                    0.999811       3.052172       7.953908       0.551462       1.175898      -0.735780      -0.000593       0.001458      -0.012208       0.012310       0.000497       0.001585      -0.002224       0.001615       0.005723      -0.003252      -0.000151       0.003402              1.528308       1.287071       0.129419      -0.086413       1.518445      -0.177882       1.779409          -0.000043
           18              H       0.112538      14.740655       3.852381       0.157447       1.039774 0.78262203E+01  0.75718605E+02                                 1.648316                            1.596233      -0.911469       2.454017                    0.999410       3.242235       8.746724       0.518542       1.220877      -0.723882       0.000346      -0.012626      -0.004148       0.013295       0.002952      -0.000995      -0.000720      -0.006468       0.008957      -0.005922       0.001930       0.003992              1.660314       1.650964       0.343596      -0.005769       1.917315       0.121389       1.412662           0.000009
           19              H      -0.142391      16.256990       4.159397       0.152734       0.947813 0.68844682E+01  0.64314404E+02                                 1.527314                            1.479022      -0.815524       2.494359                    0.999833       3.132202       8.222866       0.550248       1.191544      -0.730467      -0.006108       0.010075      -0.001982       0.011947      -0.005281      -0.000949      -0.003683      -0.005296      -0.001375      -0.006941      -0.000187       0.007129              1.540562       1.810792      -0.293274      -0.136419       1.452238       0.168871       1.358654           0.000427
           20              H       1.229485      15.601159       4.538494       0.166179       1.007581 0.73815057E+01  0.71087323E+02                                 1.681902                            1.602506      -0.883779       2.479955                    0.999269       3.276940       9.113219       0.487498       1.304625      -0.704881       0.015412       0.000295       0.004183       0.015972       0.005659       0.001163       0.000640       0.009467       0.007478      -0.008624       0.002062       0.006562              1.737362       1.941027       0.076263       0.543963       1.341856       0.092743       1.929203          -0.000036
           21              H       3.443980      18.104097       9.214479       0.128095       0.923687 0.71997711E+01  0.69900198E+02                                 1.657115                            1.638317      -1.168879       2.326544                    0.993589       3.732709      10.921899       0.451272       1.398004      -0.682953       0.007726       0.023461       0.007986       0.025959      -0.000005       0.005224       0.000042      -0.007642      -0.015608      -0.008802       0.002379       0.006423              1.678743       1.432181      -0.069977      -0.006320       1.916920       0.308157       1.687129          -0.000081
           22              H       2.721231      16.725698       9.125043       0.126427       1.133934 0.91199443E+01  0.91574179E+02                                 1.743117                            1.724164      -0.736073       2.524027                    0.999313       3.384817       9.269030       0.499033       1.222351      -0.724463      -0.014072      -0.013720       0.004447       0.020150       0.004168       0.001717      -0.003914       0.004351      -0.009401      -0.007383       0.001073       0.006310              1.736188       1.871213       0.164301      -0.214857       1.674193      -0.203907       1.663157          -0.000144
           23              H       3.037043      16.954163       6.670252       0.054206       1.126662 0.90699981E+01  0.91793992E+02                                 1.774887                            1.745136      -0.845861       2.443572                    0.997137       3.839192      10.879058       0.480636       1.259165      -0.712480       0.008934      -0.035334      -0.029043       0.046602       0.001969      -0.001841       0.004050      -0.014593       0.000973      -0.008427      -0.000657       0.009084              1.798356       1.589339      -0.222389      -0.052789       1.952246       0.351615       1.853482           0.000334
           24              H       8.093576      18.679917       8.412233       0.097774       0.968313 0.73000311E+01  0.70803931E+02                                 1.681173                            1.624798      -1.095000       2.347723                    0.994527       3.760367      10.839048       0.465659       1.356142      -0.691227      -0.006116       0.024689       0.020977       0.032970       0.003297      -0.002309       0.000967      -0.014580       0.020718      -0.011778       0.004473       0.007305              1.736384       1.392134       0.112837       0.078070       1.825259       0.492861       1.991759          -0.000049
           25              H       8.966826      17.609532       7.664716       0.093932       1.240927 0.10020048E+02  0.10286373E+03                                 1.835918                            1.794128      -0.856897       2.456411                    0.998043       3.553804       9.795193       0.495274       1.204671      -0.728125       0.026091      -0.017419      -0.010097       0.032956      -0.007270       0.000484      -0.006031       0.007976      -0.007459      -0.010397      -0.000181       0.010578              1.837772       2.217953      -0.230794      -0.154674       1.697170       0.023873       1.598193           0.001044
           26              H       7.139360      16.173320       7.580621       0.114482       0.909185 0.68145822E+01  0.64890151E+02                                 1.610909                            1.571745      -0.933945       2.439653                    0.996991       3.547311      10.091585       0.473162       1.359429      -0.691639      -0.001531      -0.020895      -0.031924       0.038184      -0.001949      -0.001094       0.009280       0.003074       0.000156      -0.010113       0.000962       0.009152              1.645423       1.347721       0.033706      -0.036700       1.945929       0.379490       1.642619          -0.000059
           27              H       7.460403      16.556338       9.074319       0.089982       1.059939 0.81852156E+01  0.80603451E+02                                 1.699668                            1.656481      -0.803238       2.478398                    0.998441       3.579899       9.950975       0.494776       1.257112      -0.713985       0.005747      -0.007111       0.025768       0.027342      -0.003040      -0.000707      -0.004270       0.008292       0.007756      -0.008145       0.003424       0.004721              1.712287       1.468698      -0.050629       0.208550       1.612767      -0.216875       2.055394           0.001318
           28              H       4.190312      15.653788      10.568018       0.166468       0.994775 0.73622521E+01  0.69499991E+02                                 1.546717                            1.507085      -0.892140       2.468061                    0.999631       3.041111       7.861307       0.560836       1.156901      -0.740547      -0.010021      -0.003867      -0.000466       0.010752       0.004300      -0.000101       0.000488       0.004540       0.005142      -0.005749       0.001732       0.004018              1.554292       1.589239       0.269320      -0.201329       1.647572      -0.183316       1.426065           0.000569
           29              H       4.845619      17.059090      10.805621       0.164776       1.077047 0.81046984E+01  0.79914141E+02                                 1.742007                            1.665030      -1.313463       2.267916                    0.996188       3.501389       9.859677       0.484263       1.282739      -0.707719      -0.003714       0.011263       0.001656       0.011975       0.000749       0.000109      -0.007063      -0.000803       0.009522      -0.006497      -0.001902       0.008399              1.787320       1.445829      -0.085205      -0.053014       2.138123       0.486540       1.778006          -0.000035
           30              H       5.743131      15.827090      10.437202       0.154478       0.957641 0.71118655E+01  0.67699643E+02                                 1.601010                            1.553317      -0.863588       2.475597                    0.999219       3.314150       9.094394       0.505749       1.272237      -0.710967       0.009065      -0.002689      -0.003964       0.010253      -0.002572      -0.001266       0.002707       0.007276       0.009080      -0.006500       0.001257       0.005243              1.614351       1.840403      -0.354680       0.084490       1.644966      -0.071076       1.357683          -0.000018
           31              H       4.348299      15.454970       7.160142       0.171448       0.908429 0.68548483E+01  0.65730287E+02                                 1.645678                            1.605235      -1.165883       2.348946                    0.996959       3.500668      10.174826       0.453135       1.409649      -0.681636      -0.003851       0.006182      -0.013862       0.015659      -0.001693       0.001366       0.000318       0.002075       0.005365      -0.003073       0.000431       0.002642              1.657478       1.424634      -0.155134       0.269974       1.505107      -0.162893       2.042692           0.000035
           32              H       4.089121      14.669344       8.490989       0.165643       0.965597 0.72109428E+01  0.68201770E+02                                 1.562819                            1.529715      -0.734436       2.544618                    0.999970       3.068827       8.126884       0.532160       1.216915      -0.726069      -0.007309      -0.003701       0.004295       0.009250       0.002502      -0.001739       0.000165       0.000353       0.000147      -0.003115       0.000122       0.002994              1.568822       1.448333       0.219670      -0.169482       1.833074      -0.203668       1.425059          -0.000002
           33              H       5.556851      14.904500       7.993090       0.158533       0.826531 0.59824510E+01  0.55508303E+02                                 1.551079                            1.502452      -1.005998       2.416453                    0.997105       3.470038       9.957929       0.466524       1.414990      -0.680222       0.011260       0.001010      -0.002654       0.011613      -0.001390       0.001410       0.001258       0.006812       0.000061      -0.004243       0.000223       0.004020              1.581012       1.816486      -0.359533      -0.028074       1.696234       0.021809       1.230317          -0.000017
           34              H       1.055179      18.346849       8.143928       0.162524       0.938223 0.66997221E+01  0.62982021E+02                                 1.595226                            1.518382      -0.882572       2.476611                    0.999181       3.274802       9.000318       0.504905       1.290436      -0.706754       0.003785       0.008345       0.012873       0.015802      -0.001175       0.001047       0.003965       0.008653       0.012560      -0.007944       0.002319       0.005625              1.649879       1.459625      -0.176290      -0.281538       1.482953       0.432415       2.007060          -0.000056
           35              H       0.856944      17.023633       7.328334       0.156361       0.974124 0.70175757E+01  0.64995120E+02                                 1.478405                            1.433512      -0.810405       2.497285                    0.999874       2.976477       7.447010       0.602235       1.098112      -0.755596       0.001248      -0.012661      -0.000303       0.012726      -0.001992       0.000480       0.000345      -0.008446      -0.018789      -0.006329      -0.001476       0.007805              1.487066       1.476431       0.338784       0.041401       1.715508       0.090574       1.269260           0.000569
           36              H       1.024222      18.388857       6.576812       0.155799       1.044302 0.79413518E+01  0.76915446E+02                                 1.634148                            1.593459      -0.911906       2.452792                    0.999353       3.236027       8.661612       0.527434       1.198998      -0.729035       0.002201       0.009092      -0.009453       0.013299      -0.003289       0.000411      -0.003395       0.004050       0.003504      -0.005647       0.000895       0.004752              1.631601       1.509266      -0.027170       0.133885       1.477697      -0.256407       1.907839          -0.000041
           37              H       9.354626       1.971538       0.671430       0.266786       0.584595 0.41488676E+01  0.35683892E+02                                 1.310096                            1.320041      -1.175930       2.408176                    0.997884       3.031109       8.814228       0.452155       1.574985      -0.651957       0.033817       0.003001       0.012474       0.036169       0.000816       0.001282      -0.001538       0.019266       0.025202      -0.013981       0.005044       0.008937              1.313754       1.459094      -0.094255       0.115040       1.173823       0.038337       1.308344          -0.000168
           38              H       2.520235      14.615711       2.448117       0.265225       0.563167 0.39022048E+01  0.33247341E+02                                 1.302625                            1.299057      -1.294145       2.341557                    0.996366       3.158479       9.319058       0.443283       1.621727      -0.643405       0.025455      -0.007894       0.020272       0.033485      -0.000033       0.005725       0.009028      -0.005058      -0.034753      -0.016527       0.004207       0.012320              1.319524       1.510543      -0.056442       0.226805       1.184092       0.028758       1.263938           0.000143
           39              H       5.902416      18.099547       9.036943       0.264700       0.581344 0.40985317E+01  0.35161355E+02                                 1.306598                            1.313056      -1.189103       2.399447                    0.997713       3.050213       8.873170       0.452584       1.577501      -0.651367       0.003523       0.020686       0.028398       0.035310       0.000435      -0.003171       0.011931       0.011618      -0.006107      -0.015689       0.005645       0.010044              1.316389       1.228681       0.039941       0.003553       1.395496       0.189268       1.324990          -0.000188
           40              H       8.872997       4.326903       7.551254       0.266832       0.561466 0.38974210E+01  0.33178262E+02                                 1.298908                            1.298012      -1.290706       2.347877                    0.996437       3.121971       9.190990       0.443832       1.621107      -0.643818      -0.007558       0.023411       0.024417       0.034661       0.005347      -0.000163      -0.001471      -0.019230       0.029666      -0.015948       0.005562       0.010386              1.313073       1.110545      -0.015629      -0.036313       1.415783       0.200459       1.412893           0.000157
           41              H       9.891743      11.981168       3.782969       0.127474       0.886501 0.68706825E+01  0.65722582E+02                                 1.594203                            1.587016      -0.957440       2.424861                    0.995975       3.610646      10.379509       0.465798       1.374656      -0.687995      -0.021638       0.016777      -0.000879       0.027394      -0.002931       0.003929       0.003227      -0.001364      -0.017903      -0.008886       0.002891       0.005994              1.606237       1.540938      -0.199583       0.081910       1.770518      -0.234410       1.507257          -0.000113
           42              H      11.147143      11.122185       3.451925       0.123833       1.063308 0.83676089E+01  0.82975619E+02                                 1.721613                            1.690762      -0.761342       2.511261                    0.998791       3.486744       9.772254       0.482128       1.281134      -0.709579       0.015239      -0.007800      -0.011237       0.020478       0.001016      -0.004023       0.004770       0.006219      -0.003056      -0.007702       0.001418       0.006285              1.738470       1.734661       0.070165      -0.411203       1.535599      -0.034203       1.945150          -0.000143
           43              H      10.064523       9.367652       4.748066       0.047267       1.057539 0.83405272E+01  0.83266513E+02                                 1.740406                            1.701906      -1.050752       2.343084                    0.994549       4.020400      11.588332       0.471108       1.302294      -0.701363       0.022849      -0.027007       0.023204       0.042307      -0.001438      -0.000195      -0.003938       0.003477      -0.010933      -0.006227       0.001885       0.004343              1.776828       1.618217      -0.265837       0.246578       1.975573      -0.320654       1.736695           0.000104
           44              H       8.896499      13.792360       7.997094       0.101580       1.019580 0.78023331E+01  0.76289234E+02                                 1.692346                            1.644833      -0.846756       2.468736                    0.997690       3.561794      10.023867       0.481745       1.300321      -0.704536      -0.016122       0.022908      -0.021306       0.035194       0.000075      -0.002311      -0.008832      -0.004294      -0.023566      -0.012434       0.001941       0.010494              1.728009       1.545984      -0.344844       0.095080       2.023835      -0.301287       1.614208           0.000059
           45              H       9.595261      13.372991       9.343959       0.089288       1.277268 0.10138782E+02  0.10382599E+03                                 1.833045                            1.773721      -0.822677       2.466499                    0.998531       3.509278       9.491205       0.514008       1.163633      -0.738449       0.010590       0.000162       0.030957       0.032719       0.008070       0.001662       0.001752       0.003507       0.011067      -0.010110       0.002304       0.007806              1.839663       1.591455       0.062332       0.119915       1.642278       0.279267       2.285257           0.001622
           46              H      10.983280      11.842614       8.119900       0.118509       1.074102 0.84180580E+01  0.83779994E+02                                 1.751699                            1.710685      -0.909393       2.453715                    0.997414       3.494588       9.880688       0.472083       1.303645      -0.704990       0.010252      -0.032692       0.018396       0.038888      -0.003107       0.006773      -0.002358      -0.010160       0.005783      -0.010091       0.001397       0.008694              1.774495       1.619083      -0.343395       0.084553       1.988212      -0.329972       1.716191          -0.000041
           47              H      11.209918      13.317665       7.607318       0.094807       1.117528 0.85282770E+01  0.83151419E+02                                 1.639018                            1.597525      -0.610142       2.567904                    0.999951       3.250351       8.416102       0.559799       1.122187      -0.749530       0.016070       0.023345      -0.004837       0.028751       0.004511       0.001690       0.000381      -0.005854       0.004402      -0.006332       0.001306       0.005026              1.643122       1.701845       0.391964      -0.127029       1.776509      -0.058321       1.451012           0.001271
           48              H      12.775260      10.524163       5.463546       0.161531       0.996623 0.74073054E+01  0.70079303E+02                                 1.557029                            1.519940      -0.714942       2.547788                    0.999993       3.026375       7.849107       0.553545       1.169563      -0.738037       0.006257      -0.000181      -0.003608       0.007225      -0.001408      -0.001700      -0.002625       0.001905       0.000563      -0.004077       0.001558       0.002519              1.554182       1.785905      -0.104270      -0.323568       1.398467      -0.003128       1.478173          -0.000017
           49              H      11.477126       9.867411       6.044207       0.168815       0.842493 0.61808536E+01  0.58139189E+02                                 1.599005                            1.549420      -1.300823       2.283671                    0.994745       3.612976      10.629388       0.447058       1.456536      -0.671598      -0.009094      -0.010071       0.004126       0.014183       0.000084       0.002797      -0.002483      -0.007110      -0.003387      -0.005271       0.000037       0.005234              1.623680       1.486354       0.319523       0.019012       2.045947      -0.060713       1.338740          -0.000010
           50              H      12.260930      10.931882       6.886498       0.170208       1.050142 0.81507196E+01  0.80365764E+02                                 1.720268                            1.679251      -1.019948       2.416392                    0.998075       3.334444       9.345310       0.478811       1.297379      -0.706733      -0.000988       0.003470       0.012769       0.013269       0.003738      -0.000286       0.003218      -0.004182       0.007477      -0.005985       0.000428       0.005557              1.717436       1.486734      -0.042434       0.183547       1.519041       0.138493       2.146531          -0.000002
           51              H      11.469023      13.633299       4.521141       0.162492       0.859201 0.63050932E+01  0.59132812E+02                                 1.577707                            1.532164      -1.002762       2.421262                    0.997081       3.441576       9.851633       0.467755       1.396208      -0.684142      -0.012197       0.005238      -0.005974       0.014557       0.000662       0.002133      -0.005124       0.006353       0.005018      -0.007318       0.001852       0.005466              1.604384       1.429019      -0.175130       0.108182       1.773164      -0.416292       1.610968          -0.000010
           52              H      12.718589      12.692533       4.405009       0.163731       0.985670 0.73072887E+01  0.69412630E+02                                 1.583488                            1.537328      -0.874962       2.476507                    0.999453       3.149147       8.385197       0.531637       1.212853      -0.725944       0.005122      -0.008743      -0.005008       0.011303      -0.003012      -0.002473       0.002744      -0.001174       0.003582      -0.003676      -0.001903       0.005579              1.604207       1.751984      -0.017484      -0.415884       1.373747      -0.039889       1.686888           0.000549
           53              H      12.384628      13.385191       5.770562       0.165698       0.973914 0.73051088E+01  0.68990235E+02                                 1.539121                            1.513402      -0.829395       2.498360                    0.999811       3.052029       7.952770       0.551610       1.175745      -0.735810       0.001577      -0.000055       0.012210       0.012312      -0.000138       0.002625      -0.000742      -0.001871       0.005730      -0.003246      -0.000158       0.003404              1.527795       1.407833       0.173404       0.137593       1.396794       0.141951       1.778758          -0.000042
           54              H       8.769842       8.676823       2.821876       0.157456       1.039633 0.78248197E+01  0.75701288E+02                                 1.648132                            1.596064      -0.911371       2.454073                    0.999411       3.241988       8.745697       0.518584       1.220837      -0.723892      -0.011986      -0.003990       0.004140       0.013294       0.004343       0.000325       0.001168       0.001174       0.008952      -0.005925       0.001950       0.003976              1.660127       1.665300       0.348825      -0.116021       1.902566      -0.036061       1.412514           0.000009
           55              H      10.282001       8.955433       2.514860       0.152750       0.947661 0.68829829E+01  0.64296295E+02                                 1.527081                            1.478810      -0.815272       2.494497                    0.999834       3.131799       8.221218       0.550323       1.191459      -0.730488       0.011559      -0.002297       0.001980       0.011950      -0.002347       0.003122       0.002140       0.010847      -0.001376      -0.006932      -0.000190       0.007122              1.540322       1.682212      -0.339851      -0.205259       1.580300       0.070473       1.358454           0.000427
           56              H       9.196825      10.020584       2.135762       0.166172       1.007763 0.73831173E+01  0.71106043E+02                                 1.682051                            1.602642      -0.883604       2.480035                    0.999270       3.276936       9.113128       0.487500       1.304562      -0.704896      -0.004997       0.014591      -0.004189       0.015982       0.001301      -0.000221      -0.001332      -0.014518       0.007487      -0.008623       0.002052       0.006571              1.737519       1.362952      -0.134000       0.098754       1.920203      -0.542974       1.929401          -0.000036
           57              H       0.702554      20.024284      10.808291       0.128118       0.923687 0.71999265E+01  0.69902697E+02                                 1.657168                            1.638375      -1.169226       2.326403                    0.993585       3.732863      10.922740       0.451243       1.398073      -0.682939       0.019404       0.015273      -0.007979       0.025951       0.002453       0.001729      -0.004949       0.005870      -0.015625      -0.008823       0.002393       0.006430              1.678796       1.905290       0.101982      -0.291766       1.443869      -0.099348       1.687230          -0.000082
           58              H      15.785336      18.873994      10.897726       0.126462       1.132346 0.91039323E+01  0.91376509E+02                                 1.741559                            1.722675      -0.736320       2.523946                    0.999311       3.384623       9.267708       0.499220       1.222388      -0.724432      -0.008083      -0.017913      -0.004442       0.020148       0.001799       0.004252      -0.000293      -0.008670      -0.009416      -0.007370       0.001068       0.006302              1.734627       1.590330       0.062567       0.118034       1.951860       0.271182       1.661690          -0.000144
           59              H       9.850636      12.181669       0.004005       0.054013       1.127144 0.90746719E+01  0.91850691E+02                                 1.775174                            1.745400      -0.845467       2.443625                    0.997137       3.840074      10.881173       0.480689       1.258897      -0.712536      -0.036346      -0.003692       0.029121       0.046720       0.006197      -0.004417       0.000322       0.008625       0.000966      -0.008405      -0.000667       0.009072              1.798653       2.053085      -0.053898      -0.348605       1.489086      -0.070572       1.853787           0.000335
           60              H       5.167451       9.430732      11.610537       0.097772       0.968300 0.72999126E+01  0.70802666E+02                                 1.681181                            1.624802      -1.095037       2.347714                    0.994525       3.760366      10.839122       0.465650       1.356171      -0.691221       0.025306       0.002696      -0.020975       0.032979       0.007213      -0.001711       0.001821       0.006958       0.020727      -0.011784       0.004471       0.007313              1.736393       1.702230       0.225571      -0.436537       1.515178      -0.241787       1.991773          -0.000049
           61              H      19.994290       9.885621      12.358053       0.093934       1.241731 0.10028426E+02  0.10297218E+03                                 1.836852                            1.795002      -0.857251       2.456253                    0.998040       3.554281       9.797866       0.495097       1.204837      -0.728094      -0.025280       0.018565       0.010110       0.032954      -0.008116       0.005823       0.001593       0.003245      -0.007431      -0.010369      -0.000192       0.010561              1.838715       1.907239      -0.344432      -0.075348       2.009965       0.137297       1.598941           0.001047
           62              H      19.269068       7.677368      12.442149       0.114484       0.909144 0.68142352E+01  0.64886084E+02                                 1.610872                            1.571715      -0.933920       2.439676                    0.996991       3.547223      10.091307       0.473162       1.359445      -0.691636      -0.019112      -0.008579       0.031924       0.038184      -0.002481      -0.009109      -0.002167       0.000160       0.000159      -0.010133       0.000965       0.009168              1.645382       1.854358       0.217947      -0.369173       1.439196      -0.095200       1.642590          -0.000060
           63              H      19.519301       8.109957      10.948450       0.089972       1.060021 0.81860764E+01  0.80614266E+02                                 1.699774                            1.656582      -0.803269       2.478389                    0.998441       3.580064       9.951666       0.494753       1.257133      -0.713980      -0.008646       0.002975      -0.025769       0.027343      -0.004991       0.003755       0.002099      -0.002433       0.007744      -0.008121       0.003404       0.004716              1.712394       1.628563       0.007471       0.275122       1.453079      -0.121881       2.055539           0.001318
           64              H      14.275905      19.888295       9.454752       0.166460       0.994725 0.73620274E+01  0.69499433E+02                                 1.546814                            1.507174      -0.892144       2.468033                    0.999630       3.041648       7.863557       0.560740       1.157072      -0.740498      -0.000200      -0.010738       0.000480       0.010751       0.001840      -0.000507      -0.000092      -0.009008       0.005124      -0.005750       0.001724       0.004027              1.554393       1.467864       0.225166       0.103486       1.769165       0.251889       1.426150           0.000572
           65              H       4.754149       5.824389       9.217148       0.164775       1.076900 0.81036484E+01  0.79904012E+02                                 1.742101                            1.665121      -1.313493       2.267895                    0.996187       3.501671       9.861619       0.484146       1.283046      -0.707652       0.011853       0.000356      -0.001659       0.011974       0.000830       0.006668       0.002291      -0.000340       0.009528      -0.006485      -0.001901       0.008386              1.787416       2.112118       0.157030      -0.475376       1.472028      -0.116434       1.778100          -0.000035
           66              H      19.420809       6.246845       9.585567       0.154483       0.957715 0.71126935E+01  0.67710186E+02                                 1.601158                            1.553456      -0.863696       2.475548                    0.999220       3.314411       9.095592       0.505698       1.272317      -0.710948      -0.005623       0.007596       0.003969       0.010251      -0.004308      -0.002990       0.000254      -0.002265       0.009072      -0.006505       0.001260       0.005245              1.614502       1.895808      -0.334632       0.095682       1.589890      -0.055109       1.357807          -0.000017
           67              H      14.035093      19.968866      12.862627       0.171435       0.908500 0.68556179E+01  0.65739522E+02                                 1.645751                            1.605313      -1.165985       2.348891                    0.996960       3.500916      10.175696       0.453129       1.409627      -0.681638       0.007133      -0.001505       0.013875       0.015673      -0.001968       0.000156      -0.001415       0.000593       0.005365      -0.003088       0.000434       0.002654              1.657546       1.595443      -0.093068       0.245321       1.334465      -0.198092       2.042730           0.000035
           68              H      13.385328      19.456796      11.531780       0.165651       0.964314 0.71991032E+01  0.68064927E+02                                 1.561583                            1.528556      -0.734338       2.544669                    0.999970       3.068740       8.126380       0.532287       1.217070      -0.726012      -0.000980      -0.008134      -0.004299       0.009252       0.001806      -0.000759       0.001565      -0.003482       0.000133      -0.003117       0.000133       0.002984              1.567564       1.645646       0.291525       0.133314       1.633039       0.228594       1.424006          -0.000003
           69              H      13.104747      20.916528      12.029680       0.158536       0.826522 0.59823879E+01  0.55507363E+02                                 1.551041                            1.502421      -1.005961       2.416476                    0.997105       3.469999       9.957663       0.466541       1.414947      -0.680230      -0.002899       0.010927       0.002657       0.011613      -0.003251      -0.000719      -0.001780      -0.003427       0.000068      -0.004259       0.000236       0.004023              1.580975       1.941207      -0.314137      -0.030076       1.571414       0.018909       1.230304          -0.000018
           70              H       1.747052      17.862275      11.878842       0.162572       0.938112 0.66986530E+01  0.62969361E+02                                 1.595106                            1.518266      -0.882854       2.476524                    0.999180       3.274422       8.999041       0.504923       1.290445      -0.706754       0.006543       0.006404      -0.012867       0.015791      -0.003682      -0.003367      -0.002363      -0.005127       0.012529      -0.007949       0.002322       0.005628              1.649756       1.593336      -0.127603      -0.502553       1.349011       0.116810       2.006921          -0.000057
           71              H      16.702453      17.223786      12.694436       0.156399       0.974226 0.70184919E+01  0.65005814E+02                                 1.478545                            1.433636      -0.810679       2.497206                    0.999874       2.976377       7.446919       0.602189       1.098159      -0.755587      -0.012319      -0.003158       0.000305       0.012721       0.001170      -0.000171      -0.000574       0.009054      -0.018781      -0.006327      -0.001483       0.007810              1.487210       1.470113       0.336501      -0.070982       1.722157      -0.069863       1.269360           0.000567
           72              H      11.886818      10.780327       0.097444       0.155840       1.044417 0.79422771E+01  0.76925107E+02                                 1.634152                            1.593461      -0.912275       2.452647                    0.999352       3.235756       8.660359       0.527490       1.198861      -0.729070       0.007790       0.005171       0.009445       0.013290      -0.003823       0.003307       0.000763       0.001098       0.003468      -0.005627       0.000893       0.004734              1.631604       1.498841      -0.030947       0.286745       1.488127      -0.038175       1.907844          -0.000043
           73              H       9.742324      12.998784       6.002826       0.266789       0.584555 0.41484199E+01  0.35678527E+02                                 1.309964                            1.319904      -1.175734       2.408272                    0.997888       3.030811       8.812730       0.452219       1.574827      -0.651983      -0.008735       0.032807      -0.012473       0.036168      -0.005558       0.001870      -0.000702      -0.015805       0.025197      -0.013971       0.005027       0.008944              1.313621       1.267549      -0.163835       0.003276       1.365110      -0.121202       1.308205          -0.000167
           74              H       7.829622      10.896880       4.226139       0.265224       0.563178 0.39023105E+01  0.33248253E+02                                 1.302611                            1.299044      -1.294229       2.341519                    0.996366       3.158472       9.318845       0.443304       1.621649      -0.643417      -0.016117       0.021221      -0.020279       0.033487       0.001598      -0.006545      -0.008486       0.003935      -0.034747      -0.016547       0.004207       0.012340              1.319509       1.258466      -0.148106       0.050482       1.436131      -0.222967       1.263929           0.000144
           75              H       5.370828       7.173149      10.985826       0.264702       0.581333 0.40984269E+01  0.35160047E+02                                 1.306555                            1.313017      -1.188934       2.399518                    0.997714       3.050124       8.872708       0.452604       1.577448      -0.651376       0.018242       0.010387      -0.028400       0.035316      -0.003396      -0.012307      -0.001114      -0.009465      -0.006105      -0.015703       0.005659       0.010044              1.316343       1.350309       0.084170      -0.176640       1.273777      -0.068008       1.324943          -0.000190
           76              H       2.030723      20.418225      12.471516       0.266836       0.561504 0.38978322E+01  0.33182947E+02                                 1.299008                            1.298113      -1.291048       2.347717                    0.996433       3.122270       9.192314       0.443793       1.621188      -0.643804       0.024584       0.000901      -0.024417       0.034661       0.010275       0.001318       0.000636       0.007888       0.029678      -0.015954       0.005575       0.010379              1.313175       1.390278       0.086061      -0.200812       1.136239      -0.034385       1.413009           0.000157
           77              H       8.312775      20.463008      10.457225       0.127476       0.886530 0.68707384E+01  0.65721751E+02                                 1.594078                            1.586894      -0.957112       2.425001                    0.995981       3.610400      10.377921       0.465883       1.374434      -0.688038      -0.023160       0.014594      -0.000875       0.027389      -0.001811      -0.001707      -0.004819       0.004834      -0.017911      -0.008914       0.002907       0.006006              1.606110       1.871738      -0.079211       0.248261       1.439442       0.003125       1.507148          -0.000113
           78              H       9.549062      19.576737      10.126182       0.123830       1.063058 0.83650529E+01  0.82943992E+02                                 1.721332                            1.690494      -0.761154       2.511337                    0.998793       3.486566       9.771406       0.482170       1.281120      -0.709581       0.012540      -0.011655      -0.011238       0.020479      -0.001221      -0.005872       0.002131      -0.006067      -0.003071      -0.007715       0.001436       0.006279              1.738182       1.513550      -0.010153      -0.108363       1.756190       0.398029       1.944805          -0.000144
           79              H      16.340694       6.033783      11.422323       0.047271       1.057479 0.83398439E+01  0.83257481E+02                                 1.740296                            1.701806      -1.050601       2.343159                    0.994551       4.020169      11.587282       0.471137       1.302247      -0.701373       0.033185      -0.012239       0.023202       0.042301      -0.002218       0.003615       0.001500      -0.000805      -0.010935      -0.006198       0.001854       0.004345              1.776709       2.104427      -0.088956       0.385563       1.489117      -0.122144       1.736585           0.000103
           80              H       0.229041      13.712195       1.322838       0.101577       1.019599 0.78025468E+01  0.76291964E+02                                 1.692377                            1.644867      -0.846779       2.468724                    0.997690       3.561837      10.024081       0.481734       1.300339      -0.704532      -0.027037       0.007318      -0.021308       0.035194       0.001439       0.007493       0.005169       0.003206      -0.023577      -0.012414       0.001936       0.010478              1.728040       2.189551      -0.110853       0.315666       1.380311       0.013594       1.614259           0.000058
           81              H       0.861969      13.198834       2.669703       0.089259       1.278115 0.10147361E+02  0.10393568E+03                                 1.833907                            1.774523      -0.822740       2.466456                    0.998530       3.509810       9.493599       0.513870       1.163701      -0.738439       0.003469      -0.010005       0.030954       0.032715       0.005059      -0.001086      -0.002170      -0.013047       0.011053      -0.010105       0.002290       0.007815              1.840536       1.596997       0.064137      -0.221640       1.638145      -0.208255       2.286467           0.001621
           82              H       2.774541      12.417361       1.445644       0.118505       1.074359 0.84204668E+01  0.83810063E+02                                 1.752013                            1.710961      -0.909465       2.453681                    0.997413       3.494718       9.881454       0.472031       1.303693      -0.704983       0.034228       0.001541       0.018393       0.038887       0.000880       0.004516      -0.005580       0.011784       0.005781      -0.010106       0.001420       0.008687              1.774832       2.166227      -0.144583       0.339161       1.441798       0.033355       1.716471          -0.000041
           83              H       1.465745      11.700276       0.933061       0.094792       1.119813 0.85501737E+01  0.83416936E+02                                 1.641399                            1.599734      -0.610167       2.567878                    0.999951       3.251017       8.419979       0.559339       1.122411      -0.749505      -0.016444      -0.023072      -0.004847       0.028744       0.005329       0.000211      -0.001723      -0.001290       0.004409      -0.006323       0.001302       0.005021              1.645538       1.518115       0.325172       0.011426       1.965538       0.139631       1.452962           0.001271
           84              H      10.667490      18.251035      12.137803       0.161528       0.996085 0.74021525E+01  0.70018288E+02                                 1.556373                            1.519322      -0.715019       2.547739                    0.999993       3.026311       7.848224       0.553706       1.169427      -0.738059       0.002303      -0.005817      -0.003610       0.007223      -0.001695       0.001878       0.002483       0.000352       0.000563      -0.004066       0.001562       0.002504              1.553522       1.510038      -0.204206      -0.107578       1.672944       0.304973       1.477582          -0.000017
           85              H      10.841080      19.695460      12.718463       0.168780       0.842710 0.61827848E+01  0.58161281E+02                                 1.599180                            1.549580      -1.301097       2.283537                    0.994737       3.613493      10.630900       0.447075       1.456382      -0.671623       0.006353       0.011994       0.004115       0.014182       0.002350       0.003268      -0.001799       0.005359      -0.003414      -0.005280       0.000055       0.005225              1.623862       1.775594       0.424700       0.063550       1.757128       0.002854       1.338863          -0.000010
           86              H       4.067058      11.527853       0.212241       0.170201       1.050506 0.81542150E+01  0.80407805E+02                                 1.720602                            1.679571      -1.019875       2.416408                    0.998076       3.334481       9.345459       0.478789       1.297316      -0.706751      -0.003610      -0.000268       0.012767       0.013270       0.004209      -0.003121      -0.000837      -0.001583       0.007488      -0.005984       0.000422       0.005562              1.717767       1.542826      -0.022157      -0.067433       1.463517      -0.219909       2.146958          -0.000002
           87              H       7.299141      18.416097      11.195398       0.162496       0.859236 0.63054545E+01  0.59137614E+02                                 1.577811                            1.532257      -1.002887       2.421201                    0.997079       3.441741       9.852531       0.467714       1.396299      -0.684125      -0.009090       0.009670      -0.005970       0.014553      -0.001532       0.005529      -0.000277      -0.005709       0.005022      -0.007298       0.001833       0.005465              1.604494       1.845578      -0.023692       0.428264       1.356796       0.040597       1.611108          -0.000009
           88              H       8.610293      17.563260      11.079266       0.163727       0.985476 0.73054026E+01  0.69390159E+02                                 1.583255                            1.537107      -0.874864       2.476541                    0.999453       3.149054       8.384644       0.531688       1.212817      -0.725950       0.009966      -0.001826      -0.005008       0.011302      -0.001933      -0.003431       0.001382       0.004764       0.003582      -0.003674      -0.001910       0.005584              1.603967       1.428953      -0.134859      -0.104637       1.696302       0.404388       1.686648           0.000550
           89              H       7.845221      17.640421      12.444819       0.165697       0.974302 0.73088702E+01  0.69035222E+02                                 1.539635                            1.513890      -0.829337       2.498391                    0.999811       3.052172       7.953906       0.551463       1.175898      -0.735780       0.000593      -0.001458       0.012208       0.012310       0.000497       0.001585      -0.002224       0.001615       0.005723      -0.003252      -0.000151       0.003402              1.528308       1.287071       0.129419      -0.086413       1.518444      -0.177882       1.779408          -0.000043
           90              H      16.547469       7.486579       9.496132       0.157448       1.039774 0.78262191E+01  0.75718586E+02                                 1.648315                            1.596233      -0.911468       2.454017                    0.999410       3.242235       8.746722       0.518542       1.220876      -0.723882      -0.000346       0.012626       0.004148       0.013295       0.002952      -0.000995      -0.000720      -0.006468       0.008957      -0.005922       0.001930       0.003992              1.660313       1.650963       0.343596      -0.005769       1.917314       0.121389       1.412661           0.000009
           91              H      16.802398       5.970244       9.189116       0.152734       0.947813 0.68844722E+01  0.64314448E+02                                 1.527314                            1.479022      -0.815524       2.494359                    0.999833       3.132203       8.222868       0.550248       1.191543      -0.730467       0.006108      -0.010075       0.001982       0.011947      -0.005281      -0.000949      -0.003683      -0.005296      -0.001375      -0.006941      -0.000187       0.007129              1.540562       1.810792      -0.293274      -0.136419       1.452238       0.168871       1.358655           0.000427
           92              H      15.430522       6.626075       8.810019       0.166179       1.007581 0.73815054E+01  0.71087322E+02                                 1.681902                            1.602506      -0.883779       2.479955                    0.999269       3.276940       9.113220       0.487498       1.304626      -0.704881      -0.015412      -0.000295      -0.004183       0.015972       0.005659       0.001163       0.000640       0.009466       0.007478      -0.008624       0.002062       0.006562              1.737362       1.941027       0.076263       0.543963       1.341857       0.092743       1.929203          -0.000036
           93              H      13.216027       4.123137       4.134034       0.128095       0.923687 0.71997715E+01  0.69900204E+02                                 1.657115                            1.638317      -1.168879       2.326544                    0.993589       3.732709      10.921900       0.451271       1.398004      -0.682953      -0.007726      -0.023461      -0.007986       0.025959      -0.000005       0.005224       0.000042      -0.007642      -0.015608      -0.008802       0.002379       0.006423              1.678744       1.432181      -0.069977      -0.006320       1.916921       0.308157       1.687129          -0.000081
           94              H      13.938776       5.501536       4.223470       0.126427       1.133934 0.91199443E+01  0.91574179E+02                                 1.743117                            1.724164      -0.736074       2.524027                    0.999313       3.384817       9.269030       0.499033       1.222351      -0.724463       0.014072       0.013720      -0.004447       0.020150       0.004168       0.001717      -0.003914       0.004351      -0.009401      -0.007383       0.001073       0.006310              1.736188       1.871213       0.164301      -0.214857       1.674193      -0.203907       1.663157          -0.000144
           95              H      13.622964       5.273071       6.678261       0.054206       1.126662 0.90699981E+01  0.91793992E+02                                 1.774887                            1.745136      -0.845862       2.443572                    0.997137       3.839192      10.879058       0.480636       1.259165      -0.712480      -0.008934       0.035334       0.029043       0.046602       0.001969      -0.001841       0.004050      -0.014593       0.000973      -0.008427      -0.000657       0.009084              1.798356       1.589339      -0.222389      -0.052789       1.952246       0.351615       1.853482           0.000334
           96              H       8.566431       3.547317       4.936280       0.097774       0.968312 0.73000260E+01  0.70803874E+02                                 1.681173                            1.624798      -1.094999       2.347724                    0.994527       3.760366      10.839047       0.465659       1.356143      -0.691226       0.006116      -0.024689      -0.020977       0.032970       0.003297      -0.002309       0.000967      -0.014580       0.020718      -0.011778       0.004473       0.007305              1.736384       1.392134       0.112837       0.078070       1.825259       0.492861       1.991759          -0.000049
           97              H       7.693181       4.617702       5.683797       0.093931       1.240928 0.10020062E+02  0.10286391E+03                                 1.835920                            1.794130      -0.856899       2.456410                    0.998043       3.553806       9.795201       0.495273       1.204671      -0.728125      -0.026091       0.017419       0.010097       0.032956      -0.007270       0.000484      -0.006031       0.007976      -0.007459      -0.010397      -0.000181       0.010578              1.837774       2.217956      -0.230794      -0.154674       1.697171       0.023873       1.598194           0.001044
           98              H       9.520647       6.053914       5.767892       0.114482       0.909185 0.68145821E+01  0.64890151E+02                                 1.610909                            1.571745      -0.933945       2.439653                    0.996991       3.547311      10.091585       0.473162       1.359429      -0.691639       0.001531       0.020895       0.031924       0.038184      -0.001949      -0.001094       0.009280       0.003074       0.000156      -0.010113       0.000962       0.009152              1.645423       1.347721       0.033706      -0.036700       1.945929       0.379490       1.642619          -0.000059
           99              H       9.199604       5.670896       4.274194       0.089982       1.059939 0.81852153E+01  0.80603443E+02                                 1.699667                            1.656480      -0.803237       2.478398                    0.998441       3.579899       9.950973       0.494776       1.257111      -0.713985      -0.005747       0.007111      -0.025768       0.027342      -0.003040      -0.000707      -0.004270       0.008292       0.007756      -0.008145       0.003424       0.004721              1.712286       1.468698      -0.050629       0.208549       1.612767      -0.216875       2.055393           0.001318
          100              H      12.469695       6.573446       2.780495       0.166467       0.994776 0.73622603E+01  0.69500088E+02                                 1.546718                            1.507087      -0.892141       2.468060                    0.999631       3.041112       7.861311       0.560835       1.156902      -0.740547       0.010021       0.003867       0.000466       0.010752       0.004301      -0.000101       0.000488       0.004540       0.005142      -0.005749       0.001732       0.004018              1.554293       1.589240       0.269320      -0.201330       1.647574      -0.183317       1.426066           0.000569
          101              H      11.814388       5.168144       2.542892       0.164776       1.077047 0.81046985E+01  0.79914142E+02                                 1.742007                            1.665030      -1.313463       2.267916                    0.996188       3.501389       9.859677       0.484263       1.282739      -0.707719       0.003714      -0.011263      -0.001656       0.011975       0.000749       0.000109      -0.007063      -0.000803       0.009522      -0.006497      -0.001902       0.008399              1.787320       1.445829      -0.085205      -0.053014       2.138123       0.486540       1.778006          -0.000035
          102              H      10.916876       6.400144       2.911311       0.154478       0.957641 0.71118668E+01  0.67699657E+02                                 1.601011                            1.553317      -0.863587       2.475597                    0.999219       3.314150       9.094394       0.505749       1.272237      -0.710967      -0.009065       0.002689       0.003964       0.010253      -0.002572      -0.001266       0.002707       0.007276       0.009080      -0.006500       0.001257       0.005243              1.614351       1.840403      -0.354680       0.084490       1.644967      -0.071076       1.357683          -0.000018
          103              H      12.311708       6.772264       6.188371       0.171448       0.908429 0.68548483E+01  0.65730287E+02                                 1.645678                            1.605235      -1.165883       2.348946                    0.996959       3.500668      10.174826       0.453135       1.409649      -0.681636       0.003851      -0.006182       0.013862       0.015659      -0.001693       0.001366       0.000318       0.002075       0.005365      -0.003073       0.000431       0.002642              1.657478       1.424634      -0.155134       0.269974       1.505107      -0.162893       2.042692           0.000035
          104              H      12.570886       7.557890       4.857524       0.165643       0.965597 0.72109463E+01  0.68201806E+02                                 1.562818                            1.529715      -0.734436       2.544618                    0.999970       3.068828       8.126885       0.532161       1.216914      -0.726069       0.007309       0.003701      -0.004295       0.009250       0.002502      -0.001739       0.000165       0.000353       0.000147      -0.003115       0.000122       0.002994              1.568822       1.448333       0.219670      -0.169482       1.833074      -0.203667       1.425059          -0.000002
          105              H      11.103156       7.322734       5.355423       0.158533       0.826531 0.59824527E+01  0.55508319E+02                                 1.551079                            1.502452      -1.005998       2.416453                    0.997105       3.470038       9.957927       0.466524       1.414989      -0.680223      -0.011260      -0.001010       0.002654       0.011613      -0.001390       0.001410       0.001258       0.006812       0.000061      -0.004243       0.000223       0.004020              1.581012       1.816486      -0.359533      -0.028074       1.696234       0.021809       1.230317          -0.000017
          106              H      15.604828       3.880385       5.204585       0.162524       0.938223 0.66997233E+01  0.62982035E+02                                 1.595226                            1.518382      -0.882572       2.476611                    0.999181       3.274802       9.000318       0.504905       1.290436      -0.706754      -0.003785      -0.008345      -0.012873       0.015802      -0.001175       0.001047       0.003965       0.008653       0.012560      -0.007944       0.002319       0.005625              1.649879       1.459625      -0.176290      -0.281538       1.482953       0.432415       2.007060          -0.000056
          107              H      15.803063       5.203601       6.020179       0.156361       0.974124 0.70175733E+01  0.64995086E+02                                 1.478404                            1.433511      -0.810404       2.497285                    0.999874       2.976477       7.447007       0.602235       1.098111      -0.755596      -0.001248       0.012661       0.000303       0.012726      -0.001992       0.000480       0.000345      -0.008446      -0.018789      -0.006329      -0.001476       0.007805              1.487065       1.476430       0.338783       0.041401       1.715507       0.090574       1.269259           0.000569
          108              H      15.635785       3.838377       6.771701       0.155799       1.044303 0.79413622E+01  0.76915569E+02                                 1.634149                            1.593459      -0.911907       2.452791                    0.999353       3.236029       8.661617       0.527435       1.198998      -0.729035      -0.002201      -0.009092       0.009453       0.013299      -0.003289       0.000411      -0.003395       0.004051       0.003504      -0.005647       0.000895       0.004752              1.631601       1.509266      -0.027170       0.133886       1.477698      -0.256407       1.907840          -0.000041
          109              H       7.305381      20.255696      12.677083       0.266786       0.584595 0.41488676E+01  0.35683892E+02                                 1.310096                            1.320041      -1.175930       2.408176                    0.997884       3.031109       8.814228       0.452155       1.574985      -0.651957      -0.033817      -0.003001      -0.012474       0.036169       0.000816       0.001282      -0.001538       0.019266       0.025202      -0.013981       0.005044       0.008937              1.313754       1.459094      -0.094255       0.115040       1.173823       0.038337       1.308344          -0.000168
          110              H      14.139772       7.611523      10.900396       0.265225       0.563167 0.39022048E+01  0.33247341E+02                                 1.302625                            1.299057      -1.294145       2.341557                    0.996366       3.158479       9.319058       0.443283       1.621727      -0.643405      -0.025455       0.007894      -0.020272       0.033485      -0.000033       0.005725       0.009028      -0.005058      -0.034753      -0.016527       0.004207       0.012320              1.319524       1.510543      -0.056442       0.226805       1.184092       0.028758       1.263938           0.000143
          111              H      10.757591       4.127687       4.311570       0.264700       0.581344 0.40985317E+01  0.35161355E+02                                 1.306598                            1.313056      -1.189103       2.399447                    0.997713       3.050213       8.873170       0.452584       1.577501      -0.651367      -0.003523      -0.020686      -0.028398       0.035310       0.000435      -0.003171       0.011931       0.011618      -0.006107      -0.015689       0.005645       0.010044              1.316389       1.228681       0.039941       0.003553       1.395496       0.189268       1.324990          -0.000188
          112              H       7.787010      17.900331       5.797259       0.266832       0.561466 0.38974210E+01  0.33178262E+02                                 1.298908                            1.298012      -1.290705       2.347877                    0.996437       3.121971       9.190990       0.443832       1.621107      -0.643818       0.007558      -0.023411      -0.024417       0.034661       0.005347      -0.000163      -0.001471      -0.019230       0.029666      -0.015948       0.005562       0.010386              1.313073       1.110545      -0.015629      -0.036313       1.415783       0.200459       1.412893           0.000157
          113              H       6.768264      10.246066       9.565544       0.127474       0.886501 0.68706821E+01  0.65722576E+02                                 1.594203                            1.587016      -0.957440       2.424861                    0.995975       3.610646      10.379508       0.465798       1.374656      -0.687995       0.021638      -0.016777       0.000879       0.027394      -0.002931       0.003929       0.003227      -0.001364      -0.017903      -0.008886       0.002891       0.005994              1.606237       1.540937      -0.199583       0.081910       1.770517      -0.234410       1.507257          -0.000113
          114              H       5.512864      11.105049       9.896588       0.123833       1.063308 0.83676089E+01  0.82975619E+02                                 1.721613                            1.690762      -0.761342       2.511261                    0.998791       3.486744       9.772254       0.482128       1.281134      -0.709579      -0.015239       0.007800       0.011237       0.020478       0.001016      -0.004023       0.004770       0.006219      -0.003056      -0.007702       0.001418       0.006285              1.738470       1.734661       0.070165      -0.411203       1.535599      -0.034203       1.945150          -0.000143
          115              H       6.595484      12.859582       8.600447       0.047267       1.057539 0.83405281E+01  0.83266523E+02                                 1.740406                            1.701906      -1.050752       2.343084                    0.994549       4.020400      11.588331       0.471108       1.302293      -0.701363      -0.022849       0.027007      -0.023204       0.042307      -0.001438      -0.000195      -0.003938       0.003477      -0.010933      -0.006227       0.001885       0.004343              1.776828       1.618217      -0.265837       0.246578       1.975573      -0.320654       1.736695           0.000104
          116              H       7.763508       8.434874       5.351419       0.101580       1.019580 0.78023331E+01  0.76289234E+02                                 1.692346                            1.644833      -0.846755       2.468736                    0.997690       3.561794      10.023867       0.481745       1.300321      -0.704536       0.016122      -0.022908       0.021306       0.035194       0.000075      -0.002311      -0.008832      -0.004294      -0.023566      -0.012434       0.001941       0.010494              1.728009       1.545984      -0.344844       0.095080       2.023835      -0.301286       1.614208           0.000059
          117              H       7.064746       8.854243       4.004554       0.089288       1.277268 0.10138779E+02  0.10382595E+03                                 1.833044                            1.773720      -0.822677       2.466500                    0.998531       3.509278       9.491202       0.514008       1.163632      -0.738449      -0.010590      -0.000162      -0.030957       0.032719       0.008070       0.001662       0.001752       0.003507       0.011067      -0.010110       0.002304       0.007806              1.839662       1.591454       0.062332       0.119915       1.642277       0.279267       2.285256           0.001622
          118              H       5.676727      10.384620       5.228613       0.118509       1.074102 0.84180583E+01  0.83779996E+02                                 1.751698                            1.710685      -0.909393       2.453715                    0.997414       3.494588       9.880687       0.472083       1.303645      -0.704990      -0.010252       0.032692      -0.018396       0.038888      -0.003107       0.006773      -0.002358      -0.010160       0.005783      -0.010091       0.001397       0.008694              1.774495       1.619083      -0.343395       0.084553       1.988212      -0.329972       1.716191          -0.000041
          119              H       5.450089       8.909569       5.741195       0.094807       1.117527 0.85282729E+01  0.83151369E+02                                 1.639017                            1.597525      -0.610142       2.567904                    0.999951       3.250350       8.416099       0.559799       1.122187      -0.749530      -0.016070      -0.023345       0.004837       0.028751       0.004511       0.001690       0.000381      -0.005854       0.004402      -0.006332       0.001306       0.005026              1.643122       1.701844       0.391964      -0.127029       1.776509      -0.058321       1.451011           0.001271
          120              H       3.884747      11.703071       7.884967       0.161531       0.996623 0.74073088E+01  0.70079340E+02                                 1.557029                            1.519940      -0.714942       2.547788                    0.999993       3.026376       7.849109       0.553545       1.169563      -0.738037      -0.006257       0.000181       0.003608       0.007225      -0.001408      -0.001700      -0.002625       0.001905       0.000563      -0.004077       0.001558       0.002519              1.554182       1.785905      -0.104270      -0.323568       1.398467      -0.003128       1.478173          -0.000017
          121              H       5.182881      12.359823       7.304306       0.168815       0.842493 0.61808536E+01  0.58139189E+02                                 1.599005                            1.549420      -1.300823       2.283671                    0.994745       3.612976      10.629388       0.447058       1.456536      -0.671598       0.009094       0.010071      -0.004126       0.014183       0.000084       0.002797      -0.002483      -0.007110      -0.003387      -0.005271       0.000037       0.005234              1.623680       1.486354       0.319523       0.019012       2.045947      -0.060713       1.338740          -0.000010
          122              H       4.399077      11.295352       6.462015       0.170208       1.050142 0.81507212E+01  0.80365781E+02                                 1.720268                            1.679251      -1.019948       2.416392                    0.998075       3.334444       9.345309       0.478811       1.297378      -0.706733       0.000988      -0.003470      -0.012769       0.013269       0.003738      -0.000286       0.003218      -0.004182       0.007477      -0.005985       0.000428       0.005557              1.717435       1.486734      -0.042434       0.183547       1.519041       0.138493       2.146531          -0.000002
          123              H       5.190984       8.593935       8.827372       0.162492       0.859200 0.63050882E+01  0.59132756E+02                                 1.577707                            1.532164      -1.002762       2.421262                    0.997081       3.441575       9.851631       0.467755       1.396209      -0.684142       0.012197      -0.005238       0.005974       0.014557       0.000662       0.002133      -0.005124       0.006353       0.005018      -0.007318       0.001852       0.005466              1.604383       1.429019      -0.175130       0.108182       1.773164      -0.416291       1.610967          -0.000010
          124              H       3.941418       9.534701       8.943504       0.163731       0.985669 0.73072874E+01  0.69412610E+02                                 1.583488                            1.537328      -0.874961       2.476508                    0.999453       3.149147       8.385195       0.531638       1.212853      -0.725944      -0.005122       0.008743       0.005008       0.011303      -0.003012      -0.002473       0.002744      -0.001174       0.003582      -0.003676      -0.001903       0.005579              1.604206       1.751984      -0.017484      -0.415884       1.373746      -0.039889       1.686888           0.000549
          125              H       4.275379       8.842043       7.577951       0.165698       0.973914 0.73051088E+01  0.68990235E+02                                 1.539121                            1.513402      -0.829395       2.498360                    0.999811       3.052029       7.952770       0.551610       1.175745      -0.735810      -0.001577       0.000055      -0.012210       0.012312      -0.000138       0.002625      -0.000742      -0.001871       0.005730      -0.003246      -0.000158       0.003404              1.527795       1.407833       0.173404       0.137593       1.396794       0.141951       1.778758          -0.000042
          126              H       7.890165      13.550411      10.526637       0.157456       1.039632 0.78248143E+01  0.75701222E+02                                 1.648131                            1.596064      -0.911370       2.454074                    0.999411       3.241987       8.745693       0.518585       1.220837      -0.723892       0.011986       0.003990      -0.004140       0.013294       0.004343       0.000325       0.001168       0.001174       0.008952      -0.005925       0.001950       0.003976              1.660126       1.665300       0.348824      -0.116021       1.902565      -0.036061       1.412513           0.000009
          127              H       6.378006      13.271801      10.833653       0.152750       0.947661 0.68829839E+01  0.64296311E+02                                 1.527082                            1.478810      -0.815273       2.494497                    0.999834       3.131799       8.221220       0.550323       1.191460      -0.730488      -0.011559       0.002297      -0.001980       0.011950      -0.002347       0.003122       0.002140       0.010847      -0.001376      -0.006932      -0.000190       0.007122              1.540323       1.682213      -0.339852      -0.205259       1.580301       0.070473       1.358455           0.000427
          128              H       7.463182      12.206650      11.212751       0.166172       1.007764 0.73831223E+01  0.71106096E+02                                 1.682051                            1.602642      -0.883605       2.480035                    0.999270       3.276937       9.113128       0.487500       1.304561      -0.704897       0.004997      -0.014591       0.004189       0.015982       0.001301      -0.000221      -0.001332      -0.014518       0.007487      -0.008623       0.002052       0.006571              1.737519       1.362952      -0.134000       0.098754       1.920202      -0.542974       1.929401          -0.000036
          129              H      15.957453       2.202950       2.540222       0.128118       0.923687 0.71999256E+01  0.69902688E+02                                 1.657168                            1.638375      -1.169226       2.326403                    0.993585       3.732863      10.922741       0.451243       1.398073      -0.682939      -0.019404      -0.015273       0.007979       0.025951       0.002453       0.001729      -0.004949       0.005870      -0.015625      -0.008823       0.002393       0.006430              1.678797       1.905290       0.101982      -0.291766       1.443869      -0.099348       1.687230          -0.000082
          130              H       0.874671       3.353240       2.450787       0.126462       1.132346 0.91039304E+01  0.91376480E+02                                 1.741558                            1.722674      -0.736320       2.523946                    0.999311       3.384623       9.267706       0.499220       1.222387      -0.724432       0.008083       0.017913       0.004442       0.020148       0.001799       0.004252      -0.000293      -0.008670      -0.009416      -0.007370       0.001068       0.006302              1.734626       1.590330       0.062567       0.118034       1.951859       0.271182       1.661689          -0.000144
          131              H       0.767866       2.978337      -0.004005       0.054013       1.127144 0.90746712E+01  0.91850685E+02                                 1.775175                            1.745400      -0.845468       2.443625                    0.997137       3.840074      10.881174       0.480689       1.258898      -0.712536       0.036346       0.003692      -0.029121       0.046720       0.006197      -0.004417       0.000322       0.008625       0.000966      -0.008405      -0.000667       0.009072              1.798653       2.053085      -0.053898      -0.348605       1.489086      -0.070572       1.853787           0.000335
          132              H      11.492556      12.796502       1.737976       0.097772       0.968300 0.72999136E+01  0.70802676E+02                                 1.681181                            1.624802      -1.095037       2.347714                    0.994525       3.760366      10.839121       0.465650       1.356171      -0.691221      -0.025306      -0.002696       0.020975       0.032979       0.007213      -0.001711       0.001821       0.006958       0.020727      -0.011784       0.004471       0.007313              1.736393       1.702230       0.225571      -0.436537       1.515178      -0.241787       1.991772          -0.000049
          133              H      -3.334283      12.341613       0.990460       0.093934       1.241733 0.10028440E+02  0.10297236E+03                                 1.836854                            1.795003      -0.857252       2.456252                    0.998040       3.554283       9.797874       0.495097       1.204837      -0.728094       0.025280      -0.018565      -0.010110       0.032954      -0.008116       0.005823       0.001593       0.003245      -0.007431      -0.010369      -0.000192       0.010561              1.838716       1.907240      -0.344433      -0.075348       2.009967       0.137297       1.598942           0.001047
          134              H      -2.609061      14.549866       0.906364       0.114484       0.909144 0.68142352E+01  0.64886084E+02                                 1.610872                            1.571715      -0.933921       2.439676                    0.996991       3.547223      10.091307       0.473162       1.359445      -0.691636       0.019112       0.008579      -0.031924       0.038184      -0.002481      -0.009109      -0.002167       0.000160       0.000159      -0.010133       0.000965       0.009168              1.645381       1.854358       0.217947      -0.369173       1.439196      -0.095200       1.642590          -0.000060
          135              H      -2.859294      14.117277       2.400063       0.089972       1.060021 0.81860774E+01  0.80614273E+02                                 1.699773                            1.656581      -0.803268       2.478390                    0.998441       3.580064       9.951664       0.494754       1.257132      -0.713980       0.008646      -0.002975       0.025769       0.027343      -0.004991       0.003755       0.002099      -0.002433       0.007744      -0.008121       0.003404       0.004716              1.712393       1.628563       0.007471       0.275122       1.453078      -0.121881       2.055538           0.001318
          136              H       2.384102       2.338939       3.893761       0.166460       0.994726 0.73620359E+01  0.69499536E+02                                 1.546815                            1.507175      -0.892145       2.468033                    0.999630       3.041649       7.863562       0.560740       1.157073      -0.740498       0.000200       0.010738      -0.000480       0.010751       0.001840      -0.000507      -0.000092      -0.009008       0.005124      -0.005750       0.001724       0.004027              1.554394       1.467865       0.225166       0.103486       1.769167       0.251889       1.426151           0.000572
          137              H      11.905858      16.402845       4.131365       0.164775       1.076900 0.81036498E+01  0.79904029E+02                                 1.742101                            1.665121      -1.313493       2.267895                    0.996187       3.501671       9.861619       0.484146       1.283046      -0.707652      -0.011853      -0.000356       0.001659       0.011974       0.000830       0.006668       0.002291      -0.000340       0.009528      -0.006485      -0.001901       0.008386              1.787416       2.112119       0.157030      -0.475376       1.472028      -0.116434       1.778100          -0.000034
          138              H      -2.760802      15.980389       3.762946       0.154483       0.957716 0.71126948E+01  0.67710201E+02                                 1.601158                            1.553456      -0.863696       2.475548                    0.999220       3.314411       9.095592       0.505698       1.272317      -0.710948       0.005623      -0.007596      -0.003969       0.010251      -0.004308      -0.002990       0.000254      -0.002265       0.009072      -0.006505       0.001260       0.005245              1.614502       1.895808      -0.334632       0.095682       1.589890      -0.055109       1.357808          -0.000017
          139              H       2.624914       2.258368       0.485886       0.171435       0.908499 0.68556172E+01  0.65739516E+02                                 1.645751                            1.605313      -1.165985       2.348891                    0.996960       3.500916      10.175697       0.453129       1.409627      -0.681638      -0.007133       0.001505      -0.013875       0.015673      -0.001968       0.000156      -0.001415       0.000593       0.005365      -0.003088       0.000434       0.002654              1.657546       1.595443      -0.093068       0.245321       1.334465      -0.198092       2.042731           0.000035
          140              H       3.274679       2.770438       1.816733       0.165651       0.964314 0.71991049E+01  0.68064950E+02                                 1.561583                            1.528556      -0.734338       2.544669                    0.999970       3.068740       8.126382       0.532286       1.217070      -0.726012       0.000980       0.008134       0.004299       0.009252       0.001806      -0.000759       0.001565      -0.003482       0.000133      -0.003117       0.000133       0.002984              1.567564       1.645646       0.291525       0.133314       1.633040       0.228594       1.424007          -0.000003
          141              H       3.555260       1.310706       1.318833       0.158536       0.826522 0.59823888E+01  0.55507372E+02                                 1.551041                            1.502421      -1.005961       2.416476                    0.997105       3.469999       9.957662       0.466541       1.414946      -0.680230       0.002899      -0.010927      -0.002657       0.011613      -0.003251      -0.000719      -0.001780      -0.003427       0.000068      -0.004259       0.000236       0.004023              1.580975       1.941207      -0.314137      -0.030076       1.571413       0.018909       1.230304          -0.000018
          142              H      14.912955       4.364959       1.469671       0.162572       0.938112 0.66986547E+01  0.62969378E+02                                 1.595106                            1.518266      -0.882854       2.476524                    0.999180       3.274422       8.999040       0.504923       1.290444      -0.706754      -0.006543      -0.006404       0.012867       0.015791      -0.003682      -0.003367      -0.002363      -0.005127       0.012529      -0.007949       0.002322       0.005628              1.649756       1.593336      -0.127603      -0.502553       1.349011       0.116810       2.006921          -0.000057
          143              H      -0.042446       5.003448       0.654077       0.156399       0.974226 0.70184885E+01  0.65005769E+02                                 1.478544                            1.433635      -0.810678       2.497206                    0.999874       2.976377       7.446916       0.602189       1.098158      -0.755587       0.012319       0.003158      -0.000305       0.012721       0.001170      -0.000171      -0.000574       0.009054      -0.018781      -0.006327      -0.001483       0.007810              1.487209       1.470112       0.336501      -0.070982       1.722156      -0.069863       1.269359           0.000567
          144              H       4.773189      11.446907      13.251069       0.155839       1.044418 0.79422869E+01  0.76925233E+02                                 1.634154                            1.593463      -0.912277       2.452646                    0.999352       3.235757       8.660366       0.527489       1.198863      -0.729070      -0.007790      -0.005171      -0.009445       0.013290      -0.003823       0.003307       0.000763       0.001098       0.003468      -0.005627       0.000893       0.004734              1.631606       1.498843      -0.030947       0.286746       1.488129      -0.038175       1.907847          -0.000043
          145              H       6.917683       9.228450       7.345687       0.266789       0.584555 0.41484199E+01  0.35678528E+02                                 1.309964                            1.319904      -1.175734       2.408272                    0.997888       3.030811       8.812730       0.452219       1.574827      -0.651983       0.008735      -0.032807       0.012473       0.036168      -0.005558       0.001870      -0.000702      -0.015805       0.025197      -0.013971       0.005027       0.008944              1.313621       1.267549      -0.163835       0.003276       1.365110      -0.121202       1.308205          -0.000167
          146              H       8.830385      11.330354       9.122374       0.265224       0.563178 0.39023105E+01  0.33248254E+02                                 1.302611                            1.299044      -1.294229       2.341519                    0.996366       3.158472       9.318845       0.443304       1.621649      -0.643417       0.016117      -0.021221       0.020279       0.033487       0.001598      -0.006545      -0.008486       0.003935      -0.034747      -0.016547       0.004207       0.012340              1.319509       1.258466      -0.148106       0.050482       1.436131      -0.222967       1.263930           0.000144
          147              H      11.289179      15.054085       2.362687       0.264702       0.581333 0.40984269E+01  0.35160047E+02                                 1.306555                            1.313017      -1.188934       2.399518                    0.997714       3.050124       8.872708       0.452604       1.577448      -0.651376      -0.018242      -0.010387       0.028400       0.035316      -0.003396      -0.012307      -0.001114      -0.009465      -0.006105      -0.015703       0.005659       0.010044              1.316343       1.350309       0.084170      -0.176640       1.273777      -0.068008       1.324943          -0.000190
          148              H      14.629284       1.809009       0.876997       0.266836       0.561504 0.38978322E+01  0.33182947E+02                                 1.299008                            1.298113      -1.291048       2.347717                    0.996433       3.122270       9.192314       0.443793       1.621188      -0.643804      -0.024584      -0.000901       0.024417       0.034661       0.010275       0.001318       0.000636       0.007888       0.029678      -0.015954       0.005575       0.010379              1.313175       1.390278       0.086061      -0.200812       1.136239      -0.034385       1.413009           0.000157
          149              W      10.108177       7.505141      10.011385       0.464564     190.017853 0.28294381E+04  0.98798777E+05                                27.024686                           18.323375       2.653027       2.304758                    0.991054     121.397870     335.441640       0.394196       0.444982      -1.125606       0.002840       0.004051       0.000018       0.004947       0.206848      -0.024630       0.017026      -0.150351      -0.009546      -0.222580       0.000904       0.221676             34.099071      32.980011      -2.361939       1.356160      31.261873      -0.950020      38.055328           0.020766
          150              W       6.551830      14.722093       3.337128       0.464564     190.017857 0.28294382E+04  0.98798778E+05                                27.024687                           18.323375       2.653027       2.304758                    0.991054     121.397871     335.441642       0.394196       0.444982      -1.125606      -0.002840      -0.004051      -0.000018       0.004947       0.206848      -0.024630       0.017026      -0.150351      -0.009546      -0.222580       0.000904       0.221676             34.099071      32.980012      -2.361940       1.356160      31.261872      -0.950021      38.055329           0.020766
          151              C      11.419446       7.431174      11.707981       0.007942      44.351405 0.54757710E+03  0.13564056E+05                                10.882695                            7.994507       0.658018       2.153827                    0.999781      30.235657      87.654562       0.564927       0.437693      -1.056752       0.015942       0.015843       0.029407       0.037012       0.028093      -0.117127      -0.018351      -0.131688      -0.250819      -0.174705       0.048221       0.126483             13.676723      17.815527      -0.489712       9.619112       6.924332      -0.399935      16.290308           0.000722
          152              C      10.949272       6.045320       8.675199       0.004830      43.995082 0.55464161E+03  0.13779942E+05                                10.787671                            8.033143       0.641944       2.144010                    0.999819      30.449647      88.338949       0.565043       0.436305      -1.057838       0.011602      -0.018694      -0.031537       0.038453       0.080179       0.015923      -0.116855       0.113275      -0.072321      -0.172500       0.045461       0.127039             13.247106       8.290879      -3.343267      -2.816466      16.721713       8.527883      14.728726          -0.001449
          153              C       4.381523      20.755705      10.987161      -0.004678      34.913664 0.59249895E+03  0.14982072E+05                                 9.336259                            8.397315       0.355549       2.050531                    0.999960      30.980239      91.001633       0.542747       0.446298      -1.050702      -0.004570      -0.001768      -0.001312       0.005072      -0.017212       0.015764       0.115837       0.184892       0.123356      -0.177127       0.072853       0.104273              9.561254       7.843273       0.348642      -0.668400      11.480455      -2.051903       9.360033          -0.000604
          154              C      12.030269       8.259737       9.318597      -0.003404      35.003479 0.57335470E+03  0.14398216E+05                                 9.417142                            8.309201       0.345818       2.056021                    0.999704      30.701034      90.254794       0.540125       0.451571      -1.046254      -0.014650       0.014097      -0.007723       0.021748      -0.082726       0.072465       0.040126      -0.151960       0.230057      -0.177461       0.072328       0.105133              9.753004      13.513568       1.323897      -0.306640       7.493999      -0.630542       8.251445          -0.000003
          155              C       7.744997       2.879778       1.298810       0.374857      22.017547 0.33585628E+03  0.74435171E+04                                 7.445228                            6.614032      -0.504669       1.895499                    0.996878      23.711233      67.386999       0.565811       0.488439      -1.016973       0.009471       0.003063      -0.024039       0.026019      -0.008211      -0.002888       0.012447       0.007791       0.007781      -0.015798      -0.000084       0.015882              8.085668       8.022777       0.627519       0.721356       7.717903       1.205809       8.516325           0.000638
          156              C       7.483281       2.050734       2.556240      -0.341888      27.512318 0.47943033E+03  0.11599107E+05                                 7.956598                            7.288202      -0.258248       1.903380                    0.996078      31.045569      91.791239       0.609341       0.415477      -1.060337      -0.036708      -0.033871      -0.041237       0.064770      -0.007788      -0.011689      -0.005608       0.008166      -0.077968      -0.030361       0.007392       0.022969              8.266561       7.437576       2.004196       0.130611       8.854103       0.016200       8.508004           0.000418
          157              C       1.079873      15.986142       2.508186       0.211665      22.019343 0.34749774E+03  0.77550494E+04                                 7.068826                            6.383623      -0.192159       1.987007                    0.998034      24.718697      70.128072       0.624108       0.439758      -1.045684       0.056262      -0.032102       0.042462       0.077453      -0.010493      -0.020447       0.009340      -0.038167      -0.060692      -0.035827      -0.000084       0.035911              7.423505       7.175137       0.662173      -0.524963       7.753163       0.566204       7.342214          -0.001454
          158              C      15.594290       8.673974      11.558477      -0.075803      23.127511 0.36379168E+03  0.82573869E+04                                 7.201818                            6.418688      -0.123500       1.964540                    0.999089      28.202848      82.152162       0.635397       0.424689      -1.049068      -0.092121      -0.054357       0.026075       0.110094       0.017968       0.013931       0.026948      -0.045635      -0.089668      -0.041171      -0.013511       0.054681              7.567862       7.456214      -0.015614      -0.674622       7.516689       1.500408       7.730683          -0.000383
          159              C      14.741850       9.673290      12.340700      -0.076103      22.632912 0.36357886E+03  0.82366785E+04                                 7.101756                            6.431232      -0.041283       1.999464                    0.998826      27.793857      80.414093       0.633770       0.426600      -1.049758       0.010337      -0.080728       0.061617       0.102081       0.004094      -0.020156      -0.018419       0.003217       0.152916      -0.031289      -0.028844       0.060133              7.393068       6.644587      -0.695384      -0.577551       7.150447       1.179514       8.384172           0.000244
          160              C       6.400548       3.292681       0.672765      -0.552471      26.078855 0.45771703E+03  0.10926813E+05                                 7.473689                            6.938894      -0.022995       1.957651                    0.996006      32.725659      95.559051       0.650422       0.394471      -1.076087       0.039771      -0.019468       0.008955       0.045177      -0.007555       0.014491       0.009083       0.028225      -0.012308      -0.023472      -0.000436       0.023908              7.758008       9.391839      -0.257033       1.481201       6.640462       0.093454       7.241724          -0.000091
          161              C       8.567502       4.097918       1.692591      -0.561725      27.533348 0.45769591E+03  0.10892257E+05                                 7.712956                            6.883429       0.175166       2.012090                    0.997409      32.622852      94.149048       0.662981       0.388207      -1.083767      -0.028896      -0.039899      -0.018510       0.052626      -0.001959       0.009378      -0.000630       0.008513      -0.002677      -0.007992      -0.003941       0.011932              8.376455       7.454878       2.043362       1.775764       9.370105       2.437265       8.304382           0.003132
          162              C       0.516802      15.612230       3.895096      -0.529050      26.083955 0.44092375E+03  0.10402252E+05                                 7.418800                            6.768254       0.307602       2.052703                    0.998300      32.325033      93.078080       0.666379       0.389602      -1.082107       0.035516       0.008279      -0.066184       0.075567      -0.001133      -0.021320      -0.012067      -0.008765       0.053902      -0.026269      -0.005445       0.031715              7.705261       8.295328       0.504047      -0.567945       6.035050       0.397159       8.785406           0.003148
          163              C       4.731933      16.573764       8.818028       0.385820      20.379610 0.30773746E+03  0.67070533E+04                                 7.305407                            6.533722      -0.555282       1.880669                    0.996974      23.729749      68.003289       0.540235       0.520202      -0.995976       0.024510      -0.001363      -0.004818       0.025016       0.014472      -0.012735       0.002217       0.000879      -0.006890      -0.020091       0.001217       0.018874              7.810702       7.518280      -0.418080      -0.216689       8.496237       0.125329       7.417588           0.000220
          164              C       3.386358      17.285747       8.693887      -0.348549      28.543405 0.48738968E+03  0.11849272E+05                                 8.212300                            7.369558      -0.362136       1.868134                    0.995899      31.368683      93.202882       0.602911       0.417867      -1.058017       0.017070      -0.006231      -0.054727       0.057665       0.009192       0.023789      -0.004737      -0.028901      -0.012700      -0.034412       0.014566       0.019845              8.691270       9.298046      -2.269226       1.011197       8.063320      -1.191259       8.712443           0.000939
          165              C       2.828688      17.669563       7.305641       0.212030      21.107440 0.32656845E+03  0.71762942E+04                                 6.819087                            6.134975      -0.177542       1.992086                    0.998258      24.431630      68.800120       0.644907       0.432198      -1.050135      -0.019547       0.065930       0.030639       0.075284       0.013419       0.006011      -0.024068      -0.016637      -0.024886      -0.030266      -0.000009       0.030275              7.166631       7.807288      -0.199901       0.265640       6.736135      -0.803785       6.956469          -0.000601
          166              C       8.068283      17.969988       7.752816      -0.088296      23.989364 0.38325553E+03  0.88364024E+04                                 7.468669                            6.653821      -0.316980       1.901223                    0.998189      28.833929      85.378115       0.613245       0.433197      -1.041147      -0.078704      -0.005978      -0.081815       0.113682       0.002514       0.002310      -0.027962      -0.037141       0.100755      -0.035889      -0.013968       0.049857              7.838630       7.337856       1.080622      -0.462305       7.686410      -0.915144       8.491624          -0.001275
          167              C       7.161249      16.901452       8.220014      -0.081256      23.047679 0.37361727E+03  0.85392667E+04                                 7.211474                            6.533951      -0.123752       1.969967                    0.998378      28.174405      82.421908       0.625398       0.428505      -1.046459      -0.062871       0.081512      -0.020125       0.104890      -0.013879      -0.020905       0.003157       0.084226      -0.073936      -0.032035      -0.029797       0.061832              7.509596       7.622085       0.540619      -0.733406       8.225218      -0.439977       6.681485          -0.000356
          168              C       4.891595      16.249528      10.293038      -0.571852      26.608904 0.45637703E+03  0.10886309E+05                                 7.562101                            6.919360       0.062018       1.970966                    0.997517      33.208353      96.915155       0.652694       0.393404      -1.076868      -0.010043       0.007029      -0.044024       0.045698      -0.003286      -0.001848      -0.002207       0.015157       0.086335      -0.022775      -0.006181       0.028956              7.843482       6.364743      -0.485469      -0.087494       7.918104      -0.476788       9.247599           0.003502
          169              C       4.676607      15.283775       8.045149      -0.550834      26.663711 0.46274666E+03  0.11071918E+05                                 7.592146                            6.964149       0.003406       1.967452                    0.996631      32.545083      94.993966       0.651332       0.393029      -1.077577       0.002518       0.042466       0.016101       0.045486       0.008539      -0.006264       0.017650       0.002000       0.003851      -0.022701       0.005072       0.017629              8.052261       6.156580      -0.956035      -0.071449      10.873900       1.004881       7.126303          -0.000046
          170              C       1.296403      17.877336       7.343017      -0.532231      26.615670 0.44656177E+03  0.10563252E+05                                 7.558472                            6.853221       0.248229       2.031185                    0.998528      32.432972      93.353148       0.656524       0.394402      -1.079364       0.076344       0.001051      -0.002099       0.076380      -0.005020      -0.000090      -0.004527       0.029643      -0.070212      -0.024394      -0.002965       0.027359              7.897782      10.031008       0.093196      -0.318992       6.298733       0.631808       7.363605           0.004714
          171              C       9.590536       8.712166       8.314789       0.007979      44.350174 0.54755430E+03  0.13563371E+05                                10.882546                            7.994377       0.658023       2.153841                    0.999782      30.235124      87.653067       0.564927       0.437697      -1.056748       0.009448       0.020364      -0.029431       0.037016       0.063842      -0.022892       0.116180       0.064926      -0.250792      -0.174606       0.048219       0.126387             13.676551       8.510836      -3.873233       3.663142      16.228631      -8.903174      16.290186           0.000756
          172              C       8.448821       7.796731      11.347571       0.004802      43.994065 0.55462785E+03  0.13779442E+05                                10.787250                            8.032854       0.641984       2.144018                    0.999819      30.449481      88.336450       0.565076       0.436284      -1.057856      -0.021522       0.004506       0.031530       0.038440       0.025092       0.115142       0.024841      -0.189791      -0.072320      -0.172379       0.045453       0.126927             13.246543      17.883834       0.145225      -8.976536       7.127729      -0.267382      14.728067          -0.001488
          173              C       8.386806       6.651519       9.035608      -0.004703      34.914666 0.59252069E+03  0.14982644E+05                                 9.336095                            8.397172       0.355677       2.050555                    0.999960      30.980848      91.001205       0.542784       0.446266      -1.050729      -0.000123      -0.004916       0.001322       0.005092      -0.072553      -0.103584      -0.054569      -0.119465       0.123335      -0.177225       0.072785       0.104440              9.561075      10.831624       1.435364       1.699877       8.491859       1.329303       9.359742          -0.000595
          174              C      10.160490       9.569396      10.704173      -0.003421      35.002128 0.57332689E+03  0.14397182E+05                                 9.416431                            8.308614       0.345762       2.056007                    0.999703      30.700321      90.248335       0.540188       0.451530      -1.046290       0.018277      -0.008965       0.007727       0.021774      -0.014582      -0.013065      -0.081964       0.222844       0.230104      -0.177603       0.072324       0.105279              9.752227       7.346176      -0.918521       0.487749      13.659718       0.503719       8.250786          -0.000007
          175              C      11.145954      11.796440       5.375446       0.374835      22.079671 0.33713521E+03  0.74779897E+04                                 7.445069                            6.613852      -0.504732       1.895482                    0.996876      23.711158      67.385708       0.567531       0.486560      -1.018086      -0.000356       0.009973       0.024055       0.026043      -0.008776      -0.012748      -0.001663       0.004667       0.007765      -0.015888      -0.000022       0.015909              8.085518       7.350474       0.382904      -0.886792       8.389940      -1.090019       8.516138           0.000638
          176              C      10.456253      11.267147       4.118016      -0.341894      27.513302 0.47944601E+03  0.11599650E+05                                 7.956757                            7.288362      -0.258270       1.903356                    0.996078      31.046911      91.797643       0.609326       0.415481      -1.060328      -0.019266      -0.046058       0.041245       0.064758      -0.008581       0.001134       0.012678       0.003875      -0.077864      -0.030183       0.007255       0.022927              8.266722       7.401561       1.990961       0.029241       8.890447      -0.128470       8.508157           0.000419
          177              C       9.609775      10.011569       4.166071       0.211664      22.020140 0.34751217E+03  0.77554435E+04                                 7.068738                            6.383539      -0.192239       1.986979                    0.998033      24.718677      70.128089       0.624145       0.439728      -1.045702      -0.049399       0.041909      -0.042465       0.077459       0.004206      -0.015840       0.015886       0.042787      -0.060702      -0.035736      -0.000240       0.035976              7.423415       7.260253       0.693063      -0.711519       7.667863       0.299697       7.342129          -0.001451
          178              C       9.331796      13.060377       8.464292      -0.075811      23.127830 0.36379768E+03  0.82574901E+04                                 7.201694                            6.418687      -0.123382       1.964583                    0.999088      28.202044      82.147471       0.635410       0.424682      -1.049081      -0.019591      -0.105134      -0.026070       0.110075       0.028448      -0.020690      -0.022499       0.011979      -0.089688      -0.041334      -0.013515       0.054849              7.567674       7.519273       0.007278      -1.640456       7.453534       0.121227       7.730216          -0.000381
          179              C      10.562254      12.600757       7.682069      -0.076105      22.636695 0.36367196E+03  0.82391783E+04                                 7.102563                            6.432225      -0.041369       1.999445                    0.998824      27.793414      80.410359       0.633706       0.426623      -1.049762      -0.079397      -0.017863      -0.061604       0.102069       0.002118       0.010310       0.025065      -0.007680       0.152892      -0.031176      -0.028828       0.060004              7.393822       7.538626      -0.371483      -1.306024       6.256972       0.140133       8.385869           0.000246
          180              C      11.993457      10.674049       6.001491      -0.552492      26.079159 0.45771583E+03  0.10926872E+05                                 7.473953                            6.939101      -0.023004       1.957643                    0.996003      32.726245      95.563856       0.650376       0.394495      -1.076061      -0.031861       0.030776      -0.008991       0.045201      -0.014872      -0.003703      -0.016888      -0.011808      -0.012304      -0.023679      -0.000287       0.023966              7.758299       7.127477      -1.080869       0.418140       8.905477      -1.424062       7.241941          -0.000090
          181              C      12.009668      12.985710       4.981665      -0.561711      27.534633 0.45769762E+03  0.10892240E+05                                 7.712878                            6.883380       0.175221       2.012115                    0.997409      32.622047      94.144564       0.662997       0.388201      -1.083778      -0.027630      -0.040775       0.018498       0.052613      -0.004222       0.003651      -0.008777      -0.003934      -0.002637      -0.008169      -0.003828       0.011997              8.376373       7.833957       2.181147      -1.683818       8.991083      -2.501819       8.304079           0.003134
          182              C       9.450789       9.354600       2.779160      -0.529026      26.083012 0.44090275E+03  0.10401678E+05                                 7.418780                            6.768273       0.307466       2.052671                    0.998298      32.325080      93.079196       0.666348       0.389623      -1.082087      -0.004354       0.036224       0.066186       0.075576       0.001965       0.003928       0.023987       0.008202       0.053929      -0.026134      -0.005415       0.031549              7.705235       5.975062      -0.339631      -0.567154       8.355141       0.397968       8.785501           0.003150
          183              C      14.955412      20.711721      11.204742       0.385844      20.416359 0.30847272E+03  0.67265195E+04                                 7.304997                            6.533321      -0.555432       1.880605                    0.996974      23.729686      68.001659       0.541315       0.518899      -0.996686      -0.009621       0.022537       0.004816       0.024974       0.010797      -0.006502       0.011081      -0.019203      -0.006940      -0.020062       0.001313       0.018749              7.810255       8.650055      -0.006408      -0.191698       7.363151       0.160846       7.417559           0.000220
          184              C      16.084369      19.690474      11.328883      -0.348725      28.551156 0.48754501E+03  0.11853776E+05                                 8.213318                            7.370511      -0.361670       1.868246                    0.995901      31.370495      93.205576       0.602910       0.417842      -1.058052      -0.011703       0.013934       0.054641       0.057592       0.016392       0.012336      -0.020929       0.010411      -0.012960      -0.034483       0.014383       0.020100              8.692378       9.666728      -2.136592       1.465344       7.696741      -0.543786       8.713664           0.000939
          185              C      16.635668      19.297561      12.717128       0.212482      21.104627 0.32650536E+03  0.71744613E+04                                 6.818061                            6.134082      -0.178167       1.991894                    0.998258      24.429283      68.788240       0.645011       0.432156      -1.050175       0.068559       0.004158      -0.030579       0.075185       0.015663       0.024512       0.002453      -0.004351      -0.024906      -0.030141      -0.000003       0.030145              7.165522       6.988693      -0.497115       0.845676       7.552596       0.024881       6.955277          -0.000597
          186              C      20.640113       9.164357      12.269953      -0.088304      23.989224 0.38324927E+03  0.88362832E+04                                 7.468568                            6.653681      -0.316801       1.901256                    0.998189      28.835384      85.384475       0.613259       0.433185      -1.041146       0.021306      -0.076008       0.081846       0.113710       0.013882       0.026906       0.007180       0.025339       0.100792      -0.035964      -0.013723       0.049688              7.838515       6.951570       0.939721       0.701939       8.072692       0.747156       8.491284          -0.001276
          187              C      19.945877       7.946764      11.802755      -0.081208      23.046412 0.37359259E+03  0.85385839E+04                                 7.211283                            6.533791      -0.123861       1.969950                    0.998377      28.173633      82.419781       0.625396       0.428513      -1.046452       0.098075      -0.031232       0.020121       0.104876      -0.037660      -0.010248       0.018387      -0.046641      -0.073918      -0.031976      -0.029769       0.061745              7.509379       7.807151       0.607980       0.162894       8.039642       0.839629       6.681345          -0.000359
          188              C      20.108820       5.590943       9.729731      -0.571857      26.613488 0.45646794E+03  0.10889108E+05                                 7.563258                            6.920322       0.061820       1.970911                    0.997516      33.209519      96.923925       0.652605       0.393436      -1.076838       0.010060      -0.007051       0.044025       0.045707      -0.007374       0.001321       0.002279      -0.007287       0.086135      -0.022686      -0.006175       0.028861              7.844733       8.049773       0.126843       0.418490       6.235132       0.245485       9.249293           0.003507
          189              C      13.762002      20.218893      11.977621      -0.550809      26.666771 0.46281093E+03  0.11073763E+05                                 7.592659                            6.964708       0.003343       1.967427                    0.996631      32.544874      94.992483       0.651300       0.393037      -1.077579       0.039076       0.016875      -0.016092       0.045504       0.005908      -0.018890      -0.000374      -0.012388       0.003841      -0.022779       0.004884       0.017895              8.052807      10.938115       0.782108      -0.969264       6.093385      -0.276657       7.126920          -0.000046
          190              C      17.354576      17.928532      12.679752      -0.532449      26.615592 0.44655190E+03  0.10562820E+05                                 7.557795                            6.852587       0.248963       2.031371                    0.998529      32.434796      93.353461       0.656644       0.394338      -1.079422      -0.025048       0.071992       0.002104       0.076254      -0.013319       0.004107       0.001435      -0.016108      -0.070148      -0.024292      -0.002975       0.027268              7.897072       6.674158      -1.126911      -0.702674       9.654066       0.084033       7.362991           0.004709
          191              C       5.240561      14.796060       1.640532       0.007942      44.351407 0.54757713E+03  0.13564057E+05                                10.882695                            7.994507       0.658018       2.153827                    0.999781      30.235658      87.654564       0.564927       0.437693      -1.056752      -0.015942      -0.015843      -0.029407       0.037012       0.028093      -0.117127      -0.018351      -0.131688      -0.250819      -0.174705       0.048221       0.126483             13.676723      17.815527      -0.489712       9.619112       6.924332      -0.399935      16.290309           0.000722
          192              C       5.710735      16.181914       4.673314       0.004830      43.995081 0.55464161E+03  0.13779942E+05                                10.787671                            8.033143       0.641944       2.144010                    0.999819      30.449647      88.338950       0.565043       0.436305      -1.057838      -0.011602       0.018694       0.031537       0.038453       0.080179       0.015923      -0.116855       0.113275      -0.072321      -0.172500       0.045461       0.127039             13.247106       8.290879      -3.343268      -2.816466      16.721712       8.527882      14.728726          -0.001449
          193              C      12.278484       1.471529       2.361352      -0.004678      34.913664 0.59249894E+03  0.14982072E+05                                 9.336259                            8.397315       0.355549       2.050531                    0.999960      30.980239      91.001633       0.542747       0.446298      -1.050702       0.004570       0.001768       0.001312       0.005072      -0.017212       0.015764       0.115837       0.184892       0.123356      -0.177127       0.072853       0.104273              9.561254       7.843273       0.348642      -0.668400      11.480455      -2.051904       9.360033          -0.000604
          194              C       4.629738      13.967497       4.029916      -0.003404      35.003476 0.57335464E+03  0.14398215E+05                                 9.417142                            8.309201       0.345818       2.056021                    0.999704      30.701032      90.254789       0.540125       0.451571      -1.046254       0.014650      -0.014097       0.007723       0.021748      -0.082726       0.072465       0.040126      -0.151960       0.230057      -0.177461       0.072328       0.105133              9.753003      13.513567       1.323897      -0.306640       7.493998      -0.630542       8.251445          -0.000003
          195              C       8.915010      19.347456      12.049703       0.374857      22.017548 0.33585630E+03  0.74435174E+04                                 7.445228                            6.614032      -0.504669       1.895499                    0.996878      23.711233      67.386997       0.565811       0.488439      -1.016973      -0.009471      -0.003063       0.024039       0.026019      -0.008211      -0.002888       0.012447       0.007791       0.007781      -0.015798      -0.000084       0.015882              8.085668       8.022777       0.627518       0.721356       7.717903       1.205809       8.516324           0.000638
          196              C       9.176726      20.176500      10.792273      -0.341888      27.512318 0.47943032E+03  0.11599107E+05                                 7.956599                            7.288202      -0.258248       1.903380                    0.996078      31.045569      91.791240       0.609341       0.415477      -1.060337       0.036708       0.033871       0.041237       0.064770      -0.007788      -0.011689      -0.005608       0.008166      -0.077968      -0.030361       0.007392       0.022969              8.266561       7.437576       2.004196       0.130611       8.854103       0.016200       8.508004           0.000418
          197              C      15.580134       6.241092      10.840327       0.211665      22.019344 0.34749776E+03  0.77550500E+04                                 7.068826                            6.383623      -0.192159       1.987007                    0.998034      24.718697      70.128071       0.624108       0.439758      -1.045684      -0.056262       0.032102      -0.042462       0.077453      -0.010493      -0.020447       0.009340      -0.038167      -0.060692      -0.035827      -0.000084       0.035911              7.423505       7.175137       0.662173      -0.524963       7.753163       0.566204       7.342214          -0.001454
          198              C       1.065717      13.553260       1.790036      -0.075803      23.127514 0.36379173E+03  0.82573884E+04                                 7.201818                            6.418688      -0.123500       1.964540                    0.999089      28.202849      82.152162       0.635397       0.424689      -1.049068       0.092121       0.054357      -0.026075       0.110094       0.017968       0.013931       0.026948      -0.045635      -0.089669      -0.041171      -0.013511       0.054681              7.567862       7.456214      -0.015614      -0.674622       7.516689       1.500409       7.730682          -0.000383
          199              C       1.918157      12.553944       1.007813      -0.076103      22.632910 0.36357882E+03  0.82366774E+04                                 7.101755                            6.431231      -0.041283       1.999465                    0.998826      27.793855      80.414081       0.633770       0.426600      -1.049758      -0.010337       0.080728      -0.061617       0.102081       0.004094      -0.020157      -0.018419       0.003217       0.152916      -0.031289      -0.028844       0.060133              7.393067       6.644586      -0.695384      -0.577551       7.150446       1.179514       8.384171           0.000244
          200              C      10.259459      18.934553      12.675748      -0.552471      26.078850 0.45771690E+03  0.10926809E+05                                 7.473688                            6.938893      -0.022995       1.957651                    0.996006      32.725656      95.559042       0.650422       0.394471      -1.076087      -0.039771       0.019468      -0.008955       0.045177      -0.007555       0.014491       0.009083       0.028225      -0.012309      -0.023472      -0.000436       0.023908              7.758007       9.391837      -0.257033       1.481201       6.640461       0.093455       7.241724          -0.000091
          201              C       8.092505      18.129316      11.655922      -0.561725      27.533349 0.45769594E+03  0.10892257E+05                                 7.712957                            6.883429       0.175167       2.012090                    0.997409      32.622852      94.149048       0.662981       0.388208      -1.083766       0.028896       0.039899       0.018510       0.052626      -0.001959       0.009378      -0.000630       0.008513      -0.002677      -0.007992      -0.003941       0.011932              8.376456       7.454879       2.043362       1.775765       9.370106       2.437265       8.304382           0.003132
          202              C      16.143205       6.615004       9.453417      -0.529050      26.083956 0.44092378E+03  0.10402253E+05                                 7.418801                            6.768254       0.307602       2.052703                    0.998300      32.325034      93.078085       0.666379       0.389602      -1.082107      -0.035516      -0.008279       0.066184       0.075567      -0.001133      -0.021320      -0.012067      -0.008765       0.053902      -0.026269      -0.005445       0.031715              7.705262       8.295329       0.504046      -0.567946       6.035050       0.397159       8.785407           0.003148
          203              C      11.928074       5.653470       4.530485       0.385820      20.379610 0.30773746E+03  0.67070533E+04                                 7.305407                            6.533722      -0.555282       1.880669                    0.996974      23.729749      68.003289       0.540235       0.520202      -0.995976      -0.024510       0.001363       0.004818       0.025016       0.014472      -0.012735       0.002217       0.000879      -0.006890      -0.020091       0.001217       0.018874              7.810702       7.518280      -0.418080      -0.216690       8.496237       0.125329       7.417588           0.000220
          204              C      13.273649       4.941487       4.654626      -0.348549      28.543408 0.48738974E+03  0.11849274E+05                                 8.212301                            7.369558      -0.362136       1.868134                    0.995899      31.368685      93.202888       0.602911       0.417867      -1.058017      -0.017070       0.006231       0.054727       0.057665       0.009192       0.023789      -0.004737      -0.028901      -0.012700      -0.034412       0.014566       0.019845              8.691270       9.298047      -2.269227       1.011198       8.063320      -1.191259       8.712443           0.000939
          205              C      13.831319       4.557671       6.042872       0.212030      21.107440 0.32656844E+03  0.71762941E+04                                 6.819088                            6.134975      -0.177542       1.992086                    0.998258      24.431630      68.800121       0.644907       0.432198      -1.050135       0.019547      -0.065930      -0.030639       0.075284       0.013419       0.006011      -0.024068      -0.016637      -0.024886      -0.030266      -0.000009       0.030275              7.166631       7.807288      -0.199901       0.265641       6.736135      -0.803785       6.956469          -0.000600
          206              C       8.591724       4.257246       5.595697      -0.088295      23.989358 0.38325540E+03  0.88363989E+04                                 7.468667                            6.653819      -0.316980       1.901223                    0.998189      28.833925      85.378103       0.613245       0.433197      -1.041147       0.078704       0.005978       0.081815       0.113682       0.002514       0.002310      -0.027962      -0.037141       0.100755      -0.035889      -0.013968       0.049857              7.838629       7.337855       1.080621      -0.462305       7.686408      -0.915143       8.491622          -0.001275
          207              C       9.498758       5.325782       5.128499      -0.081256      23.047681 0.37361732E+03  0.85392682E+04                                 7.211475                            6.533951      -0.123752       1.969967                    0.998378      28.174407      82.421915       0.625398       0.428505      -1.046459       0.062871      -0.081512       0.020125       0.104890      -0.013879      -0.020905       0.003157       0.084226      -0.073936      -0.032035      -0.029797       0.061832              7.509596       7.622085       0.540620      -0.733407       8.225219      -0.439977       6.681485          -0.000356
          208              C      11.768412       5.977706       3.055475      -0.571852      26.608896 0.45637685E+03  0.10886304E+05                                 7.562100                            6.919358       0.062018       1.970966                    0.997517      33.208348      96.915135       0.652695       0.393404      -1.076868       0.010043      -0.007029       0.044024       0.045698      -0.003286      -0.001848      -0.002207       0.015157       0.086335      -0.022775      -0.006181       0.028956              7.843480       6.364742      -0.485468      -0.087494       7.918103      -0.476788       9.247596           0.003502
          209              C      11.983400       6.943459       5.303364      -0.550833      26.663709 0.46274659E+03  0.11071916E+05                                 7.592145                            6.964148       0.003406       1.967452                    0.996631      32.545081      94.993956       0.651332       0.393028      -1.077577      -0.002518      -0.042466      -0.016101       0.045486       0.008539      -0.006264       0.017650       0.002000       0.003851      -0.022701       0.005072       0.017629              8.052260       6.156580      -0.956035      -0.071449      10.873899       1.004880       7.126303          -0.000046
          210              C      15.363604       4.349898       6.005496      -0.532231      26.615664 0.44656163E+03  0.10563248E+05                                 7.558470                            6.853220       0.248229       2.031185                    0.998528      32.432968      93.353129       0.656524       0.394402      -1.079364      -0.076344      -0.001051       0.002099       0.076380      -0.005020      -0.000090      -0.004527       0.029643      -0.070212      -0.024394      -0.002965       0.027359              7.897781      10.031005       0.093196      -0.318992       6.298731       0.631808       7.363605           0.004714
          211              C       7.069471      13.515068       5.033724       0.007979      44.350174 0.54755427E+03  0.13563370E+05                                10.882546                            7.994377       0.658023       2.153841                    0.999782      30.235123      87.653065       0.564927       0.437697      -1.056748      -0.009448      -0.020364       0.029431       0.037016       0.063842      -0.022892       0.116180       0.064926      -0.250792      -0.174606       0.048219       0.126387             13.676552       8.510836      -3.873233       3.663142      16.228631      -8.903175      16.290188           0.000756
          212              C       8.211186      14.430503       2.000942       0.004802      43.994065 0.55462785E+03  0.13779442E+05                                10.787250                            8.032854       0.641984       2.144018                    0.999819      30.449481      88.336448       0.565076       0.436284      -1.057856       0.021522      -0.004506      -0.031530       0.038440       0.025092       0.115142       0.024841      -0.189791      -0.072320      -0.172379       0.045453       0.126927             13.246543      17.883834       0.145225      -8.976535       7.127729      -0.267382      14.728067          -0.001488
          213              C       8.273201      15.575715       4.312905      -0.004703      34.914666 0.59252069E+03  0.14982644E+05                                 9.336095                            8.397172       0.355676       2.050555                    0.999960      30.980848      91.001206       0.542784       0.446266      -1.050729       0.000123       0.004916      -0.001322       0.005092      -0.072553      -0.103584      -0.054569      -0.119465       0.123335      -0.177225       0.072785       0.104440              9.561075      10.831624       1.435364       1.699877       8.491859       1.329303       9.359742          -0.000595
          214              C       6.499517      12.657838       2.644340      -0.003421      35.002126 0.57332685E+03  0.14397181E+05                                 9.416430                            8.308614       0.345762       2.056007                    0.999703      30.700320      90.248330       0.540188       0.451529      -1.046290      -0.018277       0.008965      -0.007727       0.021774      -0.014582      -0.013065      -0.081964       0.222844       0.230104      -0.177603       0.072324       0.105279              9.752226       7.346175      -0.918520       0.487748      13.659717       0.503719       8.250786          -0.000007
          215              C       5.514053      10.430794       7.973067       0.374835      22.079671 0.33713522E+03  0.74779897E+04                                 7.445069                            6.613852      -0.504732       1.895482                    0.996876      23.711158      67.385708       0.567531       0.486560      -1.018086       0.000356      -0.009973      -0.024055       0.026043      -0.008776      -0.012748      -0.001663       0.004667       0.007765      -0.015888      -0.000022       0.015909              8.085517       7.350475       0.382904      -0.886792       8.389940      -1.090020       8.516138           0.000638
          216              C       6.203754      10.960087       9.230497      -0.341894      27.513303 0.47944605E+03  0.11599651E+05                                 7.956757                            7.288362      -0.258270       1.903356                    0.996078      31.046912      91.797646       0.609326       0.415481      -1.060328       0.019266       0.046058      -0.041245       0.064758      -0.008581       0.001134       0.012678       0.003874      -0.077864      -0.030183       0.007255       0.022927              8.266722       7.401562       1.990961       0.029240       8.890446      -0.128470       8.508157           0.000419
          217              C       7.050232      12.215665       9.182442       0.211664      22.020140 0.34751217E+03  0.77554434E+04                                 7.068738                            6.383539      -0.192239       1.986979                    0.998033      24.718677      70.128089       0.624145       0.439728      -1.045702       0.049399      -0.041909       0.042465       0.077459       0.004206      -0.015840       0.015886       0.042787      -0.060702      -0.035736      -0.000240       0.035976              7.423415       7.260253       0.693062      -0.711520       7.667862       0.299697       7.342129          -0.001451
          218              C       7.328211       9.166857       4.884221      -0.075811      23.127830 0.36379770E+03  0.82574905E+04                                 7.201694                            6.418687      -0.123382       1.964583                    0.999088      28.202044      82.147470       0.635410       0.424682      -1.049081       0.019591       0.105134       0.026070       0.110075       0.028448      -0.020690      -0.022499       0.011979      -0.089688      -0.041334      -0.013515       0.054849              7.567675       7.519273       0.007277      -1.640456       7.453534       0.121226       7.730216          -0.000381
          219              C       6.097753       9.626477       5.666444      -0.076105      22.636694 0.36367193E+03  0.82391774E+04                                 7.102563                            6.432224      -0.041369       1.999445                    0.998824      27.793412      80.410347       0.633707       0.426623      -1.049762       0.079397       0.017863       0.061604       0.102069       0.002118       0.010310       0.025065      -0.007681       0.152892      -0.031176      -0.028828       0.060004              7.393821       7.538625      -0.371483      -1.306023       6.256971       0.140134       8.385868           0.000246
          220              C       4.666550      11.553185       7.347022      -0.552492      26.079157 0.45771576E+03  0.10926870E+05                                 7.473952                            6.939100      -0.023004       1.957643                    0.996003      32.726243      95.563848       0.650376       0.394495      -1.076061       0.031861      -0.030776       0.008991       0.045201      -0.014872      -0.003703      -0.016888      -0.011808      -0.012304      -0.023679      -0.000287       0.023966              7.758298       7.127477      -1.080869       0.418140       8.905476      -1.424061       7.241941          -0.000090
          221              C       4.650339       9.241524       8.366848      -0.561711      27.534635 0.45769768E+03  0.10892242E+05                                 7.712878                            6.883380       0.175220       2.012115                    0.997409      32.622048      94.144565       0.662997       0.388201      -1.083778       0.027630       0.040775      -0.018498       0.052613      -0.004222       0.003651      -0.008777      -0.003934      -0.002637      -0.008169      -0.003828       0.011997              8.376373       7.833958       2.181147      -1.683818       8.991084      -2.501819       8.304079           0.003134
          222              C       7.209218      12.872634      10.569353      -0.529026      26.083013 0.44090277E+03  0.10401679E+05                                 7.418780                            6.768274       0.307466       2.052671                    0.998298      32.325081      93.079200       0.666348       0.389623      -1.082087       0.004354      -0.036224      -0.066186       0.075576       0.001965       0.003928       0.023987       0.008202       0.053929      -0.026134      -0.005415       0.031549              7.705235       5.975062      -0.339632      -0.567154       8.355142       0.397968       8.785502           0.003150
          223              C       1.704595       1.515513       2.143771       0.385844      20.416359 0.30847272E+03  0.67265196E+04                                 7.304997                            6.533321      -0.555432       1.880605                    0.996974      23.729686      68.001659       0.541315       0.518899      -0.996686       0.009621      -0.022537      -0.004816       0.024974       0.010797      -0.006502       0.011081      -0.019203      -0.006940      -0.020062       0.001313       0.018749              7.810255       8.650055      -0.006407      -0.191697       7.363151       0.160846       7.417559           0.000220
          224              C       0.575638       2.536760       2.019630      -0.348725      28.551159 0.48754508E+03  0.11853779E+05                                 8.213319                            7.370511      -0.361670       1.868246                    0.995901      31.370497      93.205583       0.602910       0.417842      -1.058052       0.011703      -0.013934      -0.054641       0.057592       0.016392       0.012336      -0.020929       0.010411      -0.012960      -0.034483       0.014383       0.020100              8.692378       9.666729      -2.136593       1.465344       7.696741      -0.543786       8.713665           0.000939
          225              C       0.024339       2.929673       0.631385       0.212482      21.104626 0.32650535E+03  0.71744612E+04                                 6.818061                            6.134082      -0.178167       1.991894                    0.998258      24.429283      68.788242       0.645011       0.432156      -1.050175      -0.068559      -0.004158       0.030579       0.075185       0.015663       0.024512       0.002453      -0.004351      -0.024906      -0.030141      -0.000003       0.030145              7.165522       6.988694      -0.497115       0.845676       7.552596       0.024881       6.955277          -0.000597
          226              C      -3.980106      13.062877       1.078560      -0.088303      23.989217 0.38324912E+03  0.88362791E+04                                 7.468566                            6.653680      -0.316801       1.901256                    0.998189      28.835380      85.384464       0.613259       0.433185      -1.041146      -0.021306       0.076008      -0.081846       0.113710       0.013882       0.026906       0.007180       0.025339       0.100792      -0.035964      -0.013723       0.049688              7.838514       6.951569       0.939720       0.701939       8.072691       0.747156       8.491282          -0.001276
          227              C      -3.285870      14.280470       1.545758      -0.081208      23.046413 0.37359262E+03  0.85385848E+04                                 7.211284                            6.533791      -0.123860       1.969950                    0.998377      28.173634      82.419783       0.625396       0.428513      -1.046452      -0.098075       0.031232      -0.020121       0.104876      -0.037660      -0.010248       0.018387      -0.046641      -0.073918      -0.031976      -0.029769       0.061745              7.509380       7.807151       0.607980       0.162894       8.039643       0.839629       6.681345          -0.000359
          228              C      -3.448813      16.636291       3.618782      -0.571857      26.613479 0.45646773E+03  0.10889102E+05                                 7.563256                            6.920320       0.061820       1.970911                    0.997516      33.209513      96.923904       0.652605       0.393435      -1.076838      -0.010060       0.007051      -0.044025       0.045707      -0.007374       0.001321       0.002279      -0.007287       0.086135      -0.022686      -0.006175       0.028861              7.844731       8.049772       0.126844       0.418490       6.235131       0.245486       9.249290           0.003507
          229              C       2.898005       2.008341       1.370892      -0.550809      26.666769 0.46281089E+03  0.11073761E+05                                 7.592658                            6.964707       0.003343       1.967427                    0.996631      32.544873      94.992477       0.651300       0.393037      -1.077579      -0.039076      -0.016875       0.016092       0.045504       0.005908      -0.018890      -0.000374      -0.012388       0.003841      -0.022779       0.004884       0.017895              8.052806      10.938114       0.782108      -0.969263       6.093384      -0.276657       7.126920          -0.000046
          230              C      -0.694569       4.298702       0.668761      -0.532449      26.615585 0.44655175E+03  0.10562816E+05                                 7.557793                            6.852585       0.248963       2.031371                    0.998529      32.434792      93.353443       0.656644       0.394338      -1.079422       0.025048      -0.071992      -0.002104       0.076254      -0.013319       0.004108       0.001435      -0.016108      -0.070148      -0.024292      -0.002975       0.027268              7.897070       6.674156      -1.126911      -0.702673       9.654062       0.084032       7.362991           0.004709
          231              N      12.155282       7.392589      12.574299      -0.375574      46.336729 0.62408894E+03  0.15791819E+05                                10.816468                            8.275936       0.097993       2.029134                    0.996786      30.526555      86.169851       0.588168       0.411547      -1.085474      -0.001031       0.008350      -0.019158       0.020924       0.012790      -0.075999      -0.014401      -0.103002      -0.193668      -0.121272       0.030725       0.090547             13.456336      18.663769      -0.906817       9.238941       6.796934      -0.187261      14.908307           0.033607
          232              N      11.273947       5.200991       7.982411      -0.378395      46.149527 0.62801313E+03  0.15919097E+05                                10.776425                            8.309908       0.076950       2.022039                    0.996585      30.613893      86.546757       0.586005       0.412340      -1.084743      -0.012940       0.014835      -0.006312       0.020673       0.048281       0.017170      -0.085606       0.071289      -0.016480      -0.120484       0.041262       0.079222             13.155294       7.608975      -2.782381      -2.184579      17.264730       8.739323      14.592176           0.035926
          233              N       4.313604      19.759278      11.550468      -0.428454      31.906943 0.55739358E+03  0.13600074E+05                                 8.005740                            7.495204       1.228292       2.349565                    0.998914      30.811752      83.165479       0.664187       0.377952      -1.117893      -0.001073       0.091421      -0.050763       0.104574      -0.002511      -0.003566       0.142376       0.221013       0.089643      -0.209964       0.094611       0.115353              8.031427       7.217604       0.114744      -1.022391       9.373579      -1.013854       7.503098           0.000551
          234              N      13.027276       8.666420       8.972870      -0.411295      31.839199 0.53917378E+03  0.13090587E+05                                 8.085896                            7.433780       0.918096       2.250103                    0.999603      30.907580      84.136432       0.656378       0.384346      -1.109480      -0.108805      -0.032922       0.030905       0.117803      -0.115613       0.118376       0.038170      -0.182936       0.285982      -0.240398       0.094225       0.146173              8.200741      10.910288       0.846272       0.354763       6.341349      -0.986339       7.350586           0.000187
          235              N       8.512815       1.993966       0.324369      -0.389178      31.595969 0.56023240E+03  0.13942941E+05                                 8.726901                            7.937148      -0.597007       1.830425                    0.996137      30.046260      87.022761       0.583617       0.421689      -1.067717      -0.019261       0.092644      -0.064161       0.114327      -0.044149      -0.013508      -0.018211       0.073822       0.227990      -0.098378       0.019213       0.079165              9.302774       7.594951      -1.213432      -1.574722       8.209291       2.180223      12.104081           0.044732
          236              N       1.805493      14.786409       1.911507      -0.362350      30.895494 0.54422131E+03  0.13483866E+05                                 8.722331                            7.940571      -0.666767       1.807472                    0.996722      30.036550      87.587390       0.568994       0.434469      -1.056850      -0.107502      -0.045910       0.049654       0.127004       0.001236       0.017930       0.062200      -0.065112      -0.236470      -0.103626       0.008710       0.094916              9.221583       8.197731      -0.048309       0.086526      11.134822       2.826863       8.332195           0.048872
          237              N       5.813489      17.504240       8.353499      -0.384511      29.797341 0.53179688E+03  0.13086252E+05                                 8.536787                            7.885331      -0.608959       1.828056                    0.996217      29.936984      86.697368       0.567690       0.438455      -1.055562       0.055660      -0.099420       0.013870       0.114781      -0.001277      -0.044784       0.049086       0.071279      -0.198292      -0.101815       0.016428       0.085387              8.861634      10.809242       0.897931      -1.497153       8.533401      -0.608523       7.242258           0.045962
          238              N       9.030008       3.692660       6.914530      -0.354920      29.649914 0.51555012E+03  0.12626506E+05                                 8.577614                            7.811230      -0.676451       1.805284                    0.996911      29.911332      87.274828       0.563501       0.443812      -1.049189      -0.098387      -0.020094      -0.068533       0.121575       0.033960       0.010489      -0.047316      -0.118947       0.175183      -0.101076       0.006557       0.094519              8.993637       7.229121       1.025286      -0.603097       9.647217      -2.194907      10.104574           0.047906
          239              N       9.302801       9.390503       7.448470      -0.375580      46.338368 0.62411101E+03  0.15792586E+05                                10.816977                            8.276257       0.097843       2.029086                    0.996784      30.526944      86.172755       0.588135       0.411564      -1.085458       0.008209       0.001871       0.019147       0.020916       0.042916      -0.012562       0.076175       0.062597      -0.193605      -0.121163       0.030666       0.090497             13.457069       8.765771      -4.506651       3.333594      16.696186      -8.619285      14.909250           0.033634
          240              N       7.544376       7.813324      12.040359      -0.378371      46.149199 0.62801188E+03  0.15919055E+05                                10.776394                            8.309908       0.076678       2.021961                    0.996585      30.613882      86.546651       0.586004       0.412340      -1.084743       0.018366      -0.007075       0.006304       0.020667       0.014104       0.086181       0.012953      -0.116616      -0.016578      -0.120340       0.041322       0.079018             13.155218      17.924158       0.968487      -8.959686       6.949396      -0.933518      14.592099           0.035926
          241              N       7.473575       6.247162       8.472301      -0.428470      31.907432 0.55740730E+03  0.13600464E+05                                 8.005804                            7.495258       1.228148       2.349514                    0.998914      30.811979      83.165673       0.664191       0.377948      -1.117899       0.086263       0.030227       0.050760       0.104554      -0.072885      -0.135094      -0.045447      -0.166074       0.089641      -0.210030       0.094607       0.115424              8.031487       9.048215       0.780434       0.603402       7.543160       1.307327       7.503088           0.000551
          242              N      10.201973      10.645361      11.049899      -0.411265      31.838630 0.53916271E+03  0.13090198E+05                                 8.085745                            7.433652       0.918082       2.250110                    0.999604      30.906878      84.133016       0.656393       0.384340      -1.109489       0.006234      -0.113545      -0.030894       0.117838      -0.029827       0.004527      -0.124375       0.288742       0.285866      -0.240442       0.094280       0.146163              8.200567       6.331335      -0.818749       1.048201      10.919965       0.003775       7.350401           0.000193
          243              N      10.051087      12.215324       6.349888      -0.389148      31.627573 0.56096580E+03  0.13964973E+05                                 8.726523                            7.936728      -0.597013       1.830429                    0.996139      30.045220      87.015493       0.584285       0.421093      -1.068155       0.093653       0.013564       0.064142       0.114321      -0.057523       0.012380       0.018727       0.000261       0.227975      -0.098299       0.019201       0.079098              9.302441       8.916693      -0.732885      -2.587544       6.886896       0.734556      12.103733           0.044750
          244              N       8.234304      10.283510       4.762749      -0.362368      30.918812 0.54477790E+03  0.13500736E+05                                 8.722827                            7.941042      -0.667043       1.807359                    0.996722      30.038327      87.594707       0.569379       0.434077      -1.057118      -0.006423      -0.116723      -0.049649       0.127006       0.021871      -0.052456      -0.038317       0.048404      -0.236489      -0.103790       0.008707       0.095083              9.222097      10.823394       0.905995      -2.627455       8.509970      -1.047415       8.332926           0.048891
          245              N      20.972958       6.886143      11.669270      -0.384540      29.801126 0.53187274E+03  0.13088579E+05                                 8.537203                            7.885762      -0.609077       1.828000                    0.996214      29.938683      86.703674       0.567689       0.438441      -1.055572      -0.112461       0.018317      -0.013866       0.114783      -0.023875      -0.061599       0.025124      -0.052927      -0.198333      -0.101933       0.016596       0.085337              8.862033       8.222830      -0.042897       0.060345      11.120665       1.615076       7.242605           0.045959
          246              N       1.381014      20.349043      13.108240      -0.355094      29.655500 0.51568023E+03  0.12630461E+05                                 8.578453                            7.812030      -0.676368       1.805247                    0.996915      29.915338      87.288546       0.563493       0.443791      -1.049204       0.014825      -0.099256       0.068550       0.121534       0.064160       0.047832       0.006046       0.047704       0.175340      -0.101079       0.006844       0.094234              8.994489       8.707246       1.562371       1.856961       8.170734       1.316705      10.105486           0.047908
          247              N       4.504725      14.834645       0.774214      -0.375574      46.336727 0.62408890E+03  0.15791818E+05                                10.816468                            8.275936       0.097993       2.029134                    0.996786      30.526554      86.169849       0.588168       0.411547      -1.085474       0.001031      -0.008350       0.019158       0.020924       0.012790      -0.075999      -0.014401      -0.103002      -0.193668      -0.121272       0.030725       0.090547             13.456336      18.663769      -0.906817       9.238941       6.796934      -0.187261      14.908307           0.033607
          248              N       5.386060      17.026243       5.366102      -0.378395      46.149529 0.62801318E+03  0.15919098E+05                                10.776426                            8.309908       0.076950       2.022039                    0.996585      30.613893      86.546756       0.586005       0.412340      -1.084743       0.012940      -0.014835       0.006312       0.020673       0.048281       0.017170      -0.085606       0.071289      -0.016480      -0.120484       0.041262       0.079222             13.155294       7.608976      -2.782382      -2.184581      17.264729       8.739323      14.592177           0.035926
          249              N      12.346403       2.467956       1.798045      -0.428454      31.906945 0.55739363E+03  0.13600076E+05                                 8.005740                            7.495204       1.228292       2.349565                    0.998914      30.811753      83.165484       0.664187       0.377952      -1.117893       0.001073      -0.091421       0.050763       0.104574      -0.002511      -0.003566       0.142376       0.221013       0.089643      -0.209964       0.094611       0.115353              8.031427       7.217604       0.114744      -1.022391       9.373580      -1.013854       7.503098           0.000551
          250              N       3.632731      13.560814       4.375643      -0.411295      31.839195 0.53917370E+03  0.13090585E+05                                 8.085895                            7.433779       0.918096       2.250103                    0.999603      30.907579      84.136426       0.656378       0.384346      -1.109480       0.108805       0.032922      -0.030905       0.117803      -0.115612       0.118376       0.038170      -0.182936       0.285982      -0.240398       0.094225       0.146173              8.200740      10.910287       0.846271       0.354763       6.341348      -0.986339       7.350585           0.000187
          251              N       8.147192      20.233268      13.024144      -0.389178      31.595967 0.56023237E+03  0.13942940E+05                                 8.726901                            7.937148      -0.597007       1.830425                    0.996137      30.046259      87.022758       0.583617       0.421689      -1.067717       0.019261      -0.092644       0.064161       0.114327      -0.044149      -0.013508      -0.018211       0.073822       0.227990      -0.098378       0.019213       0.079165              9.302774       7.594951      -1.213432      -1.574722       8.209291       2.180223      12.104081           0.044732
          252              N      14.854514       7.440825      11.437006      -0.362350      30.895494 0.54422130E+03  0.13483866E+05                                 8.722331                            7.940571      -0.666767       1.807472                    0.996722      30.036550      87.587391       0.568994       0.434469      -1.056850       0.107502       0.045910      -0.049654       0.127004       0.001236       0.017930       0.062200      -0.065112      -0.236470      -0.103626       0.008710       0.094916              9.221583       8.197731      -0.048308       0.086526      11.134822       2.826863       8.332195           0.048872
          253              N      10.846518       4.722994       4.995014      -0.384511      29.797346 0.53179699E+03  0.13086256E+05                                 8.536788                            7.885332      -0.608960       1.828056                    0.996217      29.936986      86.697374       0.567690       0.438455      -1.055562      -0.055660       0.099420      -0.013870       0.114781      -0.001277      -0.044784       0.049086       0.071279      -0.198292      -0.101815       0.016428       0.085387              8.861635      10.809244       0.897932      -1.497155       8.533401      -0.608522       7.242259           0.045962
          254              N      13.142697       3.374568       6.433983      -0.354920      29.649916 0.51555017E+03  0.12626507E+05                                 8.577615                            7.811231      -0.676451       1.805284                    0.996911      29.911331      87.274825       0.563501       0.443812      -1.049189       0.098387       0.020094       0.068533       0.121575       0.033960       0.010489      -0.047316      -0.118947       0.175183      -0.101076       0.006557       0.094519              8.993638       7.229120       1.025287      -0.603098       9.647219      -2.194908      10.104576           0.047906
          255              N       7.357206      12.836731       5.900043      -0.375580      46.338372 0.62411100E+03  0.15792586E+05                                10.816977                            8.276256       0.097843       2.029086                    0.996784      30.526944      86.172752       0.588136       0.411564      -1.085458      -0.008209      -0.001871      -0.019147       0.020916       0.042916      -0.012562       0.076175       0.062597      -0.193605      -0.121163       0.030666       0.090497             13.457070       8.765770      -4.506650       3.333594      16.696187      -8.619287      14.909252           0.033634
          256              N       9.115631      14.413910       1.308154      -0.378371      46.149199 0.62801188E+03  0.15919055E+05                                10.776394                            8.309908       0.076678       2.021961                    0.996585      30.613882      86.546650       0.586004       0.412340      -1.084743      -0.018366       0.007075      -0.006304       0.020667       0.014104       0.086181       0.012953      -0.116616      -0.016578      -0.120340       0.041322       0.079018             13.155217      17.924158       0.968487      -8.959685       6.949396      -0.933518      14.592099           0.035926
          257              N       9.186432      15.980072       4.876212      -0.428470      31.907435 0.55740735E+03  0.13600465E+05                                 8.005805                            7.495258       1.228147       2.349514                    0.998914      30.811980      83.165678       0.664191       0.377948      -1.117899      -0.086263      -0.030227      -0.050760       0.104554      -0.072885      -0.135094      -0.045447      -0.166074       0.089641      -0.210030       0.094607       0.115424              8.031488       9.048216       0.780434       0.603402       7.543160       1.307327       7.503088           0.000551
          258              N       6.458034      11.581873       2.298614      -0.411265      31.838630 0.53916273E+03  0.13090199E+05                                 8.085746                            7.433653       0.918081       2.250110                    0.999604      30.906877      84.133016       0.656393       0.384340      -1.109489      -0.006234       0.113545       0.030894       0.117838      -0.029827       0.004527      -0.124375       0.288742       0.285867      -0.240442       0.094280       0.146163              8.200567       6.331335      -0.818749       1.048201      10.919966       0.003775       7.350402           0.000193
          259              N       6.608920      10.011910       6.998625      -0.389148      31.627569 0.56096574E+03  0.13964971E+05                                 8.726522                            7.936727      -0.597013       1.830429                    0.996139      30.045220      87.015490       0.584285       0.421093      -1.068155      -0.093653      -0.013564      -0.064142       0.114321      -0.057523       0.012380       0.018727       0.000261       0.227975      -0.098299       0.019201       0.079098              9.302439       8.916693      -0.732884      -2.587543       6.886895       0.734556      12.103729           0.044750
          260              N       8.425703      11.943724       8.585764      -0.362368      30.918807 0.54477782E+03  0.13500734E+05                                 8.722826                            7.941042      -0.667043       1.807359                    0.996722      30.038327      87.594708       0.569379       0.434077      -1.057118       0.006423       0.116723       0.049649       0.127006       0.021871      -0.052456      -0.038317       0.048404      -0.236489      -0.103790       0.008707       0.095083              9.222096      10.823392       0.905995      -2.627454       8.509970      -1.047414       8.332926           0.048891
          261              N      -4.312951      15.341091       1.679243      -0.384540      29.801127 0.53187274E+03  0.13088580E+05                                 8.537203                            7.885762      -0.609077       1.828000                    0.996214      29.938684      86.703680       0.567689       0.438441      -1.055572       0.112461      -0.018317       0.013866       0.114783      -0.023875      -0.061599       0.025124      -0.052927      -0.198333      -0.101933       0.016596       0.085337              8.862034       8.222831      -0.042897       0.060345      11.120665       1.615076       7.242606           0.045959
          262              N      15.278993       1.878191       0.240273      -0.355094      29.655500 0.51568022E+03  0.12630461E+05                                 8.578452                            7.812030      -0.676368       1.805247                    0.996915      29.915338      87.288545       0.563493       0.443791      -1.049204      -0.014825       0.099256      -0.068550       0.121534       0.064160       0.047832       0.006046       0.047704       0.175340      -0.101079       0.006844       0.094234              8.994488       8.707246       1.562371       1.856961       8.170733       1.316705      10.105486           0.047908

******************************************************
Auxiliary information for the entire system
The total spin magnetic moment of the unit cell is   7.999646
The total net atomic charge of the unit cell is   0.000004
Accuracy of reproducing the electrostatic potential in the unit cell:
  The inner radius (bohr) =    5.0000
  The outer radius (bohr) =   12.0000
  Valid grid points have density less than (e/(bohr^3)) =    0.0001
  The number of valid grid points were=       148204
  The rms potential error without charges in kcal/mol is=      5.18294
  The rms potential error with partial charges in kcal/mol is=      0.69756
  The RRMSE value at monopole order=      0.13459
  The rms potential error with partial charges and cloud penetration in kcal/mol is=      0.69899
  The RRMSE value at monopole order with cloud penetration is=      0.13486
  The rms potential error with partial charges and atomic dipoles in kcal/mol is=      0.36374
  The RRMSE value at dipole order=      0.07018
  The rms potential error with partial charges, atomic dipoles and cloud penetration in kcal/mol is=      0.36468
  The RRMSE value at dipole order with cloud penetration=      0.07036

******************************************************
The electron densities and ab initio electrostatic potential were computed in VASP using the PBE functional and
projector augmented wave method. See the main text of the journal article for a description of computational details.
The atomic charges, dipoles, and quadrupoles were computed with the DDEC6 method as described in
(a) T. A. Manz and N. Gabaldon Limas, RSC Adv. 6 (2016) 47771-47801 DOI: 10.1039/c6ra04656h
(b) N. Gabaldon Limas and T. A. Manz, RSC Adv. 8 (2018) 2678-2707 DOI: 10.1039/c7ra11829e.
For each atom in the material, the electron cloud parameters were fit to the spherically averaged atom-in-material
electron density using radial positions for which this density was between 10^-4 and 10^-2 electrons per cubic bohr.
The polarizabilities, dispersion coefficients, and quantum Drude oscillator (QDO) parameters were fit using the MCLF method.
The magnetic structure of the system was optimized in VASP from the default ferromagnetic initial guess using spin polarization.
The atomic spin moments (ASMs) were computed on this optimized magnetic structure using the DDEC6 partition as inputs
to the method of T. A. Manz and D. S. Sholl, J. Chem. Theory Comput. 7 (2011) 4146-4164 DOI: 10.1021/ct200539n.
The RMSE and RRMSE were computed using a uniform grid with Ewald summation.
