# Supplementary material for: A collection of forcefield precursors for metal–organic frameworks
Source: RSC Adv. 2019 Nov 13;9(63):36492–507. doi: 10.1039/c9ra07327b (PMC9075174; doi:10.1039/c9ra07327b)
Supplement: RA-009-C9RA07327B-s4870 [file RA-009-C9RA07327B-s4870.xyz]

  192
jmolscript: load "" {1 1 1} spacegroup "x,y,z" unitcell [{     13.466400     0.000000     0.000000 }, {     -4.488888    13.729713     0.000000 }, {      4.488792     6.864923    11.890278 }]
Ga     2.866081     4.949586     4.437452     1.482019
Ga     1.151297    15.594244     6.458799     1.337069
Ga     7.354862     8.233053     5.385107     1.483210
Ga    10.128925    11.526133     7.046179     1.335635
Ga    11.843658     7.411997     2.067719     1.481911
Ga     5.640118    14.068894    10.275578     1.335989
Ga    10.600223    15.645050     7.452826     1.482019
Ga    12.315007     5.000392     5.431479     1.337070
Ga     6.111442    12.361583     6.505171     1.483210
Ga     3.337379     9.068503     4.844099     1.335635
Ga     1.622646    13.182639     9.822559     1.481910
Ga     7.826186     6.525742     1.614700     1.335989
P     -1.597202    15.736337     4.745410     1.545682
P      0.745107     7.126430     3.965408     1.599062
P      7.380445     9.971248     7.779809     1.546680
P      5.233909     6.735818     3.735925     1.599343
P      2.891620    15.481687    11.255337     1.547146
P      9.722710     6.732388     4.188945     1.598347
P     15.063506     4.858299     7.144868     1.545682
P     12.721197    13.468206     7.924870     1.599062
P      6.085859    10.623388     4.110469     1.546680
P      8.232395    13.858818     8.154353     1.599343
P     10.574684     5.112949     0.634941     1.547146
P      3.743594    13.862248     7.701333     1.598347
H      2.329609    14.319430     4.650288     0.330499
H      1.030099    14.585097     4.159219     0.326947
H      5.835429     4.278209     5.452881     0.258659
H      1.205165    16.368614     8.917709     0.319714
H     -0.086267    16.751669     8.339841     0.319653
H      7.366566     2.053983     3.177082     0.105924
H      5.983562     2.927194     3.464827     0.105173
H      7.273639     5.233805     6.841666     0.108717
H      3.221073    17.593982     7.437369     0.105008
H      7.855387     4.086674     4.379189     0.116764
H      3.788009    16.508637     5.350625     0.082937
H      1.607797    18.423951     8.822586     0.116822
H      5.011288     4.889880     7.629991     0.108098
H     11.307247    10.597330     9.054447     0.330456
H     10.007743    10.039217     9.069904     0.326593
H     10.324196     9.448133     5.458827     0.259547
H     10.182773    13.268423     5.146112     0.320013
H      8.891350    12.576446     5.103307     0.320649
H     11.855340     8.589356     8.522951     0.105060
H     10.472340     8.401941     7.622857     0.104884
H     11.762398    10.173053     3.936871     0.108034
H     12.198705    11.373721     4.825075     0.103730
H     12.344163     8.614056     6.161542     0.116469
H     12.765654    10.109226     6.808373     0.081700
H     10.585421    12.158366     3.413699     0.117174
H      9.500037    11.027727     3.840560     0.107579
H      6.818413    16.272512    10.075822     0.330800
H      5.518905    16.564958    10.551433     0.327214
H      1.346599     6.868294     0.978570     0.258875
H      5.693998    11.552235     9.716735     0.320231
H      4.402570    11.861157    10.337408     0.320749
H      2.877706     9.951297     0.190244     0.105571
H      1.494713     9.265501     0.802594     0.104817
H      2.784822     5.187778     1.111741     0.107585
H      7.709919    12.221568    11.518112     0.103453
H      3.366553     7.893906     1.349547     0.117346
H      8.276840    14.571409    11.621558     0.082818
H      6.096655    10.606954    11.544271     0.117228
H      0.522468     4.677029     0.419727     0.107959
H     11.136695     6.275206     7.239990     0.330499
H     12.436205     6.009539     7.731059     0.326946
H      7.630875    16.316427     6.437397     0.258659
H     12.261139     4.226022     2.972570     0.319714
H     13.552571     3.842967     3.550437     0.319653
H      6.099738    18.540653     8.713196     0.105923
H      7.482742    17.667442     8.425451     0.105173
H      6.192665    15.360831     5.048612     0.108717
H     10.245231     3.000654     4.452909     0.105008
H      5.610917    16.507962     7.511089     0.116764
H      9.678295     4.085999     6.539653     0.082937
H     11.858507     2.170685     3.067692     0.116822
H      8.455016    15.704756     4.260287     0.108098
H      2.159057     9.997306     2.835831     0.330456
H      3.458561    10.555419     2.820374     0.326592
H      3.142108    11.146503     6.431451     0.259547
H      3.283531     7.326213     6.744166     0.320013
H      4.574954     8.018190     6.786971     0.320649
H      1.610964    12.005280     3.367327     0.105059
H      2.993964    12.192695     4.267421     0.104884
H      1.703906    10.421583     7.953407     0.108034
H      1.267599     9.220915     7.065203     0.103730
H      1.122141    11.980580     5.728736     0.116469
H      0.700650    10.485410     5.081905     0.081700
H      2.880883     8.436270     8.476579     0.117174
H      3.966267     9.566909     8.049718     0.107579
H      6.647891     4.322124     1.814456     0.330800
H      7.947399     4.029678     1.338845     0.327214
H     12.119705    13.726342    10.911708     0.258875
H      7.772306     9.042401     2.173543     0.320231
H      9.063734     8.733479     1.552870     0.320749
H     10.588598    10.643339    11.700034     0.105570
H     11.971591    11.329135    11.087684     0.104817
H     10.681482    15.406858    10.778537     0.107585
H      5.756385     8.373068     0.372166     0.103453
H     10.099751    12.700730    10.540731     0.117346
H      5.189464     6.023227     0.268720     0.082818
H      7.369649     9.987682     0.346007     0.117228
H     12.943836    15.917607    11.470551     0.107959
C      6.772698     2.358786     3.845316    -0.010855
C      7.456788     3.310261     4.794160    -0.078687
C      6.950451     4.344121     7.050935    -0.094512
C      1.310189    18.084136     8.008102    -0.006718
C     11.261468     9.015660     7.924870    -0.009910
C     11.945555     9.361642     6.626452    -0.077425
C     11.439203    10.799132     4.602727    -0.092349
C     10.287819    11.622912     4.115225    -0.007490
C      2.283843     9.220189     0.120092    -0.010021
C      2.967945     7.922734     0.469666    -0.080549
C      2.461624     5.451384     0.236617    -0.091164
C      5.799042    11.482224    11.657229    -0.008831
C      6.693606    18.235850     8.044962    -0.010854
C      6.009516    17.284375     7.096118    -0.078687
C      6.515853    16.250515     4.839343    -0.094512
C     12.156115     2.510500     3.882176    -0.006718
C      2.204836    11.578976     3.965408    -0.009909
C      1.520749    11.232994     5.263826    -0.077425
C      2.027101     9.795504     7.287551    -0.092349
C      3.178485     8.971724     7.775053    -0.007490
C     11.182461    11.374447    11.770186    -0.010021
C     10.498359    12.671902    11.420612    -0.080549
C     11.004680    15.143252    11.653661    -0.091164
C      7.667262     9.112412     0.233049    -0.008831
N      1.761323    14.926970     4.601538    -0.639824
N      6.500675     3.639780     5.850017    -0.322556
N      0.806555    16.698123     8.168621    -0.609132
N     10.738965    10.251338     8.552677    -0.639473
N     10.989433    10.111280     5.813157    -0.321473
N      9.784173    12.454938     5.235289    -0.609950
N      6.250135    16.010964    10.626341    -0.640150
N      2.011837     6.843577     0.227104    -0.320796
N      5.295392    12.036211    10.376646    -0.609830
N     11.704981     5.667666     7.288740    -0.639824
N      6.965629    16.954856     6.040261    -0.322556
N     12.659749     3.896513     3.721657    -0.609132
N      2.727339    10.343298     3.337601    -0.639473
N      2.476871    10.483356     6.077121    -0.321473
N      3.682131     8.139698     6.654989    -0.609950
N      7.216169     4.583672     1.263937    -0.640150
N     11.454467    13.751059    11.663174    -0.320796
N      8.170912     8.558425     1.513632    -0.609830
O     -0.499691    16.269742     5.669285    -0.888741
O      2.390726     3.256710     3.947572    -0.798729
O     10.686854    15.262667     5.660961    -0.817543
O     -1.182432    14.642760     3.828670    -0.831315
O      1.632549     5.944299     3.506443    -0.811646
O      0.093326     7.692773     2.668178    -0.806792
O      1.546353     8.199411     4.653855    -0.817073
O     13.093802     6.640403     4.878581    -0.835030
O      8.477950    10.504642     6.855934    -0.889160
O      6.879501     8.655251     7.096118    -0.799847
O      6.198088    11.000976     7.732248    -0.817260
O      7.795216     9.724121     9.185240    -0.831364
O      6.121347     6.929414     4.989161    -0.811716
O      4.582145     5.329210     3.894066    -0.806393
O      6.035156     6.795535     2.462477    -0.817366
O      4.116191     7.769665     3.700255    -0.834505
O      3.989138    14.414889    11.255337    -0.889305
O     -2.098118     8.682675     0.846588    -0.798777
O      1.709271    14.925629    10.387347    -0.817662
O      3.306375    16.822391    10.766647    -0.831681
O     10.610137     7.720923     3.394674    -0.810538
O      9.070935     7.572653     5.328034    -0.807214
O     10.523970     5.599690     4.773947    -0.817627
O      8.605000     6.184568     3.311442    -0.834565
O     13.965995     4.324894     6.220993    -0.888741
O     11.075578    17.337926     7.942706    -0.798729
O      2.779450     5.331969     6.229317    -0.817543
O     14.648736     5.951876     8.061608    -0.831315
O     11.833755    14.650337     8.383835    -0.811646
O     13.372978    12.901863     9.222100    -0.806792
O     11.919951    12.395225     7.236423    -0.817073
O      0.372502    13.954233     7.011697    -0.835030
O      4.988354    10.089994     5.034344    -0.889160
O      6.586803    11.939385     4.794160    -0.799847
O      7.268216     9.593660     4.158030    -0.817260
O      5.671088    10.870515     2.705038    -0.831364
O      7.344957    13.665222     6.901117    -0.811716
O      8.884159    15.265426     7.996212    -0.806393
O      7.431148    13.799101     9.427801    -0.817366
O      9.350113    12.824971     8.190023    -0.834505
O      9.477166     6.179747     0.634941    -0.889305
O     15.564422    11.911961    11.043690    -0.798777
O     11.757033     5.669007     1.502931    -0.817662
O     10.159929     3.772245     1.123631    -0.831681
O      2.856167    12.873713     8.495604    -0.810538
O      4.395369    13.021983     6.562244    -0.807214
O      2.942334    14.994946     7.116331    -0.817627
O      4.861304    14.410068     8.578836    -0.834565

The following XYZ coordinates are in angstroms. Other properties are in atomic units.
The sperically averaged electron density of each atom fit to a function of the form exp(a - br)
eigen_1, eigen_2 and eigen_3 are the three eigenvalues of traceless quadrupole moment tensor
  atom number  atomic symbol              X              Y              Z     net charge C6 coefficient C8 coefficient C10 coefficient fluctuating dipole atomic polarizability isotropic forcefield polarizability              a              b squared Pearson coefficient          <r^3>          <r^4>         wp_QDO          m_QDO          q_QDO       dipole_x       dipole_y       dipole_z         dipole            Qxy            Qxz            Qyz     Q(x^2-y^2)  Q(3z^2 - R^2)        eigen_1        eigen_2        eigen_3 static polarizability      alpha(xx)      alpha(xy)      alpha(xz)      alpha(yy)      alpha(yz)      alpha(zz) atomic spin moment
            1             Ga       2.866081       4.949586       4.437452       1.482019      60.763367 0.12247620E+04  0.35160211E+05                                11.585604                           10.415933       0.565476       2.066995                    0.999969      41.110033     107.639379       0.642289       0.332182      -1.194724       0.015735      -0.002761      -0.032398       0.036123      -0.004066       0.033464       0.010480       0.040731       0.073687      -0.037776      -0.013411       0.051186             12.788692      14.149579       0.287038      -0.598376      14.198687      -3.017701      10.017812           0.000002
            2             Ga       1.151297      15.594244       6.458799       1.337069      64.361689 0.12549508E+04  0.36127403E+05                                12.646498                           11.091670       0.774151       2.139596                    0.994178      42.202822     109.468109       0.578759       0.367619      -1.168679      -0.024991      -0.080579       0.017939       0.086252      -0.028566       0.048823      -0.010497       0.076921      -0.178140      -0.075934      -0.017792       0.093726             14.385729      17.232171       0.000109       0.980940      14.224698      -3.306616      11.700318           0.000001
            3             Ga       7.354862       8.233053       5.385107       1.483210      60.714367 0.12235008E+04  0.35114633E+05                                11.579921                           10.411170       0.564136       2.066867                    0.999972      41.084671     107.555348       0.642386       0.332220      -1.194700       0.016870      -0.027243       0.019148       0.037329       0.031548      -0.013617      -0.030309       0.008029      -0.026774      -0.038349      -0.013570       0.051920             12.782149      14.142240      -0.664114       0.049796      13.669206       3.317099      10.535001           0.000003
            4             Ga      10.128925      11.526133       7.046179       1.335635      64.430290 0.12565872E+04  0.36185840E+05                                12.652681                           11.096502       0.781508       2.141322                    0.994095      42.231703     109.555623       0.578828       0.367461      -1.168820      -0.024772       0.056346       0.061134       0.086752       0.056615       0.000876       0.026625       0.106669      -0.089909      -0.075707      -0.018133       0.093840             14.393287      17.242773       0.853481      -0.490691      15.202466       2.747697      10.734620           0.000005
            5             Ga      11.843658       7.411997       2.067719       1.481911      60.749280 0.12244202E+04  0.35147150E+05                                11.583090                           10.413995       0.568117       2.067752                    0.999969      41.104792     107.612731       0.642408       0.332151      -1.194778       0.016194       0.029495       0.014468       0.036627      -0.027179      -0.020101       0.019445      -0.011898      -0.084215      -0.038186      -0.013366       0.051553             12.785769      14.147842       0.374723       0.551677       8.447593      -0.301334      15.761874           0.000002
            6             Ga       5.640118      14.068894      10.275578       1.335989      64.420064 0.12563573E+04  0.36178256E+05                                12.653092                           11.097284       0.777943       2.140321                    0.994175      42.230893     109.558893       0.578656       0.367580      -1.168703      -0.025107       0.025055      -0.079488       0.087043      -0.028049      -0.049071      -0.016952       0.122910      -0.038696      -0.075755      -0.017615       0.093371             14.393335      17.242630      -0.849602      -0.493435       9.474276       0.561255      16.463099           0.000004
            7             Ga      10.600223      15.645050       7.452826       1.482019      60.763369 0.12247620E+04  0.35160213E+05                                11.585604                           10.415933       0.565476       2.066995                    0.999969      41.110034     107.639379       0.642289       0.332182      -1.194724      -0.015735       0.002761       0.032398       0.036123      -0.004066       0.033464       0.010480       0.040731       0.073687      -0.037776      -0.013411       0.051186             12.788692      14.149579       0.287038      -0.598376      14.198686      -3.017701      10.017811           0.000000
            8             Ga      12.315007       5.000392       5.431479       1.337070      64.361687 0.12549507E+04  0.36127402E+05                                12.646497                           11.091670       0.774151       2.139596                    0.994178      42.202821     109.468106       0.578759       0.367619      -1.168679       0.024991       0.080579      -0.017939       0.086252      -0.028566       0.048823      -0.010497       0.076921      -0.178140      -0.075934      -0.017792       0.093726             14.385728      17.232170       0.000109       0.980940      14.224698      -3.306616      11.700317           0.000004
            9             Ga       6.111442      12.361583       6.505171       1.483210      60.714369 0.12235009E+04  0.35114636E+05                                11.579921                           10.411170       0.564136       2.066867                    0.999972      41.084672     107.555351       0.642386       0.332220      -1.194700      -0.016870       0.027243      -0.019148       0.037329       0.031548      -0.013617      -0.030309       0.008029      -0.026774      -0.038349      -0.013571       0.051920             12.782149      14.142241      -0.664114       0.049796      13.669207       3.317099      10.535001           0.000003
           10             Ga       3.337379       9.068503       4.844099       1.335635      64.430294 0.12565873E+04  0.36185844E+05                                12.652682                           11.096503       0.781508       2.141322                    0.994095      42.231705     109.555630       0.578828       0.367461      -1.168820       0.024772      -0.056346      -0.061134       0.086752       0.056615       0.000876       0.026625       0.106669      -0.089909      -0.075707      -0.018133       0.093840             14.393287      17.242774       0.853481      -0.490691      15.202467       2.747697      10.734621           0.000003
           11             Ga       1.622646      13.182639       9.822559       1.481910      60.749282 0.12244202E+04  0.35147151E+05                                11.583091                           10.413995       0.568117       2.067752                    0.999969      41.104792     107.612734       0.642408       0.332151      -1.194778      -0.016194      -0.029495      -0.014468       0.036627      -0.027179      -0.020101       0.019445      -0.011898      -0.084215      -0.038186      -0.013366       0.051553             12.785770      14.147842       0.374723       0.551676       8.447593      -0.301334      15.761875           0.000001
           12             Ga       7.826186       6.525742       1.614700       1.335989      64.420068 0.12563574E+04  0.36178260E+05                                12.653093                           11.097284       0.777943       2.140321                    0.994175      42.230895     109.558899       0.578656       0.367580      -1.168703       0.025107      -0.025055       0.079488       0.087043      -0.028049      -0.049071      -0.016952       0.122910      -0.038697      -0.075755      -0.017615       0.093371             14.393336      17.242631      -0.849602      -0.493435       9.474276       0.561254      16.463100           0.000005
           13              P      -1.597202      15.736337       4.745410       1.545682      57.808800 0.10348489E+04  0.30027935E+05                                12.228647                           10.297634       0.331829       1.898087                    0.999887      46.855083     146.570049       0.549324       0.384264      -1.092727      -0.059928       0.013039      -0.011374       0.062376       0.026131       0.045297      -0.027699       0.090094      -0.064052      -0.075084      -0.003014       0.078098             13.424593      13.751555      -0.490153       0.125230      15.601976      -1.929567      10.920247           0.000002
           14              P       0.745107       7.126430       3.965408       1.599062      55.592348 0.85476533E+03  0.23685120E+05                                12.345483                            9.738209       0.587964       1.986086                    0.999842      44.764529     137.601208       0.531294       0.416047      -1.069413      -0.000082       0.020308      -0.023497       0.031057      -0.022159      -0.045290       0.016468      -0.040512       0.153738      -0.067386      -0.008587       0.075973             14.307647      16.982770       2.423393       1.612302      13.385772       0.252505      12.554398           0.000003
           15              P       7.380445       9.971248       7.779809       1.546680      57.755520 0.10335990E+04  0.29983800E+05                                12.224222                           10.293809       0.333227       1.898688                    0.999879      46.828566     146.486945       0.549212       0.384442      -1.092556      -0.059783      -0.016591      -0.005957       0.062328       0.026675      -0.044680       0.008819       0.054647      -0.165842      -0.075225      -0.002138       0.077363             13.419806      13.747920       0.352440       0.360765      13.755871       2.990419      12.755627           0.000003
           16              P       5.233909       6.735818       3.735925       1.599343      55.568687 0.85439588E+03  0.23669872E+05                                12.337413                            9.732678       0.591304       1.987479                    0.999825      44.730461     137.435416       0.531781       0.415754      -1.069713       0.000237      -0.031282      -0.006206       0.031892      -0.028462       0.041572      -0.032778      -0.067170       0.067482      -0.066504      -0.009211       0.075715             14.297698      16.971110       0.182528      -2.902895      12.534227       0.233372      13.387755           0.000003
           17              P       2.891620      15.481687      11.255337       1.547146      57.774012 0.10341400E+04  0.30003275E+05                                12.225376                           10.295111       0.331050       1.898059                    0.999892      46.828899     146.494883       0.549291       0.384339      -1.092636      -0.060171       0.003303       0.017115       0.062645      -0.051285      -0.000481       0.019884       0.104729      -0.019174      -0.074974      -0.002295       0.077269             13.420867      13.749781       0.136456      -0.487117      10.416850      -1.061929      16.095971           0.000001
           18              P       9.722710       6.732388       4.188945       1.598347      55.623505 0.85538087E+03  0.23706282E+05                                12.350260                            9.742138       0.585777       1.985589                    0.999831      44.778929     137.654353       0.531156       0.416083      -1.069398       0.000483       0.009243       0.031001       0.032353       0.049312       0.004510       0.016552      -0.095672      -0.013379      -0.066560      -0.008030       0.074590             14.313129      16.989675      -2.609888       1.294345      12.986370      -0.486011      12.963342           0.000003
           19              P      15.063506       4.858299       7.144868       1.545682      57.808800 0.10348489E+04  0.30027935E+05                                12.228646                           10.297633       0.331829       1.898087                    0.999887      46.855080     146.570029       0.549324       0.384264      -1.092727       0.059928      -0.013039       0.011374       0.062376       0.026131       0.045297      -0.027699       0.090094      -0.064052      -0.075084      -0.003014       0.078098             13.424592      13.751554      -0.490153       0.125230      15.601975      -1.929568      10.920246           0.000002
           20              P      12.721197      13.468206       7.924870       1.599062      55.592352 0.85476542E+03  0.23685123E+05                                12.345484                            9.738210       0.587964       1.986086                    0.999842      44.764532     137.601220       0.531294       0.416047      -1.069413       0.000082      -0.020309       0.023497       0.031057      -0.022159      -0.045290       0.016468      -0.040512       0.153738      -0.067386      -0.008587       0.075973             14.307648      16.982771       2.423393       1.612302      13.385773       0.252505      12.554399           0.000003
           21              P       6.085859      10.623388       4.110469       1.546680      57.755513 0.10335988E+04  0.29983795E+05                                12.224220                           10.293808       0.333228       1.898688                    0.999879      46.828558     146.486907       0.549212       0.384442      -1.092556       0.059783       0.016591       0.005957       0.062328       0.026675      -0.044680       0.008819       0.054647      -0.165842      -0.075225      -0.002138       0.077363             13.419804      13.747918       0.352440       0.360765      13.755869       2.990418      12.755626           0.000003
           22              P       8.232395      13.858818       8.154353       1.599343      55.568689 0.85439591E+03  0.23669873E+05                                12.337413                            9.732678       0.591304       1.987479                    0.999825      44.730463     137.435423       0.531781       0.415754      -1.069713      -0.000237       0.031282       0.006206       0.031892      -0.028462       0.041572      -0.032778      -0.067170       0.067482      -0.066504      -0.009211       0.075715             14.297698      16.971111       0.182528      -2.902895      12.534227       0.233372      13.387756           0.000003
           23              P      10.574684       5.112949       0.634941       1.547146      57.774025 0.10341403E+04  0.30003286E+05                                12.225378                           10.295112       0.331049       1.898058                    0.999892      46.828908     146.494921       0.549291       0.384339      -1.092636       0.060171      -0.003303      -0.017115       0.062645      -0.051285      -0.000481       0.019884       0.104729      -0.019174      -0.074974      -0.002295       0.077269             13.420870      13.749783       0.136456      -0.487117      10.416851      -1.061929      16.095974           0.000002
           24              P       3.743594      13.862248       7.701333       1.598347      55.623504 0.85538084E+03  0.23706281E+05                                12.350259                            9.742137       0.585778       1.985589                    0.999831      44.778928     137.654345       0.531156       0.416083      -1.069398      -0.000483      -0.009243      -0.031001       0.032353       0.049312       0.004510       0.016552      -0.095672      -0.013379      -0.066560      -0.008030       0.074590             14.313128      16.989674      -2.609888       1.294345      12.986369      -0.486011      12.963341           0.000003
           25              H       2.329609      14.319430       4.650288       0.330499       0.451078 0.27282551E+01  0.20929018E+02                                 1.070272                            1.046389      -1.097173       2.495645                    0.999930       2.374114       6.318755       0.530529       1.504987      -0.665767       0.018284      -0.013025       0.003173       0.022672       0.003130      -0.002244      -0.007635       0.006176      -0.035712      -0.015171       0.003548       0.011624              1.085118       1.071040      -0.163237       0.056522       1.275002      -0.063137       0.909311          -0.000000
           26              H       1.030099      14.585097       4.159219       0.326947       0.606541 0.41160788E+01  0.35072870E+02                                 1.307374                            1.286792      -1.225817       2.411379                    0.998331       2.754084       7.782172       0.476490       1.508566      -0.663881      -0.014097      -0.007250      -0.010705       0.019129       0.003498       0.002639      -0.003306      -0.014087      -0.005447      -0.008667      -0.000753       0.009420              1.309343       1.538117       0.147680       0.139374       1.281501       0.034297       1.108411           0.000000
           27              H       5.835429       4.278209       5.452881       0.258659       0.683566 0.49609644E+01  0.44832323E+02                                 1.469129                            1.451961      -1.589139       2.189113                    0.992200       3.482633      10.543972       0.425310       1.593585      -0.646950      -0.021624       0.030334      -0.010708       0.038761      -0.008004      -0.003969       0.005537       0.004361       0.013109      -0.010794      -0.001097       0.011891              1.489242       1.557438      -0.274645       0.167583       1.509194      -0.165112       1.401094           0.000000
           28              H       1.205165      16.368614       8.917709       0.319714       0.535825 0.34544610E+01  0.28577192E+02                                 1.271532                            1.230907      -1.256231       2.393597                    0.997953       2.869783       8.370031       0.450158       1.644756      -0.640514       0.012672       0.000839       0.018532       0.022466       0.005188      -0.000372      -0.001265       0.009776      -0.007203      -0.006201      -0.002193       0.008394              1.299135       1.211956      -0.119793       0.206299       1.234360      -0.296451       1.451088          -0.000000
           29              H      -0.086267      16.751669       8.339841       0.319653       0.552741 0.36488273E+01  0.30424788E+02                                 1.272778                            1.246453      -1.211699       2.418385                    0.999035       2.778012       7.982454       0.460047       1.596724      -0.649015      -0.022027       0.006812       0.006646       0.023995      -0.000154      -0.003959      -0.004335      -0.000266       0.002948      -0.005753      -0.000349       0.006102              1.286599       1.658506       0.038568      -0.022143       1.111827      -0.062150       1.089465          -0.000000
           30              H       7.366566       2.053983       3.177082       0.105924       0.945582 0.68659846E+01  0.63262123E+02                                 1.450033                            1.421275      -0.581226       2.598336                    0.999970       3.004832       7.505159       0.602533       1.103277      -0.754505       0.031371      -0.019177      -0.020204       0.041954      -0.001418      -0.009925       0.003684      -0.004697      -0.006227      -0.011817       0.001655       0.010162              1.441525       1.423229      -0.077488      -0.299471       1.321305       0.062178       1.580042           0.000000
           31              H       5.983562       2.927194       3.464827       0.105173       1.268281 0.10400476E+02  0.10889441E+03                                 1.932691                            1.878497      -1.156507       2.320927                    0.993410       3.818679      10.996581       0.459785       1.272328      -0.710820      -0.032848       0.029325      -0.001674       0.044066      -0.003816       0.004762      -0.009318      -0.001438      -0.018865      -0.012175      -0.000475       0.012650              1.957610       2.025051      -0.372707       0.270218       1.998152      -0.362430       1.849627          -0.000000
           32              H       7.273639       5.233805       6.841666       0.108717       1.008860 0.74075891E+01  0.71276833E+02                                 1.661834                            1.589319      -0.699120       2.540742                    0.999357       3.430203       9.481065       0.497804       1.278722      -0.709663       0.010401       0.031298      -0.006857       0.033687       0.006591      -0.001678       0.002807      -0.011276       0.015578      -0.011705       0.004014       0.007692              1.703751       1.496327       0.264964      -0.076694       2.236325      -0.255372       1.378600          -0.000001
           33              H       3.221073      17.593982       7.437369       0.105008       1.014660 0.77878002E+01  0.76493533E+02                                 1.713737                            1.663241      -0.973147       2.405893                    0.996549       3.694946      10.594003       0.468133       1.332070      -0.696803       0.021421      -0.018714       0.020165       0.034867      -0.004639       0.009741       0.001454       0.000755       0.014303      -0.011427      -0.000433       0.011860              1.737695       2.106282      -0.326112       0.208823       1.596867      -0.197342       1.509936          -0.000000
           34              H       7.855387       4.086674       4.379189       0.116764       0.877720 0.62300573E+01  0.58123480E+02                                 1.580599                            1.507994      -0.874632       2.462627                    0.997535       3.543494      10.042702       0.479632       1.368796      -0.689092       0.015690       0.034630      -0.014983       0.040864       0.002747      -0.006023       0.004886      -0.004297       0.008057      -0.009583       0.001819       0.007764              1.631959       1.509240       0.307933      -0.166029       1.855706      -0.392562       1.530930           0.000000
           35              H       3.788009      16.508637       5.350625       0.082937       1.329499 0.11262349E+02  0.12098929E+03                                 2.013254                            1.961787      -1.308594       2.201974                    0.993689       4.402149      13.086665       0.444920       1.281463      -0.705442       0.023248      -0.023558       0.026864       0.042628      -0.012980       0.007033       0.001333       0.002097      -0.003189      -0.014980       0.000184       0.014796              2.047281       2.515524      -0.262768       0.350858       1.809648      -0.232524       1.816672          -0.000001
           36              H       1.607797      18.423951       8.822586       0.116822       0.944343 0.68824048E+01  0.63584269E+02                                 1.461801                            1.434168      -0.688254       2.557143                    0.999883       2.992557       7.535919       0.591569       1.120705      -0.749982       0.019398       0.009434       0.032601       0.039091       0.010297      -0.000606       0.004222      -0.005642       0.008727      -0.012739       0.002267       0.010471              1.448529       1.275615       0.071794       0.166753       1.333238       0.166395       1.736734           0.000002
           37              H       5.011288       4.889880       7.629991       0.108098       1.075353 0.81699387E+01  0.80296421E+02                                 1.714066                            1.651455      -0.701600       2.533007                    0.998991       3.497007       9.664224       0.497832       1.251832      -0.715796      -0.034266       0.012858      -0.017704       0.040656      -0.002892       0.000835      -0.005311      -0.001680      -0.022364      -0.009470       0.001214       0.008255              1.745122       1.983253      -0.429329       0.245255       1.776425      -0.241501       1.475689          -0.000000
           38              H      11.307247      10.597330       9.054447       0.330456       0.450695 0.27249881E+01  0.20895346E+02                                 1.069232                            1.045423      -1.096575       2.495755                    0.999931       2.371990       6.309484       0.531093       1.504011      -0.665950       0.018516       0.009336       0.009685       0.022887      -0.003581      -0.001623       0.010138       0.010455      -0.022450      -0.015088       0.003440       0.011648              1.084036       1.070026       0.130341       0.112879       1.054370       0.189572       1.127711          -0.000000
           39              H      10.007743      10.039217       9.069904       0.326593       0.606137 0.41133310E+01  0.35049229E+02                                 1.307859                            1.287259      -1.225701       2.411512                    0.998297       2.754054       7.786142       0.475830       1.510669      -0.663544      -0.014168      -0.005609       0.011781       0.019261       0.000577      -0.004370       0.005865      -0.009882       0.007740      -0.008769      -0.000671       0.009440              1.309835       1.538740       0.046843      -0.197706       1.122359       0.057838       1.268407           0.000000
           40              H      10.324196       9.448133       5.458827       0.259547       0.681749 0.49466315E+01  0.44692652E+02                                 1.469543                            1.452320      -1.604953       2.183125                    0.992077       3.484197      10.564626       0.423968       1.598992      -0.646082      -0.021311      -0.024186      -0.020605       0.038258       0.000574       0.008912      -0.006545       0.002956       0.008003      -0.010788      -0.001151       0.011938              1.489691       1.557951       0.282718       0.154205       1.571602       0.129529       1.339520           0.000000
           41              H      10.182773      13.268423       5.146112       0.320013       0.535928 0.34568743E+01  0.28615300E+02                                 1.274043                            1.233204      -1.264894       2.390315                    0.997832       2.874712       8.399669       0.448512       1.649747      -0.639735       0.012603       0.015599      -0.010332       0.022559      -0.003014      -0.004227       0.000188       0.007657      -0.013244      -0.006088      -0.002290       0.008379              1.301779       1.213968       0.239252       0.000583       1.657792       0.054566       1.033577          -0.000000
           42              H       8.891350      12.576446       5.103307       0.320649       0.550777 0.36296086E+01  0.30206716E+02                                 1.266702                            1.240695      -1.159293       2.443336                    0.999502       2.765895       7.924699       0.462766       1.590381      -0.650046      -0.021853       0.002327      -0.009085       0.023780      -0.003390       0.002130       0.001695      -0.004859      -0.010918      -0.005756      -0.000267       0.006023              1.280362       1.649465      -0.038020      -0.022114       1.143677       0.040454       1.047944          -0.000000
           43              H      11.855340       8.589356       8.522951       0.105060       0.948454 0.68929026E+01  0.63573357E+02                                 1.452982                            1.424055      -0.580967       2.597777                    0.999972       3.010414       7.523252       0.601936       1.103273      -0.754493       0.031475      -0.007995       0.027164       0.042338      -0.008028       0.006260       0.000407       0.002567       0.015168      -0.011870       0.001582       0.010288              1.444469       1.426019      -0.221383       0.217447       1.464672      -0.143650       1.442717           0.000000
           44              H      10.472340       8.401941       7.622857       0.104884       1.267188 0.10384552E+02  0.10864310E+03                                 1.928209                            1.874331      -1.149695       2.323376                    0.993624       3.814614      10.966435       0.461483       1.268633      -0.711618      -0.033029      -0.016288      -0.024478       0.044220       0.005892       0.000961       0.009156      -0.002002      -0.020424      -0.012253      -0.000403       0.012656              1.952968       2.020363       0.418843       0.187130       2.194831       0.244626       1.643710          -0.000000
           45              H      11.762398      10.173053       3.936871       0.108034       1.010997 0.74268925E+01  0.71509579E+02                                 1.664131                            1.591344      -0.701441       2.539348                    0.999348       3.434683       9.496784       0.497504       1.278651      -0.709668       0.010463      -0.021474      -0.023940       0.033820      -0.004817      -0.004788      -0.002409      -0.010645       0.017790      -0.011754       0.004141       0.007614              1.706198       1.498289      -0.199439      -0.191648       1.816858       0.500305       1.803448          -0.000001
           46              H      12.198705      11.373721       4.825075       0.103730       1.017074 0.78064939E+01  0.76681525E+02                                 1.712472                            1.662026      -0.956975       2.411775                    0.996693       3.694605      10.574580       0.469916       1.326938      -0.697854       0.022101       0.027180       0.005988       0.035539       0.010619      -0.000649      -0.003906      -0.003854       0.001496      -0.011395      -0.000214       0.011609              1.736400       2.104492       0.343624       0.177905       1.701392       0.136273       1.403315          -0.000000
           47              H      12.344163       8.614056       6.161542       0.116469       0.876513 0.62172613E+01  0.57954045E+02                                 1.577073                            1.504852      -0.866975       2.465970                    0.997654       3.535581      10.004530       0.481063       1.365902      -0.689697       0.015774      -0.030319      -0.022393       0.040860      -0.006594       0.000441      -0.003168      -0.001290       0.016909      -0.009663       0.002017       0.007646              1.628163       1.505767      -0.296479      -0.182948       1.947175       0.335724       1.431548           0.000000
           48              H      12.765654      10.109226       6.808373       0.081700       1.335039 0.11320084E+02  0.12174232E+03                                 2.017025                            1.965292      -1.302801       2.203380                    0.993732       4.410968      13.112025       0.445121       1.279486      -0.705846       0.023480       0.035530       0.007221       0.043195       0.012394       0.007762      -0.000469       0.003949       0.001395      -0.014840       0.000141       0.014699              2.051202       2.521108       0.436479       0.052203       2.019858       0.113491       1.612639          -0.000001
           49              H      10.585421      12.158366       3.413699       0.117174       0.942652 0.68662209E+01  0.63391165E+02                                 1.459370                            1.431927      -0.688274       2.557358                    0.999885       2.989704       7.523720       0.592434       1.119838      -0.750202       0.019197       0.023425      -0.024654       0.039052      -0.005639      -0.008534      -0.002806      -0.003033       0.015733      -0.012617       0.002303       0.010314              1.446104       1.273738       0.108204      -0.145047       1.489281      -0.257083       1.575295           0.000002
           50              H       9.500037      11.027727       3.840560       0.107579       1.076901 0.81851360E+01  0.80485200E+02                                 1.715800                            1.653051      -0.703332       2.532272                    0.998976       3.500830       9.677957       0.497552       1.251924      -0.715764      -0.034523      -0.021932      -0.002560       0.040980       0.002046       0.001947       0.007824       0.002994      -0.009322      -0.009511       0.001466       0.008046              1.746934       1.985391       0.427612       0.249672       1.761764       0.251392       1.493646          -0.000000
           51              H       6.818413      16.272512      10.075822       0.330800       0.450983 0.27283706E+01  0.20934925E+02                                 1.071124                            1.047218      -1.098472       2.495136                    0.999933       2.375717       6.328518       0.529585       1.507309      -0.665358       0.018253       0.003770      -0.012909       0.022672       0.000405       0.003817      -0.002495       0.023567       0.017600      -0.015047       0.003545       0.011501              1.085994       1.071887       0.032667      -0.169749       0.946790      -0.126911       1.239304          -0.000000
           52              H       5.518905      16.564958      10.551433       0.327214       0.605239 0.41072112E+01  0.34995698E+02                                 1.308445                            1.287841      -1.231363       2.409929                    0.998251       2.753998       7.794294       0.474712       1.514289      -0.662926      -0.013952       0.012824      -0.000908       0.018972      -0.004129       0.001766      -0.002584      -0.003818       0.025246      -0.008757      -0.000729       0.009486              1.310422       1.539482      -0.194676       0.058223       1.182252      -0.092177       1.209533           0.000000
           53              H       1.346599       6.868294       0.978570       0.258875       0.681408 0.49412294E+01  0.44614830E+02                                 1.467023                            1.449912      -1.590058       2.189355                    0.992173       3.477257      10.527186       0.425189       1.595437      -0.646685      -0.021658      -0.005868       0.031600       0.038757       0.007395      -0.004905       0.001043      -0.006962      -0.021069      -0.010774      -0.001085       0.011858              1.487077       1.555159      -0.007768      -0.321068       1.283359       0.035632       1.622712           0.000000
           54              H       5.693998      11.552235       9.716735       0.320231       0.535426 0.34529675E+01  0.28576041E+02                                 1.273500                            1.232709      -1.266408       2.389389                    0.997873       2.873768       8.397008       0.448473       1.650290      -0.639656       0.012370      -0.016377      -0.008476       0.022205      -0.002267       0.004659       0.001185       0.009999      -0.007107      -0.006212      -0.002233       0.008446              1.301216       1.213748      -0.119072      -0.207450       1.141816       0.242694       1.548086          -0.000000
           55              H       4.402570      11.861157      10.337408       0.320749       0.552267 0.36456146E+01  0.30396332E+02                                 1.272778                            1.246472      -1.213504       2.417882                    0.999023       2.777875       7.986154       0.459653       1.598179      -0.648760      -0.021580      -0.008908       0.002648       0.023496       0.003585       0.001895       0.002564       0.002588       0.010636      -0.005710      -0.000253       0.005963              1.286595       1.658456      -0.000177       0.044413       1.041222       0.021372       1.160107          -0.000000
           56              H       2.877706       9.951297       0.190244       0.105571       0.947233 0.68810229E+01  0.63434351E+02                                 1.451514                            1.422649      -0.580323       2.598436                    0.999971       3.007948       7.514542       0.602366       1.102996      -0.754565       0.031373       0.027355      -0.006724       0.042164       0.009398       0.003740      -0.004181      -0.003624      -0.004031      -0.011838       0.001525       0.010313              1.443010       1.424651       0.298626       0.082853       1.570953       0.081185       1.333427           0.000000
           57              H       1.494713       9.265501       0.802594       0.104817       1.267686 0.10390720E+02  0.10873584E+03                                 1.929708                            1.875689      -1.144808       2.325288                    0.993633       3.815972      10.975741       0.460969       1.269719      -0.711387      -0.032903      -0.013222       0.026309       0.044154      -0.002303      -0.005720       0.000126       0.014388       0.028144      -0.012274      -0.000406       0.012680              1.954538       2.021957      -0.047480      -0.456983       1.570632       0.116500       2.271025          -0.000000
           58              H       2.784822       5.187778       1.111741       0.107585       1.012501 0.74391626E+01  0.71645239E+02                                 1.664541                            1.591649      -0.698647       2.539852                    0.999339       3.436128       9.496724       0.498014       1.277032      -0.710012       0.010673      -0.009871       0.030910       0.034158      -0.001859       0.006522      -0.000328      -0.015526       0.003368      -0.011774       0.004059       0.007715              1.706657       1.498499      -0.066266       0.268755       1.373697      -0.244523       2.247775          -0.000001
           59              H       7.709919      12.221568      11.518112       0.103453       1.019010 0.78250369E+01  0.76911160E+02                                 1.714727                            1.664035      -0.961391       2.409620                    0.996695       3.698782      10.590654       0.469606       1.326997      -0.697830       0.022118      -0.008104      -0.026551       0.035494      -0.006139      -0.009000       0.002503      -0.006272      -0.005595      -0.011543      -0.000349       0.011892              1.738765       2.107810      -0.017784      -0.387568       1.361226       0.061039       1.747260          -0.000000
           60              H       3.366553       7.893906       1.349547       0.117346       0.875898 0.62131415E+01  0.57913556E+02                                 1.577079                            1.504922      -0.867621       2.465607                    0.997638       3.535839      10.009319       0.480716       1.366936      -0.689477       0.015503      -0.004115       0.037446       0.040737       0.003744       0.005498      -0.001805      -0.010157      -0.009446      -0.009783       0.001899       0.007884              1.628149       1.505959      -0.010195       0.348089       1.269872       0.055406       2.108617           0.000000
           61              H       8.276840      14.571409      11.621558       0.082818       1.329006 0.11259396E+02  0.12096442E+03                                 2.013829                            1.962418      -1.312576       2.200573                    0.993629       4.403254      13.095547       0.444492       1.282624      -0.705196       0.023300      -0.011533      -0.034071       0.042857       0.000586      -0.014547      -0.000884       0.001435      -0.005522      -0.014757       0.000135       0.014622              2.047835       2.516393      -0.172466      -0.402731       1.614102       0.119196       2.013009          -0.000001
           62              H       6.096655      10.606954      11.544271       0.117228       0.944270 0.68819223E+01  0.63578724E+02                                 1.461767                            1.434145      -0.688976       2.556811                    0.999878       2.991881       7.534163       0.591557       1.120747      -0.749975       0.019019      -0.033015      -0.007992       0.038931      -0.004595       0.009089      -0.001436      -0.010283      -0.005408      -0.012549       0.002206       0.010343              1.448498       1.275696      -0.180442      -0.021268       1.779788       0.091603       1.290011           0.000001
           63              H       0.522468       4.677029       0.419727       0.107959       1.079517 0.82119257E+01  0.80834691E+02                                 1.720293                            1.657091      -0.706304       2.531038                    0.998961       3.506717       9.707269       0.496220       1.253946      -0.715298      -0.034296       0.008709       0.020201       0.040745       0.000633      -0.002810      -0.002481       0.011950       0.017883      -0.009360       0.001349       0.008011              1.751650       1.991122       0.002324      -0.497378       1.345828      -0.009616       1.918001          -0.000000
           64              H      11.136695       6.275206       7.239990       0.330499       0.451078 0.27282579E+01  0.20929042E+02                                 1.070272                            1.046389      -1.097173       2.495645                    0.999930       2.374115       6.318756       0.530530       1.504986      -0.665768      -0.018284       0.013025      -0.003173       0.022672       0.003130      -0.002244      -0.007635       0.006176      -0.035712      -0.015171       0.003548       0.011624              1.085118       1.071040      -0.163237       0.056522       1.275002      -0.063137       0.909311          -0.000000
           65              H      12.436205       6.009539       7.731059       0.326946       0.606541 0.41160808E+01  0.35072892E+02                                 1.307375                            1.286793      -1.225818       2.411379                    0.998331       2.754085       7.782176       0.476490       1.508567      -0.663881       0.014097       0.007250       0.010705       0.019129       0.003498       0.002639      -0.003305      -0.014087      -0.005447      -0.008667      -0.000753       0.009420              1.309343       1.538118       0.147680       0.139374       1.281501       0.034297       1.108411           0.000000
           66              H       7.630875      16.316427       6.437397       0.258659       0.683565 0.49609596E+01  0.44832272E+02                                 1.469129                            1.451961      -1.589139       2.189113                    0.992200       3.482632      10.543971       0.425310       1.593586      -0.646950       0.021624      -0.030334       0.010708       0.038761      -0.008004      -0.003969       0.005537       0.004361       0.013109      -0.010794      -0.001097       0.011891              1.489242       1.557438      -0.274645       0.167583       1.509194      -0.165112       1.401094           0.000000
           67              H      12.261139       4.226022       2.972570       0.319714       0.535825 0.34544619E+01  0.28577201E+02                                 1.271532                            1.230907      -1.256231       2.393597                    0.997953       2.869784       8.370033       0.450159       1.644755      -0.640514      -0.012672      -0.000839      -0.018532       0.022466       0.005188      -0.000372      -0.001265       0.009776      -0.007203      -0.006201      -0.002193       0.008394              1.299134       1.211956      -0.119793       0.206299       1.234360      -0.296451       1.451087          -0.000000
           68              H      13.552571       3.842967       3.550437       0.319653       0.552741 0.36488268E+01  0.30424783E+02                                 1.272778                            1.246453      -1.211699       2.418385                    0.999035       2.778012       7.982455       0.460047       1.596724      -0.649015       0.022027      -0.006812      -0.006646       0.023995      -0.000154      -0.003959      -0.004335      -0.000266       0.002948      -0.005753      -0.000349       0.006102              1.286599       1.658506       0.038568      -0.022143       1.111827      -0.062150       1.089465          -0.000000
           69              H       6.099738      18.540653       8.713196       0.105923       0.945583 0.68659919E+01  0.63262211E+02                                 1.450035                            1.421276      -0.581226       2.598336                    0.999970       3.004833       7.505164       0.602532       1.103277      -0.754505      -0.031371       0.019177       0.020204       0.041954      -0.001418      -0.009925       0.003684      -0.004697      -0.006227      -0.011817       0.001655       0.010162              1.441527       1.423231      -0.077488      -0.299472       1.321306       0.062178       1.580043           0.000000
           70              H       7.482742      17.667442       8.425451       0.105173       1.268281 0.10400483E+02  0.10889449E+03                                 1.932691                            1.878497      -1.156507       2.320927                    0.993410       3.818680      10.996582       0.459785       1.272327      -0.710820       0.032848      -0.029325       0.001674       0.044066      -0.003816       0.004762      -0.009318      -0.001438      -0.018865      -0.012175      -0.000475       0.012650              1.957610       2.025051      -0.372707       0.270218       1.998152      -0.362430       1.849627          -0.000000
           71              H       6.192665      15.360831       5.048612       0.108717       1.008860 0.74075845E+01  0.71276785E+02                                 1.661834                            1.589319      -0.699120       2.540742                    0.999357       3.430202       9.481065       0.497803       1.278724      -0.709662      -0.010401      -0.031298       0.006857       0.033687       0.006591      -0.001678       0.002807      -0.011276       0.015578      -0.011705       0.004014       0.007692              1.703751       1.496327       0.264964      -0.076694       2.236325      -0.255372       1.378600          -0.000001
           72              H      10.245231       3.000654       4.452909       0.105008       1.014660 0.77878035E+01  0.76493573E+02                                 1.713737                            1.663242      -0.973147       2.405893                    0.996549       3.694947      10.594006       0.468133       1.332070      -0.696803      -0.021421       0.018713      -0.020165       0.034867      -0.004639       0.009741       0.001454       0.000755       0.014303      -0.011427      -0.000433       0.011860              1.737696       2.106283      -0.326112       0.208823       1.596868      -0.197342       1.509937          -0.000000
           73              H       5.610917      16.507962       7.511089       0.116764       0.877719 0.62300564E+01  0.58123471E+02                                 1.580600                            1.507994      -0.874633       2.462627                    0.997535       3.543494      10.042703       0.479632       1.368796      -0.689092      -0.015690      -0.034630       0.014983       0.040865       0.002747      -0.006023       0.004886      -0.004297       0.008057      -0.009583       0.001819       0.007764              1.631959       1.509240       0.307933      -0.166029       1.855706      -0.392562       1.530931           0.000000
           74              H       9.678295       4.085999       6.539653       0.082937       1.329499 0.11262350E+02  0.12098931E+03                                 2.013253                            1.961787      -1.308594       2.201974                    0.993689       4.402149      13.086664       0.444920       1.281462      -0.705442      -0.023248       0.023558      -0.026864       0.042628      -0.012980       0.007033       0.001333       0.002097      -0.003189      -0.014980       0.000184       0.014796              2.047281       2.515523      -0.262768       0.350858       1.809648      -0.232524       1.816672          -0.000001
           75              H      11.858507       2.170685       3.067692       0.116822       0.944343 0.68824026E+01  0.63584239E+02                                 1.461801                            1.434168      -0.688254       2.557143                    0.999883       2.992557       7.535917       0.591569       1.120705      -0.749982      -0.019398      -0.009434      -0.032601       0.039091       0.010297      -0.000606       0.004222      -0.005642       0.008727      -0.012739       0.002267       0.010471              1.448528       1.275615       0.071794       0.166753       1.333238       0.166395       1.736733           0.000002
           76              H       8.455016      15.704756       4.260287       0.108098       1.075353 0.81699344E+01  0.80296373E+02                                 1.714066                            1.651455      -0.701600       2.533008                    0.998991       3.497006       9.664223       0.497832       1.251832      -0.715796       0.034266      -0.012858       0.017704       0.040656      -0.002892       0.000835      -0.005311      -0.001680      -0.022364      -0.009470       0.001214       0.008255              1.745122       1.983253      -0.429329       0.245255       1.776425      -0.241501       1.475690          -0.000000
           77              H       2.159057       9.997306       2.835831       0.330456       0.450695 0.27249884E+01  0.20895349E+02                                 1.069232                            1.045423      -1.096575       2.495755                    0.999931       2.371990       6.309485       0.531092       1.504011      -0.665950      -0.018516      -0.009336      -0.009685       0.022887      -0.003581      -0.001623       0.010138       0.010455      -0.022450      -0.015088       0.003440       0.011648              1.084036       1.070027       0.130341       0.112880       1.054370       0.189572       1.127711          -0.000000
           78              H       3.458561      10.555419       2.820374       0.326592       0.606137 0.41133296E+01  0.35049219E+02                                 1.307860                            1.287259      -1.225701       2.411512                    0.998297       2.754054       7.786145       0.475829       1.510671      -0.663543       0.014168       0.005609      -0.011781       0.019261       0.000577      -0.004370       0.005865      -0.009882       0.007740      -0.008769      -0.000671       0.009440              1.309836       1.538741       0.046843      -0.197706       1.122359       0.057838       1.268408           0.000000
           79              H       3.142108      11.146503       6.431451       0.259547       0.681749 0.49466315E+01  0.44692652E+02                                 1.469543                            1.452320      -1.604953       2.183124                    0.992077       3.484197      10.564626       0.423968       1.598992      -0.646082       0.021311       0.024186       0.020605       0.038258       0.000574       0.008912      -0.006545       0.002956       0.008003      -0.010788      -0.001151       0.011938              1.489691       1.557951       0.282718       0.154205       1.571602       0.129529       1.339520           0.000000
           80              H       3.283531       7.326213       6.744166       0.320013       0.535929 0.34568780E+01  0.28615335E+02                                 1.274043                            1.233204      -1.264894       2.390315                    0.997832       2.874713       8.399670       0.448512       1.649746      -0.639735      -0.012603      -0.015599       0.010332       0.022559      -0.003014      -0.004227       0.000188       0.007657      -0.013244      -0.006088      -0.002290       0.008379              1.301779       1.213968       0.239252       0.000583       1.657793       0.054566       1.033577          -0.000000
           81              H       4.574954       8.018190       6.786971       0.320649       0.550778 0.36296130E+01  0.30206759E+02                                 1.266702                            1.240695      -1.159293       2.443335                    0.999502       2.765896       7.924700       0.462766       1.590380      -0.650046       0.021853      -0.002327       0.009085       0.023780      -0.003390       0.002130       0.001695      -0.004859      -0.010918      -0.005756      -0.000267       0.006023              1.280362       1.649465      -0.038020      -0.022114       1.143677       0.040454       1.047944          -0.000000
           82              H       1.610964      12.005280       3.367327       0.105059       0.948455 0.68929099E+01  0.63573445E+02                                 1.452983                            1.424057      -0.580967       2.597777                    0.999972       3.010415       7.523257       0.601935       1.103274      -0.754493      -0.031475       0.007995      -0.027164       0.042338      -0.008028       0.006260       0.000407       0.002567       0.015168      -0.011870       0.001582       0.010288              1.444471       1.426020      -0.221383       0.217447       1.464673      -0.143650       1.442719           0.000000
           83              H       2.993964      12.192695       4.267421       0.104884       1.267188 0.10384560E+02  0.10864319E+03                                 1.928209                            1.874331      -1.149694       2.323376                    0.993624       3.814615      10.966436       0.461483       1.268633      -0.711618       0.033029       0.016288       0.024478       0.044220       0.005892       0.000961       0.009156      -0.002002      -0.020424      -0.012253      -0.000403       0.012656              1.952968       2.020364       0.418843       0.187130       2.194831       0.244626       1.643711          -0.000000
           84              H       1.703906      10.421583       7.953407       0.108034       1.010997 0.74268930E+01  0.71509583E+02                                 1.664131                            1.591344      -0.701441       2.539348                    0.999348       3.434683       9.496783       0.497504       1.278651      -0.709668      -0.010463       0.021474       0.023940       0.033820      -0.004817      -0.004788      -0.002409      -0.010645       0.017790      -0.011754       0.004141       0.007614              1.706198       1.498289      -0.199439      -0.191648       1.816858       0.500305       1.803448          -0.000001
           85              H       1.267599       9.220915       7.065203       0.103730       1.017074 0.78064939E+01  0.76681525E+02                                 1.712472                            1.662026      -0.956975       2.411774                    0.996693       3.694605      10.574580       0.469916       1.326938      -0.697854      -0.022101      -0.027180      -0.005988       0.035539       0.010619      -0.000649      -0.003906      -0.003854       0.001496      -0.011395      -0.000214       0.011609              1.736400       2.104492       0.343624       0.177905       1.701392       0.136273       1.403315          -0.000000
           86              H       1.122141      11.980580       5.728736       0.116469       0.876513 0.62172604E+01  0.57954037E+02                                 1.577073                            1.504852      -0.866975       2.465970                    0.997654       3.535581      10.004531       0.481063       1.365903      -0.689697      -0.015774       0.030319       0.022393       0.040860      -0.006594       0.000442      -0.003168      -0.001290       0.016909      -0.009663       0.002017       0.007646              1.628163       1.505767      -0.296479      -0.182948       1.947175       0.335724       1.431548           0.000000
           87              H       0.700650      10.485410       5.081905       0.081700       1.335040 0.11320086E+02  0.12174233E+03                                 2.017025                            1.965292      -1.302801       2.203380                    0.993732       4.410968      13.112024       0.445122       1.279486      -0.705846      -0.023480      -0.035530      -0.007221       0.043195       0.012394       0.007762      -0.000469       0.003949       0.001395      -0.014840       0.000141       0.014699              2.051202       2.521108       0.436479       0.052203       2.019858       0.113491       1.612639          -0.000001
           88              H       2.880883       8.436270       8.476579       0.117174       0.942651 0.68662120E+01  0.63391053E+02                                 1.459368                            1.431925      -0.688273       2.557358                    0.999885       2.989703       7.523712       0.592435       1.119836      -0.750202      -0.019197      -0.023425       0.024654       0.039052      -0.005639      -0.008534      -0.002806      -0.003033       0.015733      -0.012617       0.002303       0.010314              1.446103       1.273736       0.108203      -0.145047       1.489279      -0.257082       1.575293           0.000002
           89              H       3.966267       9.566909       8.049718       0.107579       1.076901 0.81851415E+01  0.80485262E+02                                 1.715800                            1.653051      -0.703333       2.532272                    0.998976       3.500831       9.677958       0.497552       1.251923      -0.715765       0.034523       0.021932       0.002560       0.040980       0.002046       0.001947       0.007824       0.002994      -0.009322      -0.009511       0.001466       0.008046              1.746934       1.985391       0.427612       0.249672       1.761764       0.251392       1.493646          -0.000000
           90              H       6.647891       4.322124       1.814456       0.330800       0.450983 0.27283709E+01  0.20934928E+02                                 1.071124                            1.047219      -1.098472       2.495136                    0.999933       2.375717       6.328519       0.529585       1.507310      -0.665358      -0.018253      -0.003770       0.012909       0.022672       0.000405       0.003817      -0.002495       0.023567       0.017600      -0.015047       0.003545       0.011501              1.085994       1.071887       0.032667      -0.169749       0.946791      -0.126911       1.239304          -0.000000
           91              H       7.947399       4.029678       1.338845       0.327214       0.605240 0.41072150E+01  0.34995737E+02                                 1.308446                            1.287841      -1.231364       2.409929                    0.998251       2.753999       7.794296       0.474712       1.514288      -0.662926       0.013952      -0.012824       0.000908       0.018972      -0.004129       0.001766      -0.002584      -0.003818       0.025246      -0.008757      -0.000729       0.009486              1.310422       1.539482      -0.194676       0.058223       1.182252      -0.092177       1.209533           0.000000
           92              H      12.119705      13.726342      10.911708       0.258875       0.681408 0.49412285E+01  0.44614821E+02                                 1.467023                            1.449912      -1.590058       2.189355                    0.992173       3.477257      10.527187       0.425189       1.595437      -0.646685       0.021658       0.005868      -0.031600       0.038757       0.007395      -0.004905       0.001043      -0.006962      -0.021069      -0.010774      -0.001085       0.011858              1.487077       1.555159      -0.007768      -0.321068       1.283359       0.035632       1.622712           0.000000
           93              H       7.772306       9.042401       2.173543       0.320231       0.535426 0.34529689E+01  0.28576054E+02                                 1.273500                            1.232709      -1.266408       2.389389                    0.997873       2.873768       8.397006       0.448473       1.650289      -0.639657      -0.012370       0.016377       0.008476       0.022205      -0.002267       0.004659       0.001185       0.009999      -0.007107      -0.006212      -0.002233       0.008446              1.301216       1.213747      -0.119072      -0.207450       1.141816       0.242694       1.548085          -0.000000
           94              H       9.063734       8.733479       1.552870       0.320749       0.552267 0.36456146E+01  0.30396332E+02                                 1.272778                            1.246472      -1.213504       2.417882                    0.999023       2.777875       7.986154       0.459653       1.598179      -0.648760       0.021580       0.008908      -0.002648       0.023496       0.003585       0.001895       0.002564       0.002588       0.010636      -0.005710      -0.000253       0.005963              1.286595       1.658456      -0.000177       0.044413       1.041222       0.021372       1.160107          -0.000000
           95              H      10.588598      10.643339      11.700034       0.105570       0.947233 0.68810258E+01  0.63434380E+02                                 1.451514                            1.422649      -0.580322       2.598436                    0.999971       3.007949       7.514543       0.602366       1.102996      -0.754565      -0.031373      -0.027356       0.006724       0.042164       0.009398       0.003740      -0.004181      -0.003624      -0.004031      -0.011839       0.001525       0.010313              1.443010       1.424651       0.298626       0.082853       1.570953       0.081185       1.333427           0.000000
           96              H      11.971591      11.329135      11.087684       0.104817       1.267687 0.10390726E+02  0.10873590E+03                                 1.929709                            1.875690      -1.144809       2.325288                    0.993633       3.815973      10.975743       0.460969       1.269718      -0.711387       0.032903       0.013222      -0.026309       0.044154      -0.002303      -0.005720       0.000126       0.014388       0.028144      -0.012274      -0.000406       0.012680              1.954538       2.021957      -0.047480      -0.456983       1.570633       0.116500       2.271025          -0.000000
           97              H      10.681482      15.406858      10.778537       0.107585       1.012501 0.74391625E+01  0.71645239E+02                                 1.664541                            1.591649      -0.698647       2.539852                    0.999339       3.436128       9.496724       0.498014       1.277032      -0.710012      -0.010673       0.009871      -0.030910       0.034158      -0.001859       0.006522      -0.000328      -0.015526       0.003368      -0.011774       0.004059       0.007715              1.706657       1.498499      -0.066266       0.268755       1.373697      -0.244523       2.247775          -0.000001
           98              H       5.756385       8.373068       0.372166       0.103453       1.019009 0.78250308E+01  0.76911090E+02                                 1.714727                            1.664035      -0.961391       2.409620                    0.996695       3.698781      10.590653       0.469605       1.326997      -0.697830      -0.022118       0.008104       0.026551       0.035494      -0.006139      -0.009000       0.002503      -0.006272      -0.005595      -0.011543      -0.000349       0.011892              1.738765       2.107810      -0.017784      -0.387568       1.361226       0.061039       1.747260          -0.000000
           99              H      10.099751      12.700730      10.540731       0.117346       0.875899 0.62131473E+01  0.57913618E+02                                 1.577079                            1.504922      -0.867621       2.465606                    0.997638       3.535840      10.009319       0.480717       1.366935      -0.689478      -0.015503       0.004115      -0.037446       0.040737       0.003744       0.005498      -0.001805      -0.010157      -0.009446      -0.009783       0.001899       0.007884              1.628149       1.505959      -0.010195       0.348089       1.269872       0.055406       2.108617           0.000000
          100              H       5.189464       6.023227       0.268720       0.082818       1.329006 0.11259397E+02  0.12096443E+03                                 2.013829                            1.962419      -1.312576       2.200572                    0.993629       4.403254      13.095548       0.444492       1.282624      -0.705196      -0.023300       0.011533       0.034071       0.042857       0.000586      -0.014547      -0.000884       0.001435      -0.005522      -0.014757       0.000135       0.014622              2.047835       2.516394      -0.172466      -0.402731       1.614102       0.119196       2.013009          -0.000001
          101              H       7.369649       9.987682       0.346007       0.117228       0.944270 0.68819223E+01  0.63578724E+02                                 1.461767                            1.434145      -0.688976       2.556811                    0.999878       2.991881       7.534163       0.591557       1.120747      -0.749975      -0.019019       0.033015       0.007992       0.038931      -0.004595       0.009089      -0.001436      -0.010283      -0.005408      -0.012549       0.002206       0.010343              1.448498       1.275696      -0.180442      -0.021268       1.779788       0.091603       1.290011           0.000001
          102              H      12.943836      15.917607      11.470551       0.107959       1.079517 0.82119257E+01  0.80834691E+02                                 1.720293                            1.657091      -0.706304       2.531038                    0.998961       3.506717       9.707269       0.496220       1.253946      -0.715298       0.034296      -0.008709      -0.020201       0.040745       0.000633      -0.002810      -0.002481       0.011951       0.017883      -0.009360       0.001349       0.008011              1.751650       1.991122       0.002324      -0.497378       1.345828      -0.009616       1.918001          -0.000000
          103              C       6.772698       2.358786       3.845316      -0.010855      21.454734 0.33799595E+03  0.74619777E+04                                 6.686613                            6.081309       0.260452       2.112438                    0.999580      26.020945      72.503107       0.676160       0.410312      -1.068084      -0.016852      -0.078059       0.113832       0.139050       0.027661      -0.029094      -0.027752      -0.073830      -0.130634      -0.062516      -0.016023       0.078538              6.989895       5.958518       0.872374      -0.329570       8.214322      -0.991658       6.796844           0.000001
          104              C       7.456788       3.310261       4.794160      -0.078687      24.616373 0.41271698E+03  0.95926405E+04                                 7.392055                            6.768236       0.039841       2.030161                    0.997019      27.766064      79.775484       0.633126       0.416227      -1.062657      -0.092656       0.002975       0.025649       0.096187      -0.014563      -0.030309       0.034959      -0.019071       0.073415      -0.037152      -0.024525       0.061677              7.714648       8.166880       1.162696      -0.538760       7.591495      -0.526461       7.385571           0.000003
          105              C       6.950451       4.344121       7.050935      -0.094512      22.334574 0.36727488E+03  0.83256220E+04                                 6.964790                            6.412312       0.031536       2.025887                    0.998672      27.617948      79.435029       0.643593       0.419826      -1.055974      -0.071695      -0.039729      -0.037016       0.089938       0.012233       0.009734       0.037079      -0.013836       0.192137      -0.047681      -0.031281       0.078962              7.176217       7.652269       0.670918      -0.750381       7.038264      -0.511857       6.838120           0.000002
          106              C       1.310189      18.084136       8.008102      -0.006718      20.377351 0.32065344E+03  0.69960360E+04                                 6.526368                            5.984732       0.251994       2.123517                    0.999141      25.520470      71.005943       0.670201       0.418875      -1.061133       0.009969      -0.126430      -0.020385       0.128450       0.048734      -0.014079      -0.022833      -0.051549      -0.112230      -0.043550      -0.036415       0.079965              6.732158       6.813647       0.379285      -0.747537       6.977875      -0.757558       6.404950           0.000003
          107              C      11.261468       9.015660       7.924870      -0.009910      21.451423 0.33792686E+03  0.74604546E+04                                 6.687958                            6.082664       0.261791       2.112822                    0.999610      26.019580      72.511494       0.675721       0.410578      -1.067855      -0.016511       0.137270       0.011026       0.138699      -0.039679      -0.009016       0.057937      -0.020698       0.025261      -0.063002      -0.015357       0.078359              6.991106       5.959813      -0.724065      -0.590810       8.011099       1.107753       7.002406           0.000002
          108              C      11.945555       9.361642       6.626452      -0.077425      24.592201 0.41220155E+03  0.95779719E+04                                 7.389382                            6.766257       0.038259       2.030059                    0.996960      27.746813      79.717253       0.632883       0.416504      -1.062447      -0.090778       0.020582      -0.015142       0.094306      -0.017780       0.027175      -0.028775      -0.007833       0.101499      -0.035492      -0.024818       0.060310              7.711444       8.164378      -1.044089      -0.735717       7.887942       0.351217       7.082011           0.000003
          109              C      11.439203      10.799132       4.602727      -0.092349      22.299859 0.36648120E+03  0.83036796E+04                                 6.960633                            6.408236       0.030274       2.026010                    0.998642      27.589450      79.351079       0.643325       0.420200      -1.055670      -0.071146      -0.011448       0.051964       0.088843       0.002285      -0.014880      -0.056363      -0.048579       0.084045      -0.046748      -0.030875       0.077623              7.172073       7.647657      -0.985019      -0.206513       7.326751       0.343861       6.541813           0.000002
          110              C      10.287819      11.622912       4.115225      -0.007490      20.401757 0.32118303E+03  0.70107542E+04                                 6.532791                            5.990826       0.249303       2.122459                    0.999127      25.542392      71.091982       0.669641       0.419037      -1.060990       0.008793       0.045645       0.119890       0.128586      -0.035994      -0.035492       0.047648      -0.009378       0.012942      -0.044297      -0.036073       0.080371              6.738831       6.819829      -0.837701       0.046866       7.212689       0.629934       6.183975           0.000003
          111              C       2.283843       9.220189       0.120092      -0.010021      21.437841 0.33762938E+03  0.74519698E+04                                 6.683760                            6.078681       0.261474       2.112944                    0.999594      26.008716      72.463119       0.676185       0.410402      -1.068009      -0.016581      -0.059858      -0.123630       0.138356       0.011465       0.038366      -0.029709       0.027853       0.169877      -0.062189      -0.015641       0.077830              6.986857       5.956247      -0.149909       0.920720       6.290299      -0.117653       8.714026           0.000001
          112              C       2.967945       7.922734       0.469666      -0.080549      24.665962 0.41387461E+03  0.96263869E+04                                 7.402419                            6.778534       0.037389       2.028916                    0.997057      27.804993      79.918486       0.632525       0.416326      -1.062582      -0.091337      -0.023431      -0.010610       0.094890       0.032837       0.001328      -0.005866      -0.067910      -0.079939      -0.035312      -0.025526       0.060838              7.725146       8.178738      -0.114660       1.277823       6.991624       0.173513       8.005075           0.000003
          113              C       2.461624       5.451384       0.236617      -0.091164      22.272961 0.36581610E+03  0.82840373E+04                                 6.952303                            6.400114       0.033402       2.027148                    0.998632      27.561719      79.224163       0.644144       0.419898      -1.055963      -0.071137       0.050179      -0.015805       0.088477      -0.014643       0.004815       0.020615      -0.111860      -0.102866      -0.046670      -0.031793       0.078462              7.163798       7.639849       0.313796       0.953723       6.431614       0.167207       7.419929           0.000002
          114              C       5.799042      11.482224      11.657229      -0.008831      20.397911 0.32103633E+03  0.70060780E+04                                 6.527576                            5.985230       0.250139       2.122914                    0.999143      25.541957      71.060973       0.670728       0.418445      -1.061467       0.009572       0.080862      -0.099025       0.128205      -0.012472       0.048731      -0.024187       0.029528       0.130598      -0.043391      -0.036119       0.079510              6.733842       6.816379       0.457204       0.699710       5.891051       0.130210       7.494097           0.000003
          115              C       6.693606      18.235850       8.044962      -0.010854      21.454726 0.33799578E+03  0.74619729E+04                                 6.686611                            6.081307       0.260452       2.112438                    0.999580      26.020939      72.503083       0.676161       0.410312      -1.068084       0.016852       0.078059      -0.113832       0.139050       0.027661      -0.029094      -0.027752      -0.073830      -0.130634      -0.062516      -0.016022       0.078538              6.989892       5.958516       0.872373      -0.329571       8.214318      -0.991657       6.796842           0.000002
          116              C       6.009516      17.284375       7.096118      -0.078687      24.616373 0.41271698E+03  0.95926402E+04                                 7.392055                            6.768235       0.039841       2.030161                    0.997019      27.766063      79.775477       0.633126       0.416227      -1.062657       0.092656      -0.002975      -0.025649       0.096187      -0.014563      -0.030309       0.034959      -0.019071       0.073415      -0.037152      -0.024525       0.061677              7.714648       8.166879       1.162696      -0.538760       7.591494      -0.526461       7.385570           0.000002
          117              C       6.515853      16.250515       4.839343      -0.094512      22.334572 0.36727485E+03  0.83256212E+04                                 6.964789                            6.412312       0.031535       2.025887                    0.998672      27.617947      79.435028       0.643593       0.419826      -1.055974       0.071695       0.039729       0.037016       0.089938       0.012233       0.009734       0.037079      -0.013836       0.192136      -0.047681      -0.031281       0.078962              7.176217       7.652269       0.670918      -0.750381       7.038264      -0.511857       6.838119           0.000002
          118              C      12.156115       2.510500       3.882176      -0.006718      20.377353 0.32065349E+03  0.69960374E+04                                 6.526368                            5.984732       0.251994       2.123517                    0.999141      25.520471      71.005948       0.670201       0.418875      -1.061133      -0.009969       0.126430       0.020385       0.128450       0.048734      -0.014079      -0.022833      -0.051549      -0.112230      -0.043550      -0.036415       0.079965              6.732158       6.813648       0.379285      -0.747538       6.977877      -0.757558       6.404951           0.000003
          119              C       2.204836      11.578976       3.965408      -0.009909      21.451413 0.33792663E+03  0.74604484E+04                                 6.687955                            6.082661       0.261792       2.112823                    0.999610      26.019572      72.511464       0.675721       0.410578      -1.067855       0.016510      -0.137270      -0.011026       0.138699      -0.039679      -0.009016       0.057937      -0.020698       0.025261      -0.063002      -0.015357       0.078359              6.991103       5.959812      -0.724065      -0.590809       8.011095       1.107752       7.002403           0.000001
          120              C       1.520749      11.232994       5.263826      -0.077425      24.592202 0.41220158E+03  0.95779727E+04                                 7.389382                            6.766257       0.038259       2.030059                    0.996960      27.746813      79.717249       0.632883       0.416503      -1.062447       0.090778      -0.020582       0.015142       0.094306      -0.017780       0.027175      -0.028775      -0.007833       0.101499      -0.035492      -0.024818       0.060310              7.711444       8.164378      -1.044089      -0.735717       7.887942       0.351217       7.082011           0.000003
          121              C       2.027101       9.795504       7.287551      -0.092349      22.299859 0.36648120E+03  0.83036796E+04                                 6.960633                            6.408236       0.030274       2.026010                    0.998642      27.589450      79.351078       0.643325       0.420200      -1.055670       0.071146       0.011448      -0.051964       0.088843       0.002284      -0.014880      -0.056363      -0.048579       0.084045      -0.046748      -0.030875       0.077623              7.172073       7.647657      -0.985019      -0.206513       7.326750       0.343861       6.541813           0.000002
          122              C       3.178485       8.971724       7.775053      -0.007490      20.401758 0.32118305E+03  0.70107544E+04                                 6.532791                            5.990826       0.249303       2.122459                    0.999127      25.542391      71.091973       0.669641       0.419037      -1.060990      -0.008793      -0.045645      -0.119890       0.128586      -0.035994      -0.035492       0.047648      -0.009378       0.012942      -0.044297      -0.036073       0.080371              6.738831       6.819829      -0.837701       0.046867       7.212689       0.629935       6.183975           0.000003
          123              C      11.182461      11.374447      11.770186      -0.010021      21.437836 0.33762927E+03  0.74519669E+04                                 6.683759                            6.078680       0.261474       2.112944                    0.999594      26.008712      72.463104       0.676185       0.410402      -1.068009       0.016581       0.059858       0.123630       0.138355       0.011465       0.038366      -0.029709       0.027853       0.169877      -0.062189      -0.015641       0.077830              6.986856       5.956246      -0.149909       0.920720       6.290298      -0.117653       8.714024           0.000001
          124              C      10.498359      12.671902      11.420612      -0.080549      24.665960 0.41387456E+03  0.96263854E+04                                 7.402419                            6.778534       0.037389       2.028916                    0.997057      27.804992      79.918484       0.632525       0.416327      -1.062582       0.091337       0.023431       0.010610       0.094890       0.032837       0.001328      -0.005866      -0.067910      -0.079939      -0.035312      -0.025526       0.060838              7.725146       8.178738      -0.114660       1.277823       6.991624       0.173513       8.005075           0.000003
          125              C      11.004680      15.143252      11.653661      -0.091164      22.272961 0.36581612E+03  0.82840377E+04                                 6.952303                            6.400114       0.033402       2.027148                    0.998632      27.561719      79.224165       0.644144       0.419898      -1.055963       0.071137      -0.050179       0.015805       0.088477      -0.014643       0.004815       0.020615      -0.111861      -0.102866      -0.046670      -0.031793       0.078462              7.163798       7.639850       0.313796       0.953723       6.431615       0.167207       7.419930           0.000002
          126              C       7.667262       9.112412       0.233049      -0.008831      20.397913 0.32103635E+03  0.70060786E+04                                 6.527576                            5.985230       0.250139       2.122914                    0.999143      25.541958      71.060977       0.670728       0.418445      -1.061467      -0.009572      -0.080862       0.099025       0.128205      -0.012472       0.048731      -0.024187       0.029528       0.130598      -0.043391      -0.036119       0.079510              6.733843       6.816380       0.457204       0.699710       5.891051       0.130210       7.494097           0.000003
          127              N       1.761323      14.926970       4.601538      -0.639824      30.169852 0.53918170E+03  0.13254580E+05                                 8.282164                            7.636962      -0.515635       1.855459                    0.994409      30.693057      87.557775       0.614240       0.405637      -1.081103       0.059377       0.105747      -0.074749       0.142462       0.042512      -0.004237      -0.070918      -0.044453      -0.190913      -0.098976      -0.005636       0.104612              8.790154       7.752102       1.262045      -0.556335      11.543652      -1.776333       7.074710           0.000002
          128              N       6.500675       3.639780       5.850017      -0.322556      28.757449 0.51350452E+03  0.12507801E+05                                 8.367830                            7.788380      -0.597623       1.838462                    0.996567      29.154560      83.603047       0.567660       0.442977      -1.054393       0.139322       0.083493      -0.005912       0.162532      -0.050339      -0.007841       0.071507       0.074737       0.241234      -0.121901       0.007943       0.113958              8.638136       8.126661      -0.222815      -1.047250       8.245711       0.303170       9.542035           0.000002
          129              N       0.806555      16.698123       8.168621      -0.609132      30.072875 0.56231865E+03  0.13940247E+05                                 8.141332                            7.692145      -0.493226       1.864631                    0.993581      30.569720      86.980025       0.626144       0.394588      -1.090862       0.043075       0.140442       0.001120       0.146904       0.043999      -0.001245      -0.053694      -0.020066      -0.153780      -0.080623      -0.004597       0.085220              8.461426       8.196921       1.069955      -0.053384       9.345576      -1.988411       7.841780           0.000002
          130              N      10.738965      10.251338       8.552677      -0.639473      30.172660 0.53929894E+03  0.13258264E+05                                 8.282825                            7.637961      -0.518520       1.854674                    0.994459      30.694127      87.565238       0.614175       0.405655      -1.081084       0.058549      -0.117938      -0.053595       0.142161      -0.024530      -0.035308       0.085902      -0.016681      -0.110674      -0.098901      -0.005155       0.104056              8.790566       7.754122      -1.114535      -0.815860       9.730133       2.821960       8.887443           0.000001
          131              N      10.989433      10.111280       5.813157      -0.321473      28.720247 0.51270274E+03  0.12483593E+05                                 8.361830                            7.782978      -0.596612       1.839334                    0.996528      29.124690      83.506094       0.567773       0.443055      -1.054330       0.140404      -0.045185      -0.068541       0.162644       0.018360       0.046937      -0.104760       0.017658       0.073835      -0.122007       0.007312       0.114695              8.631797       8.121909      -0.793036       0.717118       8.945891      -0.711753       8.827591           0.000001
          132              N       9.784173      12.454938       5.235289      -0.609950      30.055564 0.56184686E+03  0.13924321E+05                                 8.135842                            7.686937      -0.494631       1.864698                    0.993636      30.552806      86.892044       0.626657       0.394385      -1.091105       0.044206      -0.069943      -0.121320       0.146849      -0.022433      -0.037576       0.064660      -0.001854      -0.095072      -0.080405      -0.004535       0.084941              8.455813       8.185357      -0.577217      -0.899399       9.938629       1.645132       7.243454           0.000002
          133              N       6.250135      16.010964      10.626341      -0.640150      30.210204 0.54021652E+03  0.13287418E+05                                 8.290928                            7.645001      -0.520269       1.853684                    0.994445      30.721387      87.685244       0.613783       0.405713      -1.080968       0.059118       0.011514       0.129771       0.143066      -0.018380       0.039457      -0.014998       0.104782       0.256237      -0.098622      -0.005835       0.104457              8.799557       7.760885      -0.148802       1.373717       6.660767      -1.047933      11.977018           0.000001
          134              N       2.011837       6.843577       0.227104      -0.320796      28.729945 0.51283937E+03  0.12485136E+05                                 8.354851                            7.776894      -0.589572       1.841322                    0.996651      29.109228      83.398737       0.568895       0.442244      -1.055033       0.139924      -0.036027       0.074688       0.162650       0.031252      -0.039829       0.032959      -0.106305      -0.301873      -0.122512       0.008231       0.114281              8.624381       8.114419       1.017355       0.329033       9.466861       0.407492       8.291864           0.000001
          135              N       5.295392      12.036211      10.376646      -0.609830      30.085414 0.56265855E+03  0.13951332E+05                                 8.144047                            7.694263      -0.498002       1.863183                    0.993646      30.579213      87.026554       0.626059       0.394567      -1.090834       0.044840      -0.070865       0.122628       0.148560      -0.021090       0.038968      -0.011783       0.089933       0.182609      -0.080175      -0.005541       0.085716              8.464581       8.197276      -0.489698       0.951294       6.498225       0.343046      10.698242           0.000002
          136              N      11.704981       5.667666       7.288740      -0.639824      30.169848 0.53918161E+03  0.13254577E+05                                 8.282163                            7.636961      -0.515635       1.855459                    0.994409      30.693056      87.557770       0.614240       0.405637      -1.081103      -0.059377      -0.105747       0.074749       0.142462       0.042512      -0.004237      -0.070918      -0.044453      -0.190913      -0.098976      -0.005636       0.104612              8.790154       7.752102       1.262045      -0.556335      11.543650      -1.776333       7.074709           0.000001
          137              N       6.965629      16.954856       6.040261      -0.322556      28.757453 0.51350461E+03  0.12507804E+05                                 8.367831                            7.788380      -0.597623       1.838462                    0.996567      29.154562      83.603052       0.567660       0.442977      -1.054393      -0.139322      -0.083493       0.005912       0.162532      -0.050339      -0.007841       0.071507       0.074737       0.241234      -0.121901       0.007943       0.113958              8.638136       8.126661      -0.222815      -1.047250       8.245711       0.303170       9.542036           0.000001
          138              N      12.659749       3.896513       3.721657      -0.609132      30.072865 0.56231839E+03  0.13940239E+05                                 8.141330                            7.692143      -0.493226       1.864631                    0.993581      30.569723      86.980035       0.626144       0.394588      -1.090862      -0.043075      -0.140442      -0.001120       0.146904       0.043999      -0.001245      -0.053694      -0.020066      -0.153780      -0.080623      -0.004597       0.085220              8.461424       8.196920       1.069954      -0.053383       9.345574      -1.988410       7.841776           0.000002
          139              N       2.727339      10.343298       3.337601      -0.639473      30.172656 0.53929886E+03  0.13258262E+05                                 8.282824                            7.637960      -0.518520       1.854674                    0.994459      30.694124      87.565227       0.614175       0.405655      -1.081084      -0.058549       0.117938       0.053595       0.142161      -0.024530      -0.035308       0.085902      -0.016681      -0.110674      -0.098901      -0.005155       0.104056              8.790564       7.754121      -1.114535      -0.815860       9.730131       2.821959       8.887441           0.000001
          140              N       2.476871      10.483356       6.077121      -0.321473      28.720246 0.51270273E+03  0.12483592E+05                                 8.361830                            7.782978      -0.596612       1.839334                    0.996528      29.124689      83.506089       0.567773       0.443055      -1.054330      -0.140404       0.045185       0.068541       0.162644       0.018360       0.046937      -0.104760       0.017658       0.073835      -0.122007       0.007312       0.114695              8.631796       8.121909      -0.793037       0.717118       8.945890      -0.711753       8.827590           0.000001
          141              N       3.682131       8.139698       6.654989      -0.609950      30.055561 0.56184677E+03  0.13924319E+05                                 8.135842                            7.686937      -0.494631       1.864698                    0.993636      30.552806      86.892047       0.626657       0.394385      -1.091105      -0.044206       0.069943       0.121320       0.146849      -0.022433      -0.037576       0.064660      -0.001854      -0.095072      -0.080406      -0.004535       0.084941              8.455814       8.185358      -0.577217      -0.899399       9.938630       1.645132       7.243453           0.000002
          142              N       7.216169       4.583672       1.263937      -0.640150      30.210204 0.54021651E+03  0.13287417E+05                                 8.290927                            7.645000      -0.520269       1.853684                    0.994445      30.721388      87.685244       0.613783       0.405713      -1.080968      -0.059118      -0.011514      -0.129771       0.143066      -0.018380       0.039457      -0.014998       0.104782       0.256236      -0.098622      -0.005835       0.104457              8.799556       7.760885      -0.148802       1.373717       6.660766      -1.047933      11.977017           0.000001
          143              N      11.454467      13.751059      11.663174      -0.320796      28.729944 0.51283936E+03  0.12485136E+05                                 8.354851                            7.776894      -0.589571       1.841322                    0.996651      29.109228      83.398738       0.568895       0.442244      -1.055033      -0.139924       0.036027      -0.074688       0.162650       0.031252      -0.039829       0.032959      -0.106305      -0.301873      -0.122512       0.008231       0.114281              8.624381       8.114419       1.017355       0.329033       9.466861       0.407492       8.291864           0.000001
          144              N       8.170912       8.558425       1.513632      -0.609830      30.085411 0.56265846E+03  0.13951329E+05                                 8.144046                            7.694263      -0.498002       1.863183                    0.993646      30.579211      87.026546       0.626059       0.394567      -1.090834      -0.044840       0.070865      -0.122628       0.148560      -0.021090       0.038968      -0.011783       0.089933       0.182609      -0.080175      -0.005541       0.085716              8.464580       8.197276      -0.489698       0.951294       6.498224       0.343045      10.698241           0.000002
          145              O      -0.499691      16.269742       5.669285      -0.888741      55.569961 0.10577144E+04  0.30095200E+05                                11.618538                           10.134236      -0.350104       1.868180                    0.996336      33.674559      96.105948       0.591197       0.364120      -1.135665       0.035784       0.038557       0.041272       0.066862       0.002059       0.011569       0.017149      -0.008914       0.014083      -0.018296      -0.005600       0.023896             12.948672      19.672446      -0.961092       5.122157       9.473663      -1.375486       9.699907           0.000001
          146              O       2.390726       3.256710       3.947572      -0.798729      42.319785 0.71671036E+03  0.18474593E+05                                 9.647953                            8.265092       0.033264       2.035097                    0.995140      30.348734      82.043642       0.664801       0.357423      -1.142634      -0.054973      -0.021805      -0.058350       0.083079       0.011082       0.017271      -0.010989      -0.039171      -0.069352      -0.037811       0.002967       0.034844             10.913446       8.225756      -2.125668       1.544897      16.277178      -4.216408       8.237404           0.000000
          147              O      10.686854      15.262667       5.660961      -0.817543      42.663851 0.85146240E+03  0.22872303E+05                                 9.628613                            9.021676      -0.094675       1.989753                    0.993625      30.974069      84.971149       0.636094       0.358460      -1.143892      -0.055352      -0.030848      -0.043939       0.077111       0.007783      -0.013131       0.000786      -0.004526       0.049361      -0.019905      -0.002073       0.021978             10.122343      11.238402       2.286439      -2.935474       9.489872      -1.990630       9.638754           0.000002
          148              O      -1.182432      14.642760       3.828670      -0.831315      31.490927 0.58032980E+03  0.14144924E+05                                 7.608526                            7.259952       0.840382       2.273691                    0.998771      30.327595      78.895983       0.737830       0.340584      -1.160206       0.015236      -0.086281      -0.070533       0.112478      -0.010349      -0.004238       0.001169       0.006585      -0.106354      -0.035771       0.006922       0.028849              7.598977       6.575573      -0.796921      -0.645399       9.604604       1.870483       6.616756           0.000005
          149              O       1.632549       5.944299       3.506443      -0.811646      44.063013 0.82401948E+03  0.21946409E+05                                 9.845472                            8.874630      -0.085556       1.999307                    0.993162      30.580485      83.431692       0.641632       0.358422      -1.144348       0.008000      -0.037672      -0.074601       0.083955      -0.009961       0.003844      -0.000605      -0.024613      -0.006102      -0.015680      -0.001353       0.017033             10.691004      12.000916      -4.346757       0.886713      11.313449      -1.377486       8.758647           0.000001
          150              O       0.093326       7.692773       2.668178      -0.806792      44.937355 0.75305811E+03  0.19596317E+05                                 9.979327                            8.438415       0.103717       2.062650                    0.994485      30.130309      81.070207       0.663797       0.354588      -1.148228       0.031720       0.031228      -0.051401       0.067996      -0.004163       0.010276       0.003205       0.030737       0.012121      -0.018965      -0.001096       0.020061             11.323553      13.456556      -0.352227       4.897864       6.436763      -1.013130      14.077341           0.000001
          151              O       1.546353       8.199411       4.653855      -0.817073      56.042688 0.86386718E+03  0.23287965E+05                                11.690856                            9.125780      -0.122135       1.980865                    0.994423      30.928823      84.978281       0.628488       0.361513      -1.141549       0.022294       0.056334       0.052480       0.080154       0.009910      -0.005680      -0.001249       0.016373       0.059180      -0.022758       0.001256       0.021502             14.135550      17.136831       8.129622       3.719940      16.184083       4.455185       9.085736           0.000002
          152              O      13.093802       6.640403       4.878581      -0.835030      51.846349 0.91116785E+03  0.24953823E+05                                11.118374                            9.406098      -0.251104       1.924676                    0.995680      31.875693      88.984476       0.614208       0.364126      -1.136701      -0.051602       0.013171       0.068342       0.086642       0.007292      -0.011162       0.002002      -0.016764      -0.027738      -0.019174       0.003230       0.015944             12.612258      15.347180       4.560912      -3.866340      12.683466      -3.376623       9.806127           0.000002
          153              O       8.477950      10.504642       6.855934      -0.889160      55.670244 0.10600035E+04  0.30179184E+05                                11.635432                           10.147427      -0.353651       1.866676                    0.996343      33.708592      96.259695       0.590568       0.364280      -1.135445       0.036138       0.016434      -0.054382       0.067331       0.009350      -0.007083      -0.009745       0.005038       0.051889      -0.018733      -0.004779       0.023512             12.968889      19.705673       4.926001      -1.730018      10.851097       0.592328       8.349897           0.000001
          154              O       6.879501       8.655251       7.096118      -0.799847      42.337939 0.71712117E+03  0.18487190E+05                                 9.648447                            8.265720       0.037552       2.036058                    0.995142      30.362409      82.075772       0.665009       0.357273      -1.142794      -0.055504      -0.040284       0.048690       0.084108       0.009555      -0.017482       0.028797      -0.007009       0.024241      -0.037312       0.003056       0.034256             10.913843       8.225160       2.399743       1.067405      13.899981       5.589818      10.616388           0.000000
          155              O       6.198088      11.000976       7.732248      -0.817260      42.647775 0.85102711E+03  0.22857657E+05                                 9.626861                            9.019774      -0.096323       1.989434                    0.993613      30.964097      84.937927       0.636119       0.358492      -1.143868      -0.055096      -0.022764       0.048304       0.076727      -0.014961      -0.000690      -0.010472      -0.021387       0.002216      -0.020302      -0.001665       0.021967             10.120904      11.238432      -3.685784      -0.512591      11.322393       0.930776       7.801887           0.000001
          156              O       7.795216       9.724121       9.185240      -0.831364      31.485426 0.58020224E+03  0.14140932E+05                                 7.607154                            7.258673       0.781019       2.254673                    0.998383      30.328151      78.893044       0.737974       0.340539      -1.160254       0.015130      -0.017813       0.109849       0.112307       0.001266       0.011034       0.020712       0.045618       0.010063      -0.035823       0.007024       0.028800              7.597602       6.574468      -0.160580       1.012056       5.742728       0.358437      10.475609           0.000005
          157              O       6.121347       6.929414       4.989161      -0.811716      44.016311 0.82297812E+03  0.21910190E+05                                 9.835647                            8.866871      -0.081605       2.000759                    0.993164      30.567122      83.359757       0.642191       0.358248      -1.144568       0.007482      -0.045785       0.069758       0.083776       0.008629       0.007011       0.007080      -0.012653       0.024981      -0.015340      -0.001779       0.017119             10.679450      11.986953       2.936486       3.317243      10.578587       1.791712       9.472811           0.000001
          158              O       4.582145       5.329210       3.894066      -0.806393      44.852999 0.75141491E+03  0.19541395E+05                                 9.964256                            8.427225       0.106693       2.064012                    0.994596      30.104124      80.954433       0.664523       0.354422      -1.148451       0.031528      -0.060196      -0.001397       0.067967       0.010886      -0.001326      -0.010994       0.018235      -0.027093      -0.019211      -0.000818       0.020029             11.305086      13.434767       4.406938      -2.139210      13.021492      -2.796400       7.458999           0.000001
          159              O       6.035156       6.795535       2.462477      -0.817366      56.071811 0.86441554E+03  0.23307033E+05                                11.695705                            9.129653      -0.122715       1.980546                    0.994367      30.936866      85.015192       0.628238       0.361591      -1.141459       0.022311       0.017816      -0.075226       0.080462      -0.009834      -0.005642      -0.015455      -0.012532      -0.029123      -0.022490       0.001347       0.021143             14.141272      17.145391      -0.844439      -8.903991       7.004860       0.847162      18.273564           0.000002
          160              O       4.116191       7.769665       3.700255      -0.834505      51.829723 0.91080743E+03  0.24941797E+05                                11.117140                            9.405164      -0.248451       1.925514                    0.995672      31.868137      88.963164       0.614140       0.364198      -1.136631      -0.050933       0.053034      -0.045545       0.086494      -0.013786      -0.000858       0.009134       0.003033       0.027776      -0.019905       0.003344       0.016561             12.610885      15.345795      -5.627154      -2.016822      13.447686       2.934294       9.039173           0.000002
          161              O       3.989138      14.414889      11.255337      -0.889305      55.664703 0.10598841E+04  0.30173302E+05                                11.631579                           10.144569      -0.353825       1.866561                    0.996303      33.708122      96.237361       0.590883       0.364116      -1.135634       0.036252      -0.055383       0.012924       0.067442      -0.010989      -0.004342      -0.007435      -0.025278      -0.035526      -0.018422      -0.005116       0.023539             12.964242      19.697085      -3.959533      -3.400317       8.460461       0.786943      10.735181           0.000001
          162              O      -2.098118       8.682675       0.846588      -0.798777      42.296257 0.71626907E+03  0.18460148E+05                                 9.644240                            8.262462       0.032039       2.034954                    0.995186      30.339107      82.007507       0.664926       0.357416      -1.142654      -0.054941       0.061428       0.010643       0.083098      -0.020460       0.000999      -0.018598       0.010664       0.080955      -0.037866       0.002663       0.035202             10.908782       8.223715      -0.275567      -2.611156       6.593534      -1.372051      17.909097           0.000000
          163              O       1.709271      14.925629      10.387347      -0.817662      42.636519 0.85073420E+03  0.22846954E+05                                 9.623052                            9.016696      -0.090811       1.991055                    0.993527      30.962375      84.917378       0.636414       0.358370      -1.144009      -0.055576       0.053409      -0.004870       0.077233       0.007008       0.013128       0.008555      -0.023424      -0.004015      -0.020213      -0.001151       0.021364             10.116433      11.234080       1.398452       3.445233       7.872754       1.059370      11.242467           0.000002
          164              O       3.306375      16.822391      10.766647      -0.831681      31.492632 0.58038223E+03  0.14146395E+05                                 7.608193                            7.259740       0.783360       2.255256                    0.998392      30.331519      78.904426       0.737930       0.340533      -1.160260       0.015167       0.104316      -0.039893       0.112709       0.008857      -0.006608      -0.022091       0.042147       0.000953      -0.035333       0.006805       0.028528              7.598574       6.575599       0.956973      -0.367368       8.983004      -2.228750       7.237120           0.000005
          165              O      10.610137       7.720923       3.394674      -0.810538      43.965166 0.82177409E+03  0.21869327E+05                                 9.826579                            8.859152      -0.076710       2.002316                    0.993259      30.547925      83.280665       0.642629       0.358148      -1.144689       0.007301       0.082663       0.004616       0.083114       0.002110      -0.011037      -0.006400      -0.011102       0.029100      -0.015308      -0.001983       0.017290             10.669150      11.975094       1.402931      -4.196256       8.190543      -0.417030      11.841812           0.000001
          166              O       9.070935       7.572653       5.328034      -0.807214      44.924502 0.75283396E+03  0.19588306E+05                                 9.975544                            8.435746       0.105326       2.063169                    0.994549      30.129780      81.054530       0.664094       0.354470      -1.148367       0.032161       0.028394       0.052761       0.068002      -0.005940      -0.008581       0.007261       0.012015      -0.042643      -0.018298      -0.000758       0.019056             11.318771      13.450127      -4.063220      -2.751233      11.286742       3.813107       9.219446           0.000001
          167              O      10.523970       5.599690       4.773947      -0.817627      56.080589 0.86453900E+03  0.23311465E+05                                11.697548                            9.130579      -0.127805       1.979114                    0.994405      30.938370      85.024570       0.628171       0.361612      -1.141428       0.022130      -0.074244       0.022417       0.080650       0.000397       0.011449       0.016869      -0.010089      -0.021189      -0.022332       0.000937       0.021395             14.143904      17.148911      -7.291516       5.183559      14.726757      -5.303899      10.556042           0.000002
          168              O       8.605000       6.184568       3.311442      -0.834565      51.823669 0.91065665E+03  0.24935996E+05                                11.114509                            9.403013      -0.246920       1.925977                    0.995631      31.867588      88.951191       0.614361       0.364092      -1.136743      -0.051165      -0.065855      -0.022333       0.086334       0.006125       0.012221      -0.010930      -0.001875       0.018482      -0.019678       0.003112       0.016567             12.607708      15.339675       1.067221       5.880523       7.599222       0.441650      14.884227           0.000002
          169              O      13.965995       4.324894       6.220993      -0.888741      55.569961 0.10577144E+04  0.30095200E+05                                11.618538                           10.134236      -0.350104       1.868180                    0.996336      33.674559      96.105950       0.591197       0.364120      -1.135665      -0.035784      -0.038557      -0.041272       0.066862       0.002059       0.011569       0.017149      -0.008914       0.014083      -0.018296      -0.005600       0.023896             12.948673      19.672447      -0.961092       5.122156       9.473664      -1.375486       9.699907           0.000001
          170              O      11.075578      17.337926       7.942706      -0.798729      42.319775 0.71671016E+03  0.18474586E+05                                 9.647952                            8.265090       0.033264       2.035097                    0.995140      30.348731      82.043630       0.664802       0.357423      -1.142634       0.054973       0.021804       0.058350       0.083079       0.011082       0.017271      -0.010989      -0.039171      -0.069352      -0.037811       0.002967       0.034844             10.913444       8.225755      -2.125667       1.544897      16.277174      -4.216407       8.237403           0.000000
          171              O       2.779450       5.331969       6.229317      -0.817543      42.663856 0.85146254E+03  0.22872308E+05                                 9.628615                            9.021677      -0.094675       1.989753                    0.993625      30.974071      84.971161       0.636094       0.358460      -1.143892       0.055352       0.030848       0.043939       0.077111       0.007783      -0.013131       0.000786      -0.004526       0.049361      -0.019905      -0.002073       0.021978             10.122344      11.238404       2.286439      -2.935475       9.489874      -1.990630       9.638755           0.000002
          172              O      14.648736       5.951876       8.061608      -0.831315      31.490909 0.58032937E+03  0.14144910E+05                                 7.608523                            7.259949       0.840383       2.273691                    0.998771      30.327590      78.895958       0.737831       0.340584      -1.160207      -0.015236       0.086281       0.070533       0.112478      -0.010349      -0.004238       0.001169       0.006585      -0.106353      -0.035770       0.006922       0.028849              7.598974       6.575570      -0.796921      -0.645399       9.604598       1.870481       6.616753           0.000005
          173              O      11.833755      14.650337       8.383835      -0.811646      44.063009 0.82401941E+03  0.21946407E+05                                 9.845471                            8.874630      -0.085556       1.999307                    0.993162      30.580484      83.431687       0.641632       0.358422      -1.144348      -0.008000       0.037672       0.074601       0.083955      -0.009961       0.003844      -0.000605      -0.024613      -0.006102      -0.015680      -0.001353       0.017033             10.691003      12.000915      -4.346757       0.886713      11.313448      -1.377486       8.758647           0.000001
          174              O      13.372978      12.901863       9.222100      -0.806792      44.937354 0.75305809E+03  0.19596317E+05                                 9.979327                            8.438415       0.103718       2.062650                    0.994485      30.130309      81.070206       0.663797       0.354588      -1.148228      -0.031720      -0.031228       0.051401       0.067996      -0.004163       0.010276       0.003205       0.030737       0.012120      -0.018965      -0.001096       0.020061             11.323553      13.456556      -0.352227       4.897864       6.436762      -1.013130      14.077340           0.000002
          175              O      11.919951      12.395225       7.236423      -0.817073      56.042691 0.86386723E+03  0.23287967E+05                                11.690857                            9.125780      -0.122135       1.980865                    0.994423      30.928824      84.978284       0.628488       0.361513      -1.141549      -0.022294      -0.056334      -0.052480       0.080154       0.009910      -0.005680      -0.001249       0.016373       0.059180      -0.022758       0.001256       0.021502             14.135551      17.136831       8.129622       3.719940      16.184084       4.455185       9.085737           0.000001
          176              O       0.372502      13.954233       7.011697      -0.835030      51.846347 0.91116779E+03  0.24953822E+05                                11.118374                            9.406097      -0.251104       1.924676                    0.995680      31.875692      88.984473       0.614208       0.364126      -1.136701       0.051602      -0.013171      -0.068342       0.086642       0.007292      -0.011162       0.002002      -0.016764      -0.027738      -0.019174       0.003230       0.015944             12.612257      15.347179       4.560912      -3.866340      12.683466      -3.376623       9.806127           0.000002
          177              O       4.988354      10.089994       5.034344      -0.889160      55.670247 0.10600035E+04  0.30179186E+05                                11.635431                           10.147427      -0.353651       1.866676                    0.996343      33.708593      96.259695       0.590568       0.364280      -1.135445      -0.036138      -0.016434       0.054382       0.067331       0.009350      -0.007083      -0.009745       0.005038       0.051889      -0.018733      -0.004779       0.023512             12.968889      19.705672       4.926001      -1.730017      10.851097       0.592328       8.349897           0.000001
          178              O       6.586803      11.939385       4.794160      -0.799847      42.337925 0.71712090E+03  0.18487181E+05                                 9.648444                            8.265719       0.037553       2.036058                    0.995142      30.362405      82.075755       0.665009       0.357273      -1.142794       0.055504       0.040284      -0.048690       0.084108       0.009555      -0.017482       0.028797      -0.007009       0.024241      -0.037312       0.003056       0.034256             10.913840       8.225158       2.399742       1.067405      13.899977       5.589816      10.616385           0.000000
          179              O       7.268216       9.593660       4.158030      -0.817260      42.647767 0.85102692E+03  0.22857650E+05                                 9.626859                            9.019772      -0.096322       1.989434                    0.993613      30.964094      84.937914       0.636119       0.358492      -1.143868       0.055096       0.022764      -0.048304       0.076727      -0.014961      -0.000690      -0.010472      -0.021387       0.002216      -0.020302      -0.001665       0.021967             10.120902      11.238430      -3.685783      -0.512591      11.322391       0.930775       7.801886           0.000001
          180              O       5.671088      10.870515       2.705038      -0.831364      31.485415 0.58020201E+03  0.14140925E+05                                 7.607152                            7.258671       0.781019       2.254673                    0.998383      30.328147      78.893028       0.737974       0.340539      -1.160254      -0.015130       0.017813      -0.109849       0.112307       0.001266       0.011034       0.020712       0.045618       0.010062      -0.035823       0.007023       0.028800              7.597600       6.574466      -0.160579       1.012056       5.742727       0.358436      10.475606           0.000005
          181              O       7.344957      13.665222       6.901117      -0.811716      44.016312 0.82297815E+03  0.21910191E+05                                 9.835647                            8.866871      -0.081605       2.000759                    0.993164      30.567123      83.359758       0.642191       0.358248      -1.144568      -0.007482       0.045785      -0.069758       0.083776       0.008629       0.007011       0.007080      -0.012653       0.024981      -0.015340      -0.001779       0.017119             10.679450      11.986953       2.936486       3.317243      10.578586       1.791712       9.472811           0.000001
          182              O       8.884159      15.265426       7.996212      -0.806393      44.853000 0.75141492E+03  0.19541396E+05                                 9.964256                            8.427225       0.106693       2.064012                    0.994596      30.104124      80.954435       0.664523       0.354422      -1.148451      -0.031528       0.060196       0.001397       0.067967       0.010886      -0.001326      -0.010994       0.018235      -0.027093      -0.019211      -0.000818       0.020029             11.305086      13.434768       4.406938      -2.139210      13.021492      -2.796400       7.458999           0.000001
          183              O       7.431148      13.799101       9.427801      -0.817366      56.071817 0.86441565E+03  0.23307036E+05                                11.695706                            9.129653      -0.122715       1.980546                    0.994367      30.936868      85.015198       0.628238       0.361591      -1.141459      -0.022311      -0.017816       0.075226       0.080462      -0.009834      -0.005642      -0.015455      -0.012532      -0.029123      -0.022490       0.001347       0.021143             14.141272      17.145392      -0.844439      -8.903991       7.004861       0.847163      18.273565           0.000002
          184              O       9.350113      12.824971       8.190023      -0.834505      51.829729 0.91080756E+03  0.24941801E+05                                11.117141                            9.405165      -0.248451       1.925514                    0.995672      31.868139      88.963173       0.614140       0.364198      -1.136631       0.050933      -0.053034       0.045545       0.086494      -0.013786      -0.000858       0.009134       0.003033       0.027776      -0.019905       0.003344       0.016561             12.610886      15.345797      -5.627154      -2.016822      13.447687       2.934295       9.039174           0.000002
          185              O       9.477166       6.179747       0.634941      -0.889305      55.664700 0.10598841E+04  0.30173300E+05                                11.631579                           10.144569      -0.353825       1.866561                    0.996303      33.708121      96.237360       0.590883       0.364116      -1.135634      -0.036252       0.055383      -0.012924       0.067442      -0.010989      -0.004342      -0.007435      -0.025278      -0.035526      -0.018422      -0.005116       0.023539             12.964242      19.697085      -3.959532      -3.400317       8.460461       0.786943      10.735181           0.000001
          186              O      15.564422      11.911961      11.043690      -0.798777      42.296256 0.71626904E+03  0.18460147E+05                                 9.644239                            8.262462       0.032039       2.034954                    0.995186      30.339108      82.007507       0.664926       0.357416      -1.142654       0.054941      -0.061428      -0.010643       0.083098      -0.020460       0.000999      -0.018598       0.010664       0.080955      -0.037866       0.002663       0.035202             10.908781       8.223714      -0.275567      -2.611156       6.593534      -1.372051      17.909095           0.000000
          187              O      11.757033       5.669007       1.502931      -0.817662      42.636524 0.85073430E+03  0.22846957E+05                                 9.623052                            9.016696      -0.090811       1.991055                    0.993527      30.962377      84.917384       0.636414       0.358370      -1.144009       0.055576      -0.053409       0.004870       0.077233       0.007008       0.013128       0.008555      -0.023424      -0.004015      -0.020213      -0.001151       0.021364             10.116434      11.234080       1.398452       3.445233       7.872754       1.059370      11.242467           0.000001
          188              O      10.159929       3.772245       1.123631      -0.831681      31.492630 0.58038216E+03  0.14146392E+05                                 7.608193                            7.259739       0.783360       2.255256                    0.998392      30.331519      78.904424       0.737930       0.340533      -1.160260      -0.015167      -0.104316       0.039892       0.112709       0.008858      -0.006608      -0.022091       0.042147       0.000953      -0.035333       0.006805       0.028528              7.598574       6.575599       0.956973      -0.367368       8.983004      -2.228749       7.237119           0.000005
          189              O       2.856167      12.873713       8.495604      -0.810538      43.965171 0.82177420E+03  0.21869331E+05                                 9.826580                            8.859152      -0.076710       2.002316                    0.993259      30.547927      83.280673       0.642629       0.358148      -1.144689      -0.007301      -0.082663      -0.004616       0.083114       0.002110      -0.011037      -0.006400      -0.011102       0.029100      -0.015308      -0.001983       0.017290             10.669151      11.975095       1.402931      -4.196257       8.190544      -0.417030      11.841813           0.000001
          190              O       4.395369      13.021983       6.562244      -0.807214      44.924508 0.75283407E+03  0.19588310E+05                                 9.975545                            8.435747       0.105326       2.063169                    0.994549      30.129782      81.054539       0.664094       0.354470      -1.148367      -0.032161      -0.028394      -0.052761       0.068002      -0.005940      -0.008581       0.007261       0.012015      -0.042643      -0.018298      -0.000758       0.019056             11.318773      13.450128      -4.063221      -2.751234      11.286743       3.813108       9.219447           0.000001
          191              O       2.942334      14.994946       7.116331      -0.817627      56.080586 0.86453895E+03  0.23311463E+05                                11.697548                            9.130579      -0.127805       1.979114                    0.994405      30.938369      85.024568       0.628171       0.361612      -1.141428      -0.022130       0.074244      -0.022417       0.080650       0.000397       0.011449       0.016869      -0.010089      -0.021189      -0.022332       0.000937       0.021395             14.143903      17.148911      -7.291516       5.183559      14.726757      -5.303899      10.556042           0.000002
          192              O       4.861304      14.410068       8.578836      -0.834565      51.823667 0.91065660E+03  0.24935994E+05                                11.114509                            9.403013      -0.246920       1.925977                    0.995631      31.867587      88.951189       0.614361       0.364092      -1.136743       0.051165       0.065855       0.022333       0.086334       0.006125       0.012221      -0.010930      -0.001876       0.018482      -0.019678       0.003112       0.016567             12.607708      15.339675       1.067221       5.880523       7.599222       0.441650      14.884227           0.000002

******************************************************
Auxiliary information for the entire system
The total spin magnetic moment of the unit cell is   0.000224
The total net atomic charge of the unit cell is   -0.000007
Accuracy of reproducing the electrostatic potential in the unit cell:
  The inner radius (bohr) =    5.0000
  The outer radius (bohr) =   12.0000
  Valid grid points have density less than (e/(bohr^3)) =    0.0001
  The number of valid grid points were=        47140
  The rms potential error without charges in kcal/mol is=      8.87151
  The rms potential error with partial charges in kcal/mol is=      1.14952
  The RRMSE value at monopole order=      0.12957
  The rms potential error with partial charges and cloud penetration in kcal/mol is=      1.14723
  The RRMSE value at monopole order with cloud penetration is=      0.12932
  The rms potential error with partial charges and atomic dipoles in kcal/mol is=      0.28224
  The RRMSE value at dipole order=      0.03181
  The rms potential error with partial charges, atomic dipoles and cloud penetration in kcal/mol is=      0.27316
  The RRMSE value at dipole order with cloud penetration=      0.03079

******************************************************
The electron densities and ab initio electrostatic potential were computed in VASP using the PBE functional and
projector augmented wave method. See the main text of the journal article for a description of computational details.
The atomic charges, dipoles, and quadrupoles were computed with the DDEC6 method as described in
(a) T. A. Manz and N. Gabaldon Limas, RSC Adv. 6 (2016) 47771-47801 DOI: 10.1039/c6ra04656h
(b) N. Gabaldon Limas and T. A. Manz, RSC Adv. 8 (2018) 2678-2707 DOI: 10.1039/c7ra11829e.
For each atom in the material, the electron cloud parameters were fit to the spherically averaged atom-in-material
electron density using radial positions for which this density was between 10^-4 and 10^-2 electrons per cubic bohr.
The polarizabilities, dispersion coefficients, and quantum Drude oscillator (QDO) parameters were fit using the MCLF method.
The magnetic structure of the system was optimized in VASP from the default ferromagnetic initial guess using spin polarization.
The atomic spin moments (ASMs) were computed on this optimized magnetic structure using the DDEC6 partition as inputs
to the method of T. A. Manz and D. S. Sholl, J. Chem. Theory Comput. 7 (2011) 4146-4164 DOI: 10.1021/ct200539n.
The RMSE and RRMSE were computed using a uniform grid with Ewald summation.
