# Supplementary material for: A collection of forcefield precursors for metal–organic frameworks
Source: RSC Adv. 2019 Nov 13;9(63):36492–507. doi: 10.1039/c9ra07327b (PMC9075174; doi:10.1039/c9ra07327b)
Supplement: RA-009-C9RA07327B-s4871 [file RA-009-C9RA07327B-s4871.xyz]

   36
jmolscript: load "" {1 1 1} spacegroup "x,y,z" unitcell [{      6.812000     0.000000     0.000000 }, {      3.405989    10.606442     0.000000 }, {      3.406008     2.592889    10.284620 }]
Cr     1.703004     1.296445     5.142310     1.757978
Cr     5.109004     1.296445     5.142310     1.757622
C      8.147149    12.815602     9.688112    -0.081356
C      5.476846     7.271883     5.368572    -0.081354
C      5.476847     5.927448     4.916048    -0.080832
C      1.335152     0.383729     0.596508    -0.080823
C      5.476848     0.383729     0.596508    -0.081357
C      8.147151     5.927448     4.916048    -0.081354
C      8.147150     7.271883     5.368572    -0.080831
C     12.288845    12.815602     9.688112    -0.080823
C      6.811996    12.799096     9.328150     0.014633
C      6.811995    12.446933     7.847165     0.556314
C      6.811998     7.624958     5.296579     0.014619
C      6.811996     9.147100     5.276010     0.556357
C      6.811999     5.574373     4.988041     0.014619
C      6.812001     4.052231     5.008610     0.556357
C      6.812001     0.400235     0.956470     0.014633
C      6.812002     0.752398     2.437455     0.556314
O      5.790195    12.266370     6.962688    -0.586336
O      7.833795    10.048882     5.234872    -0.586345
O      7.833802     3.150449     5.049748    -0.588142
O      5.790202     0.932961     3.321932    -0.588112
O      7.833802     0.932961     3.321932    -0.586336
O      5.790202     3.150449     5.049748    -0.586345
O      5.790195    10.048882     5.234872    -0.588142
O      7.833795    12.266370     6.962688    -0.588112
O      3.406003     1.809312     4.484094    -0.826168
O     10.217994    11.390019     5.800526    -0.826165
H      4.498540     7.769824     5.675979     0.149920
H      4.498542     5.429507     4.608641     0.149958
H      9.125457     5.429507     4.608641     0.149920
H      9.125455     7.769824     5.675979     0.149958
H      9.125454    12.395793     9.280430     0.149919
H      2.313458     0.803538     1.004190     0.149946
H      4.498543     0.803538     1.004190     0.149919
H     11.310539    12.395793     9.280430     0.149946

The following XYZ coordinates are in angstroms. Other properties are in atomic units.
The sperically averaged electron density of each atom fit to a function of the form exp(a - br)
eigen_1, eigen_2 and eigen_3 are the three eigenvalues of traceless quadrupole moment tensor
  atom number  atomic symbol              X              Y              Z     net charge C6 coefficient C8 coefficient C10 coefficient fluctuating dipole atomic polarizability isotropic forcefield polarizability              a              b squared Pearson coefficient          <r^3>          <r^4>         wp_QDO          m_QDO          q_QDO       dipole_x       dipole_y       dipole_z         dipole            Qxy            Qxz            Qyz     Q(x^2-y^2)  Q(3z^2 - R^2)        eigen_1        eigen_2        eigen_3 static polarizability      alpha(xx)      alpha(xy)      alpha(xz)      alpha(yy)      alpha(yz)      alpha(zz) atomic spin moment
            1             Cr       1.703004       1.296445       5.142310       1.757978      76.645976 0.96459047E+03  0.25968937E+05                                16.144881                           11.188076       0.683807       2.183340                    0.994861      37.904925      94.703910       0.467515       0.486630      -1.090870       0.000000       0.000000      -0.000000       0.000000       0.006893      -0.009313      -0.001267      -0.061791       0.062295      -0.043336       0.019377       0.023959             22.226485      29.593449      -4.101859       5.256269      18.974409       1.688280      18.111598           1.984460
            2             Cr       5.109004       1.296445       5.142310       1.757622      76.654326 0.96470599E+03  0.25973091E+05                                16.146600                           11.189168       0.683499       2.183186                    0.994863      37.909081      94.719369       0.467461       0.486667      -1.090838      -0.000000      -0.000000       0.000000       0.000000      -0.007340       0.008952      -0.001173      -0.061439       0.063377      -0.043337       0.019383       0.023954             22.228951      29.596888       4.094601      -5.263081      18.965608       1.691207      18.124357           1.984641
            3              C       8.147149      12.815602       9.688112      -0.081356      37.283560 0.46230374E+03  0.10957651E+05                                 9.514129                            7.041594       0.271155       2.059515                    0.999814      29.003922      81.771850       0.642496       0.402203      -1.081256      -0.017659      -0.007376      -0.024693       0.031241       0.006728       0.001010      -0.048089      -0.068808       0.029353      -0.041575      -0.027357       0.068932             11.217950      13.375615      -1.027842      -0.035994       6.284189       3.605094      13.994046           0.001052
            4              C       5.476846       7.271883       5.368572      -0.081354      37.283180 0.46229817E+03  0.10957480E+05                                 9.514050                            7.041537       0.271133       2.059510                    0.999814      29.003752      81.771087       0.642501       0.402202      -1.081258       0.017660       0.025754       0.001113       0.031247       0.002628       0.006274      -0.037670      -0.027458       0.153394      -0.041576      -0.027359       0.068935             11.217857      13.375510      -0.286170      -0.987848      15.242296       1.346591       5.035764           0.001051
            5              C       5.476847       5.927448       4.916048      -0.080832      37.309992 0.46269977E+03  0.10969745E+05                                 9.519261                            7.044937       0.274963       2.060306                    0.999822      29.016030      81.824847       0.642277       0.402241      -1.081196       0.017415      -0.025466      -0.001453       0.030885      -0.003857      -0.006864      -0.036781      -0.028843       0.150829      -0.042569      -0.025185       0.067755             11.224251      13.384182       0.286966       0.988839      15.250395       1.347213       5.038174           0.000961
            6              C       1.335152       0.383729       0.596508      -0.080823      37.309502 0.46269192E+03  0.10969510E+05                                 9.519177                            7.044877       0.275011       2.060323                    0.999822      29.015784      81.823915       0.642280       0.402241      -1.081196      -0.017392       0.007636       0.024350       0.030882      -0.007595      -0.002059      -0.046842      -0.068743       0.031095      -0.042562      -0.025189       0.067751             11.224149      13.384066       1.028976       0.036513       6.287134       3.606922      14.001248           0.000961
            7              C       5.476848       0.383729       0.596508      -0.081357      37.283569 0.46230389E+03  0.10957655E+05                                 9.514130                            7.041595       0.271155       2.059515                    0.999814      29.003927      81.771866       0.642496       0.402203      -1.081256       0.017659       0.007376       0.024693       0.031241       0.006728       0.001010      -0.048089      -0.068808       0.029353      -0.041575      -0.027357       0.068932             11.217952      13.375617      -1.027841      -0.035994       6.284190       3.605095      13.994049           0.001052
            8              C       8.147151       5.927448       4.916048      -0.081354      37.283180 0.46229820E+03  0.10957480E+05                                 9.514050                            7.041537       0.271134       2.059510                    0.999814      29.003753      81.771087       0.642501       0.402202      -1.081258      -0.017660      -0.025754      -0.001113       0.031247       0.002628       0.006274      -0.037670      -0.027458       0.153394      -0.041576      -0.027359       0.068935             11.217856      13.375509      -0.286169      -0.987848      15.242296       1.346591       5.035764           0.001052
            9              C       8.147150       7.271883       5.368572      -0.080831      37.309978 0.46269954E+03  0.10969738E+05                                 9.519259                            7.044936       0.274964       2.060307                    0.999822      29.016022      81.824821       0.642277       0.402241      -1.081196      -0.017415       0.025466       0.001453       0.030885      -0.003857      -0.006863      -0.036781      -0.028842       0.150829      -0.042569      -0.025185       0.067755             11.224248      13.384180       0.286967       0.988839      15.250390       1.347213       5.038173           0.000961
           10              C      12.288845      12.815602       9.688112      -0.080823      37.309498 0.46269181E+03  0.10969507E+05                                 9.519177                            7.044877       0.275011       2.060323                    0.999822      29.015781      81.823907       0.642280       0.402241      -1.081196       0.017392      -0.007636      -0.024350       0.030882      -0.007595      -0.002058      -0.046842      -0.068743       0.031095      -0.042562      -0.025189       0.067751             11.224149      13.384066       1.028976       0.036513       6.287134       3.606921      14.001247           0.000961
           11              C       6.811996      12.799096       9.328150       0.014633      42.674954 0.42708018E+03  0.99305384E+04                                10.551103                            6.828328      -0.110689       1.965088                    0.998641      27.282004      76.342709       0.643416       0.409403      -1.075783       0.000260       0.057746       0.096230       0.112227      -0.000361      -0.000576       0.014282      -0.078407       0.072957      -0.051368       0.011335       0.040033             14.135721      14.138565       0.000004      -0.000868       6.186839       4.284226      22.081757          -0.003681
           12              C       6.811995      12.446933       7.847165       0.556314      34.589328 0.31075747E+03  0.67528714E+04                                 9.737857                            6.208152       0.031583       2.054847                    0.999499      23.167882      65.136086       0.606045       0.465087      -1.029801       0.000893      -0.005139      -0.092931       0.093077      -0.000670      -0.000733      -0.022467      -0.093219      -0.211067      -0.073615      -0.011424       0.085039             13.320393       9.480035      -0.000211      -0.001096       6.037294       4.359592      24.443849           0.013425
           13              C       6.811998       7.624958       5.296579       0.014619      42.675233 0.42708323E+03  0.99306297E+04                                10.551161                            6.828359      -0.110699       1.965086                    0.998641      27.282102      76.343128       0.643414       0.409403      -1.075782      -0.000265      -0.107438      -0.032468       0.112237      -0.000644      -0.000216       0.013220      -0.082610       0.060364      -0.051371       0.011341       0.040030             14.135810      14.138635      -0.000847       0.000219      23.163130       0.004324       5.105666          -0.003681
           14              C       6.811996       9.147100       5.276010       0.556357      34.589238 0.31075630E+03  0.67528463E+04                                 9.737876                            6.208162       0.031584       2.054846                    0.999500      23.167824      65.136134       0.606041       0.465090      -1.029798      -0.000883       0.091390      -0.017724       0.093097      -0.000856      -0.000466       0.016298       0.060465       0.250009      -0.073604      -0.011428       0.085032             13.320425       9.480051      -0.001060       0.000062      25.410747      -0.524695       5.070477           0.013425
           15              C       6.811999       5.574373       4.988041       0.014619      42.675232 0.42708322E+03  0.99306293E+04                                10.551161                            6.828359      -0.110699       1.965086                    0.998641      27.282102      76.343126       0.643414       0.409403      -1.075782       0.000265       0.107438       0.032468       0.112237      -0.000644      -0.000216       0.013220      -0.082610       0.060364      -0.051371       0.011341       0.040030             14.135810      14.138634      -0.000847       0.000219      23.163130       0.004324       5.105666          -0.003681
           16              C       6.812001       4.052231       5.008610       0.556357      34.589239 0.31075626E+03  0.67528452E+04                                 9.737876                            6.208161       0.031584       2.054846                    0.999500      23.167822      65.136124       0.606041       0.465090      -1.029798       0.000883      -0.091390       0.017724       0.093097      -0.000856      -0.000466       0.016298       0.060465       0.250009      -0.073604      -0.011428       0.085032             13.320425       9.480053      -0.001060       0.000062      25.410747      -0.524695       5.070476           0.013425
           17              C       6.812001       0.400235       0.956470       0.014633      42.674952 0.42708017E+03  0.99305381E+04                                10.551103                            6.828328      -0.110688       1.965089                    0.998641      27.282004      76.342708       0.643416       0.409403      -1.075783      -0.000260      -0.057746      -0.096230       0.112227      -0.000361      -0.000576       0.014282      -0.078407       0.072957      -0.051368       0.011335       0.040033             14.135720      14.138565       0.000004      -0.000868       6.186839       4.284227      22.081756          -0.003681
           18              C       6.812002       0.752398       2.437455       0.556314      34.589324 0.31075742E+03  0.67528702E+04                                 9.737857                            6.208152       0.031583       2.054847                    0.999499      23.167880      65.136080       0.606045       0.465087      -1.029801      -0.000893       0.005139       0.092931       0.093077      -0.000670      -0.000733      -0.022467      -0.093219      -0.211068      -0.073615      -0.011424       0.085039             13.320392       9.480035      -0.000211      -0.001095       6.037294       4.359592      24.443848           0.013425
           19              O       5.790195      12.266370       6.962688      -0.586336      48.143001 0.66524465E+03  0.16850605E+05                                10.594416                            7.972032       0.259050       2.095611                    0.999086      29.314750      78.850416       0.674969       0.358251      -1.140677       0.095963       0.003725       0.018244       0.097753       0.020904       0.038337      -0.023245      -0.051811      -0.118076      -0.072651       0.018400       0.054251             13.274999      14.349363       1.317705       7.527211       7.000217       2.743222      18.475417           0.014579
           20              O       7.833795      10.048882       5.234872      -0.586345      48.142024 0.66522802E+03  0.16850077E+05                                10.594271                            7.971918       0.259024       2.095607                    0.999086      29.314442      78.849304       0.674976       0.358250      -1.140678      -0.095941      -0.018573       0.000835       0.097726       0.042259       0.010915      -0.000328       0.039063       0.154576      -0.072625       0.018369       0.054255             13.274815      14.349136       7.620888      -0.562393      19.089930      -0.304815       6.385381           0.014582
           21              O       7.833802       3.150449       5.049748      -0.588142      48.256058 0.66697278E+03  0.16906273E+05                                10.612556                            7.983704       0.261868       2.096049                    0.999105      29.347622      78.980866       0.674271       0.358370      -1.140519      -0.094937       0.018298      -0.000829       0.096688      -0.041212      -0.011045       0.000162       0.038792       0.155348      -0.071712       0.017128       0.054585             13.300354      14.374652      -7.637869       0.563537      19.131476      -0.305538       6.394934           0.015019
           22              O       5.790202       0.932961       3.321932      -0.588112      48.254259 0.66694234E+03  0.16905308E+05                                10.612305                            7.983520       0.261774       2.096029                    0.999105      29.346998      78.978728       0.674279       0.358370      -1.140519       0.094950      -0.003668      -0.017945       0.096701      -0.020786      -0.037272      -0.022864      -0.052539      -0.118655      -0.071714       0.017142       0.054572             13.300023      14.374262      -1.320721      -7.543726       7.011094       2.750058      18.514715           0.015022
           23              O       7.833802       0.932961       3.321932      -0.586336      48.143000 0.66524460E+03  0.16850604E+05                                10.594416                            7.972031       0.259051       2.095611                    0.999086      29.314749      78.850410       0.674969       0.358251      -1.140677      -0.095963      -0.003725      -0.018244       0.097753       0.020904       0.038337      -0.023245      -0.051812      -0.118076      -0.072651       0.018400       0.054251             13.274999      14.349365       1.317706       7.527212       7.000218       2.743223      18.475415           0.014579
           24              O       5.790202       3.150449       5.049748      -0.586345      48.142034 0.66522800E+03  0.16850076E+05                                10.594272                            7.971917       0.259024       2.095607                    0.999086      29.314445      78.849309       0.674976       0.358250      -1.140678       0.095942       0.018573      -0.000835       0.097726       0.042259       0.010915      -0.000328       0.039063       0.154576      -0.072625       0.018369       0.054255             13.274817      14.349140       7.620892      -0.562393      19.089931      -0.304815       6.385381           0.014582
           25              O       5.790195      10.048882       5.234872      -0.588142      48.256065 0.66697306E+03  0.16906283E+05                                10.612558                            7.983706       0.261866       2.096048                    0.999105      29.347624      78.980881       0.674271       0.358370      -1.140519       0.094937      -0.018298       0.000829       0.096688      -0.041212      -0.011045       0.000162       0.038792       0.155348      -0.071712       0.017127       0.054585             13.300356      14.374651      -7.637867       0.563537      19.131480      -0.305538       6.394936           0.015019
           26              O       7.833795      12.266370       6.962688      -0.588112      48.254258 0.66694235E+03  0.16905309E+05                                10.612304                            7.983520       0.261774       2.096029                    0.999105      29.347000      78.978732       0.674279       0.358370      -1.140519      -0.094950       0.003668       0.017945       0.096701      -0.020786      -0.037272      -0.022864      -0.052539      -0.118655      -0.071713       0.017141       0.054572             13.300022      14.374259      -1.320720      -7.543725       7.011093       2.750055      18.514714           0.015022
           27              O       3.406003       1.809312       4.484094      -0.826168      58.681397 0.99708555E+03  0.27872131E+05                                12.110422                            9.758418       0.148852       1.999214                    0.998144      34.377227      96.313213       0.611802       0.358144      -1.143745       0.000011       0.093453      -0.119937       0.152047      -0.000365      -0.000282       0.025547      -0.205181       0.179433      -0.132497       0.039902       0.092595             14.847953      24.494713      -0.000744      -0.000564      10.027146       0.010203      10.022000          -0.208299
           28              O      10.217994      11.390019       5.800526      -0.826165      58.681272 0.99708331E+03  0.27872052E+05                                12.110404                            9.758406       0.148856       1.999216                    0.998144      34.377196      96.313087       0.611802       0.358144      -1.143745      -0.000012      -0.093453       0.119937       0.152047      -0.000365      -0.000282       0.025547      -0.205182       0.179433      -0.132497       0.039902       0.092595             14.847928      24.494663      -0.000744      -0.000564      10.027134       0.010202      10.021986          -0.208301
           29              H       4.498540       7.769824       5.675979       0.149920       1.703656 0.13211891E+02  0.14496850E+03                                 2.244350                            2.037596      -1.222875       2.279240                    0.995287       3.803827      10.749308       0.473691       1.178426      -0.734016      -0.051535       0.014881       0.021935       0.057952      -0.005415      -0.008907       0.010723       0.015480      -0.028467      -0.018029      -0.001345       0.019373              2.349586       3.162319      -0.510196      -0.285110       2.181487       0.132267       1.704951          -0.000128
           30              H       4.498542       5.429507       4.608641       0.149958       1.703765 0.13214121E+02  0.14502221E+03                                 2.246222                            2.039172      -1.227673       2.277381                    0.995170       3.803508      10.755091       0.472943       1.180051      -0.733646      -0.051552      -0.014854      -0.021767       0.057897       0.005457       0.008966       0.010708       0.015809      -0.028305      -0.018039      -0.001470       0.019509              2.351613       3.165359       0.510799       0.285454       2.183310       0.132412       1.706171          -0.000130
           31              H       9.125457       5.429507       4.608641       0.149920       1.703655 0.13211884E+02  0.14496840E+03                                 2.244349                            2.037595      -1.222875       2.279240                    0.995287       3.803826      10.749304       0.473691       1.178426      -0.734016       0.051535      -0.014881      -0.021935       0.057952      -0.005415      -0.008907       0.010723       0.015480      -0.028467      -0.018029      -0.001345       0.019373              2.349585       3.162318      -0.510196      -0.285110       2.181486       0.132267       1.704950          -0.000129
           32              H       9.125455       7.769824       5.675979       0.149958       1.703766 0.13214130E+02  0.14502234E+03                                 2.246223                            2.039173      -1.227673       2.277381                    0.995170       3.803509      10.755095       0.472943       1.180051      -0.733646       0.051552       0.014854       0.021767       0.057897       0.005457       0.008966       0.010708       0.015809      -0.028305      -0.018039      -0.001470       0.019509              2.351614       3.165361       0.510799       0.285454       2.183311       0.132412       1.706172          -0.000130
           33              H       9.125454      12.395793       9.280430       0.149919       1.703659 0.13211929E+02  0.14496900E+03                                 2.244351                            2.037597      -1.222860       2.279245                    0.995288       3.803832      10.749321       0.473691       1.178425      -0.734016       0.051536      -0.024908      -0.009067       0.057953      -0.009959      -0.003075       0.010981       0.016501      -0.025405      -0.018028      -0.001345       0.019373              2.349587       3.162319      -0.401184      -0.425017       1.796139       0.229420       2.090303          -0.000129
           34              H       2.313458       0.803538       1.004190       0.149946       1.703779 0.13214231E+02  0.14502346E+03                                 2.246218                            2.039168      -1.227689       2.277378                    0.995170       3.803525      10.755076       0.472949       1.180036      -0.733649       0.051558       0.024745       0.009085       0.057906       0.010024       0.003098       0.010908       0.016612      -0.025899      -0.018037      -0.001467       0.019504              2.351609       3.165354       0.401665       0.425516       1.797458       0.229689       2.092014          -0.000130
           35              H       4.498543       0.803538       1.004190       0.149919       1.703658 0.13211922E+02  0.14496891E+03                                 2.244351                            2.037597      -1.222860       2.279245                    0.995288       3.803831      10.749319       0.473691       1.178425      -0.734016      -0.051536       0.024908       0.009067       0.057953      -0.009959      -0.003075       0.010981       0.016501      -0.025405      -0.018028      -0.001345       0.019373              2.349586       3.162318      -0.401184      -0.425017       1.796138       0.229420       2.090303          -0.000129
           36              H      11.310539      12.395793       9.280430       0.149946       1.703781 0.13214253E+02  0.14502374E+03                                 2.246219                            2.039169      -1.227688       2.277378                    0.995170       3.803528      10.755084       0.472949       1.180035      -0.733650      -0.051558      -0.024745      -0.009085       0.057906       0.010024       0.003098       0.010908       0.016612      -0.025900      -0.018037      -0.001467       0.019504              2.351610       3.165356       0.401665       0.425516       1.797459       0.229689       2.092015          -0.000130

******************************************************
Auxiliary information for the entire system
The total spin magnetic moment of the unit cell is   3.716897
The total net atomic charge of the unit cell is   -0.000001
Accuracy of reproducing the electrostatic potential in the unit cell:
  The inner radius (bohr) =    5.0000
  The outer radius (bohr) =   12.0000
  Valid grid points have density less than (e/(bohr^3)) =    0.0001
  The number of valid grid points were=        71924
  The rms potential error without charges in kcal/mol is=      3.38695
  The rms potential error with partial charges in kcal/mol is=      0.48893
  The RRMSE value at monopole order=      0.14436
  The rms potential error with partial charges and cloud penetration in kcal/mol is=      0.49095
  The RRMSE value at monopole order with cloud penetration is=      0.14495
  The rms potential error with partial charges and atomic dipoles in kcal/mol is=      0.29562
  The RRMSE value at dipole order=      0.08728
  The rms potential error with partial charges, atomic dipoles and cloud penetration in kcal/mol is=      0.26334
  The RRMSE value at dipole order with cloud penetration=      0.07775

******************************************************
The electron densities and ab initio electrostatic potential were computed in VASP using the PBE functional and
projector augmented wave method. See the main text of the journal article for a description of computational details.
The atomic charges, dipoles, and quadrupoles were computed with the DDEC6 method as described in
(a) T. A. Manz and N. Gabaldon Limas, RSC Adv. 6 (2016) 47771-47801 DOI: 10.1039/c6ra04656h
(b) N. Gabaldon Limas and T. A. Manz, RSC Adv. 8 (2018) 2678-2707 DOI: 10.1039/c7ra11829e.
For each atom in the material, the electron cloud parameters were fit to the spherically averaged atom-in-material
electron density using radial positions for which this density was between 10^-4 and 10^-2 electrons per cubic bohr.
The polarizabilities, dispersion coefficients, and quantum Drude oscillator (QDO) parameters were fit using the MCLF method.
The magnetic structure of the system was optimized in VASP from the default ferromagnetic initial guess using spin polarization.
The atomic spin moments (ASMs) were computed on this optimized magnetic structure using the DDEC6 partition as inputs
to the method of T. A. Manz and D. S. Sholl, J. Chem. Theory Comput. 7 (2011) 4146-4164 DOI: 10.1021/ct200539n.
The RMSE and RRMSE were computed using a uniform grid with Ewald summation.
