# Supplementary material for: A collection of forcefield precursors for metal–organic frameworks
Source: RSC Adv. 2019 Nov 13;9(63):36492–507. doi: 10.1039/c9ra07327b (PMC9075174; doi:10.1039/c9ra07327b)
Supplement: RA-009-C9RA07327B-s4872 [file RA-009-C9RA07327B-s4872.xyz]

   36
jmolscript: load "" {1 1 1} spacegroup "x,y,z" unitcell [{      6.812000     0.000000     0.000000 }, {      3.405989    10.606442     0.000000 }, {      3.406008     2.592889    10.284620 }]
Cr     5.109004     1.296445     5.142310     1.765199
Cr     1.703004     1.296445     5.142310     1.765610
C      1.335152     0.383729     0.596508    -0.078805
C      5.476847     5.927448     4.916048    -0.078814
C      5.476846     7.271883     5.368572    -0.079456
C      8.147149    12.815602     9.688112    -0.079456
C     12.288845    12.815602     9.688112    -0.078805
C      8.147150     7.271883     5.368572    -0.078814
C      8.147151     5.927448     4.916048    -0.079456
C      5.476848     0.383729     0.596508    -0.079456
C      6.812001     0.400235     0.956470     0.019322
C      6.812002     0.752398     2.437455     0.542312
C      6.811999     5.574373     4.988041     0.019320
C      6.812001     4.052231     5.008610     0.542306
C      6.811998     7.624958     5.296579     0.019320
C      6.811996     9.147100     5.276010     0.542306
C      6.811996    12.799096     9.328150     0.019322
C      6.811995    12.446933     7.847165     0.542313
O      7.874674     0.932961     3.321932    -0.591463
O      5.749330     3.150449     5.049748    -0.591441
O      5.749323    10.048882     5.234872    -0.591600
O      7.874667    12.266370     6.962688    -0.591583
O      5.749323    12.266370     6.962688    -0.591463
O      7.874667    10.048882     5.234872    -0.591441
O      7.874674     3.150449     5.049748    -0.591600
O      5.749330     0.932961     3.321932    -0.591583
O     10.217994    11.390019     5.800526    -0.811261
O      3.406003     1.809312     4.484094    -0.811259
H      2.313458     0.803538     1.004190     0.151345
H      4.498542     5.429507     4.608641     0.151357
H      4.498540     7.769824     5.675979     0.151256
H      9.125454    12.395793     9.280430     0.151256
H     11.310539    12.395793     9.280430     0.151345
H      9.125455     7.769824     5.675979     0.151357
H      9.125457     5.429507     4.608641     0.151257
H      4.498543     0.803538     1.004190     0.151256

The following XYZ coordinates are in angstroms. Other properties are in atomic units.
The sperically averaged electron density of each atom fit to a function of the form exp(a - br)
eigen_1, eigen_2 and eigen_3 are the three eigenvalues of traceless quadrupole moment tensor
  atom number  atomic symbol              X              Y              Z     net charge C6 coefficient C8 coefficient C10 coefficient fluctuating dipole atomic polarizability isotropic forcefield polarizability              a              b squared Pearson coefficient          <r^3>          <r^4>         wp_QDO          m_QDO          q_QDO       dipole_x       dipole_y       dipole_z         dipole            Qxy            Qxz            Qyz     Q(x^2-y^2)  Q(3z^2 - R^2)        eigen_1        eigen_2        eigen_3 static polarizability      alpha(xx)      alpha(xy)      alpha(xz)      alpha(yy)      alpha(yz)      alpha(zz) atomic spin moment
            1             Cr       5.109004       1.296445       5.142310       1.765199      73.430528 0.92808505E+03  0.24767861E+05                                15.777224                           11.018502       0.666408       2.181624                    0.994660      37.742385      94.152561       0.467861       0.490556      -1.087733       0.000000       0.000000      -0.000000       0.000000      -0.015004       0.017933      -0.000861      -0.075505       0.076458      -0.057066       0.024357       0.032709             21.550418      27.919087       3.721897      -4.776104      18.823241       1.811066      17.908926           1.994997
            2             Cr       1.703004       1.296445       5.142310       1.765610      73.420888 0.92795394E+03  0.24763209E+05                                15.775304                           11.017304       0.666723       2.181788                    0.994657      37.737630      94.135045       0.467918       0.490519      -1.087766      -0.000000       0.000000       0.000000       0.000000       0.013724      -0.018940      -0.000879      -0.075546       0.076330      -0.057069       0.024350       0.032719             21.547648      27.915444      -3.720684       4.775776      18.819769       1.811070      17.907732           1.994786
            3              C       1.335152       0.383729       0.596508      -0.078805      37.201481 0.46077116E+03  0.10910999E+05                                 9.501362                            7.029880       0.281282       2.063362                    0.999818      28.938130      81.516958       0.643110       0.402200      -1.081384      -0.017440       0.007697       0.026218       0.032416      -0.008308      -0.001389      -0.047601      -0.070913       0.036424      -0.044248      -0.025163       0.069411             11.209884      13.355042       1.029768       0.053848       6.273632       3.604527      14.000978           0.002356
            4              C       5.476847       5.927448       4.916048      -0.078814      37.201741 0.46077583E+03  0.10911134E+05                                 9.501384                            7.029897       0.281270       2.063356                    0.999818      28.938301      81.517441       0.643112       0.402198      -1.081386       0.017460      -0.027294      -0.001055       0.032418      -0.003384      -0.007719      -0.037823      -0.032141       0.152778      -0.044257      -0.025157       0.069414             11.209906      13.355065       0.303982       0.985365      15.248085       1.341961       5.026569           0.002356
            5              C       5.476846       7.271883       5.368572      -0.079456      37.185696 0.46051671E+03  0.10903217E+05                                 9.498083                            7.027677       0.275301       2.061815                    0.999811      28.931419      81.485349       0.643261       0.402170      -1.081429       0.017714       0.027528       0.000736       0.032743       0.002206       0.007111      -0.038713      -0.030587       0.155530      -0.043285      -0.027333       0.070618             11.205803      13.350315      -0.303270      -0.984932      15.242045       1.341543       5.025048           0.002453
            6              C       8.147149      12.815602       9.688112      -0.079456      37.185720 0.46051715E+03  0.10903227E+05                                 9.498074                            7.027671       0.275341       2.061825                    0.999811      28.931463      81.485412       0.643263       0.402169      -1.081430      -0.017715      -0.007443      -0.026506       0.032738       0.007436       0.000394      -0.048890      -0.070974       0.034374      -0.043284      -0.027332       0.070615             11.205792      13.350293      -1.029193      -0.053301       6.271654       3.603097      13.995428           0.002454
            7              C      12.288845      12.815602       9.688112      -0.078805      37.201481 0.46077114E+03  0.10910999E+05                                 9.501362                            7.029879       0.281282       2.063362                    0.999818      28.938130      81.516956       0.643110       0.402200      -1.081384       0.017440      -0.007697      -0.026218       0.032416      -0.008308      -0.001389      -0.047601      -0.070913       0.036424      -0.044248      -0.025163       0.069411             11.209883      13.355041       1.029769       0.053849       6.273632       3.604527      14.000977           0.002356
            8              C       8.147150       7.271883       5.368572      -0.078814      37.201737 0.46077578E+03  0.10911132E+05                                 9.501384                            7.029897       0.281270       2.063356                    0.999818      28.938298      81.517434       0.643112       0.402198      -1.081386      -0.017460       0.027294       0.001055       0.032418      -0.003384      -0.007718      -0.037823      -0.032141       0.152778      -0.044257      -0.025157       0.069414             11.209906      13.355065       0.303982       0.985365      15.248084       1.341961       5.026569           0.002356
            9              C       8.147151       5.927448       4.916048      -0.079456      37.185685 0.46051656E+03  0.10903212E+05                                 9.498081                            7.027676       0.275302       2.061815                    0.999811      28.931414      81.485327       0.643261       0.402170      -1.081429      -0.017714      -0.027528      -0.000736       0.032743       0.002205       0.007111      -0.038713      -0.030587       0.155530      -0.043285      -0.027333       0.070618             11.205800      13.350311      -0.303269      -0.984931      15.242041       1.341543       5.025047           0.002453
           10              C       5.476848       0.383729       0.596508      -0.079456      37.185722 0.46051718E+03  0.10903228E+05                                 9.498074                            7.027671       0.275340       2.061825                    0.999811      28.931464      81.485416       0.643263       0.402169      -1.081430       0.017715       0.007443       0.026506       0.032738       0.007436       0.000394      -0.048890      -0.070974       0.034374      -0.043284      -0.027332       0.070615             11.205792      13.350293      -1.029193      -0.053300       6.271654       3.603097      13.995428           0.002454
           11              C       6.812001       0.400235       0.956470       0.019322      42.340206 0.42589286E+03  0.98979008E+04                                10.501740                            6.821432      -0.118097       1.962929                    0.998648      27.262885      76.316675       0.643252       0.409715      -1.075375      -0.000252      -0.057119      -0.094503       0.110424      -0.000358      -0.000547       0.013697      -0.078009       0.069127      -0.050530       0.011388       0.039143             14.025984      14.135713       0.000185       0.000508       6.144765       4.215067      21.797473          -0.002109
           12              C       6.812002       0.752398       2.437455       0.542312      35.839343 0.33160304E+03  0.73102143E+04                                 9.941003                            6.393758       0.051592       2.054960                    0.999552      23.509247      66.171109       0.600993       0.462301      -1.033261      -0.000030       0.004371       0.095520       0.095619      -0.000314       0.000152      -0.021617      -0.074691      -0.212738      -0.074094      -0.001890       0.075984             13.565791       9.861380      -0.000058      -0.000242       6.144517       4.382268      24.691476           0.020468
           13              C       6.811999       5.574373       4.988041       0.019320      42.340350 0.42589411E+03  0.98979442E+04                                10.501795                            6.821464      -0.118139       1.962917                    0.998648      27.262914      76.316990       0.643247       0.409718      -1.075373       0.000257       0.105598       0.032282       0.110423      -0.000614      -0.000220       0.013112      -0.080334       0.062187      -0.050536       0.011392       0.039144             14.026063      14.135779       0.000565       0.000058      22.860508       0.000846       5.081903          -0.002108
           14              C       6.812001       4.052231       5.008610       0.542306      35.839604 0.33160619E+03  0.73102963E+04                                 9.941016                            6.393765       0.051698       2.054988                    0.999551      23.509381      66.171403       0.600996       0.462298      -1.033264       0.000029      -0.093691       0.019108       0.095619       0.000070      -0.000354       0.015036       0.070669       0.223399      -0.074090      -0.001900       0.075990             13.565811       9.861387      -0.000152       0.000002      25.660709      -0.538011       5.175335           0.020467
           15              C       6.811998       7.624958       5.296579       0.019320      42.340350 0.42589411E+03  0.98979444E+04                                10.501796                            6.821464      -0.118139       1.962917                    0.998648      27.262914      76.316994       0.643247       0.409718      -1.075373      -0.000257      -0.105598      -0.032282       0.110423      -0.000614      -0.000220       0.013112      -0.080334       0.062187      -0.050536       0.011392       0.039144             14.026064      14.135781       0.000565       0.000058      22.860509       0.000846       5.081903          -0.002108
           16              C       6.811996       9.147100       5.276010       0.542306      35.839606 0.33160623E+03  0.73102976E+04                                 9.941017                            6.393766       0.051698       2.054988                    0.999551      23.509383      66.171416       0.600996       0.462298      -1.033263      -0.000029       0.093691      -0.019108       0.095619       0.000070      -0.000354       0.015036       0.070669       0.223398      -0.074090      -0.001900       0.075990             13.565812       9.861388      -0.000152       0.000002      25.660712      -0.538011       5.175336           0.020467
           17              C       6.811996      12.799096       9.328150       0.019322      42.340204 0.42589283E+03  0.98979001E+04                                10.501740                            6.821432      -0.118097       1.962929                    0.998648      27.262884      76.316671       0.643252       0.409715      -1.075375       0.000252       0.057119       0.094503       0.110424      -0.000358      -0.000547       0.013696      -0.078009       0.069127      -0.050531       0.011388       0.039142             14.025983      14.135713       0.000185       0.000508       6.144765       4.215067      21.797472          -0.002108
           18              C       6.811995      12.446933       7.847165       0.542313      35.839341 0.33160302E+03  0.73102136E+04                                 9.941003                            6.393757       0.051592       2.054960                    0.999552      23.509246      66.171105       0.600993       0.462301      -1.033261       0.000030      -0.004371      -0.095520       0.095619      -0.000314       0.000152      -0.021617      -0.074691      -0.212738      -0.074094      -0.001890       0.075984             13.565790       9.861380      -0.000058      -0.000242       6.144516       4.382267      24.691474           0.020467
           19              O       7.874674       0.932961       3.321932      -0.591463      48.657837 0.68258228E+03  0.17386209E+05                                10.670350                            8.071808       0.265691       2.096051                    0.999029      29.457537      79.229807       0.671797       0.357946      -1.141912      -0.081250      -0.005402      -0.021236       0.084153       0.022944       0.044126      -0.024134      -0.039102      -0.127162      -0.078619       0.027058       0.051561             13.345970      14.335881       1.322200       7.576620       7.076244       2.734043      18.625787           0.018817
           20              O       5.749330       3.150449       5.049748      -0.591441      48.657406 0.68257181E+03  0.17385896E+05                                10.670351                            8.071783       0.265572       2.096023                    0.999028      29.457200      79.229104       0.671793       0.357950      -1.141908       0.081252       0.021899       0.000046       0.084151       0.048401       0.011457      -0.001547       0.050494       0.141637      -0.078618       0.027065       0.051553             13.345996      14.335833       7.670045      -0.570124      19.231872      -0.330527       6.470284           0.018820
           21              O       5.749323      10.048882       5.234872      -0.591600      48.653971 0.68254035E+03  0.17384571E+05                                10.668850                            8.070814       0.266727       2.096278                    0.999042      29.459025      79.227996       0.671944       0.357880      -1.141985       0.081226      -0.022282       0.000002       0.084227      -0.048938      -0.011574      -0.001599       0.051590       0.141426      -0.079321       0.027628       0.051693             13.343849      14.334025      -7.668724       0.570029      19.228010      -0.330436       6.469512           0.019326
           22              O       7.874667      12.266370       6.962688      -0.591583      48.653609 0.68253083E+03  0.17384288E+05                                10.668859                            8.070792       0.266677       2.096268                    0.999041      29.458708      79.227357       0.671940       0.357883      -1.141981      -0.081230       0.005434       0.021591       0.084226      -0.023189      -0.044635      -0.024288      -0.038373      -0.128500      -0.079327       0.027643       0.051684             13.343885      14.333997      -1.322014      -7.575478       7.075344       2.733439      18.622315           0.019328
           23              O       5.749323      12.266370       6.962688      -0.591463      48.657843 0.68258234E+03  0.17386211E+05                                10.670351                            8.071808       0.265691       2.096051                    0.999029      29.457538      79.229811       0.671797       0.357946      -1.141912       0.081250       0.005402       0.021236       0.084153       0.022944       0.044126      -0.024134      -0.039102      -0.127162      -0.078619       0.027058       0.051561             13.345972      14.335884       1.322199       7.576622       7.076243       2.734042      18.625789           0.018817
           24              O       7.874667      10.048882       5.234872      -0.591441      48.657411 0.68257198E+03  0.17385902E+05                                10.670352                            8.071784       0.265572       2.096023                    0.999028      29.457201      79.229108       0.671793       0.357950      -1.141908      -0.081252      -0.021899      -0.000046       0.084151       0.048401       0.011457      -0.001547       0.050494       0.141636      -0.078618       0.027065       0.051553             13.345997      14.335835       7.670045      -0.570124      19.231872      -0.330526       6.470285           0.018820
           25              O       7.874674       3.150449       5.049748      -0.591600      48.653954 0.68253998E+03  0.17384559E+05                                10.668847                            8.070811       0.266727       2.096278                    0.999042      29.459021      79.227978       0.671944       0.357880      -1.141985      -0.081226       0.022282      -0.000002       0.084227      -0.048938      -0.011574      -0.001599       0.051590       0.141426      -0.079321       0.027628       0.051693             13.343845      14.334020      -7.668723       0.570029      19.228006      -0.330437       6.469510           0.019326
           26              O       5.749330       0.932961       3.321932      -0.591583      48.653605 0.68253081E+03  0.17384288E+05                                10.668858                            8.070791       0.266677       2.096269                    0.999041      29.458708      79.227355       0.671940       0.357883      -1.141981       0.081230      -0.005434      -0.021591       0.084226      -0.023189      -0.044636      -0.024288      -0.038373      -0.128500      -0.079327       0.027643       0.051684             13.343884      14.333994      -1.322014      -7.575476       7.075344       2.733440      18.622314           0.019328
           27              O      10.217994      11.390019       5.800526      -0.811261      57.913936 0.97828619E+03  0.27215080E+05                                12.026584                            9.679387       0.131541       1.999980                    0.997805      34.002356      95.013954       0.613058       0.359138      -1.143025      -0.000013      -0.096980       0.124465       0.157787      -0.000064      -0.000043       0.028890      -0.195938       0.166802      -0.125769       0.033091       0.092679             14.747348      24.445602       0.000083       0.000081       9.911176       0.051385       9.885265          -0.220583
           28              O       3.406003       1.809312       4.484094      -0.811259      57.913849 0.97828432E+03  0.27215014E+05                                12.026570                            9.679376       0.131544       1.999981                    0.997805      34.002336      95.013865       0.613058       0.359138      -1.143025       0.000013       0.096980      -0.124465       0.157787      -0.000064      -0.000043       0.028890      -0.195938       0.166802      -0.125770       0.033090       0.092679             14.747330      24.445574       0.000083       0.000081       9.911163       0.051385       9.885254          -0.220584
           29              H       2.313458       0.803538       1.004190       0.151345       1.684395 0.13028668E+02  0.14248284E+03                                 2.230028                            2.025529      -1.218733       2.283055                    0.995288       3.779634      10.668801       0.474281       1.180887      -0.733514       0.051513       0.024716       0.009867       0.057981       0.010070       0.003317       0.010724       0.016536      -0.024895      -0.017708      -0.001741       0.019449              2.334519       3.135817       0.397595       0.422126       1.785834       0.228321       2.081906          -0.000073
           30              H       4.498542       5.429507       4.608641       0.151357       1.684375 0.13028494E+02  0.14248069E+03                                 2.230025                            2.025526      -1.218725       2.283056                    0.995288       3.779609      10.668775       0.474276       1.180899      -0.733511      -0.051506      -0.015605      -0.021548       0.057972       0.005681       0.008958       0.010437       0.015384      -0.028351      -0.017711      -0.001744       0.019454              2.334515       3.135809       0.506516       0.282336       2.172456       0.130848       1.695281          -0.000073
           31              H       4.498540       7.769824       5.675979       0.151256       1.685839 0.13040975E+02  0.14262645E+03                                 2.229322                            2.024920      -1.217044       2.283393                    0.995350       3.781717      10.668991       0.474984       1.179063      -0.733925      -0.051505       0.015600       0.021727       0.058036      -0.005664      -0.008898       0.010458       0.015129      -0.028421      -0.017697      -0.001653       0.019350              2.333757       3.134713      -0.506321      -0.282227       2.171743       0.130801       1.694814          -0.000072
           32              H       9.125454      12.395793       9.280430       0.151256       1.685841 0.13040992E+02  0.14262666E+03                                 2.229324                            2.024921      -1.217024       2.283401                    0.995351       3.781715      10.668984       0.474984       1.179063      -0.733925       0.051506      -0.024881      -0.009815       0.058037      -0.010011      -0.003318       0.010783       0.016420      -0.024551      -0.017696      -0.001653       0.019349              2.333758       3.134714      -0.397442      -0.421965       1.785330       0.228223       2.081230          -0.000072
           33              H      11.310539      12.395793       9.280430       0.151345       1.684396 0.13028674E+02  0.14248293E+03                                 2.230028                            2.025529      -1.218733       2.283055                    0.995288       3.779635      10.668803       0.474281       1.180886      -0.733515      -0.051513      -0.024716      -0.009867       0.057981       0.010070       0.003317       0.010724       0.016536      -0.024895      -0.017708      -0.001741       0.019449              2.334519       3.135817       0.397595       0.422126       1.785834       0.228321       2.081906          -0.000073
           34              H       9.125455       7.769824       5.675979       0.151357       1.684376 0.13028494E+02  0.14248069E+03                                 2.230025                            2.025526      -1.218724       2.283056                    0.995288       3.779609      10.668775       0.474276       1.180899      -0.733511       0.051506       0.015605       0.021548       0.057972       0.005681       0.008958       0.010437       0.015384      -0.028351      -0.017710      -0.001744       0.019454              2.334515       3.135810       0.506516       0.282336       2.172456       0.130848       1.695281          -0.000073
           35              H       9.125457       5.429507       4.608641       0.151257       1.685839 0.13040974E+02  0.14262643E+03                                 2.229321                            2.024919      -1.217044       2.283393                    0.995350       3.781717      10.668989       0.474985       1.179062      -0.733925       0.051505      -0.015600      -0.021727       0.058036      -0.005664      -0.008898       0.010458       0.015130      -0.028421      -0.017697      -0.001653       0.019350              2.333756       3.134711      -0.506320      -0.282227       2.171742       0.130801       1.694814          -0.000072
           36              H       4.498543       0.803538       1.004190       0.151256       1.685841 0.13040992E+02  0.14262666E+03                                 2.229324                            2.024921      -1.217025       2.283401                    0.995351       3.781715      10.668984       0.474984       1.179063      -0.733925      -0.051506       0.024881       0.009815       0.058037      -0.010011      -0.003318       0.010783       0.016420      -0.024551      -0.017696      -0.001653       0.019349              2.333758       3.134714      -0.397442      -0.421965       1.785330       0.228223       2.081230          -0.000072

******************************************************
Auxiliary information for the entire system
The total spin magnetic moment of the unit cell is   3.793292
The total net atomic charge of the unit cell is   0.000003
Accuracy of reproducing the electrostatic potential in the unit cell:
  The inner radius (bohr) =    5.0000
  The outer radius (bohr) =   12.0000
  Valid grid points have density less than (e/(bohr^3)) =    0.0001
  The number of valid grid points were=        71904
  The rms potential error without charges in kcal/mol is=      3.46459
  The rms potential error with partial charges in kcal/mol is=      0.49800
  The RRMSE value at monopole order=      0.14374
  The rms potential error with partial charges and cloud penetration in kcal/mol is=      0.50056
  The RRMSE value at monopole order with cloud penetration is=      0.14448
  The rms potential error with partial charges and atomic dipoles in kcal/mol is=      0.27917
  The RRMSE value at dipole order=      0.08058
  The rms potential error with partial charges, atomic dipoles and cloud penetration in kcal/mol is=      0.24583
  The RRMSE value at dipole order with cloud penetration=      0.07096

******************************************************
The electron densities and ab initio electrostatic potential were computed in VASP using the PBE functional and
projector augmented wave method. See the main text of the journal article for a description of computational details.
The atomic charges, dipoles, and quadrupoles were computed with the DDEC6 method as described in
(a) T. A. Manz and N. Gabaldon Limas, RSC Adv. 6 (2016) 47771-47801 DOI: 10.1039/c6ra04656h
(b) N. Gabaldon Limas and T. A. Manz, RSC Adv. 8 (2018) 2678-2707 DOI: 10.1039/c7ra11829e.
For each atom in the material, the electron cloud parameters were fit to the spherically averaged atom-in-material
electron density using radial positions for which this density was between 10^-4 and 10^-2 electrons per cubic bohr.
The polarizabilities, dispersion coefficients, and quantum Drude oscillator (QDO) parameters were fit using the MCLF method.
The magnetic structure of the system was optimized in VASP from the default ferromagnetic initial guess using spin polarization.
The atomic spin moments (ASMs) were computed on this optimized magnetic structure using the DDEC6 partition as inputs
to the method of T. A. Manz and D. S. Sholl, J. Chem. Theory Comput. 7 (2011) 4146-4164 DOI: 10.1021/ct200539n.
The RMSE and RRMSE were computed using a uniform grid with Ewald summation.
