# Supplementary material for: A collection of forcefield precursors for metal–organic frameworks
Source: RSC Adv. 2019 Nov 13;9(63):36492–507. doi: 10.1039/c9ra07327b (PMC9075174; doi:10.1039/c9ra07327b)
Supplement: RA-009-C9RA07327B-s4873 [file RA-009-C9RA07327B-s4873.xyz]

   88
jmolscript: load "" {1 1 1} spacegroup "x,y,z" unitcell [{      7.207500     0.000000     0.000000 }, {      0.000000    10.756200     0.000000 }, {      0.000000    -2.119820    17.087009 }]
Eu     3.462195     1.906103    12.867372     1.360393
Eu     7.065945     0.292267    12.763141     1.360393
Eu     3.745305     6.730277     4.219637     1.360386
Eu     0.141555     8.344113     4.323868     1.360383
H      3.909348     6.037613     9.561890     0.437141
H      4.929209     5.256092     0.333197     0.136282
H      1.064548     6.200045     7.697698     0.140792
H      0.305598     6.916957    16.068623     0.437142
H      1.325459    -0.937902     8.210308     0.136282
H      4.668298     8.874345     0.845807     0.140793
H      3.298152     2.598767     7.525119     0.437141
H      2.278291     3.380288    16.753812     0.136282
H      6.142952     2.436335     9.389311     0.140793
H      6.901902     1.719423     1.018386     0.437142
H      5.882041     9.574282     8.876701     0.136283
H      2.539202    -0.237965    16.241202     0.140793
C      1.238249     2.668705    14.556423     0.576487
C      5.402021     2.506569    14.944298     0.585965
C      6.360619     2.872124    16.029323    -0.031575
C      0.537679     2.956752    15.841366     0.012005
C      5.848165     5.302304     0.194792    -0.112896
C      1.070314     2.873964    10.829746     0.592371
C      0.511012     3.668030     9.683208    -0.008859
C      2.293427     5.470267     9.878000     0.606328
C      1.138064     4.806169     9.170598    -0.038268
C      0.632818     5.448376     8.034312    -0.121334
C      4.841998    -0.470335    11.074091     0.576492
C      1.798271    -0.308199    10.686215     0.585970
C      2.756869    -0.673754     9.601190    -0.031576
C      4.141430    -0.758382     9.789147     0.012005
C      2.244416    -0.984114     8.348713    -0.112894
C      4.674064    -0.675594    14.800767     0.592376
C      4.114762    -1.469660    15.947305    -0.008861
C      5.897177     7.484303    15.752514     0.606331
C      4.741814     8.148401    16.459916    -0.038268
C      4.236568     9.626014     0.509193    -0.121333
C      5.969252     5.967675     2.530586     0.576486
C      1.805479     6.129811     2.142711     0.585973
C      0.846881     5.764256     1.057686    -0.031578
C      6.669821     5.679628     1.245643     0.012007
C      1.359335     3.334076    16.892217    -0.112893
C      6.137186     5.762416     6.257263     0.592365
C      6.696488     4.968350     7.403801    -0.008857
C      4.914074     3.166113     7.209009     0.606329
C      6.069436     3.830211     7.916411    -0.038268
C      6.574682     3.188004     9.052697    -0.121330
C      2.365502     9.106715     6.012918     0.576486
C      5.409229     8.944579     6.400794     0.585969
C      4.450631     9.310134     7.485819    -0.031576
C      3.066071     9.394762     7.297862     0.012007
C      4.963085     9.620494     8.738296    -0.112893
C      2.533436     9.311974     2.286242     0.592373
C      3.092738    10.106040     1.139704    -0.008859
C      1.310323     1.152077     1.334495     0.606331
C      2.465686     0.487979     0.627093    -0.038269
C      2.970932    -0.989634    16.577816    -0.121329
O      4.182512     2.614720    15.147633    -0.527436
O      2.273966     5.654065    11.092886    -0.446532
O      3.254907     5.843380     9.107376    -0.500900
O      1.386723     1.439019    14.185635    -0.578606
O      5.846724     2.118544    13.806303    -0.609615
O      1.815569     3.581623    13.934456    -0.441368
O      2.317932     2.817011    10.976695    -0.527759
O      0.232802     2.271861    11.547401    -0.502624
O      0.578762    -0.416350    10.482880    -0.527440
O      5.877716     7.300505    14.537627    -0.446534
O      6.858657     7.111190    16.523138    -0.500900
O      4.990473     0.759351    11.444879    -0.578607
O      2.242974     0.079826    11.824210    -0.609619
O      5.419319    -1.383253    11.696058    -0.441374
O      5.921682    -0.618641    14.653819    -0.527763
O      3.836552    -0.073491    14.083113    -0.502623
O      3.024988     6.021660     1.939376    -0.527448
O      4.933534     2.982315     5.994123    -0.446534
O      3.952593     2.793000     7.979633    -0.500900
O      5.820777     7.197361     2.901374    -0.578605
O      1.360776     6.517836     3.280706    -0.609622
O      5.391931     5.054757     3.152553    -0.441364
O      4.889568     5.819369     6.110314    -0.527754
O      6.974698     6.364519     5.539608    -0.502598
O      6.628738     9.052730     6.604129    -0.527444
O      1.329784     1.335875     2.549382    -0.446535
O      0.348843     1.525190     0.563871    -0.500901
O      2.217027     7.877029     5.642130    -0.578606
O      4.964526     8.556554     5.262799    -0.609617
O      1.788181    10.019633     5.390951    -0.441366
O      1.285818     9.255021     2.433190    -0.527753
O      3.370948     8.709871     3.003896    -0.502615

The following XYZ coordinates are in angstroms. Other properties are in atomic units.
The sperically averaged electron density of each atom fit to a function of the form exp(a - br)
eigen_1, eigen_2 and eigen_3 are the three eigenvalues of traceless quadrupole moment tensor
  atom number  atomic symbol              X              Y              Z     net charge C6 coefficient C8 coefficient C10 coefficient fluctuating dipole atomic polarizability isotropic forcefield polarizability              a              b squared Pearson coefficient          <r^3>          <r^4>         wp_QDO          m_QDO          q_QDO       dipole_x       dipole_y       dipole_z         dipole            Qxy            Qxz            Qyz     Q(x^2-y^2)  Q(3z^2 - R^2)        eigen_1        eigen_2        eigen_3 static polarizability      alpha(xx)      alpha(xy)      alpha(xz)      alpha(yy)      alpha(yz)      alpha(zz) atomic spin moment
            1             Eu       3.462195       1.906103      12.867372       1.360393     211.437720 0.57069272E+04  0.23038431E+06                                24.678766                           21.465745       0.568802       1.870012                    0.999364      93.184562     250.731794       0.501112       0.302776      -1.277521       0.014813      -0.003994      -0.032425       0.035871       0.149234      -0.094977      -0.076761      -0.206970      -0.149223      -0.180663      -0.068631       0.249294             28.315347      33.776847      -4.891188       6.633979      20.560979       1.547406      30.608216           0.012826
            2             Eu       7.065945       0.292267      12.763141       1.360393     211.437720 0.57069274E+04  0.23038432E+06                                24.678761                           21.465742       0.568807       1.870013                    0.999364      93.184572     250.731797       0.501112       0.302775      -1.277521       0.014817       0.003996       0.032421       0.035869      -0.149234       0.094978      -0.076761      -0.206970      -0.149221      -0.180663      -0.068631       0.249294             28.315342      33.776837       4.891193      -6.633978      20.560981       1.547398      30.608208           0.012836
            3             Eu       3.745305       6.730277       4.219637       1.360386     211.439133 0.57069750E+04  0.23038675E+06                                24.678880                           21.465840       0.568810       1.870012                    0.999364      93.184868     250.732992       0.501110       0.302776      -1.277521      -0.014809       0.003987       0.032433       0.035876       0.149238      -0.094979      -0.076762      -0.206973      -0.149232      -0.180666      -0.068634       0.249300             28.315482      33.777021      -4.891205       6.634007      20.561067       1.547423      30.608357           0.012817
            4             Eu       0.141555       8.344113       4.323868       1.360383     211.439244 0.57069805E+04  0.23038703E+06                                24.678890                           21.465851       0.568807       1.870011                    0.999364      93.184889     250.733087       0.501110       0.302776      -1.277521      -0.014815      -0.003985      -0.032423       0.035869      -0.149236       0.094978      -0.076761      -0.206972      -0.149228      -0.180664      -0.068633       0.249297             28.315493      33.777054       4.891206      -6.634003      20.561068       1.547436      30.608356           0.012815
            5              H       3.909348       6.037613       9.561890       0.437141       0.429269 0.25777628E+01  0.19478358E+02                                 1.040229                            1.021928      -1.307978       2.471674                    0.999746       1.994242       5.252229       0.533541       1.519249      -0.664802       0.028239       0.005909       0.010532       0.030713       0.006939       0.006011      -0.002167       0.023338      -0.015537      -0.012966      -0.004433       0.017399              1.040635       1.247651       0.118943       0.077567       0.954820       0.032597       0.919434           0.000061
            6              H       4.929209       5.256092       0.333197       0.136282       0.991287 0.71109644E+01  0.68497427E+02                                 1.700889                            1.602768      -1.346912       2.254427                    0.994931       3.588102      10.296318       0.469371       1.354704      -0.691630      -0.037775      -0.001302       0.007131       0.038464       0.002883      -0.003634       0.000723       0.007057      -0.013303      -0.006162      -0.001476       0.007638              1.746453       2.325903       0.004854      -0.115391       1.368881       0.099268       1.544576           0.000133
            7              H       1.064548       6.200045       7.697698       0.140792       0.905890 0.64257840E+01  0.60620734E+02                                 1.633168                            1.549027      -1.211467       2.328809                    0.995701       3.518620      10.139896       0.463647       1.400307      -0.682856       0.018787       0.031908      -0.016479       0.040529       0.005971      -0.000459      -0.001412      -0.009107      -0.014007      -0.005274      -0.004716       0.009991              1.670406       1.575671       0.321549      -0.053026       1.929254      -0.327092       1.506293           0.000020
            8              H       0.305598       6.916957      16.068623       0.437142       0.429269 0.25777591E+01  0.19478322E+02                                 1.040227                            1.021927      -1.307978       2.471674                    0.999746       1.994240       5.252222       0.533542       1.519248      -0.664802       0.028239      -0.005909      -0.010533       0.030713      -0.006939      -0.006011      -0.002167       0.023338      -0.015537      -0.012966      -0.004433       0.017399              1.040634       1.247649      -0.118943      -0.077567       0.954819       0.032597       0.919433           0.000061
            9              H       1.325459      -0.937902       8.210308       0.136282       0.991287 0.71109665E+01  0.68497452E+02                                 1.700890                            1.602769      -1.346909       2.254428                    0.994931       3.588101      10.296315       0.469371       1.354704      -0.691630      -0.037775       0.001302      -0.007131       0.038464      -0.002883       0.003634       0.000723       0.007058      -0.013304      -0.006162      -0.001476       0.007638              1.746453       2.325903      -0.004854       0.115391       1.368881       0.099268       1.544576           0.000134
           10              H       4.668298       8.874345       0.845807       0.140793       0.905892 0.64258110E+01  0.60621063E+02                                 1.633172                            1.549031      -1.211477       2.328804                    0.995701       3.518630      10.139937       0.463646       1.400308      -0.682855       0.018787      -0.031908       0.016478       0.040529      -0.005971       0.000459      -0.001412      -0.009107      -0.014009      -0.005274      -0.004717       0.009991              1.670410       1.575675      -0.321549       0.053026       1.929258      -0.327093       1.506297           0.000022
           11              H       3.298152       2.598767       7.525119       0.437141       0.429270 0.25777717E+01  0.19478441E+02                                 1.040230                            1.021929      -1.307977       2.471674                    0.999746       1.994246       5.252241       0.533541       1.519247      -0.664802      -0.028239      -0.005909      -0.010532       0.030713       0.006939       0.006011      -0.002167       0.023338      -0.015537      -0.012966      -0.004433       0.017399              1.040636       1.247653       0.118943       0.077567       0.954821       0.032597       0.919435           0.000060
           12              H       2.278291       3.380288      16.753812       0.136282       0.991288 0.71109763E+01  0.68497561E+02                                 1.700890                            1.602769      -1.346914       2.254426                    0.994931       3.588104      10.296321       0.469371       1.354702      -0.691630       0.037775       0.001302      -0.007131       0.038464       0.002883      -0.003635       0.000723       0.007058      -0.013305      -0.006163      -0.001476       0.007638              1.746454       2.325904       0.004854      -0.115391       1.368881       0.099268       1.544576           0.000133
           13              H       6.142952       2.436335       9.389311       0.140793       0.905892 0.64258024E+01  0.60620955E+02                                 1.633171                            1.549030      -1.211471       2.328806                    0.995701       3.518625      10.139917       0.463647       1.400307      -0.682856      -0.018787      -0.031908       0.016479       0.040529       0.005971      -0.000459      -0.001413      -0.009107      -0.014008      -0.005274      -0.004717       0.009991              1.670409       1.575674       0.321549      -0.053026       1.929257      -0.327093       1.506295           0.000023
           14              H       6.901902       1.719423       1.018386       0.437142       0.429269 0.25777619E+01  0.19478348E+02                                 1.040228                            1.021927      -1.307978       2.471674                    0.999746       1.994242       5.252227       0.533542       1.519247      -0.664802      -0.028239       0.005909       0.010533       0.030713      -0.006939      -0.006011      -0.002167       0.023338      -0.015537      -0.012966      -0.004433       0.017399              1.040634       1.247649      -0.118943      -0.077567       0.954819       0.032597       0.919434           0.000060
           15              H       5.882041       9.574282       8.876701       0.136283       0.991286 0.71109542E+01  0.68497297E+02                                 1.700887                            1.602766      -1.346909       2.254428                    0.994931       3.588098      10.296300       0.469371       1.354702      -0.691630       0.037775      -0.001302       0.007131       0.038464      -0.002883       0.003635       0.000723       0.007058      -0.013305      -0.006163      -0.001476       0.007638              1.746451       2.325900      -0.004854       0.115391       1.368879       0.099267       1.544574           0.000135
           16              H       2.539202      -0.237965      16.241202       0.140793       0.905893 0.64258120E+01  0.60621071E+02                                 1.633172                            1.549031      -1.211476       2.328804                    0.995701       3.518629      10.139932       0.463647       1.400307      -0.682856      -0.018787       0.031908      -0.016478       0.040529      -0.005971       0.000459      -0.001412      -0.009107      -0.014008      -0.005274      -0.004717       0.009991              1.670410       1.575675      -0.321550       0.053026       1.929259      -0.327093       1.506296           0.000022
           17              C       1.238249       2.668705      14.556423       0.576487      23.243093 0.27228756E+03  0.57862180E+04                                 7.664617                            5.944993      -0.333030       1.942343                    0.998909      23.244793      66.926073       0.592152       0.486750      -1.007307       0.020279      -0.025428      -0.037325       0.049507      -0.017299       0.095107      -0.013085       0.101915      -0.023179      -0.076578      -0.049798       0.126375              8.797090       7.162015      -0.285295      -3.535938       8.213199       1.768830      11.016056          -0.011375
           18              C       5.402021       2.506569      14.944298       0.585965      23.668453 0.25043554E+03  0.51832621E+04                                 7.558186                            5.583479      -0.023630       2.048342                    0.999418      22.323450      62.307065       0.633948       0.466815      -1.023479      -0.026577      -0.008942      -0.043808       0.052014       0.000976      -0.021675      -0.055001      -0.143756      -0.081635      -0.074392      -0.033987       0.108379              8.929818      10.870763       0.717586       1.617750       5.410824       2.801798      10.507868          -0.003049
           19              C       6.360619       2.872124      16.029323      -0.031575      38.930083 0.44631015E+03  0.10493884E+05                                 9.970970                            7.043152       0.159795       2.061332                    0.999411      27.212599      76.604925       0.624997       0.416801      -1.070843       0.018965       0.011471       0.027143       0.035043      -0.011618      -0.013418      -0.010210      -0.030288      -0.031495      -0.028489       0.003173       0.025316             12.216048      14.297063       1.431308       2.129017       6.716484       4.189534      15.634597           0.005966
           20              C       0.537679       2.956752      15.841366       0.012005      38.862954 0.44567251E+03  0.10513338E+05                                10.079979                            7.131671      -0.120677       1.974340                    0.999004      27.211517      77.645228       0.606713       0.427955      -1.059932      -0.011804       0.006189       0.033295       0.035864      -0.008119       0.012750      -0.020352      -0.077339      -0.082550      -0.040224      -0.018519       0.058744             12.257764      13.900380       0.145727      -1.367293       6.626817       4.018339      16.246093           0.070240
           21              C       5.848165       5.302304       0.194792      -0.112896      36.255186 0.44855346E+03  0.10697301E+05                                 9.756407                            7.238742      -0.153137       1.930868                    0.999048      29.759494      88.011111       0.586277       0.438070      -1.044013       0.016556       0.007783      -0.002702       0.018492      -0.008755       0.000261      -0.021804      -0.063826      -0.114258      -0.043238      -0.013825       0.057063             11.497924      11.127360       0.574090       0.734024       6.859111       4.524536      16.507299           0.034698
           22              C       1.070314       2.873964      10.829746       0.592371      23.377478 0.25426967E+03  0.53085401E+04                                 7.643820                            5.731884      -0.223616       1.988626                    0.998854      22.620782      64.432832       0.605472       0.484542      -1.009040       0.020204      -0.021832       0.050733       0.058811       0.000772      -0.002325       0.084789      -0.088905      -0.001733      -0.065929      -0.043921       0.109850              8.925461       9.382567      -0.202853       0.709318       7.698082      -4.322260       9.695733          -0.006875
           23              C       0.511012       3.668030       9.683208      -0.008859      37.740206 0.43928055E+03  0.10281167E+05                                 9.743790                            6.969783      -0.002197       2.003845                    0.999133      27.151935      76.100680       0.631070       0.414694      -1.072881      -0.030451       0.024944      -0.026136       0.047250      -0.015515      -0.034336       0.026312       0.015821       0.010143      -0.034659      -0.018478       0.053137             11.728812      10.427921       1.195782       3.551053      12.280902      -5.577509      12.477613           0.042754
           24              C       2.293427       5.470267       9.878000       0.606328      21.427707 0.26062369E+03  0.54282090E+04                                 7.087461                            5.753031      -0.153530       2.014468                    0.999258      21.784702      60.268232       0.617522       0.476223      -1.022131       0.059798       0.034051      -0.023989       0.072875      -0.049970      -0.006677      -0.054017      -0.060074      -0.107821      -0.077031      -0.015151       0.092182              7.601997       8.883480       2.649865      -0.195984       5.625571       0.241531       8.296941          -0.001033
           25              C       1.138064       4.806169       9.170598      -0.038268      37.258306 0.45676537E+03  0.10781680E+05                                 9.585998                            7.088785      -0.046093       1.986944                    0.998986      27.507330      77.108525       0.628972       0.412555      -1.075618      -0.043687      -0.009224      -0.014070       0.046815      -0.010011      -0.026691       0.013077       0.006644       0.043373      -0.022991      -0.015982       0.038973             11.083663      10.891767       2.792718       3.298266      11.544247      -3.415179      10.814975           0.021522
           26              C       0.632818       5.448376       8.034312      -0.121334      34.251413 0.44517403E+03  0.10555354E+05                                 9.249900                            7.122387       0.030206       1.988206                    0.999418      29.414560      85.639875       0.604520       0.427319      -1.054629      -0.009602      -0.017229      -0.000145       0.019725      -0.010720      -0.040178       0.021335      -0.018672       0.003780      -0.045653      -0.003811       0.049464             10.418794      10.711319       1.053099       4.246080       9.278574      -3.346505      11.266488           0.004335
           27              C       4.841998      -0.470335      11.074091       0.576492      23.243044 0.27228687E+03  0.57861999E+04                                 7.664610                            5.944987      -0.333030       1.942344                    0.998909      23.244755      66.925949       0.592152       0.486751      -1.007306       0.020279       0.025428       0.037325       0.049507       0.017299      -0.095109      -0.013085       0.101916      -0.023179      -0.076579      -0.049798       0.126377              8.797081       7.162004       0.285294       3.535932       8.213189       1.768829      11.016051          -0.011368
           28              C       1.798271      -0.308199      10.686215       0.585970      23.668380 0.25043467E+03  0.51832386E+04                                 7.558164                            5.583465      -0.023620       2.048346                    0.999418      22.323406      62.306869       0.633950       0.466815      -1.023479      -0.026577       0.008943       0.043808       0.052014      -0.000976       0.021676      -0.055001      -0.143756      -0.081635      -0.074393      -0.033987       0.108379              8.929791      10.870726      -0.717582      -1.617743       5.410809       2.801788      10.507837          -0.003041
           29              C       2.756869      -0.673754       9.601190      -0.031576      38.930097 0.44631042E+03  0.10493891E+05                                 9.970967                            7.043151       0.159799       2.061334                    0.999411      27.212609      76.604924       0.624998       0.416800      -1.070843       0.018966      -0.011471      -0.027144       0.035044       0.011617       0.013418      -0.010210      -0.030287      -0.031494      -0.028488       0.003173       0.025315             12.216044      14.297045      -1.431306      -2.129017       6.716483       4.189536      15.634604           0.005965
           30              C       4.141430      -0.758382       9.789147       0.012005      38.862956 0.44567251E+03  0.10513339E+05                                10.079983                            7.131674      -0.120682       1.974338                    0.999004      27.211511      77.645226       0.606712       0.427955      -1.059932      -0.011804      -0.006189      -0.033296       0.035864       0.008119      -0.012750      -0.020352      -0.077340      -0.082552      -0.040225      -0.018520       0.058744             12.257770      13.900363      -0.145726       1.367293       6.626822       4.018348      16.246126           0.070241
           31              C       2.244416      -0.984114       8.348713      -0.112894      36.255154 0.44855260E+03  0.10697277E+05                                 9.756404                            7.238738      -0.153140       1.930868                    0.999048      29.759468      88.011042       0.586277       0.438070      -1.044013       0.016556      -0.007783       0.002701       0.018493       0.008756      -0.000260      -0.021804      -0.063826      -0.114260      -0.043239      -0.013825       0.057064             11.497922      11.127355      -0.574091      -0.734028       6.859107       4.524535      16.507303           0.034699
           32              C       4.674064      -0.675594      14.800767       0.592376      23.377593 0.25427101E+03  0.53085759E+04                                 7.643845                            5.731900      -0.223616       1.988624                    0.998854      22.620868      64.433153       0.605471       0.484542      -1.009040       0.020205       0.021832      -0.050733       0.058811      -0.000772       0.002325       0.084792      -0.088907      -0.001734      -0.065932      -0.043923       0.109854              8.925492       9.382600       0.202853      -0.709320       7.698109      -4.322279       9.695768          -0.006869
           33              C       4.114762      -1.469660      15.947305      -0.008861      37.740352 0.43928243E+03  0.10281220E+05                                 9.743801                            6.969789      -0.002194       2.003844                    0.999133      27.152011      76.100882       0.631072       0.414693      -1.072881      -0.030451      -0.024944       0.026136       0.047250       0.015513       0.034334       0.026312       0.015819       0.010146      -0.034658      -0.018476       0.053134             11.728828      10.427932      -1.195777      -3.551060      12.280918      -5.577525      12.477636           0.042751
           34              C       5.897177       7.484303      15.752514       0.606331      21.427722 0.26062397E+03  0.54282167E+04                                 7.087469                            5.753037      -0.153535       2.014466                    0.999258      21.784705      60.268275       0.617521       0.476224      -1.022130       0.059798      -0.034052       0.023988       0.072875       0.049970       0.006677      -0.054017      -0.060076      -0.107822      -0.077032      -0.015152       0.092183              7.602006       8.883493      -2.649869       0.195983       5.625578       0.241531       8.296948          -0.001032
           35              C       4.741814       8.148401      16.459916      -0.038268      37.258382 0.45676634E+03  0.10781707E+05                                 9.586003                            7.088786      -0.046089       1.986945                    0.998986      27.507369      77.108617       0.628973       0.412554      -1.075618      -0.043687       0.009223       0.014071       0.046815       0.010010       0.026691       0.013076       0.006645       0.043372      -0.022990      -0.015981       0.038972             11.083670      10.891771      -2.792715      -3.298268      11.544251      -3.415187      10.814986           0.021523
           36              C       4.236568       9.626014       0.509193      -0.121333      34.251545 0.44517591E+03  0.10555410E+05                                 9.249920                            7.122400       0.030202       1.988204                    0.999418      29.414645      85.640184       0.604520       0.427319      -1.054629      -0.009603       0.017228       0.000144       0.019724       0.010720       0.040177       0.021335      -0.018672       0.003774      -0.045653      -0.003811       0.049463             10.418818      10.711344      -1.053098      -4.246095       9.278593      -3.346516      11.266518           0.004337
           37              C       5.969252       5.967675       2.530586       0.576486      23.243147 0.27228822E+03  0.57862381E+04                                 7.664644                            5.945011      -0.333044       1.942337                    0.998909      23.244837      66.926334       0.592149       0.486752      -1.007305      -0.020279       0.025428       0.037325       0.049507      -0.017300       0.095109      -0.013084       0.101918      -0.023179      -0.076579      -0.049799       0.126378              8.797124       7.162046      -0.285299      -3.535957       8.213224       1.768842      11.016101          -0.011368
           38              C       1.805479       6.129811       2.142711       0.585973      23.668495 0.25043599E+03  0.51832744E+04                                 7.558194                            5.583484      -0.023622       2.048342                    0.999419      22.323493      62.307222       0.633948       0.466815      -1.023479       0.026578       0.008942       0.043809       0.052015       0.000976      -0.021675      -0.055004      -0.143761      -0.081638      -0.074395      -0.033989       0.108384              8.929829      10.870779       0.717588       1.617754       5.410830       2.801800      10.507877          -0.003045
           39              C       0.846881       5.764256       1.057686      -0.031578      38.930252 0.44631230E+03  0.10493946E+05                                 9.970988                            7.043162       0.159796       2.061331                    0.999411      27.212677      76.605153       0.624998       0.416800      -1.070844      -0.018965      -0.011471      -0.027144       0.035044      -0.011617      -0.013418      -0.010210      -0.030287      -0.031492      -0.028488       0.003173       0.025314             12.216072      14.297098       1.431312       2.129022       6.716495       4.189541      15.634623           0.005969
           40              C       6.669821       5.679628       1.245643       0.012007      38.862985 0.44567277E+03  0.10513346E+05                                10.079981                            7.131671      -0.120681       1.974338                    0.999004      27.211537      77.645293       0.606713       0.427955      -1.059932       0.011804      -0.006189      -0.033295       0.035864      -0.008119       0.012750      -0.020352      -0.077335      -0.082548      -0.040223      -0.018519       0.058742             12.257768      13.900387       0.145726      -1.367295       6.626819       4.018341      16.246097           0.070238
           41              C       1.359335       3.334076      16.892217      -0.112893      36.255139 0.44855276E+03  0.10697280E+05                                 9.756398                            7.238736      -0.153137       1.930868                    0.999048      29.759474      88.011033       0.586277       0.438070      -1.044013      -0.016556      -0.007783       0.002701       0.018493      -0.008756       0.000260      -0.021804      -0.063828      -0.114260      -0.043239      -0.013825       0.057065             11.497912      11.127350       0.574089       0.734022       6.859104       4.524530      16.507282           0.034699
           42              C       6.137186       5.762416       6.257263       0.592365      23.377496 0.25427000E+03  0.53085489E+04                                 7.643829                            5.731892      -0.223622       1.988625                    0.998854      22.620769      64.432809       0.605471       0.484543      -1.009040      -0.020206       0.021830      -0.050733       0.058810       0.000772      -0.002325       0.084787      -0.088902      -0.001738      -0.065928      -0.043920       0.109847              8.925472       9.382578      -0.202853       0.709319       7.698093      -4.322267       9.695744          -0.006878
           43              C       6.696488       4.968350       7.403801      -0.008857      37.740084 0.43927918E+03  0.10281127E+05                                 9.743769                            6.969772      -0.002192       2.003847                    0.999133      27.151888      76.100505       0.631071       0.414694      -1.072881       0.030451      -0.024945       0.026135       0.047250      -0.015514      -0.034335       0.026312       0.015823       0.010146      -0.034659      -0.018478       0.053137             11.728783      10.427901       1.195780       3.551046      12.280872      -5.577487      12.477575           0.042746
           44              C       4.914074       3.166113       7.209009       0.606329      21.427691 0.26062340E+03  0.54282016E+04                                 7.087458                            5.753027      -0.153529       2.014468                    0.999258      21.784696      60.268219       0.617523       0.476223      -1.022131      -0.059798      -0.034051       0.023989       0.072875      -0.049969      -0.006677      -0.054017      -0.060073      -0.107821      -0.077031      -0.015150       0.092181              7.601995       8.883477       2.649864      -0.195976       5.625568       0.241535       8.296940          -0.001037
           45              C       6.069436       3.830211       7.916411      -0.038268      37.258313 0.45676539E+03  0.10781680E+05                                 9.586001                            7.088786      -0.046091       1.986944                    0.998986      27.507330      77.108530       0.628972       0.412555      -1.075617       0.043688       0.009224       0.014069       0.046815      -0.010011      -0.026691       0.013077       0.006643       0.043372      -0.022991      -0.015981       0.038973             11.083666      10.891772       2.792720       3.298273      11.544245      -3.415173      10.814980           0.021522
           46              C       6.574682       3.188004       9.052697      -0.121330      34.251355 0.44517308E+03  0.10555325E+05                                 9.249886                            7.122376       0.030207       1.988207                    0.999418      29.414533      85.639755       0.604521       0.427319      -1.054629       0.009603       0.017228       0.000145       0.019725      -0.010720      -0.040177       0.021335      -0.018672       0.003777      -0.045652      -0.003811       0.049463             10.418777      10.711301       1.053098       4.246074       9.278558      -3.346498      11.266473           0.004337
           47              C       2.365502       9.106715       6.012918       0.576486      23.243146 0.27228827E+03  0.57862390E+04                                 7.664642                            5.945010      -0.333045       1.942338                    0.998909      23.244837      66.926319       0.592149       0.486752      -1.007305      -0.020279      -0.025428      -0.037325       0.049507       0.017299      -0.095108      -0.013085       0.101917      -0.023179      -0.076578      -0.049798       0.126377              8.797121       7.162042       0.285298       3.535954       8.213220       1.768840      11.016101          -0.011370
           48              C       5.409229       8.944579       6.400794       0.585969      23.668522 0.25043627E+03  0.51832814E+04                                 7.558198                            5.583486      -0.023624       2.048342                    0.999418      22.323502      62.307244       0.633948       0.466815      -1.023479       0.026578      -0.008942      -0.043808       0.052014      -0.000976       0.021675      -0.055003      -0.143759      -0.081637      -0.074394      -0.033988       0.108382              8.929834      10.870783      -0.717589      -1.617757       5.410832       2.801803      10.507887          -0.003044
           49              C       4.450631       9.310134       7.485819      -0.031576      38.930194 0.44631137E+03  0.10493920E+05                                 9.970983                            7.043158       0.159792       2.061331                    0.999411      27.212651      76.605087       0.624997       0.416800      -1.070843      -0.018965       0.011471       0.027144       0.035044       0.011617       0.013418      -0.010210      -0.030288      -0.031493      -0.028488       0.003173       0.025315             12.216066      14.297084      -1.431311      -2.129021       6.716491       4.189540      15.634623           0.005968
           50              C       3.066071       9.394762       7.297862       0.012007      38.862971 0.44567240E+03  0.10513337E+05                                10.079988                            7.131674      -0.120687       1.974337                    0.999004      27.211521      77.645290       0.606712       0.427955      -1.059931       0.011804       0.006189       0.033296       0.035864       0.008119      -0.012750      -0.020353      -0.077338      -0.082550      -0.040224      -0.018520       0.058744             12.257778      13.900387      -0.145727       1.367293       6.626823       4.018346      16.246125           0.070237
           51              C       4.963085       9.620494       8.738296      -0.112893      36.255095 0.44855190E+03  0.10697255E+05                                 9.756391                            7.238730      -0.153136       1.930869                    0.999048      29.759453      88.010959       0.586277       0.438070      -1.044013      -0.016557       0.007783      -0.002701       0.018493       0.008756      -0.000260      -0.021804      -0.063827      -0.114260      -0.043239      -0.013825       0.057064             11.497904      11.127337      -0.574087      -0.734019       6.859098       4.524527      16.507276           0.034699
           52              C       2.533436       9.311974       2.286242       0.592373      23.377693 0.25427227E+03  0.53086093E+04                                 7.643871                            5.731918      -0.223615       1.988622                    0.998854      22.620923      64.433372       0.605469       0.484543      -1.009040      -0.020203      -0.021832       0.050734       0.058811      -0.000772       0.002326       0.084793      -0.088908      -0.001734      -0.065932      -0.043923       0.109855              8.925523       9.382630       0.202855      -0.709325       7.698137      -4.322298       9.695802          -0.006870
           53              C       3.092738      10.106040       1.139704      -0.008859      37.740342 0.43928235E+03  0.10281217E+05                                 9.743795                            6.969785      -0.002193       2.003845                    0.999133      27.152016      76.100879       0.631072       0.414693      -1.072882       0.030451       0.024944      -0.026136       0.047250       0.015513       0.034333       0.026311       0.015818       0.010141      -0.034658      -0.018475       0.053133             11.728819      10.427927      -1.195778      -3.551058      12.280908      -5.577516      12.477623           0.042748
           54              C       1.310323       1.152077       1.334495       0.606331      21.427726 0.26062398E+03  0.54282172E+04                                 7.087468                            5.753036      -0.153536       2.014465                    0.999258      21.784715      60.268303       0.617522       0.476224      -1.022130      -0.059797       0.034052      -0.023988       0.072875       0.049970       0.006678      -0.054017      -0.060074      -0.107821      -0.077031      -0.015151       0.092182              7.602005       8.883492      -2.649869       0.195984       5.625576       0.241531       8.296947          -0.001036
           55              C       2.465686       0.487979       0.627093      -0.038269      37.258420 0.45676691E+03  0.10781724E+05                                 9.586008                            7.088790      -0.046087       1.986945                    0.998986      27.507386      77.108670       0.628972       0.412554      -1.075618       0.043688      -0.009222      -0.014069       0.046815       0.010010       0.026691       0.013075       0.006646       0.043371      -0.022990      -0.015981       0.038972             11.083676      10.891779      -2.792720      -3.298270      11.544258      -3.415186      10.814990           0.021521
           56              C       2.970932      -0.989634      16.577816      -0.121329      34.251413 0.44517388E+03  0.10555349E+05                                 9.249895                            7.122382       0.030204       1.988205                    0.999418      29.414572      85.639898       0.604520       0.427319      -1.054629       0.009604      -0.017227      -0.000143       0.019724       0.010720       0.040177       0.021335      -0.018671       0.003777      -0.045652      -0.003811       0.049464             10.418788      10.711312      -1.053098      -4.246078       9.278569      -3.346505      11.266484           0.004335
           57              O       4.182512       2.614720      15.147633      -0.527436      34.155998 0.50236437E+03  0.11844188E+05                                 8.323957                            6.923957       0.571315       2.253097                    0.997037      26.620806      68.741507       0.725936       0.357867      -1.142711       0.013979       0.006493       0.015657       0.021970      -0.001827      -0.023756      -0.036720       0.005844      -0.170913      -0.075830       0.031123       0.044707              9.288448      15.286187      -0.284960       0.190926       5.729136       1.046434       6.850022           0.062588
           58              O       2.273966       5.654065      11.092886      -0.446532      22.733625 0.35224921E+03  0.75904175E+04                                 6.117435                            5.656310       0.915884       2.365137                    0.999567      25.233432      62.045749       0.834532       0.340602      -1.158332      -0.013977      -0.016390       0.030657       0.037468      -0.071973      -0.009553      -0.016281      -0.118624       0.131146      -0.116642       0.041477       0.075165              6.142017       4.178418       0.326693       0.026948       5.166681       0.586974       9.080952           0.062305
           59              O       3.254907       5.843380       9.107376      -0.500900      23.503067 0.35352636E+03  0.76855573E+04                                 6.446754                            5.763962       0.408573       2.255522                    0.995595      24.347159      61.710051       0.799468       0.352413      -1.139429      -0.055653      -0.003991       0.004675       0.055991       0.030942      -0.008358      -0.020901       0.126750      -0.151453      -0.067133      -0.029773       0.096906              6.728002       9.236980       2.037649      -1.693211       5.344713      -0.773749       5.602314           0.004497
           60              O       1.386723       1.439019      14.185635      -0.578606      39.627356 0.67136814E+03  0.17069255E+05                                 9.312699                            8.104297      -0.004140       2.040268                    0.995239      28.681514      77.655261       0.656676       0.366861      -1.132294       0.011846       0.009085       0.034051       0.037179      -0.024093       0.023191       0.015084      -0.091148      -0.103406      -0.060853      -0.008774       0.069626             10.256291       9.043380      -1.035434      -0.513962      12.113832       3.487565       9.611660           0.141491
           61              O       5.846724       2.118544      13.806303      -0.609615      42.029911 0.64824382E+03  0.16356344E+05                                 9.714254                            7.977616      -0.031192       2.022030                    0.996557      29.062031      78.681693       0.659355       0.368162      -1.129992       0.008487       0.041315       0.018650       0.046117      -0.005837      -0.037863      -0.013634      -0.073865       0.104448      -0.069428       0.017065       0.052363             11.125437       9.977317      -0.489279      -2.328507       7.728242       3.803196      15.670752           0.070668
           62              O       1.815569       3.581623      13.934456      -0.441368      26.798460 0.43743627E+03  0.99957215E+04                                 7.076298                            6.491214       0.508746       2.239647                    0.996724      25.961638      66.717000       0.742059       0.361217      -1.136280      -0.013621       0.005209      -0.002424       0.014784       0.031007       0.028922      -0.046935       0.042170       0.010982      -0.076932       0.034405       0.042528              7.291655       6.503805       1.091503      -1.714958       7.459106      -1.662637       7.912055           0.170090
           63              O       2.317932       2.817011      10.976695      -0.527759      34.550782 0.56521345E+03  0.13749763E+05                                 8.441501                            7.411780       0.282117       2.149204                    0.996147      27.348372      72.166166       0.690811       0.364472      -1.135410      -0.026174       0.014087      -0.007310       0.030610       0.002416       0.008338       0.037680       0.046625      -0.125711      -0.065003       0.018844       0.046159              9.089414      12.581636      -1.556033       1.930028       7.174912      -1.747146       7.511695           0.140126
           64              O       0.232802       2.271861      11.547401      -0.502624      39.065088 0.57941520E+03  0.14233635E+05                                 9.326403                            7.614525      -0.070845       2.040408                    0.994326      27.461417      73.672602       0.664436       0.375255      -1.123151       0.001408       0.042301      -0.011753       0.043926       0.012495      -0.041255       0.027208       0.009103      -0.012744      -0.055991       0.011221       0.044770             10.666776       9.939788       3.091157      -3.825883       9.581004      -4.614501      12.479534           0.141995
           65              O       0.578762      -0.416350      10.482880      -0.527440      34.156054 0.50236545E+03  0.11844220E+05                                 8.323965                            6.923965       0.571308       2.253095                    0.997037      26.620831      68.741589       0.725936       0.357867      -1.142711       0.013977      -0.006493      -0.015657       0.021969       0.001827       0.023756      -0.036721       0.005845      -0.170917      -0.075832       0.031124       0.044708              9.288457      15.286199       0.284960      -0.190928       5.729141       1.046437       6.850032           0.062573
           66              O       5.877716       7.300505      14.537627      -0.446534      22.733630 0.35224938E+03  0.75904203E+04                                 6.117427                            5.656304       0.915892       2.365140                    0.999567      25.233472      62.045797       0.834534       0.340601      -1.158334      -0.013978       0.016390      -0.030657       0.037468       0.071977       0.009553      -0.016281      -0.118629       0.131159      -0.116648       0.041481       0.075167              6.142009       4.178413      -0.326692      -0.026948       5.166675       0.586973       9.080939           0.062303
           67              O       6.858657       7.111190      16.523138      -0.500900      23.503096 0.35352697E+03  0.76855741E+04                                 6.446761                            5.763968       0.408565       2.255519                    0.995595      24.347167      61.710090       0.799467       0.352413      -1.139429      -0.055654       0.003991      -0.004675       0.055992      -0.030942       0.008356      -0.020901       0.126750      -0.151457      -0.067133      -0.029773       0.096906              6.728009       9.236990      -2.037650       1.693212       5.344719      -0.773749       5.602319           0.004497
           68              O       4.990473       0.759351      11.444879      -0.578607      39.627350 0.67136804E+03  0.17069251E+05                                 9.312697                            8.104295      -0.004140       2.040268                    0.995239      28.681512      77.655243       0.656676       0.366861      -1.132294       0.011847      -0.009084      -0.034050       0.037179       0.024094      -0.023192       0.015085      -0.091146      -0.103408      -0.060853      -0.008773       0.069626             10.256289       9.043381       1.035435       0.513964      12.113827       3.487565       9.611659           0.141485
           69              O       2.242974       0.079826      11.824210      -0.609619      42.030006 0.64824557E+03  0.16356400E+05                                 9.714272                            7.977631      -0.031201       2.022028                    0.996557      29.062059      78.681822       0.659354       0.368163      -1.129991       0.008488      -0.041314      -0.018649       0.046116       0.005837       0.037863      -0.013633      -0.073867       0.104447      -0.069429       0.017067       0.052363             11.125458       9.977340       0.489279       2.328510       7.728256       3.803204      15.670778           0.070649
           70              O       5.419319      -1.383253      11.696058      -0.441374      26.798553 0.43743831E+03  0.99957781E+04                                 7.076308                            6.491224       0.508747       2.239647                    0.996724      25.961711      66.717191       0.742059       0.361217      -1.136281      -0.013621      -0.005209       0.002425       0.014783      -0.031010      -0.028922      -0.046939       0.042173       0.010981      -0.076938       0.034409       0.042529              7.291666       6.503815      -1.091504       1.714962       7.459115      -1.662639       7.912068           0.170067
           71              O       5.921682      -0.618641      14.653819      -0.527763      34.551022 0.56521817E+03  0.13749898E+05                                 8.441504                            7.411782       0.282131       2.149206                    0.996147      27.348559      72.166566       0.690816       0.364469      -1.135413      -0.026175      -0.014084       0.007308       0.030608      -0.002410      -0.008344       0.037692       0.046631      -0.125727      -0.065019       0.018854       0.046165              9.089418      12.581642       1.556035      -1.930028       7.174914      -1.747146       7.511698           0.140113
           72              O       3.836552      -0.073491      14.083113      -0.502623      39.065144 0.57941606E+03  0.14233650E+05                                 9.326367                            7.614495      -0.070813       2.040418                    0.994326      27.461529      73.672693       0.664443       0.375252      -1.123154       0.001410      -0.042299       0.011751       0.043924      -0.012503       0.041263       0.027213       0.009084      -0.012726      -0.056004       0.011230       0.044774             10.666733       9.939749      -3.091145       3.825866       9.580967      -4.614480      12.479482           0.142004
           73              O       3.024988       6.021660       1.939376      -0.527448      34.156413 0.50237187E+03  0.11844402E+05                                 8.323989                            6.923981       0.571331       2.253099                    0.997037      26.621082      68.742202       0.725940       0.357864      -1.142713      -0.013976      -0.006491      -0.015652       0.021965      -0.001826      -0.023755      -0.036733       0.005849      -0.170953      -0.075848       0.031131       0.044718              9.288487      15.286255      -0.284960       0.190930       5.729156       1.046440       6.850048           0.062553
           74              O       4.933534       2.982315       5.994123      -0.446534      22.733739 0.35225149E+03  0.75904807E+04                                 6.117466                            5.656337       0.915872       2.365132                    0.999567      25.233446      62.045891       0.834527       0.340603      -1.158331       0.013977       0.016390      -0.030656       0.037467      -0.071972      -0.009552      -0.016281      -0.118622       0.131138      -0.116639       0.041475       0.075164              6.142048       4.178437       0.326696       0.026951       5.166706       0.586978       9.081001           0.062289
           75              O       3.952593       2.793000       7.979633      -0.500900      23.503114 0.35352737E+03  0.76855851E+04                                 6.446764                            5.763971       0.408575       2.255522                    0.995595      24.347187      61.710150       0.799467       0.352413      -1.139429       0.055654       0.003991      -0.004676       0.055992       0.030942      -0.008358      -0.020902       0.126751      -0.151453      -0.067133      -0.029774       0.096907              6.728012       9.236995       2.037652      -1.693214       5.344720      -0.773750       5.602321           0.004496
           76              O       5.820777       7.197361       2.901374      -0.578605      39.627362 0.67136821E+03  0.17069257E+05                                 9.312698                            8.104295      -0.004148       2.040265                    0.995239      28.681516      77.655267       0.656676       0.366861      -1.132294      -0.011846      -0.009085      -0.034050       0.037179      -0.024092       0.023191       0.015084      -0.091151      -0.103402      -0.060852      -0.008774       0.069626             10.256290       9.043383      -1.035437      -0.513965      12.113830       3.487567       9.611659           0.141495
           77              O       1.360776       6.517836       3.280706      -0.609622      42.030146 0.64824840E+03  0.16356480E+05                                 9.714256                            7.977618      -0.031182       2.022033                    0.996557      29.062203      78.682077       0.659358       0.368160      -1.129994      -0.008485      -0.041314      -0.018649       0.046115      -0.005841      -0.037863      -0.013634      -0.073889       0.104466      -0.069441       0.017074       0.052367             11.125439       9.977322      -0.489280      -2.328505       7.728245       3.803198      15.670749           0.070638
           78              O       5.391931       5.054757       3.152553      -0.441364      26.798416 0.43743533E+03  0.99956928E+04                                 7.076282                            6.491200       0.508755       2.239650                    0.996724      25.961636      66.716934       0.742061       0.361216      -1.136281       0.013622      -0.005207       0.002423       0.014783       0.031006       0.028917      -0.046932       0.042166       0.010983      -0.076927       0.034404       0.042522              7.291640       6.503795       1.091502      -1.714956       7.459088      -1.662635       7.912036           0.170091
           79              O       4.889568       5.819369       6.110314      -0.527754      34.550628 0.56521053E+03  0.13749674E+05                                 8.441475                            7.411760       0.282118       2.149205                    0.996147      27.348303      72.165923       0.690813       0.364472      -1.135410       0.026175      -0.014090       0.007312       0.030612       0.002418       0.008336       0.037674       0.046633      -0.125714      -0.064999       0.018836       0.046163              9.089385      12.581591      -1.556029       1.930023       7.174893      -1.747138       7.511672           0.140133
           80              O       6.974698       6.364519       5.539608      -0.502598      39.064231 0.57939971E+03  0.14233166E+05                                 9.326306                            7.614452      -0.070855       2.040410                    0.994326      27.460991      73.671353       0.664435       0.375258      -1.123148      -0.001406      -0.042303       0.011756       0.043929       0.012482      -0.041244       0.027203       0.009120      -0.012763      -0.055974       0.011210       0.044763             10.666658       9.939683       3.091119      -3.825837       9.580901      -4.614436      12.479389           0.142074
           81              O       6.628738       9.052730       6.604129      -0.527444      34.156292 0.50236961E+03  0.11844337E+05                                 8.323975                            6.923970       0.571326       2.253098                    0.997037      26.621010      68.742001       0.725939       0.357864      -1.142713      -0.013977       0.006492       0.015653       0.021966       0.001827       0.023755      -0.036730       0.005849      -0.170946      -0.075845       0.031130       0.044716              9.288470      15.286227       0.284960      -0.190931       5.729146       1.046437       6.850038           0.062553
           82              O       1.329784       1.335875       2.549382      -0.446535      22.733715 0.35225110E+03  0.75904680E+04                                 6.117450                            5.656324       0.915881       2.365136                    0.999567      25.233486      62.045911       0.834531       0.340602      -1.158333       0.013979      -0.016390       0.030657       0.037469       0.071976       0.009553      -0.016281      -0.118628       0.131153      -0.116646       0.041479       0.075167              6.142032       4.178427      -0.326694      -0.026948       5.166693       0.586975       9.080974           0.062291
           83              O       0.348843       1.525190       0.563871      -0.500901      23.503133 0.35352765E+03  0.76855928E+04                                 6.446768                            5.763974       0.408566       2.255519                    0.995595      24.347190      61.710168       0.799466       0.352413      -1.139429       0.055654      -0.003991       0.004675       0.055992      -0.030942       0.008357      -0.020902       0.126751      -0.151456      -0.067134      -0.029773       0.096907              6.728017       9.237000      -2.037653       1.693217       5.344724      -0.773751       5.602327           0.004497
           84              O       2.217027       7.877029       5.642130      -0.578606      39.627344 0.67136791E+03  0.17069247E+05                                 9.312694                            8.104293      -0.004139       2.040268                    0.995239      28.681517      77.655261       0.656676       0.366860      -1.132295      -0.011847       0.009085       0.034051       0.037180       0.024093      -0.023191       0.015084      -0.091149      -0.103408      -0.060853      -0.008774       0.069627             10.256286       9.043378       1.035434       0.513965      12.113825       3.487565       9.611657           0.141491
           85              O       4.964526       8.556554       5.262799      -0.609617      42.030077 0.64824676E+03  0.16356432E+05                                 9.714259                            7.977619      -0.031189       2.022031                    0.996557      29.062134      78.681938       0.659357       0.368161      -1.129993      -0.008485       0.041314       0.018649       0.046115       0.005839       0.037863      -0.013633      -0.073881       0.104458      -0.069436       0.017072       0.052364             11.125443       9.977325       0.489280       2.328504       7.728245       3.803199      15.670758           0.070647
           86              O       1.788181      10.019633       5.390951      -0.441366      26.798501 0.43743722E+03  0.99957482E+04                                 7.076304                            6.491219       0.508753       2.239649                    0.996724      25.961662      66.717074       0.742059       0.361217      -1.136281       0.013622       0.005208      -0.002423       0.014783      -0.031007      -0.028920      -0.046933       0.042169       0.010985      -0.076930       0.034404       0.042525              7.291662       6.503813      -1.091504       1.714961       7.459110      -1.662639       7.912062           0.170088
           87              O       1.285818       9.255021       2.433190      -0.527753      34.550775 0.56521317E+03  0.13749746E+05                                 8.441465                            7.411750       0.282139       2.149211                    0.996147      27.348443      72.166174       0.690817       0.364469      -1.135413       0.026175       0.014085      -0.007306       0.030609      -0.002410      -0.008345       0.037690       0.046628      -0.125719      -0.065015       0.018853       0.046162              9.089373      12.581582       1.556025      -1.930017       7.174879      -1.747132       7.511658           0.140146
           88              O       3.370948       8.709871       3.003896      -0.502615      39.065043 0.57941439E+03  0.14233592E+05                                 9.326326                            7.614464      -0.070801       2.040422                    0.994326      27.461538      73.672562       0.664447       0.375250      -1.123156      -0.001411       0.042299      -0.011750       0.043924      -0.012507       0.041267       0.027214       0.009080      -0.012725      -0.056010       0.011233       0.044776             10.666683       9.939702      -3.091129       3.825846       9.580926      -4.614454      12.479423           0.142026

******************************************************
Auxiliary information for the entire system
The total spin magnetic moment of the unit cell is   3.855877
The total net atomic charge of the unit cell is   -0.000001
Accuracy of reproducing the electrostatic potential in the unit cell:
  The inner radius (bohr) =    5.0000
  The outer radius (bohr) =   12.0000
  Valid grid points have density less than (e/(bohr^3)) =    0.0001
  The number of valid grid points were=        11780
  The rms potential error without charges in kcal/mol is=      6.80368
  The rms potential error with partial charges in kcal/mol is=      0.85297
  The RRMSE value at monopole order=      0.12537
  The rms potential error with partial charges and cloud penetration in kcal/mol is=      0.81369
  The RRMSE value at monopole order with cloud penetration is=      0.11960
  The rms potential error with partial charges and atomic dipoles in kcal/mol is=      0.80786
  The RRMSE value at dipole order=      0.11874
  The rms potential error with partial charges, atomic dipoles and cloud penetration in kcal/mol is=      0.76140
  The RRMSE value at dipole order with cloud penetration=      0.11191

******************************************************
The electron densities and ab initio electrostatic potential were computed in VASP using the PBE functional and
projector augmented wave method. See the main text of the journal article for a description of computational details.
The atomic charges, dipoles, and quadrupoles were computed with the DDEC6 method as described in
(a) T. A. Manz and N. Gabaldon Limas, RSC Adv. 6 (2016) 47771-47801 DOI: 10.1039/c6ra04656h
(b) N. Gabaldon Limas and T. A. Manz, RSC Adv. 8 (2018) 2678-2707 DOI: 10.1039/c7ra11829e.
For each atom in the material, the electron cloud parameters were fit to the spherically averaged atom-in-material
electron density using radial positions for which this density was between 10^-4 and 10^-2 electrons per cubic bohr.
The polarizabilities, dispersion coefficients, and quantum Drude oscillator (QDO) parameters were fit using the MCLF method.
The magnetic structure of the system was optimized in VASP from the default ferromagnetic initial guess using spin polarization.
The atomic spin moments (ASMs) were computed on this optimized magnetic structure using the DDEC6 partition as inputs
to the method of T. A. Manz and D. S. Sholl, J. Chem. Theory Comput. 7 (2011) 4146-4164 DOI: 10.1021/ct200539n.
The RMSE and RRMSE were computed using a uniform grid with Ewald summation.
