# Supplementary material for: A collection of forcefield precursors for metal–organic frameworks
Source: RSC Adv. 2019 Nov 13;9(63):36492–507. doi: 10.1039/c9ra07327b (PMC9075174; doi:10.1039/c9ra07327b)
Supplement: RA-009-C9RA07327B-s4874 [file RA-009-C9RA07327B-s4874.xyz]

   64
jmolscript: load "" {1 1 1} spacegroup "x,y,z" unitcell [{      9.673900     0.000000     0.000000 }, {     -4.520735    10.032386     0.000000 }, {     -0.201615    -3.334659    11.058709 }]
Er     0.223050     9.114315     2.803714     2.070880
Er     3.014605     3.158043     3.649263     2.114425
Er     4.728500    -2.416588     8.254995     2.070881
Er     1.936945     3.539684     7.409446     2.114424
H      8.105873     2.025793     3.811937     0.136962
H     -0.077494     1.497337     1.761652     0.130743
H     -0.981879     0.214270     6.535697     0.131201
H     -3.154323     4.671934     7.246772     0.136962
H      5.029044     5.200390     9.297057     0.130742
H      5.933429     6.483457     4.523012     0.131201
C      5.730680     1.199249     4.347179     0.652737
C      6.492791     2.334451     4.977525    -0.035999
C      7.781892     2.557767     4.503106    -0.092698
C      6.026928     3.145635     6.030314    -0.035020
C      4.670186     2.994338     6.645178     0.615362
C      2.431500     0.924373     1.236364     0.715004
C      1.177742     0.476352     0.562888    -0.048205
C     -0.048732     0.894119     1.053895    -0.120994
C     -3.492316     6.265230    10.550008    -0.020752
C     -2.163584     5.907874     9.921874     0.653182
C      1.255232     0.906562     5.430932     0.689915
C      0.585310    -0.458461     5.489543    -0.042025
C     -0.625373    -0.542521     6.127631    -0.111158
C     -3.391769     8.439078     4.884632    -0.002003
C     -2.048057     8.457244     4.228850     0.611737
C     -0.779130     5.498478     6.711530     0.652738
C     -1.541241     4.363276     6.081184    -0.035999
C     -2.830342     4.139960     6.555603    -0.092699
C     -1.075378     3.552092     5.028395    -0.035022
C      0.281364     3.703389     4.413531     0.615362
C      2.520050     5.773354     9.822345     0.715005
C      3.773808     6.221375    10.495821    -0.048207
C      5.000282     5.803608    10.004814    -0.120979
C      8.443866     0.432497     0.508701    -0.020740
C      7.115134     0.789853     1.136835     0.653181
C      3.696318     5.791165     5.627777     0.689914
C      4.366240     7.156188     5.569166    -0.042026
C      5.576923     7.240248     4.931078    -0.111157
C      8.343319    -1.741351     6.174077    -0.002002
C      6.999607    -1.759517     6.829859     0.611737
O      6.230299     0.063634     4.406896    -0.573616
O      4.656631     1.407021     3.684762    -0.743738
O      3.665737     2.702093     5.900927    -0.771237
O      4.512504     3.235477     7.848366    -0.556551
O      3.339474     0.081791     1.398927    -0.671883
O      2.499971     2.122261     1.652171    -0.712072
O     -1.478963     6.873974     9.509384    -0.764504
O     -1.859019     4.704558     9.806863    -0.564332
O      1.141121     1.587003     6.498097    -0.728490
O      1.787871     1.274172     4.364872    -0.608013
O      3.446026    -0.958015     4.777362    -0.677287
O     -1.870864     7.881781     3.129615    -0.641581
O     -1.278749     6.634093     6.651813    -0.573616
O      0.294919     5.290706     7.373947    -0.743739
O      1.285813     3.995634     5.157782    -0.771236
O      0.439046     3.462250     3.210343    -0.556551
O      1.612076     6.615936     9.659782    -0.671882
O      2.451579     4.575466     9.406538    -0.712072
O      6.430513    -0.176247     1.549325    -0.764505
O      6.810569     1.993169     1.251846    -0.564331
O      3.810429     5.110724     4.560612    -0.728490
O      3.163679     5.423555     6.693837    -0.608013
O      1.505524     7.655742     6.281347    -0.677287
O      6.822414    -1.184054     7.929094    -0.641582

The following XYZ coordinates are in angstroms. Other properties are in atomic units.
The sperically averaged electron density of each atom fit to a function of the form exp(a - br)
eigen_1, eigen_2 and eigen_3 are the three eigenvalues of traceless quadrupole moment tensor
  atom number  atomic symbol              X              Y              Z     net charge C6 coefficient C8 coefficient C10 coefficient fluctuating dipole atomic polarizability isotropic forcefield polarizability              a              b squared Pearson coefficient          <r^3>          <r^4>         wp_QDO          m_QDO          q_QDO       dipole_x       dipole_y       dipole_z         dipole            Qxy            Qxz            Qyz     Q(x^2-y^2)  Q(3z^2 - R^2)        eigen_1        eigen_2        eigen_3 static polarizability      alpha(xx)      alpha(xy)      alpha(xz)      alpha(yy)      alpha(yz)      alpha(zz) atomic spin moment
            1             Er       0.223050       9.114315       2.803714       2.070880      78.528786 0.16986883E+04  0.50042184E+05                                12.137497                           11.103158       2.179355       2.479766                    0.999979      67.029304     148.097595       0.763964       0.272151      -1.328010       0.020585      -0.024774      -0.047181       0.057128      -0.164995       0.041688       0.060331      -0.194420      -0.056958      -0.205739       0.000037       0.205703             13.160047      15.937031       2.423210      -2.228499      10.258724      -1.839049      13.284385           0.000019
            2             Er       3.014605       3.158043       3.649263       2.114425      85.143797 0.18111649E+04  0.54026733E+05                                12.716349                           11.422635       2.241322       2.500861                    0.999945      66.398683     145.931691       0.760063       0.270151      -1.335167       0.034555       0.007155      -0.026822       0.044324       0.031616      -0.044303      -0.146749      -0.019937      -0.032609      -0.146047      -0.020188       0.166235             13.980943      13.830790       0.454888       0.931617      15.381191       3.660382      12.730847          -0.000017
            3             Er       4.728500      -2.416588       8.254995       2.070881      78.528636 0.16986845E+04  0.50042039E+05                                12.137477                           11.103142       2.179358       2.479767                    0.999979      67.029284     148.097483       0.763965       0.272151      -1.328011      -0.020584       0.024773       0.047177       0.057124      -0.164996       0.041688       0.060332      -0.194421      -0.056961      -0.205741       0.000036       0.205705             13.160023      15.937003       2.423209      -2.228490      10.258707      -1.839042      13.284359           0.000020
            4             Er       1.936945       3.539684       7.409446       2.114424      85.143896 0.18111680E+04  0.54026848E+05                                12.716359                           11.422645       2.241323       2.500861                    0.999945      66.398730     145.931841       0.760062       0.270151      -1.335167      -0.034555      -0.007156       0.026824       0.044326       0.031617      -0.044303      -0.146750      -0.019937      -0.032609      -0.146048      -0.020188       0.166236             13.980953      13.830800       0.454885       0.931612      15.381205       3.660379      12.730852          -0.000016
            5              H       8.105873       2.025793       3.811937       0.136962       0.866734 0.61773470E+01  0.57828617E+02                                 1.601874                            1.531344      -1.117708       2.373200                    0.996229       3.508191      10.141320       0.459611       1.423556      -0.678601       0.013838      -0.022969      -0.033077       0.042582      -0.001472      -0.005657       0.012696      -0.003850      -0.004939      -0.013337      -0.001558       0.014895              1.638519       1.531895      -0.102928      -0.211114       1.595905       0.389880       1.787756           0.000007
            6              H      -0.077494       1.497337       1.761652       0.130743       0.955544 0.66833877E+01  0.63867889E+02                                 1.711473                            1.592794      -1.282234       2.287906                    0.994078       3.657936      10.715560       0.450263       1.423489      -0.677990      -0.000993       0.030003       0.025183       0.039184       0.000814      -0.002563       0.005858       0.001045       0.008098      -0.006671      -0.000395       0.007066              1.777275       1.518412      -0.017006      -0.009039       1.701060       0.575922       2.112354           0.000007
            7              H      -0.981879       0.214270       6.535697       0.131201       1.079293 0.81946085E+01  0.81427239E+02                                 1.783813                            1.711663      -1.123424       2.365395                    0.995800       3.530590      10.143606       0.459753       1.340725      -0.696472      -0.015572       0.030763       0.022939       0.041413      -0.004992      -0.008767       0.009353      -0.006153      -0.012750      -0.012767      -0.003105       0.015872              1.804939       1.698276      -0.209248      -0.159192       2.203915       0.194668       1.512627           0.000020
            8              H      -3.154323       4.671934       7.246772       0.136962       0.866736 0.61773571E+01  0.57828734E+02                                 1.601875                            1.531345      -1.117708       2.373199                    0.996229       3.508193      10.141328       0.459611       1.423556      -0.678601      -0.013838       0.022969       0.033077       0.042582      -0.001472      -0.005657       0.012696      -0.003850      -0.004939      -0.013337      -0.001559       0.014896              1.638520       1.531896      -0.102928      -0.211114       1.595906       0.389881       1.787758           0.000007
            9              H       5.029044       5.200390       9.297057       0.130742       0.955548 0.66834162E+01  0.63868203E+02                                 1.711475                            1.592795      -1.282230       2.287908                    0.994078       3.657935      10.715546       0.450264       1.423485      -0.677990       0.000993      -0.030004      -0.025183       0.039184       0.000814      -0.002564       0.005858       0.001045       0.008097      -0.006670      -0.000395       0.007066              1.777278       1.518411      -0.017006      -0.009039       1.701064       0.575926       2.112360           0.000007
           10              H       5.933429       6.483457       4.523012       0.131201       1.079294 0.81946104E+01  0.81427205E+02                                 1.783808                            1.711659      -1.123425       2.365395                    0.995800       3.530585      10.143565       0.459756       1.340718      -0.696474       0.015572      -0.030763      -0.022939       0.041413      -0.004992      -0.008767       0.009353      -0.006153      -0.012749      -0.012767      -0.003105       0.015872              1.804935       1.698272      -0.209248      -0.159191       2.203909       0.194667       1.512624           0.000021
           11              C       5.730680       1.199249       4.347179       0.652737      21.558485 0.24089245E+03  0.49979814E+04                                 7.420898                            5.694061      -0.401666       1.938496                    0.998137      22.529196      65.510166       0.584901       0.504722      -0.991561      -0.037016      -0.035534      -0.018149       0.054427       0.006230      -0.100439      -0.046535       0.110129       0.205362      -0.107438      -0.047186       0.154624              8.570723       9.660547       0.934899       2.682729      10.102953       1.739358       5.948669           0.000016
           12              C       6.492791       2.334451       4.977525      -0.035999      38.738618 0.45956707E+03  0.10888480E+05                                 9.941427                            7.154670       0.047620       2.024707                    0.998946      27.438405      77.618459       0.618908       0.417697      -1.069921       0.027256       0.014725       0.015361       0.034579      -0.010687       0.005643      -0.026437      -0.012022       0.025379      -0.023245      -0.011389       0.034634             12.000230      14.450168       3.245082      -0.662140      12.486268       4.921696       9.064254           0.000002
           13              C       7.781892       2.557767       4.503106      -0.092698      34.965179 0.44768799E+03  0.10674361E+05                                 9.575051                            7.271595      -0.185024       1.929834                    0.997913      29.420671      87.075704       0.579995       0.442910      -1.040871      -0.008203       0.022749       0.006529       0.025049      -0.023938       0.004378      -0.024793      -0.036339       0.063325      -0.041556      -0.003221       0.044777             11.176606      15.677994       3.813643      -0.702353      10.075989       3.020090       7.775836          -0.000013
           14              C       6.026928       3.145635       6.030314      -0.035020      37.975348 0.45187184E+03  0.10660858E+05                                 9.800024                            7.086383       0.120063       2.047283                    0.999274      27.376308      77.274078       0.622965       0.416740      -1.070555       0.044013       0.002158       0.001698       0.044098      -0.007490       0.015779      -0.013375      -0.017146       0.032945      -0.021731      -0.006273       0.028005             11.781246      16.232178       1.957991      -2.265507      10.429345       3.800057       8.682216           0.000003
           15              C       4.670186       2.994338       6.645178       0.615362      22.152742 0.25258005E+03  0.52758018E+04                                 7.383762                            5.718872      -0.173379       1.995444                    0.999217      22.838897      65.527862       0.603898       0.485571      -1.006341      -0.044600      -0.031049       0.004709       0.054547      -0.000241       0.041897      -0.005655      -0.224954      -0.171573      -0.114546      -0.026698       0.141243              8.398232      11.926748       0.748631      -0.487021       5.070329       1.296332       8.197620           0.000022
           16              C       2.431500       0.924373       1.236364       0.715004      21.004126 0.23094125E+03  0.47547812E+04                                 7.409292                            5.659555      -0.525063       1.909535                    0.998052      22.048946      64.464930       0.571983       0.520109      -0.981343       0.069223       0.028442       0.018807       0.077165       0.001893      -0.085285      -0.033845       0.009234       0.153892      -0.083505      -0.030273       0.113778              8.479664      10.244512      -0.016244       3.098766       7.723619       2.117456       7.470859           0.000009
           17              C       1.177742       0.476352       0.562888      -0.048205      39.932544 0.45289993E+03  0.10704324E+05                                10.197755                            7.116940       0.058445       2.028796                    0.999195      27.535781      78.106789       0.617922       0.419388      -1.067549      -0.048059      -0.009877      -0.014582       0.051185      -0.005884      -0.001871      -0.018187      -0.062429      -0.044705      -0.026270      -0.018363       0.044634             12.562512      17.227715       0.373127       2.138063       7.440943       4.485734      13.018876          -0.000002
           18              C      -0.048732       0.894119       1.053895      -0.120994      36.063814 0.44158832E+03  0.10479035E+05                                 9.654006                            7.131429      -0.029085       1.969551                    0.999132      29.667316      87.220544       0.597634       0.431884      -1.048835       0.005861      -0.002750      -0.027608       0.028357       0.001425      -0.001836      -0.015254      -0.083714       0.012974      -0.044098      -0.001310       0.045408             11.263496      16.746215       0.173476       0.890867       6.856162       3.417551      10.188112          -0.000013
           19              C      -3.492316       6.265230      10.550008      -0.020752      40.022896 0.45209291E+03  0.10673750E+05                                10.188809                            7.105179      -0.050497       1.990583                    0.999035      27.403915      77.530916       0.619531       0.418749      -1.068630      -0.042220      -0.000709       0.020099       0.046766       0.001733       0.002595      -0.033079      -0.069453      -0.014945      -0.033195      -0.022158       0.055354             12.500617      17.755327      -0.042892      -0.955173       7.283361       4.238001      12.463162          -0.000008
           20              C      -2.163584       5.907874       9.921874       0.653182      20.777689 0.24698899E+03  0.51484841E+04                                 7.246047                            5.776626      -0.480330       1.911533                    0.998023      22.575948      65.462452       0.579965       0.506643      -0.992180       0.065345       0.024054      -0.029250       0.075526       0.018182       0.076168       0.018700       0.047212       0.227097      -0.068717      -0.053933       0.122650              8.058751      10.032414      -0.528395      -3.311252       7.432979       0.696236       6.710859           0.000008
           21              C       1.255232       0.906562       5.430932       0.689915      20.483129 0.23725330E+03  0.49034017E+04                                 7.231732                            5.687662      -0.510214       1.911910                    0.997346      22.126616      64.198582       0.579608       0.511313      -0.988427       0.034021       0.065059       0.010820       0.074210      -0.065228       0.032002      -0.013216       0.135538      -0.085597      -0.079796      -0.036791       0.116587              8.321707       6.470396       2.976456      -1.423531      11.364456       0.197772       7.130268           0.000014
           22              C       0.585310      -0.458461       5.489543      -0.042025      37.941485 0.44763874E+03  0.10532121E+05                                 9.803850                            7.038696       0.126035       2.048669                    0.999269      27.336082      76.958402       0.627234       0.415038      -1.072062      -0.024530      -0.035964       0.007128       0.044112      -0.003309       0.016508       0.002073       0.014862       0.118216      -0.028398      -0.015846       0.044245             12.004530      12.828366       3.360512      -3.287834      16.748623       0.105548       6.436600          -0.000007
           23              C      -0.625373      -0.542521       6.127631      -0.111158      34.622257 0.43300777E+03  0.10234538E+05                                 9.422765                            7.073715      -0.140771       1.935323                    0.999004      29.592408      87.088246       0.598002       0.433342      -1.046989       0.005153      -0.018231      -0.001829       0.019033      -0.017036       0.018298       0.010695       0.000900       0.123061      -0.042592      -0.004023       0.046615             11.125224      13.591954       4.044235      -3.344148      13.555280      -0.860870       6.228439          -0.000007
           24              C      -3.391769       8.439078       4.884632      -0.002003      37.341581 0.43813745E+03  0.10268827E+05                                 9.771885                            7.029588      -0.067475       1.997097                    0.998772      26.898764      75.952428       0.617895       0.422942      -1.065419      -0.029409      -0.009639       0.013394       0.033722      -0.001244       0.021840       0.001897       0.004852       0.111657      -0.024844      -0.020198       0.045042             11.823532      14.937386       2.597317      -4.243018      13.664229      -0.143487       6.868982          -0.000002
           25              C      -2.048057       8.457244       4.228850       0.611737      21.641162 0.26161831E+03  0.55105032E+04                                 7.312392                            5.838665      -0.321523       1.947086                    0.998996      23.019493      66.231386       0.595104       0.488641      -1.005182       0.031063      -0.013212      -0.007148       0.034504      -0.023539       0.060706      -0.051323      -0.170090      -0.035976      -0.115054      -0.007939       0.122992              8.183661      11.343576       1.701306      -2.123702       5.704682       0.598549       7.502727           0.000021
           26              C      -0.779130       5.498478       6.711530       0.652738      21.558468 0.24089220E+03  0.49979753E+04                                 7.420896                            5.694060      -0.401666       1.938496                    0.998137      22.529187      65.510143       0.584901       0.504722      -0.991561       0.037016       0.035534       0.018149       0.054427       0.006230      -0.100439      -0.046535       0.110128       0.205360      -0.107437      -0.047186       0.154623              8.570721       9.660544       0.934901       2.682728      10.102951       1.739358       5.948667           0.000017
           27              C      -1.541241       4.363276       6.081184      -0.035999      38.738617 0.45956697E+03  0.10888478E+05                                 9.941430                            7.154671       0.047619       2.024707                    0.998946      27.438404      77.618472       0.618908       0.417697      -1.069921      -0.027257      -0.014725      -0.015360       0.034579      -0.010687       0.005642      -0.026438      -0.012024       0.025378      -0.023245      -0.011389       0.034635             12.000233      14.450172       3.245084      -0.662140      12.486272       4.921698       9.064256           0.000003
           28              C      -2.830342       4.139960       6.555603      -0.092699      34.965220 0.44768854E+03  0.10674378E+05                                 9.575061                            7.271601      -0.185023       1.929835                    0.997913      29.420692      87.075804       0.579995       0.442910      -1.040871       0.008203      -0.022751      -0.006528       0.025050      -0.023937       0.004377      -0.024793      -0.036341       0.063326      -0.041557      -0.003221       0.044778             11.176619      15.678016       3.813649      -0.702353      10.076000       3.020093       7.775842          -0.000013
           29              C      -1.075378       3.552092       5.028395      -0.035022      37.975404 0.45187265E+03  0.10660881E+05                                 9.800032                            7.086389       0.120062       2.047282                    0.999274      27.376335      77.274166       0.622965       0.416740      -1.070555      -0.044013      -0.002159      -0.001697       0.044098      -0.007490       0.015779      -0.013374      -0.017147       0.032945      -0.021731      -0.006273       0.028003             11.781255      16.232189       1.957990      -2.265512      10.429353       3.800061       8.682224           0.000000
           30              C       0.281364       3.703389       4.413531       0.615362      22.152701 0.25257947E+03  0.52757865E+04                                 7.383752                            5.718865      -0.173376       1.995445                    0.999217      22.838872      65.527763       0.603899       0.485571      -1.006342       0.044599       0.031050      -0.004708       0.054547      -0.000240       0.041896      -0.005656      -0.224954      -0.171573      -0.114545      -0.026698       0.141243              8.398220      11.926727       0.748630      -0.487020       5.070322       1.296331       8.197611           0.000023
           31              C       2.520050       5.773354       9.822345       0.715005      21.004117 0.23094123E+03  0.47547794E+04                                 7.409282                            5.659550      -0.525055       1.909538                    0.998052      22.048925      64.464800       0.571984       0.520108      -0.981344      -0.069222      -0.028442      -0.018808       0.077165       0.001892      -0.085285      -0.033845       0.009234       0.153886      -0.083505      -0.030272       0.113777              8.479650      10.244481      -0.016242       3.098760       7.723615       2.117456       7.470853           0.000010
           32              C       3.773808       6.221375      10.495821      -0.048207      39.932625 0.45290128E+03  0.10704363E+05                                10.197767                            7.116951       0.058446       2.028797                    0.999195      27.535811      78.106875       0.617921       0.419388      -1.067549       0.048058       0.009877       0.014582       0.051184      -0.005885      -0.001871      -0.018187      -0.062432      -0.044709      -0.026271      -0.018365       0.044636             12.562524      17.227713       0.373132       2.138073       7.440954       4.485746      13.018906           0.000002
           33              C       5.000282       5.803608      10.004814      -0.120979      36.063166 0.44157939E+03  0.10478762E+05                                 9.653862                            7.131335      -0.029048       1.969566                    0.999132      29.667008      87.219159       0.597642       0.431881      -1.048838      -0.005861       0.002748       0.027609       0.028358       0.001425      -0.001836      -0.015255      -0.083717       0.012967      -0.044098      -0.001312       0.045411             11.263316      16.745895       0.173468       0.890839       6.856079       3.417511      10.187973          -0.000018
           34              C       8.443866       0.432497       0.508701      -0.020740      40.022867 0.45209192E+03  0.10673725E+05                                10.188820                            7.105180      -0.050509       1.990580                    0.999034      27.403892      77.530963       0.619530       0.418750      -1.068629       0.042221       0.000708      -0.020098       0.046765       0.001733       0.002595      -0.033079      -0.069452      -0.014940      -0.033196      -0.022158       0.055353             12.500635      17.755371      -0.042886      -0.955164       7.283366       4.238001      12.463169          -0.000011
           35              C       7.115134       0.789853       1.136835       0.653181      20.777708 0.24698918E+03  0.51484912E+04                                 7.246060                            5.776634      -0.480337       1.911530                    0.998023      22.575996      65.462700       0.579964       0.506644      -0.992179      -0.065346      -0.024054       0.029250       0.075526       0.018182       0.076168       0.018700       0.047214       0.227099      -0.068717      -0.053933       0.122651              8.058768      10.032447      -0.528396      -3.311260       7.432988       0.696237       6.710870           0.000005
           36              C       3.696318       5.791165       5.627777       0.689914      20.483153 0.23725360E+03  0.49034100E+04                                 7.231739                            5.687666      -0.510218       1.911909                    0.997346      22.126639      64.198681       0.579608       0.511313      -0.988427      -0.034021      -0.065059      -0.010820       0.074210      -0.065228       0.032002      -0.013216       0.135538      -0.085599      -0.079796      -0.036791       0.116587              8.321716       6.470401       2.976459      -1.423531      11.364473       0.197775       7.130273           0.000013
           37              C       4.366240       7.156188       5.569166      -0.042026      37.941590 0.44764009E+03  0.10532161E+05                                 9.803869                            7.038708       0.126032       2.048667                    0.999269      27.336130      76.958588       0.627234       0.415038      -1.072062       0.024529       0.035964      -0.007129       0.044112      -0.003309       0.016507       0.002073       0.014861       0.118215      -0.028398      -0.015846       0.044244             12.004554      12.828388       3.360520      -3.287839      16.748664       0.105550       6.436610          -0.000004
           38              C       5.576923       7.240248       4.931078      -0.111157      34.622249 0.43300767E+03  0.10234533E+05                                 9.422759                            7.073711      -0.140769       1.935323                    0.999004      29.592411      87.088210       0.598003       0.433342      -1.046989      -0.005154       0.018231       0.001828       0.019034      -0.017036       0.018298       0.010696       0.000899       0.123059      -0.042592      -0.004022       0.046614             11.125215      13.591944       4.044231      -3.344144      13.555268      -0.860869       6.228434          -0.000011
           39              C       8.343319      -1.741351       6.174077      -0.002002      37.341573 0.43813724E+03  0.10268821E+05                                 9.771887                            7.029589      -0.067475       1.997097                    0.998772      26.898759      75.952438       0.617895       0.422942      -1.065418       0.029409       0.009639      -0.013394       0.033722      -0.001244       0.021840       0.001897       0.004851       0.111659      -0.024844      -0.020198       0.045042             11.823535      14.937387       2.597314      -4.243022      13.664234      -0.143484       6.868986          -0.000005
           40              C       6.999607      -1.759517       6.829859       0.611737      21.641141 0.26161800E+03  0.55104963E+04                                 7.312390                            5.838663      -0.321520       1.947087                    0.998996      23.019509      66.231477       0.595104       0.488642      -1.005181      -0.031063       0.013212       0.007148       0.034504      -0.023539       0.060706      -0.051323      -0.170089      -0.035976      -0.115054      -0.007939       0.122992              8.183659      11.343571       1.701304      -2.123701       5.704680       0.598550       7.502726           0.000023
           41              O       6.230299       0.063634       4.406896      -0.573616      34.775549 0.57872076E+03  0.14165697E+05                                 8.468367                            7.498527       0.291474       2.149729                    0.994445      27.787412      73.619343       0.686789       0.364346      -1.135189       0.041694       0.028076       0.057074       0.076054      -0.035789      -0.077625      -0.051482      -0.020945       0.058764      -0.112601       0.027233       0.085369              9.076994       8.196425      -2.363430       1.214733      12.665275      -0.852989       6.369284          -0.000005
           42              O       4.656631       1.407021       3.684762      -0.743738      52.044877 0.90097363E+03  0.24759067E+05                                11.294721                            9.511886      -0.282115       1.889073                    0.996786      32.924180      93.960937       0.591877       0.376576      -1.120188       0.029336      -0.021756       0.042133       0.055759       0.016143      -0.010207      -0.037857       0.160640       0.178478      -0.119240       0.044123       0.075117             12.739934      18.712814      -1.136416       4.296463       9.309404       1.244546      10.197585          -0.000010
           43              O       3.665737       2.702093       5.900927      -0.771237      53.214027 0.91288104E+03  0.25177246E+05                                11.474623                            9.575985      -0.200715       1.910266                    0.997541      33.247521      95.160224       0.589560       0.376690      -1.119726       0.072095      -0.078462       0.020825       0.108571       0.002092       0.063031       0.000896      -0.100441      -0.262857      -0.121992       0.027884       0.094108             13.172593      19.080600       2.800901       4.395233      10.196434       2.623074      10.240745          -0.000005
           44              O       4.512504       3.235477       7.848366      -0.556551      30.853224 0.48689027E+03  0.11441634E+05                                 7.786548                            6.839784       0.569801       2.228683                    0.997753      27.647535      72.337926       0.723376       0.360317      -1.135606       0.083370       0.018162       0.020470       0.087746      -0.029415       0.007890       0.015657      -0.193760       0.170636      -0.130235       0.048873       0.081362              8.207924       6.571655      -0.449733      -0.934473       6.228402       2.037609      11.823716           0.000013
           45              O       3.339474       0.081791       1.398927      -0.671883      43.424749 0.72381284E+03  0.18791619E+05                                 9.948778                            8.478039      -0.041934       2.010203                    0.994924      30.019876      82.702258       0.633538       0.372388      -1.125688      -0.043439       0.059369      -0.080997       0.109417      -0.015954      -0.062416      -0.027570       0.005497       0.099520      -0.072889      -0.005491       0.078380             10.913526      14.375075      -3.699704       3.404411       8.054336      -0.970659      10.311168          -0.000009
           46              O       2.499971       2.122261       1.652171      -0.712072      40.975166 0.65402222E+03  0.16590743E+05                                 9.522704                            8.009712       0.166151       2.060653                    0.996143      30.673336      84.124072       0.656387       0.367852      -1.126691      -0.036423      -0.054948      -0.088847       0.110633      -0.008058      -0.050664      -0.022405      -0.051892       0.052135      -0.069628       0.014879       0.054750             10.391425       7.285572       1.041580       1.189450      12.719271       4.868238      11.169431           0.000020
           47              O      -1.478963       6.873974       9.509384      -0.764504      44.726212 0.73435280E+03  0.19161616E+05                                10.089723                            8.465314       0.096432       2.017106                    0.998337      31.932269      88.604883       0.641455       0.365942      -1.129000      -0.074521      -0.098067       0.080527       0.147157       0.036393       0.045182       0.009902       0.043002       0.161285      -0.071012      -0.012577       0.083589             11.217051      13.923604       3.441369      -5.471025       8.192854      -1.833732      11.534694          -0.000016
           48              O      -1.859019       4.704558       9.806863      -0.564332      27.939400 0.47437753E+03  0.11070286E+05                                 7.185150                            6.698776       0.723847       2.266872                    0.998080      27.918603      72.686490       0.739900       0.354730      -1.140565      -0.000561       0.012993      -0.006807       0.014679      -0.007918       0.074647       0.017755      -0.126003       0.103548      -0.118397       0.041894       0.076503              7.231210       6.025923      -1.680119      -0.656736       9.362501       1.261524       6.305205          -0.000014
           49              O       1.141121       1.587003       6.498097      -0.728490      39.325535 0.66959708E+03  0.17064826E+05                                 9.227390                            8.068555       0.206811       2.065909                    0.997404      30.903197      84.606823       0.659187       0.364594      -1.130605      -0.030259      -0.072741      -0.069061       0.104768      -0.041261       0.003156       0.022149       0.074582      -0.008918      -0.062017       0.004256       0.057760             10.090707       7.121958       1.806125       0.452872      13.870256       4.171914       9.279909           0.000006
           50              O       1.787871       1.274172       4.364872      -0.608013      39.384182 0.68960847E+03  0.17664783E+05                                 9.300412                            8.290297      -0.129553       2.004294                    0.993060      28.879814      78.687258       0.639781       0.373739      -1.126162      -0.014724      -0.052937       0.021369       0.058955      -0.056339       0.021026      -0.019138       0.122588       0.065959      -0.095166       0.011397       0.083769              9.995924       9.424638       2.034680      -2.957837      10.017167      -2.068973      10.545968          -0.000015
           51              O       3.446026      -0.958015       4.777362      -0.677287      40.580743 0.72464108E+03  0.18816337E+05                                 9.497688                            8.470609       0.077849       2.032660                    0.996003      30.610370      84.304547       0.635267       0.371311      -1.126633      -0.051494       0.014972       0.063601       0.083192       0.041134       0.074920      -0.013450      -0.072494      -0.199870      -0.122316       0.031029       0.091287             10.313788      14.280009       3.627352       0.967092       9.329763      -0.106957       7.331594          -0.000002
           52              O      -1.870864       7.881781       3.129615      -0.641581      29.583621 0.51428408E+03  0.12229381E+05                                 7.421160                            6.935084       0.726413       2.251995                    0.999030      28.782532      75.301280       0.734468       0.350697      -1.145420      -0.106944      -0.035943       0.007293       0.113058      -0.023248       0.019818      -0.008143      -0.167435       0.207615      -0.123279       0.047433       0.075846              7.477192       6.164711       0.173699      -1.413369       6.398334       0.961031       9.868531          -0.000008
           53              O      -1.278749       6.634093       6.651813      -0.573616      34.775602 0.57872186E+03  0.14165731E+05                                 8.468376                            7.498534       0.291474       2.149728                    0.994445      27.787438      73.619436       0.686788       0.364346      -1.135189      -0.041693      -0.028076      -0.057075       0.076053      -0.035789      -0.077625      -0.051482      -0.020946       0.058765      -0.112601       0.027232       0.085369              9.077004       8.196435      -2.363432       1.214734      12.665290      -0.852988       6.369288          -0.000005
           54              O       0.294919       5.290706       7.373947      -0.743739      52.044918 0.90097454E+03  0.24759099E+05                                11.294727                            9.511891      -0.282115       1.889073                    0.996786      32.924198      93.961005       0.591877       0.376576      -1.120188      -0.029336       0.021756      -0.042133       0.055760       0.016144      -0.010207      -0.037857       0.160640       0.178476      -0.119240       0.044122       0.075117             12.739940      18.712819      -1.136414       4.296465       9.309413       1.244549      10.197589          -0.000011
           55              O       1.285813       3.995634       5.157782      -0.771236      53.213923 0.91287870E+03  0.25177165E+05                                11.474611                            9.575975      -0.200716       1.910266                    0.997541      33.247473      95.160055       0.589560       0.376690      -1.119726      -0.072095       0.078462      -0.020825       0.108571       0.002093       0.063031       0.000896      -0.100441      -0.262856      -0.121992       0.027884       0.094108             13.172578      19.080574       2.800900       4.395231      10.196423       2.623073      10.240738          -0.000004
           56              O       0.439046       3.462250       3.210343      -0.556551      30.853381 0.48689338E+03  0.11441727E+05                                 7.786581                            6.839812       0.569791       2.228680                    0.997753      27.647583      72.338152       0.723374       0.360318      -1.135606      -0.083370      -0.018162      -0.020468       0.087746      -0.029415       0.007890       0.015658      -0.193763       0.170625      -0.130234       0.048870       0.081364              8.207960       6.571683      -0.449736      -0.934478       6.228428       2.037621      11.823769           0.000011
           57              O       1.612076       6.615936       9.659782      -0.671882      43.424758 0.72381331E+03  0.18791635E+05                                 9.948781                            8.478044      -0.041935       2.010203                    0.994924      30.019878      82.702279       0.633537       0.372388      -1.125688       0.043439      -0.059368       0.080998       0.109418      -0.015953      -0.062417      -0.027570       0.005497       0.099519      -0.072890      -0.005491       0.078381             10.913527      14.375062      -3.699697       3.404415       8.054336      -0.970661      10.311183          -0.000008
           58              O       2.451579       4.575466       9.406538      -0.712072      40.974859 0.65401616E+03  0.16590547E+05                                 9.522648                            8.009668       0.166165       2.060659                    0.996143      30.673245      84.123657       0.656390       0.367851      -1.126692       0.036424       0.054946       0.088849       0.110634      -0.008060      -0.050663      -0.022407      -0.051892       0.052132      -0.069629       0.014879       0.054749             10.391362       7.285522       1.041570       1.189437      12.719203       4.868205      11.169360           0.000020
           59              O       6.430513      -0.176247       1.549325      -0.764505      44.726439 0.73435714E+03  0.19161760E+05                                10.089760                            8.465341       0.096424       2.017103                    0.998337      31.932347      88.605206       0.641454       0.365942      -1.129000       0.074521       0.098069      -0.080526       0.147157       0.036395       0.045183       0.009903       0.043006       0.161290      -0.071015      -0.012576       0.083591             11.217097      13.923670       3.441387      -5.471054       8.192883      -1.833741      11.534738          -0.000017
           60              O       6.810569       1.993169       1.251846      -0.564331      27.939611 0.47438225E+03  0.11070426E+05                                 7.185195                            6.698817       0.723833       2.266867                    0.998080      27.918674      72.686832       0.739897       0.354731      -1.140564       0.000560      -0.012993       0.006808       0.014680      -0.007920       0.074648       0.017757      -0.126006       0.103543      -0.118399       0.041896       0.076503              7.231256       6.025965      -1.680133      -0.656743       9.362558       1.261533       6.305245          -0.000012
           61              O       3.810429       5.110724       4.560612      -0.728490      39.325546 0.66959718E+03  0.17064830E+05                                 9.227392                            8.068555       0.206810       2.065909                    0.997404      30.903202      84.606841       0.659187       0.364594      -1.130605       0.030258       0.072740       0.069062       0.104768      -0.041260       0.003156       0.022150       0.074583      -0.008918      -0.062017       0.004257       0.057761             10.090711       7.121957       1.806124       0.452872      13.870263       4.171919       9.279912           0.000004
           62              O       3.163679       5.423555       6.693837      -0.608013      39.384189 0.68960861E+03  0.17664789E+05                                 9.300415                            8.290299      -0.129556       2.004293                    0.993060      28.879819      78.687288       0.639781       0.373739      -1.126162       0.014723       0.052936      -0.021369       0.058955      -0.056338       0.021026      -0.019138       0.122587       0.065958      -0.095165       0.011396       0.083769              9.995927       9.424641       2.034681      -2.957839      10.017173      -2.068972      10.545968          -0.000015
           63              O       1.505524       7.655742       6.281347      -0.677287      40.580764 0.72464152E+03  0.18816352E+05                                 9.497693                            8.470613       0.077845       2.032658                    0.996003      30.610373      84.304579       0.635267       0.371311      -1.126633       0.051494      -0.014971      -0.063601       0.083192       0.041134       0.074920      -0.013450      -0.072495      -0.199871      -0.122317       0.031029       0.091288             10.313794      14.280014       3.627356       0.967098       9.329768      -0.106952       7.331600          -0.000002
           64              O       6.822414      -1.184054       7.929094      -0.641582      29.584024 0.51429329E+03  0.12229660E+05                                 7.421246                            6.935162       0.726386       2.251984                    0.999030      28.782663      75.301919       0.734461       0.350698      -1.145418       0.106944       0.035943      -0.007294       0.113058      -0.023248       0.019816      -0.008147      -0.167433       0.207613      -0.123278       0.047431       0.075847              7.477280       6.164783       0.173706      -1.413390       6.398405       0.961039       9.868650          -0.000010

******************************************************
Auxiliary information for the entire system
The total spin magnetic moment of the unit cell is   0.000061
The total net atomic charge of the unit cell is   0.000002
Accuracy of reproducing the electrostatic potential in the unit cell:
  The inner radius (bohr) =    5.0000
  The outer radius (bohr) =   12.0000
  Valid grid points have density less than (e/(bohr^3)) =    0.0001
  The number of valid grid points were=        37342
  The rms potential error without charges in kcal/mol is=     16.30593
  The rms potential error with partial charges in kcal/mol is=      1.21586
  The RRMSE value at monopole order=      0.07457
  The rms potential error with partial charges and cloud penetration in kcal/mol is=      1.20892
  The RRMSE value at monopole order with cloud penetration is=      0.07414
  The rms potential error with partial charges and atomic dipoles in kcal/mol is=      0.45177
  The RRMSE value at dipole order=      0.02771
  The rms potential error with partial charges, atomic dipoles and cloud penetration in kcal/mol is=      0.44782
  The RRMSE value at dipole order with cloud penetration=      0.02746

******************************************************
The electron densities and ab initio electrostatic potential were computed in VASP using the PBE functional and
projector augmented wave method. See the main text of the journal article for a description of computational details.
The atomic charges, dipoles, and quadrupoles were computed with the DDEC6 method as described in
(a) T. A. Manz and N. Gabaldon Limas, RSC Adv. 6 (2016) 47771-47801 DOI: 10.1039/c6ra04656h
(b) N. Gabaldon Limas and T. A. Manz, RSC Adv. 8 (2018) 2678-2707 DOI: 10.1039/c7ra11829e.
For each atom in the material, the electron cloud parameters were fit to the spherically averaged atom-in-material
electron density using radial positions for which this density was between 10^-4 and 10^-2 electrons per cubic bohr.
The polarizabilities, dispersion coefficients, and quantum Drude oscillator (QDO) parameters were fit using the MCLF method.
The magnetic structure of the system was optimized in VASP from the default ferromagnetic initial guess using spin polarization.
The atomic spin moments (ASMs) were computed on this optimized magnetic structure using the DDEC6 partition as inputs
to the method of T. A. Manz and D. S. Sholl, J. Chem. Theory Comput. 7 (2011) 4146-4164 DOI: 10.1021/ct200539n.
The RMSE and RRMSE were computed using a uniform grid with Ewald summation.
