# Supplementary material for: A collection of forcefield precursors for metal–organic frameworks
Source: RSC Adv. 2019 Nov 13;9(63):36492–507. doi: 10.1039/c9ra07327b (PMC9075174; doi:10.1039/c9ra07327b)
Supplement: RA-009-C9RA07327B-s4875 [file RA-009-C9RA07327B-s4875.xyz]

   84
jmolscript: load "" {1 1 1} spacegroup "x,y,z" unitcell [{      7.169300     0.000000     0.000000 }, {      0.000000    10.724600     0.000000 }, {      0.000000    -2.123429    17.026098 }]
Tb     3.440906     8.302380     4.312200     2.074721
Tb     7.025556     6.722806     4.200849     2.074722
Tb     3.728394     0.298791    12.713898     2.074722
Tb     0.143744     1.878365    12.825249     2.074723
H      4.907386     9.516791     8.833140     0.133994
H      2.510689     6.170104     7.668555     0.135085
H      1.322736     3.384965    16.706007     0.133994
H      6.095339     8.855081     0.844494     0.135086
H      2.261914    -0.915620     8.192958     0.133995
H      4.658611     2.431067     9.357543     0.135085
H      5.846564     5.216206     0.320091     0.133996
H      1.073961    -0.253910    16.181604     0.135086
C      5.826490     9.565316     8.702039    -0.100584
C      6.323323     9.264095     7.454026    -0.027307
C      0.543433     9.384813     7.251415     0.003353
C      5.366221     8.912014     6.355842     0.629739
C      1.235987     9.056536     5.979566     0.625291
C      2.945148     5.419377     8.003969    -0.108917
C      4.098689     4.959122     7.360382    -0.014187
C      4.739624     3.807765     7.898407     0.010625
C      4.642122     5.778518     6.199202     0.669924
C      5.874524     3.175619     7.188419     0.501852
C      2.241840     3.336441    16.837108    -0.100584
C      2.738673     5.761090     1.059023    -0.027309
C      4.128083     5.640373     1.261634     0.003353
C      1.781571     6.113171     2.157207     0.629739
C      4.820637     5.968649     2.533483     0.625291
C      6.529798     9.605809     0.509080    -0.108917
C      0.514039    10.066063     1.152667    -0.014189
C      1.154974     0.492820     0.614642     0.010617
C      1.057472     9.246668     2.313847     0.669926
C      2.289874     1.124967     1.324630     0.501833
C      1.342810    -0.964145     8.324059    -0.100581
C      0.845977    -0.662924     9.572072    -0.027308
C      6.625867    -0.783642     9.774683     0.003356
C      1.803079    -0.310843    10.670256     0.629739
C      5.933313    -0.455365    11.046532     0.625291
C      4.224152     3.181794     9.022129    -0.108913
C      3.070611     3.642049     9.665716    -0.014189
C      2.429676     4.793406     9.127691     0.010629
C      2.527178     2.822653    10.826896     0.669924
C      1.294776     5.425552     9.837679     0.501854
C      4.927460     5.264730     0.188990    -0.100580
C      4.430627     2.840081    15.967075    -0.027309
C      3.041217     2.960798    15.764464     0.003356
C      5.387729     2.488000    14.868891     0.629739
C      2.348663     2.632522    14.492615     0.625292
C      0.639502    -1.004638    16.517018    -0.108912
C      6.655261    -1.464892    15.873431    -0.014189
C      6.014326     8.108351    16.411456     0.010620
C      6.111828    -0.645497    14.712251     0.669927
C      4.879426     7.476204    15.701468     0.501833
O      4.130234     9.008168     6.573776    -0.585160
O      5.804265     8.498793     5.249146    -0.732142
O      1.376506     7.824465     5.616910    -0.753871
O      1.807381     9.989227     5.363221    -0.545224
O      3.791126     6.335114     5.511348    -0.644391
O      5.887429     5.826192     6.074912    -0.656694
O      5.874524     2.987899     5.967647    -0.320974
O      6.853851     2.757265     7.963106    -0.295144
O      0.545584     6.017018     1.939273    -0.585160
O      2.219615     6.526393     3.263903    -0.732143
O      4.961156     7.200720     2.896139    -0.753871
O      5.392031     5.035958     3.149828    -0.545225
O      0.206476     8.690071     3.001701    -0.644392
O      2.302779     9.198993     2.438137    -0.656695
O      2.289874     1.312687     2.545402    -0.320957
O      3.269201     1.543321     0.549943    -0.295129
O      3.039066    -0.406997    10.452322    -0.585160
O      1.365035     0.102378    11.776952    -0.732142
O      5.792794     0.776706    11.409188    -0.753872
O      5.361919    -1.388056    11.662877    -0.545224
O      3.378174     2.266057    11.514750    -0.644391
O      1.281871     2.774979    10.951186    -0.656693
O      1.294776     5.613272    11.058451    -0.320976
O      0.315449     5.843906     9.062992    -0.295143
O      6.623716     2.584153    15.086825    -0.585160
O      4.949685     2.074778    13.762195    -0.732143
O      2.208144     1.400451    14.129959    -0.753870
O      1.777269     3.565213    13.876270    -0.545225
O      6.962824    -0.088900    14.024397    -0.644392
O      4.866521    -0.597822    14.587961    -0.656694
O      4.879426     7.288484    14.480696    -0.320968
O      3.900099     7.057850    16.476155    -0.295114

The following XYZ coordinates are in angstroms. Other properties are in atomic units.
The sperically averaged electron density of each atom fit to a function of the form exp(a - br)
eigen_1, eigen_2 and eigen_3 are the three eigenvalues of traceless quadrupole moment tensor
  atom number  atomic symbol              X              Y              Z     net charge C6 coefficient C8 coefficient C10 coefficient fluctuating dipole atomic polarizability isotropic forcefield polarizability              a              b squared Pearson coefficient          <r^3>          <r^4>         wp_QDO          m_QDO          q_QDO       dipole_x       dipole_y       dipole_z         dipole            Qxy            Qxz            Qyz     Q(x^2-y^2)  Q(3z^2 - R^2)        eigen_1        eigen_2        eigen_3 static polarizability      alpha(xx)      alpha(xy)      alpha(xz)      alpha(yy)      alpha(yz)      alpha(zz) atomic spin moment
            1             Tb       3.440906       8.302380       4.312200       2.074721     109.589600 0.24750400E+04  0.79792469E+05                                14.992330                           13.267707       2.465122       2.517148                    0.999797      73.147549     166.907553       0.712337       0.266711      -1.339997       0.015744      -0.004285      -0.045754       0.048576       0.175993      -0.113939      -0.071246      -0.189779      -0.134534      -0.206759      -0.062398       0.269156             16.991185      19.311466      -2.790106       3.797285      12.805968       0.863969      18.856121           0.000396
            2             Tb       7.025556       6.722806       4.200849       2.074722     109.589580 0.24750389E+04  0.79792425E+05                                14.992326                           13.267702       2.465123       2.517148                    0.999797      73.147552     166.907537       0.712338       0.266711      -1.339998       0.015744       0.004286       0.045752       0.048574      -0.175992       0.113938      -0.071246      -0.189779      -0.134535      -0.206758      -0.062398       0.269155             16.991183      19.311467       2.790110      -3.797284      12.805965       0.863973      18.856118           0.000398
            3             Tb       3.728394       0.298791      12.713898       2.074722     109.589475 0.24750366E+04  0.79792330E+05                                14.992316                           13.267696       2.465122       2.517148                    0.999797      73.147537     166.907485       0.712338       0.266711      -1.339998      -0.015744       0.004285       0.045754       0.048576       0.175993      -0.113939      -0.071246      -0.189779      -0.134534      -0.206759      -0.062398       0.269156             16.991169      19.311445      -2.790104       3.797281      12.805959       0.863966      18.856103           0.000399
            4             Tb       0.143744       1.878365      12.825249       2.074723     109.589472 0.24750357E+04  0.79792292E+05                                14.992314                           13.267691       2.465123       2.517148                    0.999797      73.147540     166.907465       0.712338       0.266711      -1.339998      -0.015744      -0.004286      -0.045752       0.048574      -0.175992       0.113938      -0.071246      -0.189779      -0.134535      -0.206757      -0.062398       0.269155             16.991170      19.311452       2.790108      -3.797284      12.805954       0.863971      18.856104           0.000399
            5              H       4.907386       9.516791       8.833140       0.133994       0.935213 0.66137846E+01  0.62455674E+02                                 1.629819                            1.541500      -1.144303       2.350940                    0.996919       3.453434       9.756466       0.481411       1.347312      -0.693780      -0.038981      -0.003695       0.006145       0.039635       0.002871      -0.002964       0.000910       0.009315      -0.007889      -0.005423      -0.002051       0.007474              1.670795       2.208262       0.008406      -0.106865       1.315447       0.096091       1.488675           0.000003
            6              H       2.510689       6.170104       7.668555       0.135085       0.914418 0.65352607E+01  0.61955782E+02                                 1.647324                            1.564920      -1.197551       2.330895                    0.995605       3.563310      10.316273       0.459764       1.405246      -0.681800      -0.018542       0.032913      -0.017307       0.041553      -0.005694       0.002032      -0.002989      -0.013431      -0.010886      -0.007253      -0.004184       0.011437              1.683989       1.576566      -0.321471       0.058928       1.946013      -0.340621       1.529389           0.000073
            7              H       1.322736       3.384965      16.706007       0.133994       0.935210 0.66137560E+01  0.62455345E+02                                 1.629816                            1.541497      -1.144295       2.350944                    0.996919       3.453429       9.756451       0.481411       1.347314      -0.693780      -0.038981       0.003695      -0.006145       0.039635      -0.002871       0.002964       0.000910       0.009315      -0.007889      -0.005423      -0.002051       0.007474              1.670792       2.208258      -0.008406       0.106865       1.315445       0.096091       1.488672           0.000003
            8              H       6.095339       8.855081       0.844494       0.135086       0.914407 0.65351713E+01  0.61954773E+02                                 1.647318                            1.564914      -1.197531       2.330907                    0.995605       3.563293      10.316238       0.459762       1.405256      -0.681798      -0.018543      -0.032913       0.017308       0.041553       0.005694      -0.002031      -0.002989      -0.013429      -0.010889      -0.007251      -0.004185       0.011437              1.683983       1.576560       0.321468      -0.058927       1.946005      -0.340618       1.529383           0.000070
            9              H       2.261914      -0.915620       8.192958       0.133995       0.935214 0.66137882E+01  0.62455710E+02                                 1.629818                            1.541499      -1.144302       2.350941                    0.996919       3.453434       9.756462       0.481412       1.347310      -0.693780       0.038981       0.003695      -0.006145       0.039635       0.002871      -0.002964       0.000910       0.009315      -0.007888      -0.005423      -0.002051       0.007474              1.670794       2.208262       0.008406      -0.106865       1.315447       0.096091       1.488674           0.000003
           10              H       4.658611       2.431067       9.357543       0.135085       0.914420 0.65352817E+01  0.61956046E+02                                 1.647328                            1.564923      -1.197553       2.330894                    0.995605       3.563318      10.316310       0.459763       1.405248      -0.681800       0.018542      -0.032913       0.017307       0.041553      -0.005695       0.002032      -0.002989      -0.013432      -0.010886      -0.007253      -0.004184       0.011437              1.683994       1.576570      -0.321472       0.058928       1.946019      -0.340623       1.529393           0.000073
           11              H       5.846564       5.216206       0.320091       0.133996       0.935210 0.66137616E+01  0.62455405E+02                                 1.629815                            1.541497      -1.144295       2.350944                    0.996919       3.453429       9.756449       0.481411       1.347312      -0.693780       0.038981      -0.003695       0.006145       0.039635      -0.002871       0.002964       0.000910       0.009315      -0.007889      -0.005423      -0.002051       0.007474              1.670791       2.208257      -0.008406       0.106865       1.315445       0.096091       1.488672           0.000003
           12              H       1.073961      -0.253910      16.181604       0.135086       0.914409 0.65351817E+01  0.61954892E+02                                 1.647319                            1.564915      -1.197533       2.330906                    0.995605       3.563295      10.316243       0.459762       1.405255      -0.681798       0.018543       0.032913      -0.017307       0.041553       0.005694      -0.002031      -0.002989      -0.013430      -0.010889      -0.007252      -0.004185       0.011437              1.683984       1.576561       0.321469      -0.058927       1.946006      -0.340619       1.529384           0.000070
           13              C       5.826490       9.565316       8.702039      -0.100584      35.740547 0.43609458E+03  0.10322706E+05                                 9.674197                            7.149679      -0.127289       1.947496                    0.998706      29.258912      86.085496       0.588667       0.439566      -1.043577       0.021079      -0.004695      -0.001308       0.021635      -0.002334      -0.002725      -0.018576      -0.046871      -0.105970      -0.039896      -0.005531       0.045427             11.444486      10.827886       0.585333       0.690407       6.841424       4.610082      16.664147           0.000260
           14              C       6.323323       9.264095       7.454026      -0.027307      38.440460 0.43965576E+03  0.10296728E+05                                 9.905295                            7.001986       0.217488       2.088739                    0.999288      26.905217      75.543775       0.625401       0.418178      -1.070163       0.017220       0.006183       0.032910       0.037654      -0.004435      -0.015995      -0.007222      -0.027096      -0.025128      -0.026403       0.006798       0.019605             12.154870      13.970064       1.463794       2.015476       6.717015       4.256495      15.777532          -0.000188
           15              C       0.543433       9.384813       7.251415       0.003353      38.553032 0.44062527E+03  0.10358626E+05                                10.037923                            7.096230      -0.061361       2.004520                    0.998462      26.902385      76.484325       0.607934       0.428565      -1.060178      -0.007762       0.015973       0.025029       0.030689      -0.000949       0.005782      -0.023584      -0.065359      -0.069919      -0.033015      -0.018824       0.051840             12.249222      13.571496       0.124954      -1.536863       6.700624       4.176420      16.475545           0.000408
           16              C       5.366221       8.912014       6.355842       0.629739      22.874285 0.24074232E+03  0.49450363E+04                                 7.442428                            5.512901      -0.059439       2.041307                    0.999352      22.035998      61.732804       0.629868       0.473412      -1.017559      -0.019405      -0.007814      -0.044992       0.049618      -0.001058      -0.051574      -0.073381      -0.156330      -0.101281      -0.112454      -0.018109       0.130563              8.783246      10.634794       0.653382       1.448387       5.392934       2.806244      10.322011          -0.000091
           17              C       1.235987       9.056536       5.979566       0.625291      22.251401 0.25923215E+03  0.54554355E+04                                 7.498495                            5.834161      -0.341241       1.943275                    0.999090      22.934131      66.261153       0.591107       0.492379      -1.001856       0.015009      -0.029651      -0.030068       0.044817      -0.020833       0.113873      -0.029995       0.069862      -0.084656      -0.111581      -0.026552       0.138134              8.604858       6.993988      -0.300815      -3.367486       8.113844       1.770147      10.706741           0.000050
           18              C       2.945148       5.419377       8.003969      -0.108917      33.849026 0.43868361E+03  0.10373512E+05                                 9.213450                            7.091680       0.035921       1.993955                    0.999420      29.231483      85.265201       0.602495       0.429911      -1.052004       0.008361      -0.017137       0.002335       0.019210       0.022210       0.045820       0.022900      -0.028038      -0.000794      -0.053461      -0.007478       0.060939             10.371077      10.563222      -0.901808      -4.302393       9.142338      -3.430212      11.407671           0.019290
           19              C       4.098689       4.959122       7.360382      -0.014187      37.703858 0.44528881E+03  0.10445081E+05                                 9.775036                            7.033291       0.149103       2.064205                    0.999195      26.840199      75.025243       0.626801       0.416588      -1.072907      -0.018387      -0.018841       0.030005       0.039917       0.013982       0.040601       0.029981       0.028611      -0.008146      -0.044797      -0.015652       0.060449             11.762375      10.332437      -1.164217      -3.467572      12.348967      -5.729140      12.605722           0.023757
           20              C       4.739624       3.807765       7.898407       0.010625      36.290776 0.44297588E+03  0.10410736E+05                                 9.542601                            7.068101      -0.141357       1.964381                    0.999005      27.113672      76.663425       0.616237       0.422919      -1.065437      -0.027176       0.016997       0.028526       0.042909       0.027317       0.035097       0.018250       0.012462       0.002934      -0.034023      -0.021492       0.055514             10.996761      10.763612      -2.606275      -3.424135      11.240297      -3.395538      10.986373           0.067840
           21              C       4.642122       5.778518       6.199202       0.669924      21.400686 0.23070074E+03  0.47252689E+04                                 7.314409                            5.536078      -0.334705       1.963073                    0.998573      22.088321      63.385183       0.600263       0.498180      -0.996865       0.016615       0.024560      -0.045128       0.053998       0.000299       0.025804       0.106492      -0.077175      -0.010704      -0.096992      -0.031813       0.128805              8.484901       9.152822       0.085703      -0.412074       7.239091      -3.920241       9.062790          -0.000452
           22              C       5.874524       3.175619       7.188419       0.501852      23.885654 0.29802057E+03  0.64243297E+04                                 7.567620                            6.126632      -0.300208       1.945430                    0.998786      23.421411      66.109409       0.601584       0.472312      -1.023343       0.038678      -0.014860      -0.016233       0.044501       0.066623      -0.007760      -0.034887      -0.104734      -0.169190      -0.068683      -0.051132       0.119815              8.080720       8.919069      -2.644646      -0.202492       6.016597       0.290363       9.306494          -0.023891
           23              C       2.241840       3.336441      16.837108      -0.100584      35.740586 0.43609520E+03  0.10322728E+05                                 9.674220                            7.149696      -0.127304       1.947491                    0.998706      29.258928      86.085683       0.588664       0.439567      -1.043576       0.021079       0.004695       0.001308       0.021635       0.002333       0.002725      -0.018576      -0.046871      -0.105970      -0.039896      -0.005531       0.045427             11.444512      10.827910      -0.585334      -0.690408       6.841441       4.610094      16.664184           0.000256
           24              C       2.738673       5.761090       1.059023      -0.027309      38.440558 0.43965686E+03  0.10296764E+05                                 9.905326                            7.002004       0.217476       2.088735                    0.999288      26.905257      75.544035       0.625399       0.418179      -1.070161       0.017220      -0.006183      -0.032910       0.037654       0.004435       0.015995      -0.007222      -0.027095      -0.025129      -0.026403       0.006798       0.019605             12.154910      13.970114      -1.463802      -2.015489       6.717036       4.256511      15.777580          -0.000192
           25              C       4.128083       5.640373       1.261634       0.003353      38.553051 0.44062544E+03  0.10358634E+05                                10.037936                            7.096238      -0.061370       2.004517                    0.998462      26.902393      76.484437       0.607932       0.428566      -1.060177      -0.007762      -0.015973      -0.025029       0.030690       0.000949      -0.005782      -0.023583      -0.065360      -0.069920      -0.033016      -0.018824       0.051840             12.249239      13.571518      -0.124953       1.536872       6.700633       4.176425      16.475564           0.000405
           26              C       1.781571       6.113171       2.157207       0.629739      22.874294 0.24074238E+03  0.49450385E+04                                 7.442435                            5.512905      -0.059442       2.041306                    0.999352      22.036003      61.732856       0.629868       0.473413      -1.017558      -0.019405       0.007815       0.044992       0.049618       0.001058       0.051574      -0.073381      -0.156330      -0.101281      -0.112455      -0.018108       0.130563              8.783256      10.634808      -0.653387      -1.448395       5.392941       2.806248      10.322019          -0.000091
           27              C       4.820637       5.968649       2.533483       0.625291      22.251350 0.25923140E+03  0.54554172E+04                                 7.498493                            5.834159      -0.341241       1.943276                    0.999090      22.934109      66.261133       0.591106       0.492380      -1.001855       0.015010       0.029651       0.030068       0.044816       0.020833      -0.113874      -0.029995       0.069863      -0.084658      -0.111582      -0.026552       0.138135              8.604856       6.993988       0.300816       3.367487       8.113842       1.770145      10.706737           0.000050
           28              C       6.529798       9.605809       0.509080      -0.108917      33.849261 0.43868709E+03  0.10373616E+05                                 9.213497                            7.091712       0.035925       1.993955                    0.999420      29.231596      85.265674       0.602493       0.429911      -1.052003       0.008360       0.017137      -0.002331       0.019209      -0.022208      -0.045818       0.022897      -0.028027      -0.000806      -0.053456      -0.007478       0.060934             10.371132      10.563293       0.901807       4.302433       9.142373      -3.430223      11.407731           0.019285
           29              C       0.514039      10.066063       1.152667      -0.014189      37.704102 0.44529197E+03  0.10445172E+05                                 9.775063                            7.033306       0.149115       2.064207                    0.999195      26.840331      75.025642       0.626801       0.416587      -1.072908      -0.018388       0.018838      -0.030004       0.039915      -0.013977      -0.040595       0.029979       0.028613      -0.008144      -0.044795      -0.015647       0.060441             11.762409      10.332476       1.164219       3.467590      12.348998      -5.729153      12.605754           0.023753
           30              C       1.154974       0.492820       0.614642       0.010617      36.291103 0.44298068E+03  0.10410868E+05                                 9.542609                            7.068104      -0.141305       1.964395                    0.999005      27.113864      76.663813       0.616243       0.422914      -1.065441      -0.027169      -0.016993      -0.028524       0.042901      -0.027304      -0.035092       0.018241       0.012471       0.002949      -0.034013      -0.021485       0.055499             10.996771      10.763644       2.606295       3.424144      11.240303      -3.395521      10.986366           0.067812
           31              C       1.057472       9.246668       2.313847       0.669926      21.400620 0.23069975E+03  0.47252436E+04                                 7.314398                            5.536069      -0.334694       1.963078                    0.998573      22.088256      63.384965       0.600263       0.498181      -0.996865       0.016615      -0.024559       0.045127       0.053997      -0.000298      -0.025804       0.106494      -0.077178      -0.010708      -0.096994      -0.031813       0.128807              8.484890       9.152809      -0.085705       0.412078       7.239084      -3.920237       9.062777          -0.000452
           32              C       2.289874       1.124967       1.324630       0.501833      23.885683 0.29802067E+03  0.64243320E+04                                 7.567611                            6.126618      -0.300247       1.945420                    0.998786      23.421475      66.109582       0.601586       0.472309      -1.023344       0.038670       0.014855       0.016234       0.044492      -0.066604       0.007758      -0.034880      -0.104711      -0.169145      -0.068666      -0.051118       0.119784              8.080715       8.919066       2.644646       0.202487       6.016591       0.290365       9.306489          -0.023918
           33              C       1.342810      -0.964145       8.324059      -0.100581      35.740492 0.43609380E+03  0.10322683E+05                                 9.674187                            7.149672      -0.127289       1.947496                    0.998706      29.258886      86.085395       0.588667       0.439566      -1.043577      -0.021079       0.004695       0.001308       0.021635      -0.002333      -0.002726      -0.018576      -0.046870      -0.105969      -0.039896      -0.005531       0.045427             11.444472      10.827875       0.585333       0.690406       6.841416       4.610075      16.664126           0.000260
           34              C       0.845977      -0.662924       9.572072      -0.027308      38.440505 0.43965639E+03  0.10296746E+05                                 9.905300                            7.001989       0.217489       2.088738                    0.999288      26.905237      75.543831       0.625401       0.418178      -1.070163      -0.017220      -0.006184      -0.032910       0.037654      -0.004435      -0.015995      -0.007222      -0.027095      -0.025128      -0.026402       0.006798       0.019604             12.154877      13.970070       1.463796       2.015479       6.717019       4.256499      15.777542          -0.000188
           35              C       6.625867      -0.783642       9.774683       0.003356      38.552976 0.44062459E+03  0.10358604E+05                                10.037907                            7.096220      -0.061356       2.004521                    0.998462      26.902363      76.484208       0.607935       0.428565      -1.060178       0.007762      -0.015974      -0.025029       0.030690      -0.000949       0.005781      -0.023583      -0.065359      -0.069919      -0.033015      -0.018824       0.051839             12.249202      13.571475       0.124955      -1.536858       6.700614       4.176413      16.475517           0.000409
           36              C       1.803079      -0.310843      10.670256       0.629739      22.874281 0.24074229E+03  0.49450353E+04                                 7.442426                            5.512900      -0.059438       2.041308                    0.999352      22.035996      61.732791       0.629869       0.473412      -1.017559       0.019405       0.007815       0.044992       0.049618      -0.001057      -0.051574      -0.073381      -0.156330      -0.101281      -0.112454      -0.018109       0.130563              8.783244      10.634791       0.653381       1.448386       5.392933       2.806243      10.322008          -0.000090
           37              C       5.933313      -0.455365      11.046532       0.625291      22.251415 0.25923235E+03  0.54554407E+04                                 7.498497                            5.834162      -0.341241       1.943275                    0.999090      22.934137      66.261166       0.591107       0.492379      -1.001856      -0.015009       0.029651       0.030068       0.044817      -0.020833       0.113873      -0.029995       0.069863      -0.084656      -0.111581      -0.026552       0.138134              8.604860       6.993989      -0.300815      -3.367487       8.113846       1.770147      10.706744           0.000051
           38              C       4.224152       3.181794       9.022129      -0.108913      33.848988 0.43868299E+03  0.10373492E+05                                 9.213438                            7.091670       0.035925       1.993956                    0.999420      29.231472      85.265130       0.602496       0.429910      -1.052004      -0.008361       0.017136      -0.002336       0.019210       0.022209       0.045819       0.022899      -0.028042      -0.000793      -0.053460      -0.007477       0.060937             10.371063      10.563206      -0.901808      -4.302385       9.142326      -3.430207      11.407656           0.019291
           39              C       3.070611       3.642049       9.665716      -0.014189      37.703990 0.44529051E+03  0.10445130E+05                                 9.775055                            7.033301       0.149102       2.064204                    0.999195      26.840258      75.025437       0.626801       0.416588      -1.072907       0.018387       0.018841      -0.030005       0.039917       0.013981       0.040600       0.029979       0.028612      -0.008149      -0.044796      -0.015652       0.060448             11.762401      10.332457      -1.164218      -3.467580      12.348994      -5.729158      12.605753           0.023758
           40              C       2.429676       4.793406       9.127691       0.010629      36.290720 0.44297506E+03  0.10410712E+05                                 9.542593                            7.068096      -0.141358       1.964381                    0.999005      27.113646      76.663345       0.616237       0.422919      -1.065437       0.027173      -0.016999      -0.028528       0.042909       0.027317       0.035098       0.018249       0.012466       0.002930      -0.034023      -0.021492       0.055515             10.996752      10.763605      -2.606276      -3.424126      11.240292      -3.395538      10.986359           0.067841
           41              C       2.527178       2.822653      10.826896       0.669924      21.400722 0.23070116E+03  0.47252803E+04                                 7.314418                            5.536084      -0.334709       1.963071                    0.998573      22.088356      63.385330       0.600263       0.498181      -0.996865      -0.016615      -0.024561       0.045127       0.053998       0.000299       0.025804       0.106492      -0.077174      -0.010703      -0.096992      -0.031812       0.128804              8.484913       9.152833       0.085704      -0.412076       7.239101      -3.920249       9.062805          -0.000451
           42              C       1.294776       5.425552       9.837679       0.501854      23.885663 0.29802076E+03  0.64243345E+04                                 7.567621                            6.126633      -0.300205       1.945430                    0.998786      23.421411      66.109405       0.601584       0.472311      -1.023343      -0.038673       0.014860       0.016243       0.044500       0.066622      -0.007762      -0.034885      -0.104738      -0.169190      -0.068680      -0.051134       0.119815              8.080722       8.919075      -2.644649      -0.202489       6.016601       0.290361       9.306491          -0.023891
           43              C       4.927460       5.264730       0.188990      -0.100580      35.740514 0.43609418E+03  0.10322698E+05                                 9.674206                            7.149686      -0.127302       1.947493                    0.998706      29.258893      86.085543       0.588665       0.439567      -1.043576      -0.021079      -0.004695      -0.001308       0.021635       0.002334       0.002725      -0.018576      -0.046871      -0.105970      -0.039896      -0.005531       0.045427             11.444494      10.827895      -0.585333      -0.690408       6.841431       4.610084      16.664155           0.000256
           44              C       4.430627       2.840081      15.967075      -0.027309      38.440596 0.43965738E+03  0.10296779E+05                                 9.905331                            7.002008       0.217477       2.088735                    0.999288      26.905272      75.544080       0.625399       0.418179      -1.070161      -0.017220       0.006183       0.032910       0.037654       0.004435       0.015995      -0.007222      -0.027095      -0.025129      -0.026403       0.006798       0.019604             12.154917      13.970122      -1.463804      -2.015493       6.717040       4.256513      15.777590          -0.000191
           45              C       3.041217       2.960798      15.764464       0.003356      38.552987 0.44062465E+03  0.10358610E+05                                10.037923                            7.096229      -0.061365       2.004519                    0.998462      26.902367      76.484324       0.607933       0.428566      -1.060177       0.007762       0.015973       0.025029       0.030690       0.000949      -0.005781      -0.023583      -0.065359      -0.069920      -0.033016      -0.018824       0.051840             12.249221      13.571500      -0.124954       1.536867       6.700624       4.176417      16.475539           0.000405
           46              C       5.387729       2.488000      14.868891       0.629739      22.874302 0.24074248E+03  0.49450411E+04                                 7.442437                            5.512907      -0.059442       2.041306                    0.999352      22.036010      61.732887       0.629867       0.473413      -1.017558       0.019405      -0.007815      -0.044992       0.049618       0.001058       0.051574      -0.073381      -0.156330      -0.101280      -0.112455      -0.018108       0.130563              8.783259      10.634812      -0.653387      -1.448395       5.392942       2.806249      10.322022          -0.000091
           47              C       2.348663       2.632522      14.492615       0.625292      22.251351 0.25923142E+03  0.54554179E+04                                 7.498493                            5.834159      -0.341241       1.943276                    0.999090      22.934110      66.261137       0.591106       0.492380      -1.001855      -0.015010      -0.029651      -0.030067       0.044816       0.020833      -0.113874      -0.029995       0.069863      -0.084658      -0.111583      -0.026552       0.138135              8.604855       6.993987       0.300815       3.367486       8.113842       1.770146      10.706737           0.000050
           48              C       0.639502      -1.004638      16.517018      -0.108912      33.849164 0.43868566E+03  0.10373573E+05                                 9.213476                            7.091698       0.035927       1.993956                    0.999420      29.231549      85.265476       0.602494       0.429911      -1.052003      -0.008359      -0.017137       0.002332       0.019209      -0.022208      -0.045818       0.022897      -0.028027      -0.000807      -0.053456      -0.007478       0.060933             10.371107      10.563269       0.901808       4.302419       9.142354      -3.430213      11.407698           0.019285
           49              C       6.655261      -1.464892      15.873431      -0.014189      37.704144 0.44529265E+03  0.10445191E+05                                 9.775068                            7.033309       0.149116       2.064207                    0.999195      26.840352      75.025701       0.626802       0.416586      -1.072908       0.018388      -0.018838       0.030003       0.039914      -0.013976      -0.040594       0.029979       0.028612      -0.008144      -0.044794      -0.015646       0.060440             11.762414      10.332479       1.164218       3.467593      12.349004      -5.729156      12.605759           0.023752
           50              C       6.014326       8.108351      16.411456       0.010620      36.291059 0.44298002E+03  0.10410848E+05                                 9.542600                            7.068098      -0.141300       1.964397                    0.999005      27.113843      76.663736       0.616243       0.422914      -1.065441       0.027169       0.016993       0.028523       0.042901      -0.027304      -0.035092       0.018241       0.012472       0.002950      -0.034013      -0.021485       0.055499             10.996762      10.763630       2.606287       3.424146      11.240290      -3.395517      10.986364           0.067812
           51              C       6.111828      -0.645497      14.712251       0.669927      21.400621 0.23069979E+03  0.47252447E+04                                 7.314400                            5.536071      -0.334696       1.963077                    0.998573      22.088260      63.384987       0.600263       0.498181      -0.996864      -0.016615       0.024559      -0.045127       0.053997      -0.000298      -0.025804       0.106494      -0.077178      -0.010708      -0.096994      -0.031813       0.128807              8.484891       9.152811      -0.085704       0.412077       7.239086      -3.920238       9.062776          -0.000452
           52              C       4.879426       7.476204      15.701468       0.501833      23.885693 0.29802084E+03  0.64243365E+04                                 7.567612                            6.126618      -0.300249       1.945419                    0.998786      23.421486      66.109611       0.601587       0.472309      -1.023344      -0.038670      -0.014854      -0.016234       0.044492      -0.066603       0.007758      -0.034880      -0.104710      -0.169144      -0.068665      -0.051117       0.119783              8.080715       8.919063       2.644644       0.202491       6.016589       0.290367       9.306494          -0.023919
           53              O       4.130234       9.008168       6.573776      -0.585160      36.127814 0.54038200E+03  0.12962394E+05                                 8.626174                            7.166340       0.608553       2.253308                    0.996703      27.392124      71.120051       0.716467       0.356390      -1.145006       0.008855       0.011883       0.076783       0.078200      -0.005716      -0.041042      -0.052199       0.003555      -0.242834      -0.111206       0.046440       0.064766              9.646679      15.937350      -0.355532       0.056271       5.930963       1.113261       7.071723           0.000182
           54              O       5.804265       8.498793       5.249146      -0.732142      48.179493 0.75578740E+03  0.19848975E+05                                10.643653                            8.638761      -0.027874       1.983270                    0.997805      31.472181      87.405553       0.629844       0.370284      -1.126487       0.043474       0.079363       0.048270       0.102560       0.007348      -0.042700      -0.046100      -0.118987       0.108376      -0.092297      -0.000021       0.092319             12.291517      11.021562      -0.526658      -2.678364       8.558906       4.368138      17.294083           0.000191
           55              O       1.376506       7.824465       5.616910      -0.753871      47.381723 0.83962652E+03  0.22597607E+05                                10.490119                            9.078114      -0.072964       1.968051                    0.996181      31.942488      89.277017       0.618292       0.368075      -1.130211       0.012211       0.010041       0.110004       0.111134      -0.047388       0.043330       0.019880      -0.091712      -0.135044      -0.091889       0.003423       0.088466             11.610508      10.391593      -1.248125      -0.567810      13.534056       3.911075      10.905875           0.000228
           56              O       1.807381       9.989227       5.363221      -0.545224      29.414344 0.49648299E+03  0.11709085E+05                                 7.516261                            6.904812       0.566586       2.234890                    0.996692      27.441351      71.627130       0.721202       0.360106      -1.137230      -0.050875       0.069670       0.015324       0.087618       0.037650       0.077623      -0.080730       0.045801      -0.018645      -0.135226       0.039342       0.095883              7.737537       6.838403       1.148145      -1.760213       7.948871      -1.763025       8.425338           0.000811
           57              O       3.791126       6.335114       5.511348      -0.644391      44.185485 0.66687296E+03  0.16991685E+05                                10.102527                            8.167668      -0.132660       1.984241                    0.995545      29.647188      81.371731       0.640809       0.375132      -1.121682      -0.018305      -0.083116       0.024582       0.088587      -0.016620       0.053313       0.077533      -0.025883       0.029699      -0.099699       0.006076       0.093622             11.610870      11.112739      -3.417450       4.326494      10.168200      -4.969017      13.551671           0.005836
           58              O       5.887429       5.826192       6.074912      -0.656694      39.619982 0.66852893E+03  0.17002078E+05                                 9.305516                            8.115317       0.115330       2.061753                    0.995318      29.632787      80.598369       0.651932       0.369421      -1.128797      -0.030697      -0.026486       0.075792       0.085955       0.002357       0.005562       0.067442       0.032373      -0.147759      -0.093842       0.039073       0.054769             10.070100      14.017871       1.750135      -1.978786       7.975275      -2.017487       8.217152           0.011410
           59              O       5.874524       2.987899       5.967647      -0.320974      22.357011 0.33876736E+03  0.72447975E+04                                 6.157642                            5.629070       0.711225       2.316653                    0.999217      24.285409      59.913724       0.816542       0.350754      -1.147356      -0.016801       0.024063       0.019413       0.035188       0.005075       0.043640      -0.016157      -0.020947       0.104519      -0.053400      -0.006050       0.059450              6.215153       4.206958      -0.359185      -0.265322       5.222104       0.599407       9.216396           0.326757
           60              O       6.853851       2.757265       7.963106      -0.295144      26.180760 0.41272139E+03  0.92560929E+04                                 6.962323                            6.304620       0.900141       2.381149                    0.998768      24.606993      61.797759       0.756211       0.361154      -1.141087      -0.037178       0.021995      -0.004787       0.043462      -0.030747       0.026122       0.036864       0.025584       0.278797      -0.090866      -0.013177       0.104043              7.240877       9.268325      -1.964754       2.672156       6.177451      -1.241524       6.276856           0.535601
           61              O       0.545584       6.017018       1.939273      -0.585160      36.127798 0.54038169E+03  0.12962385E+05                                 8.626172                            7.166338       0.608555       2.253309                    0.996703      27.392112      71.120013       0.716468       0.356390      -1.145006       0.008855      -0.011883      -0.076784       0.078201       0.005716       0.041042      -0.052199       0.003555      -0.242834      -0.111206       0.046440       0.064766              9.646678      15.937356       0.355528      -0.056274       5.930962       1.113259       7.071717           0.000183
           62              O       2.219615       6.526393       3.263903      -0.732143      48.179560 0.75578865E+03  0.19849016E+05                                10.643661                            8.638767      -0.027872       1.983270                    0.997805      31.472203      87.405626       0.629844       0.370284      -1.126487       0.043475      -0.079363      -0.048271       0.102561      -0.007349       0.042700      -0.046100      -0.118986       0.108376      -0.092297      -0.000022       0.092318             12.291528      11.021568       0.526656       2.678361       8.558917       4.368147      17.294098           0.000191
           63              O       4.961156       7.200720       2.896139      -0.753871      47.381559 0.83962288E+03  0.22597483E+05                                10.490094                            9.078093      -0.072960       1.968053                    0.996181      31.942423      89.276765       0.618293       0.368075      -1.130211       0.012211      -0.010040      -0.110006       0.111136       0.047387      -0.043330       0.019879      -0.091712      -0.135043      -0.091888       0.003423       0.088466             11.610480      10.391563       1.248123       0.567811      13.534031       3.911066      10.905845           0.000226
           64              O       5.392031       5.035958       3.149828      -0.545225      29.414466 0.49648575E+03  0.11709168E+05                                 7.516289                            6.904837       0.566571       2.234885                    0.996691      27.441381      71.627303       0.721200       0.360107      -1.137229      -0.050875      -0.069669      -0.015326       0.087618      -0.037651      -0.077621      -0.080728       0.045800      -0.018646      -0.135223       0.039343       0.095880              7.737566       6.838430      -1.148149       1.760221       7.948900      -1.763029       8.425368           0.000814
           65              O       0.206476       8.690071       3.001701      -0.644392      44.185425 0.66687192E+03  0.16991649E+05                                10.102510                            8.167656      -0.132656       1.984242                    0.995545      29.647171      81.371611       0.640810       0.375132      -1.121682      -0.018305       0.083116      -0.024583       0.088587       0.016622      -0.053313       0.077533      -0.025884       0.029701      -0.099699       0.006077       0.093622             11.610851      11.112713       3.417443      -4.326483      10.168193      -4.969014      13.551648           0.005834
           66              O       2.302779       9.198993       2.438137      -0.656695      39.619825 0.66852555E+03  0.17001967E+05                                 9.305485                            8.115291       0.115340       2.061758                    0.995318      29.632722      80.598078       0.651934       0.369421      -1.128798      -0.030696       0.026486      -0.075794       0.085956      -0.002359      -0.005565       0.067444       0.032376      -0.147762      -0.093845       0.039073       0.054772             10.070066      14.017822      -1.750133       1.978781       7.975255      -2.017480       8.217122           0.011395
           67              O       2.289874       1.312687       2.545402      -0.320957      22.357242 0.33877192E+03  0.72449327E+04                                 6.157762                            5.629174       0.711133       2.316620                    0.999217      24.285195      59.913712       0.816518       0.350763      -1.147347      -0.016817      -0.024073      -0.019424       0.035209      -0.005028      -0.043671      -0.016171      -0.020893       0.104465      -0.053387      -0.006091       0.059478              6.215275       4.207032       0.359196       0.265325       5.222204       0.599420       9.216589           0.326832
           68              O       3.269201       1.543321       0.549943      -0.295129      26.180735 0.41272088E+03  0.92561063E+04                                 6.962462                            6.304738       0.900091       2.381134                    0.998768      24.606440      61.797058       0.756180       0.361168      -1.141073      -0.037196      -0.022009       0.004775       0.043483       0.030762      -0.026079       0.036908       0.025583       0.279040      -0.090919      -0.013202       0.104121              7.241026       9.268526       1.964807      -2.672225       6.177573      -1.241556       6.276978           0.535629
           69              O       3.039066      -0.406997      10.452322      -0.585160      36.127795 0.54038169E+03  0.12962385E+05                                 8.626170                            7.166338       0.608553       2.253308                    0.996703      27.392120      71.120031       0.716468       0.356390      -1.145006      -0.008855      -0.011883      -0.076783       0.078200      -0.005716      -0.041042      -0.052199       0.003555      -0.242835      -0.111206       0.046440       0.064766              9.646674      15.937342      -0.355532       0.056270       5.930961       1.113261       7.071720           0.000182
           70              O       1.365035       0.102378      11.776952      -0.732142      48.179492 0.75578741E+03  0.19848976E+05                                10.643652                            8.638761      -0.027875       1.983269                    0.997805      31.472181      87.405553       0.629844       0.370284      -1.126487      -0.043474      -0.079363      -0.048270       0.102560       0.007349      -0.042700      -0.046100      -0.118987       0.108375      -0.092297      -0.000021       0.092319             12.291516      11.021561      -0.526657      -2.678365       8.558906       4.368137      17.294082           0.000192
           71              O       5.792794       0.776706      11.409188      -0.753872      47.381756 0.83962727E+03  0.22597633E+05                                10.490125                            9.078120      -0.072966       1.968050                    0.996181      31.942499      89.277068       0.618291       0.368075      -1.130211      -0.012211      -0.010041      -0.110004       0.111134      -0.047388       0.043330       0.019880      -0.091712      -0.135045      -0.091889       0.003423       0.088466             11.610515      10.391601      -1.248127      -0.567810      13.534062       3.911077      10.905881           0.000229
           72              O       5.361919      -1.388056      11.662877      -0.545224      29.414301 0.49648202E+03  0.11709056E+05                                 7.516252                            6.904803       0.566588       2.234890                    0.996692      27.441335      71.627054       0.721203       0.360106      -1.137230       0.050875      -0.069670      -0.015323       0.087618       0.037650       0.077623      -0.080731       0.045801      -0.018645      -0.135226       0.039342       0.095883              7.737528       6.838394       1.148144      -1.760210       7.948861      -1.763024       8.425328           0.000813
           73              O       3.378174       2.266057      11.514750      -0.644391      44.185534 0.66687373E+03  0.16991711E+05                                10.102536                            8.167674      -0.132665       1.984239                    0.995545      29.647200      81.371794       0.640808       0.375132      -1.121682       0.018305       0.083115      -0.024582       0.088586      -0.016621       0.053313       0.077534      -0.025882       0.029701      -0.099699       0.006076       0.093623             11.610882      11.112751      -3.417454       4.326500      10.168210      -4.969023      13.551687           0.005836
           74              O       1.281871       2.774979      10.951186      -0.656693      39.620073 0.66853077E+03  0.17002138E+05                                 9.305533                            8.115331       0.115322       2.061750                    0.995318      29.632818      80.598510       0.651931       0.369422      -1.128797       0.030697       0.026484      -0.075792       0.085955       0.002357       0.005562       0.067442       0.032374      -0.147758      -0.093842       0.039073       0.054768             10.070119      14.017899       1.750140      -1.978793       7.975289      -2.017493       8.217170           0.011412
           75              O       1.294776       5.613272      11.058451      -0.320976      22.356962 0.33876634E+03  0.72447639E+04                                 6.157593                            5.629027       0.711207       2.316648                    0.999217      24.285562      59.913878       0.816553       0.350750      -1.147361       0.016799      -0.024061      -0.019416       0.035187       0.005081       0.043637      -0.016152      -0.020961       0.104587      -0.053408      -0.006052       0.059460              6.215104       4.206928      -0.359180      -0.265317       5.222063       0.599401       9.216320           0.326760
           76              O       0.315449       5.843906       9.062992      -0.295143      26.180723 0.41272076E+03  0.92560840E+04                                 6.962362                            6.304653       0.900166       2.381157                    0.998768      24.606815      61.797520       0.756202       0.361158      -1.141082       0.037177      -0.021994       0.004785       0.043460      -0.030748       0.026102       0.036881       0.025572       0.278819      -0.090869      -0.013181       0.104050              7.240918       9.268381      -1.964770       2.672172       6.177487      -1.241532       6.276886           0.535598
           77              O       6.623716       2.584153      15.086825      -0.585160      36.127811 0.54038190E+03  0.12962391E+05                                 8.626174                            7.166340       0.608554       2.253309                    0.996703      27.392115      71.120025       0.716468       0.356390      -1.145006      -0.008855       0.011883       0.076784       0.078201       0.005716       0.041042      -0.052199       0.003555      -0.242834      -0.111206       0.046440       0.064766              9.646681      15.937361       0.355528      -0.056274       5.930963       1.113260       7.071718           0.000183
           78              O       4.949685       2.074778      13.762195      -0.732143      48.179582 0.75578905E+03  0.19849029E+05                                10.643665                            8.638769      -0.027872       1.983270                    0.997805      31.472210      87.405652       0.629844       0.370284      -1.126487      -0.043475       0.079363       0.048271       0.102561      -0.007349       0.042700      -0.046100      -0.118986       0.108377      -0.092297      -0.000022       0.092318             12.291532      11.021572       0.526656       2.678363       8.558919       4.368148      17.294105           0.000192
           79              O       2.208144       1.400451      14.129959      -0.753870      47.381548 0.83962267E+03  0.22597476E+05                                10.490092                            9.078092      -0.072960       1.968053                    0.996181      31.942419      89.276750       0.618293       0.368075      -1.130211      -0.012211       0.010040       0.110006       0.111136       0.047387      -0.043330       0.019879      -0.091712      -0.135043      -0.091888       0.003423       0.088466             11.610477      10.391560       1.248123       0.567810      13.534029       3.911064      10.905842           0.000227
           80              O       1.777269       3.565213      13.876270      -0.545225      29.414495 0.49648643E+03  0.11709189E+05                                 7.516294                            6.904842       0.566571       2.234884                    0.996691      27.441398      71.627362       0.721199       0.360107      -1.137229       0.050875       0.069669       0.015327       0.087618      -0.037651      -0.077621      -0.080728       0.045800      -0.018647      -0.135223       0.039343       0.095880              7.737570       6.838434      -1.148149       1.760221       7.948905      -1.763029       8.425373           0.000816
           81              O       6.962824      -0.088900      14.024397      -0.644392      44.185463 0.66687265E+03  0.16991672E+05                                10.102516                            8.167660      -0.132657       1.984242                    0.995545      29.647186      81.371669       0.640810       0.375132      -1.121682       0.018305      -0.083116       0.024583       0.088587       0.016622      -0.053313       0.077533      -0.025884       0.029702      -0.099699       0.006077       0.093622             11.610858      11.112720       3.417446      -4.326486      10.168200      -4.969018      13.551655           0.005835
           82              O       4.866521      -0.597822      14.587961      -0.656694      39.619797 0.66852498E+03  0.17001948E+05                                 9.305480                            8.115287       0.115341       2.061758                    0.995318      29.632709      80.598027       0.651934       0.369421      -1.128798       0.030696      -0.026487       0.075794       0.085957      -0.002359      -0.005565       0.067445       0.032375      -0.147761      -0.093845       0.039072       0.054773             10.070060      14.017815      -1.750132       1.978778       7.975251      -2.017477       8.217115           0.011394
           83              O       4.879426       7.288484      14.480696      -0.320968      22.357530 0.33877754E+03  0.72450837E+04                                 6.157815                            5.629222       0.711134       2.316617                    0.999217      24.285365      59.914276       0.816515       0.350763      -1.147347       0.016818       0.024074       0.019422       0.035208      -0.005033      -0.043671      -0.016171      -0.020905       0.104478      -0.053394      -0.006085       0.059479              6.215328       4.207065       0.359201       0.265331       5.222249       0.599427       9.216671           0.326801
           84              O       3.900099       7.057850      16.476155      -0.295114      26.180398 0.41271412E+03  0.92559177E+04                                 6.962410                            6.304693       0.900086       2.381135                    0.998768      24.606236      61.796436       0.756182       0.361168      -1.141072       0.037197       0.022010      -0.004778       0.043485       0.030768      -0.026072       0.036917       0.025583       0.279059      -0.090928      -0.013199       0.104128              7.240971       9.268450       1.964786      -2.672203       6.177525      -1.241545       6.276936           0.535670

******************************************************
Auxiliary information for the entire system
The total spin magnetic moment of the unit cell is   3.873937
The total net atomic charge of the unit cell is   -0.000002
Accuracy of reproducing the electrostatic potential in the unit cell:
  The inner radius (bohr) =    5.0000
  The outer radius (bohr) =   12.0000
  Valid grid points have density less than (e/(bohr^3)) =    0.0001
  The number of valid grid points were=        15296
  The rms potential error without charges in kcal/mol is=      8.72326
  The rms potential error with partial charges in kcal/mol is=      0.77711
  The RRMSE value at monopole order=      0.08908
  The rms potential error with partial charges and cloud penetration in kcal/mol is=      0.75460
  The RRMSE value at monopole order with cloud penetration is=      0.08650
  The rms potential error with partial charges and atomic dipoles in kcal/mol is=      0.88612
  The RRMSE value at dipole order=      0.10158
  The rms potential error with partial charges, atomic dipoles and cloud penetration in kcal/mol is=      0.86961
  The RRMSE value at dipole order with cloud penetration=      0.09969

******************************************************
The electron densities and ab initio electrostatic potential were computed in VASP using the PBE functional and
projector augmented wave method. See the main text of the journal article for a description of computational details.
The atomic charges, dipoles, and quadrupoles were computed with the DDEC6 method as described in
(a) T. A. Manz and N. Gabaldon Limas, RSC Adv. 6 (2016) 47771-47801 DOI: 10.1039/c6ra04656h
(b) N. Gabaldon Limas and T. A. Manz, RSC Adv. 8 (2018) 2678-2707 DOI: 10.1039/c7ra11829e.
For each atom in the material, the electron cloud parameters were fit to the spherically averaged atom-in-material
electron density using radial positions for which this density was between 10^-4 and 10^-2 electrons per cubic bohr.
The polarizabilities, dispersion coefficients, and quantum Drude oscillator (QDO) parameters were fit using the MCLF method.
The magnetic structure of the system was optimized in VASP from the default ferromagnetic initial guess using spin polarization.
The atomic spin moments (ASMs) were computed on this optimized magnetic structure using the DDEC6 partition as inputs
to the method of T. A. Manz and D. S. Sholl, J. Chem. Theory Comput. 7 (2011) 4146-4164 DOI: 10.1021/ct200539n.
The RMSE and RRMSE were computed using a uniform grid with Ewald summation.
