# Supplementary material for: A collection of forcefield precursors for metal–organic frameworks
Source: RSC Adv. 2019 Nov 13;9(63):36492–507. doi: 10.1039/c9ra07327b (PMC9075174; doi:10.1039/c9ra07327b)
Supplement: RA-009-C9RA07327B-s4876 [file RA-009-C9RA07327B-s4876.xyz]

   88
jmolscript: load "" {1 1 1} spacegroup "x,y,z" unitcell [{      7.168000     0.000000     0.000000 }, {      0.000000    10.723000     0.000000 }, {      0.000000    -2.114144    17.024230 }]
Tb     3.438776     5.667051    12.712503     2.085008
Tb     7.022776     7.246233    12.823842     2.085011
Tb     3.729224     2.941826     4.311556     2.084939
Tb     0.145224     1.362623     4.200388     2.085015
H      4.802560     4.513898     8.120558     0.137038
H      2.465792     7.756643     9.380351     0.130757
H      0.265216     0.892113     9.567617     0.407102
H      1.218560    10.513530     0.391557     0.137037
H      6.049792     5.156641    16.155994     0.130758
H      3.849216     1.298171    15.968728     0.407103
H      2.365440     4.094958     8.903672     0.137038
H      4.702208     0.852213     7.643879     0.130760
H      6.902784     7.716743     7.456613     0.407103
H      5.949440    -1.904674    16.632673     0.137038
H      1.118208     3.452215     0.868236     0.130756
H      3.318784     7.310685     1.055502     0.407102
C      5.358080     5.063249    10.656487     0.634074
C      6.326477     4.688732     9.562170    -0.040332
C      0.529715     4.600419     9.755224    -0.010852
C      1.242214     4.892572    11.046512     0.636203
C      5.800346     4.389614     8.309697    -0.110885
C      4.639846     8.218336    10.808854     0.674506
C      4.724429    -0.558984     9.138096    -0.035367
C      5.877043     0.082474     9.861626     0.602684
C      2.940314     8.545998     9.016543    -0.121469
C      4.096512     9.018726     9.648142    -0.030486
C      1.774080     7.850035    14.879858     0.634073
C      2.742477     8.224552    15.974175    -0.040324
C      4.113715     8.312865    15.781121    -0.010848
C      4.826214     8.020712    14.489833     0.636199
C      2.216346    10.637814     0.202418    -0.110888
C      1.055846     4.694948    14.727491     0.674503
C      1.140429     2.749268    16.398249    -0.035366
C      2.293043     2.107810    15.674719     0.602682
C      6.524314     4.367286    16.519802    -0.121467
C      0.512512     3.894558    15.888203    -0.030479
C      1.809920     3.545607     6.367743     0.634074
C      0.841523     3.920124     7.462060    -0.040326
C      6.638285     4.008437     7.269006    -0.010847
C      5.925786     3.716284     5.977718     0.636207
C      1.367654     4.219242     8.714533    -0.110886
C      2.528154     0.390520     6.215376     0.674501
C      2.443571     9.167840     7.886134    -0.035367
C      1.290957     8.526382     7.162604     0.602686
C      4.227686     0.062858     8.007687    -0.121466
C      3.071488    -0.409870     7.376088    -0.030481
C      5.393920     0.758821     2.144372     0.634064
C      4.425523     0.384304     1.050055    -0.040334
C      3.054285     0.295991     1.243109    -0.010851
C      2.341786     0.588144     2.534397     0.636212
C      4.951654    -2.028958    16.821812    -0.110883
C      6.112154     3.913908     2.296739     0.674513
C      6.027571     5.859588     0.625981    -0.035364
C      4.874957     6.501046     1.349511     0.602680
C      0.643686     4.241570     0.504428    -0.121468
C      6.655488     4.714298     1.136027    -0.030490
O      4.143104     4.973677    10.445216    -0.583571
O      5.806797     5.446787    11.781789    -0.736384
O      1.371238     6.121619    11.417130    -0.768043
O      1.817805     3.981759    11.657001    -0.552698
O      3.804774     7.632121    11.522850    -0.662114
O      5.887078     8.159317    10.953390    -0.676032
O      5.869875     0.268739    11.064388    -0.493938
O      6.838272     0.469758     9.065743    -0.485220
O      0.559104     7.939607    15.091129    -0.583573
O      2.222797     7.466497    13.754556    -0.736377
O      4.955238     6.791665    14.119215    -0.768042
O      5.401805     8.931525    13.879344    -0.552695
O      0.220774     5.281163    14.013495    -0.662109
O      2.303078     4.753967    14.582955    -0.676032
O      2.285875     1.921545    14.471957    -0.493929
O      3.254272     1.720526    16.470602    -0.485227
O      3.024896     3.635179     6.579014    -0.583569
O      1.361203     3.162069     5.242441    -0.736372
O      5.796762     2.487237     5.607100    -0.768041
O      5.350195     4.627097     5.367229    -0.552694
O      3.363226     0.976735     5.501380    -0.662087
O      1.280922     0.449539     6.070840    -0.676041
O      1.298125     8.340117     5.959842    -0.493937
O      0.329728     8.139098     7.958487    -0.485222
O      6.608896     0.669249     1.933101    -0.583571
O      4.945203     1.142359     3.269674    -0.736338
O      2.212762     1.817191     2.905015    -0.768074
O      1.766195    -0.322669     3.144886    -0.552687
O      6.947226     3.327693     3.010735    -0.662106
O      4.864922     3.854889     2.441275    -0.676022
O      4.882125     6.687311     2.552273    -0.493933
O      3.913728     6.888330     0.553628    -0.485222

The following XYZ coordinates are in angstroms. Other properties are in atomic units.
The sperically averaged electron density of each atom fit to a function of the form exp(a - br)
eigen_1, eigen_2 and eigen_3 are the three eigenvalues of traceless quadrupole moment tensor
  atom number  atomic symbol              X              Y              Z     net charge C6 coefficient C8 coefficient C10 coefficient fluctuating dipole atomic polarizability isotropic forcefield polarizability              a              b squared Pearson coefficient          <r^3>          <r^4>         wp_QDO          m_QDO          q_QDO       dipole_x       dipole_y       dipole_z         dipole            Qxy            Qxz            Qyz     Q(x^2-y^2)  Q(3z^2 - R^2)        eigen_1        eigen_2        eigen_3 static polarizability      alpha(xx)      alpha(xy)      alpha(xz)      alpha(yy)      alpha(yz)      alpha(zz) atomic spin moment
            1             Tb       3.438776       5.667051      12.712503       2.085008     108.809366 0.24583464E+04  0.79101861E+05                                14.905073                           13.212695       2.454058       2.516139                    0.999782      72.903942     166.065094       0.714811       0.266300      -1.340827       0.012627       0.008430       0.043748       0.046308      -0.167720       0.112353      -0.065189      -0.195219      -0.127341      -0.204713      -0.054012       0.258725             16.838491      19.052621       2.894727      -3.692977      12.818351       0.791922      18.644503           0.000011
            2             Tb       7.022776       7.246233      12.823842       2.085011     108.808648 0.24583267E+04  0.79101058E+05                                14.904999                           13.212634       2.454058       2.516140                    0.999782      72.903822     166.064592       0.714814       0.266300      -1.340827       0.012627      -0.008430      -0.043752       0.046311       0.167721      -0.112354      -0.065188      -0.195218      -0.127345      -0.204714      -0.054012       0.258726             16.838402      19.052512      -2.894709       3.692951      12.818290       0.791924      18.644405           0.000011
            3             Tb       3.729224       2.941826       4.311556       2.084939     108.823494 0.24587478E+04  0.79118290E+05                                14.906559                           13.213954       2.453517       2.515936                    0.999780      72.907777     166.079480       0.714760       0.266307      -1.340813      -0.012675      -0.008382      -0.043739       0.046304      -0.167737       0.112396      -0.065252      -0.195159      -0.127261      -0.204724      -0.054047       0.258771             16.840205      19.054407       2.895299      -3.693396      12.819593       0.791872      18.646615           0.000012
            4             Tb       0.145224       1.362623       4.200388       2.085015     108.808296 0.24583189E+04  0.79100744E+05                                14.904968                           13.212617       2.454060       2.516142                    0.999782      72.903711     166.064250       0.714814       0.266300      -1.340827      -0.012618       0.008431       0.043755       0.046312       0.167725      -0.112367      -0.065196      -0.195200      -0.127350      -0.204718      -0.054017       0.258735             16.838354      19.052475      -2.894698       3.692927      12.818253       0.791870      18.644335           0.000012
            5              H       4.802560       4.513898       8.120558       0.137038       1.215259 0.91858931E+01  0.93961322E+02                                 1.919709                            1.796486      -1.408057       2.206874                    0.993155       3.838080      11.203820       0.454487       1.317520      -0.699216      -0.044631       0.008262      -0.011052       0.046715      -0.006858       0.004489       0.001509       0.012582      -0.009332      -0.009506      -0.002213       0.011719              1.980821       2.692295      -0.043305       0.171042       1.529062       0.106095       1.721105          -0.000004
            6              H       2.465792       7.756643       9.380351       0.130757       1.073814 0.80144604E+01  0.79917796E+02                                 1.824756                            1.723550      -1.382852       2.228053                    0.992341       3.863466      11.454070       0.441908       1.389967      -0.683985      -0.022104      -0.033673       0.019611       0.044800       0.007313      -0.001142      -0.005323      -0.012401      -0.012470      -0.008086      -0.005203       0.013289              1.871747       1.761287       0.386831      -0.079896       2.168701      -0.397944       1.685252          -0.000003
            7              H       0.265216       0.892113       9.567617       0.407102       0.550440 0.35857867E+01  0.29484689E+02                                 1.236967                            1.211413      -1.267846       2.457477                    0.999862       2.294972       6.346403       0.485358       1.534729      -0.661796       0.026901       0.015025       0.011746       0.032976       0.010646       0.004247       0.002850       0.016009      -0.018163      -0.010417      -0.007025       0.017442              1.239584       1.403161       0.238478       0.092095       1.233809       0.078531       1.081783          -0.000003
            8              H       1.218560      10.513530       0.391557       0.137037       1.215270 0.91859976E+01  0.93962536E+02                                 1.919708                            1.796486      -1.408066       2.206868                    0.993155       3.838090      11.203810       0.454491       1.317507      -0.699219      -0.044631      -0.008262       0.011051       0.046715       0.006858      -0.004490       0.001509       0.012583      -0.009334      -0.009506      -0.002214       0.011720              1.980820       2.692292       0.043305      -0.171041       1.529063       0.106096       1.721105          -0.000004
            9              H       6.049792       5.156641      16.155994       0.130758       1.073813 0.80144427E+01  0.79917563E+02                                 1.824753                            1.723547      -1.382855       2.228052                    0.992341       3.863458      11.454036       0.441909       1.389966      -0.683985      -0.022104       0.033673      -0.019611       0.044800      -0.007313       0.001142      -0.005322      -0.012401      -0.012470      -0.008086      -0.005203       0.013289              1.871744       1.761285      -0.386830       0.079897       2.168699      -0.397944       1.685249          -0.000003
           10              H       3.849216       1.298171      15.968728       0.407103       0.550438 0.35857727E+01  0.29484549E+02                                 1.236964                            1.211412      -1.267850       2.457476                    0.999862       2.294970       6.346398       0.485358       1.534730      -0.661796       0.026902      -0.015025      -0.011747       0.032976      -0.010646      -0.004247       0.002850       0.016009      -0.018164      -0.010417      -0.007025       0.017442              1.239582       1.403158      -0.238476      -0.092094       1.233807       0.078530       1.081781          -0.000003
           11              H       2.365440       4.094958       8.903672       0.137038       1.215267 0.91859712E+01  0.93962214E+02                                 1.919706                            1.796484      -1.408067       2.206868                    0.993155       3.838091      11.203816       0.454491       1.317507      -0.699219       0.044631      -0.008262       0.011051       0.046715      -0.006858       0.004490       0.001509       0.012582      -0.009335      -0.009506      -0.002214       0.011720              1.980817       2.692288      -0.043305       0.171041       1.529061       0.106095       1.721103          -0.000004
           12              H       4.702208       0.852213       7.643879       0.130760       1.073799 0.80143177E+01  0.79916063E+02                                 1.824744                            1.723539      -1.382841       2.228060                    0.992341       3.863437      11.453983       0.441908       1.389974      -0.683984       0.022104       0.033674      -0.019612       0.044801       0.007313      -0.001142      -0.005324      -0.012402      -0.012472      -0.008086      -0.005203       0.013290              1.871735       1.761277       0.386828      -0.079896       2.168687      -0.397939       1.685240          -0.000002
           13              H       6.902784       7.716743       7.456613       0.407103       0.550445 0.35858285E+01  0.29485116E+02                                 1.236974                            1.211420      -1.267849       2.457475                    0.999862       2.294976       6.346422       0.485357       1.534728      -0.661796      -0.026901      -0.015025      -0.011746       0.032976       0.010646       0.004247       0.002850       0.016009      -0.018164      -0.010417      -0.007025       0.017442              1.239591       1.403170       0.238480       0.092095       1.233816       0.078531       1.081788          -0.000003
           14              H       5.949440      -1.904674      16.632673       0.137038       1.215269 0.91859908E+01  0.93962479E+02                                 1.919710                            1.796487      -1.408065       2.206869                    0.993155       3.838092      11.203828       0.454490       1.317509      -0.699218       0.044631       0.008262      -0.011051       0.046715       0.006858      -0.004490       0.001509       0.012583      -0.009334      -0.009506      -0.002214       0.011720              1.980821       2.692294       0.043305      -0.171041       1.529063       0.106096       1.721106          -0.000004
           15              H       1.118208       3.452215       0.868236       0.130756       1.073823 0.80145390E+01  0.79918713E+02                                 1.824760                            1.723552      -1.382855       2.228050                    0.992341       3.863477      11.454082       0.441911       1.389958      -0.683987       0.022104      -0.033673       0.019611       0.044800      -0.007313       0.001142      -0.005323      -0.012403      -0.012468      -0.008087      -0.005203       0.013289              1.871751       1.761293      -0.386833       0.079897       2.168705      -0.397945       1.685255          -0.000002
           16              H       3.318784       7.310685       1.055502       0.407102       0.550438 0.35857723E+01  0.29484541E+02                                 1.236964                            1.211411      -1.267847       2.457477                    0.999862       2.294967       6.346386       0.485358       1.534729      -0.661796      -0.026902       0.015025       0.011746       0.032976      -0.010646      -0.004247       0.002850       0.016009      -0.018163      -0.010418      -0.007025       0.017442              1.239582       1.403158      -0.238477      -0.092094       1.233807       0.078530       1.081781          -0.000003
           17              C       5.358080       5.063249      10.656487       0.634074      22.685762 0.23919954E+03  0.49123811E+04                                 7.423343                            5.512284      -0.097537       2.028338                    0.999228      22.110592      62.221776       0.626095       0.476359      -1.014549      -0.020085       0.007485       0.045301       0.050116       0.001760       0.048769      -0.071403      -0.160785      -0.109686      -0.110882      -0.020219       0.131101              8.727077      10.724539      -0.675526      -1.357648       5.314384       2.683144      10.142310           0.000002
           18              C       6.326477       4.688732       9.562170      -0.040332      39.078230 0.45136840E+03  0.10645767E+05                                10.004145                            7.091640       0.166387       2.062529                    0.999357      27.392102      77.301170       0.621537       0.417824      -1.069884       0.021757      -0.012834      -0.028574       0.038139       0.007306       0.008619      -0.005213      -0.028047      -0.013444      -0.019728       0.001223       0.018505             12.217254      14.485892      -1.462223      -1.967006       6.719006       4.098618      15.446865          -0.000003
           19              C       0.529715       4.600419       9.755224      -0.010852      38.755197 0.44777259E+03  0.10568761E+05                                10.038543                            7.132208      -0.093853       1.985074                    0.998722      27.289663      77.732676       0.609141       0.426012      -1.061795      -0.014056      -0.000762      -0.026916       0.030375       0.007439      -0.006523      -0.014772      -0.072083      -0.055714      -0.030371      -0.019194       0.049565             12.173830      14.066150      -0.207740       1.431858       6.624221       3.923879      15.831120          -0.000003
           20              C       1.242214       4.892572      11.046512       0.636203      21.773349 0.25482032E+03  0.53468886E+04                                 7.416122                            5.805221      -0.396536       1.926871                    0.998987      22.920595      66.419219       0.588578       0.495946      -0.998691       0.014122       0.030562       0.033507       0.047499       0.023398      -0.112951      -0.031899       0.070929      -0.066614      -0.107659      -0.031361       0.139020              8.457198       6.927408       0.195750       3.292614       7.955024       1.609457      10.489162           0.000000
           21              C       5.800346       4.389614       8.309697      -0.110885      37.426302 0.47007878E+03  0.11278031E+05                                 9.767305                            7.270177       0.080750       2.002090                    0.999466      29.584583      86.130431       0.605470       0.421649      -1.060085       0.020651      -0.009753       0.010991       0.025345       0.008693       0.000562      -0.013530      -0.040598      -0.077457      -0.029053      -0.008666       0.037719             11.473482      11.503945      -0.716223      -0.495307       6.825309       4.343627      16.091191          -0.000009
           22              C       4.639846       8.218336      10.808854       0.674506      21.803476 0.23521015E+03  0.48428631E+04                                 7.423476                            5.597685      -0.391202       1.942441                    0.998428      22.221065      64.013142       0.595481       0.499565      -0.995791       0.018889      -0.018819       0.053996       0.060220       0.002410      -0.023502       0.104878      -0.077461      -0.022224      -0.096794      -0.029525       0.126319              8.638870       9.038151      -0.141533       0.544903       7.458124      -4.149644       9.420334          -0.000002
           23              C       4.724429      -0.558984       9.138096      -0.035367      37.281798 0.45359697E+03  0.10705958E+05                                 9.633113                            7.090152      -0.115698       1.966033                    0.998777      27.587218      77.747762       0.624422       0.415597      -1.071871      -0.038802      -0.012994      -0.015099       0.043617      -0.011631      -0.026419       0.011475       0.025456       0.025895      -0.021757      -0.017892       0.039649             11.148025      10.900964       2.802771       3.393195      11.533350      -3.401515      11.009762          -0.000004
           24              C       5.877043       0.082474       9.861626       0.602684      21.610564 0.26363190E+03  0.55176744E+04                                 7.162565                            5.809030      -0.219806       1.990467                    0.999248      22.082651      61.643278       0.609688       0.479999      -1.018074       0.058322       0.016697      -0.019161       0.063619      -0.055445      -0.017046      -0.045199      -0.070269      -0.119872      -0.082462      -0.011110       0.093572              7.680885       8.809654       2.721534      -0.049310       5.745276       0.206487       8.487723          -0.000003
           25              C       2.940314       8.545998       9.016543      -0.121469      35.750201 0.46559021E+03  0.11148141E+05                                 9.443329                            7.224824       0.088357       1.999576                    0.999641      29.767083      86.691363       0.608451       0.420419      -1.060425       0.011665       0.022125       0.001441       0.025053      -0.008142      -0.036804       0.012497      -0.016110       0.008290      -0.040722       0.000263       0.040459             10.658050      10.865322       1.161616       4.242516       9.508682      -3.524639      11.600148          -0.000007
           26              C       4.096512       9.018726       9.648142      -0.030486      38.699003 0.45218453E+03  0.10659717E+05                                 9.925417                            7.076267       0.030991       2.015362                    0.999114      27.388616      77.033053       0.625680       0.415264      -1.072547      -0.023513       0.026010      -0.028605       0.045251      -0.011958      -0.027975       0.019925       0.028027       0.017853      -0.029156      -0.015556       0.044712             11.983582      10.536089       1.257240       3.532165      12.614105      -5.811282      12.800553          -0.000003
           27              C       1.774080       7.850035      14.879858       0.634073      22.685748 0.23919943E+03  0.49123776E+04                                 7.423338                            5.512281      -0.097528       2.028342                    0.999228      22.110575      62.221691       0.626096       0.476358      -1.014550      -0.020085      -0.007484      -0.045301       0.050115      -0.001759      -0.048767      -0.071404      -0.160785      -0.109685      -0.110880      -0.020222       0.131101              8.727070      10.724526       0.675523       1.357642       5.314382       2.683144      10.142303           0.000002
           28              C       2.742477       8.224552      15.974175      -0.040324      39.077908 0.45136427E+03  0.10645645E+05                                10.004097                            7.091612       0.166386       2.062531                    0.999357      27.391956      77.300671       0.621537       0.417825      -1.069884       0.021756       0.012834       0.028573       0.038137      -0.007307      -0.008620      -0.005215      -0.028052      -0.013446      -0.019731       0.001223       0.018509             12.217188      14.485813       1.462211       1.966986       6.718977       4.098596      15.446773          -0.000003
           29              C       4.113715       8.312865      15.781121      -0.010848      38.755094 0.44777123E+03  0.10568722E+05                                10.038533                            7.132204      -0.093859       1.985072                    0.998722      27.289606      77.732519       0.609140       0.426013      -1.061794      -0.014056       0.000762       0.026916       0.030374      -0.007440       0.006525      -0.014774      -0.072086      -0.055718      -0.030374      -0.019194       0.049568             12.173815      14.066129       0.207734      -1.431863       6.624219       3.923880      15.831099          -0.000003
           30              C       4.826214       8.020712      14.489833       0.636199      21.773396 0.25482097E+03  0.53469050E+04                                 7.416126                            5.805224      -0.396531       1.926872                    0.998987      22.920624      66.419290       0.588579       0.495946      -0.998691       0.014120      -0.030561      -0.033508       0.047499      -0.023399       0.112949      -0.031898       0.070930      -0.066607      -0.107656      -0.031363       0.139020              8.457203       6.927410      -0.195753      -3.292615       7.955031       1.609463      10.489169           0.000000
           31              C       2.216346      10.637814       0.202418      -0.110888      37.426440 0.47008118E+03  0.11278103E+05                                 9.767328                            7.270198       0.080752       2.002089                    0.999466      29.584669      86.130744       0.605469       0.421649      -1.060085       0.020652       0.009750      -0.010992       0.025346      -0.008691      -0.000559      -0.013532      -0.040596      -0.077461      -0.029054      -0.008665       0.037719             11.473505      11.503950       0.716229       0.495317       6.825335       4.343651      16.091229          -0.000009
           32              C       1.055846       4.694948      14.727491       0.674503      21.803504 0.23521051E+03  0.48428714E+04                                 7.423478                            5.597686      -0.391199       1.942442                    0.998428      22.221069      64.013118       0.595482       0.499565      -0.995791       0.018888       0.018816      -0.053997       0.060220      -0.002409       0.023501       0.104877      -0.077462      -0.022221      -0.096792      -0.029527       0.126319              8.638874       9.038153       0.141531      -0.544901       7.458130      -4.149649       9.420339          -0.000002
           33              C       1.140429       2.749268      16.398249      -0.035366      37.281772 0.45359628E+03  0.10705938E+05                                 9.633111                            7.090148      -0.115702       1.966033                    0.998777      27.587191      77.747674       0.624422       0.415597      -1.071870      -0.038802       0.012993       0.015098       0.043617       0.011632       0.026419       0.011475       0.025456       0.025896      -0.021758      -0.017892       0.039650             11.148031      10.900961      -2.802763      -3.393193      11.533357      -3.401535      11.009775          -0.000005
           34              C       2.293043       2.107810      15.674719       0.602682      21.610574 0.26363207E+03  0.55176780E+04                                 7.162563                            5.809029      -0.219802       1.990468                    0.999248      22.082650      61.643243       0.609688       0.479999      -1.018075       0.058323      -0.016696       0.019162       0.063620       0.055444       0.017045      -0.045199      -0.070267      -0.119873      -0.082461      -0.011110       0.093571              7.680884       8.809649      -2.721532       0.049310       5.745272       0.206483       8.487730          -0.000003
           35              C       6.524314       4.367286      16.519802      -0.121467      35.750059 0.46558798E+03  0.11148073E+05                                 9.443306                            7.224808       0.088358       1.999578                    0.999641      29.766984      86.690980       0.608451       0.420419      -1.060425       0.011664      -0.022125      -0.001443       0.025053       0.008144       0.036805       0.012499      -0.016108       0.008295      -0.040722       0.000260       0.040462             10.658027      10.865288      -1.161613      -4.242493       9.508678      -3.524642      11.600114          -0.000008
           36              C       0.512512       3.894558      15.888203      -0.030479      38.698687 0.45218017E+03  0.10659586E+05                                 9.925362                            7.076232       0.030999       2.015366                    0.999114      27.388461      77.032455       0.625682       0.415264      -1.072547      -0.023514      -0.026011       0.028603       0.045250       0.011959       0.027978       0.019928       0.028028       0.017854      -0.029159      -0.015557       0.044716             11.983519      10.536025      -1.257233      -3.532134      12.614049      -5.811259      12.800485          -0.000003
           37              C       1.809920       3.545607       6.367743       0.634074      22.685572 0.23919732E+03  0.49123217E+04                                 7.423276                            5.512240      -0.097457       2.028366                    0.999228      22.110521      62.221391       0.626101       0.476355      -1.014551       0.020085      -0.007490      -0.045305       0.050120       0.001756       0.048760      -0.071398      -0.160781      -0.109672      -0.110869      -0.020226       0.131094              8.726985      10.724342      -0.675473      -1.357545       5.314344       2.683119      10.142270           0.000002
           38              C       0.841523       3.920124       7.462060      -0.040326      39.078064 0.45136679E+03  0.10645721E+05                                10.004126                            7.091634       0.166379       2.062527                    0.999357      27.392037      77.300982       0.621536       0.417825      -1.069884      -0.021756       0.012833       0.028575       0.038138       0.007307       0.008620      -0.005215      -0.028054      -0.013451      -0.019732       0.001222       0.018510             12.217222      14.485867      -1.462211      -1.966995       6.718983       4.098592      15.446817          -0.000003
           39              C       6.638285       4.008437       7.269006      -0.010847      38.755075 0.44777090E+03  0.10568712E+05                                10.038529                            7.132200      -0.093856       1.985074                    0.998722      27.289591      77.732451       0.609140       0.426013      -1.061794       0.014054       0.000760       0.026917       0.030374       0.007441      -0.006524      -0.014772      -0.072086      -0.055728      -0.030372      -0.019197       0.049569             12.173812      14.066110      -0.207739       1.431836       6.624216       3.923880      15.831108          -0.000003
           40              C       5.925786       3.716284       5.977718       0.636207      21.773523 0.25482252E+03  0.53469413E+04                                 7.416144                            5.805237      -0.396596       1.926849                    0.998986      22.920590      66.419045       0.588579       0.495945      -0.998692      -0.014131      -0.030563      -0.033503       0.047500       0.023398      -0.112948      -0.031901       0.070936      -0.066608      -0.107656      -0.031365       0.139021              8.457222       6.927380       0.195714       3.292598       7.955052       1.609459      10.489236           0.000001
           41              C       1.367654       4.219242       8.714533      -0.110886      37.426406 0.47008095E+03  0.11278096E+05                                 9.767320                            7.270193       0.080749       2.002088                    0.999466      29.584664      86.130713       0.605470       0.421648      -1.060085      -0.020651       0.009751      -0.010992       0.025345       0.008691       0.000560      -0.013531      -0.040598      -0.077461      -0.029054      -0.008666       0.037720             11.473494      11.503941      -0.716231      -0.495324       6.825317       4.343633      16.091226          -0.000009
           42              C       2.528154       0.390520       6.215376       0.674501      21.803585 0.23521215E+03  0.48429108E+04                                 7.423482                            5.597696      -0.391282       1.942413                    0.998428      22.221098      64.013113       0.595483       0.499563      -0.995793      -0.018891       0.018823      -0.053991       0.060218       0.002413      -0.023499       0.104873      -0.077464      -0.022230      -0.096790      -0.029525       0.126315              8.638872       9.038150      -0.141552       0.544899       7.458105      -4.149639       9.420361          -0.000002
           43              C       2.443571       9.167840       7.886134      -0.035367      37.281767 0.45359667E+03  0.10705950E+05                                 9.633109                            7.090150      -0.115698       1.966034                    0.998777      27.587210      77.747742       0.624422       0.415597      -1.071871       0.038801       0.012994       0.015100       0.043617      -0.011632      -0.026418       0.011474       0.025456       0.025895      -0.021758      -0.017891       0.039649             11.148018      10.900957       2.802753       3.393208      11.533326      -3.401513      11.009772          -0.000005
           44              C       1.290957       8.526382       7.162604       0.602686      21.610549 0.26363172E+03  0.55176710E+04                                 7.162569                            5.809032      -0.219812       1.990466                    0.999248      22.082651      61.643328       0.609687       0.480000      -1.018074      -0.058322      -0.016696       0.019161       0.063619      -0.055445      -0.017046      -0.045199      -0.070269      -0.119873      -0.082462      -0.011110       0.093572              7.680887       8.809656       2.721530      -0.049306       5.745270       0.206486       8.487736          -0.000003
           45              C       4.227686       0.062858       8.007687      -0.121466      35.750045 0.46558798E+03  0.11148071E+05                                 9.443298                            7.224804       0.088356       1.999577                    0.999641      29.766977      86.690930       0.608452       0.420418      -1.060426      -0.011665      -0.022124      -0.001442       0.025053      -0.008144      -0.036804       0.012496      -0.016110       0.008285      -0.040722       0.000263       0.040459             10.658013      10.865290       1.161621       4.242495       9.508653      -3.524615      11.600095          -0.000008
           46              C       3.071488      -0.409870       7.376088      -0.030481      38.698816 0.45218264E+03  0.10659661E+05                                 9.925388                            7.076256       0.030984       2.015360                    0.999114      27.388549      77.032822       0.625680       0.415264      -1.072547       0.023512      -0.026008       0.028605       0.045250      -0.011959      -0.027976       0.019926       0.028025       0.017844      -0.029156      -0.015555       0.044711             11.983539      10.536068       1.257229       3.532170      12.614036      -5.811241      12.800514          -0.000002
           47              C       5.393920       0.758821       2.144372       0.634064      22.685833 0.23920087E+03  0.49124081E+04                                 7.423316                            5.512270      -0.097418       2.028375                    0.999228      22.110593      62.221484       0.626102       0.476354      -1.014553       0.020086       0.007479       0.045301       0.050116      -0.001761      -0.048771      -0.071400      -0.160782      -0.109676      -0.110881      -0.020216       0.131097              8.727039      10.724489       0.675504       1.357619       5.314373       2.683147      10.142253           0.000002
           48              C       4.425523       0.384304       1.050055      -0.040334      39.078155 0.45136873E+03  0.10645771E+05                                10.004109                            7.091628       0.166380       2.062525                    0.999357      27.392121      77.301081       0.621539       0.417822      -1.069886      -0.021756      -0.012839      -0.028576       0.038141      -0.007306      -0.008618      -0.005216      -0.028044      -0.013446      -0.019727       0.001222       0.018504             12.217194      14.485803       1.462209       1.966981       6.718989       4.098609      15.446790          -0.000003
           49              C       3.054285       0.295991       1.243109      -0.010851      38.755061 0.44777199E+03  0.10568737E+05                                10.038498                            7.132191      -0.093854       1.985073                    0.998722      27.289626      77.732393       0.609143       0.426011      -1.061796       0.014055      -0.000765      -0.026917       0.030376      -0.007443       0.006522      -0.014771      -0.072085      -0.055717      -0.030371      -0.019196       0.049567             12.173761      14.066044       0.207742      -1.431819       6.624207       3.923875      15.831033          -0.000003
           50              C       2.341786       0.588144       2.534397       0.636212      21.773113 0.25481667E+03  0.53467858E+04                                 7.416039                            5.805160      -0.396530       1.926877                    0.998987      22.920328      66.417995       0.588585       0.495943      -0.998694      -0.014124       0.030569       0.033510       0.047507      -0.023399       0.112949      -0.031896       0.070926      -0.066607      -0.107656      -0.031361       0.139017              8.457096       6.927295      -0.195704      -3.292531       7.954990       1.609437      10.489001           0.000001
           51              C       4.951654      -2.028958      16.821812      -0.110883      37.426332 0.47007969E+03  0.11278060E+05                                 9.767315                            7.270190       0.080743       2.002087                    0.999466      29.584619      86.130604       0.605469       0.421649      -1.060084      -0.020652      -0.009752       0.010992       0.025346      -0.008692      -0.000560      -0.013533      -0.040597      -0.077457      -0.029054      -0.008666       0.037719             11.473486      11.503930       0.716221       0.495305       6.825321       4.343641      16.091206          -0.000009
           52              C       6.112154       3.913908       2.296739       0.674513      21.803604 0.23521038E+03  0.48428674E+04                                 7.423520                            5.597699      -0.391171       1.942453                    0.998427      22.220953      64.012746       0.595479       0.499567      -0.995790      -0.018896      -0.018815       0.053999       0.060224      -0.002410       0.023499       0.104876      -0.077452      -0.022222      -0.096792      -0.029523       0.126315              8.638940       9.038311       0.141587      -0.544984       7.458148      -4.149661       9.420362          -0.000002
           53              C       6.027571       5.859588       0.625981      -0.035364      37.281678 0.45359492E+03  0.10705896E+05                                 9.633088                            7.090133      -0.115688       1.966037                    0.998777      27.587152      77.747485       0.624424       0.415596      -1.071871       0.038803      -0.012993      -0.015100       0.043618       0.011630       0.026420       0.011475       0.025457       0.025898      -0.021758      -0.017893       0.039651             11.148000      10.900933      -2.802753      -3.393183      11.533331      -3.401520      11.009737          -0.000005
           54              C       4.874957       6.501046       1.349511       0.602680      21.610607 0.26363278E+03  0.55176957E+04                                 7.162565                            5.809032      -0.219797       1.990469                    0.999248      22.082682      61.643318       0.609689       0.479998      -1.018075      -0.058321       0.016699      -0.019163       0.063619       0.055443       0.017046      -0.045198      -0.070268      -0.119869      -0.082460      -0.011109       0.093569              7.680882       8.809648      -2.721528       0.049309       5.745274       0.206483       8.487722          -0.000003
           55              C       0.643686       4.241570       0.504428      -0.121468      35.750265 0.46559078E+03  0.11148158E+05                                 9.443341                            7.224829       0.088355       1.999575                    0.999641      29.767117      86.691487       0.608451       0.420419      -1.060425      -0.011666       0.022125       0.001440       0.025054       0.008141       0.036804       0.012498      -0.016113       0.008291      -0.040722       0.000264       0.040458             10.658072      10.865353      -1.161623      -4.242518       9.508701      -3.524651      11.600163          -0.000008
           56              C       6.655488       4.714298       1.136027      -0.030490      38.699152 0.45218561E+03  0.10659748E+05                                 9.925439                            7.076274       0.030998       2.015363                    0.999114      27.388651      77.033150       0.625680       0.415264      -1.072547       0.023516       0.026012      -0.028605       0.045253       0.011958       0.027975       0.019926       0.028027       0.017858      -0.029156      -0.015555       0.044712             11.983626      10.536139      -1.257228      -3.532193      12.614145      -5.811308      12.800594          -0.000003
           57              O       4.143104       4.973677      10.445216      -0.583571      37.169130 0.55269865E+03  0.13360487E+05                                 8.849766                            7.299441       0.490139       2.212899                    0.996484      27.599161      72.424489       0.700890       0.361511      -1.138560       0.009515      -0.010885      -0.066959       0.068502       0.002470       0.036298      -0.055776      -0.022594      -0.250764      -0.112093       0.036585       0.075509              9.927415      16.445110       0.344887       0.014730       6.045261       1.171142       7.291873          -0.000010
           58              O       5.806797       5.446787      11.781789      -0.736384      48.340323 0.76545743E+03  0.20161649E+05                                10.664789                            8.690082      -0.014479       1.987291                    0.997778      31.557588      87.695552       0.628555       0.369963      -1.127026       0.046344      -0.081049      -0.044603       0.103470      -0.006915       0.046532      -0.041509      -0.111646       0.111417      -0.091754       0.003775       0.087979             12.258056      11.084174       0.505827       2.810915       8.408821       4.185949      17.281172          -0.000003
           59              O       1.371238       6.121619      11.417130      -0.768043      48.123908 0.86035847E+03  0.23306756E+05                                10.603066                            9.195064      -0.175885       1.937250                    0.997002      32.271912      90.612749       0.613539       0.368520      -1.129407       0.009582      -0.014272      -0.101649       0.103092       0.048207      -0.043680       0.018847      -0.087625      -0.132031      -0.091147       0.003998       0.087149             11.701457      10.399857       1.155337       0.515793      13.645834       3.937007      11.058679          -0.000002
           60              O       1.817805       3.981759      11.657001      -0.552698      29.707500 0.50022696E+03  0.11827425E+05                                 7.570562                            6.940828       0.496701       2.210494                    0.996642      27.539356      72.130935       0.717292       0.361149      -1.135652      -0.049841      -0.058312      -0.000091       0.076710      -0.038715      -0.078320      -0.084007       0.064049      -0.003825      -0.140014       0.038161       0.101852              7.788833       6.884505      -1.168225       1.778601       8.020542      -1.744744       8.461453          -0.000013
           61              O       3.804774       7.632121      11.522850      -0.662114      45.710608 0.69928847E+03  0.18024324E+05                                10.331642                            8.358640      -0.103991       1.987078                    0.995617      30.083575      82.957113       0.634245       0.374668      -1.122401      -0.011161       0.088094      -0.022043       0.091493       0.021729      -0.057839       0.072369      -0.033259       0.039797      -0.102316       0.011010       0.091306             11.894614      11.087495       3.468665      -4.391417      10.523368      -5.221876      14.072979          -0.000004
           62              O       5.887078       8.159317      10.953390      -0.676032      39.962946 0.68382206E+03  0.17482542E+05                                 9.331613                            8.184568       0.135601       2.061875                    0.995871      29.958998      81.591676       0.652176       0.367350      -1.130844      -0.035513       0.034821      -0.061200       0.078861      -0.005626       0.000246       0.072783       0.019472      -0.161652      -0.099412       0.035947       0.063465             10.058831      13.853729      -1.776794       2.038668       8.009713      -2.056331       8.313052          -0.000007
           63              O       5.869875       0.268739      11.064388      -0.493938      24.590772 0.38758884E+03  0.85670423E+04                                 6.474901                            5.965213       0.794502       2.311414                    0.999453      26.102005      65.328025       0.804886       0.344280      -1.153462      -0.021483      -0.022684       0.028566       0.042333      -0.084424      -0.011984      -0.015738      -0.148126       0.149663      -0.138860       0.049202       0.089658              6.500963       4.393773       0.380745       0.078702       5.441568       0.574318       9.667547          -0.000017
           64              O       6.838272       0.469758       9.065743      -0.485220      24.677447 0.37973085E+03  0.83881877E+04                                 6.604587                            5.920571       0.506371       2.277413                    0.995870      24.701450      62.719867       0.800998       0.346165      -1.146712      -0.037014      -0.027525       0.008011       0.046818       0.057444      -0.010331      -0.006636       0.101050      -0.126236      -0.055715      -0.042875       0.098590              6.888752       9.058633       2.370330      -1.702492       5.828297      -0.620957       5.779326          -0.000013
           65              O       0.559104       7.939607      15.091129      -0.583573      37.169252 0.55270109E+03  0.13360561E+05                                 8.849784                            7.299456       0.490142       2.212898                    0.996484      27.599224      72.424698       0.700890       0.361511      -1.138560       0.009515       0.010884       0.066954       0.068497      -0.002469      -0.036297      -0.055778      -0.022593      -0.250765      -0.112094       0.036585       0.075509              9.927436      16.445142      -0.344889      -0.014727       6.045275       1.171147       7.291889          -0.000010
           66              O       2.222797       7.466497      13.754556      -0.736377      48.339967 0.76545041E+03  0.20161417E+05                                10.664740                            8.690044      -0.014481       1.987292                    0.997778      31.557444      87.695040       0.628556       0.369963      -1.127026       0.046343       0.081049       0.044598       0.103468       0.006914      -0.046532      -0.041510      -0.111649       0.111418      -0.091756       0.003775       0.087980             12.257996      11.084119      -0.505832      -2.810912       8.408784       4.185928      17.281087          -0.000003
           67              O       4.955238       6.791665      14.119215      -0.768042      48.123951 0.86035916E+03  0.23306780E+05                                10.603074                            9.195070      -0.175887       1.937249                    0.997002      32.271925      90.612815       0.613539       0.368520      -1.129407       0.009582       0.014272       0.101643       0.103087      -0.048207       0.043680       0.018848      -0.087627      -0.132032      -0.091148       0.003998       0.087150             11.701469      10.399861      -1.155338      -0.515791      13.645852       3.937016      11.058694          -0.000002
           68              O       5.401805       8.931525      13.879344      -0.552695      29.707473 0.50022647E+03  0.11827412E+05                                 7.570564                            6.940831       0.496690       2.210492                    0.996642      27.539318      72.130857       0.717291       0.361150      -1.135651      -0.049841       0.058310       0.000086       0.076709       0.038715       0.078320      -0.084009       0.064052      -0.003826      -0.140015       0.038162       0.101853              7.788833       6.884505       1.168223      -1.778599       8.020541      -1.744743       8.461454          -0.000013
           69              O       0.220774       5.281163      14.013495      -0.662109      45.710471 0.69928578E+03  0.18024238E+05                                10.331625                            8.358627      -0.103996       1.987078                    0.995617      30.083513      82.956909       0.634246       0.374668      -1.122401      -0.011160      -0.088095       0.022038       0.091493      -0.021729       0.057839       0.072369      -0.033260       0.039795      -0.102317       0.011011       0.091306             11.894596      11.087482      -3.468662       4.391413      10.523352      -5.221865      14.072954          -0.000004
           70              O       2.303078       4.753967      14.582955      -0.676032      39.962933 0.68382175E+03  0.17482532E+05                                 9.331610                            8.184565       0.135604       2.061875                    0.995871      29.958999      81.591671       0.652176       0.367350      -1.130844      -0.035513      -0.034821       0.061194       0.078857       0.005626      -0.000247       0.072783       0.019474      -0.161653      -0.099413       0.035948       0.063465             10.058830      13.853721       1.776791      -2.038668       8.009712      -2.056334       8.313056          -0.000008
           71              O       2.285875       1.921545      14.471957      -0.493929      24.590400 0.38758105E+03  0.85668253E+04                                 6.474834                            5.965151       0.794523       2.311425                    0.999453      26.101791      65.327278       0.804891       0.344280      -1.153463      -0.021482       0.022685      -0.028570       0.042336       0.084425       0.011983      -0.015738      -0.148125       0.149664      -0.138860       0.049203       0.089657              6.500897       4.393731      -0.380738      -0.078698       5.441508       0.574308       9.667452          -0.000017
           72              O       3.254272       1.720526      16.470602      -0.485227      24.677725 0.37973665E+03  0.83883507E+04                                 6.604644                            5.920624       0.506354       2.277403                    0.995870      24.701624      62.720510       0.800992       0.346165      -1.146711      -0.037016       0.027527      -0.008017       0.046821      -0.057443       0.010329      -0.006635       0.101051      -0.126248      -0.055713      -0.042878       0.098592              6.888813       9.058711      -2.370354       1.702511       5.828347      -0.620969       5.779380          -0.000012
           73              O       3.024896       3.635179       6.579014      -0.583569      37.171596 0.55274403E+03  0.13361903E+05                                 8.850293                            7.299859       0.489824       2.212800                    0.996476      27.599797      72.427805       0.700851       0.361523      -1.138547      -0.009513       0.010884       0.066956       0.068498       0.002475       0.036312      -0.055793      -0.022593      -0.250791      -0.112117       0.036595       0.075522              9.928012      16.446192       0.344959       0.014817       6.045599       1.171182       7.292245          -0.000010
           74              O       1.361203       3.162069       5.242441      -0.736372      48.338939 0.76542738E+03  0.20160631E+05                                10.664532                            8.689864      -0.014459       1.987301                    0.997779      31.557126      87.693363       0.628569       0.369959      -1.127031      -0.046320       0.081042       0.044606       0.103455      -0.006913       0.046522      -0.041505      -0.111612       0.111406      -0.091732       0.003768       0.087965             12.257767      11.083736       0.505860       2.810818       8.408629       4.185871      17.280937          -0.000003
           75              O       5.796762       2.487237       5.607100      -0.768041      48.124276 0.86036815E+03  0.23307068E+05                                10.603079                            9.195086      -0.175851       1.937254                    0.997002      32.272151      90.613326       0.613542       0.368518      -1.129409      -0.009602       0.014270       0.101651       0.103095       0.048214      -0.043679       0.018846      -0.087625      -0.132002      -0.091145       0.003996       0.087149             11.701460      10.399668       1.155325       0.515766      13.645872       3.937052      11.058841          -0.000002
           76              O       5.350195       4.627097       5.367229      -0.552694      29.706185 0.50019673E+03  0.11826504E+05                                 7.570231                            6.940525       0.496520       2.210430                    0.996640      27.539141      72.129209       0.717324       0.361140      -1.135662       0.049826       0.058294       0.000093       0.076686      -0.038708      -0.078314      -0.084004       0.064040      -0.003825      -0.140002       0.038156       0.101846              7.788491       6.884201      -1.168226       1.778534       8.020150      -1.744657       8.461123          -0.000013
           77              O       3.363226       0.976735       5.501380      -0.662087      45.708495 0.69925059E+03  0.18023081E+05                                10.331307                            8.358396      -0.103870       1.987131                    0.995614      30.082786      82.953988       0.634257       0.374666      -1.122404       0.011162      -0.088067       0.022043       0.091467       0.021742      -0.057841       0.072371      -0.033248       0.039818      -0.102326       0.011021       0.091305             11.894215      11.087155       3.468457      -4.391292      10.522820      -5.221618      14.072670          -0.000004
           78              O       1.280922       0.449539       6.070840      -0.676041      39.963138 0.68382679E+03  0.17482691E+05                                 9.331634                            8.184590       0.135626       2.061880                    0.995871      29.959125      81.592057       0.652176       0.367349      -1.130844       0.035518      -0.034818       0.061202       0.078864      -0.005625       0.000247       0.072780       0.019473      -0.161654      -0.099410       0.035948       0.063463             10.058850      13.853711      -1.776829       2.038681       8.009752      -2.056351       8.313086          -0.000007
           79              O       1.298125       8.340117       5.959842      -0.493937      24.590861 0.38759065E+03  0.85670935E+04                                 6.474921                            5.965231       0.794493       2.311410                    0.999453      26.102039      65.328182       0.804884       0.344281      -1.153462       0.021483       0.022685      -0.028565       0.042334      -0.084425      -0.011984      -0.015739      -0.148126       0.149662      -0.138860       0.049202       0.089658              6.500983       4.393784       0.380744       0.078702       5.441578       0.574318       9.667588          -0.000016
           80              O       0.329728       8.139098       7.958487      -0.485222      24.677481 0.37973163E+03  0.83882099E+04                                 6.604592                            5.920576       0.506371       2.277412                    0.995870      24.701484      62.719990       0.800997       0.346164      -1.146712       0.037015       0.027527      -0.008012       0.046819       0.057443      -0.010331      -0.006636       0.101050      -0.126237      -0.055715      -0.042875       0.098590              6.888756       9.058641       2.370330      -1.702490       5.828295      -0.620956       5.779333          -0.000012
           81              O       6.608896       0.669249       1.933101      -0.583571      37.169100 0.55269781E+03  0.13360461E+05                                 8.849761                            7.299437       0.490146       2.212901                    0.996484      27.599161      72.424465       0.700890       0.361512      -1.138560      -0.009514      -0.010887      -0.066958       0.068501      -0.002466      -0.036296      -0.055778      -0.022594      -0.250767      -0.112094       0.036583       0.075512              9.927410      16.445107      -0.344888      -0.014710       6.045260       1.171145       7.291865          -0.000010
           82              O       4.945203       1.142359       3.269674      -0.736338      48.337706 0.76541189E+03  0.20160173E+05                                10.664494                            8.689891      -0.014469       1.987318                    0.997779      31.556562      87.692431       0.628554       0.369968      -1.127021      -0.046364      -0.081034      -0.044589       0.103462       0.006876      -0.046540      -0.041491      -0.111617       0.111372      -0.091747       0.003803       0.087944             12.257664      11.083867      -0.505918      -2.810818       8.408673       4.185833      17.280451          -0.000003
           83              O       2.212762       1.817191       2.905015      -0.768074      48.124772 0.86037313E+03  0.23307214E+05                                10.603082                            9.195053      -0.175659       1.937308                    0.997003      32.272302      90.613490       0.613550       0.368513      -1.129414      -0.009599      -0.014283      -0.101650       0.103096      -0.048227       0.043668       0.018827      -0.087597      -0.132003      -0.091128       0.003978       0.087150             11.701484      10.399979      -1.155103      -0.515639      13.645928       3.937055      11.058544          -0.000002
           84              O       1.766195      -0.322669       3.144886      -0.552687      29.707273 0.50022080E+03  0.11827243E+05                                 7.570533                            6.940794       0.496686       2.210493                    0.996642      27.539168      72.130330       0.717293       0.361150      -1.135651       0.049840      -0.058310      -0.000084       0.076708       0.038715       0.078320      -0.084008       0.064042      -0.003831      -0.140013       0.038163       0.101851              7.788809       6.884480       1.168242      -1.778597       8.020541      -1.744748       8.461407          -0.000013
           85              O       6.947226       3.327693       3.010735      -0.662106      45.710228 0.69928352E+03  0.18024166E+05                                10.331592                            8.358617      -0.104034       1.987066                    0.995616      30.083475      82.956786       0.634246       0.374668      -1.122401       0.011166       0.088095      -0.022034       0.091492      -0.021734       0.057836       0.072371      -0.033257       0.039795      -0.102319       0.011015       0.091304             11.894544      11.087521      -3.468632       4.391380      10.523274      -5.221800      14.072837          -0.000004
           86              O       4.864922       3.854889       2.441275      -0.676022      39.960651 0.68375788E+03  0.17480449E+05                                 9.331175                            8.184105       0.135821       2.061962                    0.995874      29.957798      81.586706       0.652206       0.367343      -1.130852       0.035512       0.034826      -0.061186       0.078853       0.005630      -0.000256       0.072774       0.019484      -0.161626      -0.099402       0.035949       0.063453             10.058427      13.853238       1.776857      -2.038834       8.009317      -2.056308       8.312726          -0.000007
           87              O       4.882125       6.687311       2.552273      -0.493933      24.590532 0.38758417E+03  0.85669131E+04                                 6.474860                            5.965179       0.794519       2.311422                    0.999453      26.101881      65.327615       0.804888       0.344280      -1.153462       0.021484      -0.022679       0.028570       0.042333       0.084423       0.011984      -0.015737      -0.148125       0.149671      -0.138859       0.049205       0.089654              6.500920       4.393749      -0.380735      -0.078698       5.441535       0.574311       9.667477          -0.000016
           88              O       3.913728       6.888330       0.553628      -0.485222      24.677517 0.37973253E+03  0.83882350E+04                                 6.604602                            5.920587       0.506366       2.277410                    0.995870      24.701496      62.720042       0.800996       0.346165      -1.146712       0.037015      -0.027525       0.008011       0.046818      -0.057444       0.010331      -0.006635       0.101052      -0.126234      -0.055716      -0.042875       0.098591              6.888766       9.058648      -2.370331       1.702495       5.828312      -0.620962       5.779339          -0.000012

******************************************************
Auxiliary information for the entire system
The total spin magnetic moment of the unit cell is   -0.000393
The total net atomic charge of the unit cell is   -0.000000
Accuracy of reproducing the electrostatic potential in the unit cell:
  The inner radius (bohr) =    5.0000
  The outer radius (bohr) =   12.0000
  Valid grid points have density less than (e/(bohr^3)) =    0.0001
  The number of valid grid points were=        11244
  The rms potential error without charges in kcal/mol is=      8.95456
  The rms potential error with partial charges in kcal/mol is=      0.79804
  The RRMSE value at monopole order=      0.08912
  The rms potential error with partial charges and cloud penetration in kcal/mol is=      0.77811
  The RRMSE value at monopole order with cloud penetration is=      0.08690
  The rms potential error with partial charges and atomic dipoles in kcal/mol is=      0.83112
  The RRMSE value at dipole order=      0.09282
  The rms potential error with partial charges, atomic dipoles and cloud penetration in kcal/mol is=      0.80492
  The RRMSE value at dipole order with cloud penetration=      0.08989

******************************************************
The electron densities and ab initio electrostatic potential were computed in VASP using the PBE functional and
projector augmented wave method. See the main text of the journal article for a description of computational details.
The atomic charges, dipoles, and quadrupoles were computed with the DDEC6 method as described in
(a) T. A. Manz and N. Gabaldon Limas, RSC Adv. 6 (2016) 47771-47801 DOI: 10.1039/c6ra04656h
(b) N. Gabaldon Limas and T. A. Manz, RSC Adv. 8 (2018) 2678-2707 DOI: 10.1039/c7ra11829e.
For each atom in the material, the electron cloud parameters were fit to the spherically averaged atom-in-material
electron density using radial positions for which this density was between 10^-4 and 10^-2 electrons per cubic bohr.
The polarizabilities, dispersion coefficients, and quantum Drude oscillator (QDO) parameters were fit using the MCLF method.
The magnetic structure of the system was optimized in VASP from the default ferromagnetic initial guess using spin polarization.
The atomic spin moments (ASMs) were computed on this optimized magnetic structure using the DDEC6 partition as inputs
to the method of T. A. Manz and D. S. Sholl, J. Chem. Theory Comput. 7 (2011) 4146-4164 DOI: 10.1021/ct200539n.
The RMSE and RRMSE were computed using a uniform grid with Ewald summation.
