# Supplementary material for: A collection of forcefield precursors for metal–organic frameworks
Source: RSC Adv. 2019 Nov 13;9(63):36492–507. doi: 10.1039/c9ra07327b (PMC9075174; doi:10.1039/c9ra07327b)
Supplement: RA-009-C9RA07327B-s4877 [file RA-009-C9RA07327B-s4877.xyz]

  338
jmolscript: load "" {1 1 1} spacegroup "x,y,z" unitcell [{     12.605200     0.000000     0.000000 }, {      0.000000    20.182400     0.000000 }, {      0.000000     0.000000    20.182400 }]
Cd     7.567280     5.497282    16.150764     0.958983
Cd     7.567280    14.685118     4.031636     0.958983
Cd     7.567280    14.122836    15.588482     0.958983
Cd     7.567280     6.059564     4.593918     0.958983
Cd     5.037920     4.593918     6.059564     0.958983
Cd     5.037920    15.588482    14.122836     0.958983
Cd     5.037920    16.150764     5.497282     0.958982
Cd     5.037920     4.031636    14.685118     0.958983
Cd     0.000000     0.000000     0.000000     0.961634
Cd     0.000000    10.091200    10.091200     0.961634
H      9.434992     1.634774    17.009727     0.126199
H      9.412303    17.821059    16.896705     0.125523
H      6.685798    19.922047    14.821955     0.127808
H      9.434992    18.547626     3.172673     0.126199
H      9.412303     2.361341     3.285695     0.125523
H      6.685798     0.260353     5.360445     0.127808
H      9.434992    13.263873    11.725974     0.126199
H      9.412303    13.376895     7.729859     0.125523
H      6.685798    15.451645     9.830847     0.127808
H      9.434992     6.918527     8.456426     0.126199
H      9.412303     6.805505    12.452541     0.125523
H      6.685798     4.730755    10.351553     0.127808
H      3.170208     8.456426     6.918527     0.126199
H      3.192897    12.452541     6.805505     0.125522
H      5.919402    10.351553     4.730755     0.127808
H      3.170208    11.725974    13.263873     0.126199
H      3.192897     7.729859    13.376895     0.125523
H      5.919402     9.830847    15.451645     0.127808
H      3.170208    17.009727     1.634774     0.126198
H      3.192897    16.896705    17.821059     0.125522
H      5.919402    14.821955    19.922047     0.127808
H      3.170208     3.172673    18.547626     0.126199
H      3.192897     3.285695     2.361341     0.125523
H      5.919402     5.360445     0.260353     0.127808
H      9.700962     8.131489    14.979377     0.104478
H      8.310608     8.581556    14.422343     0.100642
H      8.425316     8.958967    16.614152     0.177300
H      9.693399     9.859102    16.416364     0.152607
H      8.306827    10.325316    15.853275     0.146015
H      8.517334    11.227469    14.040896     0.123909
H      9.491716    11.487822    12.831970     0.109327
H      7.329924    10.896478    11.970181     0.158012
H      8.354727     9.782409    11.560479     0.155440
H      7.375303     9.544257    12.761332     0.151548
H     10.985432    10.878314    15.017724     0.122270
H     11.584179    10.809693    13.574682     0.116001
H      0.337819     9.715807    15.017724     0.168456
H     11.765694     8.777326    15.455682     0.153660
H     12.344272     8.682468    14.000531     0.162671
H      9.700962    12.050911     5.203023     0.104479
H      8.310608    11.600844     5.760057     0.100642
H      8.425316    11.223433     3.568248     0.177302
H      9.693399    10.323298     3.766036     0.152606
H      8.306827     9.857084     4.329125     0.146016
H      8.517334     8.954931     6.141504     0.123908
H      9.491716     8.694578     7.350430     0.109327
H      7.329924     9.285922     8.212219     0.158011
H      8.354727    10.399991     8.621921     0.155440
H      7.375303    10.638143     7.421068     0.151548
H     10.985432     9.304086     5.164676     0.122270
H     11.584179     9.372707     6.607718     0.116001
H      0.337819    10.466593     5.164676     0.168455
H     11.765694    11.405074     4.726718     0.153659
H     12.344272    11.499932     6.181869     0.162671
H      9.700962    15.294223    18.222689     0.104478
H      8.310608    15.851257    18.672756     0.100642
H      8.425316    13.659448    19.050167     0.177300
H      9.693399    13.857236    19.950302     0.152607
H      8.306827    14.420325     0.234116     0.146016
H      8.517334    16.232704     1.136269     0.123909
H      9.491716    17.441630     1.396622     0.109328
H      7.329924    18.303419     0.805278     0.158012
H      8.354727    18.713121    19.873609     0.155441
H      7.375303    17.512268    19.635457     0.151549
H     10.985432    15.255876     0.787114     0.122272
H     11.584179    16.698918     0.718493     0.116001
H      0.337819    15.255876    19.807007     0.168454
H     11.765694    14.817918    18.868526     0.153659
H     12.344272    16.273069    18.773668     0.162671
H      9.700962     4.888177     1.959711     0.104478
H      8.310608     4.331143     1.509644     0.100642
H      8.425316     6.522952     1.132233     0.177300
H      9.693399     6.325164     0.232098     0.152607
H      8.306827     5.762075    19.948284     0.146015
H      8.517334     3.949696    19.046131     0.123908
H      9.491716     2.740770    18.785778     0.109327
H      7.329924     1.878981    19.377122     0.158011
H      8.354727     1.469279     0.308791     0.155440
H      7.375303     2.670132     0.546943     0.151548
H     10.985432     4.926524    19.395286     0.122270
H     11.584179     3.483482    19.463907     0.116001
H      0.337819     4.926524     0.375393     0.168456
H     11.765694     5.364482     1.313874     0.153660
H     12.344272     3.909331     1.408732     0.162671
H      2.904238     1.959711     4.888177     0.104478
H      4.294592     1.509644     4.331143     0.100642
H      4.179884     1.132233     6.522952     0.177301
H      2.911801     0.232098     6.325164     0.152607
H      4.298373    19.948284     5.762075     0.146015
H      4.087866    19.046131     3.949696     0.123909
H      3.113484    18.785778     2.740770     0.109327
H      5.275276    19.377122     1.878981     0.158011
H      4.250473     0.308791     1.469279     0.155440
H      5.229897     0.546943     2.670132     0.151548
H      1.619768    19.395286     4.926524     0.122270
H      1.021021    19.463907     3.483482     0.116000
H     12.267381     0.375393     4.926524     0.168455
H      0.839506     1.313874     5.364482     0.153660
H      0.260928     1.408732     3.909331     0.162671
H      2.904238    18.222689    15.294223     0.104478
H      4.294592    18.672756    15.851257     0.100642
H      4.179884    19.050167    13.659448     0.177301
H      2.911801    19.950302    13.857236     0.152608
H      4.298373     0.234116    14.420325     0.146015
H      4.087866     1.136269    16.232704     0.123908
H      3.113484     1.396622    17.441630     0.109327
H      5.275276     0.805278    18.303419     0.158011
H      4.250473    19.873609    18.713121     0.155441
H      5.229897    19.635457    17.512268     0.151548
H      1.619768     0.787114    15.255876     0.122270
H      1.021021     0.718493    16.698918     0.116001
H     12.267381    19.807007    15.255876     0.168455
H      0.839506    18.868526    14.817918     0.153659
H      0.260928    18.773668    16.273069     0.162671
H      2.904238    14.979377     8.131489     0.104478
H      4.294592    14.422343     8.581556     0.100642
H      4.179884    16.614152     8.958967     0.177301
H      2.911801    16.416364     9.859102     0.152608
H      4.298373    15.853275    10.325316     0.146015
H      4.087866    14.040896    11.227469     0.123909
H      3.113484    12.831970    11.487822     0.109327
H      5.275276    11.970181    10.896478     0.158012
H      4.250473    11.560479     9.782409     0.155441
H      5.229897    12.761332     9.544257     0.151549
H      1.619768    15.017724    10.878314     0.122270
H      1.021021    13.574682    10.809693     0.116001
H     12.267381    15.017724     9.715807     0.168455
H      0.839506    15.455682     8.777326     0.153658
H      0.260928    14.000531     8.682468     0.162670
H      2.904238     5.203023    12.050911     0.104478
H      4.294592     5.760057    11.600844     0.100642
H      4.179884     3.568248    11.223433     0.177301
H      2.911801     3.766036    10.323298     0.152608
H      4.298373     4.329125     9.857084     0.146015
H      4.087866     6.141504     8.954931     0.123909
H      3.113484     7.350430     8.694578     0.109327
H      5.275276     8.212219     9.285922     0.158012
H      4.250473     8.621921    10.399991     0.155441
H      5.229897     7.421068    10.638143     0.151548
H      1.619768     5.164676     9.304086     0.122270
H      1.021021     6.607718     9.372707     0.116001
H     12.267381     5.164676    10.466593     0.168455
H      0.839506     4.726718    11.405074     0.153660
H      0.260928     6.181869    11.499932     0.162671
C      7.294629     2.216028    15.605032     0.600553
C      7.931192     0.877934    15.895658    -0.007899
C      9.050534     0.839588    16.719100    -0.123772
C      9.602641    19.807007    17.110639    -0.023236
C      9.051794    18.634410    16.632316    -0.113075
C      7.956402    18.648538    15.752363    -0.019031
C      7.413118    19.891773    15.401189    -0.117644
C     10.703075    19.776734    18.145996     0.558379
C      7.376563    17.338700    15.263949     0.593247
C      7.294629    17.966372     4.577368     0.600553
C      7.931192    19.304466     4.286742    -0.007899
C      9.050534    19.342812     3.463300    -0.123772
C      9.602641     0.375393     3.071761    -0.023236
C      9.051794     1.547990     3.550084    -0.113075
C      7.956402     1.533862     4.430037    -0.019031
C      7.413118     0.290627     4.781211    -0.117643
C     10.703075     0.405666     2.036404     0.558379
C      7.376563     2.843700     4.918451     0.593247
C      7.294629    14.668568    12.307228     0.600553
C      7.931192    14.377942    10.969134    -0.007899
C      9.050534    13.554500    10.930788    -0.123772
C      9.602641    13.162961     9.715807    -0.023236
C      9.051794    13.641284     8.543210    -0.113076
C      7.956402    14.521237     8.557338    -0.019031
C      7.413118    14.872411     9.800573    -0.117643
C     10.703075    12.127604     9.685534     0.558379
C      7.376563    15.009651     7.247500     0.593246
C      7.294629     5.513832     7.875172     0.600553
C      7.931192     5.804458     9.213266    -0.007899
C      9.050534     6.627900     9.251612    -0.123772
C      9.602641     7.019439    10.466593    -0.023236
C      9.051794     6.541116    11.639190    -0.113075
C      7.956402     5.661163    11.625062    -0.019031
C      7.413118     5.309989    10.381827    -0.117644
C     10.703075     8.054796    10.496866     0.558379
C      7.376563     5.172749    12.934900     0.593247
C      5.310571     7.875172     5.513832     0.600553
C      4.674008     9.213266     5.804458    -0.007899
C      3.554666     9.251612     6.627900    -0.123772
C      3.002559    10.466593     7.019439    -0.023236
C      3.553406    11.639190     6.541116    -0.113075
C      4.648798    11.625062     5.661163    -0.019031
C      5.192082    10.381827     5.309989    -0.117642
C      1.902125    10.496866     8.054796     0.558379
C      5.228637    12.934900     5.172749     0.593246
C      5.310571    12.307228    14.668568     0.600553
C      4.674008    10.969134    14.377942    -0.007899
C      3.554666    10.930788    13.554500    -0.123772
C      3.002559     9.715807    13.162961    -0.023236
C      3.553406     8.543210    13.641284    -0.113075
C      4.648798     8.557338    14.521237    -0.019031
C      5.192082     9.800573    14.872411    -0.117643
C      1.902125     9.685534    12.127604     0.558379
C      5.228637     7.247500    15.009651     0.593247
C      5.310571    15.605032     2.216028     0.600553
C      4.674008    15.895658     0.877934    -0.007899
C      3.554666    16.719100     0.839588    -0.123772
C      3.002559    17.110639    19.807007    -0.023236
C      3.553406    16.632316    18.634410    -0.113075
C      4.648798    15.752363    18.648538    -0.019031
C      5.192082    15.401189    19.891773    -0.117643
C      1.902125    18.145996    19.776734     0.558379
C      5.228637    15.263949    17.338700     0.593247
C      5.310571     4.577368    17.966372     0.600553
C      4.674008     4.286742    19.304466    -0.007899
C      3.554666     3.463300    19.342812    -0.123772
C      3.002559     3.071761     0.375393    -0.023236
C      3.553406     3.550084     1.547990    -0.113075
C      4.648798     4.430037     1.533862    -0.019031
C      5.192082     4.781211     0.290627    -0.117643
C      1.902125     2.036404     0.405666     0.558379
C      5.228637     4.918451     2.843700     0.593247
C      9.148854     8.904475    14.789663    -0.082164
C      8.870279     9.566458    16.018771    -0.455397
C      8.963558    10.811712    13.286074    -0.090757
C      7.902200    10.200185    12.299155    -0.462508
C     11.173249    10.280915    14.277030    -0.073988
C     12.140068     9.277849    14.727097    -0.456537
C      9.148854    11.277925     5.392737    -0.082164
C      8.870279    10.615942     4.163629    -0.455397
C      8.963558     9.370688     6.896326    -0.090757
C      7.902200     9.982215     7.883245    -0.462508
C     11.173249     9.901485     5.905370    -0.073988
C     12.140068    10.904551     5.455303    -0.456537
C      9.148854    15.483937    18.995675    -0.082164
C      8.870279    14.254829    19.657658    -0.455396
C      8.963558    16.987526     0.720512    -0.090758
C      7.902200    17.974445     0.108985    -0.462508
C     11.173249    15.996570     0.189715    -0.073989
C     12.140068    15.546503    19.369049    -0.456536
C      9.148854     4.698463     1.186725    -0.082164
C      8.870279     5.927571     0.524742    -0.455397
C      8.963558     3.194874    19.461888    -0.090757
C      7.902200     2.207955    20.073415    -0.462508
C     11.173249     4.185830    19.992685    -0.073988
C     12.140068     4.635897     0.813351    -0.456537
C      3.456346     1.186725     4.698463    -0.082164
C      3.734921     0.524742     5.927571    -0.455397
C      3.641642    19.461888     3.194874    -0.090758
C      4.703000    20.073415     2.207955    -0.462508
C      1.431951    19.992685     4.185830    -0.073988
C      0.465132     0.813351     4.635897    -0.456537
C      3.456346    18.995675    15.483937    -0.082164
C      3.734921    19.657658    14.254829    -0.455397
C      3.641642     0.720512    16.987526    -0.090757
C      4.703000     0.108985    17.974445    -0.462508
C      1.431951     0.189715    15.996570    -0.073988
C      0.465132    19.369049    15.546503    -0.456537
C      3.456346    14.789663     8.904475    -0.082164
C      3.734921    16.018771     9.566458    -0.455397
C      3.641642    13.286074    10.811712    -0.090757
C      4.703000    12.299155    10.200185    -0.462508
C      1.431951    14.277030    10.280915    -0.073988
C      0.465132    14.727097     9.277849    -0.456536
C      3.456346     5.392737    11.277925    -0.082164
C      3.734921     4.163629    10.615942    -0.455397
C      3.641642     6.896326     9.370688    -0.090757
C      4.703000     7.883245     9.982215    -0.462508
C      1.431951     5.905370     9.901485    -0.073988
C      0.465132     5.455303    10.904551    -0.456537
Cl     9.752139     6.188933    17.007910    -0.483087
Cl     9.752139    13.993467     3.174490    -0.483090
Cl     9.752139    13.265690    16.280133    -0.483089
Cl     9.752139     6.916710     3.902267    -0.483089
Cl     2.853061     3.902267     6.916710    -0.483090
Cl     2.853061    16.280133    13.265690    -0.483089
Cl     2.853061    17.007910     6.188933    -0.483091
Cl     2.853061     3.174490    13.993467    -0.483087
O      7.832871     3.227771    16.069227    -0.539820
O      6.223187     2.169406    14.963231    -0.520369
O     11.279133     0.668037    18.434604    -0.497221
O     10.991734    18.709085    18.705048    -0.492529
O      7.975310    16.285784    15.617141    -0.538268
O      6.321508    17.387743    14.597930    -0.513191
O      7.832871    16.954629     4.113173    -0.539819
O      6.223187    18.012994     5.219169    -0.520368
O     11.279133    19.514363     1.747796    -0.497221
O     10.991734     1.473315     1.477352    -0.492530
O      7.975310     3.896616     4.565259    -0.538267
O      6.321508     2.794657     5.584470    -0.513191
O      7.832871    14.204373    13.318971    -0.539820
O      6.223187    15.310369    12.260606    -0.520368
O     11.279133    11.838996    10.759237    -0.497221
O     10.991734    11.568552     8.617885    -0.492528
O      7.975310    14.656459     6.194584    -0.538266
O      6.321508    15.675670     7.296543    -0.513191
O      7.832871     5.978027     6.863429    -0.539820
O      6.223187     4.872031     7.921794    -0.520369
O     11.279133     8.343404     9.423163    -0.497221
O     10.991734     8.613848    11.564515    -0.492530
O      7.975310     5.525941    13.987816    -0.538267
O      6.321508     4.506730    12.885857    -0.513192
O      4.772329     6.863429     5.978027    -0.539820
O      6.382013     7.921794     4.872031    -0.520369
O      1.326067     9.423163     8.343404    -0.497221
O      1.613466    11.564515     8.613848    -0.492529
O      4.629890    13.987816     5.525941    -0.538266
O      6.283692    12.885857     4.506730    -0.513191
O      4.772329    13.318971    14.204373    -0.539820
O      6.382013    12.260606    15.310369    -0.520369
O      1.326067    10.759237    11.838996    -0.497221
O      1.613466     8.617885    11.568552    -0.492529
O      4.629890     6.194584    14.656459    -0.538268
O      6.283692     7.296543    15.675670    -0.513191
O      4.772329    16.069227     3.227771    -0.539819
O      6.382013    14.963231     2.169406    -0.520369
O      1.326067    18.434604     0.668037    -0.497220
O      1.613466    18.705048    18.709085    -0.492529
O      4.629890    15.617141    16.285784    -0.538267
O      6.283692    14.597930    17.387743    -0.513192
O      4.772329     4.113173    16.954629    -0.539820
O      6.382013     5.219169    18.012994    -0.520369
O      1.326067     1.747796    19.514363    -0.497222
O      1.613466     1.477352     1.473315    -0.492529
O      4.629890     4.565259     3.896616    -0.538267
O      6.283692     5.584470     2.794657    -0.513191
N      9.829535     9.719844    13.748251     0.177058
N      9.829535    10.462556     6.434149     0.177056
N      9.829535    16.525349    19.811044     0.177058
N      9.829535     3.657051     0.371356     0.177059
N      2.775665     0.371356     3.657051     0.177058
N      2.775665    19.811044    16.525349     0.177058
N      2.775665    13.748251     9.719844     0.177057
N      2.775665     6.434149    10.462556     0.177057

The following XYZ coordinates are in angstroms. Other properties are in atomic units.
The sperically averaged electron density of each atom fit to a function of the form exp(a - br)
eigen_1, eigen_2 and eigen_3 are the three eigenvalues of traceless quadrupole moment tensor
  atom number  atomic symbol              X              Y              Z     net charge C6 coefficient C8 coefficient C10 coefficient fluctuating dipole atomic polarizability isotropic forcefield polarizability              a              b squared Pearson coefficient          <r^3>          <r^4>         wp_QDO          m_QDO          q_QDO       dipole_x       dipole_y       dipole_z         dipole            Qxy            Qxz            Qyz     Q(x^2-y^2)  Q(3z^2 - R^2)        eigen_1        eigen_2        eigen_3 static polarizability      alpha(xx)      alpha(xy)      alpha(xz)      alpha(yy)      alpha(yz)      alpha(zz) atomic spin moment
            1             Cd       7.567280       5.497282      16.150764       0.958983     190.196726 0.48013674E+04  0.18722430E+06                                24.956252                           21.486511       0.580288       1.897467                    0.998469      78.815355     214.316373       0.435623       0.360577      -1.212531       0.065405       0.025427       0.012119       0.071212      -0.053316      -0.071765      -0.028279      -0.115065       0.042659      -0.127525       0.056195       0.071330             29.501928      22.759114      -0.126935      -0.582235      31.243217     -11.509291      34.503452           0.011131
            2             Cd       7.567280      14.685118       4.031636       0.958983     190.196186 0.48013518E+04  0.18722351E+06                                24.956183                           21.486457       0.580303       1.897471                    0.998469      78.815296     214.315980       0.435624       0.360576      -1.212531       0.065402      -0.025426      -0.012117       0.071209       0.053318       0.071767      -0.028279      -0.115067       0.042661      -0.127528       0.056197       0.071331             29.501834      22.759054       0.126929       0.582224      31.243116     -11.509236      34.503333           0.011109
            3             Cd       7.567280      14.122836      15.588482       0.958983     190.196758 0.48013687E+04  0.18722437E+06                                24.956256                           21.486515       0.580287       1.897466                    0.998469      78.815359     214.316400       0.435623       0.360577      -1.212531       0.065405      -0.012119       0.025427       0.071213       0.071765      -0.053316       0.028279      -0.078862       0.151269      -0.127525       0.056195       0.071330             29.501928      22.759118       0.582234      -0.126928      34.503453      11.509286      31.243215           0.011120
            4             Cd       7.567280       6.059564       4.593918       0.958983     190.196623 0.48013650E+04  0.18722418E+06                                24.956239                           21.486503       0.580290       1.897467                    0.998469      78.815344     214.316305       0.435623       0.360577      -1.212531       0.065405       0.012119      -0.025427       0.071213      -0.071766       0.053316       0.028279      -0.078863       0.151269      -0.127526       0.056196       0.071330             29.501906      22.759102      -0.582226       0.126934      34.503420      11.509275      31.243197           0.011113
            5             Cd       5.037920       4.593918       6.059564       0.958983     190.196726 0.48013682E+04  0.18722434E+06                                24.956252                           21.486513       0.580287       1.897466                    0.998469      78.815358     214.316385       0.435623       0.360577      -1.212531      -0.065405      -0.025427       0.012119       0.071213      -0.053316       0.071765       0.028279      -0.115066       0.042659      -0.127525       0.056195       0.071330             29.501922      22.759118      -0.126933       0.582231      31.243203      11.509285      34.503446           0.011118
            6             Cd       5.037920      15.588482      14.122836       0.958983     190.196668 0.48013664E+04  0.18722425E+06                                24.956246                           21.486508       0.580288       1.897467                    0.998469      78.815347     214.316339       0.435623       0.360577      -1.212531      -0.065405       0.025427      -0.012119       0.071213       0.053316      -0.071765       0.028279      -0.115065       0.042659      -0.127525       0.056196       0.071330             29.501915      22.759113       0.126933      -0.582231      31.243205      11.509281      34.503427           0.011120
            7             Cd       5.037920      16.150764       5.497282       0.958982     190.196825 0.48013719E+04  0.18722453E+06                                24.956265                           21.486526       0.580284       1.897465                    0.998469      78.815373     214.316481       0.435623       0.360577      -1.212530      -0.065406       0.012119       0.025427       0.071214       0.071766       0.053316      -0.028279      -0.078861       0.151268      -0.127525       0.056195       0.071330             29.501936      22.759135       0.582230       0.126931      34.503452     -11.509290      31.243222           0.011104
            8             Cd       5.037920       4.031636      14.685118       0.958983     190.196802 0.48013696E+04  0.18722441E+06                                24.956259                           21.486517       0.580288       1.897466                    0.998469      78.815370     214.316435       0.435623       0.360577      -1.212531      -0.065405      -0.012119      -0.025427       0.071212      -0.071765      -0.053316      -0.028279      -0.078862       0.151269      -0.127525       0.056195       0.071329             29.501936      22.759119      -0.582234      -0.126935      34.503464     -11.509294      31.243225           0.011131
            9             Cd       0.000000       0.000000       0.000000       0.961634     165.086690 0.45820347E+04  0.17628358E+06                                23.769536                           21.727025       0.836352       1.973804                    0.999241      77.559844     208.282937       0.412078       0.386343      -1.193895       0.000000       0.000000      -0.000000       0.000000       0.000000       0.000000      -0.009298      -0.010982       0.010982      -0.007321      -0.005638       0.012959             28.103750      43.113543       0.000006      -0.000001      20.598852       3.227884      20.598854           0.033917
           10             Cd       0.000000      10.091200      10.091200       0.961634     165.086686 0.45820346E+04  0.17628358E+06                                23.769538                           21.727027       0.836351       1.973804                    0.999241      77.559855     208.282974       0.412078       0.386343      -1.193895      -0.000000      -0.000000       0.000000       0.000000      -0.000000       0.000000       0.009298      -0.010982       0.010983      -0.007321      -0.005637       0.012959             28.103752      43.113548      -0.000002       0.000004      20.598855      -3.227885      20.598854           0.033912
           11              H       9.434992       1.634774      17.009727       0.126199       1.127634 0.84171963E+01  0.83938717E+02                                 1.804668                            1.707025      -1.314570       2.263466                    0.994886       3.612814      10.292873       0.473116       1.298206      -0.704303       0.018642       0.032493       0.006366       0.037998       0.010202      -0.000609       0.002340      -0.007445      -0.012487      -0.009435      -0.003650       0.013085              1.838345       1.678004       0.177168       0.206532       2.173404       0.267288       1.663627           0.000266
           12              H       9.412303      17.821059      16.896705       0.125523       1.079386 0.81303715E+01  0.80742958E+02                                 1.783353                            1.702597      -1.280266       2.283755                    0.994759       3.641676      10.507666       0.461282       1.337041      -0.695978       0.018271      -0.035913       0.008107       0.041101      -0.009482      -0.000470      -0.004370      -0.006450      -0.022799      -0.010198      -0.004118       0.014316              1.804118       1.644463      -0.177267       0.189812       2.176384      -0.183774       1.591508          -0.000040
           13              H       6.685798      19.922047      14.821955       0.127808       1.097909 0.81039302E+01  0.79745160E+02                                 1.747152                            1.655912      -1.161288       2.339234                    0.996183       3.503119       9.790466       0.490555       1.268849      -0.711068      -0.029068       0.001362      -0.027836       0.040270       0.001295       0.008178      -0.000693       0.012186       0.021849      -0.010066      -0.003331       0.013396              1.775760       2.059037      -0.007757       0.416458       1.598390       0.012819       1.669852           0.000033
           14              H       9.434992      18.547626       3.172673       0.126199       1.127631 0.84171709E+01  0.83938401E+02                                 1.804665                            1.707023      -1.314569       2.263467                    0.994886       3.612810      10.292858       0.473116       1.298206      -0.704303       0.018642      -0.032493      -0.006366       0.037998      -0.010202       0.000609       0.002340      -0.007445      -0.012487      -0.009435      -0.003650       0.013085              1.838342       1.678002      -0.177167      -0.206532       2.173400       0.267287       1.663625           0.000259
           15              H       9.412303       2.361341       3.285695       0.125523       1.079385 0.81303641E+01  0.80742869E+02                                 1.783352                            1.702597      -1.280266       2.283755                    0.994759       3.641674      10.507660       0.461282       1.337042      -0.695978       0.018271       0.035913      -0.008107       0.041101       0.009482       0.000470      -0.004370      -0.006450      -0.022799      -0.010198      -0.004118       0.014316              1.804118       1.644463       0.177267      -0.189812       2.176383      -0.183773       1.591508          -0.000041
           16              H       6.685798       0.260353       5.360445       0.127808       1.097909 0.81039325E+01  0.79745189E+02                                 1.747153                            1.655912      -1.161288       2.339234                    0.996183       3.503119       9.790467       0.490555       1.268849      -0.711068      -0.029068      -0.001362       0.027836       0.040270      -0.001295      -0.008178      -0.000693       0.012186       0.021849      -0.010066      -0.003331       0.013396              1.775760       2.059038       0.007757      -0.416458       1.598391       0.012819       1.669853           0.000028
           17              H       9.434992      13.263873      11.725974       0.126199       1.127633 0.84171858E+01  0.83938585E+02                                 1.804666                            1.707024      -1.314568       2.263467                    0.994886       3.612812      10.292865       0.473116       1.298206      -0.704303       0.018642      -0.006366       0.032493       0.037998       0.000609       0.010202      -0.002340       0.002521       0.017411      -0.009435      -0.003650       0.013085              1.838344       1.678003      -0.206532       0.177168       1.663626      -0.267288       2.173402           0.000261
           18              H       9.412303      13.376895       7.729859       0.125523       1.079383 0.81303472E+01  0.80742664E+02                                 1.783351                            1.702596      -1.280265       2.283756                    0.994759       3.641671      10.507651       0.461282       1.337043      -0.695978       0.018272      -0.008107      -0.035913       0.041101       0.000470      -0.009482       0.004370       0.008174       0.021075      -0.010198      -0.004118       0.014316              1.804116       1.644462      -0.189812      -0.177266       1.591507       0.183773       2.176381          -0.000044
           19              H       6.685798      15.451645       9.830847       0.127808       1.097909 0.81039322E+01  0.79745188E+02                                 1.747153                            1.655912      -1.161288       2.339234                    0.996183       3.503119       9.790468       0.490555       1.268849      -0.711068      -0.029068       0.027836       0.001362       0.040270      -0.008178       0.001295       0.000693      -0.004832      -0.029203      -0.010066      -0.003331       0.013396              1.775761       2.059038      -0.416458      -0.007757       1.669853      -0.012819       1.598391           0.000028
           20              H       9.434992       6.918527       8.456426       0.126199       1.127632 0.84171772E+01  0.83938480E+02                                 1.804666                            1.707023      -1.314567       2.263468                    0.994886       3.612810      10.292859       0.473116       1.298206      -0.704303       0.018642       0.006366      -0.032493       0.037998      -0.000609      -0.010202      -0.002340       0.002521       0.017411      -0.009435      -0.003650       0.013085              1.838343       1.678003       0.206532      -0.177168       1.663626      -0.267288       2.173401           0.000261
           21              H       9.412303       6.805505      12.452541       0.125523       1.079386 0.81303758E+01  0.80743011E+02                                 1.783353                            1.702598      -1.280265       2.283755                    0.994759       3.641677      10.507669       0.461283       1.337041      -0.695978       0.018271       0.008107       0.035913       0.041101      -0.000470       0.009482       0.004370       0.008174       0.021075      -0.010198      -0.004118       0.014316              1.804119       1.644463       0.189812       0.177267       1.591509       0.183774       2.176384          -0.000038
           22              H       6.685798       4.730755      10.351553       0.127808       1.097910 0.81039386E+01  0.79745261E+02                                 1.747153                            1.655912      -1.161288       2.339234                    0.996183       3.503121       9.790472       0.490555       1.268848      -0.711068      -0.029068      -0.027836      -0.001362       0.040270       0.008178      -0.001295       0.000693      -0.004832      -0.029203      -0.010066      -0.003331       0.013396              1.775761       2.059038       0.416458       0.007757       1.669853      -0.012819       1.598391           0.000032
           23              H       3.170208       8.456426       6.918527       0.126199       1.127633 0.84171852E+01  0.83938564E+02                                 1.804665                            1.707023      -1.314568       2.263467                    0.994886       3.612811      10.292856       0.473117       1.298204      -0.704303      -0.018642      -0.032493       0.006366       0.037998       0.010202       0.000609      -0.002340      -0.007445      -0.012487      -0.009435      -0.003650       0.013085              1.838342       1.678002       0.177167      -0.206532       2.173400      -0.267288       1.663625           0.000260
           24              H       3.192897      12.452541       6.805505       0.125522       1.079384 0.81303576E+01  0.80742791E+02                                 1.783352                            1.702597      -1.280265       2.283756                    0.994759       3.641673      10.507657       0.461282       1.337043      -0.695978      -0.018272       0.035913       0.008107       0.041101      -0.009482       0.000470       0.004370      -0.006450      -0.022799      -0.010198      -0.004118       0.014316              1.804118       1.644462      -0.177267      -0.189812       2.176383       0.183774       1.591508          -0.000044
           25              H       5.919402      10.351553       4.730755       0.127808       1.097910 0.81039326E+01  0.79745166E+02                                 1.747151                            1.655910      -1.161290       2.339233                    0.996183       3.503117       9.790450       0.490556       1.268846      -0.711069       0.029068      -0.001362      -0.027836       0.040270       0.001295      -0.008178       0.000693       0.012186       0.021849      -0.010066      -0.003331       0.013396              1.775759       2.059036      -0.007757      -0.416458       1.598389      -0.012819       1.669851           0.000025
           26              H       3.170208      11.725974      13.263873       0.126199       1.127633 0.84171819E+01  0.83938535E+02                                 1.804666                            1.707023      -1.314568       2.263467                    0.994886       3.612811      10.292861       0.473116       1.298206      -0.704303      -0.018642       0.032493      -0.006366       0.037998      -0.010202      -0.000609      -0.002340      -0.007445      -0.012487      -0.009435      -0.003650       0.013085              1.838343       1.678003      -0.177168       0.206532       2.173401      -0.267288       1.663626           0.000261
           27              H       3.192897       7.729859      13.376895       0.125523       1.079386 0.81303766E+01  0.80743023E+02                                 1.783353                            1.702598      -1.280265       2.283755                    0.994759       3.641677      10.507670       0.461282       1.337041      -0.695978      -0.018271      -0.035913      -0.008107       0.041101       0.009482      -0.000470       0.004370      -0.006450      -0.022799      -0.010198      -0.004118       0.014316              1.804119       1.644464       0.177267       0.189812       2.176384       0.183774       1.591509          -0.000038
           28              H       5.919402       9.830847      15.451645       0.127808       1.097910 0.81039426E+01  0.79745327E+02                                 1.747155                            1.655914      -1.161287       2.339234                    0.996183       3.503121       9.790480       0.490554       1.268851      -0.711068       0.029068       0.001362       0.027836       0.040270      -0.001295       0.008178       0.000693       0.012186       0.021849      -0.010066      -0.003331       0.013396              1.775763       2.059041       0.007757       0.416459       1.598393      -0.012819       1.669855           0.000030
           29              H       3.170208      17.009727       1.634774       0.126198       1.127632 0.84171817E+01  0.83938537E+02                                 1.804667                            1.707024      -1.314569       2.263467                    0.994886       3.612811      10.292863       0.473116       1.298207      -0.704303      -0.018642       0.006366       0.032493       0.037998       0.000609      -0.010202       0.002340       0.002521       0.017411      -0.009435      -0.003650       0.013085              1.838344       1.678003      -0.206532      -0.177168       1.663626       0.267288       2.173402           0.000258
           30              H       3.192897      16.896705      17.821059       0.125522       1.079386 0.81303733E+01  0.80742981E+02                                 1.783353                            1.702598      -1.280266       2.283755                    0.994759       3.641676      10.507666       0.461282       1.337042      -0.695978      -0.018271       0.008107      -0.035913       0.041101       0.000470       0.009482      -0.004370       0.008174       0.021075      -0.010198      -0.004118       0.014316              1.804119       1.644464      -0.189812       0.177267       1.591509      -0.183774       2.176384          -0.000040
           31              H       5.919402      14.821955      19.922047       0.127808       1.097910 0.81039320E+01  0.79745163E+02                                 1.747151                            1.655910      -1.161291       2.339233                    0.996183       3.503117       9.790452       0.490556       1.268847      -0.711068       0.029068      -0.027836       0.001362       0.040270      -0.008178      -0.001295      -0.000693      -0.004832      -0.029203      -0.010066      -0.003331       0.013396              1.775759       2.059036      -0.416458       0.007757       1.669851       0.012819       1.598389           0.000026
           32              H       3.170208       3.172673      18.547626       0.126199       1.127634 0.84171953E+01  0.83938704E+02                                 1.804667                            1.707025      -1.314569       2.263467                    0.994886       3.612814      10.292872       0.473116       1.298206      -0.704303      -0.018642      -0.006366      -0.032493       0.037998      -0.000609       0.010202       0.002340       0.002521       0.017411      -0.009435      -0.003650       0.013085              1.838345       1.678004       0.206532       0.177168       1.663627       0.267288       2.173403           0.000265
           33              H       3.192897       3.285695       2.361341       0.125523       1.079386 0.81303698E+01  0.80742938E+02                                 1.783353                            1.702597      -1.280266       2.283755                    0.994759       3.641675      10.507663       0.461282       1.337042      -0.695978      -0.018271      -0.008107       0.035913       0.041101      -0.000470      -0.009482      -0.004370       0.008174       0.021075      -0.010198      -0.004118       0.014316              1.804118       1.644463       0.189812      -0.177267       1.591508      -0.183774       2.176384          -0.000041
           34              H       5.919402       5.360445       0.260353       0.127808       1.097909 0.81039342E+01  0.79745225E+02                                 1.747154                            1.655913      -1.161288       2.339234                    0.996183       3.503119       9.790474       0.490554       1.268851      -0.711067       0.029068       0.027836      -0.001362       0.040270       0.008178       0.001295      -0.000693      -0.004832      -0.029203      -0.010066      -0.003331       0.013396              1.775762       2.059040       0.416459      -0.007756       1.669854       0.012819       1.598392           0.000030
           35              H       9.700962       8.131489      14.979377       0.104478       1.151644 0.91212616E+01  0.93509982E+02                                 1.885000                            1.816253      -1.222934       2.287232                    0.993246       3.926004      11.624667       0.440528       1.356217      -0.691396       0.017492      -0.025525       0.015522       0.034618      -0.006491      -0.006905       0.002848      -0.001125      -0.005863      -0.008372      -0.002781       0.011153              1.915740       1.925504      -0.372257       0.083035       2.216710      -0.203971       1.605006           0.004409
           36              H       8.310608       8.581556      14.422343       0.100642       0.982565 0.75087842E+01  0.73563025E+02                                 1.715214                            1.663719      -1.161600       2.319923                    0.993672       3.827952      11.197978       0.452267       1.382362      -0.685876      -0.033494      -0.009544      -0.000409       0.034830       0.004368       0.003322       0.002737       0.005446       0.006235      -0.006279      -0.001185       0.007464              1.735566       2.055052       0.267020       0.276322       1.561326       0.058448       1.590321           0.002210
           37              H       8.425316       8.958967      16.614152       0.177300       1.045436 0.74481013E+01  0.71390827E+02                                 1.683433                            1.579529      -1.079062       2.398191                    0.997523       3.144054       8.526786       0.508708       1.256148      -0.716560      -0.011036      -0.011507       0.012113       0.020023       0.002925      -0.009619       0.004808      -0.001781       0.024545      -0.012620      -0.001157       0.013777              1.741336       1.558353       0.312230      -0.304108       1.807339      -0.463953       1.858316           0.003598
           38              H       9.693399       9.859102      16.416364       0.152607       1.152057 0.89070767E+01  0.89254655E+02                                 1.794864                            1.728290      -0.986906       2.426541                    0.997894       3.338680       9.249452       0.486050       1.257561      -0.716563       0.016585       0.001406       0.005756       0.017611       0.000544       0.001662       0.005829       0.020405       0.009058      -0.013740       0.004344       0.009396              1.806616       2.154570       0.260999       0.271135       1.533348       0.130377       1.731930          -0.000465
           39              H       8.306827      10.325316      15.853275       0.146015       1.032266 0.76921492E+01  0.75305222E+02                                 1.731215                            1.650505      -1.260543       2.288316                    0.994845       3.609520      10.324969       0.471098       1.328059      -0.697475      -0.012517       0.011063      -0.003795       0.017130      -0.005387      -0.001160       0.002241       0.001702       0.019433      -0.008754       0.001198       0.007556              1.764055       1.762799      -0.475236       0.079721       2.022875      -0.132052       1.506490           0.000121
           40              H       8.517334      11.227469      14.040896       0.123909       0.912001 0.69609521E+01  0.67380660E+02                                 1.669721                            1.631392      -1.294174       2.262169                    0.993090       3.892411      11.576727       0.441327       1.433769      -0.674962      -0.020605       0.014832       0.019455       0.031985      -0.005452      -0.000640       0.000716      -0.000991       0.011312      -0.007360       0.002716       0.004644              1.693457       1.598025      -0.212873      -0.299199       1.582919       0.186270       1.899427           0.024088
           41              H       9.491716      11.487822      12.831970       0.109327       1.038694 0.78916665E+01  0.78102802E+02                                 1.766662                            1.694573      -1.141311       2.331012                    0.994146       3.788149      11.055142       0.453550       1.364531      -0.689679       0.014861       0.025514      -0.019477       0.035372       0.006365       0.000861      -0.004952      -0.001818      -0.021720      -0.009889      -0.000762       0.010652              1.795244       1.701299       0.253970      -0.219612       1.911319      -0.440690       1.773113           0.000011
           42              H       7.329924      10.896478      11.970181       0.158012       0.830691 0.59216482E+01  0.54113889E+02                                 1.485364                            1.440821      -0.745591       2.538193                    0.999790       3.204648       8.756523       0.509837       1.314646      -0.701682      -0.005651       0.013597      -0.002204       0.014889      -0.001919       0.004334       0.002924      -0.005721      -0.006445      -0.007356       0.002238       0.005118              1.501052       1.558667      -0.360893       0.192897       1.619356      -0.214256       1.325132           0.000017
           43              H       8.354727       9.782409      11.560479       0.155440       0.860174 0.63724156E+01  0.59676552E+02                                 1.553328                            1.521250      -0.918069       2.456013                    0.998779       3.390494       9.568556       0.480262       1.361848      -0.691262       0.011212      -0.005983      -0.011632       0.017228       0.001932      -0.003953       0.004960       0.006721       0.006448      -0.008355       0.001653       0.006702              1.557497       1.475267      -0.181918      -0.286644       1.415061       0.268262       1.782162           0.000344
           44              H       7.375303       9.544257      12.761332       0.151548       0.880328 0.66187708E+01  0.62423294E+02                                 1.562000                            1.538658      -0.912137       2.454069                    0.998920       3.392592       9.532892       0.484171       1.341338      -0.695567      -0.006553      -0.010637       0.009516       0.015705       0.005976       0.001327      -0.001445      -0.004560       0.008371      -0.008126       0.003031       0.005095              1.561189       1.581240       0.265285      -0.175399       1.588083      -0.265235       1.514244          -0.000323
           45              H      10.985432      10.878314      15.017724       0.122270       1.093211 0.86364347E+01  0.86619115E+02                                 1.768970                            1.727213      -1.008499       2.394853                    0.996392       3.634930      10.361561       0.471453       1.295354      -0.705189       0.008636       0.016306       0.031540       0.036541       0.001540       0.004968       0.005961       0.013106       0.002450      -0.010260      -0.000073       0.010333              1.786135       1.659925      -0.142575      -0.221158       1.761540       0.397234       1.936939           0.024216
           46              H      11.584179      10.809693      13.574682       0.116001       1.125060 0.86923028E+01  0.87292182E+02                                 1.811296                            1.741107      -0.941908       2.433121                    0.997054       3.564151      10.155758       0.466357       1.307818      -0.703728       0.028013       0.015147      -0.023363       0.039497       0.007687       0.002183      -0.006838      -0.000434       0.003404      -0.011572       0.002440       0.009131              1.840003       1.879749       0.167808      -0.347811       1.627854      -0.344888       2.012406           0.001920
           47              H       0.337819       9.715807      15.017724       0.168456       0.917728 0.63395782E+01  0.57433269E+02                                 1.446957                            1.381516      -0.714680       2.558883                    0.999983       2.862975       7.161590       0.598853       1.128971      -0.747893       0.011071       0.011440       0.003941       0.016400       0.000541       0.005006       0.000181      -0.005734      -0.016467      -0.008486       0.002765       0.005722              1.482743       1.964933       0.258341       0.175903       1.252284       0.075480       1.231012          -0.000691
           48              H      11.765694       8.777326      15.455682       0.153660       1.040697 0.76851008E+01  0.73837191E+02                                 1.634900                            1.570479      -0.900109       2.460793                    0.999055       3.194049       8.519272       0.529706       1.203500      -0.728238      -0.010826      -0.003924       0.010538       0.015609      -0.002106      -0.003875      -0.001468       0.004254       0.002247      -0.005091      -0.000121       0.005212              1.654456       1.650538       0.159041      -0.280723       1.503065      -0.372746       1.809764          -0.000345
           49              H      12.344272       8.682468      14.000531       0.162671       1.012246 0.76213121E+01  0.73992079E+02                                 1.687063                            1.629057      -0.916969       2.463824                    0.998669       3.308801       9.241644       0.483144       1.305792      -0.704663      -0.001454      -0.008479      -0.017667       0.019651      -0.004461       0.000888       0.002301      -0.007447       0.002983      -0.006731       0.000795       0.005936              1.700818       1.628439      -0.199265      -0.254294       1.602321       0.379385       1.871695           0.001857
           50              H       9.700962      12.050911       5.203023       0.104479       1.151638 0.91211974E+01  0.93509152E+02                                 1.884993                            1.816247      -1.222927       2.287236                    0.993246       3.925991      11.624615       0.440529       1.356217      -0.691396       0.017492       0.025525      -0.015522       0.034618       0.006492       0.006905       0.002848      -0.001125      -0.005863      -0.008373      -0.002781       0.011153              1.915732       1.925496       0.372254      -0.083034       2.216701      -0.203970       1.605000           0.004406
           51              H       8.310608      11.600844       5.760057       0.100642       0.982566 0.75087903E+01  0.73563101E+02                                 1.715215                            1.663720      -1.161602       2.319922                    0.993672       3.827954      11.197986       0.452266       1.382362      -0.685876      -0.033494       0.009544       0.000409       0.034830      -0.004368      -0.003322       0.002737       0.005447       0.006235      -0.006279      -0.001185       0.007464              1.735567       2.055052      -0.267021      -0.276322       1.561327       0.058448       1.590321           0.002208
           52              H       8.425316      11.223433       3.568248       0.177302       1.045434 0.74480837E+01  0.71390635E+02                                 1.683432                            1.579528      -1.079056       2.398194                    0.997523       3.144051       8.526784       0.508707       1.256150      -0.716560      -0.011035       0.011507      -0.012113       0.020023      -0.002925       0.009619       0.004808      -0.001781       0.024545      -0.012620      -0.001157       0.013777              1.741336       1.558353      -0.312231       0.304108       1.807339      -0.463953       1.858315           0.003593
           53              H       9.693399      10.323298       3.766036       0.152606       1.152065 0.89071599E+01  0.89255777E+02                                 1.794879                            1.728304      -0.986909       2.426540                    0.997894       3.338692       9.249527       0.486045       1.257570      -0.716561       0.016585      -0.001406      -0.005756       0.017611      -0.000544      -0.001661       0.005829       0.020405       0.009057      -0.013740       0.004344       0.009395              1.806632       2.154590      -0.261002      -0.271139       1.533360       0.130379       1.731945          -0.000469
           54              H       8.306827       9.857084       4.329125       0.146016       1.032265 0.76921441E+01  0.75305171E+02                                 1.731216                            1.650506      -1.260542       2.288317                    0.994845       3.609519      10.324971       0.471098       1.328061      -0.697474      -0.012517      -0.011063       0.003795       0.017130       0.005387       0.001160       0.002241       0.001702       0.019433      -0.008754       0.001198       0.007556              1.764055       1.762800       0.475237      -0.079721       2.022875      -0.132052       1.506491           0.000119
           55              H       8.517334       8.954931       6.141504       0.123908       0.912002 0.69609597E+01  0.67380748E+02                                 1.669722                            1.631393      -1.294174       2.262168                    0.993090       3.892413      11.576732       0.441327       1.433769      -0.674962      -0.020605      -0.014832      -0.019455       0.031985       0.005452       0.000640       0.000716      -0.000991       0.011312      -0.007360       0.002716       0.004644              1.693458       1.598026       0.212873       0.299199       1.582920       0.186270       1.899428           0.024086
           56              H       9.491716       8.694578       7.350430       0.109327       1.038694 0.78916611E+01  0.78102739E+02                                 1.766662                            1.694573      -1.141311       2.331012                    0.994146       3.788148      11.055140       0.453550       1.364531      -0.689678       0.014861      -0.025514       0.019477       0.035372      -0.006365      -0.000861      -0.004952      -0.001818      -0.021720      -0.009889      -0.000762       0.010652              1.795243       1.701299      -0.253970       0.219612       1.911318      -0.440690       1.773113           0.000010
           57              H       7.329924       9.285922       8.212219       0.158011       0.830690 0.59216440E+01  0.54113843E+02                                 1.485364                            1.440821      -0.745591       2.538193                    0.999790       3.204647       8.756521       0.509836       1.314647      -0.701682      -0.005651      -0.013597       0.002204       0.014889       0.001919      -0.004334       0.002924      -0.005721      -0.006445      -0.007356       0.002238       0.005118              1.501052       1.558667       0.360893      -0.192897       1.619356      -0.214256       1.325132           0.000016
           58              H       8.354727      10.399991       8.621921       0.155440       0.860174 0.63724170E+01  0.59676574E+02                                 1.553329                            1.521251      -0.918070       2.456012                    0.998779       3.390495       9.568563       0.480261       1.361849      -0.691262       0.011212       0.005983       0.011632       0.017228      -0.001932       0.003953       0.004960       0.006721       0.006448      -0.008355       0.001653       0.006702              1.557497       1.475267       0.181918       0.286644       1.415062       0.268262       1.782163           0.000343
           59              H       7.375303      10.638143       7.421068       0.151548       0.880328 0.66187772E+01  0.62423373E+02                                 1.562001                            1.538659      -0.912138       2.454068                    0.998920       3.392594       9.532901       0.484170       1.341338      -0.695567      -0.006553       0.010637      -0.009516       0.015705      -0.005976      -0.001327      -0.001445      -0.004560       0.008371      -0.008126       0.003031       0.005095              1.561190       1.581241      -0.265286       0.175399       1.588084      -0.265235       1.514245          -0.000325
           60              H      10.985432       9.304086       5.164676       0.122270       1.093212 0.86364496E+01  0.86619314E+02                                 1.768972                            1.727215      -1.008500       2.394852                    0.996392       3.634934      10.361580       0.471452       1.295355      -0.705189       0.008636      -0.016306      -0.031540       0.036541      -0.001540      -0.004968       0.005961       0.013106       0.002450      -0.010260      -0.000073       0.010333              1.786137       1.659927       0.142575       0.221159       1.761543       0.397235       1.936942           0.024213
           61              H      11.584179       9.372707       6.607718       0.116001       1.125061 0.86923089E+01  0.87292256E+02                                 1.811297                            1.741107      -0.941909       2.433121                    0.997054       3.564152      10.155761       0.466357       1.307818      -0.703728       0.028013      -0.015147       0.023363       0.039497      -0.007687      -0.002183      -0.006838      -0.000434       0.003404      -0.011572       0.002440       0.009132              1.840004       1.879749      -0.167808       0.347811       1.627855      -0.344889       2.012407           0.001918
           62              H       0.337819      10.466593       5.164676       0.168455       0.917730 0.63395951E+01  0.57433468E+02                                 1.446960                            1.381519      -0.714680       2.558883                    0.999983       2.862978       7.161603       0.598852       1.128972      -0.747893       0.011070      -0.011440      -0.003941       0.016400      -0.000541      -0.005006       0.000181      -0.005734      -0.016467      -0.008486       0.002765       0.005722              1.482746       1.964938      -0.258342      -0.175904       1.252287       0.075480       1.231014          -0.000698
           63              H      11.765694      11.405074       4.726718       0.153659       1.040702 0.76851586E+01  0.73837946E+02                                 1.634912                            1.570490      -0.900111       2.460792                    0.999055       3.194060       8.519336       0.529701       1.203508      -0.728237      -0.010826       0.003924      -0.010537       0.015609       0.002106       0.003875      -0.001468       0.004254       0.002246      -0.005091      -0.000121       0.005212              1.654468       1.650551      -0.159042       0.280726       1.503076      -0.372750       1.809778          -0.000353
           64              H      12.344272      11.499932       6.181869       0.162671       1.012245 0.76213019E+01  0.73991955E+02                                 1.687062                            1.629056      -0.916967       2.463825                    0.998669       3.308800       9.241640       0.483144       1.305792      -0.704663      -0.001454       0.008480       0.017667       0.019651       0.004461      -0.000888       0.002301      -0.007447       0.002983      -0.006731       0.000795       0.005936              1.700817       1.628438       0.199265       0.254294       1.602320       0.379385       1.871694           0.001851
           65              H       9.700962      15.294223      18.222689       0.104478       1.151643 0.91212484E+01  0.93509810E+02                                 1.884999                            1.816252      -1.222933       2.287233                    0.993246       3.926002      11.624658       0.440529       1.356217      -0.691396       0.017492      -0.015522      -0.025525       0.034618       0.006905      -0.006491      -0.002848       0.002369       0.004620      -0.008372      -0.002781       0.011153              1.915738       1.925502      -0.083035      -0.372256       1.605005       0.203971       2.216708           0.004407
           66              H       8.310608      15.851257      18.672756       0.100642       0.982566 0.75087907E+01  0.73563099E+02                                 1.715215                            1.663719      -1.161599       2.319923                    0.993672       3.827953      11.197979       0.452267       1.382361      -0.685876      -0.033494       0.000409      -0.009544       0.034830      -0.003322       0.004368      -0.002737      -0.000395      -0.011287      -0.006279      -0.001185       0.007464              1.735566       2.055052      -0.276322       0.267020       1.590321      -0.058448       1.561326           0.002209
           67              H       8.425316      13.659448      19.050167       0.177300       1.045440 0.74481391E+01  0.71391303E+02                                 1.683440                            1.579535      -1.079067       2.398189                    0.997523       3.144061       8.526821       0.508706       1.256151      -0.716559      -0.011036      -0.012113      -0.011507       0.020023       0.009619       0.002925      -0.004808      -0.013163      -0.009601      -0.012620      -0.001157       0.013777              1.741344       1.558360       0.304110       0.312233       1.858324       0.463956       1.807347           0.003595
           68              H       9.693399      13.857236      19.950302       0.152607       1.152063 0.89071423E+01  0.89255553E+02                                 1.794877                            1.728302      -0.986905       2.426542                    0.997894       3.338690       9.249518       0.486046       1.257570      -0.716561       0.016585      -0.005756       0.001406       0.017611      -0.001661       0.000544      -0.005829       0.005674      -0.035136      -0.013740       0.004344       0.009395              1.806629       2.154587      -0.271138       0.261002       1.731942      -0.130379       1.533359          -0.000467
           69              H       8.306827      14.420325       0.234116       0.146016       1.032263 0.76921174E+01  0.75304840E+02                                 1.731212                            1.650503      -1.260536       2.288320                    0.994845       3.609513      10.324947       0.471098       1.328060      -0.697474      -0.012517       0.003795       0.011063       0.017130       0.001160      -0.005387      -0.002241      -0.008865      -0.012270      -0.008754       0.001198       0.007556              1.764052       1.762796      -0.079721      -0.475235       1.506488       0.132052       2.022871           0.000119
           70              H       8.517334      16.232704       1.136269       0.123909       0.912002 0.69609586E+01  0.67380734E+02                                 1.669721                            1.631392      -1.294174       2.262169                    0.993090       3.892412      11.576728       0.441327       1.433768      -0.674962      -0.020605      -0.019455       0.014832       0.031985       0.000640      -0.005452      -0.000716      -0.006152      -0.004169      -0.007360       0.002716       0.004644              1.693457       1.598026       0.299199      -0.212873       1.899427      -0.186270       1.582920           0.024087
           71              H       9.491716      17.441630       1.396622       0.109328       1.038694 0.78916617E+01  0.78102744E+02                                 1.766661                            1.694573      -1.141311       2.331012                    0.994147       3.788148      11.055139       0.453550       1.364531      -0.689679       0.014861       0.019477       0.025514       0.035372      -0.000861       0.006365       0.004952       0.009951       0.013587      -0.009889      -0.000762       0.010652              1.795243       1.701298       0.219612       0.253970       1.773113       0.440690       1.911318           0.000010
           72              H       7.329924      18.303419       0.805278       0.158012       0.830691 0.59216505E+01  0.54113916E+02                                 1.485364                            1.440822      -0.745592       2.538192                    0.999790       3.204649       8.756527       0.509836       1.314647      -0.701682      -0.005651       0.002204       0.013597       0.014889      -0.004334      -0.001919      -0.002923       0.000362       0.011804      -0.007356       0.002238       0.005118              1.501052       1.558668      -0.192898      -0.360893       1.325132       0.214256       1.619357           0.000016
           73              H       8.354727      18.713121      19.873609       0.155441       0.860174 0.63724159E+01  0.59676557E+02                                 1.553328                            1.521250      -0.918069       2.456013                    0.998779       3.390494       9.568557       0.480262       1.361848      -0.691262       0.011212       0.011632      -0.005983       0.017228       0.003953       0.001932      -0.004960       0.000136      -0.013306      -0.008355       0.001653       0.006702              1.557497       1.475267       0.286644      -0.181918       1.782162      -0.268262       1.415061           0.000344
           74              H       7.375303      17.512268      19.635457       0.151549       0.880328 0.66187709E+01  0.62423300E+02                                 1.562000                            1.538658      -0.912137       2.454069                    0.998920       3.392592       9.532895       0.484171       1.341338      -0.695567      -0.006553      -0.009516      -0.010637       0.015705      -0.001327       0.005976       0.001445      -0.006466       0.002655      -0.008126       0.003031       0.005095              1.561189       1.581240       0.175399       0.265285       1.514244       0.265235       1.588083          -0.000324
           75              H      10.985432      15.255876       0.787114       0.122272       1.093210 0.86364337E+01  0.86619146E+02                                 1.768973                            1.727215      -1.008498       2.394853                    0.996392       3.634933      10.361589       0.471451       1.295358      -0.705188       0.008636      -0.031540       0.016306       0.036541      -0.004967       0.001540      -0.005961       0.005328      -0.020883      -0.010260      -0.000073       0.010333              1.786138       1.659927       0.221159      -0.142575       1.936942      -0.397235       1.761543           0.024214
           76              H      11.584179      16.698918       0.718493       0.116001       1.125059 0.86922892E+01  0.87292017E+02                                 1.811295                            1.741106      -0.941908       2.433121                    0.997054       3.564149      10.155753       0.466357       1.307819      -0.703728       0.028013       0.023363       0.015147       0.039497      -0.002183       0.007687       0.006838      -0.001919      -0.001051      -0.011572       0.002440       0.009132              1.840002       1.879748       0.347811       0.167807       2.012405       0.344888       1.627853           0.001918
           77              H       0.337819      15.255876      19.807007       0.168454       0.917732 0.63396113E+01  0.57433656E+02                                 1.446962                            1.381521      -0.714681       2.558883                    0.999983       2.862981       7.161615       0.598851       1.128973      -0.747893       0.011071      -0.003941       0.011440       0.016400      -0.005006       0.000541      -0.000181       0.005367       0.016834      -0.008486       0.002765       0.005722              1.482749       1.964942      -0.175904       0.258343       1.231016      -0.075481       1.252289          -0.000697
           78              H      11.765694      14.817918      18.868526       0.153659       1.040701 0.76851417E+01  0.73837707E+02                                 1.634907                            1.570485      -0.900110       2.460792                    0.999055       3.194057       8.519310       0.529703       1.203503      -0.728238      -0.010826      -0.010538      -0.003924       0.015609       0.003875      -0.002106       0.001468       0.001004      -0.007504      -0.005091      -0.000121       0.005212              1.654463       1.650545       0.280725       0.159042       1.809772       0.372749       1.503071          -0.000351
           79              H      12.344272      16.273069      18.773668       0.162671       1.012247 0.76213165E+01  0.73992122E+02                                 1.687063                            1.629057      -0.916968       2.463825                    0.998669       3.308802       9.241643       0.483144       1.305791      -0.704664      -0.001454       0.017667      -0.008479       0.019651      -0.000888      -0.004461      -0.002301      -0.005215       0.009679      -0.006731       0.000795       0.005936              1.700818       1.628438       0.254294      -0.199265       1.871695      -0.379385       1.602321           0.001854
           80              H       9.700962       4.888177       1.959711       0.104478       1.151644 0.91212576E+01  0.93509925E+02                                 1.884999                            1.816252      -1.222933       2.287233                    0.993246       3.926003      11.624661       0.440529       1.356216      -0.691396       0.017492       0.015522       0.025525       0.034618      -0.006905       0.006491      -0.002848       0.002369       0.004620      -0.008372      -0.002781       0.011153              1.915739       1.925503       0.083035       0.372257       1.605005       0.203971       2.216709           0.004406
           81              H       8.310608       4.331143       1.509644       0.100642       0.982566 0.75087917E+01  0.73563109E+02                                 1.715215                            1.663719      -1.161599       2.319923                    0.993672       3.827953      11.197978       0.452267       1.382360      -0.685876      -0.033494      -0.000409       0.009544       0.034830       0.003322      -0.004368      -0.002737      -0.000395      -0.011287      -0.006279      -0.001185       0.007464              1.735566       2.055052       0.276322      -0.267020       1.590321      -0.058448       1.561326           0.002209
           82              H       8.425316       6.522952       1.132233       0.177300       1.045437 0.74481121E+01  0.71390967E+02                                 1.683435                            1.579531      -1.079064       2.398190                    0.997523       3.144056       8.526798       0.508707       1.256149      -0.716560      -0.011036       0.012114       0.011507       0.020023      -0.009619      -0.002925      -0.004808      -0.013163      -0.009601      -0.012620      -0.001157       0.013777              1.741339       1.558356      -0.304109      -0.312231       1.858319       0.463954       1.807342           0.003595
           83              H       9.693399       6.325164       0.232098       0.152607       1.152057 0.89070765E+01  0.89254651E+02                                 1.794863                            1.728289      -0.986904       2.426542                    0.997894       3.338680       9.249451       0.486051       1.257561      -0.716563       0.016585       0.005756      -0.001406       0.017612       0.001662      -0.000544      -0.005829       0.005674      -0.035137      -0.013740       0.004344       0.009396              1.806616       2.154569       0.271135      -0.260999       1.731930      -0.130377       1.533348          -0.000466
           84              H       8.306827       5.762075      19.948284       0.146015       1.032266 0.76921525E+01  0.75305256E+02                                 1.731215                            1.650505      -1.260542       2.288316                    0.994845       3.609520      10.324966       0.471098       1.328058      -0.697475      -0.012517      -0.003795      -0.011062       0.017130      -0.001160       0.005387      -0.002241      -0.008865      -0.012270      -0.008754       0.001198       0.007556              1.764054       1.762798       0.079721       0.475236       1.506490       0.132052       2.022875           0.000122
           85              H       8.517334       3.949696      19.046131       0.123908       0.912002 0.69609587E+01  0.67380739E+02                                 1.669722                            1.631393      -1.294175       2.262168                    0.993090       3.892413      11.576733       0.441327       1.433769      -0.674962      -0.020605       0.019455      -0.014832       0.031985      -0.000640       0.005452      -0.000716      -0.006152      -0.004169      -0.007360       0.002716       0.004644              1.693458       1.598026      -0.299199       0.212873       1.899428      -0.186270       1.582920           0.024089
           86              H       9.491716       2.740770      18.785778       0.109327       1.038695 0.78916759E+01  0.78102915E+02                                 1.766663                            1.694574      -1.141311       2.331011                    0.994146       3.788151      11.055148       0.453550       1.364530      -0.689679       0.014861      -0.019477      -0.025514       0.035372       0.000861      -0.006365       0.004952       0.009951       0.013587      -0.009889      -0.000762       0.010652              1.795245       1.701300      -0.219612      -0.253970       1.773114       0.440690       1.911320           0.000013
           87              H       7.329924       1.878981      19.377122       0.158011       0.830691 0.59216514E+01  0.54113925E+02                                 1.485365                            1.440822      -0.745591       2.538193                    0.999790       3.204649       8.756526       0.509836       1.314647      -0.701682      -0.005651      -0.002204      -0.013597       0.014889       0.004334       0.001919      -0.002923       0.000362       0.011804      -0.007356       0.002238       0.005118              1.501052       1.558668       0.192898       0.360893       1.325132       0.214257       1.619357           0.000018
           88              H       8.354727       1.469279       0.308791       0.155440       0.860174 0.63724161E+01  0.59676559E+02                                 1.553328                            1.521251      -0.918069       2.456013                    0.998779       3.390494       9.568557       0.480261       1.361848      -0.691262       0.011212      -0.011632       0.005983       0.017228      -0.003953      -0.001932      -0.004960       0.000136      -0.013306      -0.008355       0.001653       0.006702              1.557497       1.475267      -0.286644       0.181918       1.782162      -0.268262       1.415061           0.000344
           89              H       7.375303       2.670132       0.546943       0.151548       0.880328 0.66187737E+01  0.62423331E+02                                 1.562000                            1.538659      -0.912138       2.454069                    0.998920       3.392593       9.532897       0.484171       1.341338      -0.695567      -0.006553       0.009516       0.010637       0.015705       0.001327      -0.005976       0.001445      -0.006465       0.002655      -0.008126       0.003031       0.005095              1.561190       1.581241      -0.175399      -0.265286       1.514244       0.265235       1.588084          -0.000323
           90              H      10.985432       4.926524      19.395286       0.122270       1.093212 0.86364485E+01  0.86619288E+02                                 1.768971                            1.727214      -1.008500       2.394852                    0.996392       3.634932      10.361569       0.471453       1.295354      -0.705189       0.008636       0.031540      -0.016306       0.036541       0.004968      -0.001540      -0.005961       0.005328      -0.020883      -0.010260      -0.000073       0.010333              1.786136       1.659926      -0.221158       0.142575       1.936941      -0.397235       1.761542           0.024219
           91              H      11.584179       3.483482      19.463907       0.116001       1.125061 0.86923147E+01  0.87292328E+02                                 1.811297                            1.741108      -0.941908       2.433121                    0.997054       3.564153      10.155764       0.466357       1.307817      -0.703728       0.028013      -0.023363      -0.015147       0.039497       0.002183      -0.007687       0.006838      -0.001919      -0.001051      -0.011572       0.002440       0.009131              1.840004       1.879750      -0.347811      -0.167808       2.012407       0.344889       1.627855           0.001924
           92              H       0.337819       4.926524       0.375393       0.168456       0.917729 0.63395839E+01  0.57433334E+02                                 1.446957                            1.381516      -0.714680       2.558883                    0.999983       2.862976       7.161593       0.598853       1.128971      -0.747893       0.011071       0.003941      -0.011440       0.016400       0.005006      -0.000541      -0.000181       0.005367       0.016834      -0.008486       0.002765       0.005721              1.482744       1.964934       0.175904      -0.258341       1.231013      -0.075480       1.252285          -0.000689
           93              H      11.765694       5.364482       1.313874       0.153660       1.040697 0.76851007E+01  0.73837187E+02                                 1.634899                            1.570479      -0.900109       2.460793                    0.999055       3.194049       8.519271       0.529706       1.203499      -0.728238      -0.010826       0.010538       0.003924       0.015609      -0.003875       0.002106       0.001468       0.001004      -0.007505      -0.005091      -0.000121       0.005212              1.654456       1.650538      -0.280723      -0.159041       1.809764       0.372746       1.503065          -0.000350
           94              H      12.344272       3.909331       1.408732       0.162671       1.012246 0.76213086E+01  0.73992032E+02                                 1.687062                            1.629056      -0.916968       2.463825                    0.998669       3.308800       9.241639       0.483144       1.305792      -0.704663      -0.001454      -0.017667       0.008479       0.019651       0.000888       0.004461      -0.002301      -0.005215       0.009679      -0.006731       0.000795       0.005936              1.700818       1.628438      -0.254294       0.199265       1.871694      -0.379385       1.602321           0.001854
           95              H       2.904238       1.959711       4.888177       0.104478       1.151643 0.91212505E+01  0.93509839E+02                                 1.884999                            1.816252      -1.222933       2.287233                    0.993246       3.926002      11.624659       0.440528       1.356217      -0.691396      -0.017492       0.025525       0.015522       0.034618      -0.006491       0.006905      -0.002848      -0.001125      -0.005863      -0.008372      -0.002781       0.011153              1.915739       1.925502      -0.372257      -0.083035       2.216709       0.203971       1.605005           0.004407
           96              H       4.294592       1.509644       4.331143       0.100642       0.982566 0.75087907E+01  0.73563099E+02                                 1.715215                            1.663719      -1.161600       2.319923                    0.993672       3.827953      11.197979       0.452267       1.382361      -0.685876       0.033494       0.009544      -0.000409       0.034830       0.004368      -0.003322      -0.002737       0.005446       0.006235      -0.006279      -0.001185       0.007464              1.735566       2.055052       0.267020      -0.276322       1.561326      -0.058448       1.590321           0.002209
           97              H       4.179884       1.132233       6.522952       0.177301       1.045437 0.74481067E+01  0.71390890E+02                                 1.683433                            1.579529      -1.079063       2.398190                    0.997523       3.144055       8.526789       0.508708       1.256147      -0.716560       0.011036       0.011507       0.012113       0.020023       0.002925       0.009619      -0.004808      -0.001781       0.024545      -0.012620      -0.001157       0.013777              1.741336       1.558353       0.312230       0.304108       1.807339       0.463953       1.858317           0.003597
           98              H       2.911801       0.232098       6.325164       0.152607       1.152056 0.89070688E+01  0.89254549E+02                                 1.794862                            1.728288      -0.986907       2.426541                    0.997894       3.338679       9.249445       0.486051       1.257560      -0.716563      -0.016585      -0.001406       0.005756       0.017612       0.000544      -0.001662      -0.005829       0.020405       0.009058      -0.013740       0.004344       0.009396              1.806614       2.154568       0.260999      -0.271135       1.533347      -0.130377       1.731928          -0.000465
           99              H       4.298373      19.948284       5.762075       0.146015       1.032267 0.76921580E+01  0.75305332E+02                                 1.731216                            1.650506      -1.260546       2.288315                    0.994845       3.609522      10.324977       0.471098       1.328059      -0.697475       0.012517      -0.011062      -0.003795       0.017130      -0.005387       0.001160      -0.002241       0.001703       0.019433      -0.008754       0.001198       0.007556              1.764056       1.762800      -0.475237      -0.079721       2.022877       0.132052       1.506491           0.000120
          100              H       4.087866      19.046131       3.949696       0.123909       0.912001 0.69609530E+01  0.67380670E+02                                 1.669721                            1.631392      -1.294174       2.262169                    0.993090       3.892411      11.576726       0.441327       1.433769      -0.674962       0.020605      -0.014832       0.019455       0.031985      -0.005452       0.000640      -0.000716      -0.000991       0.011312      -0.007360       0.002716       0.004644              1.693457       1.598025      -0.212873       0.299199       1.582919      -0.186270       1.899427           0.024086
          101              H       3.113484      18.785778       2.740770       0.109327       1.038693 0.78916500E+01  0.78102601E+02                                 1.766660                            1.694572      -1.141310       2.331012                    0.994147       3.788145      11.055129       0.453550       1.364532      -0.689678      -0.014861      -0.025514      -0.019477       0.035372       0.006365      -0.000861       0.004952      -0.001818      -0.021720      -0.009889      -0.000762       0.010652              1.795242       1.701298       0.253970       0.219612       1.911317       0.440689       1.773112           0.000009
          102              H       5.275276      19.377122       1.878981       0.158011       0.830691 0.59216502E+01  0.54113914E+02                                 1.485365                            1.440822      -0.745592       2.538192                    0.999790       3.204649       8.756528       0.509836       1.314647      -0.701682       0.005651      -0.013597      -0.002204       0.014889      -0.001919      -0.004334      -0.002923      -0.005721      -0.006445      -0.007356       0.002238       0.005118              1.501053       1.558668      -0.360893      -0.192898       1.619357       0.214257       1.325133           0.000016
          103              H       4.250473       0.308791       1.469279       0.155440       0.860174 0.63724191E+01  0.59676594E+02                                 1.553329                            1.521251      -0.918069       2.456013                    0.998779       3.390495       9.568560       0.480261       1.361848      -0.691262      -0.011212       0.005983      -0.011632       0.017228       0.001932       0.003953      -0.004960       0.006721       0.006448      -0.008355       0.001653       0.006702              1.557497       1.475267      -0.181918       0.286644       1.415061      -0.268262       1.782163           0.000344
          104              H       5.229897       0.546943       2.670132       0.151548       0.880328 0.66187779E+01  0.62423379E+02                                 1.562001                            1.538659      -0.912138       2.454069                    0.998920       3.392594       9.532900       0.484171       1.341338      -0.695567       0.006553       0.010637       0.009516       0.015705       0.005976      -0.001327       0.001445      -0.004560       0.008371      -0.008126       0.003031       0.005095              1.561190       1.581241       0.265286       0.175399       1.588084       0.265235       1.514244          -0.000324
          105              H       1.619768      19.395286       4.926524       0.122270       1.093210 0.86364292E+01  0.86619074E+02                                 1.768972                            1.727214      -1.008497       2.394854                    0.996392       3.634930      10.361573       0.471452       1.295357      -0.705188      -0.008636      -0.016306       0.031540       0.036541       0.001540      -0.004968      -0.005961       0.013105       0.002450      -0.010260      -0.000073       0.010333              1.786137       1.659926      -0.142575       0.221159       1.761542      -0.397235       1.936942           0.024214
          106              H       1.021021      19.463907       3.483482       0.116000       1.125059 0.86922977E+01  0.87292121E+02                                 1.811296                            1.741107      -0.941908       2.433122                    0.997054       3.564150      10.155756       0.466357       1.307819      -0.703728      -0.028013      -0.015147      -0.023363       0.039497       0.007687      -0.002183       0.006838      -0.000434       0.003404      -0.011572       0.002440       0.009132              1.840003       1.879749       0.167808       0.347811       1.627854       0.344889       2.012406           0.001918
          107              H      12.267381       0.375393       4.926524       0.168455       0.917729 0.63395817E+01  0.57433307E+02                                 1.446957                            1.381516      -0.714680       2.558883                    0.999983       2.862976       7.161592       0.598853       1.128971      -0.747893      -0.011071      -0.011440       0.003941       0.016400       0.000541      -0.005006      -0.000181      -0.005734      -0.016467      -0.008486       0.002765       0.005721              1.482743       1.964933       0.258341      -0.175904       1.252285      -0.075480       1.231012          -0.000694
          108              H       0.839506       1.313874       5.364482       0.153660       1.040698 0.76851118E+01  0.73837325E+02                                 1.634901                            1.570480      -0.900109       2.460793                    0.999055       3.194051       8.519280       0.529705       1.203500      -0.728238       0.010826       0.003924       0.010538       0.015609      -0.002106       0.003875       0.001468       0.004254       0.002247      -0.005091      -0.000121       0.005212              1.654457       1.650540       0.159041       0.280723       1.503066       0.372747       1.809766          -0.000348
          109              H       0.260928       1.408732       3.909331       0.162671       1.012247 0.76213230E+01  0.73992200E+02                                 1.687063                            1.629057      -0.916969       2.463824                    0.998669       3.308803       9.241646       0.483144       1.305791      -0.704664       0.001454       0.008479      -0.017667       0.019651      -0.004461      -0.000888      -0.002301      -0.007447       0.002983      -0.006731       0.000795       0.005936              1.700818       1.628439      -0.199265       0.254294       1.602322      -0.379385       1.871695           0.001854
          110              H       2.904238      18.222689      15.294223       0.104478       1.151642 0.91212449E+01  0.93509771E+02                                 1.884999                            1.816252      -1.222933       2.287233                    0.993246       3.926001      11.624657       0.440528       1.356217      -0.691396      -0.017492      -0.025525      -0.015522       0.034618       0.006491      -0.006905      -0.002848      -0.001125      -0.005863      -0.008372      -0.002781       0.011153              1.915739       1.925502       0.372256       0.083035       2.216709       0.203971       1.605005           0.004408
          111              H       4.294592      18.672756      15.851257       0.100642       0.982565 0.75087826E+01  0.73563002E+02                                 1.715214                            1.663719      -1.161599       2.319923                    0.993672       3.827951      11.197973       0.452267       1.382361      -0.685876       0.033494      -0.009544       0.000409       0.034830      -0.004368       0.003322      -0.002737       0.005446       0.006235      -0.006279      -0.001185       0.007464              1.735566       2.055051      -0.267020       0.276322       1.561325      -0.058448       1.590320           0.002210
          112              H       4.179884      19.050167      13.659448       0.177301       1.045436 0.74481013E+01  0.71390824E+02                                 1.683432                            1.579528      -1.079063       2.398190                    0.997523       3.144054       8.526785       0.508708       1.256147      -0.716560       0.011036      -0.011507      -0.012113       0.020023      -0.002925      -0.009619      -0.004808      -0.001781       0.024545      -0.012620      -0.001157       0.013777              1.741336       1.558353      -0.312230      -0.304108       1.807338       0.463953       1.858316           0.003599
          113              H       2.911801      19.950302      13.857236       0.152608       1.152057 0.89070745E+01  0.89254621E+02                                 1.794862                            1.728289      -0.986905       2.426542                    0.997894       3.338680       9.249449       0.486051       1.257560      -0.716563      -0.016585       0.001406      -0.005756       0.017611      -0.000544       0.001662      -0.005829       0.020405       0.009058      -0.013740       0.004344       0.009396              1.806615       2.154568      -0.260999       0.271135       1.533347      -0.130377       1.731929          -0.000461
          114              H       4.298373       0.234116      14.420325       0.146015       1.032266 0.76921497E+01  0.75305231E+02                                 1.731215                            1.650506      -1.260543       2.288316                    0.994845       3.609520      10.324970       0.471098       1.328059      -0.697475       0.012517       0.011062       0.003795       0.017130       0.005387      -0.001160      -0.002241       0.001702       0.019433      -0.008754       0.001198       0.007556              1.764055       1.762799       0.475236       0.079721       2.022875       0.132052       1.506490           0.000123
          115              H       4.087866       1.136269      16.232704       0.123908       0.912002 0.69609542E+01  0.67380687E+02                                 1.669722                            1.631392      -1.294174       2.262168                    0.993090       3.892412      11.576731       0.441327       1.433770      -0.674961       0.020605       0.014832      -0.019455       0.031985       0.005452      -0.000640      -0.000716      -0.000991       0.011312      -0.007360       0.002716       0.004644              1.693458       1.598026       0.212873      -0.299199       1.582920      -0.186270       1.899428           0.024089
          116              H       3.113484       1.396622      17.441630       0.109327       1.038694 0.78916641E+01  0.78102779E+02                                 1.766662                            1.694574      -1.141311       2.331011                    0.994146       3.788149      11.055145       0.453549       1.364532      -0.689678      -0.014861       0.025514       0.019477       0.035372      -0.006365       0.000861       0.004952      -0.001818      -0.021720      -0.009889      -0.000762       0.010651              1.795244       1.701299      -0.253970      -0.219612       1.911319       0.440690       1.773114           0.000013
          117              H       5.275276       0.805278      18.303419       0.158011       0.830690 0.59216434E+01  0.54113838E+02                                 1.485364                            1.440822      -0.745591       2.538193                    0.999790       3.204647       8.756522       0.509836       1.314648      -0.701682       0.005651       0.013597       0.002204       0.014889       0.001919       0.004334      -0.002924      -0.005721      -0.006445      -0.007356       0.002238       0.005118              1.501052       1.558667       0.360893       0.192897       1.619356       0.214256       1.325132           0.000018
          118              H       4.250473      19.873609      18.713121       0.155441       0.860174 0.63724163E+01  0.59676563E+02                                 1.553328                            1.521251      -0.918069       2.456013                    0.998779       3.390494       9.568558       0.480261       1.361848      -0.691262      -0.011212      -0.005983       0.011632       0.017228      -0.001932      -0.003953      -0.004960       0.006721       0.006448      -0.008355       0.001653       0.006702              1.557497       1.475267       0.181918      -0.286644       1.415061      -0.268262       1.782162           0.000344
          119              H       5.229897      19.635457      17.512268       0.151548       0.880328 0.66187707E+01  0.62423296E+02                                 1.562000                            1.538658      -0.912137       2.454069                    0.998920       3.392592       9.532894       0.484171       1.341338      -0.695567       0.006553      -0.010637      -0.009516       0.015705      -0.005976       0.001327       0.001445      -0.004560       0.008371      -0.008126       0.003031       0.005095              1.561189       1.581240      -0.265286      -0.175399       1.588083       0.265235       1.514244          -0.000323
          120              H       1.619768       0.787114      15.255876       0.122270       1.093212 0.86364496E+01  0.86619305E+02                                 1.768972                            1.727214      -1.008499       2.394853                    0.996392       3.634933      10.361573       0.471453       1.295354      -0.705189      -0.008636       0.016306      -0.031540       0.036541      -0.001540       0.004968      -0.005961       0.013106       0.002450      -0.010260      -0.000073       0.010333              1.786136       1.659926       0.142575      -0.221158       1.761542      -0.397235       1.936941           0.024221
          121              H       1.021021       0.718493      16.698918       0.116001       1.125060 0.86923025E+01  0.87292180E+02                                 1.811296                            1.741107      -0.941908       2.433121                    0.997054       3.564151      10.155759       0.466357       1.307818      -0.703728      -0.028013       0.015147       0.023363       0.039497      -0.007687       0.002183       0.006838      -0.000434       0.003404      -0.011572       0.002440       0.009131              1.840003       1.879749      -0.167808      -0.347811       1.627854       0.344889       2.012406           0.001924
          122              H      12.267381      19.807007      15.255876       0.168455       0.917728 0.63395771E+01  0.57433250E+02                                 1.446956                            1.381515      -0.714680       2.558883                    0.999983       2.862976       7.161589       0.598854       1.128970      -0.747893      -0.011071       0.011440      -0.003941       0.016400      -0.000541       0.005006      -0.000181      -0.005734      -0.016467      -0.008486       0.002765       0.005721              1.482742       1.964932      -0.258341       0.175903       1.252284      -0.075480       1.231011          -0.000685
          123              H       0.839506      18.868526      14.817918       0.153659       1.040699 0.76851189E+01  0.73837421E+02                                 1.634903                            1.570482      -0.900109       2.460793                    0.999055       3.194052       8.519288       0.529704       1.203502      -0.728238       0.010826      -0.003924      -0.010538       0.015609       0.002106      -0.003875       0.001468       0.004254       0.002247      -0.005091      -0.000121       0.005212              1.654459       1.650541      -0.159041      -0.280724       1.503068       0.372747       1.809768          -0.000345
          124              H       0.260928      18.773668      16.273069       0.162671       1.012246 0.76213101E+01  0.73992050E+02                                 1.687063                            1.629057      -0.916968       2.463825                    0.998669       3.308801       9.241642       0.483144       1.305792      -0.704663       0.001454      -0.008479       0.017667       0.019651       0.004461       0.000888      -0.002301      -0.007447       0.002983      -0.006731       0.000795       0.005936              1.700818       1.628438       0.199265      -0.254294       1.602321      -0.379385       1.871694           0.001855
          125              H       2.904238      14.979377       8.131489       0.104478       1.151640 0.91212178E+01  0.93509428E+02                                 1.884997                            1.816250      -1.222932       2.287234                    0.993246       3.925996      11.624640       0.440528       1.356218      -0.691395      -0.017492       0.015522      -0.025525       0.034618       0.006905       0.006491       0.002848       0.002369       0.004620      -0.008372      -0.002781       0.011153              1.915736       1.925500      -0.083035       0.372256       1.605003      -0.203970       2.216705           0.004405
          126              H       4.294592      14.422343       8.581556       0.100642       0.982566 0.75087915E+01  0.73563107E+02                                 1.715215                            1.663719      -1.161600       2.319923                    0.993672       3.827953      11.197978       0.452267       1.382360      -0.685876       0.033494      -0.000409      -0.009544       0.034830      -0.003322      -0.004368       0.002737      -0.000394      -0.011287      -0.006279      -0.001185       0.007464              1.735566       2.055052      -0.276322      -0.267020       1.590321       0.058448       1.561326           0.002207
          127              H       4.179884      16.614152       8.958967       0.177301       1.045438 0.74481187E+01  0.71391037E+02                                 1.683435                            1.579530      -1.079066       2.398189                    0.997523       3.144057       8.526798       0.508708       1.256148      -0.716560       0.011036       0.012113      -0.011507       0.020023       0.009619      -0.002925       0.004808      -0.013163      -0.009602      -0.012620      -0.001157       0.013777              1.741338       1.558355       0.304109      -0.312231       1.858319      -0.463954       1.807341           0.003596
          128              H       2.911801      16.416364       9.859102       0.152608       1.152056 0.89070690E+01  0.89254553E+02                                 1.794862                            1.728288      -0.986905       2.426541                    0.997894       3.338679       9.249446       0.486051       1.257560      -0.716563      -0.016585       0.005756       0.001406       0.017612      -0.001662      -0.000544       0.005829       0.005674      -0.035136      -0.013740       0.004344       0.009396              1.806614       2.154568      -0.271135      -0.260999       1.731928       0.130377       1.533347          -0.000464
          129              H       4.298373      15.853275      10.325316       0.146015       1.032266 0.76921498E+01  0.75305232E+02                                 1.731216                            1.650506      -1.260543       2.288316                    0.994845       3.609520      10.324970       0.471098       1.328059      -0.697475       0.012517      -0.003795       0.011062       0.017130       0.001160       0.005387       0.002241      -0.008865      -0.012270      -0.008754       0.001198       0.007556              1.764055       1.762799      -0.079721       0.475236       1.506491      -0.132052       2.022876           0.000121
          130              H       4.087866      14.040896      11.227469       0.123909       0.912001 0.69609520E+01  0.67380660E+02                                 1.669721                            1.631392      -1.294174       2.262169                    0.993090       3.892411      11.576727       0.441327       1.433769      -0.674962       0.020605       0.019455       0.014832       0.031985       0.000640       0.005452       0.000716      -0.006152      -0.004169      -0.007360       0.002716       0.004644              1.693457       1.598025       0.299199       0.212873       1.899427       0.186270       1.582919           0.024087
          131              H       3.113484      12.831970      11.487822       0.109327       1.038694 0.78916652E+01  0.78102786E+02                                 1.766662                            1.694573      -1.141311       2.331012                    0.994146       3.788149      11.055142       0.453550       1.364531      -0.689679      -0.014861      -0.019477       0.025514       0.035372      -0.000861      -0.006365      -0.004952       0.009951       0.013587      -0.009889      -0.000762       0.010651              1.795244       1.701299       0.219612      -0.253970       1.773113      -0.440690       1.911318           0.000011
          132              H       5.275276      11.970181      10.896478       0.158012       0.830691 0.59216476E+01  0.54113884E+02                                 1.485364                            1.440822      -0.745591       2.538193                    0.999790       3.204648       8.756524       0.509836       1.314647      -0.701682       0.005651      -0.002204       0.013597       0.014889      -0.004334       0.001919       0.002923       0.000362       0.011804      -0.007356       0.002238       0.005118              1.501052       1.558667      -0.192897       0.360893       1.325132      -0.214256       1.619356           0.000017
          133              H       4.250473      11.560479       9.782409       0.155441       0.860174 0.63724156E+01  0.59676557E+02                                 1.553328                            1.521251      -0.918069       2.456013                    0.998779       3.390494       9.568559       0.480261       1.361848      -0.691262      -0.011212      -0.011632      -0.005983       0.017228       0.003953      -0.001932       0.004960       0.000136      -0.013306      -0.008355       0.001653       0.006702              1.557497       1.475267       0.286644       0.181918       1.782162       0.268262       1.415061           0.000343
          134              H       5.229897      12.761332       9.544257       0.151549       0.880328 0.66187732E+01  0.62423329E+02                                 1.562000                            1.538659      -0.912138       2.454069                    0.998920       3.392593       9.532899       0.484170       1.341338      -0.695566       0.006553       0.009516      -0.010637       0.015705      -0.001327      -0.005976      -0.001445      -0.006466       0.002655      -0.008126       0.003031       0.005095              1.561190       1.581241       0.175399      -0.265286       1.514244      -0.265235       1.588084          -0.000325
          135              H       1.619768      15.017724      10.878314       0.122270       1.093212 0.86364464E+01  0.86619274E+02                                 1.768972                            1.727215      -1.008500       2.394852                    0.996392       3.634933      10.361577       0.471452       1.295355      -0.705189      -0.008636       0.031540       0.016306       0.036541      -0.004968      -0.001540       0.005961       0.005328      -0.020883      -0.010260      -0.000073       0.010333              1.786137       1.659927       0.221159       0.142575       1.936942       0.397235       1.761543           0.024216
          136              H       1.021021      13.574682      10.809693       0.116001       1.125061 0.86923125E+01  0.87292304E+02                                 1.811297                            1.741108      -0.941909       2.433121                    0.997054       3.564153      10.155766       0.466357       1.307818      -0.703728      -0.028013      -0.023363       0.015147       0.039497      -0.002183      -0.007687      -0.006838      -0.001919      -0.001051      -0.011572       0.002440       0.009131              1.840004       1.879750       0.347811      -0.167808       2.012407      -0.344889       1.627855           0.001919
          137              H      12.267381      15.017724       9.715807       0.168455       0.917730 0.63395926E+01  0.57433429E+02                                 1.446958                            1.381517      -0.714680       2.558883                    0.999983       2.862979       7.161600       0.598853       1.128970      -0.747893      -0.011071       0.003941       0.011440       0.016400      -0.005006      -0.000541       0.000181       0.005367       0.016834      -0.008486       0.002765       0.005721              1.482744       1.964935      -0.175904      -0.258341       1.231013       0.075480       1.252285          -0.000693
          138              H       0.839506      15.455682       8.777326       0.153658       1.040700 0.76851293E+01  0.73837557E+02                                 1.634906                            1.570484      -0.900109       2.460793                    0.999055       3.194054       8.519300       0.529703       1.203503      -0.728238       0.010826       0.010538      -0.003925       0.015609       0.003875       0.002106      -0.001468       0.001003      -0.007504      -0.005091      -0.000121       0.005212              1.654462       1.650544       0.280724      -0.159042       1.809771      -0.372748       1.503070          -0.000351
          139              H       0.260928      14.000531       8.682468       0.162670       1.012246 0.76213127E+01  0.73992092E+02                                 1.687064                            1.629058      -0.916968       2.463825                    0.998669       3.308802       9.241650       0.483143       1.305794      -0.704663       0.001454      -0.017667      -0.008480       0.019651      -0.000888       0.004461       0.002301      -0.005215       0.009679      -0.006731       0.000795       0.005936              1.700819       1.628440       0.254295       0.199265       1.871696       0.379386       1.602322           0.001851
          140              H       2.904238       5.203023      12.050911       0.104478       1.151644 0.91212587E+01  0.93509946E+02                                 1.885000                            1.816253      -1.222934       2.287232                    0.993246       3.926004      11.624667       0.440528       1.356217      -0.691396      -0.017492      -0.015522       0.025525       0.034618      -0.006905      -0.006491       0.002848       0.002369       0.004620      -0.008372      -0.002781       0.011153              1.915740       1.925503       0.083035      -0.372257       1.605006      -0.203971       2.216710           0.004409
          141              H       4.294592       5.760057      11.600844       0.100642       0.982565 0.75087848E+01  0.73563028E+02                                 1.715214                            1.663719      -1.161600       2.319923                    0.993672       3.827952      11.197976       0.452267       1.382361      -0.685876       0.033494       0.000409       0.009544       0.034830       0.003322       0.004368       0.002737      -0.000395      -0.011287      -0.006279      -0.001185       0.007464              1.735566       2.055051       0.276322       0.267020       1.590320       0.058448       1.561325           0.002210
          142              H       4.179884       3.568248      11.223433       0.177301       1.045437 0.74481053E+01  0.71390869E+02                                 1.683432                            1.579528      -1.079062       2.398191                    0.997523       3.144055       8.526787       0.508708       1.256147      -0.716560       0.011036      -0.012113       0.011507       0.020023      -0.009619       0.002925       0.004808      -0.013163      -0.009601      -0.012620      -0.001157       0.013777              1.741336       1.558353      -0.304108       0.312230       1.858316      -0.463953       1.807338           0.003600
          143              H       2.911801       3.766036      10.323298       0.152608       1.152057 0.89070748E+01  0.89254630E+02                                 1.794863                            1.728289      -0.986906       2.426541                    0.997894       3.338680       9.249451       0.486051       1.257561      -0.716563      -0.016585      -0.005756      -0.001406       0.017611       0.001662       0.000544       0.005829       0.005674      -0.035136      -0.013740       0.004344       0.009396              1.806615       2.154569       0.271135       0.260999       1.731929       0.130377       1.533347          -0.000462
          144              H       4.298373       4.329125       9.857084       0.146015       1.032265 0.76921426E+01  0.75305150E+02                                 1.731215                            1.650505      -1.260544       2.288316                    0.994845       3.609519      10.324969       0.471098       1.328060      -0.697474       0.012517       0.003795      -0.011062       0.017130      -0.001160      -0.005387       0.002241      -0.008865      -0.012270      -0.008754       0.001198       0.007556              1.764055       1.762798       0.079721      -0.475236       1.506490      -0.132052       2.022875           0.000122
          145              H       4.087866       6.141504       8.954931       0.123909       0.912001 0.69609530E+01  0.67380670E+02                                 1.669721                            1.631392      -1.294173       2.262169                    0.993090       3.892411      11.576726       0.441327       1.433769      -0.674962       0.020605      -0.019455      -0.014832       0.031985      -0.000640      -0.005452       0.000716      -0.006152      -0.004169      -0.007360       0.002716       0.004644              1.693457       1.598025      -0.299199      -0.212873       1.899427       0.186270       1.582919           0.024088
          146              H       3.113484       7.350430       8.694578       0.109327       1.038694 0.78916613E+01  0.78102738E+02                                 1.766661                            1.694573      -1.141311       2.331012                    0.994146       3.788148      11.055138       0.453550       1.364531      -0.689679      -0.014861       0.019477      -0.025514       0.035372       0.000861       0.006365      -0.004952       0.009951       0.013587      -0.009889      -0.000762       0.010652              1.795243       1.701298      -0.219612       0.253970       1.773113      -0.440690       1.911318           0.000011
          147              H       5.275276       8.212219       9.285922       0.158012       0.830690 0.59216443E+01  0.54113844E+02                                 1.485364                            1.440821      -0.745591       2.538193                    0.999790       3.204647       8.756520       0.509837       1.314647      -0.701682       0.005651       0.002204      -0.013597       0.014889       0.004334      -0.001919       0.002924       0.000362       0.011804      -0.007356       0.002238       0.005118              1.501051       1.558667       0.192897      -0.360892       1.325132      -0.214256       1.619356           0.000017
          148              H       4.250473       8.621921      10.399991       0.155441       0.860173 0.63724115E+01  0.59676509E+02                                 1.553328                            1.521250      -0.918069       2.456013                    0.998779       3.390493       9.568556       0.480261       1.361849      -0.691262      -0.011212       0.011632       0.005983       0.017228      -0.003953       0.001932       0.004960       0.000136      -0.013306      -0.008355       0.001653       0.006702              1.557497       1.475267      -0.286644      -0.181918       1.782162       0.268262       1.415061           0.000344
          149              H       5.229897       7.421068      10.638143       0.151548       0.880328 0.66187701E+01  0.62423288E+02                                 1.562000                            1.538658      -0.912136       2.454069                    0.998920       3.392592       9.532893       0.484171       1.341338      -0.695567       0.006553      -0.009516       0.010637       0.015705       0.001327       0.005976      -0.001445      -0.006466       0.002655      -0.008126       0.003031       0.005095              1.561189       1.581240      -0.175399       0.265285       1.514244      -0.265235       1.588083          -0.000323
          150              H       1.619768       5.164676       9.304086       0.122270       1.093212 0.86364441E+01  0.86619244E+02                                 1.768972                            1.727214      -1.008498       2.394853                    0.996392       3.634933      10.361576       0.471452       1.295355      -0.705189      -0.008636      -0.031540      -0.016306       0.036541       0.004968       0.001540       0.005961       0.005328      -0.020883      -0.010260      -0.000073       0.010333              1.786137       1.659926      -0.221158      -0.142575       1.936941       0.397235       1.761542           0.024217
          151              H       1.021021       6.607718       9.372707       0.116001       1.125059 0.86922981E+01  0.87292125E+02                                 1.811296                            1.741107      -0.941908       2.433121                    0.997054       3.564150      10.155756       0.466357       1.307818      -0.703728      -0.028013       0.023363      -0.015147       0.039497       0.002183       0.007687      -0.006838      -0.001919      -0.001051      -0.011572       0.002440       0.009131              1.840003       1.879749      -0.347811       0.167808       2.012406      -0.344888       1.627854           0.001919
          152              H      12.267381       5.164676      10.466593       0.168455       0.917729 0.63395841E+01  0.57433337E+02                                 1.446958                            1.381517      -0.714681       2.558883                    0.999983       2.862977       7.161596       0.598853       1.128971      -0.747893      -0.011071      -0.003941      -0.011440       0.016400       0.005006       0.000541       0.000181       0.005367       0.016834      -0.008486       0.002765       0.005721              1.482744       1.964934       0.175904       0.258341       1.231013       0.075480       1.252285          -0.000687
          153              H       0.839506       4.726718      11.405074       0.153660       1.040699 0.76851254E+01  0.73837491E+02                                 1.634903                            1.570482      -0.900109       2.460793                    0.999055       3.194054       8.519291       0.529705       1.203500      -0.728238       0.010826      -0.010538       0.003924       0.015609      -0.003875      -0.002106      -0.001468       0.001004      -0.007504      -0.005091      -0.000121       0.005212              1.654459       1.650541      -0.280723       0.159041       1.809768      -0.372747       1.503067          -0.000342
          154              H       0.260928       6.181869      11.499932       0.162671       1.012246 0.76213142E+01  0.73992100E+02                                 1.687063                            1.629057      -0.916968       2.463825                    0.998669       3.308802       9.241645       0.483144       1.305792      -0.704664       0.001454       0.017667       0.008479       0.019651       0.000888      -0.004461       0.002301      -0.005215       0.009679      -0.006731       0.000795       0.005936              1.700818       1.628439      -0.254294      -0.199265       1.871694       0.379385       1.602321           0.001857
          155              C       7.294629       2.216028      15.605032       0.600553      21.811803 0.24040260E+03  0.49229987E+04                                 7.180311                            5.482958       0.100431       2.094817                    0.999586      21.919888      60.775188       0.637813       0.468945      -1.022732      -0.018335       0.051113      -0.018941       0.057511       0.021232      -0.066499      -0.008841       0.062065       0.219888      -0.075618      -0.037390       0.113008              8.399691       7.504706      -1.816020       2.193796      12.214575      -1.170182       5.479792           0.000734
          156              C       7.931192       0.877934      15.895658      -0.007899      36.827107 0.41497321E+03  0.95536147E+04                                 9.505824                            6.708629       0.145783       2.056703                    0.999397      26.572230      73.326902       0.654154       0.406704      -1.080528       0.019129      -0.034712      -0.000345       0.039635       0.007948       0.004919      -0.000408       0.014357       0.005004      -0.011983       0.000207       0.011776             11.900452      10.629985      -2.617843       3.953470      17.474244      -1.061893       7.597126           0.004322
          157              C       9.050534       0.839588      16.719100      -0.123772      34.557701 0.44600269E+03  0.10603751E+05                                 9.367415                            7.160704      -0.085105       1.942892                    0.999554      29.944891      87.946346       0.597556       0.431127      -1.049927      -0.000259      -0.016331      -0.017749       0.024120       0.025489      -0.045018       0.008044      -0.001480       0.060248      -0.056739       0.003279       0.053460             10.892442      11.760632      -2.715186       4.905330      12.412813      -1.407942       8.503879           0.001232
          158              C       9.602641      19.807007      17.110639      -0.023236      37.779185 0.44233461E+03  0.10356866E+05                                 9.682856                            6.950551       0.111676       2.042395                    0.999408      27.073994      75.570018       0.638719       0.409561      -1.077653      -0.025552       0.002858      -0.032665       0.041570       0.001990      -0.001632      -0.004594      -0.024382      -0.030103      -0.011217      -0.006942       0.018158             11.959741      13.666865      -0.177961       6.575089      12.076562       0.211391      10.135797           0.003761
          159              C       9.051794      18.634410      16.632316      -0.113075      34.245467 0.44834093E+03  0.10674898E+05                                 9.315835                            7.184432      -0.102607       1.938922                    0.999553      29.897387      87.914213       0.595858       0.431726      -1.049405      -0.002563       0.015480      -0.015437       0.022012      -0.025966      -0.044412      -0.011771       0.003620       0.025823      -0.056610       0.007316       0.049294             10.811304      11.364680       2.446695       5.080497      12.101416       2.036011       8.967815           0.000500
          160              C       7.956402      18.648538      15.752363      -0.019031      38.343117 0.43441895E+03  0.10098052E+05                                 9.727530                            6.836018       0.156767       2.053715                    0.999212      26.893269      74.128594       0.653203       0.403394      -1.084712       0.020395       0.035098       0.002675       0.040681      -0.010335       0.008548      -0.005515       0.007676      -0.004318      -0.010334      -0.006936       0.017270             12.320902      10.441879       2.328914       4.279624      18.132646       2.920091       8.388181           0.003656
          161              C       7.413118      19.891773      15.401189      -0.117644      33.969619 0.43547356E+03  0.10284714E+05                                 9.241077                            7.073352      -0.099338       1.941910                    0.999417      29.678827      86.680914       0.601943       0.430844      -1.050820       0.023896      -0.000169      -0.001092       0.023922      -0.001593      -0.015855      -0.004172       0.075178       0.112245      -0.056554       0.009964       0.046591             10.686342       8.639033      -0.161753       2.506428      16.769001       0.774667       6.650991           0.000392
          162              C      10.703075      19.776734      18.145996       0.558379      22.696731 0.25719881E+03  0.53619218E+04                                 7.385423                            5.680424       0.018388       2.059299                    0.999587      22.653374      63.577154       0.624498       0.470461      -1.020900       0.042214       0.005291       0.032945       0.053809      -0.019476      -0.077417       0.020762       0.043824       0.030038      -0.064109      -0.033342       0.097450              8.613717      10.022026       0.660427       4.240715       7.975992      -0.427930       7.843133          -0.002051
          163              C       7.376563      17.338700      15.263949       0.593247      22.831117 0.25136760E+03  0.51993749E+04                                 7.386744                            5.592944       0.064944       2.076828                    0.999539      22.202146      61.638759       0.634543       0.466662      -1.025140      -0.011502      -0.048271      -0.026173       0.056102      -0.010016      -0.069068      -0.013543       0.065287       0.201025      -0.074395      -0.035853       0.110248              8.754805       7.678201       1.684780       2.555227      12.425870       2.300360       6.160345           0.000487
          164              C       7.294629      17.966372       4.577368       0.600553      21.811803 0.24040260E+03  0.49229987E+04                                 7.180312                            5.482959       0.100430       2.094817                    0.999586      21.919886      60.775185       0.637813       0.468945      -1.022732      -0.018335      -0.051113       0.018941       0.057511      -0.021232       0.066499      -0.008841       0.062065       0.219887      -0.075617      -0.037390       0.113008              8.399691       7.504707       1.816020      -2.193797      12.214575      -1.170182       5.479793           0.000725
          165              C       7.931192      19.304466       4.286742      -0.007899      36.827088 0.41497298E+03  0.95536085E+04                                 9.505823                            6.708628       0.145783       2.056703                    0.999397      26.572221      73.326880       0.654153       0.406704      -1.080528       0.019129       0.034712       0.000346       0.039635      -0.007948      -0.004919      -0.000408       0.014357       0.005003      -0.011983       0.000207       0.011776             11.900449      10.629983       2.617841      -3.953469      17.474238      -1.061893       7.597125           0.004305
          166              C       9.050534      19.342812       3.463300      -0.123772      34.557712 0.44600289E+03  0.10603758E+05                                 9.367420                            7.160708      -0.085107       1.942891                    0.999554      29.944890      87.946363       0.597556       0.431127      -1.049927      -0.000259       0.016331       0.017750       0.024121      -0.025489       0.045018       0.008043      -0.001480       0.060248      -0.056739       0.003279       0.053460             10.892448      11.760640       2.715188      -4.905334      12.412818      -1.407944       8.503885           0.001218
          167              C       9.602641       0.375393       3.071761      -0.023236      37.779159 0.44233428E+03  0.10356856E+05                                 9.682852                            6.950549       0.111676       2.042395                    0.999408      27.073983      75.569977       0.638719       0.409561      -1.077653      -0.025552      -0.002858       0.032665       0.041570      -0.001990       0.001632      -0.004594      -0.024382      -0.030103      -0.011217      -0.006942       0.018159             11.959735      13.666858       0.177960      -6.575086      12.076555       0.211391      10.135793           0.003758
          168              C       9.051794       1.547990       3.550084      -0.113075      34.245460 0.44834087E+03  0.10674896E+05                                 9.315834                            7.184431      -0.102607       1.938922                    0.999553      29.897383      87.914192       0.595858       0.431725      -1.049405      -0.002563      -0.015480       0.015437       0.022011       0.025966       0.044412      -0.011771       0.003620       0.025824      -0.056610       0.007317       0.049294             10.811301      11.364677      -2.446694      -5.080495      12.101412       2.036010       8.967813           0.000498
          169              C       7.956402       1.533862       4.430037      -0.019031      38.343113 0.43441894E+03  0.10098052E+05                                 9.727528                            6.836018       0.156767       2.053715                    0.999212      26.893269      74.128589       0.653203       0.403393      -1.084712       0.020395      -0.035098      -0.002675       0.040681       0.010335      -0.008548      -0.005515       0.007676      -0.004318      -0.010334      -0.006936       0.017270             12.320899      10.441877      -2.328913      -4.279623      18.132640       2.920090       8.388180           0.003652
          170              C       7.413118       0.290627       4.781211      -0.117643      33.969609 0.43547343E+03  0.10284710E+05                                 9.241076                            7.073351      -0.099337       1.941910                    0.999417      29.678821      86.680898       0.601943       0.430844      -1.050820       0.023896       0.000169       0.001092       0.023922       0.001593       0.015855      -0.004173       0.075178       0.112244      -0.056554       0.009964       0.046591             10.686340       8.639033       0.161752      -2.506428      16.768995       0.774667       6.650991           0.000379
          171              C      10.703075       0.405666       2.036404       0.558379      22.696730 0.25719881E+03  0.53619216E+04                                 7.385421                            5.680423       0.018388       2.059299                    0.999587      22.653372      63.577138       0.624498       0.470461      -1.020900       0.042214      -0.005291      -0.032945       0.053809       0.019476       0.077417       0.020762       0.043823       0.030038      -0.064109      -0.033341       0.097450              8.613715      10.022024      -0.660427      -4.240714       7.975990      -0.427930       7.843131          -0.002053
          172              C       7.376563       2.843700       4.918451       0.593247      22.831117 0.25136761E+03  0.51993751E+04                                 7.386743                            5.592944       0.064944       2.076828                    0.999539      22.202146      61.638755       0.634544       0.466662      -1.025140      -0.011502       0.048271       0.026173       0.056102       0.010016       0.069068      -0.013543       0.065287       0.201025      -0.074395      -0.035853       0.110248              8.754804       7.678200      -1.684779      -2.555227      12.425867       2.300359       6.160345           0.000485
          173              C       7.294629      14.668568      12.307228       0.600553      21.811801 0.24040258E+03  0.49229980E+04                                 7.180311                            5.482958       0.100431       2.094817                    0.999586      21.919886      60.775181       0.637813       0.468945      -1.022732      -0.018335       0.018941       0.051113       0.057511       0.066499       0.021232       0.008841      -0.078911      -0.203042      -0.075617      -0.037390       0.113008              8.399690       7.504705      -2.193796      -1.816019       5.479791       1.170182      12.214573           0.000728
          174              C       7.931192      14.377942      10.969134      -0.007899      36.827095 0.41497309E+03  0.95536113E+04                                 9.505823                            6.708628       0.145783       2.056702                    0.999397      26.572225      73.326888       0.654154       0.406704      -1.080528       0.019129       0.000345      -0.034712       0.039635      -0.004919       0.007948       0.000408       0.004677      -0.024037      -0.011983       0.000207       0.011776             11.900449      10.629983      -3.953469      -2.617842       7.597125       1.061892      17.474239           0.004313
          175              C       9.050534      13.554500      10.930788      -0.123772      34.557694 0.44600261E+03  0.10603749E+05                                 9.367414                            7.160703      -0.085104       1.942892                    0.999554      29.944885      87.946326       0.597556       0.431127      -1.049927      -0.000259       0.017749      -0.016331       0.024120       0.045018       0.025489      -0.008044      -0.030864      -0.027904      -0.056739       0.003279       0.053460             10.892441      11.760632      -4.905330      -2.715185       8.503879       1.407942      12.412811           0.001222
          176              C       9.602641      13.162961       9.715807      -0.023236      37.779168 0.44233441E+03  0.10356860E+05                                 9.682854                            6.950550       0.111676       2.042395                    0.999408      27.073987      75.569997       0.638719       0.409561      -1.077653      -0.025552       0.032665       0.002858       0.041570       0.001632       0.001990       0.004594       0.002860       0.051625      -0.011217      -0.006942       0.018159             11.959738      13.666862      -6.575088      -0.177961      10.135795      -0.211391      12.076557           0.003757
          177              C       9.051794      13.641284       8.543210      -0.113076      34.245473 0.44834106E+03  0.10674902E+05                                 9.315839                            7.184435      -0.102610       1.938921                    0.999553      29.897385      87.914225       0.595858       0.431726      -1.049405      -0.002562       0.015438       0.015480       0.022012       0.044412      -0.025966       0.011771      -0.011101      -0.018342      -0.056611       0.007316       0.049294             10.811308      11.364686      -5.080500       2.446697       8.967820      -2.036012      12.101419           0.000493
          178              C       7.956402      14.521237       8.557338      -0.019031      38.343102 0.43441877E+03  0.10098047E+05                                 9.727528                            6.836018       0.156766       2.053715                    0.999212      26.893262      74.128578       0.653203       0.403394      -1.084712       0.020395      -0.002675       0.035098       0.040681      -0.008548      -0.010335       0.005515       0.005997      -0.009355      -0.010334      -0.006936       0.017270             12.320900      10.441878      -4.279624       2.328914       8.388181      -2.920091      18.132640           0.003643
          179              C       7.413118      14.872411       9.800573      -0.117643      33.969612 0.43547349E+03  0.10284712E+05                                 9.241077                            7.073352      -0.099338       1.941910                    0.999417      29.678822      86.680908       0.601943       0.430844      -1.050820       0.023896       0.001092      -0.000169       0.023922       0.015855      -0.001593       0.004172      -0.018533      -0.168890      -0.056554       0.009964       0.046591             10.686341       8.639034      -2.506428      -0.161753       6.650991      -0.774667      16.768998           0.000378
          180              C      10.703075      12.127604       9.685534       0.558379      22.696729 0.25719879E+03  0.53619211E+04                                 7.385422                            5.680424       0.018386       2.059299                    0.999587      22.653371      63.577143       0.624498       0.470461      -1.020900       0.042214      -0.032945       0.005291       0.053809       0.077416      -0.019476      -0.020762       0.006893      -0.080754      -0.064108      -0.033341       0.097450              8.613716      10.022026      -4.240715       0.660427       7.843133       0.427930       7.975991          -0.002054
          181              C       7.376563      15.009651       7.247500       0.593246      22.831121 0.25136766E+03  0.51993763E+04                                 7.386746                            5.592945       0.064943       2.076828                    0.999539      22.202146      61.638762       0.634543       0.466663      -1.025140      -0.011502       0.026173      -0.048271       0.056102       0.069068      -0.010016       0.013543      -0.067869      -0.198443      -0.074395      -0.035853       0.110248              8.754807       7.678203      -2.555229       1.684780       6.160347      -2.300360      12.425872           0.000483
          182              C       7.294629       5.513832       7.875172       0.600553      21.811800 0.24040256E+03  0.49229976E+04                                 7.180310                            5.482958       0.100432       2.094817                    0.999586      21.919885      60.775175       0.637813       0.468945      -1.022732      -0.018335      -0.018941      -0.051113       0.057511      -0.066499      -0.021232       0.008841      -0.078911      -0.203042      -0.075618      -0.037390       0.113008              8.399690       7.504705       2.193796       1.816019       5.479791       1.170182      12.214573           0.000729
          183              C       7.931192       5.804458       9.213266      -0.007899      36.827102 0.41497314E+03  0.95536129E+04                                 9.505824                            6.708629       0.145783       2.056703                    0.999397      26.572227      73.326896       0.654153       0.406704      -1.080528       0.019129      -0.000345       0.034712       0.039635       0.004919      -0.007948       0.000408       0.004677      -0.024038      -0.011983       0.000207       0.011776             11.900451      10.629984       3.953469       2.617842       7.597126       1.061893      17.474244           0.004315
          184              C       9.050534       6.627900       9.251612      -0.123772      34.557687 0.44600251E+03  0.10603746E+05                                 9.367413                            7.160703      -0.085104       1.942892                    0.999554      29.944880      87.946307       0.597556       0.431127      -1.049927      -0.000259      -0.017749       0.016331       0.024120      -0.045018      -0.025489      -0.008044      -0.030864      -0.027904      -0.056739       0.003279       0.053460             10.892439      11.760630       4.905329       2.715184       8.503878       1.407941      12.412810           0.001224
          185              C       9.602641       7.019439      10.466593      -0.023236      37.779182 0.44233459E+03  0.10356865E+05                                 9.682856                            6.950551       0.111676       2.042395                    0.999408      27.073993      75.570014       0.638719       0.409561      -1.077653      -0.025552      -0.032665      -0.002858       0.041570      -0.001632      -0.001990       0.004594       0.002860       0.051625      -0.011217      -0.006942       0.018159             11.959741      13.666865       6.575090       0.177960      10.135797      -0.211392      12.076560           0.003760
          186              C       9.051794       6.541116      11.639190      -0.113075      34.245473 0.44834103E+03  0.10674901E+05                                 9.315836                            7.184432      -0.102606       1.938922                    0.999553      29.897392      87.914229       0.595858       0.431726      -1.049405      -0.002563      -0.015437      -0.015480       0.022011      -0.044412       0.025966       0.011771      -0.011102      -0.018342      -0.056610       0.007317       0.049294             10.811305      11.364682       5.080498      -2.446696       8.967816      -2.036011      12.101416           0.000504
          187              C       7.956402       5.661163      11.625062      -0.019031      38.343134 0.43441914E+03  0.10098058E+05                                 9.727532                            6.836020       0.156767       2.053715                    0.999212      26.893276      74.128621       0.653203       0.403394      -1.084712       0.020395       0.002675      -0.035098       0.040681       0.008548       0.010335       0.005515       0.005997      -0.009355      -0.010334      -0.006936       0.017270             12.320906      10.441883       4.279626      -2.328916       8.388184      -2.920092      18.132651           0.003660
          188              C       7.413118       5.309989      10.381827      -0.117644      33.969630 0.43547371E+03  0.10284718E+05                                 9.241081                            7.073354      -0.099338       1.941910                    0.999417      29.678833      86.680947       0.601943       0.430844      -1.050820       0.023896      -0.001092       0.000169       0.023922      -0.015855       0.001593       0.004173      -0.018533      -0.168890      -0.056554       0.009964       0.046591             10.686346       8.639037       2.506429       0.161753       6.650993      -0.774667      16.769007           0.000390
          189              C      10.703075       8.054796      10.496866       0.558379      22.696728 0.25719878E+03  0.53619210E+04                                 7.385422                            5.680423       0.018388       2.059299                    0.999587      22.653372      63.577144       0.624498       0.470461      -1.020900       0.042214       0.032945      -0.005291       0.053809      -0.077416       0.019476      -0.020762       0.006893      -0.080754      -0.064108      -0.033341       0.097450              8.613716      10.022025       4.240715      -0.660427       7.843132       0.427929       7.975990          -0.002052
          190              C       7.376563       5.172749      12.934900       0.593247      22.831121 0.25136765E+03  0.51993763E+04                                 7.386745                            5.592945       0.064944       2.076828                    0.999539      22.202150      61.638776       0.634543       0.466663      -1.025140      -0.011503      -0.026173       0.048271       0.056102      -0.069068       0.010016       0.013544      -0.067869      -0.198443      -0.074395      -0.035853       0.110248              8.754807       7.678202       2.555228      -1.684781       6.160346      -2.300360      12.425872           0.000491
          191              C       5.310571       7.875172       5.513832       0.600553      21.811791 0.24040250E+03  0.49229956E+04                                 7.180306                            5.482956       0.100431       2.094817                    0.999586      21.919879      60.775138       0.637814       0.468945      -1.022733       0.018335      -0.051113      -0.018941       0.057511       0.021232       0.066499       0.008841       0.062065       0.219888      -0.075618      -0.037390       0.113008              8.399683       7.504702      -1.816016      -2.193795      12.214559       1.170180       5.479789           0.000725
          192              C       4.674008       9.213266       5.804458      -0.007899      36.827063 0.41497284E+03  0.95536028E+04                                 9.505812                            6.708623       0.145782       2.056702                    0.999397      26.572217      73.326820       0.654154       0.406704      -1.080528      -0.019128       0.034712      -0.000345       0.039635       0.007948      -0.004919       0.000408       0.014357       0.005003      -0.011983       0.000207       0.011776             11.900433      10.629973      -2.617838      -3.953465      17.474209       1.061891       7.597117           0.004309
          193              C       3.554666       9.251612       6.627900      -0.123772      34.557678 0.44600239E+03  0.10603741E+05                                 9.367409                            7.160700      -0.085105       1.942891                    0.999554      29.944878      87.946276       0.597557       0.431127      -1.049928       0.000259       0.016331      -0.017749       0.024120       0.025489       0.045018      -0.008044      -0.001480       0.060249      -0.056739       0.003279       0.053460             10.892434      11.760625      -2.715185      -4.905326      12.412803       1.407942       8.503873           0.001219
          194              C       3.002559      10.466593       7.019439      -0.023236      37.779168 0.44233447E+03  0.10356862E+05                                 9.682854                            6.950551       0.111675       2.042394                    0.999408      27.073987      75.569992       0.638719       0.409561      -1.077653       0.025552      -0.002858      -0.032665       0.041570       0.001990       0.001632       0.004594      -0.024382      -0.030103      -0.011217      -0.006942       0.018159             11.959736      13.666859      -0.177961      -6.575085      12.076557      -0.211391      10.135792           0.003757
          195              C       3.553406      11.639190       6.541116      -0.113075      34.245429 0.44834043E+03  0.10674882E+05                                 9.315827                            7.184427      -0.102608       1.938922                    0.999553      29.897365      87.914112       0.595859       0.431725      -1.049405       0.002562      -0.015480      -0.015437       0.022012      -0.025966       0.044412       0.011771       0.003620       0.025823      -0.056611       0.007316       0.049294             10.811292      11.364668       2.446691      -5.080489      12.101402      -2.036007       8.967805           0.000491
          196              C       4.648798      11.625062       5.661163      -0.019031      38.343053 0.43441839E+03  0.10098034E+05                                 9.727513                            6.836010       0.156767       2.053715                    0.999212      26.893252      74.128485       0.653204       0.403393      -1.084712      -0.020394      -0.035098       0.002675       0.040681      -0.010335      -0.008548       0.005515       0.007676      -0.004318      -0.010334      -0.006935       0.017269             12.320876      10.441862       2.328906      -4.279616      18.132598      -2.920081       8.388167           0.003641
          197              C       5.192082      10.381827       5.309989      -0.117642      33.969533 0.43547237E+03  0.10284676E+05                                 9.241055                            7.073337      -0.099336       1.941911                    0.999417      29.678788      86.680705       0.601945       0.430843      -1.050821      -0.023896       0.000169      -0.001092       0.023922      -0.001593       0.015855       0.004172       0.075178       0.112246      -0.056555       0.009963       0.046591             10.686312       8.639015      -0.161752      -2.506423      16.768943      -0.774664       6.650977           0.000370
          198              C       1.902125      10.496866       8.054796       0.558379      22.696715 0.25719863E+03  0.53619171E+04                                 7.385419                            5.680422       0.018387       2.059299                    0.999587      22.653363      63.577112       0.624498       0.470461      -1.020900      -0.042214      -0.005291       0.032945       0.053809      -0.019476       0.077416      -0.020762       0.043823       0.030037      -0.064108      -0.033341       0.097450              8.613711      10.022018       0.660427      -4.240711       7.975988       0.427930       7.843127          -0.002054
          199              C       5.228637      12.934900       5.172749       0.593246      22.831097 0.25136742E+03  0.51993695E+04                                 7.386736                            5.592939       0.064943       2.076828                    0.999539      22.202132      61.638677       0.634544       0.466662      -1.025140       0.011502       0.048271      -0.026173       0.056102      -0.010016       0.069068       0.013543       0.065287       0.201025      -0.074395      -0.035853       0.110248              8.754793       7.678193       1.684774      -2.555224      12.425847      -2.300353       6.160338           0.000481
          200              C       5.310571      12.307228      14.668568       0.600553      21.811798 0.24040254E+03  0.49229968E+04                                 7.180309                            5.482957       0.100432       2.094817                    0.999586      21.919883      60.775164       0.637813       0.468945      -1.022732       0.018335       0.051113       0.018941       0.057511      -0.021232      -0.066499       0.008841       0.062065       0.219888      -0.075618      -0.037390       0.113008              8.399689       7.504704       1.816019       2.193795      12.214572       1.170181       5.479790           0.000727
          201              C       4.674008      10.969134      14.377942      -0.007899      36.827095 0.41497307E+03  0.95536106E+04                                 9.505822                            6.708628       0.145783       2.056703                    0.999397      26.572225      73.326883       0.654154       0.406704      -1.080528      -0.019129      -0.034712       0.000345       0.039635      -0.007948       0.004919       0.000408       0.014357       0.005004      -0.011983       0.000207       0.011776             11.900449      10.629982       2.617841       3.953468      17.474239       1.061891       7.597124           0.004314
          202              C       3.554666      10.930788      13.554500      -0.123772      34.557694 0.44600261E+03  0.10603748E+05                                 9.367414                            7.160703      -0.085105       1.942892                    0.999554      29.944885      87.946322       0.597556       0.431127      -1.049927       0.000259      -0.016331       0.017749       0.024120      -0.025489      -0.045018      -0.008043      -0.001480       0.060249      -0.056739       0.003279       0.053460             10.892440      11.760631       2.715184       4.905330      12.412811       1.407941       8.503878           0.001223
          203              C       3.002559       9.715807      13.162961      -0.023236      37.779185 0.44233460E+03  0.10356866E+05                                 9.682857                            6.950552       0.111675       2.042394                    0.999408      27.073994      75.570022       0.638719       0.409561      -1.077653       0.025552       0.002858       0.032665       0.041570      -0.001990      -0.001632       0.004594      -0.024382      -0.030103      -0.011217      -0.006942       0.018158             11.959743      13.666868       0.177959       6.575091      12.076561      -0.211392      10.135799           0.003760
          204              C       3.553406       8.543210      13.641284      -0.113075      34.245482 0.44834114E+03  0.10674904E+05                                 9.315839                            7.184434      -0.102606       1.938922                    0.999553      29.897396      87.914255       0.595858       0.431726      -1.049405       0.002563       0.015480       0.015437       0.022012       0.025966      -0.044412       0.011771       0.003620       0.025823      -0.056610       0.007317       0.049294             10.811308      11.364686      -2.446697       5.080500      12.101420      -2.036012       8.967819           0.000502
          205              C       4.648798       8.557338      14.521237      -0.019031      38.343135 0.43441912E+03  0.10098058E+05                                 9.727535                            6.836021       0.156767       2.053715                    0.999212      26.893274      74.128628       0.653203       0.403394      -1.084712      -0.020395       0.035098      -0.002675       0.040681       0.010335       0.008548       0.005515       0.007676      -0.004318      -0.010334      -0.006936       0.017270             12.320909      10.441885      -2.328916       4.279628      18.132656      -2.920093       8.388186           0.003658
          206              C       5.192082       9.800573      14.872411      -0.117643      33.969625 0.43547362E+03  0.10284716E+05                                 9.241082                            7.073355      -0.099338       1.941910                    0.999417      29.678827      86.680948       0.601943       0.430844      -1.050820      -0.023896      -0.000169       0.001092       0.023922       0.001593      -0.015855       0.004172       0.075178       0.112244      -0.056554       0.009964       0.046590             10.686348       8.639039       0.161753       2.506430      16.769009      -0.774667       6.650995           0.000383
          207              C       1.902125       9.685534      12.127604       0.558379      22.696725 0.25719873E+03  0.53619199E+04                                 7.385422                            5.680423       0.018387       2.059299                    0.999587      22.653371      63.577146       0.624498       0.470461      -1.020900      -0.042214       0.005291      -0.032945       0.053809       0.019476      -0.077416      -0.020762       0.043824       0.030038      -0.064108      -0.033341       0.097450              8.613716      10.022026      -0.660428       4.240715       7.975990       0.427929       7.843132          -0.002052
          208              C       5.228637       7.247500      15.009651       0.593247      22.831119 0.25136763E+03  0.51993758E+04                                 7.386745                            5.592945       0.064944       2.076828                    0.999539      22.202149      61.638778       0.634543       0.466663      -1.025140       0.011502      -0.048271       0.026173       0.056102       0.010016      -0.069068       0.013543       0.065287       0.201025      -0.074395      -0.035853       0.110248              8.754807       7.678202      -1.684781       2.555228      12.425874      -2.300361       6.160346           0.000489
          209              C       5.310571      15.605032       2.216028       0.600553      21.811789 0.24040248E+03  0.49229949E+04                                 7.180305                            5.482955       0.100430       2.094817                    0.999586      21.919875      60.775114       0.637814       0.468945      -1.022733       0.018335      -0.018941       0.051113       0.057511       0.066499      -0.021232      -0.008841      -0.078911      -0.203042      -0.075617      -0.037390       0.113008              8.399681       7.504700      -2.193794       1.816015       5.479787      -1.170178      12.214556           0.000724
          210              C       4.674008      15.895658       0.877934      -0.007899      36.827038 0.41497255E+03  0.95535942E+04                                 9.505807                            6.708620       0.145784       2.056703                    0.999397      26.572207      73.326774       0.654155       0.406704      -1.080528      -0.019128      -0.000346      -0.034711       0.039634      -0.004919      -0.007948      -0.000408       0.004677      -0.024037      -0.011983       0.000207       0.011776             11.900425      10.629965      -3.953461       2.617833       7.597113      -1.061888      17.474198           0.004302
          211              C       3.554666      16.719100       0.839588      -0.123772      34.557649 0.44600198E+03  0.10603729E+05                                 9.367404                            7.160697      -0.085105       1.942892                    0.999554      29.944861      87.946214       0.597557       0.431127      -1.049928       0.000259      -0.017749      -0.016331       0.024120       0.045018      -0.025489       0.008043      -0.030864      -0.027904      -0.056739       0.003279       0.053460             10.892426      11.760615      -4.905321       2.715180       8.503867      -1.407938      12.412797           0.001215
          212              C       3.002559      17.110639      19.807007      -0.023236      37.779173 0.44233454E+03  0.10356864E+05                                 9.682854                            6.950550       0.111675       2.042394                    0.999408      27.073990      75.569998       0.638719       0.409561      -1.077653       0.025552      -0.032665       0.002858       0.041570       0.001632      -0.001990      -0.004594       0.002860       0.051625      -0.011217      -0.006942       0.018159             11.959736      13.666858      -6.575084       0.177959      10.135792       0.211392      12.076558           0.003758
          213              C       3.553406      16.632316      18.634410      -0.113075      34.245466 0.44834096E+03  0.10674898E+05                                 9.315833                            7.184431      -0.102608       1.938921                    0.999553      29.897389      87.914203       0.595859       0.431725      -1.049405       0.002563      -0.015437       0.015480       0.022012       0.044412       0.025966      -0.011771      -0.011102      -0.018342      -0.056610       0.007317       0.049294             10.811300      11.364678      -5.080495      -2.446695       8.967812       2.036011      12.101411           0.000497
          214              C       4.648798      15.752363      18.648538      -0.019031      38.343092 0.43441880E+03  0.10098046E+05                                 9.727521                            6.836014       0.156767       2.053715                    0.999212      26.893266      74.128549       0.653204       0.403393      -1.084712      -0.020395       0.002675       0.035098       0.040681      -0.008548       0.010335      -0.005515       0.005997      -0.009355      -0.010334      -0.006936       0.017270             12.320887      10.441872      -4.279621      -2.328911       8.388174       2.920086      18.132616           0.003651
          215              C       5.192082      15.401189      19.891773      -0.117643      33.969545 0.43547255E+03  0.10284682E+05                                 9.241058                            7.073339      -0.099337       1.941910                    0.999417      29.678794      86.680734       0.601945       0.430843      -1.050820      -0.023896      -0.001092      -0.000169       0.023922       0.015855       0.001593      -0.004173      -0.018534      -0.168890      -0.056555       0.009963       0.046591             10.686316       8.639018      -2.506424       0.161752       6.650979       0.774665      16.768951           0.000371
          216              C       1.902125      18.145996      19.776734       0.558379      22.696732 0.25719886E+03  0.53619228E+04                                 7.385422                            5.680424       0.018387       2.059299                    0.999587      22.653373      63.577147       0.624498       0.470461      -1.020900      -0.042214       0.032945       0.005291       0.053809       0.077417       0.019476       0.020762       0.006893      -0.080754      -0.064109      -0.033341       0.097450              8.613716      10.022024      -4.240714      -0.660428       7.843132      -0.427929       7.975991          -0.002053
          217              C       5.228637      15.263949      17.338700       0.593247      22.831109 0.25136756E+03  0.51993733E+04                                 7.386740                            5.592942       0.064944       2.076828                    0.999539      22.202142      61.638726       0.634544       0.466662      -1.025140       0.011503      -0.026173      -0.048271       0.056102       0.069068       0.010016      -0.013544      -0.067869      -0.198443      -0.074395      -0.035853       0.110248              8.754798       7.678198      -2.555226      -1.684777       6.160342       2.300356      12.425856           0.000483
          218              C       5.310571       4.577368      17.966372       0.600553      21.811803 0.24040259E+03  0.49229987E+04                                 7.180313                            5.482959       0.100431       2.094817                    0.999586      21.919888      60.775197       0.637813       0.468945      -1.022732       0.018335       0.018941      -0.051113       0.057511      -0.066499       0.021232      -0.008841      -0.078911      -0.203042      -0.075617      -0.037390       0.113008              8.399692       7.504707       2.193796      -1.816021       5.479793      -1.170183      12.214578           0.000732
          219              C       4.674008       4.286742      19.304466      -0.007899      36.827110 0.41497322E+03  0.95536154E+04                                 9.505827                            6.708630       0.145782       2.056702                    0.999397      26.572229      73.326914       0.654153       0.406704      -1.080528      -0.019129       0.000346       0.034712       0.039635       0.004919       0.007948      -0.000408       0.004677      -0.024038      -0.011983       0.000207       0.011776             11.900455      10.629988       3.953471      -2.617844       7.597129      -1.061894      17.474249           0.004320
          220              C       3.554666       3.463300      19.342812      -0.123772      34.557707 0.44600278E+03  0.10603754E+05                                 9.367418                            7.160705      -0.085105       1.942891                    0.999554      29.944893      87.946364       0.597556       0.431127      -1.049927       0.000259       0.017749       0.016331       0.024120      -0.045018       0.025489       0.008044      -0.030864      -0.027904      -0.056739       0.003279       0.053460             10.892445      11.760637       4.905333      -2.715187       8.503882      -1.407943      12.412816           0.001230
          221              C       3.002559       3.071761       0.375393      -0.023236      37.779183 0.44233457E+03  0.10356865E+05                                 9.682856                            6.950551       0.111675       2.042394                    0.999408      27.073993      75.570018       0.638719       0.409561      -1.077653       0.025552       0.032665      -0.002858       0.041570      -0.001632       0.001990      -0.004594       0.002860       0.051625      -0.011217      -0.006942       0.018158             11.959742      13.666866       6.575090      -0.177961      10.135797       0.211391      12.076561           0.003761
          222              C       3.553406       3.550084       1.547990      -0.113075      34.245464 0.44834091E+03  0.10674897E+05                                 9.315834                            7.184431      -0.102608       1.938921                    0.999553      29.897386      87.914205       0.595858       0.431726      -1.049405       0.002563       0.015437      -0.015480       0.022012      -0.044412      -0.025966      -0.011771      -0.011102      -0.018342      -0.056610       0.007316       0.049294             10.811302      11.364678       5.080495       2.446694       8.967813       2.036009      12.101414           0.000499
          223              C       4.648798       4.430037       1.533862      -0.019031      38.343101 0.43441879E+03  0.10098047E+05                                 9.727526                            6.836016       0.156767       2.053715                    0.999212      26.893264      74.128568       0.653203       0.403393      -1.084712      -0.020395      -0.002675      -0.035098       0.040681       0.008548      -0.010335      -0.005515       0.005997      -0.009356      -0.010334      -0.006935       0.017270             12.320896      10.441875       4.279622       2.328912       8.388177       2.920088      18.132636           0.003653
          224              C       5.192082       4.781211       0.290627      -0.117643      33.969612 0.43547345E+03  0.10284711E+05                                 9.241079                            7.073353      -0.099339       1.941910                    0.999417      29.678820      86.680913       0.601943       0.430844      -1.050820      -0.023896       0.001092       0.000169       0.023922      -0.015855      -0.001593      -0.004172      -0.018533      -0.168890      -0.056554       0.009964       0.046591             10.686343       8.639036       2.506429      -0.161752       6.650993       0.774667      16.769001           0.000384
          225              C       1.902125       2.036404       0.405666       0.558379      22.696733 0.25719884E+03  0.53619226E+04                                 7.385423                            5.680424       0.018387       2.059299                    0.999587      22.653376      63.577161       0.624498       0.470461      -1.020900      -0.042214      -0.032945      -0.005291       0.053809      -0.077417      -0.019476       0.020762       0.006893      -0.080755      -0.064108      -0.033342       0.097450              8.613718      10.022028       4.240716       0.660427       7.843133      -0.427930       7.975992          -0.002051
          226              C       5.228637       4.918451       2.843700       0.593247      22.831111 0.25136754E+03  0.51993730E+04                                 7.386740                            5.592942       0.064944       2.076828                    0.999539      22.202141      61.638726       0.634544       0.466662      -1.025140       0.011502       0.026173       0.048271       0.056102      -0.069068      -0.010016      -0.013544      -0.067869      -0.198443      -0.074395      -0.035853       0.110248              8.754801       7.678197       2.555226       1.684778       6.160342       2.300357      12.425863           0.000485
          227              C       9.148854       8.904475      14.789663      -0.082164      23.186236 0.37569499E+03  0.86262568E+04                                 7.315912                            6.616424      -0.364378       1.894490                    0.996958      28.505963      84.462646       0.610487       0.436961      -1.038029       0.004438       0.088396       0.057362       0.105471       0.015226      -0.022768      -0.021729       0.006869       0.034513      -0.023007      -0.019097       0.042104              7.704596       7.150497       0.580026      -0.996660       7.553542      -0.585357       8.409749           0.020950
          228              C       8.870279       9.566458      16.018771      -0.455397      24.317682 0.39671060E+03  0.91971181E+04                                 7.219617                            6.511106      -0.058477       1.948970                    0.997356      31.892334      93.733961       0.659267       0.400744      -1.064932       0.007832      -0.047953      -0.066080       0.082021      -0.017391      -0.025874       0.051377       0.017471       0.165748      -0.060197      -0.026993       0.087190              7.491467       6.795833      -0.023248      -0.735412       7.281629       0.126876       8.396938           0.047154
          229              C       8.963558      10.811712      13.286074      -0.090757      24.032113 0.40657307E+03  0.94834542E+04                                 7.499557                            6.905565      -0.424479       1.883853                    0.995435      28.372000      83.632027       0.597018       0.439836      -1.040476      -0.036584      -0.076294      -0.048626       0.097590      -0.012329       0.042476      -0.014062       0.017910      -0.025694      -0.041895      -0.010243       0.052138              7.845003       8.002879      -0.704342       1.026755       7.624961      -0.859764       7.907169           0.021634
          230              C       7.902200      10.200185      12.299155      -0.462508      25.147619 0.46076082E+03  0.10973600E+05                                 7.224749                            6.929968       0.396399       2.088834                    0.998581      31.606511      90.982279       0.657983       0.390857      -1.082902       0.070538       0.041051       0.063490       0.103401       0.034901       0.043542       0.031522       0.018062       0.017273      -0.039474      -0.035448       0.074922              7.308619       7.813150      -0.074731       0.759503       6.647222       0.087215       7.465485           0.024558
          231              C      11.173249      10.280915      14.277030      -0.073988      23.851600 0.37511961E+03  0.85634783E+04                                 7.409413                            6.573969      -0.166496       1.968633                    0.996839      27.718169      80.463009       0.621025       0.432033      -1.046601       0.024446      -0.108679       0.011205       0.111957       0.029565       0.030788       0.001495       0.055336      -0.083454      -0.043375      -0.020255       0.063629              7.977049      10.994210      -1.035683       0.216583       6.428129      -0.324303       6.508808           0.019832
          232              C      12.140068       9.277849      14.727097      -0.456537      24.212731 0.38364016E+03  0.87477230E+04                                 7.069434                            6.310357       0.384963       2.097721                    0.998267      30.582386      86.779798       0.690113       0.389238      -1.081570      -0.061713       0.071443      -0.031843       0.099632      -0.034473       0.023064      -0.009930      -0.030822      -0.063654      -0.040595      -0.013734       0.054329              7.474403       9.884806      -1.140376       0.034515       6.184941      -0.433638       6.353460           0.004874
          233              C       9.148854      11.277925       5.392737      -0.082164      23.186246 0.37569526E+03  0.86262642E+04                                 7.315915                            6.616428      -0.364378       1.894490                    0.996958      28.505967      84.462662       0.610487       0.436961      -1.038029       0.004438      -0.088396      -0.057362       0.105471      -0.015226       0.022768      -0.021729       0.006869       0.034513      -0.023007      -0.019097       0.042104              7.704599       7.150498      -0.580029       0.996659       7.553542      -0.585355       8.409756           0.020947
          234              C       8.870279      10.615942       4.163629      -0.455397      24.317674 0.39671046E+03  0.91971157E+04                                 7.219618                            6.511106      -0.058476       1.948971                    0.997356      31.892337      93.734029       0.659266       0.400744      -1.064932       0.007832       0.047953       0.066080       0.082021       0.017391       0.025874       0.051377       0.017470       0.165746      -0.060197      -0.026993       0.087190              7.491468       6.795839       0.023244       0.735406       7.281627       0.126876       8.396938           0.047146
          235              C       8.963558       9.370688       6.896326      -0.090757      24.032111 0.40657302E+03  0.94834526E+04                                 7.499556                            6.905564      -0.424479       1.883853                    0.995435      28.372000      83.632028       0.597018       0.439836      -1.040476      -0.036584       0.076294       0.048626       0.097589       0.012329      -0.042476      -0.014063       0.017910      -0.025694      -0.041895      -0.010243       0.052138              7.845002       8.002878       0.704342      -1.026756       7.624960      -0.859764       7.907169           0.021632
          236              C       7.902200       9.982215       7.883245      -0.462508      25.147624 0.46076094E+03  0.10973603E+05                                 7.224750                            6.929969       0.396397       2.088834                    0.998581      31.606516      90.982304       0.657983       0.390857      -1.082902       0.070538      -0.041051      -0.063490       0.103401      -0.034901      -0.043542       0.031522       0.018062       0.017273      -0.039474      -0.035448       0.074922              7.308620       7.813151       0.074731      -0.759504       6.647223       0.087215       7.465487           0.024555
          237              C      11.173249       9.901485       5.905370      -0.073988      23.851591 0.37511942E+03  0.85634732E+04                                 7.409411                            6.573968      -0.166495       1.968633                    0.996839      27.718166      80.463004       0.621025       0.432033      -1.046601       0.024446       0.108679      -0.011205       0.111957      -0.029566      -0.030788       0.001495       0.055336      -0.083454      -0.043375      -0.020255       0.063629              7.977047      10.994205       1.035684      -0.216584       6.428129      -0.324304       6.508809           0.019827
          238              C      12.140068      10.904551       5.455303      -0.456537      24.212726 0.38364003E+03  0.87477205E+04                                 7.069436                            6.310357       0.384959       2.097720                    0.998267      30.582387      86.779848       0.690112       0.389238      -1.081570      -0.061713      -0.071442       0.031843       0.099632       0.034474      -0.023064      -0.009930      -0.030822      -0.063657      -0.040595      -0.013734       0.054330              7.474405       9.884807       1.140373      -0.034512       6.184943      -0.433642       6.353465           0.004854
          239              C       9.148854      15.483937      18.995675      -0.082164      23.186231 0.37569490E+03  0.86262540E+04                                 7.315911                            6.616424      -0.364378       1.894490                    0.996958      28.505958      84.462630       0.610487       0.436961      -1.038029       0.004438      -0.057362       0.088396       0.105471       0.022768       0.015226       0.021729      -0.013822      -0.027560      -0.023007      -0.019097       0.042104              7.704596       7.150495       0.996658       0.580027       8.409753       0.585356       7.553539           0.020948
          240              C       8.870279      14.254829      19.657658      -0.455396      24.317675 0.39671045E+03  0.91971153E+04                                 7.219618                            6.511105      -0.058476       1.948971                    0.997356      31.892338      93.734028       0.659267       0.400744      -1.064932       0.007832       0.066080      -0.047953       0.082021       0.025874      -0.017391      -0.051377      -0.074138      -0.109078      -0.060197      -0.026994       0.087190              7.491468       6.795838       0.735410      -0.023241       8.396938      -0.126874       7.281628           0.047149
          241              C       8.963558      16.987526       0.720512      -0.090758      24.032118 0.40657314E+03  0.94834563E+04                                 7.499558                            6.905565      -0.424479       1.883853                    0.995435      28.372003      83.632036       0.597018       0.439836      -1.040476      -0.036584       0.048626      -0.076294       0.097590      -0.042476      -0.012329       0.014062       0.021802      -0.014018      -0.041895      -0.010243       0.052138              7.845004       8.002879      -1.026757      -0.704342       7.907171       0.859765       7.624961           0.021634
          242              C       7.902200      17.974445       0.108985      -0.462508      25.147623 0.46076092E+03  0.10973603E+05                                 7.224750                            6.929969       0.396397       2.088834                    0.998581      31.606515      90.982301       0.657982       0.390857      -1.082902       0.070538      -0.063490       0.041051       0.103401      -0.043542       0.034901      -0.031521       0.000395      -0.035729      -0.039474      -0.035448       0.074922              7.308621       7.813151      -0.759505      -0.074731       7.465487      -0.087215       6.647223           0.024557
          243              C      11.173249      15.996570       0.189715      -0.073989      23.851607 0.37511978E+03  0.85634839E+04                                 7.409416                            6.573972      -0.166495       1.968633                    0.996839      27.718175      80.463057       0.621024       0.432033      -1.046601       0.024447      -0.011205      -0.108680       0.111957      -0.030788       0.029566      -0.001495       0.069395      -0.041276      -0.043375      -0.020254       0.063630              7.977054      10.994216      -0.216584      -1.035685       6.508812       0.324303       6.428133           0.019830
          244              C      12.140068      15.546503      19.369049      -0.456536      24.212714 0.38363973E+03  0.87477119E+04                                 7.069433                            6.310355       0.384961       2.097721                    0.998267      30.582378      86.779807       0.690113       0.389238      -1.081570      -0.061713       0.031843       0.071443       0.099632      -0.023064      -0.034473       0.009930       0.016417       0.078060      -0.040595      -0.013734       0.054329              7.474402       9.884807      -0.034514      -1.140372       6.353460       0.433639       6.184940           0.004860
          245              C       9.148854       4.698463       1.186725      -0.082164      23.186215 0.37569457E+03  0.86262442E+04                                 7.315907                            6.616421      -0.364378       1.894490                    0.996958      28.505942      84.462562       0.610487       0.436961      -1.038029       0.004438       0.057362      -0.088396       0.105471      -0.022768      -0.015226       0.021728      -0.013822      -0.027561      -0.023007      -0.019097       0.042104              7.704591       7.150493      -0.996659      -0.580025       8.409744       0.585357       7.553537           0.020949
          246              C       8.870279       5.927571       0.524742      -0.455397      24.317684 0.39671064E+03  0.91971194E+04                                 7.219618                            6.511107      -0.058476       1.948970                    0.997356      31.892337      93.733977       0.659267       0.400744      -1.064932       0.007832      -0.066080       0.047954       0.082021      -0.025874       0.017391      -0.051377      -0.074139      -0.109081      -0.060197      -0.026993       0.087190              7.491468       6.795834      -0.735412       0.023247       8.396939      -0.126874       7.281630           0.047152
          247              C       8.963558       3.194874      19.461888      -0.090757      24.032092 0.40657259E+03  0.94834397E+04                                 7.499551                            6.905559      -0.424477       1.883854                    0.995435      28.371980      83.631939       0.597018       0.439836      -1.040477      -0.036584      -0.048626       0.076294       0.097590       0.042476       0.012329       0.014062       0.021802      -0.014018      -0.041894      -0.010243       0.052137              7.844996       8.002872       1.026753       0.704340       7.907163       0.859763       7.624955           0.021637
          248              C       7.902200       2.207955      20.073415      -0.462508      25.147617 0.46076076E+03  0.10973598E+05                                 7.224748                            6.929967       0.396399       2.088835                    0.998581      31.606509      90.982271       0.657983       0.390857      -1.082902       0.070538       0.063490      -0.041051       0.103401       0.043543      -0.034901      -0.031521       0.000395      -0.035729      -0.039474      -0.035448       0.074922              7.308618       7.813148       0.759503       0.074731       7.465484      -0.087215       6.647222           0.024561
          249              C      11.173249       4.185830      19.992685      -0.073988      23.851586 0.37511933E+03  0.85634702E+04                                 7.409409                            6.573966      -0.166494       1.968633                    0.996839      27.718159      80.462970       0.621025       0.432033      -1.046601       0.024446       0.011205       0.108680       0.111957       0.030788      -0.029565      -0.001495       0.069394      -0.041276      -0.043374      -0.020254       0.063629              7.977045      10.994203       0.216582       1.035682       6.508807       0.324302       6.428127           0.019837
          250              C      12.140068       4.635897       0.813351      -0.456537      24.212722 0.38363998E+03  0.87477175E+04                                 7.069432                            6.310355       0.384964       2.097721                    0.998267      30.582378      86.779763       0.690113       0.389238      -1.081570      -0.061714      -0.031843      -0.071443       0.099632       0.023064       0.034473       0.009930       0.016416       0.078059      -0.040595      -0.013734       0.054329              7.474400       9.884802       0.034515       1.140375       6.353458       0.433638       6.184940           0.004868
          251              C       3.456346       1.186725       4.698463      -0.082164      23.186228 0.37569485E+03  0.86262525E+04                                 7.315911                            6.616424      -0.364378       1.894490                    0.996958      28.505956      84.462621       0.610487       0.436961      -1.038029      -0.004438      -0.088396       0.057362       0.105471       0.015226       0.022768       0.021729       0.006869       0.034513      -0.023007      -0.019097       0.042104              7.704595       7.150496       0.580025       0.996660       7.553540       0.585357       8.409748           0.020948
          252              C       3.734921       0.524742       5.927571      -0.455397      24.317693 0.39671084E+03  0.91971253E+04                                 7.219621                            6.511110      -0.058479       1.948970                    0.997356      31.892345      93.734011       0.659266       0.400744      -1.064932      -0.007832       0.047954      -0.066080       0.082021      -0.017391       0.025874      -0.051377       0.017471       0.165749      -0.060197      -0.026993       0.087190              7.491470       6.795836      -0.023249       0.735413       7.281632      -0.126876       8.396942           0.047154
          253              C       3.641642      19.461888       3.194874      -0.090758      24.032100 0.40657279E+03  0.94834455E+04                                 7.499553                            6.905562      -0.424478       1.883853                    0.995435      28.371985      83.631964       0.597018       0.439836      -1.040476       0.036584       0.076294      -0.048626       0.097589      -0.012329      -0.042476       0.014062       0.017910      -0.025694      -0.041895      -0.010243       0.052138              7.844999       8.002875      -0.704341      -1.026755       7.624957       0.859763       7.907166           0.021633
          254              C       4.703000      20.073415       2.207955      -0.462508      25.147622 0.46076088E+03  0.10973601E+05                                 7.224749                            6.929968       0.396398       2.088834                    0.998581      31.606515      90.982296       0.657983       0.390857      -1.082902      -0.070538      -0.041051       0.063490       0.103401       0.034901      -0.043542      -0.031521       0.018062       0.017272      -0.039474      -0.035448       0.074922              7.308619       7.813150      -0.074731      -0.759503       6.647222      -0.087215       7.465486           0.024557
          255              C       1.431951      19.992685       4.185830      -0.073988      23.851567 0.37511895E+03  0.85634595E+04                                 7.409405                            6.573963      -0.166494       1.968634                    0.996839      27.718139      80.462901       0.621025       0.432033      -1.046601      -0.024446       0.108679       0.011205       0.111957       0.029565      -0.030788      -0.001495       0.055335      -0.083455      -0.043375      -0.020254       0.063629              7.977041      10.994196      -1.035681      -0.216582       6.428124       0.324302       6.508804           0.019829
          256              C       0.465132       0.813351       4.635897      -0.456537      24.212717 0.38363985E+03  0.87477140E+04                                 7.069431                            6.310354       0.384965       2.097722                    0.998267      30.582375      86.779752       0.690113       0.389238      -1.081570       0.061713      -0.071443      -0.031843       0.099632      -0.034473      -0.023064       0.009930      -0.030822      -0.063654      -0.040595      -0.013734       0.054329              7.474399       9.884800      -1.140374      -0.034514       6.184939       0.433638       6.353458           0.004865
          257              C       3.456346      18.995675      15.483937      -0.082164      23.186230 0.37569489E+03  0.86262536E+04                                 7.315911                            6.616424      -0.364379       1.894490                    0.996958      28.505956      84.462621       0.610487       0.436961      -1.038029      -0.004438       0.088396      -0.057362       0.105471      -0.015226      -0.022768       0.021729       0.006869       0.034513      -0.023007      -0.019097       0.042104              7.704595       7.150497      -0.580026      -0.996660       7.553541       0.585358       8.409748           0.020950
          258              C       3.734921      19.657658      14.254829      -0.455397      24.317695 0.39671091E+03  0.91971273E+04                                 7.219621                            6.511110      -0.058477       1.948970                    0.997356      31.892347      93.734014       0.659266       0.400744      -1.064932      -0.007832      -0.047954       0.066080       0.082021       0.017391      -0.025874      -0.051377       0.017471       0.165748      -0.060197      -0.026993       0.087190              7.491470       6.795836       0.023248      -0.735413       7.281632      -0.126876       8.396942           0.047161
          259              C       3.641642       0.720512      16.987526      -0.090757      24.032109 0.40657296E+03  0.94834509E+04                                 7.499555                            6.905563      -0.424478       1.883853                    0.995435      28.371995      83.632004       0.597018       0.439836      -1.040476       0.036584      -0.076294       0.048626       0.097590       0.012330       0.042476       0.014062       0.017910      -0.025694      -0.041895      -0.010243       0.052138              7.845001       8.002877       0.704342       1.026755       7.624959       0.859764       7.907167           0.021636
          260              C       4.703000       0.108985      17.974445      -0.462508      25.147618 0.46076080E+03  0.10973599E+05                                 7.224748                            6.929967       0.396398       2.088834                    0.998581      31.606509      90.982270       0.657983       0.390857      -1.082902      -0.070538       0.041051      -0.063490       0.103401      -0.034901       0.043543      -0.031522       0.018062       0.017272      -0.039474      -0.035448       0.074922              7.308618       7.813149       0.074731       0.759503       6.647221      -0.087215       7.465484           0.024560
          261              C       1.431951       0.189715      15.996570      -0.073988      23.851603 0.37511968E+03  0.85634806E+04                                 7.409414                            6.573970      -0.166495       1.968633                    0.996839      27.718174      80.463035       0.621025       0.432033      -1.046601      -0.024446      -0.108680      -0.011205       0.111957      -0.029565       0.030788      -0.001495       0.055336      -0.083454      -0.043375      -0.020255       0.063629              7.977050      10.994211       1.035683       0.216584       6.428131       0.324303       6.508810           0.019838
          262              C       0.465132      19.369049      15.546503      -0.456537      24.212721 0.38363994E+03  0.87477168E+04                                 7.069432                            6.310355       0.384963       2.097721                    0.998267      30.582378      86.779771       0.690113       0.389238      -1.081570       0.061713       0.071443       0.031843       0.099632       0.034473       0.023064       0.009930      -0.030822      -0.063655      -0.040595      -0.013734       0.054329              7.474400       9.884801       1.140375       0.034514       6.184940       0.433639       6.353460           0.004879
          263              C       3.456346      14.789663       8.904475      -0.082164      23.186230 0.37569490E+03  0.86262541E+04                                 7.315912                            6.616425      -0.364379       1.894490                    0.996958      28.505955      84.462621       0.610487       0.436961      -1.038029      -0.004438       0.057362       0.088396       0.105471       0.022768      -0.015226      -0.021729      -0.013822      -0.027560      -0.023007      -0.019097       0.042104              7.704596       7.150498       0.996661      -0.580027       8.409750      -0.585358       7.553540           0.020947
          264              C       3.734921      16.018771       9.566458      -0.455397      24.317693 0.39671083E+03  0.91971251E+04                                 7.219620                            6.511109      -0.058478       1.948970                    0.997356      31.892346      93.734010       0.659266       0.400744      -1.064932      -0.007832      -0.066080      -0.047954       0.082021       0.025874       0.017391       0.051377      -0.074138      -0.109081      -0.060197      -0.026993       0.087190              7.491469       6.795835       0.735413       0.023247       8.396942       0.126874       7.281631           0.047154
          265              C       3.641642      13.286074      10.811712      -0.090757      24.032117 0.40657315E+03  0.94834566E+04                                 7.499558                            6.905566      -0.424479       1.883853                    0.995435      28.372004      83.632046       0.597017       0.439836      -1.040476       0.036584      -0.048626      -0.076294       0.097590      -0.042476       0.012329      -0.014062       0.021802      -0.014018      -0.041895      -0.010243       0.052138              7.845004       8.002881      -1.026756       0.704342       7.907170      -0.859765       7.624961           0.021633
          266              C       4.703000      12.299155      10.200185      -0.462508      25.147629 0.46076108E+03  0.10973608E+05                                 7.224751                            6.929970       0.396397       2.088834                    0.998581      31.606521      90.982323       0.657982       0.390857      -1.082902      -0.070538       0.063490       0.041051       0.103401      -0.043542      -0.034901       0.031521       0.000395      -0.035729      -0.039474      -0.035448       0.074922              7.308621       7.813153      -0.759504       0.074731       7.465488       0.087215       6.647224           0.024556
          267              C       1.431951      14.277030      10.280915      -0.073988      23.851609 0.37511978E+03  0.85634834E+04                                 7.409415                            6.573971      -0.166495       1.968633                    0.996839      27.718179      80.463054       0.621025       0.432033      -1.046601      -0.024446       0.011205      -0.108680       0.111957      -0.030788      -0.029565       0.001495       0.069395      -0.041276      -0.043375      -0.020255       0.063629              7.977052      10.994213      -0.216584       1.035684       6.508811      -0.324303       6.428132           0.019831
          268              C       0.465132      14.727097       9.277849      -0.456536      24.212705 0.38363958E+03  0.87477070E+04                                 7.069430                            6.310352       0.384962       2.097721                    0.998267      30.582366      86.779746       0.690113       0.389238      -1.081570       0.061713      -0.031843       0.071442       0.099632      -0.023064       0.034473      -0.009930       0.016417       0.078061      -0.040595      -0.013734       0.054329              7.474398       9.884798      -0.034513       1.140373       6.353459      -0.433639       6.184938           0.004861
          269              C       3.456346       5.392737      11.277925      -0.082164      23.186242 0.37569513E+03  0.86262610E+04                                 7.315914                            6.616427      -0.364379       1.894489                    0.996958      28.505972      84.462690       0.610487       0.436961      -1.038029      -0.004438      -0.057362      -0.088396       0.105471      -0.022768       0.015226      -0.021729      -0.013822      -0.027560      -0.023007      -0.019097       0.042104              7.704599       7.150500      -0.996661       0.580026       8.409752      -0.585358       7.553544           0.020950
          270              C       3.734921       4.163629      10.615942      -0.455397      24.317698 0.39671098E+03  0.91971294E+04                                 7.219622                            6.511111      -0.058478       1.948970                    0.997356      31.892350      93.734033       0.659266       0.400744      -1.064932      -0.007832       0.066080       0.047953       0.082021      -0.025874      -0.017391       0.051377      -0.074138      -0.109081      -0.060197      -0.026993       0.087190              7.491471       6.795837      -0.735413      -0.023248       8.396944       0.126877       7.281633           0.047160
          271              C       3.641642       6.896326       9.370688      -0.090757      24.032116 0.40657312E+03  0.94834557E+04                                 7.499557                            6.905565      -0.424479       1.883853                    0.995435      28.372002      83.632035       0.597017       0.439836      -1.040476       0.036584       0.048626       0.076294       0.097590       0.042476      -0.012330      -0.014062       0.021802      -0.014018      -0.041895      -0.010243       0.052138              7.845003       8.002880       1.026756      -0.704342       7.907169      -0.859764       7.624961           0.021634
          272              C       4.703000       7.883245       9.982215      -0.462508      25.147623 0.46076092E+03  0.10973603E+05                                 7.224749                            6.929968       0.396398       2.088834                    0.998581      31.606513      90.982286       0.657983       0.390857      -1.082902      -0.070538      -0.063490      -0.041051       0.103401       0.043542       0.034901       0.031522       0.000395      -0.035729      -0.039474      -0.035448       0.074922              7.308619       7.813151       0.759504      -0.074731       7.465485       0.087215       6.647222           0.024558
          273              C       1.431951       5.905370       9.901485      -0.073988      23.851603 0.37511968E+03  0.85634807E+04                                 7.409415                            6.573971      -0.166495       1.968633                    0.996839      27.718174      80.463044       0.621024       0.432033      -1.046601      -0.024446      -0.011205       0.108679       0.111957       0.030788       0.029565       0.001495       0.069395      -0.041277      -0.043375      -0.020255       0.063629              7.977052      10.994214       0.216584      -1.035683       6.508810      -0.324303       6.428131           0.019833
          274              C       0.465132       5.455303      10.904551      -0.456537      24.212731 0.38364013E+03  0.87477223E+04                                 7.069435                            6.310358       0.384962       2.097721                    0.998267      30.582388      86.779818       0.690113       0.389238      -1.081570       0.061713       0.031843      -0.071443       0.099632       0.023064      -0.034473      -0.009930       0.016416       0.078060      -0.040595      -0.013734       0.054329              7.474404       9.884808       0.034515      -1.140376       6.353462      -0.433639       6.184942           0.004881
          275             Cl       9.752139       6.188933      17.007910      -0.483087     124.584541 0.35013191E+04  0.12935221E+06                                16.732284                           15.882069       1.900487       2.227872                    0.999722      72.952682     209.473084       0.613692       0.270155      -1.271190       0.139812       0.048733       0.037141       0.152649       0.034550       0.047980      -0.024766       0.006613      -0.001655      -0.072007       0.020787       0.051220             17.429746      16.814516       1.266041       2.639365      16.992204      -5.195109      18.482518           0.077926
          276             Cl       9.752139      13.993467       3.174490      -0.483090     124.584368 0.35013139E+04  0.12935205E+06                                16.732367                           15.882146       1.900459       2.227867                    0.999722      72.951968     209.471487       0.613685       0.270158      -1.271186       0.139811      -0.048732      -0.037137       0.152647      -0.034530      -0.047952      -0.024753       0.006578      -0.001617      -0.071967       0.020785       0.051183             17.429834      16.814598      -1.266050      -2.639380      16.992290      -5.195140      18.482615           0.077921
          277             Cl       9.752139      13.265690      16.280133      -0.483089     124.584838 0.35013299E+04  0.12935272E+06                                16.732312                           15.882095       1.900483       2.227870                    0.999722      72.952750     209.473371       0.613691       0.270156      -1.271190       0.139813      -0.037141       0.048734       0.152651      -0.047983       0.034552       0.024771       0.004136      -0.009092      -0.072013       0.020790       0.051223             17.429776      16.814544      -2.639369       1.266045      18.482549       5.195120      16.992235           0.077891
          278             Cl       9.752139       6.916710       3.902267      -0.483089     124.584692 0.35013248E+04  0.12935249E+06                                16.732315                           15.882098       1.900481       2.227870                    0.999722      72.952604     209.472996       0.613690       0.270156      -1.271190       0.139811       0.037141      -0.048733       0.152649       0.047974      -0.034546       0.024762       0.004127      -0.009095      -0.071998       0.020783       0.051214             17.429779      16.814546       2.639372      -1.266043      18.482556       5.195121      16.992236           0.077865
          279             Cl       2.853061       3.902267       6.916710      -0.483090     124.584848 0.35013303E+04  0.12935274E+06                                16.732316                           15.882098       1.900484       2.227870                    0.999722      72.952738     209.473355       0.613691       0.270156      -1.271190      -0.139813      -0.048734       0.037141       0.152650       0.034550      -0.047981       0.024770       0.006611      -0.001658      -0.072011       0.020791       0.051220             17.429780      16.814550       1.266043      -2.639372      16.992235       5.195121      18.482554           0.077884
          280             Cl       2.853061      16.280133      13.265690      -0.483089     124.584777 0.35013278E+04  0.12935262E+06                                16.732312                           15.882095       1.900485       2.227871                    0.999722      72.952703     209.473245       0.613691       0.270156      -1.271190      -0.139812       0.048733      -0.037141       0.152649      -0.034549       0.047979       0.024768       0.006611      -0.001655      -0.072007       0.020788       0.051219             17.429775      16.814545      -1.266044       2.639370      16.992233       5.195119      18.482548           0.077896
          281             Cl       2.853061      17.007910       6.188933      -0.483091     124.585106 0.35013396E+04  0.12935316E+06                                16.732328                           15.882110       1.900486       2.227871                    0.999722      72.952876     209.473761       0.613691       0.270155      -1.271191      -0.139817       0.037140       0.048732       0.152653      -0.047989      -0.034557      -0.024778       0.004143      -0.009092      -0.072024       0.020796       0.051228             17.429792      16.814563      -2.639372      -1.266045      18.482565      -5.195125      16.992248           0.077871
          282             Cl       2.853061       3.174490      13.993467      -0.483087     124.584632 0.35013223E+04  0.12935236E+06                                16.732288                           15.882073       1.900491       2.227873                    0.999722      72.952730     209.473224       0.613692       0.270155      -1.271191      -0.139813      -0.037141      -0.048733       0.152650       0.047982       0.034550      -0.024768       0.004137      -0.009093      -0.072010       0.020787       0.051222             17.429751      16.814520       2.639366       1.266041      18.482523      -5.195111      16.992208           0.077930
          283              O       7.832871       3.227771      16.069227      -0.539820      35.325428 0.54880062E+03  0.13292650E+05                                 8.617409                            7.335410       0.246592       2.131846                    0.995861      27.685713      73.621758       0.687771       0.367676      -1.129506      -0.000602      -0.019228      -0.015172       0.024500       0.038380      -0.044900       0.022010      -0.046104       0.096658      -0.082597       0.028386       0.054212              9.528621       6.337106       0.602684       0.853561      15.585907      -0.090700       6.662851           0.006781
          284              O       6.223187       2.169406      14.963231      -0.520369      31.858871 0.49608498E+03  0.11689672E+05                                 7.956352                            6.890801       0.386617       2.187793                    0.996440      26.904474      70.045231       0.724178       0.358934      -1.138905       0.025369       0.006861       0.002676       0.026416      -0.015673       0.001410      -0.014466       0.084043       0.071566      -0.059138       0.024423       0.034716              8.729738       9.950858      -1.843525       2.813106       9.035714      -2.041076       7.202643           0.011768
          285              O      11.279133       0.668037      18.434604      -0.497221      31.160197 0.48486281E+03  0.11342778E+05                                 7.826290                            6.797205       0.622274       2.273814                    0.996025      26.416945      68.187300       0.732710       0.357333      -1.141916      -0.006387      -0.015863      -0.011164       0.020422       0.022705      -0.008745       0.028344       0.001536      -0.057280      -0.044089       0.007500       0.036588              8.646524      10.015112       2.322563       2.443057       8.980100       1.757452       6.944358           0.079308
          286              O      10.991734      18.709085      18.705048      -0.492529      33.271729 0.54285395E+03  0.13046632E+05                                 8.151335                            7.225340       0.635336       2.262164                    0.996446      26.944659      70.202180       0.706685       0.360632      -1.140742      -0.003736       0.014612      -0.024713       0.028952      -0.029732      -0.019207      -0.025168      -0.022490       0.012481      -0.050745       0.015651       0.035094              8.649899       8.063968      -0.665819       1.575279      10.465469      -2.795962       7.420262           0.146698
          287              O       7.975310      16.285784      15.617141      -0.538268      35.276726 0.54721883E+03  0.13245555E+05                                 8.609814                            7.307140       0.187281       2.109511                    0.996312      27.775350      73.849846       0.691563       0.365902      -1.130806      -0.004080       0.017411      -0.017067       0.024720      -0.032772      -0.041005      -0.026194      -0.062613       0.034782      -0.077222       0.031538       0.045684              9.615630       6.473595      -0.771299       0.726260      15.755152       1.128938       6.618143           0.007263
          288              O       6.321508      17.387743      14.597930      -0.513191      31.430094 0.48852781E+03  0.11469300E+05                                 7.894333                            6.849302       0.405633       2.198475                    0.996030      26.752081      69.556004       0.724476       0.360110      -1.137796       0.018619      -0.006241       0.002326       0.019775       0.012162       0.000037       0.004743       0.108275       0.058518      -0.065501       0.019755       0.045746              8.665367       9.880021       1.682879       3.065930       8.442158       2.265277       7.673921           0.009084
          289              O       7.832871      16.954629       4.113173      -0.539819      35.325397 0.54880002E+03  0.13292632E+05                                 8.617405                            7.335407       0.246592       2.131846                    0.995861      27.685697      73.621704       0.687771       0.367676      -1.129506      -0.000601       0.019228       0.015172       0.024500      -0.038380       0.044900       0.022010      -0.046104       0.096656      -0.082597       0.028386       0.054211              9.528616       6.337103      -0.602687      -0.853561      15.585897      -0.090698       6.662848           0.006758
          290              O       6.223187      18.012994       5.219169      -0.520368      31.858852 0.49608461E+03  0.11689661E+05                                 7.956351                            6.890799       0.386615       2.187792                    0.996440      26.904459      70.045193       0.724178       0.358934      -1.138905       0.025369      -0.006861      -0.002675       0.026416       0.015673      -0.001410      -0.014466       0.084042       0.071565      -0.059138       0.024422       0.034716              8.729736       9.950856       1.843524      -2.813106       9.035710      -2.041075       7.202643           0.011741
          291              O      11.279133      19.514363       1.747796      -0.497221      31.160182 0.48486254E+03  0.11342771E+05                                 7.826289                            6.797205       0.622272       2.273814                    0.996025      26.416933      68.187272       0.732710       0.357333      -1.141916      -0.006387       0.015863       0.011164       0.020422      -0.022706       0.008745       0.028344       0.001535      -0.057279      -0.044088       0.007500       0.036588              8.646522      10.015110      -2.322563      -2.443056       8.980099       1.757451       6.944358           0.079299
          292              O      10.991734       1.473315       1.477352      -0.492530      33.271723 0.54285384E+03  0.13046629E+05                                 8.151334                            7.225339       0.635336       2.262164                    0.996446      26.944656      70.202172       0.706685       0.360632      -1.140742      -0.003736      -0.014612       0.024713       0.028952       0.029732       0.019207      -0.025168      -0.022491       0.012481      -0.050745       0.015651       0.035094              8.649899       8.063968       0.665819      -1.575279      10.465467      -2.795962       7.420262           0.146694
          293              O       7.975310       3.896616       4.565259      -0.538267      35.276701 0.54721837E+03  0.13245542E+05                                 8.609811                            7.307138       0.187281       2.109511                    0.996312      27.775337      73.849808       0.691563       0.365902      -1.130806      -0.004080      -0.017411       0.017067       0.024720       0.032772       0.041004      -0.026194      -0.062612       0.034782      -0.077221       0.031537       0.045684              9.615626       6.473593       0.771300      -0.726259      15.755144       1.128937       6.618141           0.007258
          294              O       6.321508       2.794657       5.584470      -0.513191      31.430099 0.48852791E+03  0.11469302E+05                                 7.894333                            6.849302       0.405632       2.198475                    0.996030      26.752087      69.556016       0.724476       0.360109      -1.137796       0.018619       0.006241      -0.002326       0.019775      -0.012162      -0.000037       0.004743       0.108276       0.058519      -0.065501       0.019755       0.045746              8.665366       9.880020      -1.682879      -3.065930       8.442157       2.265277       7.673921           0.009081
          295              O       7.832871      14.204373      13.318971      -0.539820      35.325431 0.54880069E+03  0.13292652E+05                                 8.617408                            7.335410       0.246590       2.131845                    0.995861      27.685717      73.621764       0.687771       0.367676      -1.129506      -0.000601       0.015172      -0.019228       0.024500       0.044900       0.038381      -0.022010      -0.071381       0.020827      -0.082598       0.028386       0.054212              9.528620       6.337105      -0.853561       0.602686       6.662851       0.090699      15.585905           0.006770
          296              O       6.223187      15.310369      12.260606      -0.520368      31.858848 0.49608456E+03  0.11689660E+05                                 7.956351                            6.890800       0.386615       2.187792                    0.996440      26.904455      70.045187       0.724178       0.358934      -1.138905       0.025369      -0.002675       0.006861       0.026416      -0.001410      -0.015673       0.014466       0.006239      -0.161844      -0.059138       0.024422       0.034715              8.729737       9.950857      -2.813106      -1.843524       7.202643       2.041075       9.035711           0.011757
          297              O      11.279133      11.838996      10.759237      -0.497221      31.160181 0.48486251E+03  0.11342770E+05                                 7.826289                            6.797204       0.622275       2.273815                    0.996025      26.416934      68.187272       0.732710       0.357333      -1.141916      -0.006387       0.011164      -0.015863       0.020422       0.008744       0.022705      -0.028343       0.029407       0.026339      -0.044087       0.007499       0.036588              8.646522      10.015110      -2.443056       2.322563       6.944357      -1.757451       8.980099           0.079305
          298              O      10.991734      11.568552       8.617885      -0.492528      33.271701 0.54285337E+03  0.13046616E+05                                 8.151334                            7.225339       0.635337       2.262164                    0.996446      26.944638      70.202136       0.706684       0.360633      -1.140742      -0.003737       0.024714       0.014612       0.028953       0.019206      -0.029731       0.025167      -0.017484       0.027494      -0.050743       0.015650       0.035093              8.649899       8.063967      -1.575278      -0.665818       7.420261       2.795962      10.465467           0.146701
          299              O       7.975310      14.656459       6.194584      -0.538266      35.276645 0.54721728E+03  0.13245508E+05                                 8.609801                            7.307130       0.187284       2.109512                    0.996312      27.775312      73.849712       0.691564       0.365902      -1.130806      -0.004080       0.017067       0.017411       0.024720       0.041004      -0.032771       0.026194      -0.048696       0.076529      -0.077221       0.031537       0.045684              9.615615       6.473586      -0.726258      -0.771301       6.618133      -1.128934      15.755124           0.007248
          300              O       6.321508      15.675670       7.296543      -0.513191      31.430095 0.48852782E+03  0.11469300E+05                                 7.894332                            6.849302       0.405633       2.198475                    0.996030      26.752084      69.556007       0.724476       0.360109      -1.137796       0.018619      -0.002326      -0.006241       0.019775      -0.000037       0.012162      -0.004743       0.024878      -0.191673      -0.065501       0.019755       0.045746              8.665366       9.880020      -3.065930       1.682879       7.673921      -2.265277       8.442157           0.009066
          301              O       7.832871       5.978027       6.863429      -0.539820      35.325413 0.54880032E+03  0.13292640E+05                                 8.617406                            7.335408       0.246591       2.131845                    0.995861      27.685706      73.621732       0.687771       0.367676      -1.129506      -0.000601      -0.015172       0.019228       0.024500      -0.044900      -0.038380      -0.022010      -0.071381       0.020826      -0.082597       0.028386       0.054211              9.528618       6.337104       0.853562      -0.602686       6.662849       0.090699      15.585902           0.006767
          302              O       6.223187       4.872031       7.921794      -0.520369      31.858858 0.49608473E+03  0.11689665E+05                                 7.956352                            6.890800       0.386615       2.187792                    0.996440      26.904462      70.045202       0.724178       0.358934      -1.138905       0.025369       0.002675      -0.006861       0.026416       0.001410       0.015673       0.014466       0.006239      -0.161847      -0.059138       0.024423       0.034716              8.729738       9.950857       2.813106       1.843525       7.202643       2.041076       9.035713           0.011756
          303              O      11.279133       8.343404       9.423163      -0.497221      31.160173 0.48486235E+03  0.11342765E+05                                 7.826287                            6.797203       0.622275       2.273815                    0.996025      26.416930      68.187259       0.732710       0.357333      -1.141916      -0.006387      -0.011164       0.015863       0.020422      -0.008744      -0.022705      -0.028343       0.029407       0.026338      -0.044087       0.007499       0.036588              8.646521      10.015108       2.443055      -2.322562       6.944356      -1.757451       8.980098           0.079305
          304              O      10.991734       8.613848      11.564515      -0.492530      33.271738 0.54285416E+03  0.13046640E+05                                 8.151338                            7.225343       0.635336       2.262163                    0.996446      26.944659      70.202197       0.706684       0.360633      -1.140742      -0.003737      -0.024714      -0.014613       0.028953      -0.019206       0.029732       0.025168      -0.017485       0.027495      -0.050743       0.015650       0.035093              8.649903       8.063973       1.575280       0.665819       7.420265       2.795963      10.465472           0.146703
          305              O       7.975310       5.525941      13.987816      -0.538267      35.276724 0.54721879E+03  0.13245554E+05                                 8.609815                            7.307141       0.187283       2.109511                    0.996312      27.775345      73.849841       0.691563       0.365902      -1.130806      -0.004080      -0.017067      -0.017411       0.024720      -0.041004       0.032771       0.026194      -0.048697       0.076527      -0.077221       0.031537       0.045684              9.615631       6.473596       0.726260       0.771299       6.618144      -1.128938      15.755154           0.007274
          306              O       6.321508       4.506730      12.885857      -0.513192      31.430124 0.48852840E+03  0.11469316E+05                                 7.894335                            6.849304       0.405634       2.198475                    0.996030      26.752104      69.556063       0.724476       0.360109      -1.137796       0.018619       0.002326       0.006241       0.019775       0.000037      -0.012162      -0.004743       0.024879      -0.191675      -0.065502       0.019755       0.045746              8.665370       9.880024       3.065931      -1.682880       7.673923      -2.265278       8.442161           0.009093
          307              O       4.772329       6.863429       5.978027      -0.539820      35.325400 0.54880016E+03  0.13292635E+05                                 8.617402                            7.335406       0.246591       2.131845                    0.995861      27.685709      73.621727       0.687771       0.367676      -1.129506       0.000601       0.019228      -0.015172       0.024500       0.038380       0.044900      -0.022010      -0.046104       0.096658      -0.082597       0.028386       0.054212              9.528612       6.337102       0.602686      -0.853561      15.585887       0.090698       6.662847           0.006767
          308              O       6.382013       7.921794       4.872031      -0.520369      31.858824 0.49608412E+03  0.11689647E+05                                 7.956345                            6.890796       0.386614       2.187792                    0.996440      26.904453      70.045162       0.724178       0.358934      -1.138905      -0.025369      -0.006861       0.002675       0.026416      -0.015673      -0.001410       0.014466       0.084042       0.071565      -0.059138       0.024422       0.034716              8.729729       9.950849      -1.843520      -2.813103       9.035701       2.041071       7.202637           0.011748
          309              O       1.326067       9.423163       8.343404      -0.497221      31.160178 0.48486248E+03  0.11342770E+05                                 7.826290                            6.797206       0.622273       2.273814                    0.996025      26.416927      68.187265       0.732710       0.357333      -1.141916       0.006387       0.015863      -0.011165       0.020422       0.022704       0.008744      -0.028343       0.001534      -0.057280      -0.044087       0.007499       0.036588              8.646523      10.015111       2.322563      -2.443056       8.980101      -1.757451       6.944358           0.079305
          310              O       1.613466      11.564515       8.613848      -0.492529      33.271703 0.54285344E+03  0.13046618E+05                                 8.151334                            7.225340       0.635336       2.262163                    0.996446      26.944639      70.202139       0.706684       0.360633      -1.140742       0.003737      -0.014612      -0.024714       0.028953      -0.029731       0.019206       0.025167      -0.022490       0.012479      -0.050742       0.015650       0.035093              8.649899       8.063967      -0.665818      -1.575277      10.465468       2.795962       7.420261           0.146699
          311              O       4.629890      13.987816       5.525941      -0.538266      35.276635 0.54721717E+03  0.13245505E+05                                 8.609798                            7.307129       0.187282       2.109511                    0.996312      27.775314      73.849712       0.691564       0.365902      -1.130806       0.004079      -0.017411      -0.017067       0.024720      -0.032772       0.041004       0.026194      -0.062612       0.034781      -0.077221       0.031537       0.045684              9.615609       6.473585      -0.771300      -0.726258      15.755112      -1.128932       6.618131           0.007245
          312              O       6.283692      12.885857       4.506730      -0.513191      31.430063 0.48852726E+03  0.11469283E+05                                 7.894326                            6.849297       0.405629       2.198474                    0.996030      26.752081      69.555981       0.724476       0.360109      -1.137796      -0.018619       0.006242       0.002326       0.019775       0.012162      -0.000037      -0.004743       0.108274       0.058517      -0.065500       0.019755       0.045746              8.665357       9.880012       1.682874      -3.065926       8.442147      -2.265272       7.673913           0.009065
          313              O       4.772329      13.318971      14.204373      -0.539820      35.325408 0.54880024E+03  0.13292638E+05                                 8.617405                            7.335407       0.246591       2.131845                    0.995861      27.685706      73.621729       0.687771       0.367676      -1.129506       0.000601      -0.019228       0.015172       0.024500      -0.038380      -0.044900      -0.022010      -0.046103       0.096658      -0.082597       0.028385       0.054212              9.528617       6.337103      -0.602685       0.853561      15.585899       0.090698       6.662848           0.006769
          314              O       6.382013      12.260606      15.310369      -0.520369      31.858854 0.49608466E+03  0.11689662E+05                                 7.956350                            6.890799       0.386615       2.187792                    0.996440      26.904464      70.045200       0.724178       0.358934      -1.138905      -0.025369       0.006861      -0.002675       0.026416       0.015673       0.001410       0.014466       0.084044       0.071566      -0.059139       0.024423       0.034716              8.729736       9.950855       1.843525       2.813106       9.035711       2.041075       7.202641           0.011755
          315              O       1.326067      10.759237      11.838996      -0.497221      31.160190 0.48486266E+03  0.11342775E+05                                 7.826291                            6.797206       0.622273       2.273814                    0.996025      26.416936      68.187284       0.732710       0.357333      -1.141916       0.006387      -0.015863       0.011164       0.020422      -0.022705      -0.008744      -0.028343       0.001535      -0.057280      -0.044087       0.007499       0.036588              8.646525      10.015113      -2.322564       2.443057       8.980102      -1.757452       6.944359           0.079306
          316              O       1.613466       8.617885      11.568552      -0.492529      33.271741 0.54285422E+03  0.13046642E+05                                 8.151340                            7.225344       0.635336       2.262163                    0.996446      26.944658      70.202201       0.706684       0.360633      -1.140742       0.003737       0.014613       0.024714       0.028953       0.029731      -0.019206       0.025168      -0.022489       0.012480      -0.050743       0.015650       0.035093              8.649905       8.063974       0.665818       1.575281      10.465474       2.795964       7.420266           0.146704
          317              O       4.629890       6.194584      14.656459      -0.538268      35.276747 0.54721923E+03  0.13245567E+05                                 8.609817                            7.307142       0.187283       2.109511                    0.996312      27.775360      73.849880       0.691563       0.365902      -1.130806       0.004080       0.017412       0.017067       0.024720       0.032772      -0.041005       0.026194      -0.062613       0.034782      -0.077222       0.031538       0.045684              9.615634       6.473597       0.771299       0.726260      15.755159      -1.128939       6.618145           0.007272
          318              O       6.283692       7.296543      15.675670      -0.513191      31.430109 0.48852810E+03  0.11469308E+05                                 7.894337                            6.849305       0.405633       2.198475                    0.996030      26.752084      69.556023       0.724475       0.360110      -1.137796      -0.018619      -0.006241      -0.002326       0.019775      -0.012162       0.000037      -0.004743       0.108275       0.058518      -0.065501       0.019755       0.045745              8.665371       9.880025      -1.682881       3.065932       8.442163      -2.265279       7.673925           0.009090
          319              O       4.772329      16.069227       3.227771      -0.539819      35.325355 0.54879928E+03  0.13292609E+05                                 8.617395                            7.335400       0.246592       2.131846                    0.995861      27.685686      73.621650       0.687771       0.367676      -1.129506       0.000601      -0.015172      -0.019228       0.024500       0.044900      -0.038380       0.022010      -0.071380       0.020827      -0.082597       0.028386       0.054211              9.528604       6.337097      -0.853560      -0.602686       6.662841      -0.090697      15.585873           0.006755
          320              O       6.382013      14.963231       2.169406      -0.520369      31.858800 0.49608369E+03  0.11689634E+05                                 7.956340                            6.890792       0.386612       2.187791                    0.996440      26.904449      70.045135       0.724178       0.358934      -1.138905      -0.025369       0.002675       0.006861       0.026417      -0.001410       0.015674      -0.014466       0.006239      -0.161842      -0.059137       0.024422       0.034716              8.729723       9.950843      -2.813101       1.843519       7.202632      -2.041069       9.035694           0.011740
          321              O       1.326067      18.434604       0.668037      -0.497220      31.160136 0.48486165E+03  0.11342745E+05                                 7.826280                            6.797198       0.622274       2.273815                    0.996025      26.416914      68.187199       0.732711       0.357333      -1.141916       0.006387      -0.011164      -0.015862       0.020422       0.008744      -0.022705       0.028343       0.029407       0.026338      -0.044088       0.007500       0.036588              8.646512      10.015097      -2.443051      -2.322560       6.944349       1.757449       8.980091           0.079302
          322              O       1.613466      18.705048      18.709085      -0.492529      33.271722 0.54285385E+03  0.13046630E+05                                 8.151334                            7.225339       0.635338       2.262164                    0.996446      26.944657      70.202174       0.706685       0.360632      -1.140742       0.003737      -0.024714       0.014613       0.028953       0.019207       0.029732      -0.025168      -0.017486       0.027495      -0.050744       0.015650       0.035094              8.649898       8.063967      -1.575278       0.665818       7.420261      -2.795961      10.465465           0.146701
          323              O       4.629890      15.617141      16.285784      -0.538267      35.276671 0.54721785E+03  0.13245526E+05                                 8.609805                            7.307134       0.187282       2.109511                    0.996312      27.775328      73.849769       0.691563       0.365902      -1.130806       0.004080      -0.017067       0.017411       0.024720       0.041004       0.032771      -0.026194      -0.048697       0.076527      -0.077221       0.031537       0.045683              9.615618       6.473590      -0.726259       0.771299       6.618137       1.128935      15.755128           0.007261
          324              O       6.283692      14.597930      17.387743      -0.513192      31.430103 0.48852801E+03  0.11469305E+05                                 7.894332                            6.849302       0.405631       2.198474                    0.996030      26.752096      69.556035       0.724476       0.360109      -1.137796      -0.018619       0.002326      -0.006241       0.019775      -0.000037      -0.012162       0.004743       0.024878      -0.191676      -0.065502       0.019756       0.045746              8.665365       9.880021      -3.065930      -1.682877       7.673920       2.265275       8.442155           0.009078
          325              O       4.772329       4.113173      16.954629      -0.539820      35.325445 0.54880095E+03  0.13292659E+05                                 8.617410                            7.335411       0.246593       2.131846                    0.995861      27.685723      73.621785       0.687771       0.367676      -1.129506       0.000602       0.015172       0.019228       0.024501      -0.044900       0.038381       0.022010      -0.071381       0.020827      -0.082598       0.028386       0.054212              9.528623       6.337106       0.853562       0.602685       6.662852      -0.090700      15.585911           0.006780
          326              O       6.382013       5.219169      18.012994      -0.520369      31.858854 0.49608465E+03  0.11689663E+05                                 7.956352                            6.890801       0.386616       2.187793                    0.996440      26.904456      70.045192       0.724178       0.358934      -1.138905      -0.025369      -0.002675      -0.006861       0.026416       0.001410      -0.015673      -0.014466       0.006238      -0.161845      -0.059138       0.024422       0.034715              8.729739       9.950858       2.813107      -1.843525       7.202644      -2.041076       9.035714           0.011766
          327              O       1.326067       1.747796      19.514363      -0.497222      31.160205 0.48486297E+03  0.11342784E+05                                 7.826292                            6.797207       0.622273       2.273814                    0.996025      26.416947      68.187313       0.732710       0.357333      -1.141916       0.006387       0.011164       0.015863       0.020422      -0.008745       0.022705       0.028344       0.029408       0.026337      -0.044089       0.007500       0.036588              8.646526      10.015116       2.443058       2.322564       6.944360       1.757452       8.980103           0.079309
          328              O       1.613466       1.477352       1.473315      -0.492529      33.271726 0.54285387E+03  0.13046630E+05                                 8.151334                            7.225339       0.635336       2.262164                    0.996446      26.944657      70.202175       0.706685       0.360632      -1.140742       0.003736       0.024713      -0.014612       0.028952      -0.019207      -0.029732      -0.025168      -0.017486       0.027495      -0.050745       0.015651       0.035094              8.649899       8.063968       1.575279      -0.665819       7.420261      -2.795962      10.465468           0.146700
          329              O       4.629890       4.565259       3.896616      -0.538267      35.276683 0.54721803E+03  0.13245531E+05                                 8.609806                            7.307134       0.187281       2.109511                    0.996312      27.775336      73.849787       0.691564       0.365902      -1.130806       0.004080       0.017067      -0.017411       0.024720      -0.041005      -0.032772      -0.026194      -0.048697       0.076527      -0.077221       0.031537       0.045684              9.615620       6.473589       0.726259      -0.771299       6.618137       1.128935      15.755135           0.007260
          330              O       6.283692       5.584470       2.794657      -0.513191      31.430088 0.48852770E+03  0.11469296E+05                                 7.894331                            6.849301       0.405632       2.198475                    0.996030      26.752084      69.556002       0.724476       0.360109      -1.137796      -0.018619      -0.002325       0.006241       0.019775       0.000037       0.012162       0.004743       0.024878      -0.191674      -0.065501       0.019755       0.045746              8.665364       9.880018       3.065929       1.682878       7.673918       2.265276       8.442156           0.009076
          331              N       9.829535       9.719844      13.748251       0.177058      22.629921 0.34242403E+03  0.73441007E+04                                 6.544243                            5.863921       0.341475       2.235314                    0.998915      21.169812      52.335601       0.758383       0.376568      -1.126949      -0.020255       0.038676       0.041779       0.060429      -0.001198       0.021626      -0.029665       0.045490      -0.013957      -0.045512       0.004613       0.040899              7.071087       8.738307       0.016491       0.419410       6.135655      -1.785572       6.339300           0.591393
          332              N       9.829535      10.462556       6.434149       0.177056      22.629950 0.34242460E+03  0.73441154E+04                                 6.544245                            5.863923       0.341477       2.235314                    0.998915      21.169833      52.335649       0.758383       0.376568      -1.126949      -0.020255      -0.038677      -0.041780       0.060430       0.001198      -0.021627      -0.029666       0.045490      -0.013959      -0.045513       0.004614       0.040900              7.071089       8.738310      -0.016490      -0.419411       6.135655      -1.785572       6.339303           0.591387
          333              N       9.829535      16.525349      19.811044       0.177058      22.629901 0.34242365E+03  0.73440910E+04                                 6.544242                            5.863920       0.341471       2.235313                    0.998915      21.169798      52.335575       0.758382       0.376568      -1.126948      -0.020254      -0.041778       0.038676       0.060428      -0.021626      -0.001198       0.029664       0.029722      -0.061256      -0.045511       0.004613       0.040899              7.071086       8.738305      -0.419411       0.016490       6.339301       1.785571       6.135653           0.591395
          334              N       9.829535       3.657051       0.371356       0.177059      22.629859 0.34242288E+03  0.73440715E+04                                 6.544240                            5.863919       0.341469       2.235313                    0.998915      21.169769      52.335513       0.758381       0.376569      -1.126948      -0.020254       0.041777      -0.038674       0.060425       0.021626       0.001199       0.029662       0.029721      -0.061256      -0.045509       0.004612       0.040898              7.071084       8.738302       0.419410      -0.016491       6.339297       1.785571       6.135652           0.591398
          335              N       2.775665       0.371356       3.657051       0.177058      22.629899 0.34242363E+03  0.73440905E+04                                 6.544242                            5.863920       0.341473       2.235314                    0.998915      21.169797      52.335568       0.758382       0.376568      -1.126948       0.020254      -0.038676       0.041778       0.060427      -0.001198      -0.021626       0.029664       0.045489      -0.013956      -0.045511       0.004612       0.040898              7.071085       8.738304       0.016491      -0.419410       6.135653       1.785571       6.339299           0.591394
          336              N       2.775665      19.811044      16.525349       0.177058      22.629909 0.34242382E+03  0.73440953E+04                                 6.544243                            5.863921       0.341473       2.235313                    0.998915      21.169804      52.335586       0.758382       0.376568      -1.126948       0.020254       0.038676      -0.041779       0.060428       0.001198       0.021626       0.029664       0.045489      -0.013956      -0.045512       0.004613       0.040899              7.071087       8.738306      -0.016491       0.419410       6.135654       1.785571       6.339300           0.591394
          337              N       2.775665      13.748251       9.719844       0.177057      22.629927 0.34242414E+03  0.73441034E+04                                 6.544243                            5.863921       0.341476       2.235314                    0.998915      21.169817      52.335608       0.758383       0.376568      -1.126949       0.020255       0.041780       0.038677       0.060429      -0.021627       0.001198      -0.029665       0.029724      -0.061256      -0.045513       0.004613       0.040899              7.071087       8.738307      -0.419410      -0.016491       6.339300      -1.785571       6.135654           0.591389
          338              N       2.775665       6.434149      10.462556       0.177057      22.629934 0.34242427E+03  0.73441070E+04                                 6.544244                            5.863922       0.341476       2.235314                    0.998915      21.169821      52.335621       0.758383       0.376568      -1.126949       0.020255      -0.041780      -0.038677       0.060429       0.021627      -0.001198      -0.029665       0.029724      -0.061256      -0.045513       0.004613       0.040899              7.071088       8.738308       0.419410       0.016491       6.339302      -1.785572       6.135655           0.591391

******************************************************
Auxiliary information for the entire system
The total spin magnetic moment of the unit cell is   9.303506
The total net atomic charge of the unit cell is   0.000001
Accuracy of reproducing the electrostatic potential in the unit cell:
  The inner radius (bohr) =    5.0000
  The outer radius (bohr) =   12.0000
  Valid grid points have density less than (e/(bohr^3)) =    0.0001
  The number of valid grid points were=       253472
  The rms potential error without charges in kcal/mol is=      3.89851
  The rms potential error with partial charges in kcal/mol is=      0.80407
  The RRMSE value at monopole order=      0.20625
  The rms potential error with partial charges and cloud penetration in kcal/mol is=      0.80670
  The RRMSE value at monopole order with cloud penetration is=      0.20692
  The rms potential error with partial charges and atomic dipoles in kcal/mol is=      0.51779
  The RRMSE value at dipole order=      0.13282
  The rms potential error with partial charges, atomic dipoles and cloud penetration in kcal/mol is=      0.51018
  The RRMSE value at dipole order with cloud penetration=      0.13086

******************************************************
The electron densities and ab initio electrostatic potential were computed in VASP using the PBE functional and
projector augmented wave method. See the main text of the journal article for a description of computational details.
The atomic charges, dipoles, and quadrupoles were computed with the DDEC6 method as described in
(a) T. A. Manz and N. Gabaldon Limas, RSC Adv. 6 (2016) 47771-47801 DOI: 10.1039/c6ra04656h
(b) N. Gabaldon Limas and T. A. Manz, RSC Adv. 8 (2018) 2678-2707 DOI: 10.1039/c7ra11829e.
For each atom in the material, the electron cloud parameters were fit to the spherically averaged atom-in-material
electron density using radial positions for which this density was between 10^-4 and 10^-2 electrons per cubic bohr.
The polarizabilities, dispersion coefficients, and quantum Drude oscillator (QDO) parameters were fit using the MCLF method.
The magnetic structure of the system was optimized in VASP from the default ferromagnetic initial guess using spin polarization.
The atomic spin moments (ASMs) were computed on this optimized magnetic structure using the DDEC6 partition as inputs
to the method of T. A. Manz and D. S. Sholl, J. Chem. Theory Comput. 7 (2011) 4146-4164 DOI: 10.1021/ct200539n.
The RMSE and RRMSE were computed using a uniform grid with Ewald summation.
