# Supplementary material for: A collection of forcefield precursors for metal–organic frameworks
Source: RSC Adv. 2019 Nov 13;9(63):36492–507. doi: 10.1039/c9ra07327b (PMC9075174; doi:10.1039/c9ra07327b)
Supplement: RA-009-C9RA07327B-s4878 [file RA-009-C9RA07327B-s4878.xyz]

  316
jmolscript: load "" {1 1 1} spacegroup "x,y,z" unitcell [{     10.243000     0.000000     0.000000 }, {     -3.044307    17.711269     0.000000 }, {      0.000000     0.000000    36.485000 }]
Cd     2.153415     9.789018    35.368194     1.003273
Cd     1.603692     0.074210    36.309872     1.103833
Cd     4.400435     2.710001    29.075626     0.971996
Cd     3.523124    16.777885    17.125694     1.003234
Cd     7.117154     8.781424    18.067372     1.103778
Cd     4.320411     6.145633    10.833126     0.970874
Cd     5.045278     7.922251     1.116806     1.003270
Cd     5.595001    17.637059     0.175128     1.103830
Cd     2.798258    15.001268     7.409374     0.972000
Cd     3.675569     0.933384    19.359306     1.003236
Cd     0.081539     8.929845    18.417628     1.103771
Cd     2.878282    11.565636    25.651874     0.970870
H      1.905820     4.573050     0.426875     0.120554
H      8.162786     4.337490     0.616596     0.121924
H     -0.266688     7.892141     0.795373     0.121643
H      3.163106     6.703715    31.920727     0.113320
H      3.692620     7.371430    28.013183     0.134939
H      2.560977    10.355779    30.432138     0.133317
H      7.522244     1.199053    32.376789     0.128073
H      1.282842     1.147690    32.183418     0.120798
H      9.477320     2.654919    29.133272     0.137870
H      6.815026     4.282585    18.669374     0.120572
H      0.558060     4.518145    18.859097     0.121948
H      8.987534     0.963493    19.037873     0.121624
H      5.557741     2.151919    13.678226     0.113335
H      5.028226     1.484204     9.770683     0.134918
H      3.115562    16.211125    12.189638     0.133343
H      1.198603     7.656582    14.134289     0.127948
H      7.438004     7.707944    13.940919     0.120688
H     -0.756473     6.200715    10.890772     0.137598
H      5.292873    13.138219    36.058125     0.120554
H     -0.964093    13.373779    35.868403     0.121923
H      7.465381     9.819128    35.689627     0.121643
H      4.035587    11.007554     4.564273     0.113319
H      3.506073    10.339839     8.471817     0.134932
H      4.637716     7.355490     6.052861     0.133324
H     -0.323551    16.512216     4.108211     0.128074
H      5.915851    16.563579     4.301582     0.120799
H     -2.278627    15.056350     7.351728     0.137861
H      0.383667    13.428684    17.815625     0.120572
H      6.640633    13.193124    17.625903     0.121948
H     -1.788841    16.747776    17.447127     0.121624
H      1.640952    15.559350    22.806773     0.113336
H      2.170467    16.227065    26.714317     0.134918
H      4.083131     1.500144    24.295362     0.133343
H      6.000090    10.054687    22.350711     0.127949
H     -0.239311    10.003325    22.544082     0.120682
H      7.955166    11.510554    25.594228     0.137599
H      3.991884     6.333550    34.164554     0.108103
H      5.028191     5.649895    35.113164     0.117284
H      5.816993     7.419251    34.237524     0.186435
H      5.573706     6.838321    32.800015     0.157016
H      6.612782     6.156437    33.755922     0.146099
H      6.478773     4.171004    32.927712     0.119873
H      5.593019     2.876310    32.858391     0.119411
H      7.030546     2.700969    34.788447     0.167412
H      5.552846     2.800152    35.302886     0.152036
H      6.483308     4.061194    35.346668     0.162393
H      3.425042     2.784211    33.540661     0.110846
H      3.400750     3.598930    34.868715     0.112265
H      1.235656     3.579447    33.894565     0.164703
H      1.788675     4.277271    32.602996     0.161790
H      1.746304     5.060110    33.960238     0.157957
H      4.728963     2.522085    15.922054     0.108103
H      3.692655     3.205740    16.870664     0.117362
H      2.903854     1.436384    15.995024     0.186421
H      3.147141     2.017314    14.557515     0.157033
H      2.108065     2.699197    15.513422     0.146149
H      2.242073     4.684631    14.685213     0.119963
H      3.127827     5.979324    14.615891     0.119721
H      1.690300     6.154666    16.545948     0.167525
H      3.168000     6.055483    17.060386     0.152058
H      2.237539     4.794441    17.104168     0.162323
H      5.295804     6.071423    15.298160     0.111077
H      5.320096     5.256705    16.626215     0.112322
H      7.485191     5.276187    15.652065     0.164792
H      6.932171     4.578363    14.360496     0.161915
H      6.974543     3.795525    15.717738     0.157838
H      3.206809    11.377719     2.320446     0.108103
H      2.170502    12.061374     1.371836     0.117284
H      1.381700    10.292018     2.247476     0.186436
H      1.624987    10.872948     3.684985     0.157023
H      0.585911    11.554832     2.729078     0.146101
H      0.719920    13.540265     3.557288     0.119873
H      1.605674    14.834959     3.626609     0.119410
H      0.168147    15.010300     1.696553     0.167411
H      1.645847    14.911117     1.182114     0.152035
H      0.715385    13.650075     1.138332     0.162392
H      3.773651    14.927058     2.944339     0.110845
H      3.797943    14.112339     1.616286     0.112264
H      5.963037    14.131822     2.590435     0.164702
H      5.410018    13.433998     3.882004     0.161790
H      5.452389    12.651159     2.524762     0.157957
H      2.469730    15.189184    20.562946     0.108102
H      3.506038    14.505529    19.614336     0.117361
H      4.294839    16.274885    20.489976     0.186419
H      4.051552    15.693955    21.927485     0.157026
H      5.090628    15.012072    20.971578     0.146145
H      4.956620    13.026638    21.799788     0.119964
H      4.070866    11.731945    21.869109     0.119719
H      5.508393    11.556603    19.939052     0.167524
H      4.030693    11.655786    19.424614     0.152057
H      4.961154    12.916828    19.380832     0.162322
H      1.902889    11.639846    21.186839     0.111070
H      1.878597    12.454564    19.858785     0.112321
H     -0.286498    12.435082    20.832935     0.164791
H      0.266522    13.132906    22.124504     0.161909
H      0.224150    13.915744    20.767262     0.157837
C      2.274757     7.164208     0.637028     0.596962
C      1.006798     6.353032     0.616596    -0.018549
C      1.074138     4.983951     0.489629    -0.107620
C     -0.061823     4.215282     0.453144    -0.026615
C      0.019130     2.713366     0.349161     0.630038
C      8.940644     4.847574     0.598354    -0.117019
C      8.861510     6.207800     0.715836    -0.012222
C      7.520015     6.861346     0.869802     0.568470
C     -0.216047     6.965842     0.720944    -0.092397
C      2.554019     9.091194    32.767178     0.563346
C      2.839607     8.591737    31.406288    -0.015606
C      3.169171     7.288187    31.195405    -0.117488
C      3.515912     6.790501    29.936672    -0.016514
C      3.930100     5.370057    29.752788     0.564603
C      3.465407     7.674293    28.861094    -0.098747
C      3.079453     9.007951    29.031844    -0.008867
C      2.999991     9.911226    27.849000     0.539654
C      2.790208     9.463131    30.303346    -0.097628
C      6.959488     2.274127    30.016210     0.546662
C      8.273730     1.934071    30.655062    -0.014636
C      8.313289     1.376166    31.918537    -0.124380
C      9.528454     1.082159    32.497189    -0.020533
C      9.564249     0.540194    33.909159     0.611791
C      0.463524     1.349599    31.793029    -0.110026
C      0.435203     1.889792    30.570781    -0.012679
C      1.775112     2.157233    29.899458     0.568022
C      9.488732     2.236933    29.965131    -0.102539
C      6.446090     1.691426    18.879528     0.596954
C      7.714049     2.502602    18.859097    -0.018592
C      7.646709     3.871683    18.732129    -0.107569
C      8.782669     4.640352    18.695644    -0.026477
C      8.701716     6.142268    18.591661     0.630017
C     -0.219797     4.008060    18.840854    -0.116949
C     -0.140664     2.647835    18.958336    -0.012257
C      1.200831     1.994289    19.112302     0.568448
C      8.936893     1.889792    18.963444    -0.092453
C      3.122521    17.475709    14.524679     0.563334
C      5.881240     0.263898    13.163788    -0.015613
C      5.551676     1.567447    12.952905    -0.117406
C      5.204934     2.065134    11.694172    -0.016574
C      4.790747     3.485578    11.510288     0.564336
C      5.255439     1.181342    10.618594    -0.098786
C      2.597087    17.558952    10.789344    -0.008569
C      2.676548    16.655677     9.606500     0.540076
C      2.886331    17.103772    12.060846    -0.097683
C      1.761359     6.581508    11.773709     0.546400
C      0.447116     6.921564    12.412562    -0.015208
C      0.407557     7.479469    13.676037    -0.124400
C     -0.807608     7.773476    14.254689    -0.020913
C     -0.843403     8.315441    15.666659     0.611783
C      8.257323     7.506036    13.550529    -0.109859
C      8.285643     6.965842    12.328281    -0.013165
C      6.945735     6.698402    11.656957     0.567830
C     -0.767885     6.618701    11.722630    -0.103022
C      4.923936    10.547061    35.847972     0.596963
C      6.191895    11.358237    35.868403    -0.018550
C      6.124555    12.727318    35.995371    -0.107622
C      7.260516    13.495987    36.031856    -0.026616
C      7.179563    14.997903    36.135839     0.630039
C     -1.741951    12.863695    35.886646    -0.117018
C     -1.662817    11.503469    35.769164    -0.012223
C     -0.321322    10.849923    35.615198     0.568468
C      7.414740    10.745427    35.764056    -0.092400
C      4.644674     8.620075     3.717822     0.563345
C      4.359086     9.119532     5.078712    -0.015606
C      4.029522    10.423082     5.289595    -0.117489
C      3.682781    10.920768     6.548328    -0.016515
C      3.268593    12.341212     6.732212     0.564603
C      3.733286    10.036976     7.623906    -0.098753
C      4.119240     8.703318     7.453156    -0.008867
C      4.198702     7.800043     8.636000     0.539659
C      4.408485     8.248138     6.181654    -0.097625
C      0.239205    15.437142     6.468790     0.546662
C     -1.075037    15.777198     5.829938    -0.014636
C     -1.114596    16.335103     4.566463    -0.124377
C     -2.329761    16.629110     3.987810    -0.020533
C     -2.365556    17.171075     2.575841     0.611790
C      6.735169    16.361670     4.691971    -0.110031
C      6.763490    15.821477     5.914218    -0.012682
C      5.423581    15.554036     6.585542     0.568012
C     -2.290039    15.474336     6.519870    -0.102534
C      0.752603    16.019843    17.605472     0.596954
C     -0.515356    15.208667    17.625903    -0.018592
C     -0.448016    13.839586    17.752871    -0.107566
C     -1.583976    13.070917    17.789356    -0.026478
C     -1.503023    11.569001    17.893339     0.630017
C      7.418490    13.703209    17.644146    -0.116948
C      7.339357    15.063434    17.526664    -0.012258
C      5.997862    15.716980    17.372698     0.568447
C     -1.738200    15.821477    17.521556    -0.092452
C      4.076172     0.235560    21.960322     0.563342
C      1.317453    17.447371    23.321212    -0.015613
C      1.647017    16.143822    23.532095    -0.117407
C      1.993759    15.646135    24.790828    -0.016573
C      2.407946    14.225691    24.974712     0.564332
C      1.943254    16.529927    25.866406    -0.098784
C      4.601606     0.152317    25.695656    -0.008567
C      4.522145     1.055592    26.878500     0.540077
C      4.312362     0.607497    24.424154    -0.097688
C      5.437334    11.129761    24.711291     0.546398
C      6.751577    10.789705    24.072438    -0.015206
C      6.791136    10.231800    22.808963    -0.124399
C      8.006301     9.937793    22.230310    -0.020911
C      8.042096     9.395828    20.818341     0.611782
C     -1.058630    10.205233    22.934471    -0.109860
C     -1.086950    10.745427    24.156719    -0.013183
C      0.252958    11.012867    24.828042     0.567805
C      7.966578    11.092568    24.762369    -0.103013
C      4.826303     5.841177    34.186445    -0.077860
C      5.770831     6.615159    33.712140    -0.460604
C      5.773670     3.678631    33.376478    -0.106039
C      6.258835     3.269500    34.850472    -0.450974
C      3.347823     3.680402    33.901862    -0.094055
C      1.889855     4.201113    33.555254    -0.449611
C      3.894543     3.014458    15.943945    -0.077960
C      2.950016     2.240476    15.469640    -0.460617
C      2.947177     5.177004    15.133978    -0.106073
C      2.462012     5.586134    16.607972    -0.450814
C      5.373024     5.175233    15.659362    -0.094093
C      6.830991     4.654521    15.312755    -0.449544
C      2.372390    11.870092     2.298555    -0.077859
C      1.427862    11.096110     2.772860    -0.460606
C      1.425023    14.032638     3.108522    -0.106040
C      0.939858    14.441769     1.634528    -0.450974
C      3.850870    14.030867     2.583138    -0.094054
C      5.308838    13.510156     2.929745    -0.449612
C      3.304150    14.696811    20.541055    -0.077962
C      4.248677    15.470793    21.015360    -0.460616
C      4.251516    12.534265    21.351022    -0.106073
C      4.736681    12.125135    19.877028    -0.450814
C      1.825669    12.536036    20.825638    -0.094093
C      0.367702    13.056748    21.172245    -0.449544
O      2.202724     8.411613     0.662203    -0.592930
O      3.360123     6.540772     0.682269    -0.515952
O      2.541408     8.258765    33.726004    -0.508617
O      2.328153    10.292018    32.982805    -0.459429
O      1.160951     2.226307     0.167831    -0.585226
O      9.184479     2.088159     0.399146    -0.589801
O      4.077493     4.923733    28.605699    -0.446729
O      4.120915     4.665148    30.757585    -0.503220
O      6.905205     2.911733    28.977846    -0.440944
O      5.917421     1.864997    30.624414    -0.476039
O      2.873042    11.156328    28.018291    -0.414544
O      3.087474     9.408226    26.712493    -0.418697
O      7.443253     8.040916     1.253260    -0.484712
O      6.495571     6.200715     0.589598    -0.501367
O      1.765286     2.732849    28.804908    -0.420526
O      2.781620     1.795923    30.410248    -0.453869
O      0.491240     0.371937    34.372883    -0.606223
O      8.466798     0.340056    34.512256    -0.559657
O      6.518123     0.444022    18.904703    -0.592844
O      5.360724     2.314863    18.924770    -0.515794
O      6.179439     0.596870    15.483504    -0.508368
O      3.348386    16.274885    14.740305    -0.459538
O      7.559896     6.629328    18.410331    -0.585166
O     -0.463633     6.767476    18.641646    -0.589693
O      4.643354     3.931902    10.363199    -0.447158
O      4.599931     4.190486    12.515085    -0.502059
O      1.815642     5.943902    10.735346    -0.439203
O      2.803425     6.990638    12.381914    -0.478135
O      2.803497    15.410575     9.775791    -0.414962
O      2.589065    17.158677     8.469993    -0.420039
O      1.277593     0.814718    19.495760    -0.484592
O      2.225276     2.654919    18.832098    -0.501161
O      6.955560     6.122786    10.562407    -0.420218
O      5.939226     7.059712    12.167747    -0.457581
O      8.229606     8.483698    16.130383    -0.606157
O      0.254048     8.515578    16.269756    -0.559713
O      4.995969     9.299656    35.822797    -0.592931
O      3.838570    11.170497    35.802730    -0.515955
O      4.657285     9.452504     2.758996    -0.508621
O      4.870540     7.419251     3.502195    -0.459437
O      6.037742    15.484962    36.317169    -0.585226
O     -1.985786    15.623110    36.085854    -0.589801
O      3.121200    12.787536     7.879301    -0.446726
O      3.077778    13.046121     5.727415    -0.503218
O      0.293488    14.799536     7.507154    -0.440946
O      1.281272    15.846272     5.860586    -0.476042
O      4.325651     6.554941     8.466709    -0.414538
O      4.111219     8.303043     9.772507    -0.418666
O     -0.244560     9.670353    35.231740    -0.484715
O      0.703122    11.510554    35.895402    -0.501365
O      5.433407    14.978420     7.680092    -0.420508
O      4.417073    15.915346     6.074752    -0.453867
O      6.707453    17.339332     2.112117    -0.606222
O     -1.268105    17.371213     1.972744    -0.559657
O      0.680570    17.267247    17.580297    -0.592842
O      1.837969    15.396406    17.560230    -0.515793
O      1.019254    17.114399    21.001496    -0.508362
O      3.850307     1.436384    21.744695    -0.459539
O     -0.361203    11.081941    18.074669    -0.585167
O      7.662326    10.943793    17.843354    -0.589694
O      2.555339    13.779367    26.121801    -0.447171
O      2.598762    13.520783    23.969915    -0.502077
O      5.383051    11.767367    25.749654    -0.439226
O      4.395268    10.720631    24.103086    -0.478155
O      4.395196     2.300694    26.709209    -0.414964
O      4.609628     0.552592    28.015007    -0.420040
O      5.921100    16.896551    16.989240    -0.484570
O      4.973417    15.056350    17.652902    -0.501148
O      0.243133    11.588483    25.922593    -0.420097
O      1.259467    10.651557    24.317252    -0.457488
O     -1.030913     9.227571    20.354617    -0.606155
O      6.944645     9.195691    20.215244    -0.559710
N      4.607559     4.473867    33.438502     0.189827
N      4.113288     4.381768    15.196002     0.190427
N      2.591134    13.237402     3.046497     0.189828
N      3.085405    13.329501    21.288998     0.190428

The following XYZ coordinates are in angstroms. Other properties are in atomic units.
The sperically averaged electron density of each atom fit to a function of the form exp(a - br)
eigen_1, eigen_2 and eigen_3 are the three eigenvalues of traceless quadrupole moment tensor
  atom number  atomic symbol              X              Y              Z     net charge C6 coefficient C8 coefficient C10 coefficient fluctuating dipole atomic polarizability isotropic forcefield polarizability              a              b squared Pearson coefficient          <r^3>          <r^4>         wp_QDO          m_QDO          q_QDO       dipole_x       dipole_y       dipole_z         dipole            Qxy            Qxz            Qyz     Q(x^2-y^2)  Q(3z^2 - R^2)        eigen_1        eigen_2        eigen_3 static polarizability      alpha(xx)      alpha(xy)      alpha(xz)      alpha(yy)      alpha(yz)      alpha(zz) atomic spin moment
            1             Cd       2.153415       9.789018      35.368194       1.003273     165.698679 0.44520509E+04  0.16970844E+06                                22.808512                           20.568290       0.770601       1.969711                    0.998981      75.869801     201.459508       0.450916       0.356342      -1.220754       0.006737       0.003785       0.028868       0.029885       0.008744      -0.010999      -0.006791      -0.048315       0.081263      -0.040642       0.008548       0.032094             26.717371      34.779810      -2.393230      -1.873735      19.053076       2.806292      26.319226           0.057766
            2             Cd       1.603692       0.074210      36.309872       1.103833     123.982097 0.26671424E+04  0.89875100E+05                                18.764281                           15.855203       1.001511       2.073773                    0.998440      70.739147     179.387613       0.514262       0.353451      -1.217403       0.182459      -0.004215      -0.079240       0.198967      -0.007804      -0.084399       0.009923       0.131660      -0.028621      -0.066603      -0.058118       0.124721             23.183160      14.350262      -0.706326       2.136710      32.612697      -6.561964      22.586520           0.002094
            3             Cd       4.400435       2.710001      29.075626       0.971996     188.749557 0.48650394E+04  0.18951331E+06                                24.990134                           21.553508       0.758607       1.952495                    0.998812      77.464002     207.587042       0.439109       0.358081      -1.219892      -0.001586       0.002524       0.000064       0.002982       0.002954      -0.006064      -0.024273      -0.013759       0.011647      -0.020349      -0.009389       0.029739             30.484153      32.505477      -3.221529      -1.473155      30.693032      12.973213      28.253949           0.093591
            4             Cd       3.523124      16.777885      17.125694       1.003234     165.699433 0.44521791E+04  0.16971446E+06                                22.808508                           20.568566       0.770715       1.969727                    0.998982      75.871301     201.463833       0.450913       0.356342      -1.220755      -0.006733      -0.003779       0.028855       0.029870       0.008771       0.011007       0.006786      -0.048386       0.081184      -0.040673       0.008592       0.032081             26.716686      34.778439      -2.392854       1.873508      19.052913      -2.805953      26.318705           0.057798
            5             Cd       7.117154       8.781424      18.067372       1.103778     123.988960 0.26672711E+04  0.89880534E+05                                18.764950                           15.855527       1.001592       2.073773                    0.998441      70.741057     179.393637       0.514259       0.353448      -1.217405      -0.182441       0.004183      -0.079312       0.198979      -0.007766       0.084524      -0.009935       0.131538      -0.028695      -0.066679      -0.058110       0.124789             23.184236      14.350511      -0.706518      -2.137163      32.611780       6.563363      22.590417           0.000536
            6             Cd       4.320411       6.145633      10.833126       0.970874     188.797414 0.48664972E+04  0.18958749E+06                                24.995736                           21.557845       0.756469       1.951905                    0.998807      77.471705     207.628613       0.439023       0.358117      -1.219840       0.002304      -0.002361       0.000365       0.003319       0.002888       0.005574       0.023956      -0.012801       0.010569      -0.020223      -0.008778       0.029001             30.491733      32.527136      -3.221551       1.473401      30.693251     -12.968087      28.254812           0.060879
            7             Cd       5.045278       7.922251       1.116806       1.003270     165.698893 0.44520585E+04  0.16970880E+06                                22.808533                           20.568310       0.770604       1.969712                    0.998981      75.869839     201.459658       0.450915       0.356343      -1.220754      -0.006737      -0.003784      -0.028869       0.029885       0.008744      -0.011000      -0.006790      -0.048316       0.081265      -0.040643       0.008548       0.032095             26.717392      34.779810      -2.393251      -1.873744      19.053097       2.806301      26.319270           0.057753
            8             Cd       5.595001      17.637059       0.175128       1.103830     123.982593 0.26671538E+04  0.89875586E+05                                18.764341                           15.855245       1.001508       2.073772                    0.998440      70.739193     179.387878       0.514261       0.353451      -1.217403      -0.182460       0.004215       0.079240       0.198968      -0.007803      -0.084399       0.009923       0.131660      -0.028621      -0.066603      -0.058117       0.124721             23.183245      14.350308      -0.706327       2.136739      32.612834      -6.561990      22.586592           0.002097
            9             Cd       2.798258      15.001268       7.409374       0.972000     188.748502 0.48650106E+04  0.18951189E+06                                24.990038                           21.553442       0.758586       1.952490                    0.998812      77.463797     207.586264       0.439109       0.358081      -1.219892       0.001587      -0.002524      -0.000063       0.002982       0.002953      -0.006060      -0.024273      -0.013751       0.011640      -0.020351      -0.009385       0.029735             30.483992      32.505422      -3.221514      -1.473140      30.692882      12.973056      28.253673           0.093606
           10             Cd       3.675569       0.933384      19.359306       1.003236     165.699392 0.44521661E+04  0.16971381E+06                                22.808489                           20.568516       0.770763       1.969740                    0.998982      75.871300     201.463649       0.450915       0.356341      -1.220756       0.006734       0.003780      -0.028855       0.029871       0.008772       0.011005       0.006786      -0.048387       0.081175      -0.040672       0.008593       0.032079             26.716725      34.778571      -2.392892       1.873550      19.052851      -2.805966      26.318754           0.057805
           11             Cd       0.081539       8.929845      18.417628       1.103771     123.989477 0.26672859E+04  0.89881164E+05                                18.765013                           15.855583       1.001585       2.073771                    0.998441      70.741101     179.393925       0.514258       0.353448      -1.217405       0.182443      -0.004183       0.079313       0.198981      -0.007765       0.084525      -0.009934       0.131539      -0.028694      -0.066679      -0.058111       0.124790             23.184313      14.350587      -0.706489      -2.137190      32.611911       6.563369      22.590441           0.000536
           12             Cd       2.878282      11.565636      25.651874       0.970870     188.795208 0.48664342E+04  0.18958444E+06                                24.995580                           21.557736       0.756370       1.951882                    0.998807      77.471143     207.626847       0.439023       0.358118      -1.219839      -0.002309       0.002365      -0.000354       0.003324       0.002887       0.005563       0.023952      -0.012777       0.010536      -0.020226      -0.008761       0.028987             30.491504      32.526662      -3.221619       1.473240      30.693246     -12.968027      28.254604           0.060768
           13              H       1.905820       4.573050       0.426875       0.120554       1.176730 0.87888521E+01  0.87933321E+02                                 1.803558                            1.704190      -1.254995       2.287440                    0.995507       3.550652       9.886628       0.494026       1.239182      -0.717920       0.033747      -0.017081       0.001617       0.037858      -0.009269      -0.000434      -0.001851       0.011984      -0.011197      -0.009733      -0.003186       0.012919              1.863254       2.270420      -0.218691      -0.137451       1.844815       0.084667       1.474525           0.000397
           14              H       8.162786       4.337490       0.616596       0.121924       1.181860 0.87199658E+01  0.86716308E+02                                 1.778402                            1.673383      -1.271751       2.278320                    0.995494       3.501624       9.591233       0.511462       1.204224      -0.726046      -0.031341      -0.021515       0.005804       0.038456       0.010572      -0.005412      -0.001004       0.007571      -0.015546      -0.010026      -0.005044       0.015070              1.840829       2.222202       0.308501       0.077852       1.897797       0.052368       1.402489           0.000582
           15              H      -0.266688       7.892141       0.795373       0.121643       1.120152 0.82121917E+01  0.81310706E+02                                 1.781224                            1.673572      -1.359211       2.237629                    0.994288       3.647185      10.320339       0.483678       1.278972      -0.707635      -0.003542       0.039282       0.004525       0.039700      -0.002520       0.002396       0.006535      -0.019409      -0.015495      -0.010355      -0.004234       0.014588              1.842199       1.703472      -0.002996      -0.011263       2.464204       0.080743       1.358922           0.000329
           16              H       3.163106       6.703715      31.920727       0.113320       1.025013 0.74095578E+01  0.72514028E+02                                 1.770917                            1.658607      -1.342147       2.243683                    0.992961       3.848219      11.334892       0.449521       1.392279      -0.683101      -0.002936      -0.022119       0.028086       0.035870       0.002034       0.001007      -0.007026      -0.007030       0.014952      -0.007546      -0.002768       0.010314              1.834852       1.398294      -0.082360       0.047780       1.932364      -0.455576       2.173899           0.000553
           17              H       3.692620       7.371430      28.013183       0.134939       1.105257 0.81289075E+01  0.79084810E+02                                 1.683889                            1.605279      -1.106323       2.373381                    0.997256       3.255428       8.694200       0.529596       1.188777      -0.731594       0.010586      -0.014840      -0.038937       0.042993      -0.001147      -0.006448       0.007494       0.002951       0.030386      -0.009765      -0.005445       0.015210              1.703881       1.342381      -0.100049      -0.166008       1.620883       0.069875       2.148380           0.001394
           18              H       2.560977      10.355779      30.432138       0.133317       1.162118 0.86974939E+01  0.86120970E+02                                 1.749164                            1.667527      -1.131936       2.360818                    0.996755       3.311227       8.942545       0.515951       1.198900      -0.729518      -0.010427       0.041242       0.005098       0.042844      -0.005998       0.000279       0.002367      -0.017174      -0.026945      -0.009451      -0.005711       0.015161              1.755056       1.389471      -0.208545      -0.043970       2.157438       0.004976       1.718259           0.001395
           19              H       7.522244       1.199053      32.376789       0.128073       1.168394 0.86773067E+01  0.86445830E+02                                 1.790937                            1.690673      -1.187793       2.325973                    0.995862       3.482705       9.642125       0.497716       1.235281      -0.719273      -0.033168      -0.011828       0.017592       0.039364       0.004542      -0.010119      -0.001512       0.011565      -0.011246      -0.009855      -0.004893       0.014748              1.838854       2.250301      -0.023239      -0.277026       1.488793      -0.087225       1.777468           0.000701
           20              H       1.282842       1.147690      32.183418       0.120798       1.167799 0.87374809E+01  0.87071062E+02                                 1.776616                            1.685520      -1.226149       2.299357                    0.996106       3.510734       9.675804       0.504087       1.219306      -0.722652       0.033233      -0.011800       0.014412       0.038096      -0.004800       0.009036      -0.001761       0.009774      -0.014658      -0.009763      -0.003955       0.013718              1.817408       2.203411      -0.050965       0.230143       1.494167      -0.118651       1.754646           0.000802
           21              H       9.477320       2.654919      29.133272       0.137870       1.142874 0.85279239E+01  0.83949145E+02                                 1.723413                            1.647143      -1.102568       2.376476                    0.997211       3.267785       8.772729       0.521534       1.193028      -0.731094      -0.000045       0.019761      -0.040059       0.044668       0.000314       0.000538      -0.009538      -0.007270       0.035598      -0.009678      -0.006990       0.016668              1.727199       1.637172      -0.007069       0.019003       1.461148      -0.294528       2.083277           0.001703
           22              H       6.815026       4.282585      18.669374       0.120572       1.176630 0.87879227E+01  0.87921619E+02                                 1.803458                            1.704103      -1.254943       2.287484                    0.995508       3.550422       9.885824       0.494037       1.239187      -0.717920      -0.033749       0.017087       0.001620       0.037863      -0.009268       0.000430       0.001853       0.012002      -0.011193      -0.009736      -0.003186       0.012922              1.863141       2.270266      -0.218684       0.137436       1.844711      -0.084657       1.474448           0.000394
           23              H       0.558060       4.518145      18.859097       0.121948       1.181680 0.87182512E+01  0.86694627E+02                                 1.778202                            1.673205      -1.271591       2.278418                    0.995497       3.501228       9.589759       0.511497       1.204205      -0.726052       0.031341       0.021522       0.005805       0.038460       0.010573       0.005416       0.001005       0.007585      -0.015532      -0.010029      -0.005044       0.015073              1.840612       2.221914       0.308470      -0.077835       1.897573      -0.052355       1.402348           0.000581
           24              H       8.987534       0.963493      19.037873       0.121624       1.120202 0.82126593E+01  0.81316215E+02                                 1.781250                            1.673598      -1.359141       2.237645                    0.994288       3.647270      10.320520       0.483686       1.278939      -0.707642       0.003541      -0.039282       0.004526       0.039700      -0.002520      -0.002395      -0.006537      -0.019404      -0.015516      -0.010355      -0.004235       0.014590              1.842222       1.703499      -0.002999       0.011263       2.464228      -0.080744       1.358938           0.000333
           25              H       5.557741       2.151919      13.678226       0.113335       1.024785 0.74074522E+01  0.72488041E+02                                 1.770661                            1.658380      -1.341661       2.243939                    0.992966       3.847558      11.332407       0.449550       1.392293      -0.683102       0.002952       0.022124       0.028072       0.035864       0.002036      -0.001012       0.007027      -0.007029       0.014941      -0.007550      -0.002764       0.010314              1.834575       1.398113      -0.082328      -0.047773       1.932038       0.455498       2.173573           0.000571
           26              H       5.028226       1.484204       9.770683       0.134918       1.105700 0.81332287E+01  0.79139125E+02                                 1.684463                            1.605799      -1.107173       2.372947                    0.997246       3.256402       8.698108       0.529453       1.188914      -0.731557      -0.010583       0.014853      -0.038927       0.042987      -0.001140       0.006446      -0.007481       0.002969       0.030388      -0.009765      -0.005436       0.015200              1.704476       1.342772      -0.100108       0.166081       1.621474      -0.069874       2.149182           0.001358
           27              H       3.115562      16.211125      12.189638       0.133343       1.162190 0.86981183E+01  0.86128243E+02                                 1.749191                            1.667549      -1.132325       2.360647                    0.996751       3.311268       8.942558       0.515968       1.198845      -0.729531       0.010425      -0.041254       0.005115       0.042857      -0.005992      -0.000279      -0.002372      -0.017184      -0.026973      -0.009460      -0.005707       0.015167              1.755080       1.389485      -0.208552       0.043977       2.157476      -0.004994       1.718279           0.001389
           28              H       1.198603       7.656582      14.134289       0.127948       1.168883 0.86817400E+01  0.86499222E+02                                 1.791201                            1.690910      -1.188423       2.325508                    0.995857       3.483905       9.645299       0.497777       1.234996      -0.719330       0.033160       0.011832       0.017570       0.039348       0.004535       0.010141       0.001531       0.011553      -0.011162      -0.009854      -0.004905       0.014759              1.839139       2.250657      -0.023242       0.277037       1.489006       0.087255       1.777755           0.000623
           29              H       7.438004       7.707944      13.940919       0.120688       1.168575 0.87446956E+01  0.87160089E+02                                 1.777226                            1.686064      -1.227339       2.298618                    0.996097       3.512510       9.681341       0.504079       1.219086      -0.722691      -0.033208       0.011795       0.014377       0.038060      -0.004791      -0.009080       0.001781       0.009680      -0.014532      -0.009781      -0.003933       0.013714              1.818058       2.204249      -0.050979      -0.230209       1.494638       0.118730       1.755287          -0.000618
           30              H      -0.756473       6.200715      10.890772       0.137598       1.144947 0.85483408E+01  0.84206592E+02                                 1.725987                            1.649503      -1.103104       2.376020                    0.997195       3.271508       8.787763       0.520938       1.193591      -0.730955       0.000048      -0.019718      -0.039989       0.044586       0.000314      -0.000580       0.009547      -0.007175       0.035494      -0.009626      -0.007017       0.016643              1.729798       1.639749      -0.007082      -0.019037       1.463098       0.295121       2.086547          -0.000592
           31              H       5.292873      13.138219      36.058125       0.120554       1.176729 0.87888490E+01  0.87933345E+02                                 1.803563                            1.704195      -1.254990       2.287443                    0.995507       3.550654       9.886660       0.494023       1.239189      -0.717919      -0.033747       0.017081      -0.001617       0.037859      -0.009269      -0.000434      -0.001851       0.011984      -0.011197      -0.009732      -0.003186       0.012919              1.863259       2.270427      -0.218691      -0.137452       1.844821       0.084667       1.474529           0.000400
           32              H      -0.964093      13.373779      35.868403       0.121923       1.181857 0.87199365E+01  0.86715900E+02                                 1.778396                            1.673377      -1.271747       2.278322                    0.995494       3.501617       9.591191       0.511464       1.204219      -0.726047       0.031341       0.021515      -0.005804       0.038456       0.010572      -0.005412      -0.001004       0.007571      -0.015547      -0.010026      -0.005044       0.015070              1.840822       2.222194       0.308500       0.077851       1.897790       0.052367       1.402484           0.000586
           33              H       7.465381       9.819128      35.689627       0.121643       1.120140 0.82120933E+01  0.81309518E+02                                 1.781216                            1.673565      -1.359193       2.237639                    0.994288       3.647167      10.320287       0.483678       1.278977      -0.707634       0.003542      -0.039283      -0.004525       0.039701      -0.002520       0.002395       0.006535      -0.019409      -0.015496      -0.010354      -0.004234       0.014588              1.842191       1.703464      -0.002997      -0.011263       2.464191       0.080743       1.358917           0.000334
           34              H       4.035587      11.007554       4.564273       0.113319       1.025014 0.74095652E+01  0.72514130E+02                                 1.770920                            1.658609      -1.342152       2.243681                    0.992961       3.848223      11.334912       0.449520       1.392280      -0.683101       0.002937       0.022119      -0.028086       0.035870       0.002034       0.001007      -0.007026      -0.007030       0.014952      -0.007546      -0.002768       0.010314              1.834855       1.398296      -0.082360       0.047780       1.932367      -0.455578       2.173903           0.000550
           35              H       3.506073      10.339839       8.471817       0.134932       1.105286 0.81291799E+01  0.79088161E+02                                 1.683921                            1.605309      -1.106360       2.373360                    0.997255       3.255478       8.694386       0.529590       1.188781      -0.731593      -0.010587       0.014841       0.038936       0.042993      -0.001148      -0.006451       0.007495       0.002952       0.030383      -0.009766      -0.005445       0.015212              1.703914       1.342404      -0.100052      -0.166012       1.620916       0.069875       2.148424           0.001415
           36              H       4.637716       7.355490       6.052861       0.133324       1.162147 0.86977675E+01  0.86124373E+02                                 1.749190                            1.667551      -1.131968       2.360800                    0.996754       3.311272       8.942708       0.515948       1.198897      -0.729519       0.010427      -0.041241      -0.005099       0.042843      -0.005996       0.000279       0.002368      -0.017176      -0.026945      -0.009451      -0.005711       0.015161              1.755083       1.389489      -0.208549      -0.043972       2.157472       0.004977       1.718286           0.001379
           37              H      -0.323551      16.512216       4.108211       0.128074       1.168391 0.86772822E+01  0.86445545E+02                                 1.790935                            1.690672      -1.187786       2.325977                    0.995862       3.482702       9.642121       0.497715       1.235282      -0.719273       0.033168       0.011828      -0.017591       0.039364       0.004542      -0.010119      -0.001512       0.011566      -0.011245      -0.009855      -0.004893       0.014748              1.838853       2.250300      -0.023240      -0.277025       1.488792      -0.087225       1.777466           0.000706
           38              H       5.915851      16.563579       4.301582       0.120799       1.167793 0.87374510E+01  0.87070904E+02                                 1.776631                            1.685534      -1.226123       2.299371                    0.996106       3.510734       9.675890       0.504076       1.219330      -0.722646      -0.033233       0.011800      -0.014411       0.038097      -0.004799       0.009035      -0.001762       0.009777      -0.014658      -0.009762      -0.003956       0.013718              1.817423       2.203429      -0.050965       0.230144       1.494179      -0.118652       1.754661           0.000804
           39              H      -2.278627      15.056350       7.351728       0.137861       1.142862 0.85278116E+01  0.83947819E+02                                 1.723410                            1.647139      -1.102523       2.376501                    0.997211       3.267767       8.772688       0.521531       1.193038      -0.731092       0.000043      -0.019761       0.040060       0.044669       0.000315       0.000537      -0.009539      -0.007266       0.035598      -0.009676      -0.006992       0.016668              1.727196       1.637168      -0.007069       0.019003       1.461146      -0.294528       2.083274           0.001723
           40              H       0.383667      13.428684      17.815625       0.120572       1.176626 0.87878652E+01  0.87920694E+02                                 1.803435                            1.704083      -1.254944       2.287483                    0.995508       3.550400       9.885667       0.494048       1.239165      -0.717925       0.033749      -0.017087      -0.001619       0.037863      -0.009268       0.000430       0.001853       0.012002      -0.011192      -0.009736      -0.003186       0.012922              1.863117       2.270233      -0.218681       0.137432       1.844685      -0.084654       1.474431           0.000395
           41              H       6.640633      13.193124      17.625903       0.121948       1.181666 0.87181091E+01  0.86692663E+02                                 1.778171                            1.673178      -1.271580       2.278423                    0.995497       3.501194       9.589564       0.511508       1.204185      -0.726057      -0.031342      -0.021522      -0.005804       0.038460       0.010573       0.005416       0.001005       0.007585      -0.015532      -0.010029      -0.005044       0.015073              1.840579       2.221872       0.308464      -0.077833       1.897538      -0.052353       1.402326           0.000582
           42              H      -1.788841      16.747776      17.447127       0.121624       1.120201 0.82126326E+01  0.81315770E+02                                 1.781238                            1.673587      -1.359130       2.237650                    0.994289       3.647253      10.320413       0.483691       1.278926      -0.707645      -0.003542       0.039281      -0.004525       0.039700      -0.002520      -0.002394      -0.006537      -0.019403      -0.015516      -0.010354      -0.004235       0.014589              1.842209       1.703485      -0.003000       0.011263       2.464211      -0.080743       1.358930           0.000331
           43              H       1.640952      15.559350      22.806773       0.113336       1.024791 0.74075087E+01  0.72488749E+02                                 1.770669                            1.658387      -1.341672       2.243933                    0.992966       3.847576      11.332481       0.449549       1.392294      -0.683101      -0.002952      -0.022125      -0.028071       0.035864       0.002037      -0.001013       0.007028      -0.007029       0.014937      -0.007550      -0.002763       0.010314              1.834583       1.398120      -0.082329      -0.047774       1.932048       0.455501       2.173582           0.000573
           44              H       2.170467      16.227065      26.714317       0.134918       1.105707 0.81333080E+01  0.79140278E+02                                 1.684488                            1.605821      -1.107164       2.372952                    0.997247       3.256419       8.698242       0.529441       1.188936      -0.731552       0.010583      -0.014854       0.038926       0.042987      -0.001140       0.006446      -0.007481       0.002967       0.030386      -0.009764      -0.005436       0.015200              1.704502       1.342790      -0.100110       0.166084       1.621500      -0.069875       2.149217           0.001344
           45              H       4.083131       1.500144      24.295362       0.133343       1.162245 0.86986895E+01  0.86135796E+02                                 1.749289                            1.667638      -1.132364       2.360626                    0.996751       3.311362       8.943074       0.515935       1.198895      -0.729519      -0.010425       0.041253      -0.005114       0.042856      -0.005993      -0.000280      -0.002371      -0.017183      -0.026977      -0.009461      -0.005707       0.015168              1.755180       1.389553      -0.208568       0.043981       2.157604      -0.004992       1.718384           0.001375
           46              H       6.000090      10.054687      22.350711       0.127949       1.168884 0.86817933E+01  0.86500185E+02                                 1.791230                            1.690938      -1.188409       2.325516                    0.995857       3.483927       9.645493       0.497762       1.235029      -0.719323      -0.033161      -0.011832      -0.017570       0.039349       0.004535       0.010140       0.001531       0.011555      -0.011161      -0.009853      -0.004907       0.014759              1.839170       2.250696      -0.023245       0.277038       1.489029       0.087258       1.777784           0.000616
           47              H      -0.239311      10.003325      22.544082       0.120682       1.168579 0.87447455E+01  0.87160821E+02                                 1.777244                            1.686079      -1.227301       2.298637                    0.996098       3.512510       9.681394       0.504071       1.219102      -0.722688       0.033209      -0.011794      -0.014376       0.038060      -0.004791      -0.009079       0.001781       0.009684      -0.014532      -0.009779      -0.003935       0.013714              1.818077       2.204276      -0.050980      -0.230213       1.494652       0.118732       1.755302          -0.000624
           48              H       7.955166      11.510554      25.594228       0.137599       1.144832 0.85472318E+01  0.84192792E+02                                 1.725867                            1.649394      -1.102919       2.376118                    0.997197       3.271304       8.787016       0.520957       1.193588      -0.730957      -0.000042       0.019718       0.039991       0.044588       0.000316      -0.000575       0.009549      -0.007164       0.035492      -0.009621      -0.007022       0.016643              1.729677       1.639632      -0.007081      -0.019035       1.463008       0.295091       2.086392          -0.000601
           49              H       3.991884       6.333550      34.164554       0.108103       0.954669 0.70713093E+01  0.68343884E+02                                 1.691848                            1.620242      -1.149151       2.325788                    0.994389       3.798020      11.087520       0.455214       1.392166      -0.683677      -0.018217       0.033757      -0.002234       0.038424       0.002355      -0.001218       0.003398       0.004245      -0.019380      -0.008061       0.001654       0.006407              1.743199       2.158493      -0.366744       0.071275       1.665664      -0.036949       1.405440           0.001655
           50              H       5.028191       5.649895      35.113164       0.117284       1.015751 0.79108690E+01  0.78536939E+02                                 1.753909                            1.706629      -1.243224       2.283123                    0.993794       3.851583      11.350277       0.446859       1.380656      -0.685935       0.017652       0.009540       0.032120       0.037872       0.003005      -0.000900      -0.005948      -0.012436       0.019749      -0.010212      -0.001073       0.011284              1.779864       1.590101      -0.059222       0.205449       1.582684      -0.090982       2.166808           0.021139
           51              H       5.816993       7.419251      34.237524       0.186435       0.876185 0.59780483E+01  0.54740658E+02                                 1.546681                            1.451629      -0.933466       2.473793                    0.998867       3.093411       8.451979       0.506025       1.321853      -0.700958      -0.005130       0.014774       0.012172       0.019818       0.006158      -0.004282       0.000281      -0.001434      -0.009276      -0.007530      -0.000871       0.008401              1.611162       1.275903       0.121650       0.084251       2.042511       0.499671       1.515071          -0.001047
           52              H       5.573706       6.838321      32.800015       0.157016       1.014159 0.75033010E+01  0.71603214E+02                                 1.603631                            1.548855      -0.895566       2.468563                    0.998968       3.150578       8.353101       0.535335       1.198947      -0.729510      -0.010969      -0.000742      -0.011599       0.015982       0.002790      -0.001165      -0.002042       0.004831       0.008542      -0.005358       0.000757       0.004601              1.614232       1.367220      -0.043218       0.229871       1.359344      -0.218642       2.116134           0.002175
           53              H       6.612782       6.156437      33.755922       0.146099       0.998403 0.72939825E+01  0.68701779E+02                                 1.548293                            1.496299      -0.825781       2.491302                    0.999517       3.093278       7.989672       0.564936       1.151074      -0.741413       0.005857      -0.011728       0.005961       0.014401      -0.002204      -0.002088      -0.005363       0.003056      -0.015120      -0.008839       0.003543       0.005296              1.574214       1.975329      -0.310484       0.056513       1.519796       0.010424       1.227519          -0.000476
           54              H       6.478773       4.171004      32.927712       0.119873       1.073345 0.85248825E+01  0.84315775E+02                                 1.692167                            1.676350      -0.686577       2.552694                    0.999745       3.336141       9.119350       0.500972       1.236153      -0.721160       0.027175       0.014720      -0.018304       0.035919       0.002297      -0.005776      -0.009577       0.009518      -0.001720      -0.012519       0.000284       0.012235              1.693554       1.885945       0.162098      -0.256360       1.644841      -0.052793       1.549876           0.005611
           55              H       5.593019       2.876310      32.858391       0.119411       1.119308 0.85039037E+01  0.84829932E+02                                 1.787628                            1.706327      -0.983608       2.407453                    0.997083       3.598065      10.177410       0.478231       1.283918      -0.707844      -0.004972      -0.031466      -0.018734       0.036957       0.002944       0.008269       0.002931      -0.009915      -0.022830      -0.013286       0.002032       0.011254              1.836077       1.621036      -0.027282       0.009220       2.057005       0.503002       1.830189           0.003816
           56              H       7.030546       2.700969      34.788447       0.167412       0.899678 0.61156459E+01  0.56278789E+02                                 1.557990                            1.455332      -0.927281       2.458303                    0.998861       3.226141       8.815325       0.512496       1.298713      -0.704577       0.016672      -0.008509      -0.002453       0.018878      -0.001887      -0.001374      -0.000523       0.006552       0.004582      -0.004667       0.000968       0.003700              1.640564       1.998302      -0.556538       0.020963       1.649449       0.029020       1.273942           0.003874
           57              H       5.552846       2.800152      35.302886       0.152036       0.956342 0.69917386E+01  0.65034589E+02                                 1.491742                            1.455736      -0.798019       2.504067                    0.999886       3.020720       7.704149       0.579343       1.136610      -0.745217      -0.009254      -0.005187       0.007446       0.012961       0.004160      -0.001491      -0.000826       0.002083       0.012395      -0.006361       0.001244       0.005117              1.515815       1.781103       0.216521      -0.174419       1.427457      -0.176565       1.338886          -0.000318
           58              H       6.483308       4.061194      35.346668       0.162393       0.886426 0.63702769E+01  0.59432984E+02                                 1.558537                            1.498186      -1.093682       2.377911                    0.997403       3.362968       9.360183       0.496858       1.321308      -0.699065       0.006135       0.015369       0.009284       0.018975       0.002194       0.000240      -0.002151      -0.005829       0.008650      -0.005199       0.000611       0.004588              1.594446       1.422399       0.102266       0.212011       1.886279       0.342014       1.474658           0.000073
           59              H       3.425042       2.784211      33.540661       0.110846       1.091839 0.85267377E+01  0.84343503E+02                                 1.708608                            1.673187      -0.686092       2.547415                    0.999707       3.375975       9.230462       0.502921       1.231225      -0.721840      -0.008359      -0.032814      -0.019422       0.039036      -0.000154      -0.004745       0.006435      -0.009537      -0.023078      -0.011761       0.000651       0.011109              1.732111       1.647047       0.039523       0.000336       2.006973       0.308794       1.542314          -0.000009
           60              H       3.400750       3.598930      34.868715       0.112265       1.059279 0.84018041E+01  0.83419027E+02                                 1.710036                            1.687976      -0.857529       2.460458                    0.997805       3.562510       9.998417       0.485090       1.271719      -0.710724      -0.009925       0.000254       0.036179       0.037516       0.003923       0.003120       0.001044       0.004434       0.036734      -0.010649      -0.002326       0.012975              1.720092       1.658759       0.031165      -0.040084       1.428631      -0.011665       2.072887           0.019646
           61              H       1.235656       3.579447      33.894565       0.164703       0.978590 0.70396054E+01  0.67156533E+02                                 1.659232                            1.571080      -0.955899       2.444121                    0.997748       3.320592       9.263361       0.488300       1.314860      -0.701820      -0.013020      -0.010343       0.005026       0.017371       0.000929      -0.001097      -0.006033       0.008916      -0.024825      -0.011537       0.002629       0.008908              1.726470       1.932729       0.523635      -0.261123       1.763162      -0.182068       1.483520          -0.000662
           62              H       1.788675       4.277271      32.602996       0.161790       0.997482 0.74889919E+01  0.72123669E+02                                 1.649076                            1.598956      -0.826367       2.504334                    0.999541       3.226438       8.868025       0.496788       1.280209      -0.710771       0.000336       0.001800      -0.018004       0.018097      -0.005883       0.001527      -0.001595       0.003898       0.016887      -0.009023       0.002065       0.006958              1.659121       1.411692       0.072737       0.065951       1.369998      -0.015295       2.195673           0.000946
           63              H       1.746304       5.060110      33.960238       0.157957       0.985585 0.73500127E+01  0.70570519E+02                                 1.641807                            1.588221      -0.832974       2.497097                    0.999421       3.271421       9.026400       0.495685       1.286959      -0.708670      -0.001198       0.015993       0.006416       0.017273      -0.003658       0.005013       0.004339       0.000363      -0.012150      -0.009568       0.003777       0.005791              1.664382       1.437603      -0.047157      -0.094092       2.025768       0.345656       1.529774          -0.000105
           64              H       4.728963       2.522085      15.922054       0.108103       0.954753 0.70721468E+01  0.68354224E+02                                 1.691960                            1.620346      -1.149344       2.325685                    0.994387       3.798285      11.088593       0.455194       1.392180      -0.683673       0.018212      -0.033753      -0.002234       0.038418       0.002351       0.001219      -0.003397       0.004249      -0.019365      -0.008057       0.001654       0.006403              1.743313       2.158660      -0.366770      -0.071282       1.665758       0.036953       1.405521           0.001658
           65              H       3.692655       3.205740      16.870664       0.117362       1.015664 0.79100732E+01  0.78527627E+02                                 1.753861                            1.706585      -1.243481       2.283041                    0.993793       3.851385      11.349858       0.446846       1.380723      -0.685922      -0.017654      -0.009543       0.032120       0.037874       0.003006       0.000901       0.005951      -0.012425       0.019764      -0.010210      -0.001078       0.011288              1.779810       1.590063      -0.059227      -0.205442       1.582639       0.090995       2.166728           0.021180
           66              H       2.903854       1.436384      15.995024       0.186421       0.876238 0.59785075E+01  0.54745720E+02                                 1.546715                            1.451663      -0.933449       2.473785                    0.998867       3.093501       8.452193       0.506033       1.321814      -0.700965       0.005125      -0.014771       0.012170       0.019812       0.006160       0.004284      -0.000282      -0.001436      -0.009279      -0.007534      -0.000870       0.008403              1.611193       1.275931       0.121660      -0.084256       2.042545      -0.499681       1.515104          -0.001053
           67              H       3.147141       2.017314      14.557515       0.157033       1.014119 0.75029259E+01  0.71598636E+02                                 1.603577                            1.548807      -0.895555       2.468577                    0.998969       3.150493       8.352778       0.535349       1.198934      -0.729513       0.010956       0.000752      -0.011601       0.015974       0.002794       0.001172       0.002039       0.004834       0.008529      -0.005358       0.000753       0.004605              1.614174       1.367174      -0.043212      -0.229848       1.359291       0.218621       2.116057           0.002171
           68              H       2.108065       2.699197      15.513422       0.146149       0.998180 0.72919032E+01  0.68677277E+02                                 1.548071                            1.496094      -0.825716       2.491376                    0.999517       3.092849       7.988270       0.564970       1.151087      -0.741411      -0.005872       0.011734       0.005952       0.014408      -0.002210       0.002093       0.005363       0.003076      -0.015113      -0.008843       0.003541       0.005302              1.573983       1.975011      -0.310426      -0.056494       1.519572      -0.010422       1.227365          -0.000480
           69              H       2.242073       4.684631      14.685213       0.119963       1.073046 0.85219256E+01  0.84279904E+02                                 1.691915                            1.676111      -0.686676       2.552715                    0.999745       3.335639       9.117861       0.500981       1.236229      -0.721143      -0.027194      -0.014671      -0.018333       0.035929       0.002301       0.005787       0.009572       0.009516      -0.001740      -0.012515       0.000273       0.012243              1.693300       1.885651       0.162012       0.256330       1.644561       0.052773       1.549687           0.005634
           70              H       3.127827       5.979324      14.615891       0.119721       1.117693 0.84885062E+01  0.84638721E+02                                 1.786052                            1.704907      -0.982895       2.408052                    0.997091       3.595023      10.166837       0.478373       1.284108      -0.707812       0.004970       0.031522      -0.018790       0.037033       0.002987      -0.008290      -0.002957      -0.009936      -0.022856      -0.013312       0.002000       0.011313              1.834415       1.619670      -0.027203      -0.009216       2.055071      -0.502311       1.828505           0.003828
           71              H       1.690300       6.154666      16.545948       0.167525       0.899320 0.61126444E+01  0.56244831E+02                                 1.557664                            1.455045      -0.927276       2.458422                    0.998861       3.225369       8.813008       0.512504       1.298839      -0.704552      -0.016681       0.008538      -0.002459       0.018900      -0.001886       0.001373       0.000519       0.006548       0.004588      -0.004665       0.000967       0.003698              1.640206       1.997804      -0.556369      -0.020929       1.649117      -0.029032       1.273698           0.003887
           72              H       3.168000       6.055483      17.060386       0.152058       0.956097 0.69892941E+01  0.65005472E+02                                 1.491430                            1.455437      -0.797634       2.504281                    0.999887       3.020201       7.702178       0.579435       1.136541      -0.745236       0.009248       0.005223       0.007448       0.012972       0.004170       0.001489       0.000828       0.002073       0.012391      -0.006369       0.001251       0.005118              1.515494       1.780690       0.216474       0.174373       1.427185       0.176512       1.338607          -0.000312
           73              H       2.237539       4.794441      17.104168       0.162323       0.886595 0.63716887E+01  0.59448431E+02                                 1.558618                            1.498259      -1.093456       2.377958                    0.997404       3.363157       9.360365       0.496901       1.321145      -0.699099      -0.006146      -0.015356       0.009286       0.018968       0.002195      -0.000243       0.002147      -0.005846       0.008657      -0.005207       0.000619       0.004588              1.594527       1.422460       0.102270      -0.212026       1.886391      -0.342047       1.474731           0.000074
           74              H       5.295804       6.071423      15.298160       0.111077       1.090691 0.85150568E+01  0.84198695E+02                                 1.707428                            1.672063      -0.685969       2.547672                    0.999711       3.373750       9.222632       0.503082       1.231258      -0.721839       0.008376       0.032866      -0.019467       0.039106      -0.000170       0.004760      -0.006448      -0.009572      -0.023059      -0.011770       0.000634       0.011136              1.730898       1.645882       0.039461      -0.000344       2.005493      -0.308502       1.541320          -0.000117
           75              H       5.320096       5.256705      16.626215       0.112322       1.059230 0.84012125E+01  0.83410935E+02                                 1.709914                            1.687861      -0.857610       2.460436                    0.997806       3.562226       9.997194       0.485135       1.271635      -0.710742       0.009949      -0.000209       0.036165       0.037509       0.003930      -0.003117      -0.001038       0.004416       0.036746      -0.010653      -0.002323       0.012976              1.719966       1.658641       0.031166       0.040068       1.428541       0.011708       2.072715           0.019693
           76              H       7.485191       5.276187      15.652065       0.164792       0.978285 0.70369511E+01  0.67125858E+02                                 1.659008                            1.570882      -0.955846       2.444230                    0.997750       3.320016       9.261824       0.488278       1.315025      -0.701787       0.013032       0.010370       0.004991       0.017386       0.000926       0.001100       0.006028       0.008912      -0.024832      -0.011534       0.002628       0.008907              1.726227       1.932416       0.523546       0.261039       1.762956       0.182014       1.483307          -0.000641
           77              H       6.932171       4.578363      14.360496       0.161915       0.996956 0.74840250E+01  0.72064956E+02                                 1.648628                            1.598534      -0.826271       2.504507                    0.999543       3.225498       8.865204       0.496795       1.280382      -0.710736      -0.000314      -0.001745      -0.018040       0.018127      -0.005885      -0.001533       0.001584       0.003891       0.016908      -0.009027       0.002066       0.006961              1.658667       1.411320       0.072712      -0.065929       1.369658       0.015254       2.195024           0.000976
           78              H       6.974543       3.795525      15.717738       0.157838       0.985993 0.73536725E+01  0.70612554E+02                                 1.642048                            1.588441      -0.832963       2.496975                    0.999420       3.272086       9.027886       0.495746       1.286677      -0.708728       0.001212      -0.015967       0.006401       0.017245      -0.003661      -0.005016      -0.004342       0.000364      -0.012159      -0.009574       0.003780       0.005795              1.664628       1.437793      -0.047162       0.094109       2.026109      -0.345738       1.529981          -0.000110
           79              H       3.206809      11.377719       2.320446       0.108103       0.954668 0.70712990E+01  0.68343762E+02                                 1.691848                            1.620241      -1.149149       2.325789                    0.994389       3.798017      11.087510       0.455214       1.392166      -0.683676       0.018217      -0.033757       0.002234       0.038424       0.002355      -0.001219       0.003398       0.004245      -0.019380      -0.008061       0.001654       0.006407              1.743198       2.158493      -0.366744       0.071276       1.665663      -0.036949       1.405440           0.001653
           80              H       2.170502      12.061374       1.371836       0.117284       1.015751 0.79108641E+01  0.78536877E+02                                 1.753909                            1.706629      -1.243225       2.283123                    0.993794       3.851582      11.350273       0.446859       1.380656      -0.685935      -0.017652      -0.009540      -0.032120       0.037872       0.003005      -0.000900      -0.005948      -0.012436       0.019749      -0.010212      -0.001073       0.011284              1.779864       1.590101      -0.059222       0.205449       1.582683      -0.090981       2.166807           0.021139
           81              H       1.381700      10.292018       2.247476       0.186436       0.876189 0.59780825E+01  0.54741040E+02                                 1.546683                            1.451631      -0.933475       2.473788                    0.998867       3.093419       8.452001       0.506026       1.321850      -0.700958       0.005130      -0.014774      -0.012173       0.019818       0.006158      -0.004282       0.000280      -0.001433      -0.009276      -0.007530      -0.000871       0.008401              1.611164       1.275905       0.121650       0.084251       2.042515       0.499671       1.515072          -0.001055
           82              H       1.624987      10.872948       3.684985       0.157023       1.014146 0.75031683E+01  0.71601546E+02                                 1.603606                            1.548832      -0.895561       2.468565                    0.998968       3.150558       8.352992       0.535344       1.198934      -0.729513       0.010969       0.000743       0.011599       0.015982       0.002790      -0.001165      -0.002042       0.004831       0.008542      -0.005358       0.000757       0.004602              1.614207       1.367201      -0.043217       0.229866       1.359325      -0.218636       2.116095           0.002163
           83              H       0.585911      11.554832       2.729078       0.146101       0.998403 0.72939853E+01  0.68701812E+02                                 1.548293                            1.496299      -0.825791       2.491297                    0.999517       3.093279       7.989675       0.564937       1.151073      -0.741413      -0.005856       0.011729      -0.005961       0.014401      -0.002204      -0.002088      -0.005363       0.003056      -0.015120      -0.008839       0.003543       0.005296              1.574214       1.975327      -0.310483       0.056512       1.519795       0.010425       1.227518          -0.000485
           84              H       0.719920      13.540265       3.557288       0.119873       1.073349 0.85249274E+01  0.84316333E+02                                 1.692172                            1.676354      -0.686576       2.552693                    0.999745       3.336149       9.119379       0.500972       1.236152      -0.721160      -0.027174      -0.014719       0.018304       0.035918       0.002297      -0.005776      -0.009577       0.009518      -0.001720      -0.012518       0.000284       0.012235              1.693558       1.885950       0.162099      -0.256361       1.644845      -0.052793       1.549880           0.005609
           85              H       1.605674      14.834959       3.626609       0.119410       1.119305 0.85038778E+01  0.84829621E+02                                 1.787626                            1.706325      -0.983604       2.407456                    0.997083       3.598062      10.177403       0.478231       1.283920      -0.707844       0.004972       0.031466       0.018734       0.036957       0.002944       0.008269       0.002931      -0.009915      -0.022830      -0.013286       0.002031       0.011254              1.836075       1.621035      -0.027282       0.009220       2.057004       0.503001       1.830187           0.003818
           86              H       0.168147      15.010300       1.696553       0.167411       0.899680 0.61156616E+01  0.56278974E+02                                 1.557993                            1.455334      -0.927283       2.458302                    0.998861       3.226146       8.815344       0.512495       1.298714      -0.704576      -0.016672       0.008509       0.002453       0.018878      -0.001887      -0.001374      -0.000523       0.006552       0.004582      -0.004668       0.000968       0.003700              1.640567       1.998306      -0.556540       0.020963       1.649452       0.029020       1.273944           0.003874
           87              H       1.645847      14.911117       1.182114       0.152035       0.956342 0.69917366E+01  0.65034554E+02                                 1.491741                            1.455735      -0.798019       2.504067                    0.999886       3.020720       7.704144       0.579343       1.136609      -0.745217       0.009254       0.005187      -0.007446       0.012961       0.004160      -0.001491      -0.000826       0.002084       0.012395      -0.006361       0.001244       0.005117              1.515814       1.781101       0.216521      -0.174419       1.427456      -0.176565       1.338885          -0.000315
           88              H       0.715385      13.650075       1.138332       0.162392       0.886426 0.63702708E+01  0.59432914E+02                                 1.558537                            1.498185      -1.093678       2.377913                    0.997403       3.362967       9.360180       0.496858       1.321309      -0.699065      -0.006135      -0.015369      -0.009284       0.018975       0.002194       0.000240      -0.002151      -0.005829       0.008651      -0.005199       0.000611       0.004588              1.594445       1.422399       0.102265       0.212011       1.886279       0.342014       1.474658           0.000073
           89              H       3.773651      14.927058       2.944339       0.110845       1.091835 0.85266964E+01  0.84342978E+02                                 1.708603                            1.673182      -0.686086       2.547418                    0.999707       3.375970       9.230437       0.502922       1.231224      -0.721840       0.008359       0.032813       0.019423       0.039036      -0.000154      -0.004745       0.006436      -0.009537      -0.023077      -0.011761       0.000651       0.011109              1.732106       1.647042       0.039523       0.000336       2.006967       0.308793       1.542309          -0.000007
           90              H       3.797943      14.112339       1.616286       0.112264       1.059277 0.84017889E+01  0.83418837E+02                                 1.710034                            1.687974      -0.857529       2.460458                    0.997805       3.562508       9.998409       0.485090       1.271719      -0.710724       0.009925      -0.000254      -0.036179       0.037516       0.003923       0.003120       0.001044       0.004434       0.036734      -0.010649      -0.002326       0.012975              1.720091       1.658758       0.031165      -0.040084       1.428630      -0.011666       2.072885           0.019647
           91              H       5.963037      14.131822       2.590435       0.164702       0.978593 0.70396258E+01  0.67156782E+02                                 1.659235                            1.571082      -0.955902       2.444119                    0.997748       3.320599       9.263387       0.488299       1.314860      -0.701820       0.013019       0.010343      -0.005026       0.017371       0.000929      -0.001098      -0.006033       0.008916      -0.024825      -0.011537       0.002629       0.008908              1.726474       1.932733       0.523637      -0.261123       1.763166      -0.182068       1.483522          -0.000663
           92              H       5.410018      13.433998       3.882004       0.161790       0.997483 0.74890048E+01  0.72123840E+02                                 1.649079                            1.598958      -0.826369       2.504333                    0.999541       3.226442       8.868045       0.496787       1.280211      -0.710770      -0.000337      -0.001800       0.018004       0.018097      -0.005883       0.001527      -0.001595       0.003898       0.016886      -0.009023       0.002065       0.006958              1.659123       1.411694       0.072737       0.065951       1.370000      -0.015295       2.195677           0.000942
           93              H       5.452389      12.651159       2.524762       0.157957       0.985586 0.73500240E+01  0.70570663E+02                                 1.641809                            1.588222      -0.832976       2.497096                    0.999421       3.271425       9.026417       0.495685       1.286960      -0.708670       0.001198      -0.015993      -0.006416       0.017273      -0.003658       0.005013       0.004339       0.000363      -0.012150      -0.009568       0.003777       0.005791              1.664384       1.437604      -0.047157      -0.094092       2.025772       0.345656       1.529775          -0.000111
           94              H       2.469730      15.189184      20.562946       0.108102       0.954767 0.70722882E+01  0.68355957E+02                                 1.691978                            1.620362      -1.149367       2.325672                    0.994387       3.798330      11.088767       0.455192       1.392180      -0.683672      -0.018211       0.033752       0.002234       0.038417       0.002352       0.001220      -0.003398       0.004248      -0.019363      -0.008057       0.001654       0.006403              1.743332       2.158686      -0.366776      -0.071283       1.665775       0.036954       1.405535           0.001659
           95              H       3.506038      14.505529      19.614336       0.117361       1.015667 0.79101029E+01  0.78528000E+02                                 1.753865                            1.706589      -1.243486       2.283038                    0.993793       3.851393      11.349889       0.446845       1.380724      -0.685922       0.017654       0.009543      -0.032120       0.037874       0.003006       0.000901       0.005951      -0.012425       0.019764      -0.010209      -0.001078       0.011288              1.779814       1.590066      -0.059228      -0.205442       1.582642       0.090996       2.166734           0.021178
           96              H       4.294839      16.274885      20.489976       0.186419       0.876237 0.59785054E+01  0.54745775E+02                                 1.546725                            1.451671      -0.933445       2.473787                    0.998867       3.093510       8.452263       0.506026       1.321829      -0.700962      -0.005124       0.014771      -0.012170       0.019813       0.006160       0.004283      -0.000282      -0.001436      -0.009280      -0.007534      -0.000870       0.008403              1.611204       1.275937       0.121661      -0.084257       2.042559      -0.499688       1.515115          -0.001051
           97              H       4.051552      15.693955      21.927485       0.157026       1.014148 0.75032283E+01  0.71602556E+02                                 1.603642                            1.548866      -0.895558       2.468576                    0.998968       3.150547       8.353101       0.535322       1.198977      -0.729503      -0.010956      -0.000752       0.011601       0.015974       0.002794       0.001171       0.002038       0.004833       0.008530      -0.005357       0.000754       0.004604              1.614240       1.367224      -0.043214      -0.229864       1.359341       0.218636       2.116155           0.002172
           98              H       5.090628      15.012072      20.971578       0.146145       0.998191 0.72920166E+01  0.68678736E+02                                 1.548096                            1.496117      -0.825718       2.491376                    0.999517       3.092870       7.988394       0.564959       1.151104      -0.741407       0.005872      -0.011734      -0.005952       0.014408      -0.002210       0.002092       0.005363       0.003076      -0.015114      -0.008843       0.003541       0.005302              1.574009       1.975050      -0.310435      -0.056497       1.519597      -0.010421       1.227382          -0.000477
           99              H       4.956620      13.026638      21.799788       0.119964       1.073041 0.85218794E+01  0.84279370E+02                                 1.691912                            1.676109      -0.686677       2.552715                    0.999745       3.335636       9.117862       0.500979       1.236233      -0.721143       0.027194       0.014671       0.018334       0.035929       0.002301       0.005787       0.009572       0.009516      -0.001740      -0.012515       0.000273       0.012242              1.693297       1.885647       0.162011       0.256329       1.644559       0.052773       1.549685           0.005635
          100              H       4.070866      11.731945      21.869109       0.119719       1.117683 0.84884064E+01  0.84637506E+02                                 1.786045                            1.704901      -0.982888       2.408057                    0.997091       3.595008      10.166793       0.478372       1.284113      -0.707811      -0.004970      -0.031523       0.018791       0.037034       0.002987      -0.008290      -0.002957      -0.009936      -0.022857      -0.013313       0.001999       0.011313              1.834407       1.619664      -0.027203      -0.009215       2.055062      -0.502308       1.828496           0.003829
          101              H       5.508393      11.556603      19.939052       0.167524       0.899322 0.61126601E+01  0.56245001E+02                                 1.557665                            1.455046      -0.927280       2.458420                    0.998861       3.225372       8.813013       0.512505       1.298837      -0.704553       0.016681      -0.008538       0.002459       0.018900      -0.001886       0.001373       0.000519       0.006548       0.004587      -0.004665       0.000967       0.003698              1.640207       1.997805      -0.556371      -0.020929       1.649119      -0.029031       1.273698           0.003888
          102              H       4.030693      11.655786      19.424614       0.152057       0.956096 0.69892845E+01  0.65005304E+02                                 1.491424                            1.455432      -0.797636       2.504279                    0.999887       3.020198       7.702144       0.579439       1.136533      -0.745238      -0.009248      -0.005223      -0.007448       0.012972       0.004171       0.001489       0.000828       0.002073       0.012392      -0.006370       0.001251       0.005119              1.515488       1.780682       0.216473       0.174372       1.427179       0.176512       1.338602          -0.000312
          103              H       4.961154      12.916828      19.380832       0.162322       0.886592 0.63716600E+01  0.59448073E+02                                 1.558613                            1.498254      -1.093447       2.377963                    0.997404       3.363145       9.360312       0.496903       1.321142      -0.699099       0.006146       0.015356      -0.009286       0.018969       0.002195      -0.000243       0.002147      -0.005846       0.008657      -0.005208       0.000620       0.004588              1.594521       1.422455       0.102269      -0.212024       1.886385      -0.342044       1.474725           0.000074
          104              H       1.902889      11.639846      21.186839       0.111070       1.090690 0.85150481E+01  0.84198607E+02                                 1.707431                            1.672066      -0.685970       2.547673                    0.999711       3.373748       9.222633       0.503080       1.231263      -0.721838      -0.008376      -0.032866       0.019467       0.039106      -0.000170       0.004760      -0.006449      -0.009572      -0.023058      -0.011770       0.000634       0.011137              1.730901       1.645884       0.039461      -0.000344       2.005499      -0.308502       1.541321          -0.000115
          105              H       1.878597      12.454564      19.858785       0.112321       1.059234 0.84012534E+01  0.83411414E+02                                 1.709916                            1.687863      -0.857611       2.460434                    0.997806       3.562230       9.997198       0.485136       1.271632      -0.710743      -0.009950       0.000209      -0.036165       0.037509       0.003930      -0.003117      -0.001039       0.004415       0.036746      -0.010653      -0.002323       0.012976              1.719967       1.658643       0.031166       0.040068       1.428542       0.011708       2.072717           0.019693
          106              H      -0.286498      12.435082      20.832935       0.164791       0.978285 0.70369499E+01  0.67125849E+02                                 1.659009                            1.570883      -0.955847       2.444230                    0.997750       3.320016       9.261827       0.488277       1.315026      -0.701787      -0.013032      -0.010371      -0.004991       0.017386       0.000926       0.001100       0.006028       0.008912      -0.024832      -0.011535       0.002628       0.008907              1.726228       1.932418       0.523548       0.261040       1.762959       0.182015       1.483308          -0.000639
          107              H       0.266522      13.132906      22.124504       0.161909       0.996965 0.74841106E+01  0.72066064E+02                                 1.648646                            1.598550      -0.826281       2.504502                    0.999543       3.225518       8.865308       0.496789       1.280394      -0.710733       0.000313       0.001745       0.018040       0.018127      -0.005885      -0.001533       0.001585       0.003891       0.016908      -0.009027       0.002066       0.006961              1.658685       1.411334       0.072713      -0.065930       1.369672       0.015254       2.195050           0.000979
          108              H       0.224150      13.915744      20.767262       0.157837       0.986002 0.73537549E+01  0.70613551E+02                                 1.642058                            1.588450      -0.832971       2.496969                    0.999420       3.272104       9.027952       0.495744       1.286677      -0.708728      -0.001213       0.015966      -0.006400       0.017244      -0.003661      -0.005016      -0.004343       0.000365      -0.012158      -0.009575       0.003780       0.005795              1.664638       1.437801      -0.047162       0.094110       2.026123      -0.345742       1.529990          -0.000105
          109              C       2.274757       7.164208       0.637028       0.596962      23.699681 0.25073421E+03  0.51941657E+04                                 7.639214                            5.625889       0.014810       2.062635                    0.999709      22.288488      62.362223       0.624603       0.473369      -1.019294       0.049944       0.034822       0.016355       0.063043      -0.018076      -0.011036       0.009951      -0.020251       0.340869      -0.077638      -0.037417       0.115055              9.513261      13.303684       2.773974       0.312047      10.817966       0.362621       4.418133          -0.000708
          110              C       1.006798       6.353032       0.616596      -0.018549      38.340480 0.41249297E+03  0.94890935E+04                                 9.791205                            6.700958       0.145833       2.060466                    0.999387      26.555495      73.423842       0.652243       0.408215      -1.078753      -0.034153      -0.025526       0.008210       0.043421      -0.011172       0.008571      -0.003613      -0.014895       0.030756      -0.019769       0.002638       0.017131             12.994728      18.361709       3.865248      -0.332028      15.500031       1.040307       5.122444           0.002814
          111              C       1.074138       4.983951       0.489629      -0.107620      35.051092 0.42313385E+03  0.99322923E+04                                 9.461198                            6.982636      -0.156571       1.925069                    0.999476      29.517796      86.246503       0.603868       0.432108      -1.048933      -0.017049       0.010060       0.019042       0.027468      -0.027607       0.005102      -0.014094       0.035447       0.159353      -0.060248       0.003768       0.056480             11.691585      12.554836       3.459523      -0.407344      17.313707       1.173141       5.206213           0.002787
          112              C      -0.061823       4.215282       0.453144      -0.026615      39.285745 0.42122184E+03  0.97194673E+04                                 9.892675                            6.730163       0.142892       2.054795                    0.999346      26.659615      73.298418       0.658268       0.403247      -1.084430      -0.006099       0.043635       0.013149       0.045979       0.000335      -0.002168      -0.001088       0.027260      -0.004651      -0.012959      -0.001743       0.014703             13.277056      12.912729       0.123852      -0.546267      21.717870       1.232527       5.200571           0.001988
          113              C       0.019130       2.713366       0.349161       0.630038      22.791015 0.24717664E+03  0.50986186E+04                                 7.467248                            5.601084      -0.062784       2.041268                    0.999470      21.969227      61.196854       0.623868       0.475957      -1.018622       0.004642      -0.061993       0.008107       0.062693       0.000007       0.020633      -0.014907       0.063036       0.336557      -0.088755      -0.027543       0.116297              9.279842       8.178303       0.176414      -0.436145      15.295842       0.434474       4.365382           0.000247
          114              C       8.940644       4.847574       0.598354      -0.117019      34.957970 0.42759249E+03  0.10040596E+05                                 9.377677                            6.974321      -0.092669       1.939942                    0.999499      29.569494      85.778406       0.611465       0.426585      -1.054691       0.023259       0.004409       0.014756       0.027896       0.026925      -0.003106      -0.013280       0.023057       0.158329      -0.056494       0.001060       0.055435             11.424447      13.387024      -3.177985      -0.501486      15.923369       1.288514       4.962946           0.002926
          115              C       8.861510       6.207800       0.715836      -0.012222      38.554824 0.40825987E+03  0.93537465E+04                                 9.783247                            6.640691       0.124007       2.052980                    0.999259      26.398227      72.491917       0.659988       0.405062      -1.082439       0.038108      -0.013294       0.003379       0.040502       0.008484       0.000746      -0.001678      -0.013532       0.022957      -0.014765       0.006144       0.008621             13.013315      19.904337      -2.862633      -0.935736      14.084807       1.192157       5.050801           0.006160
          116              C       7.520015       6.861346       0.869802       0.568470      24.489147 0.25346293E+03  0.52436738E+04                                 7.745071                            5.606481       0.079177       2.082499                    0.999699      22.141740      61.097813       0.636630       0.465048      -1.027972      -0.045303       0.015592       0.012845       0.049603       0.024798      -0.006726      -0.056396      -0.043087       0.258699      -0.078418      -0.033385       0.111803              9.815057      15.039239      -3.012329      -0.268631       9.590507       1.777886       4.815425          -0.004049
          117              C      -0.216047       6.965842       0.720944      -0.092397      35.205274 0.42840053E+03  0.10086377E+05                                 9.519269                            7.047413      -0.205018       1.912873                    0.999210      29.375085      85.940281       0.598384       0.434751      -1.047407      -0.003530      -0.019022       0.000870       0.019367      -0.003947       0.009721      -0.000546      -0.051287       0.197456      -0.059598      -0.006986       0.066584             11.670347      18.550812       0.844653      -0.697393      11.574618       0.557913       4.885611           0.003239
          118              C       2.554019       9.091194      32.767178       0.563346      23.776610 0.25669253E+03  0.53230101E+04                                 7.565371                            5.629028       0.037747       2.066193                    0.999682      22.204139      61.180061       0.638083       0.462897      -1.029998      -0.011049       0.007570       0.048088       0.049918       0.021474       0.028962      -0.016356       0.134701      -0.196068      -0.079361      -0.028020       0.107381              9.092542       4.519026      -1.154384      -1.657140       8.376231       2.002192      14.382368          -0.004738
          119              C       2.839607       8.591737      31.406288      -0.015606      37.761645 0.40590851E+03  0.92871559E+04                                 9.627592                            6.613318       0.107041       2.046772                    0.999322      26.424872      72.533351       0.662536       0.404056      -1.083029       0.003564      -0.008542      -0.037438       0.038565       0.002842      -0.000030      -0.010113      -0.006600      -0.019788      -0.012221      -0.000360       0.012581             12.306232       5.388068      -1.861738      -1.794713      11.791269       0.690008      19.739357           0.006254
          120              C       3.169171       7.288187      31.195405      -0.117488      35.121488 0.44951646E+03  0.10715524E+05                                 9.482787                            7.205888      -0.157289       1.921058                    0.999433      30.009856      88.448688       0.593168       0.433172      -1.047977      -0.008720       0.011418      -0.024388       0.028305       0.024732       0.015854      -0.022058       0.067173      -0.029287      -0.052704       0.004769       0.047935             10.929349       5.494036      -2.409893      -1.386135      13.496662       1.577804      13.797348           0.007372
          121              C       3.515912       6.790501      29.936672      -0.016514      38.352704 0.42041556E+03  0.97001461E+04                                 9.731207                            6.738280       0.115166       2.046612                    0.999305      26.631311      73.314842       0.655475       0.404996      -1.082819      -0.014263       0.032433       0.004661       0.035736       0.002632      -0.000552       0.000083       0.010708       0.046418      -0.013703      -0.001786       0.015490             12.131476       5.606865      -3.202990      -0.799739      18.003734      -0.903552      12.783828           0.012079
          122              C       3.930100       5.370057      29.752788       0.564603      23.548198 0.25064112E+03  0.51792138E+04                                 7.529336                            5.581219      -0.041345       2.040737                    0.999589      22.313997      61.864570       0.636001       0.466055      -1.025748       0.015791      -0.045069      -0.008793       0.048558       0.046339      -0.003821      -0.007907       0.154469      -0.113237      -0.072458      -0.036713       0.109171              8.851118       4.598009      -2.317922      -0.168431      13.088464       0.801581       8.866880          -0.002430
          123              C       3.465407       7.674293      28.861094      -0.098747      34.505386 0.42193307E+03  0.98629562E+04                                 9.324565                            6.939848      -0.076626       1.953409                    0.999377      29.069975      83.810737       0.612146       0.428043      -1.055052      -0.008525       0.006965       0.012830       0.016905       0.022861       0.003996       0.025992       0.091110      -0.008817      -0.060059       0.005727       0.054332             11.107826       5.230192      -2.191486      -0.018682      15.481987      -4.525476      12.611298           0.006037
          124              C       3.079453       9.007951      29.031844      -0.008867      39.566923 0.40993464E+03  0.93942497E+04                                 9.980993                            6.648418       0.085801       2.040744                    0.999265      26.380082      72.262065       0.661006       0.404346      -1.083780       0.001797      -0.025990       0.025378       0.036370       0.003092      -0.000788       0.013990      -0.007140      -0.015729      -0.015044      -0.000816       0.015860             13.683733       5.496592      -1.738778      -0.185331      14.678258      -6.744454      20.876347           0.009930
          125              C       2.999991       9.911226      27.849000       0.539654      26.099643 0.26844936E+03  0.56218418E+04                                 8.118777                            5.759438      -0.013201       2.047477                    0.999650      22.438832      61.856425       0.631191       0.463371      -1.031135      -0.004146       0.026353      -0.034784       0.043836       0.010037      -0.003436       0.021413       0.153538      -0.181835      -0.076499      -0.031254       0.107753             10.806017       4.548292      -0.763489       0.426390      11.648786      -6.104762      16.220973          -0.008686
          126              C       2.790208       9.463131      30.303346      -0.097628      34.769654 0.41865698E+03  0.97708361E+04                                 9.373731                            6.908690      -0.063324       1.958236                    0.999426      29.039688      83.755231       0.613859       0.427528      -1.054990       0.004742      -0.016779       0.002479       0.017611       0.008407       0.013176       0.008004       0.039766      -0.164677      -0.057303       0.006272       0.051031             11.511672       5.111015      -0.991358      -1.014844       9.963223      -2.920819      19.460778           0.006080
          127              C       6.959488       2.274127      30.016210       0.546662      24.012997 0.26495052E+03  0.55418277E+04                                 7.656732                            5.737210      -0.031871       2.040395                    0.999622      22.559865      62.572726       0.628565       0.465873      -1.027624      -0.045291      -0.002502      -0.022307       0.050548       0.003196      -0.022361       0.066629      -0.127173      -0.015046      -0.075640      -0.030887       0.106527              9.201047      14.050864      -1.352921       2.895347       5.035921      -1.712114       8.516357          -0.005181
          128              C       8.273730       1.934071      30.655062      -0.014636      38.380800 0.42952894E+03  0.99551648E+04                                 9.745931                            6.803799       0.099922       2.038519                    0.999292      26.765867      73.645157       0.653895       0.404149      -1.084314       0.036547      -0.024029       0.013425       0.045753       0.007631      -0.005712      -0.008418      -0.002680      -0.006593      -0.008612      -0.006254       0.014866             12.317065      19.291594      -1.674802       3.062118       5.911177      -2.537142      11.748423           0.010239
          129              C       8.313289       1.376166      31.918537      -0.124380      34.257899 0.43144386E+03  0.10165481E+05                                 9.273950                            7.024836      -0.099826       1.938032                    0.999573      29.771796      86.838349       0.606070       0.428923      -1.052037       0.011962      -0.015531      -0.016877       0.025867       0.018745      -0.022305       0.032574      -0.049360      -0.077987      -0.057044       0.004327       0.052717             10.845927      13.582796      -1.845101       2.980781       6.171952      -3.068055      12.783033           0.002428
          130              C       9.528454       1.082159      32.497189      -0.020533      37.866664 0.41937101E+03  0.96652721E+04                                 9.634473                            6.711294       0.161008       2.059555                    0.999334      26.646636      73.198421       0.659850       0.402759      -1.084853       0.005892       0.003270      -0.047764       0.048237      -0.001082       0.003725      -0.000443       0.015859      -0.028155      -0.010009      -0.003306       0.013314             12.050723      12.939421      -0.415051       0.629903       6.879050      -4.693403      16.333698           0.004824
          131              C       9.564249       0.540194      33.909159       0.611791      23.268405 0.26300124E+03  0.54982036E+04                                 7.525046                            5.756859      -0.043192       2.041704                    0.999554      22.277194      62.041122       0.620010       0.472547      -1.022618       0.003159      -0.037921       0.053817       0.065911       0.000500      -0.001465       0.063354      -0.118005      -0.212777      -0.092439      -0.023505       0.115944              8.823091       8.277440      -0.201718       0.466155       5.892534      -3.444824      12.299300           0.000867
          132              C       0.463524       1.349599      31.793029      -0.110026      33.109466 0.41827676E+03  0.97917017E+04                                 9.102829                            6.948399      -0.159472       1.924036                    0.999487      29.488332      86.093059       0.604470       0.432850      -1.048300      -0.022214      -0.014985      -0.007243       0.027757      -0.014319       0.020236       0.032232      -0.043893      -0.101975      -0.057274       0.005368       0.051905             10.496038      12.201280       1.244555      -2.599286       6.113063      -3.196616      13.173770           0.004289
          133              C       0.435203       1.889792      30.570781      -0.012679      35.980445 0.40053957E+03  0.91401651E+04                                 9.353262                            6.585537       0.109021       2.048736                    0.999377      26.371112      72.453487       0.661042       0.406039      -1.080958      -0.039245      -0.016497       0.007625       0.043249      -0.006943       0.004023       0.000004      -0.021529      -0.004836      -0.013285      -0.000417       0.013702             11.608429      17.700108       0.854481      -2.382810       5.651989      -2.433502      11.473191           0.011890
          134              C       1.775112       2.157233      29.899458       0.568022      21.770450 0.23928328E+03  0.48876142E+04                                 7.211005                            5.482219      -0.018692       2.057626                    0.999534      21.873743      60.297668       0.636634       0.471012      -1.023019       0.043426      -0.004031      -0.019408       0.047736       0.004782       0.014860       0.060294      -0.141183      -0.034978      -0.069893      -0.037856       0.107750              8.511367      12.916296       0.837749      -2.561300       4.655723      -1.419665       7.962080          -0.003569
          135              C       9.488732       2.236933      29.965131      -0.102539      33.593893 0.42729926E+03  0.10014301E+05                                 9.126073                            6.968508      -0.071610       1.953189                    0.999351      29.172594      84.059177       0.613252       0.426166      -1.056813      -0.001691      -0.011104       0.006242       0.012850       0.004283       0.001782       0.013516      -0.091421       0.043413      -0.053166       0.008398       0.044768             10.541763      17.273840      -0.238329       0.121984       5.309631      -1.597683       9.041818           0.004029
          136              C       6.446090       1.691426      18.879528       0.596954      23.699840 0.25073776E+03  0.51942515E+04                                 7.639238                            5.625930       0.014863       2.062652                    0.999709      22.288408      62.361836       0.624601       0.473369      -1.019295      -0.049943      -0.034823       0.016361       0.063045      -0.018099       0.011031      -0.009953      -0.020285       0.340861      -0.077666      -0.037387       0.115052              9.513201      13.303570       2.773927      -0.312049      10.817922      -0.362626       4.418110          -0.000715
          137              C       7.714049       2.502602      18.859097      -0.018592      38.341591 0.41251223E+03  0.94896494E+04                                 9.791349                            6.701100       0.145868       2.060466                    0.999387      26.556252      73.426429       0.652238       0.408213      -1.078754       0.034158       0.025534       0.008208       0.043429      -0.011162      -0.008577       0.003609      -0.014875       0.030651      -0.019743       0.002630       0.017113             12.994742      18.361585       3.865123       0.332029      15.500155      -1.040333       5.122487           0.002777
          138              C       7.646709       3.871683      18.732129      -0.107569      35.048445 0.42310296E+03  0.99313662E+04                                 9.460742                            6.982403      -0.156599       1.925082                    0.999476      29.516217      86.240458       0.603876       0.432111      -1.048934       0.017042      -0.010052       0.019042       0.027461      -0.027606      -0.005125       0.014104       0.035417       0.159430      -0.060251       0.003737       0.056514             11.690859      12.553755       3.459111       0.407285      17.312848      -1.173096       5.205974           0.002784
          139              C       8.782669       4.640352      18.695644      -0.026477      39.277363 0.42113291E+03  0.97168536E+04                                 9.891280                            6.729448       0.143025       2.054887                    0.999346      26.656269      73.285897       0.658307       0.403247      -1.084436       0.006101      -0.043608       0.013130       0.045948       0.000339       0.002153       0.001102       0.027303      -0.004398      -0.013024      -0.001656       0.014680             13.274850      12.910533       0.123926       0.546135      21.714104      -1.232312       5.199913           0.001323
          140              C       8.701716       6.142268      18.591661       0.630017      22.789992 0.24716873E+03  0.50984037E+04                                 7.467037                            5.601017      -0.062773       2.041298                    0.999470      21.968459      61.193971       0.623870       0.475961      -1.018622      -0.004642       0.061986       0.008098       0.062685      -0.000001      -0.020644       0.014902       0.062909       0.336598      -0.088698      -0.027614       0.116312              9.279457       8.177967       0.176450       0.436098      15.295099      -0.434445       4.365306           0.000121
          141              C      -0.219797       4.008060      18.840854      -0.116949      34.953368 0.42753580E+03  0.10038887E+05                                 9.376831                            6.973857      -0.092509       1.940027                    0.999499      29.566874      85.767943       0.611488       0.426584      -1.054695      -0.023252      -0.004400       0.014745       0.027882       0.026923       0.003111       0.013284       0.023019       0.158494      -0.056511       0.001022       0.055489             11.423184      13.385264      -3.177362       0.501414      15.921748      -1.288373       4.962541           0.002917
          142              C      -0.140664       2.647835      18.958336      -0.012257      38.554054 0.40826024E+03  0.93537276E+04                                 9.782981                            6.640617       0.124152       2.053022                    0.999259      26.398318      72.491309       0.660005       0.405052      -1.082448      -0.038120       0.013304       0.003379       0.040517       0.008482      -0.000736       0.001668      -0.013514       0.022886      -0.014745       0.006143       0.008602             13.012705      19.903249      -2.862245       0.935674      14.084215      -1.192091       5.050651           0.006116
          143              C       1.200831       1.994289      19.112302       0.568448      24.489266 0.25346746E+03  0.52437658E+04                                 7.745019                            5.606494       0.079302       2.082540                    0.999699      22.141449      61.096043       0.636639       0.465042      -1.027980       0.045307      -0.015590       0.012856       0.049609       0.024821       0.006727       0.056397      -0.043130       0.258700      -0.078448      -0.033361       0.111809              9.814869      15.038936      -3.012178       0.268617       9.590319      -1.777846       4.815352          -0.004071
          144              C       8.936893       1.889792      18.963444      -0.092453      35.207196 0.42843214E+03  0.10087303E+05                                 9.519527                            7.047628      -0.204942       1.912872                    0.999211      29.376504      85.945114       0.598381       0.434746      -1.047411       0.003531       0.019042       0.000868       0.019386      -0.003948      -0.009717       0.000534      -0.051327       0.197323      -0.059595      -0.006943       0.066539             11.670542      18.551139       0.844639       0.697403      11.574780      -0.557929       4.885707           0.003294
          145              C       3.122521      17.475709      14.524679       0.563334      23.776340 0.25669111E+03  0.53229472E+04                                 7.565220                            5.628957       0.037844       2.066228                    0.999682      22.203740      61.177797       0.638100       0.462888      -1.030008       0.011059      -0.007575       0.048082       0.049916       0.021493      -0.028963       0.016360       0.134663      -0.196094      -0.079371      -0.028002       0.107373              9.092280       4.518912      -1.154319       1.657051       8.376021      -2.002054      14.381907          -0.004760
          146              C       5.881240       0.263898      13.163788      -0.015613      37.759545 0.40588997E+03  0.92865872E+04                                 9.627150                            6.613121       0.107099       2.046801                    0.999322      26.424124      72.529747       0.662556       0.404051      -1.083038      -0.003545       0.008502      -0.037461       0.038577       0.002881       0.000049       0.010145      -0.006616      -0.019796      -0.012248      -0.000381       0.012629             12.305516       5.387816      -1.861574       1.794640      11.790535      -0.690182      19.738198           0.006024
          147              C       5.551676       1.567447      12.952905      -0.117406      35.115415 0.44942649E+03  0.10712785E+05                                 9.481647                            7.205128      -0.156889       1.921231                    0.999434      30.006101      88.433578       0.593207       0.433168      -1.047985       0.008741      -0.011332      -0.024386       0.028275       0.024790      -0.015846       0.022005       0.067261      -0.029554      -0.052701       0.004658       0.048043             10.927918       5.493378      -2.409366       1.385970      13.494494      -1.577721      13.795883           0.007226
          148              C       5.204934       2.065134      11.694172      -0.016574      38.352792 0.42040902E+03  0.97000222E+04                                 9.731565                            6.738462       0.114536       2.046436                    0.999303      26.630823      73.315204       0.655427       0.405024      -1.082793       0.014431      -0.032584       0.004610       0.035934       0.002886       0.000465      -0.000066       0.011344       0.046668      -0.014143      -0.001425       0.015568             12.132028       5.607002      -3.203010       0.799873      18.004578       0.903211      12.784505           0.010035
          149              C       4.790747       3.485578      11.510288       0.564336      23.549739 0.25066345E+03  0.51797711E+04                                 7.529533                            5.581378      -0.041201       2.040822                    0.999586      22.314910      61.866913       0.636009       0.466040      -1.025760      -0.015700       0.045212      -0.008902       0.048681       0.046397       0.003851       0.007942       0.154350      -0.113547      -0.072400      -0.036804       0.109204              8.851365       4.598103      -2.317942       0.168330      13.089162      -0.801318       8.866829          -0.002343
          150              C       5.255439       1.181342      10.618594      -0.098786      34.509736 0.42198419E+03  0.98645558E+04                                 9.325626                            6.940433      -0.076953       1.953294                    0.999376      29.072106      83.821533       0.612092       0.428063      -1.055028       0.008523      -0.006812       0.012878       0.016878       0.022890      -0.003973      -0.025979       0.090975      -0.008978      -0.059995       0.005690       0.054306             11.109381       5.230673      -2.191795       0.018688      15.484472       4.526290      12.612998           0.006066
          151              C       2.597087      17.558952      10.789344      -0.008569      39.564598 0.40989742E+03  0.93931659E+04                                 9.980564                            6.648051       0.086329       2.040908                    0.999267      26.378661      72.256839       0.661035       0.404338      -1.083787      -0.001849       0.025834       0.025221       0.036151       0.003127       0.000904      -0.013715      -0.007481      -0.015073      -0.014682      -0.001024       0.015706             13.683239       5.496303      -1.738659       0.185485      14.677689       6.743916      20.875724           0.012327
          152              C       2.676548      16.655677       9.606500       0.540076      26.096411 0.26840843E+03  0.56208765E+04                                 8.118445                            5.759200      -0.014278       2.047069                    0.999651      22.438805      61.859572       0.631159       0.463404      -1.031097       0.004037      -0.026185      -0.034727       0.043680       0.010085       0.003441      -0.021429       0.153465      -0.181939      -0.076522      -0.031218       0.107740             10.805425       4.548057      -0.763386      -0.426216      11.648443       6.104158      16.219775          -0.008496
          153              C       2.886331      17.103772      12.060846      -0.097683      34.769948 0.41866282E+03  0.97709381E+04                                 9.373445                            6.908501      -0.063382       1.958195                    0.999426      29.040389      83.755192       0.613903       0.427498      -1.055016      -0.004734       0.016836       0.002571       0.017677       0.008442      -0.013215      -0.008086       0.039686      -0.164837      -0.057380       0.006330       0.051050             11.511175       5.110838      -0.991324       1.014951       9.962826       2.920228      19.459863           0.006445
          154              C       1.761359       6.581508      11.773709       0.546400      24.021202 0.26502227E+03  0.55437623E+04                                 7.658419                            5.737823      -0.031989       2.040285                    0.999621      22.565189      62.592111       0.628551       0.465847      -1.027628       0.045467       0.002492      -0.022395       0.050744       0.003201       0.022429      -0.066626      -0.127203      -0.014888      -0.075713      -0.030820       0.106533              9.204199      14.058283      -1.353661      -2.896805       5.036873       1.712296       8.517442          -0.005463
          155              C       0.447116       6.921564      12.412562      -0.015208      38.419042 0.42992045E+03  0.99669301E+04                                 9.753200                            6.807414       0.098173       2.037799                    0.999290      26.779836      73.703724       0.653620       0.404210      -1.084227      -0.036696       0.024199       0.013638       0.046024       0.007635       0.005841       0.008342      -0.003075      -0.006737      -0.008492      -0.006434       0.014926             12.328331      19.313300      -1.676381      -3.064964       5.915115       2.539054      11.756577           0.007433
          156              C       0.407557       7.479469      13.676037      -0.124400      34.273421 0.43163965E+03  0.10171481E+05                                 9.277110                            7.026664      -0.100956       1.937532                    0.999573      29.781176      86.878163       0.605947       0.428952      -1.051995      -0.011967       0.015564      -0.017106       0.026040       0.018729       0.022310      -0.032483      -0.049013      -0.077691      -0.056928       0.004451       0.052477             10.850277      13.588616      -1.845894      -2.982382       6.173976       3.069584      12.788240           0.003701
          157              C      -0.807608       7.773476      14.254689      -0.020913      37.891802 0.41963529E+03  0.96730538E+04                                 9.638779                            6.713403       0.161076       2.059426                    0.999335      26.656534      73.236158       0.659735       0.402758      -1.084835      -0.005883      -0.003252      -0.047806       0.048276      -0.001077      -0.003763       0.000560       0.015952      -0.027633      -0.009864      -0.003429       0.013293             12.057199      12.945263      -0.415236      -0.630237       6.882333       4.696870      16.344001          -0.000387
          158              C      -0.843403       8.315441      15.666659       0.611783      23.272862 0.26304112E+03  0.54993038E+04                                 7.526217                            5.757372      -0.043624       2.041504                    0.999554      22.279771      62.051950       0.619963       0.472559      -1.022601      -0.003165       0.037952       0.053842       0.065949       0.000508       0.001486      -0.063371      -0.117853      -0.213008      -0.092524      -0.023389       0.115913              8.824984       8.278238      -0.201754      -0.466278       5.893660       3.446157      12.303055          -0.000026
          159              C       8.257323       7.506036      13.550529      -0.109859      33.119967 0.41838462E+03  0.97951710E+04                                 9.105601                            6.949841      -0.160869       1.923518                    0.999486      29.494266      86.123526       0.604316       0.432918      -1.048225       0.022151       0.014981      -0.007439       0.027756      -0.014237      -0.020146      -0.032232      -0.043818      -0.101840      -0.057160       0.005313       0.051846             10.499989      12.206554       1.245137       2.600764       6.114804       3.198102      13.178611          -0.002620
          160              C       8.285643       6.965842      12.328281      -0.013165      36.008557 0.40079922E+03  0.91479003E+04                                 9.358881                            6.588086       0.107282       2.048077                    0.999374      26.381273      72.497076       0.660828       0.406091      -1.080886       0.039423       0.016653       0.007862       0.043513      -0.006987      -0.004356      -0.000203      -0.022133      -0.005187      -0.013727      -0.000294       0.014021             11.617371      17.717319       0.855342       2.385420       5.654968       2.435147      11.479827          -0.002310
          161              C       6.945735       6.698402      11.656957       0.567830      21.775062 0.23931425E+03  0.48885268E+04                                 7.211848                            5.482276      -0.017836       2.057833                    0.999532      21.880970      60.324229       0.636667       0.470960      -1.023022      -0.043777       0.004048      -0.019416       0.048060       0.004840      -0.014645      -0.060337      -0.141218      -0.034897      -0.069766      -0.038022       0.107788              8.513240      12.920753       0.838171       2.562355       4.656219       1.419769       7.962747           0.004061
          162              C      -0.767885       6.618701      11.722630      -0.103022      33.629481 0.42775613E+03  0.10028327E+05                                 9.133690                            6.972963      -0.072528       1.952686                    0.999351      29.192418      84.147762       0.612920       0.426255      -1.056690       0.001679       0.011155       0.006220       0.012881       0.004285      -0.001843      -0.013428      -0.091269       0.043429      -0.053096       0.008455       0.044641             10.551982      17.292711      -0.238417      -0.121686       5.313558       1.599384       9.049675           0.001259
          163              C       4.923936      10.547061      35.847972       0.596963      23.699608 0.25073328E+03  0.51941421E+04                                 7.639202                            5.625880       0.014814       2.062637                    0.999709      22.288448      62.362105       0.624603       0.473369      -1.019294      -0.049943      -0.034822      -0.016356       0.063043      -0.018076      -0.011036       0.009951      -0.020252       0.340866      -0.077638      -0.037416       0.115054              9.513246      13.303664       2.773968       0.312048      10.817948       0.362619       4.418127          -0.000701
          164              C       6.191895      11.358237      35.868403      -0.018550      38.340512 0.41249318E+03  0.94891020E+04                                 9.791221                            6.700967       0.145836       2.060467                    0.999387      26.555497      73.423927       0.652241       0.408215      -1.078752       0.034152       0.025526      -0.008212       0.043421      -0.011172       0.008571      -0.003613      -0.014895       0.030755      -0.019769       0.002638       0.017130             12.994753      18.361756       3.865253      -0.332027      15.500052       1.040309       5.122452           0.002822
          165              C       6.124555      12.727318      35.995371      -0.107622      35.051147 0.42313464E+03  0.99323184E+04                                 9.461219                            6.982650      -0.156575       1.925068                    0.999476      29.517814      86.246670       0.603866       0.432109      -1.048933       0.017049      -0.010060      -0.019043       0.027468      -0.027606       0.005101      -0.014094       0.035448       0.159352      -0.060248       0.003768       0.056480             11.691613      12.554866       3.459530      -0.407344      17.313747       1.173147       5.206225           0.002800
          166              C       7.260516      13.495987      36.031856      -0.026616      39.285696 0.42122153E+03  0.97194566E+04                                 9.892660                            6.730156       0.142896       2.054796                    0.999346      26.659607      73.298340       0.658269       0.403247      -1.084431       0.006098      -0.043635      -0.013150       0.045979       0.000335      -0.002168      -0.001088       0.027260      -0.004651      -0.012959      -0.001744       0.014703             13.277031      12.912712       0.123854      -0.546266      21.717816       1.232527       5.200564           0.001992
          167              C       7.179563      14.997903      36.135839       0.630039      22.791004 0.24717658E+03  0.50986159E+04                                 7.467240                            5.601080      -0.062783       2.041268                    0.999470      21.969213      61.196761       0.623869       0.475957      -1.018622      -0.004642       0.061993      -0.008107       0.062693       0.000007       0.020633      -0.014907       0.063036       0.336557      -0.088755      -0.027543       0.116298              9.279830       8.178295       0.176418      -0.436145      15.295816       0.434476       4.365378           0.000249
          168              C      -1.741951      12.863695      35.886646      -0.117018      34.957854 0.42759108E+03  0.10040552E+05                                 9.377646                            6.974303      -0.092664       1.939944                    0.999499      29.569445      85.778130       0.611467       0.426584      -1.054691      -0.023259      -0.004409      -0.014757       0.027896       0.026925      -0.003106      -0.013280       0.023058       0.158327      -0.056494       0.001060       0.055434             11.424403      13.386984      -3.177969      -0.501487      15.923295       1.288507       4.962932           0.002941
          169              C      -1.662817      11.503469      35.769164      -0.012223      38.554782 0.40825945E+03  0.93537344E+04                                 9.783243                            6.640689       0.124010       2.052981                    0.999259      26.398206      72.491848       0.659988       0.405062      -1.082438      -0.038108       0.013294      -0.003382       0.040502       0.008484       0.000746      -0.001677      -0.013532       0.022955      -0.014765       0.006145       0.008620             13.013310      19.904343      -2.862638      -0.935737      14.084788       1.192155       5.050799           0.006169
          170              C      -0.321322      10.849923      35.615198       0.568468      24.489029 0.25346156E+03  0.52436382E+04                                 7.745045                            5.606464       0.079171       2.082498                    0.999699      22.141682      61.097605       0.636632       0.465047      -1.027972       0.045303      -0.015590      -0.012847       0.049603       0.024798      -0.006725      -0.056395      -0.043086       0.258688      -0.078416      -0.033383       0.111799              9.815022      15.039182      -3.012309      -0.268627       9.590473       1.777879       4.815410          -0.004040
          171              C       7.414740      10.745427      35.764056      -0.092400      35.205296 0.42840090E+03  0.10086389E+05                                 9.519282                            7.047423      -0.205015       1.912874                    0.999210      29.375074      85.940298       0.598383       0.434752      -1.047406       0.003530       0.019022      -0.000874       0.019367      -0.003948       0.009720      -0.000546      -0.051287       0.197453      -0.059597      -0.006985       0.066582             11.670365      18.550859       0.844643      -0.697394      11.574619       0.557913       4.885617           0.003259
          172              C       4.644674       8.620075       3.717822       0.563345      23.776655 0.25669303E+03  0.53230230E+04                                 7.565381                            5.629034       0.037742       2.066190                    0.999682      22.204162      61.180139       0.638083       0.462898      -1.029998       0.011049      -0.007571      -0.048088       0.049919       0.021475       0.028962      -0.016356       0.134702      -0.196069      -0.079362      -0.028021       0.107383              9.092556       4.519030      -1.154383      -1.657143       8.376232       2.002191      14.382406          -0.004755
          173              C       4.359086       9.119532       5.078712      -0.015606      37.761660 0.40590856E+03  0.92871564E+04                                 9.627588                            6.613314       0.107037       2.046770                    0.999322      26.424881      72.533349       0.662537       0.404056      -1.083030      -0.003563       0.008542       0.037439       0.038566       0.002842      -0.000030      -0.010113      -0.006600      -0.019788      -0.012221      -0.000360       0.012581             12.306230       5.388064      -1.861733      -1.794708      11.791254       0.689988      19.739373           0.006236
          174              C       4.029522      10.423082       5.289595      -0.117489      35.121504 0.44951674E+03  0.10715532E+05                                 9.482787                            7.205889      -0.157293       1.921056                    0.999433      30.009867      88.448720       0.593168       0.433172      -1.047977       0.008723      -0.011418       0.024388       0.028306       0.024732       0.015855      -0.022058       0.067173      -0.029286      -0.052705       0.004770       0.047935             10.929349       5.494033      -2.409888      -1.386132      13.496650       1.577779      13.797363           0.007354
          175              C       3.682781      10.920768       6.548328      -0.016515      38.352643 0.42041443E+03  0.97001146E+04                                 9.731200                            6.738273       0.115168       2.046613                    0.999305      26.631276      73.314749       0.655475       0.404996      -1.082819       0.014265      -0.032432      -0.004660       0.035735       0.002632      -0.000553       0.000083       0.010709       0.046414      -0.013704      -0.001785       0.015488             12.131471       5.606859      -3.202985      -0.799730      18.003721      -0.903595      12.783833           0.012080
          176              C       3.268593      12.341212       6.732212       0.564603      23.548239 0.25064167E+03  0.51792274E+04                                 7.529343                            5.581225      -0.041348       2.040736                    0.999589      22.314009      61.864594       0.636000       0.466055      -1.025748      -0.015790       0.045068       0.008793       0.048557       0.046339      -0.003822      -0.007908       0.154471      -0.113238      -0.072459      -0.036713       0.109172              8.851126       4.598012      -2.317926      -0.168425      13.088492       0.801557       8.866873          -0.002428
          177              C       3.733286      10.036976       7.623906      -0.098753      34.505855 0.42193883E+03  0.98631362E+04                                 9.324686                            6.939921      -0.076649       1.953400                    0.999377      29.070193      83.811878       0.612139       0.428046      -1.055048       0.008525      -0.006964      -0.012831       0.016905       0.022861       0.003990       0.025994       0.091114      -0.008833      -0.060061       0.005727       0.054334             11.107986       5.230254      -2.191526      -0.018677      15.482220      -4.525563      12.611483           0.006055
          178              C       4.119240       8.703318       7.453156      -0.008867      39.567297 0.40993774E+03  0.93943444E+04                                 9.981065                            6.648449       0.085781       2.040737                    0.999265      26.380206      72.262641       0.661003       0.404347      -1.083779      -0.001795       0.025989      -0.025380       0.036371       0.003093      -0.000788       0.013989      -0.007135      -0.015740      -0.015046      -0.000811       0.015857             13.683849       5.496629      -1.738801      -0.185323      14.678379      -6.744522      20.876538           0.009937
          179              C       4.198702       7.800043       8.636000       0.539659      26.100353 0.26845708E+03  0.56220490E+04                                 8.118943                            5.759535      -0.013206       2.047468                    0.999650      22.439185      61.857825       0.631183       0.463374      -1.031132       0.004146      -0.026355       0.034786       0.043838       0.010039      -0.003435       0.021412       0.153553      -0.181844      -0.076503      -0.031259       0.107762             10.806276       4.548379      -0.763517       0.426421      11.649050      -6.104972      16.221398          -0.008688
          180              C       4.408485       8.248138       6.181654      -0.097625      34.769863 0.41865935E+03  0.97709082E+04                                 9.373768                            6.908708      -0.063335       1.958230                    0.999426      29.039825      83.755785       0.613858       0.427528      -1.054990      -0.004741       0.016781      -0.002479       0.017613       0.008412       0.013176       0.008007       0.039767      -0.164676      -0.057303       0.006269       0.051034             11.511724       5.111031      -0.991366      -1.014849       9.963261      -2.920818      19.460881           0.006040
          181              C       0.239205      15.437142       6.468790       0.546662      24.012934 0.26494981E+03  0.55418084E+04                                 7.656719                            5.737202      -0.031878       2.040394                    0.999622      22.559817      62.572550       0.628565       0.465873      -1.027624       0.045290       0.002502       0.022306       0.050547       0.003196      -0.022361       0.066626      -0.127169      -0.015043      -0.075638      -0.030885       0.106523              9.201030      14.050837      -1.352920       2.895336       5.035916      -1.712112       8.516337          -0.005170
          182              C      -1.075037      15.777198       5.829938      -0.014636      38.380817 0.42952959E+03  0.99551827E+04                                 9.745933                            6.803803       0.099923       2.038519                    0.999292      26.765881      73.645183       0.653895       0.404149      -1.084314      -0.036545       0.024030      -0.013425       0.045752       0.007631      -0.005712      -0.008420      -0.002676      -0.006592      -0.008615      -0.006252       0.014867             12.317065      19.291598      -1.674806       3.062121       5.911180      -2.537142      11.748419           0.010249
          183              C      -1.114596      16.335103       4.566463      -0.124377      34.257889 0.43144369E+03  0.10165476E+05                                 9.273948                            7.024833      -0.099824       1.938033                    0.999573      29.771787      86.838319       0.606071       0.428923      -1.052037      -0.011961       0.015531       0.016878       0.025868       0.018744      -0.022304       0.032574      -0.049356      -0.077986      -0.057043       0.004327       0.052715             10.845926      13.582809      -1.845106       2.980791       6.171951      -3.068052      12.783018           0.002441
          184              C      -2.329761      16.629110       3.987810      -0.020533      37.866908 0.41937323E+03  0.96653420E+04                                 9.634534                            6.711325       0.161000       2.059552                    0.999334      26.646702      73.198822       0.659846       0.402761      -1.084851      -0.005893      -0.003270       0.047764       0.048237      -0.001082       0.003725      -0.000444       0.015862      -0.028153      -0.010008      -0.003307       0.013315             12.050813      12.939502      -0.415051       0.629901       6.879099      -4.693452      16.333836           0.004827
          185              C      -2.365556      17.171075       2.575841       0.611790      23.268441 0.26300139E+03  0.54982102E+04                                 7.525065                            5.756868      -0.043194       2.041703                    0.999554      22.277225      62.041327       0.620008       0.472548      -1.022617      -0.003159       0.037921      -0.053816       0.065911       0.000500      -0.001465       0.063354      -0.118005      -0.212777      -0.092439      -0.023505       0.115944              8.823119       8.277457      -0.201717       0.466150       5.892553      -3.444843      12.299346           0.000869
          186              C       6.735169      16.361670       4.691971      -0.110031      33.109753 0.41828062E+03  0.97918254E+04                                 9.102921                            6.948456      -0.159485       1.924032                    0.999487      29.488450      86.093856       0.604463       0.432853      -1.048297       0.022213       0.014985       0.007243       0.027757      -0.014318       0.020235       0.032230      -0.043885      -0.101973      -0.057271       0.005371       0.051900             10.496154      12.201409       1.244579      -2.599337       6.113127      -3.196663      13.173927           0.004295
          187              C       6.763490      15.821477       5.914218      -0.012682      35.980419 0.40053930E+03  0.91401617E+04                                 9.353282                            6.585550       0.109036       2.048742                    0.999377      26.371077      72.453510       0.661039       0.406041      -1.080957       0.039242       0.016497      -0.007624       0.043246      -0.006943       0.004023      -0.000001      -0.021521      -0.004831      -0.013282      -0.000417       0.013699             11.608455      17.700108       0.854492      -2.382831       5.652006      -2.433525      11.473251           0.011896
          188              C       5.423581      15.554036       6.585542       0.568012      21.770033 0.23927802E+03  0.48874825E+04                                 7.210929                            5.482167      -0.018710       2.057627                    0.999534      21.873507      60.296970       0.636635       0.471013      -1.023018      -0.043424       0.004034       0.019403       0.047732       0.004780       0.014860       0.060284      -0.141163      -0.034971      -0.069886      -0.037848       0.107734              8.511269      12.916111       0.837737      -2.561259       4.655685      -1.419658       7.962012          -0.003562
          189              C      -2.290039      15.474336       6.519870      -0.102534      33.593519 0.42729427E+03  0.10014154E+05                                 9.126009                            6.968468      -0.071583       1.953202                    0.999351      29.172384      84.058410       0.613254       0.426166      -1.056813       0.001690       0.011104      -0.006240       0.012849       0.004285       0.001778       0.013511      -0.091411       0.043420      -0.053162       0.008402       0.044760             10.541680      17.273667      -0.238326       0.121983       5.309601      -1.597679       9.041771           0.004056
          190              C       0.752603      16.019843      17.605472       0.596954      23.699886 0.25073860E+03  0.51942721E+04                                 7.639240                            5.625935       0.014857       2.062649                    0.999709      22.288440      62.361901       0.624602       0.473369      -1.019296       0.049942       0.034823      -0.016360       0.063044      -0.018099       0.011030      -0.009953      -0.020286       0.340856      -0.077665      -0.037386       0.115051              9.513192      13.303542       2.773911      -0.312043      10.817923      -0.362621       4.418110          -0.000716
          191              C      -0.515356      15.208667      17.625903      -0.018592      38.341436 0.41251140E+03  0.94896176E+04                                 9.791292                            6.701074       0.145864       2.060464                    0.999387      26.556231      73.426124       0.652243       0.408211      -1.078757      -0.034157      -0.025534      -0.008207       0.043429      -0.011162      -0.008577       0.003609      -0.014875       0.030651      -0.019743       0.002629       0.017113             12.994644      18.361420       3.865085       0.332031      15.500052      -1.040319       5.122460           0.002778
          192              C      -0.448016      13.839586      17.752871      -0.107566      35.048150 0.42309934E+03  0.99312498E+04                                 9.460655                            6.982352      -0.156598       1.925083                    0.999476      29.516096      86.239675       0.603882       0.432108      -1.048937      -0.017042       0.010052      -0.019041       0.027459      -0.027606      -0.005126       0.014105       0.035418       0.159436      -0.060253       0.003736       0.056517             11.690736      12.553610       3.459078       0.407279      17.312667      -1.173075       5.205932           0.002791
          193              C      -1.583976      13.070917      17.789356      -0.026478      39.277153 0.42113162E+03  0.97168087E+04                                 9.891217                            6.729422       0.143024       2.054887                    0.999346      26.656228      73.285539       0.658311       0.403245      -1.084438      -0.006100       0.043608      -0.013128       0.045948       0.000339       0.002152       0.001102       0.027303      -0.004395      -0.013025      -0.001655       0.014679             13.274742      12.910425       0.123944       0.546128      21.713915      -1.232296       5.199884           0.001327
          194              C      -1.503023      11.569001      17.893339       0.630017      22.789973 0.24716876E+03  0.50984011E+04                                 7.467017                            5.601008      -0.062778       2.041296                    0.999470      21.968428      61.193730       0.623872       0.475960      -1.018624       0.004642      -0.061986      -0.008097       0.062684      -0.000001      -0.020644       0.014902       0.062909       0.336600      -0.088698      -0.027615       0.116313              9.279421       8.177949       0.176459       0.436097      15.295020      -0.434441       4.365294           0.000125
          195              C       7.418490      13.703209      17.644146      -0.116948      34.953018 0.42753171E+03  0.10038756E+05                                 9.376734                            6.973803      -0.092502       1.940030                    0.999499      29.566728      85.767054       0.611494       0.426582      -1.054698       0.023251       0.004400      -0.014742       0.027880       0.026922       0.003111       0.013285       0.023021       0.158497      -0.056512       0.001021       0.055491             11.423044      13.385083      -3.177310       0.501404      15.921551      -1.288350       4.962497           0.002924
          196              C       7.339357      15.063434      17.526664      -0.012258      38.553712 0.40825761E+03  0.93536443E+04                                 9.782897                            6.640580       0.124152       2.053022                    0.999259      26.398228      72.490772       0.660010       0.405050      -1.082450       0.038120      -0.013304      -0.003377       0.040515       0.008482      -0.000737       0.001667      -0.013515       0.022888      -0.014746       0.006144       0.008601             13.012559      19.902993      -2.862181       0.935653      14.084072      -1.192070       5.050611           0.006115
          197              C       5.997862      15.716980      17.372698       0.568447      24.489203 0.25346725E+03  0.52437565E+04                                 7.744990                            5.606484       0.079279       2.082534                    0.999699      22.141376      61.095664       0.636641       0.465040      -1.027982      -0.045305       0.015590      -0.012854       0.049606       0.024821       0.006726       0.056394      -0.043130       0.258683      -0.078445      -0.033358       0.111802              9.814814      15.038829      -3.012137       0.268602       9.590278      -1.777835       4.815334          -0.004075
          198              C      -1.738200      15.821477      17.521556      -0.092452      35.206862 0.42842814E+03  0.10087175E+05                                 9.519428                            7.047569      -0.204932       1.912876                    0.999211      29.376378      85.944301       0.598388       0.434742      -1.047414      -0.003532      -0.019042      -0.000867       0.019386      -0.003949      -0.009716       0.000534      -0.051326       0.197325      -0.059595      -0.006944       0.066539             11.670399      18.550876       0.844628       0.697392      11.574659      -0.557918       4.885662           0.003293
          199              C       4.076172       0.235560      21.960322       0.563342      23.776767 0.25669556E+03  0.53230691E+04                                 7.565336                            5.629022       0.037860       2.066227                    0.999682      22.204003      61.178930       0.638092       0.462891      -1.030005      -0.011060       0.007577      -0.048085       0.049919       0.021496      -0.028966       0.016358       0.134683      -0.196112      -0.079377      -0.028010       0.107386              9.092446       4.518978      -1.154341       1.657100       8.376128      -2.002113      14.382232          -0.004756
          200              C       1.317453      17.447371      23.321212      -0.015613      37.760082 0.40589404E+03  0.92867181E+04                                 9.627284                            6.613181       0.107083       2.046795                    0.999322      26.424274      72.530676       0.662548       0.404054      -1.083034       0.003546      -0.008503       0.037462       0.038578       0.002882       0.000048       0.010144      -0.006609      -0.019799      -0.012249      -0.000377       0.012626             12.305724       5.387885      -1.861613       1.794677      11.790731      -0.690188      19.738556           0.006030
          201              C       1.647017      16.143822      23.532095      -0.117407      35.115636 0.44942873E+03  0.10712861E+05                                 9.481721                            7.205169      -0.156891       1.921231                    0.999434      30.006164      88.434112       0.593202       0.433170      -1.047983      -0.008739       0.011331       0.024387       0.028275       0.024790      -0.015847       0.022006       0.067259      -0.029569      -0.052701       0.004656       0.048045             10.928019       5.493422      -2.409407       1.385979      13.494660      -1.577734      13.795974           0.007229
          202              C       1.993759      15.646135      24.790828      -0.016573      38.352859 0.42040852E+03  0.97000173E+04                                 9.731619                            6.738485       0.114550       2.046443                    0.999303      26.630773      73.315325       0.655422       0.405027      -1.082790      -0.014429       0.032582      -0.004611       0.035931       0.002886       0.000465      -0.000066       0.011343       0.046671      -0.014143      -0.001426       0.015569             12.132115       5.607037      -3.203057       0.799880      18.004750       0.903193      12.784557           0.010015
          203              C       2.407946      14.225691      24.974712       0.564332      23.549515 0.25066014E+03  0.51796906E+04                                 7.529514                            5.581357      -0.041222       2.040819                    0.999586      22.314801      61.866739       0.636007       0.466043      -1.025757       0.015699      -0.045210       0.008901       0.048679       0.046394       0.003851       0.007941       0.154344      -0.113539      -0.072397      -0.036802       0.109199              8.851350       4.598098      -2.317949       0.168334      13.089146      -0.801323       8.866808          -0.002349
          204              C       1.943254      16.529927      25.866406      -0.098784      34.509956 0.42198661E+03  0.98646393E+04                                 9.325715                            6.940485      -0.076940       1.953299                    0.999376      29.072136      83.822096       0.612084       0.428068      -1.055024      -0.008522       0.006811      -0.012878       0.016878       0.022889      -0.003973      -0.025981       0.090967      -0.008976      -0.059993       0.005691       0.054302             11.109494       5.230719      -2.191834       0.018694      15.484652       4.526306      12.613112           0.006038
          205              C       4.601606       0.152317      25.695656      -0.008567      39.564866 0.40989893E+03  0.93932183E+04                                 9.980637                            6.648079       0.086336       2.040911                    0.999267      26.378711      72.257278       0.661031       0.404340      -1.083785       0.001850      -0.025834      -0.025222       0.036152       0.003127       0.000904      -0.013716      -0.007482      -0.015073      -0.014682      -0.001024       0.015706             13.683366       5.496339      -1.738680       0.185499      14.677815       6.743955      20.875943           0.012313
          206              C       4.522145       1.055592      26.878500       0.540077      26.096420 0.26840805E+03  0.56208682E+04                                 8.118453                            5.759197      -0.014270       2.047071                    0.999651      22.438821      61.859673       0.631159       0.463404      -1.031097      -0.004036       0.026186       0.034728       0.043681       0.010085       0.003441      -0.021429       0.153467      -0.181940      -0.076523      -0.031219       0.107742             10.805455       4.548060      -0.763384      -0.426213      11.648452       6.104187      16.219852          -0.008509
          207              C       4.312362       0.607497      24.424154      -0.097688      34.770985 0.41867509E+03  0.97713292E+04                                 9.373738                            6.908675      -0.063407       1.958185                    0.999426      29.040798      83.757753       0.613883       0.427507      -1.055006       0.004735      -0.016837      -0.002569       0.017678       0.008441      -0.013217      -0.008082       0.039687      -0.164840      -0.057380       0.006330       0.051051             11.511578       5.110980      -0.991367       1.014992       9.963168       2.920347      19.460586           0.006424
          208              C       5.437334      11.129761      24.711291       0.546398      24.020749 0.26501640E+03  0.55436126E+04                                 7.658335                            5.737765      -0.032000       2.040287                    0.999621      22.564996      62.591556       0.628553       0.465848      -1.027627      -0.045465      -0.002492       0.022394       0.050742       0.003201       0.022428      -0.066621      -0.127195      -0.014883      -0.075709      -0.030817       0.106526              9.204086      14.058031      -1.353656      -2.896781       5.036838       1.712301       8.517391          -0.005464
          209              C       6.751577      10.789705      24.072438      -0.015206      38.419203 0.42992266E+03  0.99669966E+04                                 9.753236                            6.807436       0.098181       2.037800                    0.999290      26.779898      73.704010       0.653618       0.404211      -1.084226       0.036695      -0.024199      -0.013640       0.046023       0.007635       0.005841       0.008348      -0.003062      -0.006734      -0.008499      -0.006430       0.014929             12.328382      19.313350      -1.676431      -3.065074       5.915148       2.539084      11.756648           0.007412
          210              C       6.791136      10.231800      22.808963      -0.124399      34.273940 0.43164675E+03  0.10171706E+05                                 9.277253                            7.026754      -0.100956       1.937530                    0.999573      29.781404      86.879500       0.605938       0.428956      -1.051991       0.011966      -0.015564       0.017108       0.026040       0.018729       0.022309      -0.032479      -0.048996      -0.077687      -0.056924       0.004457       0.052467             10.850467      13.588864      -1.845959      -2.982506       6.174077       3.069655      12.788459           0.003680
          211              C       8.006301       9.937793      22.230310      -0.020911      37.892198 0.41963934E+03  0.96731805E+04                                 9.638877                            6.713455       0.161073       2.059424                    0.999335      26.656665      73.236888       0.659729       0.402761      -1.084832       0.005884       0.003253       0.047807       0.048278      -0.001078      -0.003762       0.000562       0.015959      -0.027625      -0.009862      -0.003433       0.013295             12.057336      12.945418      -0.415261      -0.630293       6.882410       4.696940      16.344180          -0.000413
          212              C       8.042096       9.395828      20.818341       0.611782      23.272965 0.26304215E+03  0.54993363E+04                                 7.526261                            5.757398      -0.043626       2.041502                    0.999554      22.279866      62.052481       0.619959       0.472562      -1.022598       0.003165      -0.037952      -0.053842       0.065949       0.000508       0.001486      -0.063371      -0.117851      -0.213010      -0.092524      -0.023388       0.115912              8.825041       8.278284      -0.201766      -0.466304       5.893703       3.446195      12.303137          -0.000033
          213              C      -1.058630      10.205233      22.934471      -0.109860      33.119832 0.41838371E+03  0.97951470E+04                                 9.105580                            6.949834      -0.160862       1.923521                    0.999486      29.494239      86.123507       0.604317       0.432918      -1.048225      -0.022149      -0.014981       0.007437       0.027755      -0.014237      -0.020143      -0.032230      -0.043803      -0.101840      -0.057156       0.005317       0.051838             10.499952      12.206552       1.245127       2.600731       6.114790       3.198077      13.178514          -0.002651
          214              C      -1.086950      10.745427      24.156719      -0.013183      36.008065 0.40079501E+03  0.91477821E+04                                 9.358825                            6.588073       0.107290       2.048081                    0.999374      26.381090      72.496534       0.660826       0.406093      -1.080884      -0.039413      -0.016647      -0.007854       0.043499      -0.006987      -0.004353      -0.000190      -0.022122      -0.005164      -0.013721      -0.000292       0.014014             11.617271      17.717134       0.855340       2.385391       5.654943       2.435122      11.479735          -0.002377
          215              C       0.252958      11.012867      24.828042       0.567805      21.774652 0.23930955E+03  0.48883997E+04                                 7.211765                            5.482229      -0.017936       2.057814                    0.999532      21.880450      60.322316       0.636669       0.470962      -1.023023       0.043770      -0.004056       0.019399       0.048048       0.004832      -0.014648      -0.060312      -0.141158      -0.034888      -0.069744      -0.037999       0.107743              8.513127      12.920553       0.838160       2.562306       4.656174       1.419756       7.962652           0.004105
          216              C       7.966578      11.092568      24.762369      -0.103013      33.628531 0.42774364E+03  0.10027949E+05                                 9.133522                            6.972867      -0.072473       1.952713                    0.999351      29.191769      84.145202       0.612925       0.426256      -1.056691      -0.001671      -0.011150      -0.006215       0.012874       0.004292      -0.001826      -0.013418      -0.091244       0.043440      -0.053085       0.008463       0.044622             10.551761      17.292339      -0.238417      -0.121699       5.313473       1.599334       9.049471           0.001232
          217              C       4.826303       5.841177      34.186445      -0.077860      22.927695 0.36042969E+03  0.81776621E+04                                 7.233059                            6.452096      -0.276069       1.927431                    0.995810      28.019792      82.110928       0.623283       0.433124      -1.041938       0.079209       0.020039      -0.076607       0.112001      -0.003918       0.001617       0.042371      -0.080203      -0.059745      -0.040804      -0.029298       0.070102              7.763849       7.772534       1.096726       0.074514       9.258258       0.383573       6.260756           0.016189
          218              C       5.770831       6.615159      33.712140      -0.460604      22.265648 0.35097716E+03  0.78681164E+04                                 6.726266                            6.068247       0.124440       2.015337                    0.997500      30.582030      87.534449       0.694441       0.393440      -1.073016      -0.067342      -0.040463       0.036392       0.086583       0.013017      -0.022525      -0.012795       0.008238      -0.046444      -0.029006      -0.005652       0.034658              7.027773       7.196434       0.984084       0.186264       7.585296       0.175003       6.301589           0.004276
          219              C       5.773670       3.678631      33.376478      -0.106039      24.235174 0.38532202E+03  0.88357229E+04                                 7.418423                            6.630180      -0.199737       1.950748                    0.997179      27.988855      80.834865       0.624352       0.427817      -1.051529      -0.000000       0.004557       0.089686       0.089801      -0.032236       0.020068      -0.013912       0.015323       0.041238      -0.040059      -0.005116       0.045175              8.043278       9.237483      -2.013167       0.193453       7.468360       0.623475       7.423990           0.019075
          220              C       6.258835       3.269500      34.850472      -0.450974      26.154789 0.43568962E+03  0.10214042E+05                                 7.441834                            6.746198       0.386797       2.091790                    0.998189      31.032847      88.111415       0.666981       0.391717      -1.084249      -0.018824       0.022072      -0.088207       0.092855      -0.000916       0.024959      -0.026690       0.007722       0.238947      -0.050873      -0.039123       0.089996              7.976917       9.001137      -1.434080       1.612204       7.536538      -0.365915       7.393075           0.081984
          221              C       3.347823       3.680402      33.901862      -0.094055      25.628751 0.41265731E+03  0.95888613E+04                                 7.678901                            6.835809      -0.017059       2.006371                    0.997641      28.049888      80.524776       0.620736       0.424641      -1.057579      -0.061685       0.082740      -0.059616       0.119185       0.018186      -0.011328       0.001384       0.039112      -0.088776      -0.032396      -0.010505       0.042901              8.484850      12.510981       1.099440      -0.108398       6.664243       0.120868       6.279327           0.010365
          222              C       1.889855       4.201113      33.555254      -0.449611      25.085411 0.41963236E+03  0.97757838E+04                                 7.229713                            6.592565       0.346082       2.083017                    0.997326      31.110792      88.946194       0.676943       0.388393      -1.083216       0.089823      -0.035274       0.019027       0.098359      -0.048650       0.030857      -0.016715       0.085345      -0.128937      -0.052485      -0.042596       0.095081              7.657182       9.245321       0.685579      -0.215508       6.820448       0.194566       6.905778           0.011338
          223              C       3.894543       3.014458      15.943945      -0.077960      22.928708 0.36045524E+03  0.81783509E+04                                 7.233103                            6.452195      -0.275956       1.927458                    0.995809      28.020491      82.112342       0.623299       0.433107      -1.041953      -0.079224      -0.020078      -0.076598       0.112013      -0.003915      -0.001626      -0.042372      -0.080167      -0.059618      -0.040784      -0.029294       0.070078              7.763818       7.772693       1.096640      -0.074481       9.258052      -0.383478       6.260708           0.016227
          224              C       2.950016       2.240476      15.469640      -0.460617      22.265508 0.35097695E+03  0.78680931E+04                                 6.726203                            6.068236       0.124573       2.015379                    0.997501      30.581806      87.533072       0.694445       0.393439      -1.073020       0.067328       0.040475       0.036380       0.086573       0.013041       0.022556       0.012779       0.008275      -0.046400      -0.029008      -0.005684       0.034692              7.027652       7.196337       0.984085      -0.186187       7.585087      -0.175023       6.301530           0.004269
          225              C       2.947177       5.177004      15.133978      -0.106073      24.232939 0.38529130E+03  0.88346874E+04                                 7.417909                            6.629950      -0.199908       1.950799                    0.997171      27.983883      80.814363       0.624369       0.427821      -1.051545      -0.000076      -0.004457       0.089666       0.089776      -0.032344      -0.020078       0.013933       0.015427       0.041284      -0.040182      -0.005088       0.045270              8.042648       9.237162      -2.013258      -0.193174       7.467495      -0.623221       7.423287           0.019151
          226              C       2.462012       5.586134      16.607972      -0.450814      26.150296 0.43559815E+03  0.10211285E+05                                 7.440879                            6.745438       0.387048       2.091922                    0.998188      31.028637      88.094673       0.667031       0.391711      -1.084261       0.018796      -0.021980      -0.088278       0.092895      -0.000855      -0.025014       0.026678       0.007574       0.239285      -0.050915      -0.039192       0.090107              7.975777       8.999617      -1.433763      -1.611558       7.535883       0.365632       7.391830           0.082210
          227              C       5.373024       5.175233      15.659362      -0.094093      25.625345 0.41259555E+03  0.95868596E+04                                 7.677883                            6.835090      -0.016543       2.006619                    0.997637      28.045078      80.502879       0.620810       0.424615      -1.057618       0.061749      -0.082656      -0.059691       0.119197       0.018280       0.011351      -0.001325       0.039159      -0.088582      -0.032335      -0.010626       0.042960              8.483616      12.509009       1.099340       0.108242       6.663129      -0.120789       6.278710           0.010331
          228              C       6.830991       4.654521      15.312755      -0.449544      25.082321 0.41957026E+03  0.97739051E+04                                 7.229011                            6.592009       0.346337       2.083148                    0.997323      31.107489      88.932687       0.676987       0.388385      -1.083230      -0.089801       0.035432       0.018950       0.098380      -0.048733      -0.030901       0.016579       0.085312      -0.129163      -0.052466      -0.042686       0.095153              7.656377       9.243903       0.685706       0.215326       6.820149      -0.194905       6.905080           0.011395
          229              C       2.372390      11.870092       2.298555      -0.077859      22.927656 0.36042885E+03  0.81776389E+04                                 7.233054                            6.452090      -0.276076       1.927430                    0.995810      28.019762      82.110837       0.623283       0.433124      -1.041937      -0.079210      -0.020039       0.076607       0.112001      -0.003918       0.001617       0.042370      -0.080202      -0.059744      -0.040803      -0.029298       0.070101              7.763843       7.772531       1.096726       0.074519       9.258253       0.383575       6.260747           0.016186
          230              C       1.427862      11.096110       2.772860      -0.460606      22.265740 0.35097917E+03  0.78681721E+04                                 6.726285                            6.068268       0.124438       2.015334                    0.997500      30.582112      87.534719       0.694439       0.393441      -1.073016       0.067343       0.040464      -0.036392       0.086585       0.013017      -0.022525      -0.012795       0.008237      -0.046444      -0.029006      -0.005652       0.034658              7.027793       7.196460       0.984092       0.186261       7.585327       0.175008       6.301591           0.004246
          231              C       1.425023      14.032638       3.108522      -0.106040      24.235170 0.38532198E+03  0.88357223E+04                                 7.418424                            6.630180      -0.199738       1.950748                    0.997179      27.988855      80.834880       0.624352       0.427817      -1.051529       0.000000      -0.004557      -0.089686       0.089802      -0.032236       0.020068      -0.013912       0.015322       0.041240      -0.040059      -0.005116       0.045175              8.043278       9.237485      -2.013168       0.193451       7.468362       0.623475       7.423987           0.019076
          232              C       0.939858      14.441769       1.634528      -0.450974      26.154779 0.43568942E+03  0.10214037E+05                                 7.441834                            6.746198       0.386797       2.091790                    0.998189      31.032841      88.111403       0.666981       0.391717      -1.084249       0.018825      -0.022072       0.088207       0.092855      -0.000917       0.024960      -0.026690       0.007722       0.238949      -0.050873      -0.039124       0.089997              7.976916       9.001138      -1.434083       1.612201       7.536540      -0.365915       7.393070           0.081988
          233              C       3.850870      14.030867       2.583138      -0.094054      25.628701 0.41265618E+03  0.95888279E+04                                 7.678889                            6.835798      -0.017055       2.006373                    0.997641      28.049850      80.524614       0.620737       0.424640      -1.057579       0.061685      -0.082740       0.059616       0.119185       0.018186      -0.011328       0.001384       0.039112      -0.088774      -0.032395      -0.010505       0.042900              8.484837      12.510965       1.099438      -0.108395       6.664232       0.120868       6.279315           0.010366
          234              C       5.308838      13.510156       2.929745      -0.449612      25.085433 0.41963281E+03  0.97757976E+04                                 7.229718                            6.592569       0.346082       2.083017                    0.997326      31.110811      88.946283       0.676943       0.388393      -1.083216      -0.089824       0.035274      -0.019027       0.098359      -0.048650       0.030856      -0.016715       0.085344      -0.128937      -0.052484      -0.042596       0.095080              7.657188       9.245330       0.685582      -0.215509       6.820458       0.194566       6.905777           0.011329
          235              C       3.304150      14.696811      20.541055      -0.077962      22.928760 0.36045618E+03  0.81783797E+04                                 7.233116                            6.452204      -0.275961       1.927455                    0.995810      28.020578      82.112710       0.623299       0.433107      -1.041952       0.079224       0.020078       0.076598       0.112012      -0.003915      -0.001626      -0.042373      -0.080168      -0.059615      -0.040784      -0.029295       0.070079              7.763834       7.772713       1.096643      -0.074469       9.258074      -0.383461       6.260715           0.016228
          236              C       4.248677      15.470793      21.015360      -0.460616      22.265476 0.35097612E+03  0.78680781E+04                                 6.726211                            6.068232       0.124567       2.015379                    0.997501      30.581825      87.533453       0.694443       0.393440      -1.073018      -0.067327      -0.040474      -0.036380       0.086572       0.013040       0.022554       0.012778       0.008273      -0.046401      -0.029007      -0.005683       0.034689              7.027664       7.196346       0.984073      -0.186198       7.585085      -0.175012       6.301563           0.004276
          237              C       4.251516      12.534265      21.351022      -0.106073      24.232925 0.38529118E+03  0.88346827E+04                                 7.417905                            6.629949      -0.199903       1.950801                    0.997171      27.983843      80.814204       0.624369       0.427821      -1.051545       0.000076       0.004456      -0.089665       0.089776      -0.032345      -0.020078       0.013933       0.015427       0.041283      -0.040183      -0.005088       0.045271              8.042642       9.237149      -2.013266      -0.193172       7.467504      -0.623214       7.423272           0.019154
          238              C       4.736681      12.125135      19.877028      -0.450814      26.150256 0.43559719E+03  0.10211255E+05                                 7.440864                            6.745426       0.387053       2.091923                    0.998188      31.028609      88.094481       0.667033       0.391710      -1.084262      -0.018796       0.021980       0.088279       0.092895      -0.000854      -0.025013       0.026677       0.007573       0.239285      -0.050915      -0.039192       0.090107              7.975759       8.999593      -1.433770      -1.611549       7.535879       0.365639       7.391804           0.082207
          239              C       1.825669      12.536036      20.825638      -0.094093      25.625293 0.41259449E+03  0.95868280E+04                                 7.677870                            6.835079      -0.016540       2.006620                    0.997637      28.045046      80.502743       0.620811       0.424615      -1.057618      -0.061749       0.082655       0.059692       0.119197       0.018281       0.011351      -0.001325       0.039158      -0.088582      -0.032335      -0.010626       0.042961              8.483600      12.508979       1.099340       0.108242       6.663130      -0.120781       6.278692           0.010333
          240              C       0.367702      13.056748      21.172245      -0.449544      25.082295 0.41956951E+03  0.97738850E+04                                 7.229006                            6.592001       0.346334       2.083147                    0.997323      31.107477      88.932689       0.676988       0.388384      -1.083230       0.089800      -0.035433      -0.018949       0.098379      -0.048734      -0.030901       0.016579       0.085313      -0.129163      -0.052467      -0.042687       0.095154              7.656372       9.243891       0.685711       0.215326       6.820154      -0.194899       6.905072           0.011403
          241              O       2.202724       8.411613       0.662203      -0.592930      37.177324 0.59587008E+03  0.14689277E+05                                 8.812226                            7.560524       0.343933       2.152929                    0.995662      28.247850      75.053859       0.690675       0.359736      -1.139046      -0.009815      -0.028983       0.025145       0.039605      -0.009836      -0.005351      -0.008385      -0.151991       0.149056      -0.101701       0.042778       0.058923              9.894472       7.980939       1.356190       0.329085      15.114195       0.095715       6.588283           0.011290
          242              O       3.360123       6.540772       0.682269      -0.515952      31.303265 0.46452263E+03  0.10758950E+05                                 7.845237                            6.628046       0.572794       2.252424                    0.997109      26.538060      68.320585       0.745672       0.354646      -1.143242      -0.017561       0.007167       0.005613       0.019781      -0.027033       0.003674       0.001771       0.074275       0.059179      -0.055903       0.019315       0.036588              9.084996      14.687926      -0.414404       0.494584       6.957323       0.679808       5.609738           0.038528
          243              O       2.541408       8.258765      33.726004      -0.508617      30.596790 0.48356392E+03  0.11296700E+05                                 7.719032                            6.772948       0.694291       2.292466                    0.996512      26.558869      68.345684       0.737014       0.355740      -1.144013       0.005297       0.005928      -0.034217       0.035129      -0.006891       0.004454      -0.035235       0.003692       0.050471      -0.034827      -0.007382       0.042209              8.481078       5.359734      -0.619844      -0.756006       7.766746      -1.405502      12.316755           0.115139
          244              O       2.328153      10.292018      32.982805      -0.459429      24.126740 0.36290826E+03  0.78945804E+04                                 6.469039                            5.767093       0.799416       2.326460                    0.999000      25.565828      63.581073       0.819267       0.343675      -1.153395       0.001679      -0.010788      -0.025005       0.027285      -0.005775       0.005596       0.016646      -0.022186      -0.092600      -0.036519       0.004875       0.031644              6.871046       4.650796      -1.159027      -0.694967       8.648626       1.962194       7.313715           0.144223
          245              O       1.160951       2.226307       0.167831      -0.585226      32.267107 0.50061323E+03  0.11798897E+05                                 7.944920                            6.841141       0.568003       2.224311                    0.998458      27.613877      71.418133       0.741278       0.350579      -1.147991      -0.025947       0.022847       0.016352       0.038244      -0.050945      -0.004922       0.008841       0.041122       0.105034      -0.072639       0.027234       0.045405              9.064993       8.927410      -2.791665      -0.699044      12.699105      -0.018191       5.568466           0.003003
          246              O       9.184479       2.088159       0.399146      -0.589801      33.521885 0.50169293E+03  0.11833950E+05                                 8.174560                            6.850477       0.540440       2.212515                    0.998716      27.705491      71.748248       0.740252       0.350780      -1.147512       0.020832       0.028411       0.011454       0.037045       0.058058       0.008827      -0.012471       0.033814       0.128977      -0.083805       0.038943       0.044862              9.625934       8.847527       3.501496       0.072884      14.483890      -0.397335       5.546385           0.002589
          247              O       4.077493       4.923733      28.605699      -0.446729      26.542389 0.38354263E+03  0.84678064E+04                                 6.982037                            5.975391       0.575515       2.261793                    0.998262      25.499478      64.089464       0.794691       0.349100      -1.147775      -0.002052       0.020629       0.002774       0.020916       0.005943      -0.006138       0.028562       0.000833       0.071762      -0.031435      -0.008304       0.039739              7.685330       4.635531      -0.968242      -0.833247       9.028741       2.989455       9.391719           0.137317
          248              O       4.120915       4.665148      30.757585      -0.503220      33.183878 0.52363037E+03  0.12471923E+05                                 8.142114                            7.075700       0.750706       2.296259                    0.997091      26.984991      69.995787       0.717220       0.358546      -1.142377      -0.008328       0.027936      -0.022194       0.036638       0.009357       0.004238      -0.038681       0.021956      -0.042643      -0.049368       0.017914       0.031454              8.829155       5.637447      -1.275650       1.095893       9.741961      -2.250863      11.108058           0.171933
          249              O       6.905205       2.911733      28.977846      -0.440944      23.588185 0.35785129E+03  0.77703551E+04                                 6.404665                            5.760739       0.742015       2.311970                    0.998779      25.425910      63.522992       0.811115       0.347764      -1.148059       0.021869      -0.011856       0.010557       0.027023      -0.004387      -0.001419      -0.007173      -0.050604       0.055065      -0.034935       0.010382       0.024553              6.707910       6.664205      -0.696725       1.511548       5.129964      -1.585060       8.329561           0.150451
          250              O       5.917421       1.864997      30.624414      -0.476039      28.347443 0.43409927E+03  0.98834258E+04                                 7.344335                            6.398780       0.532215       2.239414                    0.997013      26.222217      66.886010       0.760591       0.353701      -1.144242       0.022555      -0.013788      -0.004565       0.026826       0.019171      -0.026921      -0.007566       0.044375      -0.039801      -0.026886      -0.021652       0.048538              8.161238      12.592256       0.123528      -0.225915       5.107499       0.077328       6.783960           0.163168
          251              O       2.873042      11.156328      28.018291      -0.414544      24.623970 0.36223946E+03  0.78767761E+04                                 6.637637                            5.792329       0.729739       2.315204                    0.998608      25.143607      62.527905       0.810982       0.347330      -1.150294       0.000284      -0.010557       0.026332       0.028371      -0.005036      -0.002488       0.009386      -0.073692      -0.043011      -0.030252      -0.015616       0.045868              7.351469       4.369882      -0.652525       0.251923      10.254145      -2.541553       7.430380           0.208696
          252              O       3.087474       9.408226      26.712493      -0.418697      24.781970 0.36406568E+03  0.79269462E+04                                 6.681755                            5.809759       0.727771       2.315014                    0.998651      25.129098      62.545991       0.809119       0.347670      -1.149940       0.004366      -0.019429       0.025988       0.032740      -0.000570      -0.000730       0.021538      -0.009703       0.052849      -0.017261      -0.013676       0.030937              7.628978       4.589590      -0.214681      -0.083167       6.097233      -1.611334      12.200112           0.202257
          253              O       7.443253       8.040916       1.253260      -0.484712      27.556689 0.41585663E+03  0.93700869E+04                                 7.167654                            6.250023       0.756364       2.310506                    0.998199      26.174368      66.488972       0.771712       0.352250      -1.145042       0.024318      -0.014995      -0.006031       0.029199      -0.004063      -0.008905       0.000491      -0.070531       0.034562      -0.042708       0.012911       0.029797              7.972951       8.029209      -1.934709      -0.792155      10.580249       1.865922       5.309396           0.118390
          254              O       6.495571       6.200715       0.589598      -0.501367      29.907150 0.43542462E+03  0.99151817E+04                                 7.605797                            6.401017       0.814204       2.338223                    0.997142      26.147456      66.569453       0.762258       0.352871      -1.145605       0.024195       0.000629       0.015492       0.028736       0.028149       0.018833      -0.008820       0.050135       0.010818      -0.044869       0.003645       0.041224              8.817491      13.555280       0.816960       1.515819       7.067266       1.440836       5.829925           0.104318
          255              O       1.765286       2.732849      28.804908      -0.420526      23.269176 0.36010684E+03  0.78245472E+04                                 6.345067                            5.784890       0.814090       2.335020                    0.999115      25.284819      63.005218       0.808888       0.348490      -1.148499      -0.018870      -0.016077       0.016582       0.029825      -0.007948       0.009808      -0.026648       0.016318       0.018628      -0.030585      -0.000937       0.031522              6.577775       6.207551       0.568946      -1.194589       5.036560      -1.392693       8.489213           0.274720
          256              O       2.781620       1.795923      30.410248      -0.453869      26.526280 0.39004296E+03  0.86723084E+04                                 7.051397                            6.097850       0.575264       2.267887                    0.998099      25.495737      64.909280       0.770569       0.357497      -1.137722      -0.019779      -0.009579      -0.013292       0.025683      -0.006315       0.018377       0.018718      -0.000546      -0.066312      -0.038148       0.017330       0.020818              7.792291      12.471405      -0.269789      -0.004364       4.944062      -0.115312       5.961407           0.117391
          257              O       0.491240       0.371937      34.372883      -0.606223      34.726617 0.54012654E+03  0.12971397E+05                                 8.352508                            7.113692       0.552818       2.206846                    0.998787      28.256030      73.714736       0.725920       0.351339      -1.147624      -0.015704      -0.007597      -0.043893       0.047233      -0.016801       0.050202       0.040986      -0.013996      -0.177227      -0.097557       0.045481       0.052076              9.390232       9.597014      -1.378711       3.694946       7.352835      -2.668806      11.220847           0.003455
          258              O       8.466798       0.340056      34.512256      -0.559657      28.684569 0.44276431E+03  0.10111366E+05                                 7.261658                            6.371138       0.589181       2.236747                    0.998873      26.982839      68.503251       0.780147       0.343790      -1.154599       0.020108      -0.007956      -0.030457       0.037354       0.016637      -0.048851       0.015702      -0.012646      -0.005897      -0.060276       0.015047       0.045229              7.896581       7.931923       0.550824      -1.793520       6.371843      -2.154044       9.385978           0.002537
          259              O       6.518123       0.444022      18.904703      -0.592844      37.175987 0.59584546E+03  0.14688547E+05                                 8.812113                            7.560452       0.343761       2.152888                    0.995662      28.247084      75.051968       0.690665       0.359744      -1.139038       0.009853       0.028994       0.025148       0.039625      -0.009844       0.005344       0.008398      -0.151929       0.148989      -0.101660       0.042744       0.058916              9.894271       7.980785       1.356263      -0.329062      15.113872      -0.095740       6.588156           0.011107
          260              O       5.360724       2.314863      18.924770      -0.515794      31.296896 0.46441029E+03  0.10755675E+05                                 7.844155                            6.627233       0.572875       2.252505                    0.997108      26.535270      68.310816       0.745721       0.354645      -1.143245       0.017579      -0.007102       0.005627       0.019777      -0.027023      -0.003690      -0.001774       0.074180       0.059071      -0.055841       0.019275       0.036566              9.083546      14.685313      -0.414540      -0.494437       6.956337      -0.679665       5.608989           0.038633
          261              O       6.179439       0.596870      15.483504      -0.508368      30.590625 0.48344368E+03  0.11293193E+05                                 7.718089                            6.772191       0.694127       2.292473                    0.996510      26.555621      68.335286       0.737041       0.355749      -1.144005      -0.005274      -0.005911      -0.034259       0.035163      -0.006934      -0.004411       0.035129       0.003563       0.050517      -0.034701      -0.007434       0.042135              8.479910       5.359122      -0.619703       0.755805       7.765778       1.405460      12.314829           0.115599
          262              O       3.348386      16.274885      14.740305      -0.459538      24.125393 0.36288428E+03  0.78938937E+04                                 6.468597                            5.766734       0.799668       2.326534                    0.999001      25.566314      63.580706       0.819332       0.343655      -1.153417      -0.001683       0.010724      -0.025029       0.027281      -0.005779      -0.005666      -0.016649      -0.022242      -0.093125      -0.036691       0.004952       0.031739              6.870528       4.650497      -1.158907       0.694887       8.647997      -1.962001       7.313090           0.143395
          263              O       7.559896       6.629328      18.410331      -0.585166      32.264673 0.50057458E+03  0.11797753E+05                                 7.944519                            6.840891       0.567948       2.224310                    0.998458      27.612827      71.414621       0.741289       0.350581      -1.147990       0.025970      -0.022754       0.016338       0.038199      -0.050976       0.004932      -0.008839       0.041145       0.105129      -0.072687       0.027252       0.045435              9.064408       8.926799      -2.791352       0.698917      12.698107       0.018268       5.568318           0.001487
          264              O      -0.463633       6.767476      18.641646      -0.589693      33.517596 0.50162419E+03  0.11831914E+05                                 8.173851                            6.850015       0.540391       2.212525                    0.998716      27.703761      71.742306       0.740276       0.350781      -1.147513      -0.020863      -0.028325       0.011438       0.036992       0.058068      -0.008817       0.012476       0.033805       0.129038      -0.083823       0.038940       0.044883              9.624895       8.846679       3.501002      -0.072888      14.481911       0.397293       5.546097           0.001254
          265              O       4.643354       3.931902      10.363199      -0.447158      26.561986 0.38389979E+03  0.84777817E+04                                 6.985829                            5.978508       0.575092       2.261560                    0.998255      25.507666      64.120845       0.794406       0.349139      -1.147727       0.002260      -0.020506       0.002833       0.020824       0.006085       0.005997      -0.028495       0.001834       0.072847      -0.031747      -0.008046       0.039792              7.689658       4.637863      -0.968994       0.833736       9.035047      -2.991270       9.396065           0.127244
          266              O       4.599931       4.190486      12.515085      -0.502059      33.146376 0.52288977E+03  0.12449838E+05                                 8.136394                            7.071020       0.750123       2.296440                    0.997085      26.965878      69.933022       0.717410       0.358579      -1.142355       0.008600      -0.027774      -0.022348       0.036671       0.009445      -0.004198       0.038073       0.021432      -0.040973      -0.048498       0.017386       0.031112              8.822706       5.633953      -1.274329      -1.095200       9.734405       2.249834      11.099761           0.173193
          267              O       1.815642       5.943902      10.735346      -0.439203      23.572898 0.35754196E+03  0.77621180E+04                                 6.403134                            5.759275       0.740342       2.311708                    0.998778      25.409387      63.479710       0.810985       0.347888      -1.147934      -0.022293       0.012258       0.011103       0.027758      -0.004037       0.002138       0.007440      -0.047500       0.052419      -0.032981       0.009179       0.023802              6.706480       6.663231      -0.696765      -1.511418       5.128807       1.584763       8.327403           0.153460
          268              O       2.803425       6.990638      12.381914      -0.478135      28.392381 0.43490888E+03  0.99064501E+04                                 7.351542                            6.404160       0.533693       2.239519                    0.997014      26.246555      66.963114       0.760377       0.353637      -1.144297      -0.022117       0.014207      -0.004253       0.026629       0.020041       0.028395       0.007354       0.042578      -0.040462      -0.028708      -0.020768       0.049475              8.170586      12.610403       0.123092       0.224809       5.111777      -0.077296       6.789578           0.146483
          269              O       2.803497      15.410575       9.775791      -0.414962      24.630456 0.36236002E+03  0.78800043E+04                                 6.638328                            5.792895       0.729046       2.314770                    0.998619      25.149888      62.544662       0.811031       0.347282      -1.150341      -0.000472       0.010414       0.026087       0.028093      -0.005057       0.002070      -0.008649      -0.073811      -0.044003      -0.030068      -0.015787       0.045855              7.352131       4.370136      -0.652583      -0.251811      10.255403       2.541462       7.430854           0.212255
          270              O       2.589065      17.158677       8.469993      -0.420039      24.821087 0.36477267E+03  0.79462961E+04                                 6.688764                            5.815351       0.727267       2.314423                    0.998651      25.150984      62.618714       0.808729       0.347665      -1.149929      -0.004549       0.019272       0.025992       0.032675      -0.000514       0.000817      -0.021279      -0.008333       0.054582      -0.017585      -0.013285       0.030870              7.637669       4.593674      -0.214969       0.083200       6.104493       1.614863      12.214841           0.201670
          271              O       1.277593       0.814718      19.495760      -0.484592      27.552599 0.41578267E+03  0.93679889E+04                                 7.166918                            6.249451       0.756393       2.310553                    0.998198      26.172461      66.482243       0.771752       0.352248      -1.145046      -0.024364       0.014990      -0.006018       0.029232      -0.004038       0.008875      -0.000511      -0.070490       0.034481      -0.042663       0.012874       0.029789              7.972023       8.028183      -1.934453       0.792038      10.579012      -1.865653       5.308873           0.118407
          272              O       2.225276       2.654919      18.832098      -0.501161      29.898918 0.43528221E+03  0.99110925E+04                                 7.604330                            6.399915       0.814235       2.338300                    0.997141      26.144007      66.557039       0.762337       0.352865      -1.145614      -0.024221      -0.000563       0.015500       0.028761       0.028131      -0.018813       0.008796       0.050044       0.010732      -0.044804       0.003618       0.041185              8.815568      13.552008       0.817018      -1.515494       7.065853      -1.440462       5.828842           0.104560
          273              O       6.955560       6.122786      10.562407      -0.420218      23.287723 0.36045861E+03  0.78344210E+04                                 6.350168                            5.789198       0.809373       2.333491                    0.999112      25.285665      63.024667       0.808243       0.348669      -1.148305       0.018801       0.016240       0.017306       0.030278      -0.009048      -0.009731       0.026785       0.019166       0.014990      -0.031724       0.000059       0.031665              6.583361       6.213696       0.569700       1.196160       5.040134       1.394132       8.496253          -0.287488
          274              O       5.939226       7.059712      12.167747      -0.457581      26.604185 0.39143138E+03  0.87109326E+04                                 7.064213                            6.107779       0.576744       2.267549                    0.998109      25.541510      65.055235       0.770114       0.357390      -1.137804       0.019310       0.009718      -0.012848       0.025147      -0.007167      -0.020010      -0.019796      -0.001284      -0.067319      -0.040305       0.018332       0.021974              7.807954      12.500255      -0.269463       0.006280       4.951965       0.115726       5.971641          -0.083925
          275              O       8.229606       8.483698      16.130383      -0.606157      34.727899 0.54012677E+03  0.12971424E+05                                 8.352854                            7.113740       0.552916       2.206888                    0.998787      28.255546      73.713895       0.725910       0.351343      -1.147618       0.015677       0.007565      -0.044035       0.047351      -0.016777      -0.050151      -0.040928      -0.013898      -0.176999      -0.097434       0.045455       0.051979              9.390993       9.597166      -1.379007      -3.695619       7.353134       2.669465      11.222680           0.002564
          276              O       0.254048       8.515578      16.269756      -0.559713      28.690801 0.44286848E+03  0.10114387E+05                                 7.262880                            6.371974       0.588963       2.236638                    0.998872      26.985079      68.512141       0.780076       0.343799      -1.154585      -0.020101       0.007930      -0.030593       0.037455       0.016611       0.048774      -0.015675      -0.012579      -0.005683      -0.060162       0.014973       0.045189              7.898194       7.932881       0.551113       1.794122       6.372923       2.154952       9.388778          -0.000926
          277              O       4.995969       9.299656      35.822797      -0.592931      37.177305 0.59586967E+03  0.14689265E+05                                 8.812225                            7.560523       0.343936       2.152931                    0.995662      28.247836      75.053818       0.690675       0.359736      -1.139046       0.009816       0.028983      -0.025145       0.039606      -0.009836      -0.005351      -0.008386      -0.151990       0.149055      -0.101701       0.042777       0.058923              9.894471       7.980937       1.356187       0.329085      15.114194       0.095713       6.588282           0.011295
          278              O       3.838570      11.170497      35.802730      -0.515955      31.303434 0.46452556E+03  0.10759039E+05                                 7.845284                            6.628083       0.572791       2.252423                    0.997109      26.538060      68.320738       0.745667       0.354648      -1.143240       0.017562      -0.007165      -0.005614       0.019781      -0.027030       0.003674       0.001772       0.074270       0.059173      -0.055899       0.019313       0.036586              9.085056      14.688036      -0.414395       0.494595       6.957365       0.679811       5.609768           0.038535
          279              O       4.657285       9.452504       2.758996      -0.508621      30.596847 0.48356487E+03  0.11296727E+05                                 7.719040                            6.772953       0.694287       2.292464                    0.996512      26.558903      68.345784       0.737014       0.355740      -1.144013      -0.005296      -0.005929       0.034216       0.035128      -0.006890       0.004455      -0.035236       0.003697       0.050472      -0.034829      -0.007380       0.042209              8.481089       5.359738      -0.619844      -0.756006       7.766750      -1.405506      12.316780           0.115123
          280              O       4.870540       7.419251       3.502195      -0.459437      24.126729 0.36290811E+03  0.78945731E+04                                 6.469017                            5.767075       0.799407       2.326455                    0.999000      25.565928      63.581226       0.819272       0.343673      -1.153398      -0.001679       0.010789       0.025003       0.027283      -0.005774       0.005596       0.016648      -0.022189      -0.092615      -0.036524       0.004876       0.031648              6.871022       4.650781      -1.159022      -0.694964       8.648592       1.962187       7.313692           0.144160
          281              O       6.037742      15.484962      36.317169      -0.585226      32.267076 0.50061267E+03  0.11798879E+05                                 7.944914                            6.841136       0.568004       2.224311                    0.998458      27.613866      71.418085       0.741278       0.350579      -1.147991       0.025947      -0.022847      -0.016351       0.038244      -0.050945      -0.004922       0.008841       0.041122       0.105033      -0.072639       0.027234       0.045405              9.064986       8.927398      -2.791660      -0.699043      12.699097      -0.018188       5.568462           0.003005
          282              O      -1.985786      15.623110      36.085854      -0.589801      33.521687 0.50168956E+03  0.11833847E+05                                 8.174513                            6.850442       0.540440       2.212515                    0.998716      27.705471      71.748054       0.740256       0.350779      -1.147513      -0.020832      -0.028411      -0.011454       0.037045       0.058057       0.008827      -0.012471       0.033814       0.128979      -0.083805       0.038943       0.044863              9.625871       8.847483       3.501474       0.072884      14.483774      -0.397327       5.546357           0.002592
          283              O       3.121200      12.787536       7.879301      -0.446726      26.542154 0.38353879E+03  0.84676972E+04                                 6.981979                            5.975348       0.575523       2.261796                    0.998262      25.499444      64.089208       0.794697       0.349099      -1.147777       0.002052      -0.020629      -0.002774       0.020916       0.005945      -0.006144       0.028562       0.000833       0.071757      -0.031438      -0.008300       0.039738              7.685257       4.635496      -0.968228      -0.833236       9.028655       2.989411       9.391620           0.137365
          284              O       3.077778      13.046121       5.727415      -0.503218      33.183854 0.52362985E+03  0.12471904E+05                                 8.142099                            7.075687       0.750703       2.296258                    0.997091      26.985010      69.995769       0.717222       0.358545      -1.142378       0.008328      -0.027935       0.022194       0.036637       0.009356       0.004239      -0.038686       0.021960      -0.042644      -0.049374       0.017917       0.031457              8.829139       5.637439      -1.275651       1.095895       9.741957      -2.250874      11.108022           0.171941
          285              O       0.293488      14.799536       7.507154      -0.440946      23.587933 0.35784647E+03  0.77702231E+04                                 6.404615                            5.760697       0.741996       2.311963                    0.998779      25.425799      63.522566       0.811119       0.347764      -1.148060      -0.021874       0.011856      -0.010557       0.027027      -0.004383      -0.001424      -0.007176      -0.050585       0.055050      -0.034923       0.010373       0.024550              6.707855       6.664143      -0.696717       1.511525       5.129931      -1.585049       8.329491           0.150490
          286              O       1.281272      15.846272       5.860586      -0.476042      28.347501 0.43410037E+03  0.98834610E+04                                 7.344367                            6.398805       0.532199       2.239409                    0.997013      26.222160      66.885985       0.760586       0.353703      -1.144240      -0.022557       0.013790       0.004561       0.026829       0.019168      -0.026917      -0.007576       0.044374      -0.039785      -0.026875      -0.021660       0.048535              8.161277      12.592329       0.123522      -0.225908       5.107521       0.077329       6.783982           0.163172
          287              O       4.325651       6.554941       8.466709      -0.414538      24.624047 0.36224118E+03  0.78768142E+04                                 6.637586                            5.792287       0.729766       2.315207                    0.998609      25.143975      62.528598       0.810998       0.347323      -1.150301      -0.000287       0.010555      -0.026321       0.028359      -0.005033      -0.002487       0.009377      -0.073687      -0.043124      -0.030231      -0.015649       0.045879              7.351408       4.369856      -0.652523       0.251931      10.254057      -2.541528       7.430310           0.208708
          288              O       4.111219       8.303043       9.772507      -0.418666      24.781939 0.36406535E+03  0.79269285E+04                                 6.681691                            5.809707       0.727851       2.315040                    0.998651      25.129323      62.546288       0.809133       0.347665      -1.149946      -0.004366       0.019416      -0.025983       0.032729      -0.000571      -0.000730       0.021545      -0.009634       0.052911      -0.017294      -0.013652       0.030946              7.628905       4.589556      -0.214685      -0.083153       6.097162      -1.611316      12.199999           0.202364
          289              O      -0.244560       9.670353      35.231740      -0.484715      27.556794 0.41585851E+03  0.93701463E+04                                 7.167707                            6.250066       0.756347       2.310501                    0.998199      26.174268      66.488923       0.771703       0.352253      -1.145039      -0.024324       0.014996       0.006029       0.029205      -0.004056      -0.008898       0.000492      -0.070506       0.034533      -0.042688       0.012900       0.029789              7.973013       8.029281      -1.934727      -0.792162      10.580327       1.865936       5.309430           0.118414
          290              O       0.703122      11.510554      35.895402      -0.501365      29.907172 0.43542491E+03  0.99151937E+04                                 7.605821                            6.401035       0.814191       2.338219                    0.997142      26.147388      66.569378       0.762254       0.352873      -1.145603      -0.024198      -0.000626      -0.015492       0.028739       0.028144       0.018832      -0.008813       0.050121       0.010796      -0.044855       0.003635       0.041220              8.817521      13.555330       0.816964       1.515824       7.067291       1.440842       5.829941           0.104325
          291              O       5.433407      14.978420       7.680092      -0.420508      23.269347 0.36011039E+03  0.78246690E+04                                 6.345258                            5.785055       0.814002       2.335001                    0.999115      25.284118      63.004323       0.808845       0.348506      -1.148482       0.018889       0.016080      -0.016590       0.029843      -0.007968       0.009819      -0.026652       0.016463       0.018488      -0.030637      -0.000883       0.031520              6.577978       6.207758       0.568970      -1.194637       5.036700      -1.392744       8.489475           0.274746
          292              O       4.417073      15.915346       6.074752      -0.453867      26.526353 0.39004433E+03  0.86723561E+04                                 7.051468                            6.097908       0.575243       2.267884                    0.998099      25.495522      64.909028       0.770555       0.357502      -1.137716       0.019785       0.009584       0.013282       0.025685      -0.006314       0.018373       0.018696      -0.000544      -0.066253      -0.038120       0.017321       0.020799              7.792372      12.471542      -0.269788      -0.004370       4.944108      -0.115319       5.961468           0.117399
          293              O       6.707453      17.339332       2.112117      -0.606222      34.726887 0.54013129E+03  0.12971544E+05                                 8.352569                            7.113737       0.552818       2.206846                    0.998787      28.256057      73.714989       0.725916       0.351340      -1.147622       0.015704       0.007597       0.043893       0.047233      -0.016801       0.050203       0.040986      -0.013995      -0.177227      -0.097556       0.045481       0.052075              9.390308       9.597078      -1.378727       3.694982       7.352893      -2.668844      11.220954           0.003457
          294              O      -1.268105      17.371213       1.972744      -0.559657      28.684701 0.44276670E+03  0.10111436E+05                                 7.261687                            6.371160       0.589176       2.236745                    0.998873      26.982871      68.503422       0.780144       0.343790      -1.154598      -0.020108       0.007956       0.030457       0.037354       0.016637      -0.048851       0.015701      -0.012647      -0.005895      -0.060276       0.015046       0.045230              7.896616       7.931958       0.550829      -1.793534       6.371869      -2.154059       9.386021           0.002541
          295              O       0.680570      17.267247      17.580297      -0.592842      37.175957 0.59584495E+03  0.14688529E+05                                 8.812099                            7.560443       0.343764       2.152888                    0.995662      28.247103      75.051972       0.690667       0.359743      -1.139039      -0.009852      -0.028995      -0.025147       0.039625      -0.009844       0.005344       0.008399      -0.151930       0.148983      -0.101660       0.042744       0.058916              9.894250       7.980764       1.356243      -0.329059      15.113839      -0.095730       6.588147           0.011102
          296              O       1.837969      15.396406      17.560230      -0.515793      31.296728 0.46440764E+03  0.10755598E+05                                 7.844120                            6.627210       0.572866       2.252501                    0.997108      26.535261      68.310731       0.745723       0.354645      -1.143246      -0.017580       0.007101      -0.005626       0.019777      -0.027020      -0.003689      -0.001774       0.074173       0.059065      -0.055836       0.019273       0.036563              9.083491      14.685197      -0.414553      -0.494425       6.956312      -0.679657       5.608965           0.038631
          297              O       1.019254      17.114399      21.001496      -0.508362      30.590755 0.48344567E+03  0.11293234E+05                                 7.718037                            6.772142       0.694192       2.292493                    0.996510      26.555882      68.335613       0.737055       0.355742      -1.144012       0.005272       0.005922       0.034249       0.035154      -0.006924      -0.004415       0.035150       0.003627       0.050549      -0.034740      -0.007410       0.042149              8.479858       5.359091      -0.619700       0.755800       7.765726       1.405469      12.314757           0.115623
          298              O       3.850307       1.436384      21.744695      -0.459539      24.126342 0.36290199E+03  0.78943722E+04                                 6.468737                            5.766849       0.799720       2.326547                    0.999001      25.566922      63.582513       0.819330       0.343652      -1.153420       0.001681      -0.010725       0.025009       0.027264      -0.005780      -0.005673      -0.016688      -0.022213      -0.093263      -0.036753       0.004990       0.031763              6.870688       4.650589      -1.158940       0.694921       8.648170      -1.962084       7.313306           0.143405
          299              O      -0.361203      11.081941      18.074669      -0.585167      32.264303 0.50056788E+03  0.11797550E+05                                 7.944436                            6.840828       0.567950       2.224311                    0.998458      27.612773      71.414239       0.741296       0.350579      -1.147992      -0.025970       0.022754      -0.016337       0.038198      -0.050976       0.004931      -0.008839       0.041145       0.105131      -0.072688       0.027253       0.045435              9.064299       8.926710      -2.791305       0.698909      12.697920       0.018266       5.568267           0.001495
          300              O       7.662326      10.943793      17.843354      -0.589694      33.517293 0.50161910E+03  0.11831758E+05                                 8.173779                            6.849962       0.540387       2.212523                    0.998716      27.703746      71.742053       0.740282       0.350779      -1.147515       0.020863       0.028325      -0.011436       0.036992       0.058068      -0.008816       0.012476       0.033805       0.129040      -0.083823       0.038939       0.044884              9.624797       8.846607       3.500968      -0.072888      14.481729       0.397286       5.546056           0.001259
          301              O       2.555339      13.779367      26.121801      -0.447171      26.562670 0.38391109E+03  0.84781066E+04                                 6.986022                            5.978656       0.575041       2.261545                    0.998255      25.507637      64.121380       0.794383       0.349146      -1.147720      -0.002262       0.020511      -0.002832       0.020829       0.006078       0.005991      -0.028482       0.001811       0.072850      -0.031726      -0.008059       0.039785              7.689887       4.637975      -0.969050       0.833766       9.035358      -2.991381       9.396328           0.127162
          302              O       2.598762      13.520783      23.969915      -0.502077      33.146951 0.52290062E+03  0.12450176E+05                                 8.136543                            7.071138       0.750065       2.296419                    0.997085      26.965964      69.933741       0.717396       0.358584      -1.142350      -0.008600       0.027778       0.022347       0.036673       0.009440      -0.004195       0.038063       0.021424      -0.040958      -0.048483       0.017380       0.031104              8.822876       5.634045      -1.274373      -1.095217       9.734608       2.249873      11.099975           0.173169
          303              O       5.383051      11.767367      25.749654      -0.439226      23.573466 0.35755264E+03  0.77624236E+04                                 6.403333                            5.759443       0.740260       2.311683                    0.998778      25.409234      63.480050       0.810955       0.347898      -1.147923       0.022301      -0.012258      -0.011104       0.027765      -0.004027       0.002148       0.007447      -0.047439       0.052376      -0.032943       0.009153       0.023790              6.706696       6.663441      -0.696797      -1.511480       5.128959       1.584833       8.327689           0.153376
          304              O       4.395268      10.720631      24.103086      -0.478155      28.393156 0.43492404E+03  0.99069006E+04                                 7.351763                            6.404346       0.533649       2.239503                    0.997014      26.246578      66.963943       0.760351       0.353645      -1.144288       0.022122      -0.014213       0.004243       0.026635       0.020036       0.028387       0.007374       0.042569      -0.040423      -0.028685      -0.020782       0.049467              8.170836      12.610798       0.123074       0.224777       5.111920      -0.077287       6.789790           0.146396
          305              O       4.395196       2.300694      26.709209      -0.414964      24.631031 0.36237004E+03  0.78802814E+04                                 6.638464                            5.793000       0.729050       2.314772                    0.998619      25.149979      62.545251       0.811018       0.347285      -1.150338       0.000472      -0.010414      -0.026085       0.028091      -0.005061       0.002073      -0.008646      -0.073807      -0.044022      -0.030064      -0.015792       0.045856              7.352302       4.370211      -0.652597      -0.251818      10.255632       2.541576       7.431065           0.212201
          306              O       4.609628       0.552592      28.015007      -0.420040      24.821102 0.36477264E+03  0.79462934E+04                                 6.688760                            5.815343       0.727268       2.314424                    0.998651      25.151009      62.618719       0.808731       0.347664      -1.149931       0.004549      -0.019270      -0.025990       0.032673      -0.000513       0.000816      -0.021281      -0.008323       0.054588      -0.017591      -0.013281       0.030872              7.637671       4.593669      -0.214968       0.083202       6.104485       1.614862      12.214860           0.201646
          307              O       5.921100      16.896551      16.989240      -0.484570      27.551792 0.41576788E+03  0.93675714E+04                                 7.166776                            6.249339       0.756391       2.310555                    0.998198      26.172112      66.481034       0.771759       0.352248      -1.145046       0.024373      -0.014993       0.006021       0.029242      -0.004027       0.008865      -0.000515      -0.070450       0.034434      -0.042631       0.012856       0.029776              7.971849       8.027976      -1.934383       0.792007      10.578794      -1.865604       5.308777           0.118433
          308              O       4.973417      15.056350      17.652902      -0.501148      29.898313 0.43527184E+03  0.99107985E+04                                 7.604236                            6.399847       0.814222       2.338297                    0.997141      26.143737      66.556182       0.762339       0.352866      -1.145613       0.024228       0.000559      -0.015497       0.028766       0.028118      -0.018809       0.008784       0.050015       0.010693      -0.044775       0.003602       0.041172              8.815442      13.551781       0.817024      -1.515480       7.065766      -1.440436       5.828778           0.104579
          309              O       0.243133      11.588483      25.922593      -0.420097      23.284525 0.36039605E+03  0.78327489E+04                                 6.349815                            5.788893       0.809271       2.333491                    0.999113      25.282648      63.016615       0.808220       0.348692      -1.148282      -0.018864      -0.016247      -0.017332       0.030334      -0.009110      -0.009769       0.026802       0.019578       0.014603      -0.031879       0.000186       0.031693              6.582985       6.213300       0.569661       1.196063       5.039888       1.394044       8.495768          -0.288765
          310              O       1.259467      10.651557      24.317252      -0.457488      26.601915 0.39139060E+03  0.87097943E+04                                 7.063834                            6.107479       0.576793       2.267583                    0.998109      25.540189      65.050913       0.770129       0.357392      -1.137803      -0.019332      -0.009725       0.012827       0.025156      -0.007164      -0.019998      -0.019732      -0.001277      -0.067148      -0.040224       0.018305       0.021919              7.807508      12.499475      -0.269458       0.006244       4.951733       0.115714       5.971317          -0.084507
          311              O      -1.030913       9.227571      20.354617      -0.606155      34.728106 0.54013017E+03  0.12971530E+05                                 8.352906                            7.113776       0.552916       2.206889                    0.998787      28.255542      73.714049       0.725906       0.351344      -1.147617      -0.015676      -0.007564       0.044036       0.047351      -0.016776      -0.050152      -0.040927      -0.013897      -0.176999      -0.097434       0.045455       0.051979              9.391060       9.597247      -1.379030      -3.695663       7.353185       2.669497      11.222748           0.002556
          312              O       6.944645       9.195691      20.215244      -0.559710      28.691338 0.44287862E+03  0.10114684E+05                                 7.263006                            6.372076       0.588954       2.236636                    0.998872      26.985153      68.512728       0.780064       0.343802      -1.154582       0.020101      -0.007929       0.030594       0.037455       0.016610       0.048774      -0.015673      -0.012576      -0.005680      -0.060159       0.014970       0.045189              7.898337       7.933002       0.551120       1.794147       6.373038       2.155018       9.388970          -0.000949
          313              N       4.607559       4.473867      33.438502       0.189827      23.374489 0.33504892E+03  0.71388527E+04                                 6.734187                            5.818942       0.107497       2.173287                    0.998846      20.739695      50.915998       0.758534       0.378975      -1.126425       0.030358      -0.039361       0.049036       0.069824       0.019381      -0.016854       0.024081       0.018833      -0.143317      -0.061328       0.015863       0.045465              7.592735       9.632411      -0.055006      -0.259392       8.394687       0.964746       4.751108           0.579673
          314              N       4.113288       4.381768      15.196002       0.190427      23.365017 0.33488687E+03  0.71346184E+04                                 6.732935                            5.818023       0.106384       2.173026                    0.998844      20.734280      50.901819       0.758489       0.379039      -1.126365      -0.030300       0.039320       0.048751       0.069576       0.019354       0.016714      -0.023952       0.018727      -0.142339      -0.060939       0.015688       0.045251              7.591199       9.630522      -0.054987       0.259322       8.392817      -0.964548       4.750258           0.580666
          315              N       2.591134      13.237402       3.046497       0.189828      23.374407 0.33504735E+03  0.71388131E+04                                 6.734185                            5.818939       0.107489       2.173285                    0.998846      20.739638      50.915892       0.758531       0.378977      -1.126424      -0.030357       0.039360      -0.049032       0.069821       0.019381      -0.016853       0.024079       0.018833      -0.143306      -0.061324       0.015861       0.045463              7.592734       9.632411      -0.055005      -0.259392       8.394686       0.964746       4.751103           0.579669
          316              N       3.085405      13.329501      21.288998       0.190428      23.365027 0.33488707E+03  0.71346210E+04                                 6.732924                            5.818014       0.106391       2.173029                    0.998844      20.734290      50.901773       0.758492       0.379038      -1.126367       0.030301      -0.039321      -0.048752       0.069577       0.019354       0.016714      -0.023952       0.018727      -0.142344      -0.060940       0.015688       0.045252              7.591186       9.630497      -0.054985       0.259323       8.392816      -0.964541       4.750246           0.580653

******************************************************
Auxiliary information for the entire system
The total spin magnetic moment of the unit cell is   10.243046
The total net atomic charge of the unit cell is   -0.000002
Accuracy of reproducing the electrostatic potential in the unit cell:
  The inner radius (bohr) =    5.0000
  The outer radius (bohr) =   12.0000
  Valid grid points have density less than (e/(bohr^3)) =    0.0001
  The number of valid grid points were=       566066
  The rms potential error without charges in kcal/mol is=      8.32278
  The rms potential error with partial charges in kcal/mol is=      0.80597
  The RRMSE value at monopole order=      0.09684
  The rms potential error with partial charges and cloud penetration in kcal/mol is=      0.80418
  The RRMSE value at monopole order with cloud penetration is=      0.09662
  The rms potential error with partial charges and atomic dipoles in kcal/mol is=      0.29825
  The RRMSE value at dipole order=      0.03584
  The rms potential error with partial charges, atomic dipoles and cloud penetration in kcal/mol is=      0.28623
  The RRMSE value at dipole order with cloud penetration=      0.03439

******************************************************
The electron densities and ab initio electrostatic potential were computed in VASP using the PBE functional and
projector augmented wave method. See the main text of the journal article for a description of computational details.
The atomic charges, dipoles, and quadrupoles were computed with the DDEC6 method as described in
(a) T. A. Manz and N. Gabaldon Limas, RSC Adv. 6 (2016) 47771-47801 DOI: 10.1039/c6ra04656h
(b) N. Gabaldon Limas and T. A. Manz, RSC Adv. 8 (2018) 2678-2707 DOI: 10.1039/c7ra11829e.
For each atom in the material, the electron cloud parameters were fit to the spherically averaged atom-in-material
electron density using radial positions for which this density was between 10^-4 and 10^-2 electrons per cubic bohr.
The polarizabilities, dispersion coefficients, and quantum Drude oscillator (QDO) parameters were fit using the MCLF method.
The magnetic structure of the system was optimized in VASP from the default ferromagnetic initial guess using spin polarization.
The atomic spin moments (ASMs) were computed on this optimized magnetic structure using the DDEC6 partition as inputs
to the method of T. A. Manz and D. S. Sholl, J. Chem. Theory Comput. 7 (2011) 4146-4164 DOI: 10.1021/ct200539n.
The RMSE and RRMSE were computed using a uniform grid with Ewald summation.
