# Supplementary material for: A collection of forcefield precursors for metal–organic frameworks
Source: RSC Adv. 2019 Nov 13;9(63):36492–507. doi: 10.1039/c9ra07327b (PMC9075174; doi:10.1039/c9ra07327b)
Supplement: RA-009-C9RA07327B-s4879 [file RA-009-C9RA07327B-s4879.xyz]

  312
jmolscript: load "" {1 1 1} spacegroup "x,y,z" unitcell [{     10.223500     0.000000     0.000000 }, {      0.000000    12.989400     0.000000 }, {     -1.060259     0.000000    30.468558 }]
Cd     1.478366     8.046933    24.850461     1.020360
Cd     3.730793     6.192826    26.513739     1.046722
Cd     7.154745     1.552233    20.852376     1.020365
Cd     4.902318    12.687526    19.189098     1.046724
Cd     7.684875     4.942467     5.618097     1.020360
Cd     5.432448     6.796574     3.954819     1.046717
Cd     2.008496    11.437167     9.616182     1.020364
Cd     4.260923     0.301874    11.279460     1.046712
H      0.734339    10.336965    28.606929     0.119577
H      2.816367     9.907015     1.974363     0.123644
H      2.654068     7.031162    29.789109     0.126068
H      0.000027     4.176092    23.150010     0.131790
H      1.611254     1.448318    20.682057     0.133175
H      4.005360     3.712371    23.009855     0.126571
H      7.898772     3.842265    17.095908     0.119576
H      6.877004     3.412315    13.259916     0.123642
H      5.979043     0.536462    15.913728     0.126067
H      8.633084    10.670792    22.552827     0.131787
H      7.021857     7.943018    25.020780     0.133171
H      4.627752    10.207071    22.692982     0.126569
H      8.428902     2.652435     1.861629     0.119575
H      6.346874     3.082385    28.494195     0.123647
H      6.509173     5.958238     0.679449     0.126068
H      9.163214     8.813308     7.318548     0.131790
H      7.551987    11.541082     9.786501     0.133174
H      5.157881     9.277029     7.458703     0.126570
H      1.264469     9.147135    13.372650     0.119574
H      2.286237     9.577085    17.208642     0.123645
H      3.184198    12.452938    14.554830     0.126067
H      0.530157     2.318608     7.915731     0.131789
H      2.141384     5.046382     5.447778     0.133174
H      4.535489     2.782329     7.775576     0.126570
H     -0.282283     0.700129    26.797097     0.140079
H     -0.129172    12.211335    26.333975     0.113767
H     -0.564009     0.128595    24.140239     0.109384
H     -0.114903     1.475596    24.807500     0.110454
H      1.608604     0.372796    25.605776     0.089667
H      1.594732     0.907959    24.182894     0.089456
H      3.345956    12.866001    24.889765     0.154005
H      2.574484    11.509907    24.731329     0.138806
H      2.807089    12.430856    23.482118     0.137656
H      8.438176     0.567637    24.481486     0.112799
H      6.975201     0.137688    24.804453     0.100233
H      8.191494     2.457594    25.048202     0.085889
H      7.384328     2.095190    26.297412     0.104214
H      5.826381     3.195392    25.794681     0.087734
H      5.879076     2.826493    24.280394     0.079066
H      6.198670     5.016506    24.438830     0.144729
H      7.332151     4.837253    25.505230     0.146758
H      7.579055     4.402108    24.021411     0.142597
H      8.420694    11.082556    27.275453     0.122136
H      7.808748    10.935776    25.852571     0.112164
H      6.152985    12.046370    27.631935     0.102504
H      5.855437    11.008517    26.516786     0.088720
H      5.439140    10.603247    28.814115     0.092389
H      5.701939     9.482262    27.784278     0.083309
H      6.458210     8.760051    29.642860     0.160573
H      7.746865     9.136744    28.835443     0.140431
H      7.220996    10.091465    29.962780     0.138023
H      8.915395     7.194829    18.905740     0.140084
H      8.762284     5.716635    19.368862     0.113768
H      9.197120     6.623295    21.562598     0.109384
H      8.748014     7.970296    20.895337     0.110455
H      7.024507     6.867496    20.097061     0.089667
H      7.038379     7.402659    21.519943     0.089457
H      5.287155     6.371301    20.813072     0.154006
H      6.058628     5.015207    20.971508     0.138807
H      5.826022     5.936156    22.220719     0.137656
H      0.194935     7.062337    21.221351     0.112801
H      1.657911     6.632388    20.898384     0.100234
H      0.441618     8.952294    20.654635     0.085889
H      1.248784     8.589890    19.405425     0.104213
H      2.806731     9.690092    19.908156     0.087733
H      2.754036     9.321193    21.422443     0.079066
H      2.434442    11.511206    21.264007     0.144728
H      1.300960    11.331953    20.197607     0.146757
H      1.054057    10.896808    21.681426     0.142596
H      0.212418     4.587856    18.427384     0.122137
H      0.824364     4.441076    19.850266     0.112167
H      2.480127     5.551670    18.070902     0.102504
H      2.777674     4.513816    19.186051     0.088720
H      3.193971     4.108547    16.888722     0.092388
H      2.931173     2.987562    17.918559     0.083309
H      2.174901     2.265351    16.059977     0.160575
H      0.886247     2.642044    16.867394     0.140432
H      1.412115     3.596765    15.740057     0.138022
H      9.445524    12.289271     3.671461     0.140082
H      9.292413     0.778065     4.134583     0.113766
H      9.727250    12.860805     6.328319     0.109383
H      9.278144    11.513804     5.661058     0.110452
H      7.554637    12.616604     4.862782     0.089666
H      7.568509    12.081441     6.285664     0.089456
H      5.817285     0.123399     5.578793     0.154003
H      6.588757     1.479493     5.737229     0.138806
H      6.356152     0.558544     6.986440     0.137654
H      0.725065    12.421763     5.987072     0.112800
H      2.188040    12.851712     5.664105     0.100231
H      0.971747    10.531806     5.420356     0.085887
H      1.778913    10.894210     4.171146     0.104213
H      3.336860     9.794008     4.673877     0.087733
H      3.284165    10.162907     6.188164     0.079065
H      2.964571     7.972894     6.029728     0.144730
H      1.831090     8.152147     4.963328     0.146762
H      1.584186     8.587292     6.447147     0.142597
H      0.742547     1.906844     3.193105     0.122135
H      1.354493     2.053624     4.615987     0.112168
H      3.010256     0.943030     2.836623     0.102501
H      3.307804     1.980883     3.951772     0.088718
H      3.724101     2.386153     1.654443     0.092389
H      3.461302     3.507138     2.684280     0.083308
H      2.705031     4.229349     0.825698     0.160575
H      1.416376     3.852656     1.633115     0.140434
H      1.942245     2.897935     0.505778     0.138026
H      0.247846     5.794571    11.562818     0.140082
H      0.400957     7.272765    11.099696     0.113767
H     -0.033879     6.366105     8.905960     0.109384
H      0.415227     5.019104     9.573221     0.110454
H      2.138734     6.121904    10.371497     0.089668
H      2.124862     5.586741     8.948615     0.089457
H      3.876086     6.618099     9.655486     0.154005
H      3.104613     7.974193     9.497050     0.138806
H      3.337219     7.053244     8.247839     0.137655
H      8.968306     5.927063     9.247207     0.112800
H      7.505330     6.357012     9.570174     0.100233
H      8.721623     4.037106     9.813923     0.085887
H      7.914457     4.399510    11.063133     0.104213
H      6.356510     3.299308    10.560402     0.087733
H      6.409205     3.668207     9.046115     0.079066
H      6.728799     1.478194     9.204551     0.144728
H      7.862281     1.657447    10.270951     0.146759
H      8.109184     2.092592     8.787132     0.142596
H      8.950823     8.401544    12.041174     0.122136
H      8.338877     8.548324    10.618292     0.112167
H      6.683114     7.437730    12.397656     0.102502
H      6.385567     8.475583    11.282507     0.088719
H      5.969270     8.880853    13.579836     0.092389
H      6.232068    10.001838    12.549999     0.083307
H      6.988340    10.724049    14.408581     0.160575
H      8.276994    10.347356    13.601164     0.140434
H      7.751126     9.392635    14.728501     0.138025
C      1.825527     8.102788    27.568865     0.607699
C      1.762627     8.628858    28.994489    -0.016151
C      1.133000     9.840769    29.284245    -0.126263
C      2.169667    10.292801     0.110601     0.003465
C      2.793358     9.571889     1.107837    -0.121532
C      3.390090     8.343092     0.823260    -0.001774
C      2.302676     7.868979    29.986241    -0.104719
C      1.444636    11.552772     0.497856     0.504373
C      4.033035     7.497482     1.884176     0.551077
C      2.202590     5.226935    24.224941     0.596578
C      2.045128     4.112444    23.197237    -0.015370
C      0.748248     3.748741    22.801450    -0.148505
C      0.617805     2.704393    21.849308    -0.021987
C      1.715887     2.119870    21.318241    -0.118138
C      3.022117     2.508253    21.709762    -0.026169
C      3.160616     3.486355    22.694810    -0.128999
C     -0.754849     2.226383    21.427623     0.544755
C      4.211583     1.876968    21.049813     0.589318
C      6.807584     1.608088    18.133972     0.607702
C      6.870484     2.134158    16.708348    -0.016156
C      7.500111     3.346069    16.418592    -0.126261
C      7.523703     3.798101    15.123678     0.003462
C      6.900012     3.077189    14.126442    -0.121534
C      6.303280     1.848392    14.411019    -0.001772
C      6.330435     1.374279    15.716596    -0.104716
C      8.248735     5.058072    14.736423     0.504366
C      5.660336     1.002782    13.350103     0.551065
C      6.430522    11.721635    21.477896     0.596580
C      6.587983    10.607144    22.505600    -0.015374
C      7.884863    10.243441    22.901387    -0.148505
C      8.015306     9.199093    23.853529    -0.021988
C      6.917224     8.614570    24.384596    -0.118140
C      5.610995     9.002953    23.993075    -0.026172
C      5.472496     9.981055    23.008027    -0.129000
C     -0.835539     8.721083    24.275214     0.544750
C      4.421528     8.371668    24.653024     0.589316
C      7.337714     4.886612     2.899693     0.607702
C      7.400614     4.360542     1.474069    -0.016152
C      8.030241     3.148631     1.184313    -0.126268
C      6.993574     2.696599    30.357957     0.003468
C      6.369883     3.417511    29.360721    -0.121529
C      5.773151     4.646308    29.645298    -0.001774
C      6.860565     5.120421     0.482317    -0.104719
C      7.718605     1.436628    29.970702     0.504371
C      5.130206     5.491918    28.584382     0.551088
C      6.960651     7.762465     6.243617     0.596579
C      7.118113     8.876956     7.271321    -0.015369
C      8.414993     9.240659     7.667108    -0.148503
C      8.545436    10.285007     8.619250    -0.021991
C      7.447354    10.869530     9.150317    -0.118139
C      6.141124    10.481147     8.758796    -0.026167
C      6.002625     9.503045     7.773748    -0.128996
C     -0.305410    10.763017     9.040935     0.544756
C      4.951658    11.112432     9.418745     0.589316
C      2.355657    11.381312    12.334586     0.607702
C      2.292757    10.855242    13.760210    -0.016156
C      1.663130     9.643331    14.049966    -0.126263
C      1.639538     9.191299    15.344880     0.003464
C      2.263229     9.912211    16.342116    -0.121530
C      2.859961    11.141008    16.057539    -0.001769
C      2.832806    11.615121    14.751962    -0.104716
C      0.914506     7.931328    15.732135     0.504374
C      3.502905    11.986618    17.118455     0.551086
C      2.732719     1.267765     8.990662     0.596581
C      2.575258     2.382256     7.962958    -0.015371
C      1.278378     2.745959     7.567171    -0.148505
C      1.147935     3.790307     6.615029    -0.021989
C      2.246017     4.374830     6.083962    -0.118140
C      3.552246     3.986447     6.475483    -0.026169
C      3.690745     3.008345     7.460531    -0.128998
C     -0.224720     4.268317     6.193344     0.544753
C      4.741713     4.617732     5.815534     0.589316
C     -0.569752     0.059751    26.126788    -0.155388
C     -0.040135     0.510483    24.862343    -0.177279
C      1.360992     0.122100    24.700860    -0.130625
C      2.633137    12.419165    24.426643    -0.420184
C      7.746938     0.606605    25.160935    -0.149197
C      7.364882     2.034140    25.328512    -0.171912
C      6.421314     3.113559    25.032967    -0.090697
C      6.926946     4.459261    24.722188    -0.447635
C      7.762953    11.456651    26.669129    -0.124579
C      6.446960    11.198162    27.263266    -0.173678
C      6.137558    10.192782    28.280916    -0.092756
C      6.966175     9.482262    29.265050    -0.449889
C      9.202863     6.554451    19.576049    -0.155393
C      8.673246     7.005183    20.840494    -0.177279
C      7.272119     6.616800    21.001977    -0.130627
C      5.999975     5.924465    21.276194    -0.420184
C      0.886173     7.101305    20.541902    -0.149198
C      1.268230     8.528840    20.374325    -0.171912
C      2.211798     9.608259    20.669870    -0.090697
C      1.706166    10.953961    20.980649    -0.447635
C      0.870159     4.961951    19.033708    -0.124583
C      2.186151     4.703462    18.439571    -0.173677
C      2.495554     3.698082    17.421921    -0.092757
C      1.666937     2.987562    16.437787    -0.449889
C      9.732993    12.929649     4.341770    -0.155396
C      9.203376    12.478917     5.606215    -0.177279
C      7.802249    12.867300     5.767698    -0.130627
C      6.530104     0.570235     6.041915    -0.420183
C      1.416303    12.382795     5.307623    -0.149202
C      1.798359    10.955260     5.140046    -0.171909
C      2.741927     9.875841     5.435591    -0.090697
C      2.236295     8.530139     5.746370    -0.447637
C      1.400288     1.532749     3.799429    -0.124587
C      2.716281     1.791238     3.205292    -0.173677
C      3.025683     2.796618     2.187642    -0.092758
C      2.197066     3.507138     1.203508    -0.449890
C     -0.039622     6.434949    10.892509    -0.155393
C      0.489995     5.984217     9.628064    -0.177280
C      1.891122     6.372600     9.466581    -0.130628
C      3.163266     7.064935     9.192364    -0.420183
C      8.277068     5.888095     9.926656    -0.149200
C      7.895011     4.460560    10.094233    -0.171909
C      6.951443     3.381141     9.798688    -0.090697
C      7.457075     2.035439     9.487909    -0.447636
C      8.293082     8.027449    11.434850    -0.124585
C      6.977090     8.285938    12.028987    -0.173677
C      6.667687     9.291318    13.046637    -0.092757
C      7.496304    10.001838    14.030771    -0.449890
O      1.579737     8.902935    26.670348    -0.540452
O      2.143112     6.921012    27.403116    -0.585282
O     -0.350302    12.063256    30.044436    -0.318291
O      1.193845    11.670976     1.770223    -0.454988
O      4.142944     6.271282     1.722388    -0.491164
O      4.453527     8.135261     2.903654    -0.536499
O      1.417299     6.173212    24.169793    -0.543323
O      3.177032     5.082103    25.014077    -0.546400
O      8.451848     2.666724    21.973315    -0.525184
O      9.423952     1.367784    20.508691    -0.516640
O      3.962724     1.146964    20.063241    -0.557828
O      5.350431     2.093631    21.550716    -0.548094
O      7.053374     2.408235    19.032489    -0.540456
O      6.490000     0.426312    18.299721    -0.585279
O      8.983414     5.568556    15.658401    -0.318291
O      8.499526     5.176276    13.464056    -0.454965
O      5.550426    12.765982    13.511891    -0.491160
O      5.239844     1.640561    12.330625    -0.536495
O      7.215812    12.667912    21.533044    -0.543326
O      5.456079    11.576803    20.688760    -0.546395
O      0.181264     9.161424    23.729522    -0.525185
O     -0.790840     7.862484    25.194146    -0.516639
O      4.670388     7.641664    25.639596    -0.557830
O      3.282681     8.588331    24.152121    -0.548089
O      7.583504     4.086465     3.798210    -0.540456
O      7.020129     6.068388     3.065442    -0.585282
O      9.513543     0.926144     0.424122    -0.318281
O      7.969396     1.318424    28.698335    -0.454985
O      5.020297     6.718118    28.746170    -0.491178
O      4.709714     4.854139    27.564904    -0.536506
O      7.745942     6.816188     6.298765    -0.543326
O      5.986209     7.907297     5.454481    -0.546400
O      0.711393    10.322676     8.495243    -0.525174
O     -0.260711    11.621616     9.959867    -0.516619
O      5.200517    11.842436    10.405317    -0.557828
O      3.812810    10.895769     8.917842    -0.548092
O      2.109867    10.581165    11.436069    -0.540456
O      2.673241    12.563088    12.168837    -0.585278
O      0.179827     7.420844    14.810157    -0.318299
O      0.663715     7.813124    17.004502    -0.454982
O      3.612815     0.223418    16.956667    -0.491201
O      3.923397    11.348839    18.137933    -0.536509
O      1.947429     0.321488     8.935514    -0.543327
O      3.707162     1.412597     9.779798    -0.546396
O      8.981977     3.827976     6.739036    -0.525182
O      9.954081     5.126916     5.274412    -0.516632
O      4.492853     5.347736     4.828962    -0.557832
O      5.880560     4.401069     6.316437    -0.548093
N      8.227729    12.838723    26.327881     0.224855
N      0.405383     6.344023    19.374956     0.224853
N      0.935512     0.150677     4.140677     0.224900
N      8.757858     6.645377    11.093602     0.224877

The following XYZ coordinates are in angstroms. Other properties are in atomic units.
The sperically averaged electron density of each atom fit to a function of the form exp(a - br)
eigen_1, eigen_2 and eigen_3 are the three eigenvalues of traceless quadrupole moment tensor
  atom number  atomic symbol              X              Y              Z     net charge C6 coefficient C8 coefficient C10 coefficient fluctuating dipole atomic polarizability isotropic forcefield polarizability              a              b squared Pearson coefficient          <r^3>          <r^4>         wp_QDO          m_QDO          q_QDO       dipole_x       dipole_y       dipole_z         dipole            Qxy            Qxz            Qyz     Q(x^2-y^2)  Q(3z^2 - R^2)        eigen_1        eigen_2        eigen_3 static polarizability      alpha(xx)      alpha(xy)      alpha(xz)      alpha(yy)      alpha(yz)      alpha(zz) atomic spin moment
            1             Cd       1.478366       8.046933      24.850461       1.020360     165.539289 0.37418857E+04  0.13703429E+06                                22.578766                           18.747763       0.608730       1.940977                    0.998208      74.538135     196.143206       0.474819       0.352241      -1.220175      -0.041664       0.039462      -0.056588       0.080594       0.057827      -0.041913       0.029941      -0.053047       0.108335      -0.100986       0.045013       0.055973             27.298595      37.332339      -4.756321       4.539662      20.841031       3.019487      23.722415           0.030481
            2             Cd       3.730793       6.192826      26.513739       1.046722     151.827618 0.33780769E+04  0.12085509E+06                                21.206026                           17.720315       0.633469       1.949475                    0.998566      74.018055     193.911222       0.491141       0.348582      -1.220658       0.017313      -0.046285       0.020962       0.053679       0.056505      -0.081851       0.026410      -0.009330      -0.102780      -0.118393       0.027902       0.090490             24.730014      21.125797      -3.008293       4.743102      21.686101      -1.873770      31.378145           0.031354
            3             Cd       7.154745       1.552233      20.852376       1.020365     165.539320 0.37418846E+04  0.13703423E+06                                22.578764                           18.747757       0.608737       1.940979                    0.998209      74.538197     196.143349       0.474819       0.352241      -1.220176       0.041661       0.039461       0.056588       0.080591      -0.057827      -0.041912      -0.029942      -0.053041       0.108332      -0.100985       0.045012       0.055973             27.298596      37.332324       4.756303       4.539654      20.841033      -3.019499      23.722432           0.030441
            4             Cd       4.902318      12.687526      19.189098       1.046724     151.827485 0.33780718E+04  0.12085488E+06                                21.206027                           17.720311       0.633464       1.949475                    0.998566      74.017964     193.911035       0.491140       0.348582      -1.220658      -0.017315      -0.046284      -0.020964       0.053679      -0.056505      -0.081850      -0.026413      -0.009331      -0.102777      -0.118393       0.027905       0.090489             24.730022      21.125816       3.008316       4.743127      21.686096       1.873781      31.378155           0.031371
            5             Cd       7.684875       4.942467       5.618097       1.020360     165.539464 0.37418895E+04  0.13703446E+06                                22.578784                           18.747775       0.608732       1.940977                    0.998208      74.538212     196.143465       0.474818       0.352241      -1.220175       0.041658      -0.039461       0.056588       0.080590       0.057825      -0.041910       0.029940      -0.053047       0.108334      -0.100982       0.045010       0.055972             27.298618      37.332350      -4.756314       4.539675      20.841046       3.019495      23.722459           0.030915
            6             Cd       5.432448       6.796574       3.954819       1.046717     151.827922 0.33780854E+04  0.12085550E+06                                21.206070                           17.720349       0.633463       1.949473                    0.998566      74.018115     193.911583       0.491140       0.348582      -1.220658      -0.017312       0.046283      -0.020963       0.053677       0.056504      -0.081849       0.026412      -0.009337      -0.102770      -0.118392       0.027906       0.090486             24.730068      21.125861      -3.008316       4.743097      21.686138      -1.873769      31.378203           0.031766
            7             Cd       2.008496      11.437167       9.616182       1.020364     165.539612 0.37418972E+04  0.13703475E+06                                22.578732                           18.747742       0.608767       1.940987                    0.998208      74.538328     196.143473       0.474821       0.352239      -1.220178      -0.041653      -0.039461      -0.056588       0.080588      -0.057820      -0.041906      -0.029938      -0.053064       0.108341      -0.100979       0.045007       0.055972             27.298538      37.332169       4.756300       4.539662      20.841019      -3.019494      23.722427           0.030919
            8             Cd       4.260923       0.301874      11.279460       1.046712     151.827925 0.33780871E+04  0.12085559E+06                                21.206089                           17.720368       0.633451       1.949470                    0.998566      74.018074     193.911594       0.491139       0.348583      -1.220657       0.017314       0.046278       0.020966       0.053675      -0.056504      -0.081842      -0.026418      -0.009342      -0.102749      -0.118387       0.027911       0.090476             24.730090      21.125858       3.008302       4.743116      21.686152       1.873770      31.378259           0.031811
            9              H       0.734339      10.336965      28.606929       0.119577       1.107794 0.80788126E+01  0.79825699E+02                                 1.782955                            1.671341      -1.309944       2.260644                    0.994644       3.667086      10.435169       0.478076       1.296623      -0.703779      -0.014942       0.018801      -0.026347       0.035650      -0.003302       0.006306      -0.007094      -0.005404       0.011576      -0.008025      -0.004424       0.012449              1.829536       1.646957      -0.334154       0.307174       1.747264      -0.300911       2.094388           0.001679
           10              H       2.816367       9.907015       1.974363       0.123644       1.102174 0.78719400E+01  0.77012557E+02                                 1.756153                            1.633689      -1.252016       2.290886                    0.995705       3.559160       9.964874       0.492423       1.271418      -0.709687       0.001985       0.012579       0.036397       0.038561       0.004841       0.001552       0.003909      -0.005328       0.037043      -0.011718      -0.001860       0.013578              1.815490       1.390527      -0.156153       0.004687       1.632507       0.321176       2.423436           0.000606
           11              H       2.654068       7.031162      29.789109       0.126068       1.083096 0.80211602E+01  0.79289183E+02                                 1.770110                            1.675745      -1.398415       2.222138                    0.993852       3.690254      10.579337       0.471975       1.312834      -0.700049       0.012136      -0.035564      -0.008142       0.038450      -0.005094       0.002095       0.005695      -0.018087      -0.022491      -0.011145      -0.004099       0.015244              1.801987       1.582879      -0.390711      -0.071769       2.105689       0.119421       1.717394           0.000091
           12              H       0.000027       4.176092      23.150010       0.131790       0.985916 0.72074421E+01  0.69435713E+02                                 1.674342                            1.599761      -1.217406       2.313556                    0.996031       3.535025      10.037860       0.477468       1.331558      -0.696870      -0.029058       0.018997       0.015483       0.038013      -0.008871      -0.003157       0.007511       0.005514       0.005536      -0.011771      -0.001277       0.013048              1.706918       2.007666      -0.208005      -0.207283       1.633499       0.121658       1.479588          -0.000114
           13              H       1.611254       1.448318      20.682057       0.133175       1.004004 0.74895461E+01  0.72724683E+02                                 1.688757                            1.626129      -1.176082       2.332077                    0.997147       3.499528       9.920652       0.476424       1.323994      -0.699060      -0.005620      -0.027791      -0.027826       0.039726       0.000665       0.000170       0.008380      -0.013698       0.018442      -0.009960      -0.003478       0.013438              1.709928       1.586182       0.012298      -0.003740       1.855151       0.329973       1.688450           0.000191
           14              H       4.005360       3.712371      23.009855       0.126571       0.960941 0.68296972E+01  0.65554707E+02                                 1.703897                            1.599179      -1.351403       2.248364                    0.993791       3.741606      10.949020       0.454443       1.404184      -0.680989       0.033499       0.007575       0.014714       0.037364       0.005047       0.004559       0.004722       0.011519      -0.017486      -0.009324      -0.003211       0.012536              1.768628       2.291006       0.161987       0.283155       1.486882       0.133458       1.527996           0.000042
           15              H       7.898772       3.842265      17.095908       0.119576       1.107788 0.80787642E+01  0.79825158E+02                                 1.782954                            1.671341      -1.309925       2.260654                    0.994644       3.667082      10.435178       0.478074       1.296631      -0.703778       0.014943       0.018802       0.026346       0.035650       0.003302       0.006306       0.007094      -0.005404       0.011574      -0.008024      -0.004424       0.012448              1.829536       1.646957       0.334154       0.307174       1.747264       0.300911       2.094387           0.001705
           16              H       6.877004       3.412315      13.259916       0.123642       1.102170 0.78718951E+01  0.77012006E+02                                 1.756149                            1.633685      -1.251995       2.290896                    0.995705       3.559148       9.964832       0.492423       1.271419      -0.709687      -0.001985       0.012579      -0.036397       0.038561      -0.004840       0.001552      -0.003909      -0.005329       0.037043      -0.011718      -0.001860       0.013578              1.815486       1.390524       0.156153       0.004686       1.632503      -0.321175       2.423431           0.000609
           17              H       5.979043       0.536462      15.913728       0.126067       1.083088 0.80210865E+01  0.79288291E+02                                 1.770104                            1.675739      -1.398393       2.222149                    0.993852       3.690241      10.579297       0.471975       1.312838      -0.700048      -0.012136      -0.035564       0.008141       0.038450       0.005094       0.002095      -0.005694      -0.018088      -0.022488      -0.011145      -0.004099       0.015244              1.801981       1.582874       0.390709      -0.071769       2.105682      -0.119420       1.717387           0.000102
           18              H       8.633084      10.670792      22.552827       0.131787       0.985918 0.72074694E+01  0.69436065E+02                                 1.674348                            1.599766      -1.217414       2.313552                    0.996031       3.535035      10.037906       0.477466       1.331562      -0.696869       0.029059       0.018996      -0.015483       0.038013       0.008870      -0.003157      -0.007511       0.005514       0.005536      -0.011771      -0.001277       0.013048              1.706924       2.007674       0.208006      -0.207285       1.633504      -0.121659       1.479593          -0.000107
           19              H       7.021857       7.943018      25.020780       0.133171       1.004013 0.74896354E+01  0.72725770E+02                                 1.688768                            1.626139      -1.176101       2.332067                    0.997147       3.499547       9.920722       0.476423       1.323994      -0.699060       0.005621      -0.027791       0.027826       0.039727      -0.000665       0.000170      -0.008380      -0.013698       0.018442      -0.009960      -0.003478       0.013439              1.709939       1.586193      -0.012298      -0.003740       1.855164      -0.329977       1.688461           0.000160
           20              H       4.627752      10.207071      22.692982       0.126569       0.960939 0.68296824E+01  0.65554537E+02                                 1.703897                            1.599179      -1.351401       2.248365                    0.993791       3.741604      10.949016       0.454443       1.404186      -0.680989      -0.033499       0.007575      -0.014714       0.037364      -0.005048       0.004559      -0.004722       0.011519      -0.017486      -0.009325      -0.003211       0.012536              1.768628       2.291005      -0.161987       0.283155       1.486881      -0.133458       1.527996           0.000037
           21              H       8.428902       2.652435       1.861629       0.119575       1.107802 0.80788788E+01  0.79826520E+02                                 1.782962                            1.671348      -1.309952       2.260639                    0.994644       3.667102      10.435227       0.478075       1.296623      -0.703779       0.014942      -0.018802       0.026347       0.035650      -0.003302       0.006306      -0.007094      -0.005405       0.011575      -0.008025      -0.004424       0.012448              1.829545       1.646964      -0.334156       0.307176       1.747272      -0.300913       2.094398           0.001778
           22              H       6.346874       3.082385      28.494195       0.123647       1.102163 0.78718377E+01  0.77011317E+02                                 1.756143                            1.633680      -1.252002       2.290895                    0.995705       3.559136       9.964796       0.492423       1.271420      -0.709687      -0.001983      -0.012580      -0.036397       0.038561       0.004840       0.001551       0.003909      -0.005329       0.037042      -0.011718      -0.001860       0.013577              1.815480       1.390520      -0.156152       0.004686       1.632497       0.321174       2.423422           0.000513
           23              H       6.509173       5.958238       0.679449       0.126068       1.083100 0.80211987E+01  0.79289679E+02                                 1.770115                            1.675750      -1.398427       2.222131                    0.993852       3.690266      10.579388       0.471974       1.312836      -0.700048      -0.012136       0.035564       0.008143       0.038450      -0.005093       0.002095       0.005695      -0.018087      -0.022491      -0.011145      -0.004099       0.015244              1.801993       1.582884      -0.390713      -0.071770       2.105696       0.119421       1.717400           0.000112
           24              H       9.163214       8.813308       7.318548       0.131790       0.985922 0.72074989E+01  0.69436404E+02                                 1.674349                            1.599767      -1.217413       2.313552                    0.996031       3.535041      10.037919       0.477467       1.331558      -0.696870       0.029058      -0.018997      -0.015483       0.038012      -0.008871      -0.003157       0.007510       0.005514       0.005537      -0.011771      -0.001277       0.013048              1.706925       2.007675      -0.208007      -0.207285       1.633505       0.121659       1.479594           0.000048
           25              H       7.551987      11.541082       9.786501       0.133174       1.004024 0.74897322E+01  0.72726904E+02                                 1.688774                            1.626145      -1.176107       2.332062                    0.997147       3.499566       9.920771       0.476424       1.323986      -0.699061       0.005618       0.027791       0.027826       0.039726       0.000665       0.000169       0.008380      -0.013700       0.018444      -0.009961      -0.003477       0.013439              1.709945       1.586198       0.012298      -0.003741       1.855171       0.329978       1.688467           0.000302
           26              H       5.157881       9.277029       7.458703       0.126570       0.960940 0.68296891E+01  0.65554592E+02                                 1.703895                            1.599177      -1.351403       2.248364                    0.993791       3.741600      10.948989       0.454444       1.404182      -0.680990      -0.033499      -0.007575      -0.014715       0.037364       0.005048       0.004559       0.004721       0.011518      -0.017486      -0.009324      -0.003212       0.012536              1.768626       2.291003       0.161987       0.283155       1.486880       0.133457       1.527994           0.000157
           27              H       1.264469       9.147135      13.372650       0.119574       1.107808 0.80789353E+01  0.79827207E+02                                 1.782968                            1.671352      -1.309965       2.260632                    0.994644       3.667115      10.435268       0.478075       1.296621      -0.703780      -0.014942      -0.018802      -0.026346       0.035650       0.003302       0.006306       0.007094      -0.005404       0.011575      -0.008024      -0.004424       0.012448              1.829550       1.646969       0.334158       0.307177       1.747277       0.300914       2.094405           0.001793
           28              H       2.286237       9.577085      17.208642       0.123645       1.102187 0.78720556E+01  0.77013990E+02                                 1.756167                            1.633701      -1.252039       2.290873                    0.995705       3.559188       9.964980       0.492421       1.271418      -0.709687       0.001985      -0.012579       0.036398       0.038561      -0.004842       0.001552      -0.003908      -0.005328       0.037046      -0.011719      -0.001859       0.013578              1.815505       1.390537       0.156156       0.004686       1.632520      -0.321180       2.423459           0.000533
           29              H       3.184198      12.452938      14.554830       0.126067       1.083099 0.80211890E+01  0.79289548E+02                                 1.770114                            1.675748      -1.398427       2.222132                    0.993852       3.690263      10.579372       0.471975       1.312835      -0.700049       0.012136       0.035564      -0.008143       0.038450       0.005093       0.002095      -0.005695      -0.018087      -0.022489      -0.011145      -0.004099       0.015244              1.801992       1.582883       0.390713      -0.071770       2.105694      -0.119421       1.717398           0.000119
           30              H       0.530157       2.318608       7.915731       0.131789       0.985921 0.72074891E+01  0.69436285E+02                                 1.674348                            1.599766      -1.217412       2.313552                    0.996031       3.535038      10.037908       0.477467       1.331558      -0.696870      -0.029058      -0.018996       0.015483       0.038013       0.008870      -0.003157      -0.007510       0.005515       0.005536      -0.011771      -0.001277       0.013048              1.706924       2.007674       0.208006      -0.207284       1.633504      -0.121659       1.479593           0.000053
           31              H       2.141384       5.046382       5.447778       0.133174       1.004016 0.74896619E+01  0.72726079E+02                                 1.688769                            1.626140      -1.176093       2.332070                    0.997147       3.499554       9.920740       0.476423       1.323991      -0.699060      -0.005620       0.027790      -0.027826       0.039726      -0.000665       0.000170      -0.008380      -0.013698       0.018442      -0.009960      -0.003478       0.013438              1.709940       1.586194      -0.012298      -0.003741       1.855165      -0.329977       1.688462           0.000288
           32              H       4.535489       2.782329       7.775576       0.126570       0.960936 0.68296551E+01  0.65554204E+02                                 1.703893                            1.599175      -1.351399       2.248366                    0.993791       3.741594      10.948978       0.454443       1.404186      -0.680989       0.033499      -0.007575       0.014715       0.037364      -0.005048       0.004559      -0.004721       0.011519      -0.017486      -0.009324      -0.003212       0.012536              1.768624       2.291000      -0.161987       0.283154       1.486878      -0.133457       1.527993           0.000153
           33              H      -0.282283       0.700129      26.797097       0.140079       1.148171 0.92395343E+01  0.93342777E+02                                 1.781939                            1.754007      -0.848634       2.486825                    0.998717       3.374748       9.356221       0.485547       1.248659      -0.718570       0.011936       0.030079       0.017014       0.036561       0.008207       0.001965       0.007771      -0.012517      -0.001781      -0.010435      -0.004236       0.014671              1.781128       1.570637       0.113892       0.063587       1.771387       0.384996       2.001361           0.027435
           34              H      -0.129172      12.211335      26.333975       0.113767       0.960907 0.72932172E+01  0.69903993E+02                                 1.607386                            1.575473      -0.704238       2.536768                    0.999733       3.418751       9.431112       0.500713       1.276245      -0.710005       0.020086      -0.028161      -0.005646       0.035048      -0.008418      -0.002159      -0.002373      -0.003421      -0.013052      -0.008724      -0.002057       0.010780              1.617864       1.582602      -0.226571      -0.005742       1.886696      -0.220447       1.384294           0.004993
           35              H      -0.564009       0.128595      24.140239       0.109384       0.901631 0.66268200E+01  0.61989251E+02                                 1.542093                            1.498106      -0.643716       2.567406                    0.999952       3.340200       9.091445       0.515565       1.270022      -0.711149      -0.014165      -0.018682      -0.025779       0.034846       0.002835       0.001810       0.001995      -0.002006       0.012100      -0.005037      -0.000558       0.005596              1.569278       1.872491       0.033840       0.112513       1.316428       0.177362       1.518915           0.003160
           36              H      -0.114903       1.475596      24.807500       0.110454       1.093464 0.86287579E+01  0.86087934E+02                                 1.738886                            1.700709      -1.157182       2.329655                    0.994503       3.585514      10.027407       0.488393       1.257023      -0.714094       0.001541       0.030326       0.006259       0.031004       0.004547       0.001486       0.004976      -0.007585      -0.001256      -0.005889      -0.003067       0.008956              1.766413       1.706245      -0.097845      -0.084967       2.198014      -0.169076       1.394979          -0.000804
           37              H       1.608604       0.372796      25.605776       0.089667       1.128274 0.91009270E+01  0.90195720E+02                                 1.638527                            1.633331      -0.984506       2.388998                    0.997538       3.428697       8.953089       0.562227       1.099244      -0.753348       0.004939      -0.010393       0.024830       0.027367      -0.010268       0.001513       0.003395       0.015613       0.000088      -0.013903       0.001017       0.012886              1.635816       1.744723      -0.071739      -0.004499       1.299753       0.065711       1.862972           0.001987
           38              H       1.594732       0.907959      24.182894       0.089456       1.089042 0.84651497E+01  0.84136949E+02                                 1.719155                            1.666964      -1.377210       2.210756                    0.991688       3.807185      10.662183       0.500616       1.230975      -0.717121       0.006485       0.010728      -0.025092       0.028050      -0.003411      -0.004047      -0.003740       0.007120      -0.025844      -0.011225       0.001634       0.009591              1.755344       1.722683       0.051732      -0.244163       1.862961      -0.443829       1.680387           0.003057
           39              H       3.345956      12.866001      24.889765       0.154005       0.923738 0.65877455E+01  0.60451422E+02                                 1.471187                            1.421258      -0.820178       2.503619                    0.999884       2.966323       7.546720       0.580491       1.149848      -0.742083       0.009656       0.010905       0.009656       0.017475      -0.000606      -0.000433       0.005791       0.000970      -0.000611      -0.006087       0.000482       0.005605              1.498102       1.860380       0.212205       0.261578       1.337088       0.129641       1.296839          -0.000186
           40              H       2.574484      11.509907      24.731329       0.138806       0.959904 0.69105745E+01  0.65316898E+02                                 1.606372                            1.532256      -0.777557       2.508601                    0.999822       3.309958       9.052384       0.508645       1.274031      -0.710674      -0.015379      -0.012795       0.007791       0.021469       0.004720      -0.003224      -0.001481      -0.002383      -0.002779      -0.005204      -0.001474       0.006678              1.634039       1.372270      -0.087939      -0.009231       2.186299      -0.232681       1.343547           0.000386
           41              H       2.807089      12.430856      23.482118       0.137656       0.910006 0.65959831E+01  0.61802983E+02                                 1.565965                            1.508124      -0.807612       2.494316                    0.999717       3.342363       9.189146       0.505534       1.293081      -0.705963      -0.006016       0.005655      -0.015561       0.017615      -0.002402       0.001412      -0.001248       0.007615       0.002899      -0.005098       0.000308       0.004791              1.585637       1.383234      -0.058935      -0.224184       1.329777       0.068223       2.043900           0.000342
           42              H       8.438176       0.567637      24.481486       0.112799       0.961896 0.67878419E+01  0.64578667E+02                                 1.661176                            1.548463      -1.164847       2.311724                    0.995826       3.720754      10.583905       0.486013       1.324650      -0.696063       0.021692       0.007184      -0.024681       0.033635      -0.006882       0.001891      -0.004711      -0.003974       0.027372      -0.011815       0.000008       0.011807              1.743671       2.380455      -0.173890      -0.367822       1.334933       0.031189       1.515627           0.011639
           43              H       6.975201       0.137688      24.804453       0.100233       0.997945 0.75129325E+01  0.72011354E+02                                 1.600552                            1.559527      -0.566165       2.586228                    0.999992       3.388703       9.125046       0.526389       1.213969      -0.724281      -0.027946      -0.002262      -0.014336       0.031490       0.004145       0.004626      -0.005473       0.006205       0.001755      -0.010095       0.003636       0.006459              1.621658       1.854734       0.301791       0.214967       1.616040       0.084286       1.394199           0.008355
           44              H       8.191494       2.457594      25.048202       0.085889       1.147987 0.93533452E+01  0.95232492E+02                                 1.787375                            1.760334      -1.050889       2.354806                    0.995621       3.796165      10.730537       0.484209       1.242381      -0.716074       0.010218       0.014449      -0.017608       0.024964      -0.001339      -0.001975      -0.000526      -0.006524      -0.035190      -0.012021       0.002628       0.009392              1.812513       2.036125      -0.010940      -0.297478       1.871104      -0.185324       1.530310           0.000207
           45              H       7.384328       2.095190      26.297412       0.104214       1.048575 0.80929833E+01  0.79733327E+02                                 1.702095                            1.652709      -0.961075       2.399535                    0.997436       3.686974      10.362542       0.491201       1.265655      -0.710420      -0.014385       0.003737       0.029110       0.032684      -0.003738      -0.002051       0.006773      -0.007919       0.010395      -0.007235      -0.003416       0.010651              1.732197       1.375042      -0.180391      -0.067036       1.556542      -0.040258       2.265008           0.004122
           46              H       5.826381       3.195392      25.794681       0.087734       1.170295 0.89615302E+01  0.89873331E+02                                 1.790426                            1.710693      -0.847518       2.454473                    0.998291       3.591452       9.930685       0.498729       1.224597      -0.721850      -0.009651       0.009792       0.029542       0.032584      -0.000738      -0.006584      -0.006457      -0.009881       0.000101      -0.010795       0.000642       0.010153              1.830633       1.832210      -0.196221      -0.430536       1.572407       0.126078       2.087281           0.000055
           47              H       5.879076       2.826493      24.280394       0.079066       1.057587 0.79285189E+01  0.77396596E+02                                 1.689921                            1.620425      -0.626929       2.544876                    0.999446       3.616036       9.982494       0.505218       1.241930      -0.716708      -0.004171      -0.006616      -0.027210       0.028312       0.001919       0.005304      -0.000465      -0.008383      -0.000283      -0.008074       0.003192       0.004882              1.728548       1.766025       0.075456       0.478544       1.489864       0.134066       1.929755           0.002333
           48              H       6.198670       5.016506      24.438830       0.144729       0.921518 0.65335651E+01  0.61687775E+02                                 1.638018                            1.545945      -0.978389       2.418997                    0.997535       3.512268      10.015718       0.472921       1.371731      -0.688684      -0.014314       0.002654      -0.001571       0.014643      -0.000385       0.000628      -0.001748      -0.001646      -0.017692      -0.006240       0.002046       0.004195              1.697646       1.831393      -0.455115       0.192081       1.829530      -0.219596       1.432015           0.000042
           49              H       7.332151       4.837253      25.505230       0.146758       1.024938 0.77491110E+01  0.74656659E+02                                 1.628726                            1.587471      -0.708051       2.547125                    0.999980       3.173766       8.495330       0.521313       1.219525      -0.725349       0.001878      -0.002371       0.017024       0.017291       0.001353       0.003369      -0.001177      -0.008504       0.016230      -0.008083       0.001675       0.006407              1.635191       1.427529       0.132136       0.213587       1.623647       0.270777       1.854396           0.000091
           50              H       7.579055       4.402108      24.021411       0.142597       0.927643 0.67078181E+01  0.63123820E+02                                 1.583739                            1.520645      -0.848738       2.474245                    0.999582       3.358617       9.257807       0.503487       1.292723      -0.705920       0.005686      -0.009806      -0.011213       0.015944       0.003092      -0.003508      -0.001252      -0.004827       0.000840      -0.005433       0.000038       0.005395              1.610671       1.698355      -0.051884      -0.448959       1.395512      -0.029437       1.738147          -0.000096
           51              H       8.420694      11.082556      27.275453       0.122136       0.914701 0.68954832E+01  0.65451399E+02                                 1.582014                            1.552280      -0.756495       2.521091                    0.999430       3.414999       9.507085       0.492431       1.310409      -0.702318       0.008929      -0.018573       0.032644       0.038605       0.001522       0.005357      -0.004000      -0.001920      -0.004766      -0.007968       0.002495       0.005473              1.590828       1.655219      -0.091324       0.268707       1.433694      -0.249459       1.683569           0.000733
           52              H       7.808748      10.935776      25.852571       0.112164       0.921374 0.70623456E+01  0.67967816E+02                                 1.624186                            1.596699      -0.996451       2.387515                    0.997317       3.735739      10.743669       0.470136       1.353719      -0.691193      -0.009324      -0.022726      -0.017880       0.030383       0.004068      -0.004470      -0.004374      -0.006384       0.006157      -0.006952      -0.002248       0.009200              1.634941       1.352203       0.044641      -0.047986       1.617247       0.373237       1.935375           0.028551
           53              H       6.152985      12.046370      27.631935       0.102504       1.163082 0.92379616E+01  0.92378741E+02                                 1.714443                            1.683998      -0.798092       2.475881                    0.999322       3.425479       9.139816       0.532074       1.151167      -0.740819      -0.005097       0.018625       0.020495       0.028159      -0.006693      -0.007435       0.001557      -0.003805       0.002437      -0.010139      -0.000363       0.010502              1.711576       1.461185      -0.097191      -0.136077       2.118382       0.230765       1.555160           0.002710
           54              H       5.855437      11.008517      26.516786       0.088720       1.095181 0.86361891E+01  0.85949904E+02                                 1.714773                            1.681288      -0.843703       2.450089                    0.998543       3.632806      10.058684       0.501406       1.227420      -0.720290      -0.011527      -0.016571      -0.016864       0.026303       0.008477       0.001398       0.000053       0.010996       0.004414      -0.010871       0.001308       0.009563              1.719683       1.737629       0.182618       0.350222       1.475704       0.117052       1.945715          -0.000049
           55              H       5.439140      10.603247      28.814115       0.092389       1.087931 0.84648049E+01  0.82283162E+02                                 1.600064                            1.580633      -0.651523       2.542720                    0.999890       3.264631       8.408408       0.569293       1.106819      -0.752990      -0.006681       0.011387       0.023682       0.027114      -0.006131      -0.004242      -0.004319      -0.008871       0.014800      -0.012005       0.003986       0.008019              1.590450       1.695782      -0.176711      -0.343787       1.452398       0.097270       1.623170           0.001510
           56              H       5.701939       9.482262      27.784278       0.083309       1.025731 0.78835188E+01  0.77048351E+02                                 1.669843                            1.628165      -0.804319       2.471054                    0.998416       3.642652      10.147908       0.496998       1.260979      -0.712128      -0.001889      -0.027333      -0.013707       0.030635       0.003150       0.004629      -0.001235      -0.006943       0.010876      -0.008392       0.002794       0.005598              1.678689       1.504025       0.341083       0.190373       1.894654       0.230126       1.637387          -0.000108
           57              H       6.458210       8.760051      29.642860       0.160573       0.976377 0.68260441E+01  0.63567894E+02                                 1.550340                            1.463680      -0.996803       2.416607                    0.998903       3.128958       8.174082       0.558834       1.176940      -0.733472      -0.014109      -0.011657       0.002139       0.018427       0.000323       0.001145      -0.006263       0.005030      -0.000022      -0.007740       0.002441       0.005299              1.582144       1.471650       0.405622      -0.181867       1.851840      -0.344749       1.422941           0.000137
           58              H       7.746865       9.136744      28.835443       0.140431       0.992163 0.74908086E+01  0.71332469E+02                                 1.565588                            1.537798      -0.700247       2.540455                    0.999987       3.167225       8.341732       0.543308       1.183862      -0.733072       0.003175      -0.001899      -0.013977       0.014458      -0.001501      -0.001553      -0.001077       0.002542       0.017588      -0.005144      -0.001084       0.006228              1.546697       1.833956      -0.204246      -0.253809       1.371480       0.062204       1.434655           0.000235
           59              H       7.220996      10.091465      29.962780       0.138023       1.038868 0.77018297E+01  0.73417836E+02                                 1.578822                            1.529552      -0.784121       2.498358                    0.999909       3.139336       8.114355       0.564070       1.139110      -0.744556      -0.003602       0.014744       0.003591       0.015596      -0.003056       0.001865       0.000289      -0.009571      -0.003649      -0.005830      -0.000465       0.006295              1.576263       1.366546       0.176891       0.227504       1.574881       0.366066       1.787363          -0.000083
           60              H       8.915395       7.194829      18.905740       0.140084       1.148170 0.92395466E+01  0.93343137E+02                                 1.781955                            1.754023      -0.848643       2.486824                    0.998717       3.374751       9.356308       0.485538       1.248679      -0.718566      -0.011936       0.030078      -0.017012       0.036560      -0.008207       0.001965      -0.007771      -0.012516      -0.001783      -0.010435      -0.004236       0.014671              1.781145       1.570650      -0.113893       0.063587       1.771404      -0.385002       2.001381           0.027462
           61              H       8.762284       5.716635      19.368862       0.113768       0.960917 0.72933085E+01  0.69905084E+02                                 1.607395                            1.575481      -0.704239       2.536764                    0.999733       3.418773       9.431186       0.500713       1.276243      -0.710006      -0.020086      -0.028160       0.005646       0.035047       0.008418      -0.002160       0.002373      -0.003421      -0.013051      -0.008724      -0.002056       0.010780              1.617873       1.582610       0.226573      -0.005742       1.886709       0.220449       1.384300           0.005012
           62              H       9.197120       6.623295      21.562598       0.109384       0.901634 0.66268455E+01  0.61989556E+02                                 1.542097                            1.498109      -0.643715       2.567406                    0.999952       3.340207       9.091472       0.515565       1.270022      -0.711149       0.014165      -0.018682       0.025779       0.034846      -0.002835       0.001810      -0.001995      -0.002006       0.012101      -0.005037      -0.000558       0.005596              1.569281       1.872495      -0.033840       0.112514       1.316431      -0.177363       1.518919           0.003153
           63              H       8.748014       7.970296      20.895337       0.110455       1.093461 0.86287279E+01  0.86087604E+02                                 1.738886                            1.700709      -1.157181       2.329657                    0.994503       3.585512      10.027416       0.488391       1.257027      -0.714093      -0.001541       0.030327      -0.006259       0.031004      -0.004547       0.001486      -0.004975      -0.007585      -0.001257      -0.005889      -0.003067       0.008956              1.766413       1.706245       0.097845      -0.084967       2.198014       0.169076       1.394980          -0.000801
           64              H       7.024507       6.867496      20.097061       0.089667       1.128275 0.91009409E+01  0.90195975E+02                                 1.638535                            1.633339      -0.984507       2.388999                    0.997538       3.428699       8.953127       0.562222       1.099253      -0.753346      -0.004939      -0.010392      -0.024830       0.027367       0.010268       0.001513      -0.003395       0.015613       0.000087      -0.013903       0.001017       0.012886              1.635824       1.744732       0.071739      -0.004499       1.299758      -0.065712       1.862980           0.002011
           65              H       7.038379       7.402659      21.519943       0.089457       1.089035 0.84650880E+01  0.84136209E+02                                 1.719151                            1.666961      -1.377210       2.210757                    0.991688       3.807174      10.662155       0.500615       1.230978      -0.717120      -0.006485       0.010729       0.025092       0.028050       0.003411      -0.004047       0.003740       0.007120      -0.025845      -0.011225       0.001634       0.009591              1.755340       1.722679      -0.051731      -0.244162       1.862957       0.443827       1.680383           0.003049
           66              H       5.287155       6.371301      20.813072       0.154006       0.923732 0.65876911E+01  0.60450834E+02                                 1.471184                            1.421256      -0.820170       2.503625                    0.999884       2.966311       7.546698       0.580489       1.149854      -0.742082      -0.009656       0.010906      -0.009656       0.017476       0.000606      -0.000433      -0.005790       0.000970      -0.000610      -0.006087       0.000482       0.005605              1.498100       1.860377      -0.212204       0.261577       1.337086      -0.129640       1.296836          -0.000175
           67              H       6.058628       5.015207      20.971508       0.138807       0.959910 0.69106340E+01  0.65317597E+02                                 1.606378                            1.532262      -0.777561       2.508598                    0.999822       3.309973       9.052433       0.508645       1.274029      -0.710674       0.015379      -0.012794      -0.007792       0.021469      -0.004720      -0.003224       0.001482      -0.002383      -0.002778      -0.005204      -0.001474       0.006678              1.634045       1.372275       0.087940      -0.009231       2.186308       0.232682       1.343551           0.000410
           68              H       5.826022       5.936156      22.220719       0.137656       0.910008 0.65960069E+01  0.61803263E+02                                 1.565968                            1.508127      -0.807613       2.494315                    0.999717       3.342369       9.189167       0.505534       1.293081      -0.705963       0.006016       0.005656       0.015560       0.017615       0.002402       0.001412       0.001248       0.007615       0.002899      -0.005098       0.000308       0.004791              1.585640       1.383237       0.058935      -0.224186       1.329779      -0.068223       2.043904           0.000333
           69              H       0.194935       7.062337      21.221351       0.112801       0.961893 0.67878106E+01  0.64578302E+02                                 1.661173                            1.548460      -1.164853       2.311722                    0.995826       3.720745      10.583878       0.486013       1.324651      -0.696063      -0.021691       0.007184       0.024681       0.033635       0.006882       0.001891       0.004710      -0.003973       0.027372      -0.011815       0.000008       0.011807              1.743668       2.380450       0.173890      -0.367822       1.334930      -0.031189       1.515624           0.011634
           70              H       1.657911       6.632388      20.898384       0.100234       0.997948 0.75129647E+01  0.72011708E+02                                 1.600553                            1.559527      -0.566159       2.586229                    0.999992       3.388705       9.125041       0.526391       1.213964      -0.724282       0.027946      -0.002262       0.014336       0.031489      -0.004145       0.004626       0.005473       0.006205       0.001756      -0.010094       0.003635       0.006459              1.621658       1.854735      -0.301791       0.214968       1.616040      -0.084286       1.394200           0.008354
           71              H       0.441618       8.952294      20.654635       0.085889       1.147988 0.93533651E+01  0.95232811E+02                                 1.787381                            1.760340      -1.050891       2.354806                    0.995621       3.796174      10.730593       0.484207       1.242387      -0.716073      -0.010218       0.014449       0.017608       0.024965       0.001340      -0.001975       0.000527      -0.006524      -0.035191      -0.012021       0.002628       0.009392              1.812520       2.036133       0.010940      -0.297480       1.871111       0.185326       1.530315           0.000214
           72              H       1.248784       8.589890      19.405425       0.104213       1.048584 0.80930740E+01  0.79734479E+02                                 1.702107                            1.652720      -0.961078       2.399532                    0.997436       3.686997      10.362638       0.491199       1.265658      -0.710420       0.014385       0.003737      -0.029109       0.032684       0.003739      -0.002051      -0.006772      -0.007920       0.010391      -0.007235      -0.003415       0.010650              1.732210       1.375050       0.180393      -0.067037       1.556553       0.040258       2.265026           0.004133
           73              H       2.806731       9.690092      19.908156       0.087733       1.170296 0.89615386E+01  0.89873469E+02                                 1.790430                            1.710696      -0.847513       2.454474                    0.998291       3.591457       9.930713       0.498727       1.224600      -0.721849       0.009650       0.009792      -0.029542       0.032584       0.000738      -0.006585       0.006457      -0.009881       0.000101      -0.010795       0.000642       0.010153              1.830636       1.832214       0.196221      -0.430537       1.572410      -0.126079       2.087285           0.000065
           74              H       2.754036       9.321193      21.422443       0.079066       1.057585 0.79284960E+01  0.77396327E+02                                 1.689920                            1.620424      -0.626931       2.544876                    0.999446       3.616031       9.982482       0.505218       1.241932      -0.716708       0.004170      -0.006616       0.027211       0.028312      -0.001919       0.005304       0.000465      -0.008383      -0.000282      -0.008074       0.003192       0.004882              1.728547       1.766024      -0.075456       0.478544       1.489863      -0.134066       1.929754           0.002324
           75              H       2.434442      11.511206      21.264007       0.144728       0.921522 0.65335953E+01  0.61688125E+02                                 1.638021                            1.545948      -0.978389       2.418995                    0.997535       3.512276      10.015743       0.472921       1.371730      -0.688684       0.014314       0.002653       0.001572       0.014643       0.000385       0.000628       0.001748      -0.001646      -0.017692      -0.006240       0.002045       0.004194              1.697649       1.831397       0.455116       0.192082       1.829533       0.219597       1.432017           0.000052
           76              H       1.300960      11.331953      20.197607       0.146757       1.024951 0.77492354E+01  0.74658181E+02                                 1.628740                            1.587484      -0.708055       2.547121                    0.999980       3.173794       8.495432       0.521310       1.219526      -0.725348      -0.001877      -0.002372      -0.017024       0.017290      -0.001353       0.003368       0.001177      -0.008504       0.016230      -0.008082       0.001675       0.006407              1.635205       1.427541      -0.132138       0.213590       1.623661      -0.270780       1.854412           0.000141
           77              H       1.054057      10.896808      21.681426       0.142596       0.927641 0.67078017E+01  0.63123646E+02                                 1.583739                            1.520645      -0.848747       2.474242                    0.999581       3.358616       9.257812       0.503486       1.292727      -0.705919      -0.005686      -0.009807       0.011214       0.015945      -0.003091      -0.003508       0.001252      -0.004827       0.000841      -0.005433       0.000038       0.005395              1.610672       1.698355       0.051884      -0.448959       1.395513       0.029437       1.738148          -0.000092
           78              H       0.212418       4.587856      18.427384       0.122137       0.914707 0.68955417E+01  0.65452063E+02                                 1.582017                            1.552283      -0.756487       2.521092                    0.999430       3.415010       9.507109       0.492432       1.310403      -0.702319      -0.008928      -0.018572      -0.032645       0.038604      -0.001522       0.005358       0.004000      -0.001920      -0.004765      -0.007968       0.002494       0.005473              1.590831       1.655223       0.091324       0.268708       1.433697       0.249460       1.683573           0.000751
           79              H       0.824364       4.441076      19.850266       0.112167       0.921371 0.70623265E+01  0.67967639E+02                                 1.624189                            1.596701      -0.996471       2.387507                    0.997317       3.735741      10.743702       0.470133       1.353726      -0.691191       0.009324      -0.022726       0.017879       0.030382      -0.004068      -0.004469       0.004373      -0.006385       0.006158      -0.006952      -0.002247       0.009199              1.634943       1.352204      -0.044642      -0.047986       1.617248      -0.373238       1.935378           0.028568
           80              H       2.480127       5.551670      18.070902       0.102504       1.163075 0.92378980E+01  0.92378020E+02                                 1.714444                            1.683999      -0.798073       2.475892                    0.999322       3.425467       9.139804       0.532070       1.151176      -0.740817       0.005097       0.018626      -0.020495       0.028159       0.006692      -0.007435      -0.001557      -0.003806       0.002438      -0.010138      -0.000363       0.010501              1.711576       1.461186       0.097192      -0.136078       2.118383      -0.230765       1.555161           0.002737
           81              H       2.777674       4.513816      19.186051       0.088720       1.095188 0.86362598E+01  0.85950753E+02                                 1.714778                            1.681292      -0.843705       2.450087                    0.998543       3.632819      10.058717       0.501407       1.227416      -0.720291       0.011527      -0.016571       0.016863       0.026303      -0.008477       0.001398      -0.000053       0.010996       0.004414      -0.010871       0.001308       0.009563              1.719687       1.737633      -0.182620       0.350223       1.475708      -0.117053       1.945719          -0.000022
           82              H       3.193971       4.108547      16.888722       0.092388       1.087933 0.84648325E+01  0.82283535E+02                                 1.600070                            1.580639      -0.651529       2.542719                    0.999890       3.264636       8.408439       0.569290       1.106823      -0.752989       0.006681       0.011387      -0.023683       0.027114       0.006131      -0.004242       0.004319      -0.008870       0.014800      -0.012005       0.003986       0.008019              1.590456       1.695788       0.176712      -0.343789       1.452404      -0.097271       1.623176           0.001543
           83              H       2.931173       2.987562      17.918559       0.083309       1.025736 0.78835648E+01  0.77048911E+02                                 1.669847                            1.628169      -0.804321       2.471052                    0.998416       3.642664      10.147948       0.496998       1.260978      -0.712128       0.001888      -0.027332       0.013707       0.030635      -0.003150       0.004629       0.001235      -0.006943       0.010877      -0.008392       0.002794       0.005598              1.678693       1.504029      -0.341085       0.190374       1.894660      -0.230127       1.637391          -0.000078
           84              H       2.174901       2.265351      16.059977       0.160575       0.976375 0.68260214E+01  0.63567627E+02                                 1.550337                            1.463676      -0.996796       2.416610                    0.998903       3.128955       8.174069       0.558835       1.176939      -0.733472       0.014109      -0.011657      -0.002139       0.018427      -0.000323       0.001145       0.006263       0.005030      -0.000023      -0.007740       0.002441       0.005299              1.582140       1.471646      -0.405620      -0.181866       1.851835       0.344747       1.422938           0.000165
           85              H       0.886247       2.642044      16.867394       0.140432       0.992170 0.74908707E+01  0.71333215E+02                                 1.565594                            1.537804      -0.700248       2.540453                    0.999987       3.167240       8.341783       0.543308       1.183861      -0.733072      -0.003175      -0.001898       0.013977       0.014458       0.001501      -0.001553       0.001077       0.002542       0.017588      -0.005144      -0.001084       0.006228              1.546703       1.833964       0.204247      -0.253810       1.371485      -0.062204       1.434660           0.000290
           86              H       1.412115       3.596765      15.740057       0.138022       1.038863 0.77017773E+01  0.73417210E+02                                 1.578817                            1.529547      -0.784122       2.498359                    0.999909       3.139326       8.114322       0.564070       1.139111      -0.744556       0.003601       0.014745      -0.003591       0.015597       0.003056       0.001865      -0.000289      -0.009571      -0.003649      -0.005830      -0.000465       0.006295              1.576258       1.366542      -0.176891       0.227503       1.574877      -0.366064       1.787356          -0.000059
           87              H       9.445524      12.289271       3.671461       0.140082       1.148158 0.92394124E+01  0.93341386E+02                                 1.781940                            1.754008      -0.848645       2.486825                    0.998717       3.374723       9.356192       0.485541       1.248677      -0.718567      -0.011936      -0.030078      -0.017013       0.036559       0.008207       0.001965       0.007771      -0.012515      -0.001782      -0.010435      -0.004236       0.014671              1.781129       1.570637       0.113892       0.063587       1.771388       0.384997       2.001363           0.027623
           88              H       9.292413       0.778065       4.134583       0.113766       0.960914 0.72932841E+01  0.69904780E+02                                 1.607392                            1.575479      -0.704239       2.536765                    0.999733       3.418764       9.431152       0.500713       1.276243      -0.710006      -0.020086       0.028160       0.005646       0.035048      -0.008418      -0.002160      -0.002374      -0.003421      -0.013050      -0.008724      -0.002056       0.010780              1.617870       1.582607      -0.226573      -0.005742       1.886705      -0.220449       1.384298           0.005103
           89              H       9.727250      12.860805       6.328319       0.109383       0.901637 0.66268795E+01  0.61989945E+02                                 1.542100                            1.498112      -0.643712       2.567406                    0.999952       3.340215       9.091495       0.515565       1.270020      -0.711149       0.014165       0.018682       0.025778       0.034845       0.002835       0.001810       0.001995      -0.002006       0.012100      -0.005037      -0.000558       0.005595              1.569285       1.872499       0.033840       0.112514       1.316433       0.177363       1.518922           0.003280
           90              H       9.278144      11.513804       5.661058       0.110452       1.093468 0.86287939E+01  0.86088385E+02                                 1.738890                            1.700713      -1.157182       2.329655                    0.994503       3.585522      10.027435       0.488392       1.257023      -0.714094      -0.001541      -0.030326      -0.006259       0.031004       0.004547       0.001486       0.004976      -0.007585      -0.001257      -0.005889      -0.003067       0.008957              1.766417       1.706248      -0.097846      -0.084968       2.198020      -0.169076       1.394982          -0.000657
           91              H       7.554637      12.616604       4.862782       0.089666       1.128264 0.91008230E+01  0.90194434E+02                                 1.638519                            1.633324      -0.984503       2.389001                    0.997538       3.428677       8.953025       0.562227       1.099246      -0.753348      -0.004939       0.010393      -0.024831       0.027367      -0.010268       0.001514       0.003395       0.015613       0.000088      -0.013903       0.001018       0.012886              1.635808       1.744713      -0.071738      -0.004498       1.299748       0.065711       1.862962           0.002187
           92              H       7.568509      12.081441       6.285664       0.089456       1.089039 0.84651228E+01  0.84136601E+02                                 1.719151                            1.666961      -1.377207       2.210757                    0.991688       3.807177      10.662150       0.500617       1.230974      -0.717121      -0.006485      -0.010728       0.025092       0.028049      -0.003411      -0.004047      -0.003740       0.007120      -0.025844      -0.011225       0.001634       0.009591              1.755340       1.722679       0.051731      -0.244162       1.862958      -0.443827       1.680383           0.003172
           93              H       5.817285       0.123399       5.578793       0.154003       0.923731 0.65876776E+01  0.60450631E+02                                 1.471179                            1.421251      -0.820174       2.503623                    0.999884       2.966307       7.546664       0.580493       1.149849      -0.742083      -0.009656      -0.010905      -0.009656       0.017476      -0.000606      -0.000433       0.005791       0.000970      -0.000610      -0.006087       0.000482       0.005605              1.498094       1.860368       0.212203       0.261576       1.337081       0.129640       1.296833           0.000038
           94              H       6.588757       1.479493       5.737229       0.138806       0.959909 0.69106195E+01  0.65317413E+02                                 1.606375                            1.532259      -0.777558       2.508599                    0.999822       3.309967       9.052407       0.508646       1.274027      -0.710675       0.015379       0.012794      -0.007792       0.021469       0.004720      -0.003224      -0.001482      -0.002383      -0.002779      -0.005204      -0.001474       0.006678              1.634042       1.372273      -0.087939      -0.009231       2.186304      -0.232682       1.343549           0.000530
           95              H       6.356152       0.558544       6.986440       0.137654       0.910009 0.65960158E+01  0.61803353E+02                                 1.565968                            1.508127      -0.807614       2.494314                    0.999717       3.342370       9.189164       0.505534       1.293080      -0.705963       0.006016      -0.005655       0.015560       0.017615      -0.002402       0.001412      -0.001248       0.007615       0.002899      -0.005098       0.000308       0.004791              1.585640       1.383237      -0.058936      -0.224185       1.329779       0.068223       2.043904           0.000471
           96              H       0.725065      12.421763       5.987072       0.112800       0.961896 0.67878391E+01  0.64578636E+02                                 1.661176                            1.548463      -1.164859       2.311719                    0.995826       3.720752      10.583900       0.486013       1.324650      -0.696063      -0.021691      -0.007184       0.024681       0.033634      -0.006882       0.001891      -0.004711      -0.003973       0.027371      -0.011815       0.000008       0.011807              1.743671       2.380456      -0.173890      -0.367823       1.334932       0.031189       1.515627           0.011711
           97              H       2.188040      12.851712       5.664105       0.100231       0.997948 0.75129565E+01  0.72011617E+02                                 1.600554                            1.559528      -0.566162       2.586228                    0.999992       3.388704       9.125041       0.526390       1.213966      -0.724282       0.027946       0.002262       0.014336       0.031489       0.004145       0.004626      -0.005473       0.006205       0.001755      -0.010094       0.003635       0.006459              1.621659       1.854737       0.301792       0.214968       1.616041       0.084287       1.394200           0.008511
           98              H       0.971747      10.531806       5.420356       0.085887       1.147996 0.93534359E+01  0.95233655E+02                                 1.787384                            1.760343      -1.050886       2.354806                    0.995621       3.796184      10.730607       0.484208       1.242381      -0.716074      -0.010218      -0.014449       0.017607       0.024964      -0.001340      -0.001975      -0.000526      -0.006524      -0.035191      -0.012021       0.002628       0.009392              1.812522       2.036137      -0.010940      -0.297480       1.871114      -0.185326       1.530317           0.000334
           99              H       1.778913      10.894210       4.171146       0.104213       1.048567 0.80929041E+01  0.79732393E+02                                 1.702091                            1.652705      -0.961062       2.399542                    0.997436       3.686959      10.362507       0.491200       1.265662      -0.710419       0.014385      -0.003736      -0.029110       0.032684      -0.003738      -0.002051       0.006772      -0.007920       0.010392      -0.007235      -0.003415       0.010650              1.732193       1.375038      -0.180390      -0.067036       1.556538      -0.040258       2.265003           0.004209
          100              H       3.336860       9.794008       4.673877       0.087733       1.170286 0.89614385E+01  0.89872195E+02                                 1.790419                            1.710686      -0.847511       2.454478                    0.998291       3.591433       9.930625       0.498729       1.224600      -0.721849       0.009651      -0.009791      -0.029542       0.032585      -0.000737      -0.006585      -0.006458      -0.009881       0.000101      -0.010795       0.000642       0.010153              1.830625       1.832202      -0.196219      -0.430534       1.572400       0.126077       2.087272           0.000190
          101              H       3.284165      10.162907       6.188164       0.079065       1.057588 0.79285269E+01  0.77396678E+02                                 1.689921                            1.620425      -0.626927       2.544876                    0.999446       3.616035       9.982485       0.505219       1.241929      -0.716708       0.004171       0.006616       0.027210       0.028311       0.001919       0.005304      -0.000465      -0.008383      -0.000283      -0.008074       0.003192       0.004883              1.728548       1.766025       0.075456       0.478545       1.489864       0.134066       1.929754           0.002470
          102              H       2.964571       7.972894       6.029728       0.144730       0.921519 0.65335764E+01  0.61687936E+02                                 1.638021                            1.545948      -0.978401       2.418991                    0.997535       3.512277      10.015763       0.472919       1.371735      -0.688683       0.014315      -0.002653       0.001571       0.014643      -0.000385       0.000628      -0.001748      -0.001646      -0.017692      -0.006240       0.002045       0.004194              1.697650       1.831397      -0.455116       0.192081       1.829534      -0.219596       1.432018           0.000149
          103              H       1.831090       8.152147       4.963328       0.146762       1.024946 0.77491875E+01  0.74657626E+02                                 1.628736                            1.587480      -0.708054       2.547123                    0.999980       3.173785       8.495411       0.521310       1.219528      -0.725348      -0.001877       0.002372      -0.017024       0.017291       0.001352       0.003368      -0.001177      -0.008504       0.016231      -0.008082       0.001675       0.006407              1.635201       1.427538       0.132137       0.213589       1.623658       0.270779       1.854408           0.000289
          104              H       1.584186       8.587292       6.447147       0.142597       0.927652 0.67078986E+01  0.63124779E+02                                 1.583749                            1.520654      -0.848751       2.474237                    0.999581       3.358641       9.257894       0.503486       1.292723      -0.705919      -0.005686       0.009806       0.011213       0.015944       0.003091      -0.003507      -0.001252      -0.004827       0.000841      -0.005433       0.000038       0.005395              1.610681       1.698365      -0.051885      -0.448963       1.395521      -0.029437       1.738158           0.000047
          105              H       0.742547       1.906844       3.193105       0.122135       0.914711 0.68955747E+01  0.65452466E+02                                 1.582022                            1.552288      -0.756492       2.521089                    0.999430       3.415020       9.507149       0.492431       1.310404      -0.702318      -0.008928       0.018572      -0.032644       0.038604       0.001522       0.005358      -0.004000      -0.001919      -0.004766      -0.007968       0.002495       0.005473              1.590836       1.655229      -0.091325       0.268710       1.433701      -0.249461       1.683579           0.000810
          106              H       1.354493       2.053624       4.615987       0.112168       0.921369 0.70623092E+01  0.67967450E+02                                 1.624188                            1.596701      -0.996482       2.387503                    0.997317       3.735739      10.743705       0.470132       1.353729      -0.691191       0.009325       0.022726       0.017879       0.030382       0.004068      -0.004469      -0.004373      -0.006385       0.006158      -0.006952      -0.002247       0.009199              1.634943       1.352203       0.044642      -0.047986       1.617248       0.373238       1.935379           0.028651
          107              H       3.010256       0.943030       2.836623       0.102501       1.163067 0.92378087E+01  0.92376819E+02                                 1.714430                            1.683986      -0.798076       2.475890                    0.999322       3.425451       9.139718       0.532075       1.151169      -0.740818       0.005097      -0.018626      -0.020495       0.028159      -0.006692      -0.007435       0.001557      -0.003806       0.002436      -0.010139      -0.000363       0.010501              1.711563       1.461174      -0.097191      -0.136076       2.118364       0.230763       1.555149           0.002855
          108              H       3.307804       1.980883       3.951772       0.088718       1.095184 0.86362204E+01  0.85950246E+02                                 1.714773                            1.681287      -0.843699       2.450090                    0.998543       3.632808      10.058673       0.501408       1.227415      -0.720291       0.011527       0.016571       0.016863       0.026303       0.008477       0.001398       0.000053       0.010996       0.004414      -0.010871       0.001308       0.009563              1.719682       1.737629       0.182618       0.350222       1.475704       0.117052       1.945714           0.000113
          109              H       3.724101       2.386153       1.654443       0.092389       1.087926 0.84647583E+01  0.82282599E+02                                 1.600060                            1.580630      -0.651521       2.542722                    0.999890       3.264622       8.408380       0.569293       1.106820      -0.752990       0.006682      -0.011387      -0.023683       0.027114      -0.006131      -0.004242      -0.004319      -0.008870       0.014799      -0.012005       0.003986       0.008019              1.590446       1.695777      -0.176710      -0.343785       1.452396       0.097270       1.623166           0.001579
          110              H       3.461302       3.507138       2.684280       0.083308       1.025738 0.78835890E+01  0.77049209E+02                                 1.669850                            1.628171      -0.804330       2.471048                    0.998416       3.642670      10.147970       0.496998       1.260978      -0.712128       0.001889       0.027332       0.013707       0.030635       0.003150       0.004629      -0.001235      -0.006943       0.010877      -0.008392       0.002794       0.005598              1.678696       1.504031       0.341085       0.190374       1.894662       0.230128       1.637394          -0.000016
          111              H       2.705031       4.229349       0.825698       0.160575       0.976369 0.68259708E+01  0.63567039E+02                                 1.550331                            1.463672      -0.996793       2.416613                    0.998903       3.128942       8.174028       0.558836       1.176940      -0.733472       0.014109       0.011658      -0.002140       0.018427       0.000323       0.001145      -0.006263       0.005030      -0.000022      -0.007740       0.002441       0.005299              1.582134       1.471642       0.405618      -0.181865       1.851826      -0.344745       1.422934           0.000126
          112              H       1.416376       3.852656       1.633115       0.140434       0.992170 0.74908777E+01  0.71333296E+02                                 1.565594                            1.537804      -0.700249       2.540452                    0.999987       3.167241       8.341786       0.543308       1.183860      -0.733072      -0.003175       0.001898       0.013976       0.014457      -0.001501      -0.001553      -0.001077       0.002542       0.017588      -0.005144      -0.001084       0.006228              1.546703       1.833964      -0.204247      -0.253810       1.371485       0.062204       1.434660           0.000342
          113              H       1.942245       2.897935       0.505778       0.138026       1.038855 0.77017040E+01  0.73416321E+02                                 1.578807                            1.529538      -0.784111       2.498365                    0.999909       3.139313       8.114272       0.564073       1.139109      -0.744557       0.003601      -0.014744      -0.003591       0.015597      -0.003056       0.001865       0.000289      -0.009571      -0.003648      -0.005830      -0.000464       0.006295              1.576248       1.366534       0.176888       0.227500       1.574866       0.366060       1.787345          -0.000150
          114              H       0.247846       5.794571      11.562818       0.140082       1.148156 0.92393933E+01  0.93341112E+02                                 1.781935                            1.754004      -0.848641       2.486827                    0.998717       3.374720       9.356169       0.485543       1.248673      -0.718567       0.011935      -0.030078       0.017013       0.036559      -0.008207       0.001965      -0.007771      -0.012515      -0.001781      -0.010435      -0.004236       0.014670              1.781125       1.570633      -0.113891       0.063587       1.771384      -0.384996       2.001357           0.027638
          115              H       0.400957       7.272765      11.099696       0.113767       0.960919 0.72933271E+01  0.69905292E+02                                 1.607396                            1.575482      -0.704238       2.536764                    0.999733       3.418775       9.431187       0.500713       1.276241      -0.710006       0.020086       0.028160      -0.005646       0.035047       0.008418      -0.002160       0.002374      -0.003421      -0.013050      -0.008724      -0.002056       0.010780              1.617874       1.582610       0.226573      -0.005741       1.886710       0.220450       1.384301           0.005113
          116              H      -0.033879       6.366105       8.905960       0.109384       0.901640 0.66269058E+01  0.61990259E+02                                 1.542103                            1.498115      -0.643713       2.567405                    0.999952       3.340224       9.091528       0.515564       1.270020      -0.711149      -0.014165       0.018682      -0.025778       0.034845      -0.002835       0.001810      -0.001995      -0.002006       0.012100      -0.005037      -0.000558       0.005595              1.569288       1.872504      -0.033840       0.112514       1.316436      -0.177364       1.518924           0.003274
          117              H       0.415227       5.019104       9.573221       0.110454       1.093464 0.86287501E+01  0.86087854E+02                                 1.738886                            1.700710      -1.157181       2.329656                    0.994503       3.585514      10.027413       0.488392       1.257024      -0.714094       0.001541      -0.030327       0.006260       0.031004      -0.004547       0.001486      -0.004976      -0.007585      -0.001257      -0.005889      -0.003067       0.008957              1.766413       1.706245       0.097845      -0.084967       2.198015       0.169076       1.394980          -0.000655
          118              H       2.138734       6.121904      10.371497       0.089668       1.128258 0.91007543E+01  0.90193587E+02                                 1.638514                            1.633318      -0.984502       2.389003                    0.997538       3.428665       8.952987       0.562228       1.099247      -0.753348       0.004939       0.010392       0.024831       0.027367       0.010268       0.001514      -0.003395       0.015612       0.000088      -0.013903       0.001018       0.012886              1.635802       1.744707       0.071738      -0.004498       1.299744      -0.065710       1.862955           0.002198
          119              H       2.124862       5.586741       8.948615       0.089457       1.089039 0.84651262E+01  0.84136644E+02                                 1.719151                            1.666961      -1.377210       2.210756                    0.991688       3.807178      10.662154       0.500617       1.230974      -0.717121       0.006485      -0.010728      -0.025092       0.028049       0.003412      -0.004047       0.003740       0.007120      -0.025844      -0.011225       0.001634       0.009591              1.755340       1.722680      -0.051731      -0.244162       1.862958       0.443827       1.680383           0.003167
          120              H       3.876086       6.618099       9.655486       0.154005       0.923725 0.65876267E+01  0.60450058E+02                                 1.471174                            1.421247      -0.820166       2.503628                    0.999884       2.966295       7.546631       0.580493       1.149851      -0.742083       0.009656      -0.010906       0.009657       0.017476       0.000606      -0.000433      -0.005791       0.000970      -0.000610      -0.006087       0.000482       0.005605              1.498089       1.860362      -0.212202       0.261575       1.337077      -0.129639       1.296829           0.000041
          121              H       3.104613       7.974193       9.497050       0.138806       0.959910 0.69106313E+01  0.65317544E+02                                 1.606376                            1.532260      -0.777557       2.508599                    0.999822       3.309969       9.052410       0.508646       1.274026      -0.710675      -0.015379       0.012794       0.007792       0.021469      -0.004720      -0.003224       0.001482      -0.002382      -0.002778      -0.005204      -0.001474       0.006678              1.634043       1.372273       0.087940      -0.009231       2.186305       0.232683       1.343550           0.000541
          122              H       3.337219       7.053244       8.247839       0.137655       0.910011 0.65960351E+01  0.61803581E+02                                 1.565970                            1.508129      -0.807614       2.494314                    0.999717       3.342375       9.189182       0.505534       1.293079      -0.705963      -0.006015      -0.005656      -0.015560       0.017615       0.002402       0.001412       0.001248       0.007615       0.002899      -0.005098       0.000308       0.004791              1.585642       1.383239       0.058936      -0.224187       1.329781      -0.068223       2.043907           0.000468
          123              H       8.968306       5.927063       9.247207       0.112800       0.961900 0.67878737E+01  0.64579042E+02                                 1.661179                            1.548466      -1.164860       2.311718                    0.995826       3.720762      10.583932       0.486013       1.324648      -0.696063       0.021691      -0.007184      -0.024680       0.033634       0.006882       0.001891       0.004710      -0.003973       0.027371      -0.011815       0.000008       0.011807              1.743675       2.380462       0.173891      -0.367824       1.334934      -0.031189       1.515630           0.011706
          124              H       7.505330       6.357012       9.570174       0.100233       0.997950 0.75129823E+01  0.72011922E+02                                 1.600555                            1.559529      -0.566160       2.586228                    0.999992       3.388709       9.125056       0.526390       1.213965      -0.724282      -0.027946       0.002262      -0.014335       0.031489      -0.004145       0.004626       0.005473       0.006205       0.001755      -0.010094       0.003635       0.006459              1.621661       1.854739      -0.301792       0.214968       1.616042      -0.084286       1.394201           0.008510
          125              H       8.721623       4.037106       9.813923       0.085887       1.147993 0.93534061E+01  0.95233283E+02                                 1.787382                            1.760341      -1.050887       2.354806                    0.995621       3.796178      10.730589       0.484208       1.242382      -0.716074       0.010218      -0.014449      -0.017607       0.024964       0.001340      -0.001975       0.000526      -0.006524      -0.035191      -0.012021       0.002628       0.009392              1.812520       2.036134       0.010940      -0.297480       1.871112       0.185325       1.530315           0.000340
          126              H       7.914457       4.399510      11.063133       0.104213       1.048566 0.80929006E+01  0.79732345E+02                                 1.702091                            1.652705      -0.961062       2.399543                    0.997436       3.686955      10.362493       0.491200       1.265661      -0.710419      -0.014385      -0.003736       0.029110       0.032684       0.003738      -0.002051      -0.006772      -0.007920       0.010393      -0.007235      -0.003415       0.010650              1.732192       1.375038       0.180390      -0.067036       1.556537       0.040257       2.265001           0.004214
          127              H       6.356510       3.299308      10.560402       0.087733       1.170285 0.89614259E+01  0.89872029E+02                                 1.790417                            1.710684      -0.847510       2.454478                    0.998291       3.591430       9.930612       0.498729       1.224599      -0.721849      -0.009651      -0.009791       0.029543       0.032585       0.000738      -0.006585       0.006458      -0.009881       0.000102      -0.010795       0.000642       0.010153              1.830623       1.832200       0.196219      -0.430533       1.572399      -0.126077       2.087270           0.000185
          128              H       6.409205       3.668207       9.046115       0.079066       1.057588 0.79285208E+01  0.77396608E+02                                 1.689920                            1.620425      -0.626928       2.544876                    0.999446       3.616034       9.982484       0.505219       1.241929      -0.716708      -0.004171       0.006616      -0.027210       0.028312      -0.001919       0.005304       0.000465      -0.008383      -0.000283      -0.008074       0.003192       0.004882              1.728547       1.766025      -0.075456       0.478544       1.489864      -0.134066       1.929754           0.002464
          129              H       6.728799       1.478194       9.204551       0.144728       0.921520 0.65335849E+01  0.61688026E+02                                 1.638022                            1.545948      -0.978399       2.418992                    0.997535       3.512278      10.015761       0.472919       1.371733      -0.688683      -0.014315      -0.002653      -0.001571       0.014643       0.000385       0.000628       0.001748      -0.001646      -0.017692      -0.006240       0.002045       0.004194              1.697650       1.831398       0.455116       0.192081       1.829534       0.219597       1.432018           0.000150
          130              H       7.862281       1.657447      10.270951       0.146759       1.024953 0.77492561E+01  0.74658441E+02                                 1.628743                            1.587487      -0.708058       2.547120                    0.999980       3.173796       8.495445       0.521310       1.219527      -0.725348       0.001877       0.002372       0.017024       0.017291      -0.001352       0.003368       0.001177      -0.008504       0.016231      -0.008082       0.001675       0.006407              1.635208       1.427544      -0.132138       0.213591       1.623665      -0.270781       1.854416           0.000311
          131              H       8.109184       2.092592       8.787132       0.142596       0.927649 0.67078717E+01  0.63124453E+02                                 1.583745                            1.520650      -0.848749       2.474239                    0.999581       3.358633       9.257862       0.503487       1.292723      -0.705920       0.005686       0.009807      -0.011213       0.015945      -0.003091      -0.003508       0.001252      -0.004827       0.000841      -0.005433       0.000038       0.005395              1.610678       1.698361       0.051884      -0.448961       1.395518       0.029437       1.738154           0.000052
          132              H       8.950823       8.401544      12.041174       0.122136       0.914712 0.68955843E+01  0.65452574E+02                                 1.582023                            1.552288      -0.756492       2.521089                    0.999430       3.415022       9.507153       0.492431       1.310403      -0.702319       0.008928       0.018571       0.032645       0.038604      -0.001522       0.005357       0.004000      -0.001920      -0.004765      -0.007968       0.002495       0.005473              1.590836       1.655229       0.091325       0.268710       1.433701       0.249462       1.683579           0.000820
          133              H       8.338877       8.548324      10.618292       0.112167       0.921375 0.70623664E+01  0.67968109E+02                                 1.624192                            1.596704      -0.996474       2.387505                    0.997317       3.735750      10.743730       0.470133       1.353724      -0.691192      -0.009325       0.022725      -0.017879       0.030382      -0.004068      -0.004469       0.004373      -0.006385       0.006159      -0.006952      -0.002247       0.009199              1.634947       1.352206      -0.044642      -0.047986       1.617251      -0.373240       1.935383           0.028659
          134              H       6.683114       7.437730      12.397656       0.102502       1.163064 0.92377799E+01  0.92376478E+02                                 1.714429                            1.683985      -0.798075       2.475892                    0.999322       3.425445       9.139706       0.532074       1.151171      -0.740818      -0.005097      -0.018626       0.020495       0.028159       0.006692      -0.007435      -0.001557      -0.003806       0.002437      -0.010138      -0.000363       0.010501              1.711561       1.461174       0.097191      -0.136076       2.118362      -0.230762       1.555148           0.002867
          135              H       6.385567       8.475583      11.282507       0.088719       1.095187 0.86362493E+01  0.85950589E+02                                 1.714774                            1.681288      -0.843701       2.450089                    0.998543       3.632813      10.058684       0.501409       1.227413      -0.720291      -0.011527       0.016571      -0.016863       0.026303      -0.008477       0.001398      -0.000053       0.010996       0.004414      -0.010871       0.001308       0.009563              1.719683       1.737630      -0.182618       0.350222       1.475705      -0.117052       1.945715           0.000122
          136              H       5.969270       8.880853      13.579836       0.092389       1.087928 0.84647858E+01  0.82282978E+02                                 1.600067                            1.580636      -0.651524       2.542722                    0.999890       3.264627       8.408414       0.569290       1.106825      -0.752989      -0.006682      -0.011387       0.023683       0.027114       0.006131      -0.004242       0.004319      -0.008870       0.014799      -0.012005       0.003986       0.008019              1.590453       1.695784       0.176712      -0.343788       1.452401      -0.097271       1.623173           0.001596
          137              H       6.232068      10.001838      12.549999       0.083307       1.025742 0.78836293E+01  0.77049711E+02                                 1.669855                            1.628176      -0.804338       2.471044                    0.998416       3.642680      10.148009       0.496997       1.260979      -0.712128      -0.001889       0.027332      -0.013707       0.030635      -0.003150       0.004629       0.001235      -0.006942       0.010877      -0.008392       0.002794       0.005598              1.678701       1.504036      -0.341087       0.190375       1.894669      -0.230129       1.637399          -0.000016
          138              H       6.988340      10.724049      14.408581       0.160575       0.976367 0.68259596E+01  0.63566950E+02                                 1.550334                            1.463674      -0.996786       2.416617                    0.998903       3.128943       8.174049       0.558833       1.176946      -0.733470      -0.014109       0.011658       0.002140       0.018427      -0.000323       0.001145       0.006263       0.005029      -0.000024      -0.007740       0.002441       0.005299              1.582137       1.471644      -0.405619      -0.181866       1.851831       0.344746       1.422936           0.000139
          139              H       8.276994      10.347356      13.601164       0.140434       0.992173 0.74909027E+01  0.71333591E+02                                 1.565596                            1.537806      -0.700248       2.540452                    0.999987       3.167246       8.341801       0.543308       1.183859      -0.733072       0.003175       0.001898      -0.013976       0.014457       0.001501      -0.001553       0.001077       0.002542       0.017588      -0.005144      -0.001084       0.006228              1.546705       1.833966       0.204247      -0.253811       1.371486      -0.062204       1.434662           0.000370
          140              H       7.751126       9.392635      14.728501       0.138025       1.038861 0.77017648E+01  0.73417121E+02                                 1.578820                            1.529551      -0.784113       2.498365                    0.999909       3.139324       8.114340       0.564066       1.139118      -0.744555      -0.003601      -0.014745       0.003591       0.015597       0.003056       0.001865      -0.000289      -0.009571      -0.003649      -0.005830      -0.000465       0.006295              1.576262       1.366545      -0.176891       0.227504       1.574880      -0.366065       1.787361          -0.000123
          141              C       1.825527       8.102788      27.568865       0.607699      22.519019 0.24186246E+03  0.49693108E+04                                 7.412953                            5.547794      -0.094324       2.033044                    0.999230      22.036965      61.560982       0.624705       0.477203      -1.016452      -0.010786      -0.029488      -0.050899       0.059805       0.048988       0.003807      -0.020583       0.138388      -0.246580      -0.091286      -0.034624       0.125909              8.787746       4.857286      -1.792004      -0.006420       8.109010       1.322218      13.396942           0.000795
          142              C       1.762627       8.628858      28.994489      -0.016151      37.902192 0.42100056E+03  0.97367314E+04                                 9.728452                            6.781888       0.123798       2.052829                    0.999267      26.674514      74.009258       0.646436       0.409685      -1.077522      -0.001597       0.018977       0.041964       0.046083       0.006439       0.000304      -0.005806      -0.010264      -0.038479      -0.014346      -0.001231       0.015577             12.140577       7.030972      -3.572562       0.150629      10.860354       2.265264      18.530404           0.006576
          143              C       1.133000       9.840769      29.284245      -0.126263      36.076604 0.45234175E+03  0.10800084E+05                                 9.650311                            7.232599      -0.147638       1.920099                    0.999526      30.207011      89.109092       0.591551       0.433664      -1.047650       0.005742      -0.020350       0.013809       0.025255       0.025257      -0.002749      -0.034965       0.034070      -0.043616      -0.050550       0.005268       0.045282             11.192603       7.471375      -4.120106      -0.490797      11.713719       3.110531      14.392715           0.006495
          144              C       2.169667      10.292801       0.110601       0.003465      37.263392 0.42009423E+03  0.97235291E+04                                 9.598351                            6.772479       0.013554       2.007748                    0.999495      26.991763      75.247296       0.646322       0.409430      -1.076249      -0.005676      -0.042294      -0.000832       0.042682      -0.002616      -0.006226      -0.003471       0.030538      -0.000461      -0.016459      -0.001133       0.017591             11.692293       8.395696      -5.563422      -0.046387      13.286043       2.222485      13.395142           0.054538
          145              C       2.793358       9.571889       1.107837      -0.121532      35.606747 0.44545132E+03  0.10582545E+05                                 9.536091                            7.160219      -0.105459       1.934958                    0.999524      29.940642      87.769514       0.597355       0.431602      -1.050117      -0.007776      -0.011574      -0.015946       0.021182       0.045959      -0.015948       0.009908       0.062499       0.002935      -0.060406       0.003644       0.056762             10.957152       7.981735      -5.088612       1.616479      12.878012      -0.465623      12.011710           0.010558
          146              C       3.390090       8.343092       0.823260      -0.001774      38.319769 0.41858380E+03  0.96550327E+04                                 9.762855                            6.746937       0.079338       2.037668                    0.999269      26.498963      73.129753       0.651137       0.407814      -1.080083      -0.014653       0.023607      -0.026735       0.038559       0.013849      -0.000181       0.011608       0.006202      -0.014128      -0.018597      -0.000366       0.018963             12.216388       7.810669      -4.642684       2.978342      12.368976      -2.242376      16.469520           0.010295
          147              C       2.302676       7.868979      29.986241      -0.104719      34.802685 0.43394303E+03  0.10262228E+05                                 9.466192                            7.105368      -0.202766       1.910553                    0.999304      29.657856      87.306031       0.593643       0.436286      -1.045213      -0.008216       0.016469       0.005380       0.019175       0.035704      -0.017400       0.007004       0.045820      -0.164436      -0.060515      -0.010463       0.070978             11.125194       6.569635      -2.744742       1.778736       9.419413      -0.516938      17.386533           0.005802
          148              C       1.444636      11.552772       0.497856       0.504373      27.047244 0.29654618E+03  0.63598715E+04                                 8.139887                            6.017804      -0.097769       2.002892                    0.999364      23.360284      64.938876       0.623642       0.457947      -1.035289      -0.035826       0.049055       0.023472       0.065121       0.065187      -0.004362      -0.002915      -0.000012      -0.163656      -0.054794      -0.037849       0.092643              9.541352       7.350183      -4.183933       0.084780      10.284685       1.281559      10.989189          -0.003314
          149              C       4.033035       7.497482       1.884176       0.551077      24.623332 0.26045960E+03  0.54167524E+04                                 7.703438                            5.640546       0.100359       2.082812                    0.999587      22.388898      61.626443       0.642946       0.458071      -1.033479       0.024196      -0.016433       0.042551       0.051634       0.016621      -0.077071       0.012710       0.127241      -0.032791      -0.077603      -0.038647       0.116250              9.271547       5.990642      -2.074992       3.450820       9.999565      -2.002295      11.824433          -0.001186
          150              C       2.202590       5.226935      24.224941       0.596578      23.902588 0.24512530E+03  0.50328839E+04                                 7.571512                            5.512076       0.061498       2.080898                    0.999621      21.914689      60.396359       0.641806       0.464808      -1.027302       0.001362       0.035941       0.048537       0.060411       0.047101      -0.077012      -0.061503       0.077474       0.009074      -0.084429      -0.047748       0.132177              9.081838       7.817749      -1.067648       2.553227      10.765566       3.513109       8.662199           0.000737
          151              C       2.045128       4.112444      23.197237      -0.015370      38.541456 0.44460458E+03  0.10423113E+05                                 9.808960                            6.963268       0.019330       2.008709                    0.999182      27.181589      75.912545       0.638850       0.408963      -1.078071      -0.001014      -0.038373      -0.024503       0.045540      -0.008676       0.008894      -0.008812       0.008864       0.005235      -0.011889      -0.006220       0.018108             12.212617      12.855853       0.623281       1.043578      13.192876       6.540158      10.589121           0.003500
          152              C       0.748248       3.748741      22.801450      -0.148505      34.914396 0.48805157E+03  0.11842328E+05                                 9.389123                            7.474236      -0.006240       1.961164                    0.999553      30.543100      89.988302       0.588079       0.429239      -1.053340       0.013510      -0.013921      -0.001658       0.019469      -0.022300      -0.012030      -0.017313      -0.015542       0.044195      -0.038502       0.011967       0.026535             10.754664      13.142914       2.254651       1.855075      10.564021       3.835689       8.557058           0.001989
          153              C       0.617805       2.704393      21.849308      -0.021987      37.401591 0.45188847E+03  0.10644341E+05                                 9.633900                            7.040519       0.093129       2.035230                    0.999461      27.215581      76.360211       0.632134       0.411348      -1.075762       0.037892       0.006942       0.018366       0.042677      -0.002920      -0.003558       0.008919      -0.015725       0.020246      -0.012034      -0.003369       0.015403             11.934827      18.311341       2.020884       1.147423       9.408294       2.983380       8.084847           0.004790
          154              C       1.715887       2.119870      21.318241      -0.118138      33.646162 0.44811653E+03  0.10674478E+05                                 9.236323                            7.210962      -0.047542       1.960318                    0.999583      29.777444      87.749655       0.590913       0.435138      -1.046728       0.007798       0.011799       0.011319       0.018114       0.012337       0.003570      -0.026356      -0.069123       0.106658      -0.055256       0.000941       0.054314             10.786486      17.161288      -0.823860      -0.821079       7.967037       2.040395       7.231134           0.002109
          155              C       3.022117       2.508253      21.709762      -0.026169      39.751420 0.45788567E+03  0.10815197E+05                                10.039825                            7.083952       0.160909       2.056609                    0.999424      27.269770      76.478056       0.630962       0.410984      -1.076599      -0.038776       0.015380       0.019673       0.046121       0.006814       0.016997       0.006966       0.005729       0.023108      -0.014429      -0.009531       0.023960             12.625098      17.798688      -2.819645      -2.671532      10.324638       4.605291       9.751966           0.002387
          156              C       3.160616       3.486355      22.694810      -0.128999      35.598007 0.46661228E+03  0.11232573E+05                                 9.578997                            7.356249      -0.141156       1.922748                    0.999471      30.385391      90.132585       0.585053       0.434899      -1.046447      -0.018849      -0.012382       0.002893       0.022737       0.015357       0.010387      -0.034564      -0.011250       0.013780      -0.040775       0.001976       0.038799             11.083293      12.710358      -1.703176      -0.903564      10.853099       5.051594       9.686421           0.000835
          157              C      -0.754849       2.226383      21.427623       0.544755      23.438391 0.26137139E+03  0.54462967E+04                                 7.493065                            5.665194       0.114956       2.087939                    0.999663      22.485065      62.168516       0.638352       0.460471      -1.031024      -0.049280      -0.015308      -0.010316       0.052624      -0.018996      -0.002115      -0.066139      -0.090744       0.057080      -0.064005      -0.031223       0.095227              9.057422      14.509096       2.161019       1.091943       6.333607       1.774342       6.329562          -0.000403
          158              C       4.211583       1.876968      21.049813       0.589318      24.285728 0.25371969E+03  0.52719595E+04                                 7.734328                            5.651197       0.090703       2.084940                    0.999691      22.427586      62.860972       0.624497       0.472017      -1.019951       0.045236      -0.019632      -0.031103       0.058302       0.028663       0.006428      -0.073537      -0.097710       0.037553      -0.075813      -0.028908       0.104721              9.358108      13.122162      -1.962807      -1.067267       7.066336       3.007966       7.885826           0.000155
          159              C       6.807584       1.608088      18.133972       0.607702      22.519031 0.24186260E+03  0.49693161E+04                                 7.412960                            5.547799      -0.094327       2.033042                    0.999230      22.037006      61.561185       0.624704       0.477204      -1.016451       0.010784      -0.029488       0.050899       0.059804      -0.048987       0.003808       0.020583       0.138386      -0.246580      -0.091286      -0.034623       0.125908              8.787755       4.857291       1.792006      -0.006422       8.109021      -1.322221      13.396952           0.000849
          160              C       6.870484       2.134158      16.708348      -0.016156      37.902399 0.42100314E+03  0.97368063E+04                                 9.728485                            6.781906       0.123801       2.052829                    0.999267      26.674604      74.009574       0.646436       0.409684      -1.077522       0.001596       0.018977      -0.041964       0.046083      -0.006437       0.000304       0.005805      -0.010267      -0.038473      -0.014344      -0.001232       0.015576             12.140621       7.030995       3.572578       0.150624      10.860395      -2.265281      18.530474           0.006623
          161              C       7.500111       3.346069      16.418592      -0.126261      36.076488 0.45234006E+03  0.10800039E+05                                 9.650315                            7.232602      -0.147652       1.920097                    0.999526      30.206920      89.108933       0.591549       0.433666      -1.047648      -0.005742      -0.020347      -0.013810       0.025253      -0.025255      -0.002750       0.034965       0.034071      -0.043630      -0.050550       0.005268       0.045282             11.192608       7.471384       4.120117      -0.490803      11.713737      -3.110535      14.392703           0.006570
          162              C       7.523703       3.798101      15.123678       0.003462      37.263247 0.42009258E+03  0.97234839E+04                                 9.598346                            6.772478       0.013553       2.007749                    0.999495      26.991679      75.247092       0.646320       0.409432      -1.076248       0.005677      -0.042291       0.000835       0.042678       0.002618      -0.006226       0.003471       0.030541      -0.000462      -0.016461      -0.001132       0.017592             11.692286       8.395699       5.563425      -0.046375      13.286038      -2.222462      13.395119           0.054576
          163              C       6.900012       3.077189      14.126442      -0.121534      35.606557 0.44544867E+03  0.10582464E+05                                 9.536057                            7.160196      -0.105445       1.934964                    0.999524      29.940528      87.769058       0.597356       0.431602      -1.050117       0.007771      -0.011575       0.015945       0.021180      -0.045958      -0.015947      -0.009908       0.062500       0.002937      -0.060405       0.003644       0.056761             10.957112       7.981703       5.088584       1.616477      12.877953       0.465627      12.011680           0.010593
          164              C       6.303280       1.848392      14.411019      -0.001772      38.319535 0.41858082E+03  0.96549494E+04                                 9.762839                            6.746928       0.079326       2.037666                    0.999269      26.498836      73.129420       0.651135       0.407816      -1.080081       0.014656       0.023606       0.026735       0.038559      -0.013852      -0.000181      -0.011608       0.006196      -0.014132      -0.018599      -0.000368       0.018967             12.216370       7.810654       4.642673       2.978339      12.368954       2.242379      16.469501           0.010309
          165              C       6.330435       1.374279      15.716596      -0.104716      34.802500 0.43394038E+03  0.10262149E+05                                 9.466162                            7.105347      -0.202757       1.910558                    0.999304      29.657737      87.305594       0.593644       0.436287      -1.045212       0.008217       0.016468      -0.005382       0.019175      -0.035703      -0.017401      -0.007001       0.045816      -0.164433      -0.060513      -0.010463       0.070976             11.125157       6.569616       2.744733       1.778731       9.419383       0.516942      17.386473           0.005846
          166              C       8.248735       5.058072      14.736423       0.504366      27.047019 0.29654348E+03  0.63597992E+04                                 8.139852                            6.017782      -0.097774       2.002894                    0.999364      23.360131      64.938372       0.623642       0.457948      -1.035289       0.035823       0.049051      -0.023481       0.065120      -0.065180      -0.004359       0.002907      -0.000010      -0.163645      -0.054790      -0.037844       0.092634              9.541311       7.350159       4.183917       0.084787      10.284640      -1.281541      10.989134          -0.003297
          167              C       5.660336       1.002782      13.350103       0.551065      24.623165 0.26045764E+03  0.54167020E+04                                 7.703408                            5.640526       0.100330       2.082806                    0.999586      22.388804      61.626147       0.642947       0.458072      -1.033478      -0.024195      -0.016429      -0.042551       0.051632      -0.016617      -0.077063      -0.012713       0.127232      -0.032782      -0.077597      -0.038642       0.116239              9.271508       5.990614       2.074979       3.450798       9.999526       2.002278      11.824384          -0.001187
          168              C       6.430522      11.721635      21.477896       0.596580      23.902594 0.24512527E+03  0.50328844E+04                                 7.571520                            5.512080       0.061489       2.080895                    0.999621      21.914693      60.396426       0.641805       0.464809      -1.027301      -0.001362       0.035941      -0.048537       0.060411      -0.047100      -0.077011       0.061504       0.077475       0.009070      -0.084430      -0.047747       0.132177              9.081851       7.817754       1.067650       2.553228      10.765588      -3.513120       8.662210           0.000768
          169              C       6.587983      10.607144      22.505600      -0.015374      38.541557 0.44460570E+03  0.10423148E+05                                 9.808979                            6.963278       0.019329       2.008708                    0.999182      27.181638      75.912744       0.638849       0.408963      -1.078071       0.001014      -0.038374       0.024501       0.045540       0.008676       0.008895       0.008811       0.008863       0.005235      -0.011887      -0.006220       0.018108             12.212644      12.855869      -0.623277       1.043577      13.192916      -6.540183      10.589148           0.003499
          170              C       7.884863      10.243441      22.901387      -0.148505      34.914359 0.48805098E+03  0.11842311E+05                                 9.389118                            7.474231      -0.006238       1.961164                    0.999553      30.543090      89.988288       0.588079       0.429239      -1.053340      -0.013509      -0.013922       0.001656       0.019470       0.022299      -0.012030       0.017314      -0.015540       0.044193      -0.038502       0.011966       0.026536             10.754659      13.142906      -2.254645       1.855070      10.564017      -3.835688       8.557054           0.001990
          171              C       8.015306       9.199093      23.853529      -0.021988      37.401594 0.45188850E+03  0.10644343E+05                                 9.633906                            7.040524       0.093119       2.035227                    0.999461      27.215581      76.360251       0.632133       0.411349      -1.075762      -0.037892       0.006941      -0.018367       0.042677       0.002920      -0.003558      -0.008918      -0.015726       0.020250      -0.012035      -0.003368       0.015403             11.934836      18.311353      -2.020882       1.147420       9.408302      -2.983384       8.084855           0.004770
          172              C       6.917224       8.614570      24.384596      -0.118140      33.646207 0.44811711E+03  0.10674496E+05                                 9.236329                            7.210965      -0.047544       1.960317                    0.999583      29.777501      87.749873       0.590913       0.435137      -1.046728      -0.007797       0.011798      -0.011319       0.018114      -0.012338       0.003570       0.026355      -0.069122       0.106659      -0.055255       0.000942       0.054314             10.786493      17.161286       0.823858      -0.821077       7.967048      -2.040403       7.231144           0.002061
          173              C       5.610995       9.002953      23.993075      -0.026172      39.751516 0.45788705E+03  0.10815238E+05                                10.039836                            7.083959       0.160910       2.056609                    0.999424      27.269824      76.478225       0.630962       0.410984      -1.076599       0.038775       0.015380      -0.019674       0.046121      -0.006814       0.016997      -0.006967       0.005730       0.023108      -0.014428      -0.009532       0.023961             12.625111      17.798703       2.819642      -2.671528      10.324651      -4.605298       9.751978           0.002362
          174              C       5.472496       9.981055      23.008027      -0.129000      35.598019 0.46661229E+03  0.11232575E+05                                 9.579001                            7.356250      -0.141161       1.922746                    0.999471      30.385406      90.132664       0.585053       0.434899      -1.046447       0.018849      -0.012382      -0.002893       0.022737      -0.015358       0.010387       0.034564      -0.011249       0.013781      -0.040775       0.001977       0.038798             11.083298      12.710358       1.703176      -0.903563      10.853109      -5.051601       9.686429           0.000818
          175              C      -0.835539       8.721083      24.275214       0.544750      23.438492 0.26137271E+03  0.54463319E+04                                 7.493091                            5.665211       0.114946       2.087935                    0.999663      22.485121      62.168736       0.638350       0.460472      -1.031024       0.049279      -0.015308       0.010316       0.052623       0.018996      -0.002115       0.066141      -0.090743       0.057081      -0.064004      -0.031224       0.095229              9.057455      14.509158      -2.161031       1.091950       6.333626      -1.774347       6.329582          -0.000421
          176              C       4.421528       8.371668      24.653024       0.589316      24.285751 0.25372006E+03  0.52719685E+04                                 7.734330                            5.651200       0.090704       2.084939                    0.999691      22.427603      62.861011       0.624497       0.472017      -1.019952      -0.045236      -0.019632       0.031103       0.058302      -0.028664       0.006428       0.073537      -0.097710       0.037553      -0.075814      -0.028907       0.104721              9.358109      13.122170       1.962802      -1.067261       7.066333      -3.007963       7.885824           0.000122
          177              C       7.337714       4.886612       2.899693       0.607702      22.519033 0.24186256E+03  0.49693148E+04                                 7.412960                            5.547797      -0.094324       2.033043                    0.999230      22.036999      61.561151       0.624704       0.477204      -1.016451       0.010783       0.029487       0.050899       0.059804       0.048987       0.003807      -0.020584       0.138385      -0.246578      -0.091286      -0.034622       0.125908              8.787757       4.857292      -1.792007      -0.006421       8.109017       1.322222      13.396961           0.000939
          178              C       7.400614       4.360542       1.474069      -0.016152      37.902355 0.42100217E+03  0.97367808E+04                                 9.728488                            6.781907       0.123790       2.052826                    0.999267      26.674573      74.009539       0.646434       0.409685      -1.077521       0.001596      -0.018977      -0.041965       0.046084       0.006439       0.000304      -0.005805      -0.010268      -0.038477      -0.014345      -0.001233       0.015578             12.140628       7.030997      -3.572580       0.150626      10.860402       2.265280      18.530486           0.006692
          179              C       8.030241       3.148631       1.184313      -0.126268      36.076725 0.45234340E+03  0.10800134E+05                                 9.650328                            7.232607      -0.147641       1.920097                    0.999526      30.207090      89.109363       0.591551       0.433663      -1.047650      -0.005744       0.020349      -0.013809       0.025254       0.025254      -0.002750      -0.034966       0.034066      -0.043616      -0.050549       0.005270       0.045280             11.192626       7.471390      -4.120119      -0.490801      11.713748       3.110542      14.392740           0.006681
          180              C       6.993574       2.696599      30.357957       0.003468      37.263218 0.42009212E+03  0.97234679E+04                                 9.598330                            6.772468       0.013554       2.007749                    0.999495      26.991672      75.246990       0.646322       0.409431      -1.076249       0.005679       0.042292       0.000830       0.042680      -0.002619      -0.006229      -0.003471       0.030538      -0.000457      -0.016460      -0.001132       0.017592             11.692266       8.395668      -5.563398      -0.046397      13.286002       2.222500      13.395127           0.054537
          181              C       6.369883       3.417511      29.360721      -0.121529      35.606455 0.44544740E+03  0.10582423E+05                                 9.536027                            7.160178      -0.105445       1.934964                    0.999524      29.940486      87.768808       0.597358       0.431601      -1.050118       0.007779       0.011575       0.015945       0.021183       0.045958      -0.015952       0.009909       0.062496       0.002932      -0.060405       0.003643       0.056762             10.957071       7.981673      -5.088561       1.616459      12.877908      -0.465603      12.011634           0.010345
          182              C       5.773151       4.646308      29.645298      -0.001774      38.319789 0.41858439E+03  0.96550451E+04                                 9.762838                            6.746928       0.079343       2.037669                    0.999269      26.498993      73.129723       0.651140       0.407812      -1.080084       0.014654      -0.023607       0.026735       0.038559       0.013848      -0.000182       0.011607       0.006205      -0.014127      -0.018598      -0.000364       0.018962             12.216365       7.810649      -4.642664       2.978335      12.368938      -2.242362      16.469507           0.010230
          183              C       6.860565       5.120421       0.482317      -0.104719      34.802779 0.43394421E+03  0.10262264E+05                                 9.466210                            7.105378      -0.202776       1.910549                    0.999304      29.657912      87.306263       0.593643       0.436286      -1.045212       0.008216      -0.016470      -0.005379       0.019175       0.035705      -0.017400       0.007005       0.045820      -0.164436      -0.060516      -0.010463       0.070979             11.125218       6.569647      -2.744747       1.778742       9.419430      -0.516941      17.386578           0.005847
          184              C       7.718605       1.436628      29.970702       0.504371      27.046939 0.29654235E+03  0.63597676E+04                                 8.139827                            6.017764      -0.097771       2.002896                    0.999364      23.360104      64.938221       0.623644       0.457947      -1.035289       0.035826      -0.049051      -0.023472       0.065119       0.065177      -0.004362      -0.002914      -0.000015      -0.163648      -0.054791      -0.037840       0.092632              9.541280       7.350124      -4.183888       0.084776      10.284595       1.281556      10.989122          -0.003339
          185              C       5.130206       5.491918      28.584382       0.551088      24.623283 0.26045906E+03  0.54167365E+04                                 7.703416                            5.640532       0.100380       2.082818                    0.999587      22.388884      61.626315       0.642948       0.458070      -1.033480      -0.024196       0.016435      -0.042552       0.051636       0.016623      -0.077074       0.012708       0.127245      -0.032793      -0.077604      -0.038650       0.116255              9.271516       5.990620      -2.074975       3.450805       9.999528      -2.002276      11.824401          -0.001282
          186              C       6.960651       7.762465       6.243617       0.596579      23.902570 0.24512513E+03  0.50328801E+04                                 7.571511                            5.512076       0.061493       2.080897                    0.999621      21.914685      60.396366       0.641806       0.464808      -1.027302      -0.001362      -0.035942      -0.048537       0.060411       0.047101      -0.077011      -0.061504       0.077471       0.009072      -0.084428      -0.047748       0.132176              9.081837       7.817749      -1.067646       2.553229      10.765562       3.513110       8.662200           0.001000
          187              C       7.118113       8.876956       7.271321      -0.015369      38.541304 0.44460260E+03  0.10423055E+05                                 9.808939                            6.963255       0.019332       2.008711                    0.999182      27.181512      75.912285       0.638850       0.408963      -1.078071       0.001014       0.038373       0.024502       0.045540      -0.008676       0.008894      -0.008815       0.008863       0.005237      -0.011890      -0.006219       0.018110             12.212588      12.855820       0.623281       1.043577      13.192845       6.540143      10.589099           0.003732
          188              C       8.414993       9.240659       7.667108      -0.148503      34.914382 0.48805119E+03  0.11842318E+05                                 9.389127                            7.474237      -0.006249       1.961161                    0.999553      30.543098      89.988347       0.588078       0.429239      -1.053339      -0.013511       0.013921       0.001658       0.019470      -0.022300      -0.012030      -0.017314      -0.015544       0.044201      -0.038504       0.011967       0.026538             10.754667      13.142906       2.254644       1.855070      10.564030       3.835697       8.557066           0.002292
          189              C       8.545436      10.285007       8.619250      -0.021991      37.401768 0.45189099E+03  0.10644414E+05                                 9.633915                            7.040530       0.093127       2.035228                    0.999461      27.215678      76.360498       0.632135       0.411347      -1.075763      -0.037894      -0.006944      -0.018369       0.042680      -0.002919      -0.003558       0.008915      -0.015723       0.020242      -0.012033      -0.003366       0.015399             11.934842      18.311354       2.020868       1.147408       9.408310       2.983388       8.084862           0.004948
          190              C       7.447354      10.869530       9.150317      -0.118139      33.646331 0.44811903E+03  0.10674555E+05                                 9.236355                            7.210984      -0.047551       1.960313                    0.999583      29.777579      87.750192       0.590912       0.435138      -1.046727      -0.007802      -0.011800      -0.011321       0.018118       0.012334       0.003565      -0.026357      -0.069129       0.106663      -0.055257       0.000939       0.054318             10.786522      17.161330      -0.823874      -0.821093       7.967071       2.040411       7.231165           0.002332
          191              C       6.141124      10.481147       8.758796      -0.026167      39.751246 0.45788361E+03  0.10815135E+05                                10.039791                            7.083933       0.160912       2.056612                    0.999424      27.269698      76.477759       0.630963       0.410984      -1.076599       0.038778      -0.015381      -0.019673       0.046123       0.006816       0.016998       0.006964       0.005725       0.023113      -0.014432      -0.009529       0.023961             12.625047      17.798603      -2.819623      -2.671513      10.324602       4.605275       9.751936           0.002590
          192              C       6.002625       9.503045       7.773748      -0.128996      35.597814 0.46660923E+03  0.11232481E+05                                 9.578968                            7.356229      -0.141157       1.922749                    0.999471      30.385265      90.132130       0.585053       0.434899      -1.046447       0.018849       0.012381      -0.002894       0.022737       0.015358       0.010387      -0.034567      -0.011255       0.013787      -0.040776       0.001974       0.038803             11.083257      12.710314      -1.703163      -0.903555      10.853064       5.051578       9.686394           0.001152
          193              C      -0.305410      10.763017       9.040935       0.544756      23.438695 0.26137522E+03  0.54463955E+04                                 7.493126                            5.665235       0.114980       2.087944                    0.999663      22.485206      62.168971       0.638350       0.460471      -1.031024       0.049282       0.015312       0.010320       0.052628      -0.018996      -0.002114      -0.066147      -0.090757       0.057093      -0.064011      -0.031228       0.095239              9.057501      14.509243       2.161045       1.091959       6.333653       1.774356       6.329608          -0.000242
          194              C       4.951658      11.112432       9.418745       0.589316      24.285750 0.25372011E+03  0.52719685E+04                                 7.734323                            5.651195       0.090725       2.084947                    0.999691      22.427595      62.860929       0.624498       0.472016      -1.019952      -0.045239       0.019632       0.031103       0.058304       0.028664       0.006428      -0.073539      -0.097711       0.037551      -0.075815      -0.028909       0.104724              9.358098      13.122147      -1.962802      -1.067264       7.066328       3.007962       7.885820           0.000347
          195              C       2.355657      11.381312      12.334586       0.607702      22.519062 0.24186294E+03  0.49693232E+04                                 7.412958                            5.547797      -0.094315       2.033046                    0.999230      22.037010      61.561131       0.624705       0.477203      -1.016452      -0.010782       0.029486      -0.050902       0.059805      -0.048987       0.003807       0.020585       0.138388      -0.246584      -0.091289      -0.034621       0.125910              8.787754       4.857289       1.792004      -0.006423       8.109017      -1.322223      13.396955           0.000965
          196              C       2.292757      10.855242      13.760210      -0.016156      37.902480 0.42100396E+03  0.97368292E+04                                 9.728490                            6.781909       0.123799       2.052828                    0.999267      26.674644      74.009677       0.646436       0.409684      -1.077522      -0.001596      -0.018977       0.041966       0.046085      -0.006438       0.000303       0.005805      -0.010267      -0.038477      -0.014345      -0.001232       0.015577             12.140630       7.031000       3.572582       0.150625      10.860404      -2.265279      18.530486           0.006720
          197              C       1.663130       9.643331      14.049966      -0.126263      36.076694 0.45234267E+03  0.10800114E+05                                 9.650327                            7.232605      -0.147649       1.920095                    0.999526      30.207078      89.109362       0.591551       0.433664      -1.047650       0.005743       0.020349       0.013811       0.025255      -0.025255      -0.002751       0.034966       0.034068      -0.043620      -0.050550       0.005268       0.045282             11.192624       7.471391       4.120121      -0.490797      11.713745      -3.110533      14.392737           0.006714
          198              C       1.639538       9.191299      15.344880       0.003464      37.263436 0.42009451E+03  0.97235380E+04                                 9.598359                            6.772482       0.013547       2.007746                    0.999495      26.991776      75.247354       0.646322       0.409430      -1.076249      -0.005672       0.042294      -0.000835       0.042681       0.002611      -0.006226       0.003473       0.030538      -0.000467      -0.016458      -0.001134       0.017591             11.692306       8.395709       5.563433      -0.046377      13.286056      -2.222473      13.395155           0.054572
          199              C       2.263229       9.912211      16.342116      -0.121530      35.606858 0.44545255E+03  0.10582582E+05                                 9.536109                            7.160226      -0.105452       1.934959                    0.999524      29.940710      87.769772       0.597355       0.431602      -1.050117      -0.007774       0.011574      -0.015947       0.021183      -0.045962      -0.015947      -0.009905       0.062497       0.002937      -0.060406       0.003643       0.056763             10.957178       7.981748       5.088621       1.616486      12.878032       0.465625      12.011752           0.010415
          200              C       2.859961      11.141008      16.057539      -0.001769      38.319787 0.41858372E+03  0.96550293E+04                                 9.762853                            6.746933       0.079344       2.037671                    0.999269      26.498960      73.129717       0.651138       0.407814      -1.080083      -0.014654      -0.023607      -0.026735       0.038559      -0.013849      -0.000182      -0.011608       0.006203      -0.014128      -0.018599      -0.000365       0.018963             12.216391       7.810667       4.642686       2.978342      12.368982       2.242378      16.469525           0.010262
          201              C       2.832806      11.615121      14.751962      -0.104716      34.802690 0.43394286E+03  0.10262223E+05                                 9.466190                            7.105364      -0.202773       1.910551                    0.999304      29.657863      87.306050       0.593644       0.436286      -1.045213      -0.008216      -0.016470       0.005379       0.019175      -0.035704      -0.017400      -0.007004       0.045818      -0.164434      -0.060515      -0.010463       0.070977             11.125193       6.569635       2.744745       1.778734       9.419417       0.516940      17.386529           0.005881
          202              C       0.914506       7.931328      15.732135       0.504374      27.047390 0.29654797E+03  0.63599203E+04                                 8.139918                            6.017825      -0.097764       2.002892                    0.999364      23.360359      64.939158       0.623640       0.457947      -1.035289      -0.035822      -0.049058       0.023481       0.065125      -0.065196      -0.004361       0.002911      -0.000008      -0.163666      -0.054797      -0.037856       0.092653              9.541392       7.350220       4.183962       0.084780      10.284738      -1.281563      10.989219          -0.003308
          203              C       3.502905      11.986618      17.118455       0.551086      24.623133 0.26045711E+03  0.54166877E+04                                 7.703391                            5.640514       0.100374       2.082818                    0.999587      22.388823      61.626164       0.642948       0.458071      -1.033479       0.024196       0.016433       0.042553       0.051635      -0.016621      -0.077073      -0.012710       0.127242      -0.032791      -0.077603      -0.038649       0.116252              9.271488       5.990603       2.074975       3.450790       9.999508       2.002273      11.824352          -0.001227
          204              C       2.732719       1.267765       8.990662       0.596581      23.902519 0.24512449E+03  0.50328635E+04                                 7.571504                            5.512071       0.061487       2.080896                    0.999621      21.914644      60.396234       0.641806       0.464809      -1.027302       0.001360      -0.035942       0.048536       0.060411      -0.047101      -0.077011       0.061504       0.077471       0.009070      -0.084428      -0.047748       0.132176              9.081828       7.817738       1.067645       2.553223      10.765557      -3.513107       8.662189           0.001015
          205              C       2.575258       2.382256       7.962958      -0.015371      38.541387 0.44460361E+03  0.10423086E+05                                 9.808953                            6.963263       0.019331       2.008710                    0.999182      27.181558      75.912452       0.638850       0.408963      -1.078071      -0.001014       0.038374      -0.024501       0.045540       0.008676       0.008895       0.008813       0.008864       0.005239      -0.011890      -0.006219       0.018109             12.212607      12.855836      -0.623277       1.043575      13.192870      -6.540158      10.589117           0.003735
          206              C       1.278378       2.745959       7.567171      -0.148505      34.914392 0.48805144E+03  0.11842325E+05                                 9.389127                            7.474238      -0.006246       1.961162                    0.999553      30.543106      89.988365       0.588078       0.429239      -1.053340       0.013510       0.013922      -0.001657       0.019470       0.022299      -0.012030       0.017314      -0.015541       0.044197      -0.038503       0.011967       0.026536             10.754670      13.142915      -2.254646       1.855071      10.564029      -3.835696       8.557065           0.002293
          207              C       1.147935       3.790307       6.615029      -0.021989      37.401674 0.45188964E+03  0.10644376E+05                                 9.633912                            7.040527       0.093128       2.035229                    0.999461      27.215622      76.360353       0.632134       0.411348      -1.075762       0.037893      -0.006943       0.018368       0.042678       0.002919      -0.003558      -0.008919      -0.015723       0.020246      -0.012033      -0.003369       0.015402             11.934843      18.311361      -2.020878       1.147418       9.408308      -2.983388       8.084860           0.004930
          208              C       2.246017       4.374830       6.083962      -0.118140      33.646295 0.44811839E+03  0.10674534E+05                                 9.236344                            7.210974      -0.047541       1.960317                    0.999583      29.777552      87.750054       0.590913       0.435137      -1.046728       0.007799      -0.011799       0.011319       0.018115      -0.012336       0.003569       0.026354      -0.069123       0.106660      -0.055255       0.000942       0.054314             10.786512      17.161323       0.823864      -0.821083       7.967059      -2.040407       7.231154           0.002307
          209              C       3.552246       3.986447       6.475483      -0.026169      39.751392 0.45788536E+03  0.10815188E+05                                10.039820                            7.083949       0.160908       2.056609                    0.999424      27.269763      76.478022       0.630962       0.410984      -1.076599      -0.038776      -0.015381       0.019673       0.046121      -0.006815       0.016998      -0.006965       0.005728       0.023109      -0.014430      -0.009531       0.023961             12.625090      17.798679       2.819634      -2.671523      10.324630      -4.605288       9.751960           0.002575
          210              C       3.690745       3.008345       7.460531      -0.128998      35.597842 0.46660956E+03  0.11232491E+05                                 9.578970                            7.356229      -0.141158       1.922749                    0.999471      30.385289      90.132207       0.585053       0.434899      -1.046447      -0.018849       0.012382       0.002894       0.022736      -0.015358       0.010386       0.034566      -0.011252       0.013785      -0.040775       0.001975       0.038801             11.083260      12.710318       1.703166      -0.903556      10.853067      -5.051580       9.686396           0.001141
          211              C      -0.224720       4.268317       6.193344       0.544753      23.438471 0.26137244E+03  0.54463245E+04                                 7.493084                            5.665207       0.114956       2.087939                    0.999663      22.485105      62.168670       0.638351       0.460472      -1.031024      -0.049280       0.015309      -0.010318       0.052624       0.018996      -0.002115       0.066141      -0.090746       0.057084      -0.064006      -0.031224       0.095229              9.057447      14.509143      -2.161026       1.091948       6.333621      -1.774346       6.329577          -0.000263
          212              C       4.741713       4.617732       5.815534       0.589316      24.285730 0.25371985E+03  0.52719630E+04                                 7.734324                            5.651196       0.090708       2.084941                    0.999691      22.427598      62.860985       0.624497       0.472017      -1.019952       0.045237       0.019632      -0.031103       0.058303      -0.028663       0.006428       0.073537      -0.097710       0.037553      -0.075813      -0.028908       0.104721              9.358102      13.122163       1.962798      -1.067258       7.066325      -3.007958       7.885817           0.000335
          213              C      -0.569752       0.059751      26.126788      -0.155388      24.564050 0.37497164E+03  0.85573642E+04                                 7.494569                            6.519442      -0.168842       1.954336                    0.997926      28.332484      82.173800       0.631409       0.425063      -1.051097      -0.039019       0.029895      -0.089227       0.101870      -0.005269       0.001380       0.003498       0.023281      -0.101015      -0.034039       0.004420       0.029619              8.174951      10.166743       0.730379      -2.086385       6.325845      -1.084337       8.032265           0.018962
          214              C      -0.040135       0.510483      24.862343      -0.177279      27.223023 0.37557875E+03  0.85162828E+04                                 7.799889                            6.287902       0.405859       2.126651                    0.999720      28.066420      79.349468       0.684251       0.394768      -1.078050       0.052779      -0.030908       0.065951       0.089948       0.008706      -0.012306       0.007658       0.015390       0.064667      -0.025637      -0.001346       0.026983              9.057628      13.873650      -0.474254      -2.456154       6.038044      -0.851008       7.261191           0.023234
          215              C       1.360992       0.122100      24.700860      -0.130625      27.726257 0.35223824E+03  0.78776111E+04                                 8.086448                            6.229244       0.266349       2.093740                    0.999540      27.431203      77.587449       0.662953       0.413110      -1.063489      -0.020580      -0.113798      -0.039631       0.122247      -0.030570      -0.012921      -0.017473       0.067738       0.054439      -0.060315       0.021646       0.038669              9.640892      15.981221      -3.439274      -2.848255       6.653707       0.247735       6.287747           0.003378
          216              C       2.633137      12.419165      24.426643      -0.420184      26.125822 0.38926600E+03  0.88414346E+04                                 7.251392                            6.170004       0.919570       2.257118                    0.999658      30.033900      82.987569       0.735316       0.366738      -1.106101      -0.089839       0.062151       0.023222       0.111683      -0.016736      -0.010786       0.003395       0.038877      -0.025711      -0.021397      -0.011607       0.033004              7.978813      10.009217      -2.312725      -1.056483       7.792415       0.414973       6.134806           0.000351
          217              C       7.746938       0.606605      25.160935      -0.149197      27.128531 0.39473362E+03  0.90897411E+04                                 7.986841                            6.666953       0.048944       2.027939                    0.996982      28.109883      80.873015       0.629907       0.422262      -1.056894       0.008847       0.077581       0.079990       0.111783      -0.019417       0.037476      -0.018346       0.030610       0.003442      -0.030635      -0.025295       0.055931              9.049706       8.559690      -2.250564       0.399741      11.794998      -1.297467       6.794431           0.027811
          218              C       7.364882       2.034140      25.328512      -0.171912      28.756661 0.37093867E+03  0.84225570E+04                                 8.292999                            6.397107       0.083564       2.038551                    0.997990      28.045911      80.513387       0.652030       0.413710      -1.060737      -0.091562      -0.056305      -0.078281       0.132973      -0.002623      -0.022057       0.016198      -0.068315      -0.021009      -0.044333       0.000138       0.044195              9.917856       8.415645      -5.260495       0.314950      14.863790      -1.398643       6.474132           0.044271
          219              C       6.421314       3.113559      25.032967      -0.090697      25.328105 0.35216213E+03  0.78857103E+04                                 7.566375                            6.218339       0.303164       2.108835                    0.999355      27.295852      77.580806       0.664309       0.411754      -1.062983       0.123577       0.047050      -0.001038       0.132235      -0.012546       0.004348      -0.010571      -0.066868      -0.008515      -0.034482      -0.005566       0.040048              8.585606       7.728281      -2.339494       0.614005      11.278931      -1.353665       6.749607           0.000538
          220              C       6.926946       4.459261      24.722188      -0.447635      26.021080 0.41790113E+03  0.97372886E+04                                 7.441152                            6.587579       0.380286       2.085283                    0.998341      31.239641      89.680263       0.675044       0.389412      -1.081185      -0.042537      -0.098006       0.023482       0.109389       0.013443      -0.005441      -0.013670      -0.060635      -0.014804      -0.030968      -0.009322       0.040290              7.970686       6.733184      -0.226923      -0.377113      10.394468      -0.927124       6.784406           0.002870
          221              C       7.762953      11.456651      26.669129      -0.124579      25.979424 0.38402059E+03  0.87531324E+04                                 7.655771                            6.497992       0.292332       2.112811                    0.998225      27.380149      77.521382       0.651721       0.412321      -1.066766      -0.081548       0.049151       0.040000       0.103276       0.021882      -0.002514      -0.028090      -0.092449      -0.044206      -0.044397      -0.023577       0.067974              8.445648       8.702762       2.734463      -1.968963       8.984867      -1.866363       7.649315           0.026034
          222              C       6.446960      11.198162      27.263266      -0.173678      25.030636 0.36504462E+03  0.82391276E+04                                 7.460831                            6.314535       0.191979       2.069011                    0.998820      27.925186      79.406777       0.662526       0.409608      -1.065510       0.087638      -0.070941       0.037940       0.118965       0.002235      -0.019722       0.006547       0.039115      -0.007255      -0.023225      -0.008860       0.032085              8.136618       7.873313       2.344757      -2.201073       8.180317      -2.248091       8.356223           0.011725
          223              C       6.137558      10.192782      28.280916      -0.092756      23.116469 0.34329806E+03  0.76118381E+04                                 7.056658                            6.120576       0.383683       2.142239                    0.999673      26.629567      74.463317       0.675062       0.409208      -1.068346       0.125760       0.012587       0.017776       0.127632      -0.001704      -0.004787      -0.022387      -0.044217       0.054737      -0.032105      -0.006139       0.038243              7.516265       5.745679       0.416274       0.001672       8.068920      -2.882877       8.734198           0.001803
          224              C       6.966175       9.482262      29.265050      -0.449889      23.391963 0.37904766E+03  0.85805859E+04                                 6.776882                            6.188965       0.665493       2.176907                    0.999514      30.357750      84.650930       0.714019       0.378943      -1.093466      -0.068380       0.046683      -0.073916       0.110989      -0.015285       0.013378      -0.021391      -0.018632       0.038013      -0.024309      -0.013029       0.037338              6.855918       6.470539       0.043132       0.767039       6.772922      -1.165409       7.324292           0.000792
          225              C       9.202863       6.554451      19.576049      -0.155393      24.563971 0.37497045E+03  0.85573347E+04                                 7.494564                            6.519439      -0.168860       1.954332                    0.997926      28.332460      82.173856       0.631408       0.425064      -1.051096       0.039017       0.029897       0.089227       0.101871       0.005271       0.001376      -0.003498       0.023281      -0.101009      -0.034037       0.004418       0.029619              8.174944      10.166724      -0.730377      -2.086379       6.325850       1.084332       8.032259           0.018983
          226              C       8.673246       7.005183      20.840494      -0.177279      27.223039 0.37557908E+03  0.85162933E+04                                 7.799894                            6.287906       0.405858       2.126650                    0.999720      28.066440      79.349575       0.684250       0.394768      -1.078050      -0.052779      -0.030908      -0.065952       0.089947      -0.008706      -0.012307      -0.007656       0.015393       0.064670      -0.025637      -0.001347       0.026984              9.057635      13.873657       0.474257      -2.456153       6.038049       0.851010       7.261198           0.023239
          227              C       7.272119       6.616800      21.001977      -0.130627      27.726315 0.35223907E+03  0.78776345E+04                                 8.086455                            6.229248       0.266351       2.093740                    0.999540      27.431244      77.587597       0.662953       0.413109      -1.063489       0.020579      -0.113796       0.039630       0.122244       0.030571      -0.012921       0.017474       0.067739       0.054438      -0.060316       0.021646       0.038670              9.640901      15.981237       3.439284      -2.848258       6.653715      -0.247739       6.287752           0.003390
          228              C       5.999975       5.924465      21.276194      -0.420184      26.125872 0.38926673E+03  0.88414553E+04                                 7.251399                            6.170007       0.919576       2.257119                    0.999658      30.033934      82.987680       0.735317       0.366737      -1.106101       0.089838       0.062153      -0.023223       0.111683       0.016736      -0.010786      -0.003393       0.038876      -0.025707      -0.021398      -0.011605       0.033003              7.978821      10.009228       2.312733      -1.056491       7.792428      -0.414974       6.134809           0.000373
          229              C       0.886173       7.101305      20.541902      -0.149198      27.128312 0.39472971E+03  0.90896263E+04                                 7.986795                            6.666917       0.048949       2.027944                    0.996982      28.109698      80.872306       0.629910       0.422262      -1.056895      -0.008846       0.077584      -0.079989       0.111785       0.019419       0.037475       0.018343       0.030607       0.003452      -0.030632      -0.025297       0.055929              9.049652       8.559649       2.250546       0.399733      11.794921       1.297452       6.794387           0.027805
          230              C       1.268230       8.528840      20.374325      -0.171912      28.756604 0.37093802E+03  0.84225406E+04                                 8.292995                            6.397106       0.083565       2.038551                    0.997990      28.045896      80.513401       0.652030       0.413711      -1.060737       0.091562      -0.056309       0.078281       0.132974       0.002624      -0.022056      -0.016196      -0.068319      -0.021012      -0.044333       0.000138       0.044195              9.917850       8.415643       5.260490       0.314945      14.863774       1.398638       6.474133           0.044280
          231              C       2.211798       9.608259      20.669870      -0.090697      25.328073 0.35216169E+03  0.78856980E+04                                 7.566369                            6.218335       0.303162       2.108835                    0.999355      27.295833      77.580747       0.664310       0.411754      -1.062983      -0.123577       0.047051       0.001039       0.132235       0.012546       0.004347       0.010571      -0.066868      -0.008512      -0.034483      -0.005565       0.040047              8.585599       7.728277       2.339490       0.614003      11.278918       1.353662       6.749602           0.000542
          232              C       1.706166      10.953961      20.980649      -0.447635      26.021124 0.41790212E+03  0.97373200E+04                                 7.441165                            6.587590       0.380282       2.085281                    0.998341      31.239697      89.680536       0.675043       0.389412      -1.081184       0.042537      -0.098008      -0.023481       0.109391      -0.013442      -0.005440       0.013670      -0.060634      -0.014798      -0.030968      -0.009320       0.040288              7.970700       6.733198       0.226921      -0.377110      10.394484       0.927124       6.784419           0.002911
          233              C       0.870159       4.961951      19.033708      -0.124583      25.979300 0.38401843E+03  0.87530701E+04                                 7.655745                            6.497970       0.292335       2.112814                    0.998225      27.380065      77.521066       0.651723       0.412320      -1.066766       0.081550       0.049151      -0.040003       0.103279      -0.021882      -0.002515       0.028085      -0.092451      -0.044199      -0.044398      -0.023573       0.067971              8.445620       8.702740      -2.734453      -1.968954       8.984831       1.866353       7.649289           0.026055
          234              C       2.186151       4.703462      18.439571      -0.173677      25.030615 0.36504425E+03  0.82391169E+04                                 7.460825                            6.314529       0.191990       2.069015                    0.998820      27.925167      79.406700       0.662526       0.409607      -1.065510      -0.087640      -0.070939      -0.037941       0.118965      -0.002238      -0.019721      -0.006548       0.039113      -0.007254      -0.023226      -0.008858       0.032084              8.136613       7.873315      -2.344758      -2.201075       8.180310       2.248087       8.356214           0.011765
          235              C       2.495554       3.698082      17.421921      -0.092757      23.116474 0.34329826E+03  0.76118450E+04                                 7.056661                            6.120579       0.383677       2.142237                    0.999673      26.629599      74.463461       0.675061       0.409209      -1.068345      -0.125760       0.012588      -0.017777       0.127632       0.001703      -0.004787       0.022386      -0.044218       0.054737      -0.032105      -0.006138       0.038243              7.516268       5.745683      -0.416275       0.001670       8.068925       2.882873       8.734196           0.001845
          236              C       1.666937       2.987562      16.437787      -0.449889      23.391991 0.37904837E+03  0.85806066E+04                                 6.776890                            6.188973       0.665488       2.176905                    0.999514      30.357782      84.651068       0.714018       0.378943      -1.093466       0.068380       0.046685       0.073915       0.110990       0.015283       0.013378       0.021391      -0.018632       0.038011      -0.024307      -0.013030       0.037337              6.855925       6.470549      -0.043129       0.767041       6.772930       1.165411       7.324296           0.000881
          237              C       9.732993      12.929649       4.341770      -0.155396      24.563874 0.37496871E+03  0.85572806E+04                                 7.494536                            6.519419      -0.168860       1.954335                    0.997926      28.332325      82.173255       0.631410       0.425064      -1.051097       0.039014      -0.029897       0.089228       0.101870      -0.005271       0.001376       0.003500       0.023284      -0.101006      -0.034036       0.004417       0.029620              8.174910      10.166669       0.730370      -2.086364       6.325829      -1.084331       8.032232           0.019172
          238              C       9.203376      12.478917       5.606215      -0.177279      27.223025 0.37557911E+03  0.85162927E+04                                 7.799885                            6.287902       0.405865       2.126652                    0.999720      28.066444      79.349535       0.684251       0.394767      -1.078051      -0.052779       0.030909      -0.065953       0.089949       0.008707      -0.012306       0.007657       0.015390       0.064670      -0.025638      -0.001346       0.026984              9.057619      13.873620      -0.474256      -2.456142       6.038048      -0.851008       7.261188           0.023443
          239              C       7.802249      12.867300       5.767698      -0.130627      27.726288 0.35223894E+03  0.78776283E+04                                 8.086445                            6.229244       0.266353       2.093740                    0.999540      27.431213      77.587412       0.662954       0.413109      -1.063490       0.020579       0.113797       0.039630       0.122244      -0.030570      -0.012921      -0.017474       0.067739       0.054438      -0.060315       0.021646       0.038669              9.640885      15.981204      -3.439275      -2.848249       6.653709       0.247735       6.287742           0.003651
          240              C       6.530104       0.570235       6.041915      -0.420183      26.125793 0.38926542E+03  0.88414167E+04                                 7.251381                            6.169995       0.919577       2.257120                    0.999658      30.033883      82.987452       0.735318       0.366737      -1.106101       0.089838      -0.062152      -0.023223       0.111683      -0.016736      -0.010786       0.003394       0.038877      -0.025706      -0.021398      -0.011606       0.033003              7.978798      10.009188      -2.312719      -1.056479       7.792407       0.414968       6.134799           0.000742
          241              C       1.416303      12.382795       5.307623      -0.149202      27.128267 0.39472919E+03  0.90896090E+04                                 7.986780                            6.666907       0.048947       2.027944                    0.996982      28.109660      80.872106       0.629911       0.422261      -1.056895      -0.008845      -0.077584      -0.079988       0.111784      -0.019420       0.037474      -0.018341       0.030607       0.003450      -0.030630      -0.025298       0.055928              9.049631       8.559630      -2.250528       0.399729      11.794886      -1.297443       6.794375           0.028010
          242              C       1.798359      10.955260       5.140046      -0.171909      28.756466 0.37093629E+03  0.84224879E+04                                 8.292959                            6.397085       0.083583       2.038558                    0.997990      28.045794      80.512935       0.652032       0.413710      -1.060738       0.091562       0.056310       0.078279       0.132974      -0.002624      -0.022056       0.016196      -0.068318      -0.021018      -0.044333       0.000137       0.044195              9.917800       8.415603      -5.260450       0.314940      14.863693      -1.398629       6.474105           0.044509
          243              C       2.741927       9.875841       5.435591      -0.090697      25.328030 0.35216113E+03  0.78856814E+04                                 7.566359                            6.218330       0.303164       2.108837                    0.999355      27.295797      77.580589       0.664310       0.411754      -1.062983      -0.123575      -0.047051       0.001038       0.132234      -0.012544       0.004348      -0.010571      -0.066869      -0.008518      -0.034482      -0.005566       0.040048              8.585584       7.728263      -2.339477       0.614002      11.278898      -1.353658       6.749591           0.000765
          244              C       2.236295       8.530139       5.746370      -0.447637      26.021233 0.41790449E+03  0.97373908E+04                                 7.441190                            6.587612       0.380273       2.085277                    0.998341      31.239807      89.680980       0.675041       0.389413      -1.081183       0.042539       0.098008      -0.023483       0.109392       0.013441      -0.005441      -0.013670      -0.060632      -0.014795      -0.030967      -0.009319       0.040287              7.970726       6.733220      -0.226923      -0.377118      10.394518      -0.927124       6.784441           0.003210
          245              C       1.400288       1.532749       3.799429      -0.124587      25.979237 0.38401788E+03  0.87530521E+04                                 7.655726                            6.497961       0.292334       2.112815                    0.998225      27.380014      77.520830       0.651725       0.412320      -1.066767       0.081550      -0.049150      -0.040004       0.103278       0.021882      -0.002515      -0.028084      -0.092452      -0.044198      -0.044399      -0.023572       0.067971              8.445593       8.702708       2.734431      -1.968936       8.984799      -1.866339       7.649272           0.026187
          246              C       2.716281       1.791238       3.205292      -0.173677      25.030547 0.36504338E+03  0.82390895E+04                                 7.460805                            6.314518       0.191995       2.069017                    0.998820      27.925104      79.406393       0.662528       0.409607      -1.065511      -0.087639       0.070938      -0.037940       0.118963       0.002237      -0.019722       0.006547       0.039115      -0.007258      -0.023226      -0.008860       0.032086              8.136587       7.873286       2.344742      -2.201057       8.180284      -2.248077       8.356190           0.011941
          247              C       3.025683       2.796618       2.187642      -0.092758      23.116501 0.34329893E+03  0.76118630E+04                                 7.056666                            6.120586       0.383676       2.142236                    0.999673      26.629612      74.463497       0.675061       0.409209      -1.068345      -0.125759      -0.012587      -0.017777       0.127631      -0.001703      -0.004786      -0.022387      -0.044217       0.054736      -0.032104      -0.006139       0.038243              7.516271       5.745687       0.416273       0.001677       8.068926      -2.882872       8.734200           0.001925
          248              C       2.197066       3.507138       1.203508      -0.449890      23.392014 0.37904903E+03  0.85806248E+04                                 6.776895                            6.188980       0.665487       2.176905                    0.999514      30.357793      84.651096       0.714017       0.378943      -1.093466       0.068380      -0.046684       0.073914       0.110989      -0.015285       0.013379      -0.021393      -0.018631       0.038015      -0.024309      -0.013031       0.037340              6.855929       6.470556       0.043124       0.767041       6.772927      -1.165413       7.324304           0.000801
          249              C      -0.039622       6.434949      10.892509      -0.155393      24.563882 0.37496891E+03  0.85572866E+04                                 7.494537                            6.519420      -0.168859       1.954335                    0.997926      28.332350      82.173346       0.631410       0.425064      -1.051097      -0.039016      -0.029897      -0.089227       0.101870       0.005271       0.001376      -0.003498       0.023281      -0.101001      -0.034034       0.004417       0.029618              8.174912      10.166668      -0.730370      -2.086364       6.325831       1.084335       8.032235           0.019184
          250              C       0.489995       5.984217       9.628064      -0.177280      27.223099 0.37558019E+03  0.85163244E+04                                 7.799902                            6.287913       0.405859       2.126649                    0.999720      28.066496      79.349748       0.684250       0.394768      -1.078050       0.052778       0.030908       0.065953       0.089948      -0.008707      -0.012306      -0.007657       0.015392       0.064665      -0.025638      -0.001345       0.026983              9.057641      13.873662       0.474254      -2.456152       6.038056       0.851011       7.261204           0.023442
          251              C       1.891122       6.372600       9.466581      -0.130628      27.726355 0.35223971E+03  0.78776492E+04                                 8.086454                            6.229248       0.266355       2.093741                    0.999540      27.431247      77.587507       0.662954       0.413109      -1.063490      -0.020578       0.113795      -0.039629       0.122243       0.030571      -0.012921       0.017474       0.067738       0.054436      -0.060316       0.021646       0.038670              9.640898      15.981232       3.439281      -2.848256       6.653715      -0.247736       6.287746           0.003654
          252              C       3.163266       7.064935       9.192364      -0.420183      26.125817 0.38926565E+03  0.88414228E+04                                 7.251383                            6.169995       0.919584       2.257122                    0.999658      30.033888      82.987452       0.735318       0.366737      -1.106102      -0.089837      -0.062153       0.023224       0.111683       0.016737      -0.010787      -0.003393       0.038877      -0.025704      -0.021399      -0.011605       0.033003              7.978802      10.009198       2.312725      -1.056485       7.792408      -0.414967       6.134800           0.000751
          253              C       8.277068       5.888095       9.926656      -0.149200      27.128324 0.39473001E+03  0.90896343E+04                                 7.986795                            6.666917       0.048948       2.027943                    0.996982      28.109706      80.872310       0.629910       0.422261      -1.056895       0.008846      -0.077584       0.079989       0.111785       0.019419       0.037474       0.018341       0.030607       0.003445      -0.030630      -0.025296       0.055926              9.049650       8.559650       2.250540       0.399729      11.794911       1.297453       6.794389           0.028004
          254              C       7.895011       4.460560      10.094233      -0.171909      28.756498 0.37093661E+03  0.84224972E+04                                 8.292966                            6.397088       0.083581       2.038557                    0.997990      28.045804      80.512975       0.652032       0.413710      -1.060738      -0.091562       0.056309      -0.078279       0.132973       0.002623      -0.022056      -0.016195      -0.068318      -0.021017      -0.044332       0.000138       0.044195              9.917811       8.415612       5.260462       0.314941      14.863714       1.398630       6.474106           0.044511
          255              C       6.951443       3.381141       9.798688      -0.090697      25.328039 0.35216122E+03  0.78856837E+04                                 7.566360                            6.218330       0.303165       2.108837                    0.999355      27.295797      77.580582       0.664310       0.411753      -1.062983       0.123576      -0.047051      -0.001038       0.132234       0.012545       0.004348       0.010572      -0.066868      -0.008514      -0.034482      -0.005565       0.040048              8.585587       7.728264       2.339480       0.614002      11.278905       1.353655       6.749591           0.000759
          256              C       7.457075       2.035439       9.487909      -0.447636      26.021205 0.41790383E+03  0.97373711E+04                                 7.441183                            6.587606       0.380272       2.085276                    0.998341      31.239783      89.680881       0.675042       0.389413      -1.081184      -0.042539       0.098009       0.023482       0.109392      -0.013440      -0.005440       0.013670      -0.060632      -0.014793      -0.030967      -0.009319       0.040286              7.970719       6.733213       0.226923      -0.377112      10.394508       0.927120       6.784436           0.003225
          257              C       8.293082       8.027449      11.434850      -0.124585      25.979276 0.38401825E+03  0.87530633E+04                                 7.655734                            6.497963       0.292343       2.112817                    0.998225      27.380054      77.520975       0.651724       0.412320      -1.066767      -0.081550      -0.049152       0.040004       0.103279      -0.021883      -0.002514       0.028083      -0.092449      -0.044191      -0.044399      -0.023570       0.067969              8.445604       8.702719      -2.734439      -1.968944       8.984807       1.866348       7.649285           0.026196
          258              C       6.977090       8.285938      12.028987      -0.173677      25.030558 0.36504335E+03  0.82390884E+04                                 7.460807                            6.314517       0.191996       2.069018                    0.998820      27.925104      79.406388       0.662528       0.409607      -1.065511       0.087639       0.070938       0.037941       0.118963      -0.002238      -0.019721      -0.006547       0.039115      -0.007254      -0.023226      -0.008858       0.032084              8.136591       7.873295      -2.344748      -2.201068       8.180280       2.248084       8.356199           0.011956
          259              C       6.667687       9.291318      13.046637      -0.092757      23.116474 0.34329836E+03  0.76118482E+04                                 7.056661                            6.120580       0.383673       2.142235                    0.999673      26.629608      74.463504       0.675061       0.409209      -1.068345       0.125759      -0.012588       0.017778       0.127631       0.001703      -0.004786       0.022387      -0.044218       0.054736      -0.032104      -0.006139       0.038243              7.516267       5.745685      -0.416275       0.001674       8.068916       2.882867       8.734200           0.001936
          260              C       7.496304      10.001838      14.030771      -0.449890      23.392030 0.37904940E+03  0.85806370E+04                                 6.776901                            6.188983       0.665486       2.176904                    0.999514      30.357818      84.651238       0.714017       0.378943      -1.093465      -0.068380      -0.046685      -0.073915       0.110989       0.015284       0.013378       0.021393      -0.018631       0.038008      -0.024307      -0.013031       0.037338              6.855935       6.470560      -0.043128       0.767046       6.772933       1.165410       7.324312           0.000860
          261              O       1.579737       8.902935      26.670348      -0.540452      32.100826 0.48536717E+03  0.11371748E+05                                 7.944721                            6.759863       0.487195       2.215346                    0.998790      26.794956      69.498750       0.740479       0.353050      -1.143931      -0.002449      -0.019618       0.014613       0.024584       0.024391       0.010353      -0.037573       0.067898       0.055852      -0.068517       0.031935       0.036581              8.822503       5.862042      -1.155141       1.531228       7.031790      -1.606354      13.573677           0.008652
          262              O       2.143112       6.921012      27.403116      -0.585282      30.626954 0.47220604E+03  0.11013889E+05                                 7.671957                            6.651086       0.381059       2.165902                    0.998584      27.488700      71.695478       0.747501       0.351305      -1.142617      -0.030752       0.004765       0.031416       0.044220       0.002836      -0.013676       0.017602       0.000678      -0.285686      -0.098692       0.048185       0.050506              8.318097       6.773449      -2.855099      -1.284494      10.282257       2.407580       7.898584           0.008105
          263              O      -0.350302      12.063256      30.044436      -0.318291      27.947873 0.40351281E+03  0.89969491E+04                                 7.290217                            6.201855       0.821392       2.350342                    0.998922      24.711650      61.841330       0.768513       0.357451      -1.144249      -0.013641      -0.010253       0.064649       0.066864      -0.050701       0.011156       0.032114      -0.003297       0.027614      -0.067648       0.014838       0.052810              7.942180       7.475663      -3.227611       2.604030       8.170478      -1.913504       8.180397           0.425566
          264              O       1.193845      11.670976       1.770223      -0.454988      32.149270 0.45942076E+03  0.10560217E+05                                 7.934596                            6.548085       0.980516       2.372686                    0.999233      26.243370      66.250086       0.761368       0.349985      -1.152594      -0.023790      -0.016349      -0.049492       0.057295       0.015764      -0.017229      -0.015145      -0.027692       0.115287      -0.041476      -0.007259       0.048735              8.935519       5.375208      -1.289046      -1.437656       7.003250       3.045895      14.428098           0.225580
          265              O       4.142944       6.271282       1.722388      -0.491164      30.053853 0.46790668E+03  0.10809998E+05                                 7.541244                            6.629640       1.003669       2.397594                    0.997737      26.072681      66.094200       0.752641       0.352251      -1.150161      -0.008405       0.012174      -0.019244       0.024273       0.006176      -0.051388       0.006779      -0.018072      -0.151887      -0.079192       0.034548       0.044643              8.050332       5.616862      -1.097487       0.475463      11.825684      -0.475255       6.708450           0.072342
          266              O       4.453527       8.135261       2.903654      -0.536499      30.849601 0.43664276E+03  0.99467077E+04                                 7.704611                            6.349293       0.731188       2.302547                    0.998409      26.338864      66.999988       0.776600       0.346223      -1.151431      -0.014420      -0.015073      -0.016754       0.026755       0.001016       0.026208       0.024771       0.067749       0.115386      -0.059813       0.000321       0.059492              8.752279       6.539770      -0.825590       3.238198       7.002441       0.576251      12.714625           0.029919
          267              O       1.417299       6.173212      24.169793      -0.543323      34.925137 0.49770372E+03  0.11730353E+05                                 8.383464                            6.848525       0.459911       2.204910                    0.998589      26.903724      69.914137       0.735379       0.353390      -1.144029       0.001789      -0.021482       0.020190       0.029535      -0.011508      -0.058033      -0.042468      -0.040941      -0.125214      -0.095112       0.031913       0.063199              9.536753       8.170128      -3.865514       0.222832      14.149095       2.169367       6.291036           0.004162
          268              O       3.177032       5.082103      25.014077      -0.546400      34.975789 0.48630926E+03  0.11394264E+05                                 8.440454                            6.770605       0.479475       2.220872                    0.997305      26.706998      69.171159       0.739535       0.353487      -1.144087      -0.014154       0.002895      -0.003423       0.014847       0.024002       0.018647      -0.024281       0.091279       0.116457      -0.077799       0.025225       0.052574              9.788799      10.267109       0.825799       5.237967       7.255964       2.559964      11.843325           0.012244
          269              O       8.451848       2.666724      21.973315      -0.525184      30.236649 0.45266752E+03  0.10356301E+05                                 7.484033                            6.417375       1.171214       2.465764                    0.998546      25.608778      64.288858       0.784719       0.341167      -1.161117       0.009707      -0.014625      -0.013993       0.022448      -0.017098      -0.032087      -0.033512       0.065133      -0.046120      -0.065137       0.010191       0.054946              8.385609      12.658247      -0.015510      -0.938755       5.966739       0.882001       6.531841           0.007440
          270              O       9.423952       1.367784      20.508691      -0.516640      26.278925 0.41910271E+03  0.94355438E+04                                 6.836454                            6.208420       0.888362       2.347661                    0.999451      26.213224      65.963658       0.788836       0.344884      -1.154287       0.008794       0.002319       0.008316       0.012324       0.012360       0.019250       0.014104      -0.072688       0.080819      -0.055397       0.010792       0.044605              7.239673       7.872332       1.228624       1.038642       6.850492       1.954220       6.996195           0.039802
          271              O       3.962724       1.146964      20.063241      -0.557828      36.743002 0.55328101E+03  0.13397412E+05                                 8.717079                            7.255314       0.268660       2.140281                    0.997373      27.397552      72.296914       0.708978       0.356778      -1.140670      -0.001455       0.018710       0.010742       0.021623       0.014248      -0.002915       0.005685      -0.104705       0.083099      -0.068245       0.025937       0.042308              9.731304       7.551613      -1.488565      -1.130944      10.266352       5.016255      11.375946           0.004365
          272              O       5.350431       2.093631      21.550716      -0.548094      36.932564 0.53428744E+03  0.12797220E+05                                 8.735056                            7.092435       0.467385       2.209673                    0.997891      27.035830      70.453755       0.724300       0.353059      -1.146145      -0.014959      -0.004580      -0.011399       0.019357       0.014782       0.028466      -0.041453       0.075328      -0.087068      -0.075191       0.013990       0.061201             10.254715      17.783512      -0.568610       1.106657       6.241167       0.746468       6.739464           0.011957
          273              O       7.053374       2.408235      19.032489      -0.540456      32.101080 0.48537183E+03  0.11371887E+05                                 7.944768                            6.759900       0.487193       2.215343                    0.998790      26.795056      69.499151       0.740476       0.353051      -1.143930       0.002447      -0.019617      -0.014615       0.024585      -0.024392       0.010353       0.037570       0.067898       0.055853      -0.068515       0.031936       0.036580              8.822558       5.862074       1.155151       1.531238       7.031834       1.606362      13.573765           0.008703
          274              O       6.490000       0.426312      18.299721      -0.585279      30.627224 0.47221128E+03  0.11014047E+05                                 7.672020                            6.651137       0.381052       2.165900                    0.998584      27.488763      71.695860       0.747496       0.351307      -1.142616       0.030750       0.004765      -0.031417       0.044219      -0.002835      -0.013675      -0.017602       0.000676      -0.285681      -0.098690       0.048186       0.050504              8.318167       6.773505       2.855129      -1.284505      10.282346      -2.407603       7.898650           0.008218
          275              O       8.983414       5.568556      15.658401      -0.318291      27.948070 0.40351607E+03  0.89970567E+04                                 7.290340                            6.201952       0.821345       2.350325                    0.998922      24.711409      61.841219       0.768492       0.357460      -1.144240       0.013642      -0.010254      -0.064652       0.066867       0.050712       0.011130      -0.032140      -0.003303       0.027638      -0.067660       0.014816       0.052845              7.942321       7.475801       3.227695       2.604071       8.170646       1.913534       8.180516           0.425688
          276              O       8.499526       5.176276      13.464056      -0.454965      32.148240 0.45940328E+03  0.10559710E+05                                 7.934421                            6.547954       0.980537       2.372702                    0.999233      26.242955      66.248612       0.761377       0.349984      -1.152595       0.023786      -0.016346       0.049500       0.057299      -0.015747      -0.017225       0.015150      -0.027691       0.115300      -0.041464      -0.007272       0.048737              8.935311       5.375096       1.289003      -1.437608       7.003080      -3.045793      14.427757           0.225674
          277              O       5.550426      12.765982      13.511891      -0.491160      30.053712 0.46790409E+03  0.10809945E+05                                 7.541319                            6.629704       1.003629       2.397581                    0.997737      26.072317      66.093742       0.752622       0.352260      -1.150152       0.008410       0.012184       0.019254       0.024288      -0.006179      -0.051341      -0.006785      -0.018047      -0.151776      -0.079126       0.034518       0.044608              8.050416       5.616916       1.097502       0.475471      11.825806       0.475261       6.708527           0.072463
          278              O       5.239844       1.640561      12.330625      -0.536495      30.849525 0.43664131E+03  0.99466729E+04                                 7.704633                            6.349310       0.731168       2.302540                    0.998409      26.338705      66.999722       0.776593       0.346226      -1.151427       0.014425      -0.015069       0.016760       0.026759      -0.001006       0.026213      -0.024767       0.067699       0.115345      -0.059784       0.000303       0.059480              8.752306       6.539783       0.825591       3.238206       7.002465      -0.576258      12.714670           0.029968
          279              O       7.215812      12.667912      21.533044      -0.543326      34.925329 0.49770683E+03  0.11730446E+05                                 8.383495                            6.848546       0.459920       2.204912                    0.998589      26.903803      69.914421       0.735378       0.353390      -1.144029      -0.001789      -0.021484      -0.020190       0.029537       0.011506      -0.058033       0.042468      -0.040942      -0.125216      -0.095111       0.031912       0.063200              9.536791       8.170152       3.865528       0.222832      14.149161      -2.169384       6.291061           0.004204
          280              O       5.456079      11.576803      20.688760      -0.546395      34.975729 0.48630825E+03  0.11394236E+05                                 8.440453                            6.770604       0.479467       2.220871                    0.997305      26.706930      69.170990       0.739534       0.353488      -1.144087       0.014153       0.002893       0.003424       0.014846      -0.024000       0.018648       0.024279       0.091277       0.116455      -0.077796       0.025223       0.052573              9.788800      10.267112      -0.825798       5.237969       7.255961      -2.559963      11.843326           0.012257
          281              O       0.181264       9.161424      23.729522      -0.525185      30.236570 0.45266608E+03  0.10356260E+05                                 7.484019                            6.417365       1.171220       2.465767                    0.998546      25.608749      64.288758       0.784719       0.341167      -1.161117      -0.009707      -0.014625       0.013992       0.022448       0.017098      -0.032087       0.033513       0.065134      -0.046121      -0.065138       0.010191       0.054946              8.385592      12.658218       0.015511      -0.938755       5.966728      -0.881999       6.531831           0.007441
          282              O      -0.790840       7.862484      25.194146      -0.516639      26.278868 0.41910159E+03  0.94355094E+04                                 6.836427                            6.208396       0.888365       2.347659                    0.999451      26.213289      65.963723       0.788841       0.344882      -1.154288      -0.008793       0.002319      -0.008315       0.012322      -0.012361       0.019252      -0.014106      -0.072695       0.080827      -0.055402       0.010793       0.044610              7.239642       7.872293      -1.228616       1.038636       6.850464      -1.954211       6.996169           0.039812
          283              O       4.670388       7.641664      25.639596      -0.557830      36.743064 0.55328226E+03  0.13397449E+05                                 8.717087                            7.255321       0.268665       2.140282                    0.997373      27.397588      72.297023       0.708978       0.356778      -1.140670       0.001455       0.018710      -0.010743       0.021624      -0.014248      -0.002915      -0.005684      -0.104705       0.083098      -0.068245       0.025937       0.042308              9.731312       7.551624       1.488569      -1.130947      10.266360      -5.016256      11.375953           0.004319
          284              O       3.282681       8.588331      24.152121      -0.548089      36.932302 0.53428264E+03  0.12797075E+05                                 8.735013                            7.092402       0.467383       2.209675                    0.997891      27.035726      70.453378       0.724302       0.353059      -1.146145       0.014958      -0.004578       0.011398       0.019355      -0.014783       0.028467       0.041452       0.075328      -0.087070      -0.075191       0.013989       0.061202             10.254661      17.783413       0.568600       1.106660       6.241136      -0.746462       6.739433           0.011951
          285              O       7.583504       4.086465       3.798210      -0.540456      32.101032 0.48537088E+03  0.11371857E+05                                 7.944753                            6.759888       0.487199       2.215346                    0.998790      26.795053      69.499083       0.740478       0.353050      -1.143931       0.002445       0.019616      -0.014615       0.024584       0.024391       0.010353      -0.037572       0.067898       0.055854      -0.068516       0.031935       0.036581              8.822543       5.862065      -1.155148       1.531237       7.031820      -1.606360      13.573743           0.008956
          286              O       7.020129       6.068388       3.065442      -0.585282      30.627276 0.47221208E+03  0.11014071E+05                                 7.672031                            6.651145       0.381053       2.165900                    0.998584      27.488774      71.695922       0.747495       0.351307      -1.142615       0.030748      -0.004765      -0.031419       0.044219       0.002835      -0.013676       0.017601       0.000676      -0.285675      -0.098688       0.048185       0.050504              8.318181       6.773516      -2.855135      -1.284512      10.282356       2.407612       7.898673           0.008431
          287              O       9.513543       0.926144       0.424122      -0.318281      27.947583 0.40350782E+03  0.89968128E+04                                 7.290186                            6.201832       0.821398       2.350345                    0.998922      24.711451      61.840804       0.768511       0.357453      -1.144247       0.013639       0.010255      -0.064651       0.066865      -0.050707       0.011144       0.032125      -0.003293       0.027647      -0.067656       0.014832       0.052824              7.942144       7.475628      -3.227590       2.604014       8.170438      -1.913489       8.180366           0.425700
          288              O       7.969396       1.318424      28.698335      -0.454985      32.149209 0.45941924E+03  0.10560186E+05                                 7.934652                            6.548128       0.980463       2.372668                    0.999233      26.243104      66.249700       0.761355       0.349991      -1.152588       0.023791       0.016348       0.049502       0.057304       0.015729      -0.017221      -0.015161      -0.027706       0.115211      -0.041443      -0.007274       0.048717              8.935587       5.375242      -1.289058      -1.437668       7.003302       3.045927      14.428218           0.225388
          289              O       5.020297       6.718118      28.746170      -0.491178      30.054103 0.46791154E+03  0.10810129E+05                                 7.541242                            6.629639       1.003692       2.397599                    0.997737      26.072945      66.094741       0.752648       0.352247      -1.150165       0.008404      -0.012168       0.019237       0.024264       0.006175      -0.051413       0.006775      -0.018080      -0.151946      -0.079226       0.034561       0.044664              8.050329       5.616858      -1.097482       0.475462      11.825679      -0.475251       6.708451           0.072039
          290              O       4.709714       4.854139      27.564904      -0.536506      30.849841 0.43664683E+03  0.99468217E+04                                 7.704638                            6.349313       0.731187       2.302544                    0.998409      26.339027      67.000437       0.776600       0.346222      -1.151432       0.014419       0.015077       0.016750       0.026754       0.001020       0.026206       0.024773       0.067773       0.115406      -0.059826       0.000328       0.059498              8.752312       6.539790      -0.825592       3.238211       7.002467       0.576257      12.714679           0.029559
          291              O       7.745942       6.816188       6.298765      -0.543326      34.925386 0.49770815E+03  0.11730484E+05                                 8.383501                            6.848553       0.459914       2.204909                    0.998589      26.903836      69.914516       0.735378       0.353390      -1.144030      -0.001793       0.021483      -0.020190       0.029536      -0.011508      -0.058033      -0.042468      -0.040944      -0.125215      -0.095112       0.031912       0.063200              9.536796       8.170161      -3.865528       0.222834      14.149161       2.169384       6.291066           0.004504
          292              O       5.986209       7.907297       5.454481      -0.546400      34.975742 0.48630853E+03  0.11394244E+05                                 8.440450                            6.770603       0.479480       2.220874                    0.997305      26.706965      69.171080       0.739534       0.353488      -1.144087       0.014153      -0.002895       0.003422       0.014846       0.024002       0.018647      -0.024281       0.091276       0.116455      -0.077797       0.025225       0.052573              9.788795      10.267108       0.825796       5.237963       7.255959       2.559961      11.843317           0.012625
          293              O       0.711393      10.322676       8.495243      -0.525174      30.236333 0.45266155E+03  0.10356127E+05                                 7.483971                            6.417325       1.171205       2.465767                    0.998546      25.608645      64.288337       0.784723       0.341166      -1.161118      -0.009702       0.014624       0.013990       0.022444      -0.017101      -0.032089      -0.033526       0.065137      -0.046125      -0.065151       0.010203       0.054949              8.385535      12.658132      -0.015514      -0.938749       5.966688       0.881988       6.531786           0.007756
          294              O      -0.260711      11.621616       9.959867      -0.516619      26.278419 0.41909245E+03  0.94352355E+04                                 6.836270                            6.208262       0.888419       2.347684                    0.999451      26.213354      65.963265       0.788863       0.344875      -1.154297      -0.008782      -0.002315      -0.008311       0.012311       0.012365       0.019262       0.014105      -0.072777       0.080909      -0.055458       0.010821       0.044637              7.239466       7.872067       1.228574       1.038603       6.850315       1.954162       6.996017           0.040448
          295              O       5.200517      11.842436      10.405317      -0.557828      36.742999 0.55328105E+03  0.13397416E+05                                 8.717090                            7.255323       0.268657       2.140280                    0.997373      27.397533      72.296924       0.708977       0.356779      -1.140669       0.001455      -0.018710      -0.010741       0.021622       0.014248      -0.002916       0.005682      -0.104703       0.083097      -0.068244       0.025938       0.042306              9.731315       7.551625      -1.488571      -1.130951      10.266361       5.016259      11.375961           0.004548
          296              O       3.812810      10.895769       8.917842      -0.548092      36.932432 0.53428555E+03  0.12797153E+05                                 8.734998                            7.092394       0.467404       2.209680                    0.997891      27.035864      70.453606       0.724307       0.353056      -1.146148       0.014958       0.004579       0.011398       0.019355       0.014789       0.028475      -0.041461       0.075328      -0.087080      -0.075205       0.013998       0.061208             10.254637      17.783359      -0.568595       1.106659       6.241127       0.746462       6.739425           0.012314
          297              O       2.109867      10.581165      11.436069      -0.540456      32.101047 0.48537113E+03  0.11371860E+05                                 7.944738                            6.759875       0.487203       2.215347                    0.998790      26.795111      69.499137       0.740481       0.353049      -1.143933      -0.002444       0.019615       0.014617       0.024584      -0.024391       0.010353       0.037578       0.067905       0.055846      -0.068523       0.031939       0.036584              8.822524       5.862051       1.155145       1.531229       7.031805       1.606356      13.573715           0.008991
          298              O       2.673241      12.563088      12.168837      -0.585278      30.627038 0.47220761E+03  0.11013938E+05                                 7.671984                            6.651108       0.381056       2.165902                    0.998584      27.488690      71.695561       0.747498       0.351307      -1.142616      -0.030747      -0.004765       0.031421       0.044219      -0.002837      -0.013675      -0.017599       0.000677      -0.285677      -0.098688       0.048183       0.050505              8.318127       6.773470       2.855108      -1.284500      10.282294      -2.407593       7.898617           0.008487
          299              O       0.179827       7.420844      14.810157      -0.318299      27.948104 0.40351674E+03  0.89970634E+04                                 7.290278                            6.201902       0.821374       2.350334                    0.998922      24.711678      61.841596       0.768506       0.357454      -1.144246      -0.013646       0.010249       0.064654       0.066868       0.050700       0.011150      -0.032119      -0.003294       0.027579      -0.067643       0.014825       0.052818              7.942250       7.475734       3.227656       2.604047       8.170566       1.913515       8.180450           0.425769
          300              O       0.663715       7.813124      17.004502      -0.454982      32.149249 0.45942116E+03  0.10560205E+05                                 7.934476                            6.547993       0.980590       2.372708                    0.999233      26.243788      66.250591       0.761392       0.349975      -1.152605      -0.023791       0.016347      -0.049491       0.057294      -0.015811      -0.017244       0.015131      -0.027689       0.115375      -0.041524      -0.007240       0.048764              8.935377       5.375132       1.289020      -1.437626       7.003137      -3.045829      14.427862           0.225446
          301              O       3.612815       0.223418      16.956667      -0.491201      30.054646 0.46792218E+03  0.10810448E+05                                 7.541379                            6.629753       1.003646       2.397580                    0.997737      26.073062      66.095496       0.752634       0.352251      -1.150161      -0.008405      -0.012169      -0.019241       0.024268      -0.006177      -0.051404      -0.006777      -0.018073      -0.151921      -0.079212       0.034554       0.044658              8.050482       5.616957       1.097514       0.475481      11.825906       0.475269       6.708583           0.071890
          302              O       3.923397      11.348839      18.137933      -0.536509      30.850035 0.43664990E+03  0.99469135E+04                                 7.704692                            6.349353       0.731164       2.302538                    0.998409      26.339015      67.000573       0.776595       0.346224      -1.151430      -0.014421       0.015075      -0.016752       0.026755      -0.001017       0.026208      -0.024773       0.067759       0.115398      -0.059819       0.000323       0.059496              8.752378       6.539837       0.825606       3.238243       7.002522      -0.576253      12.714775           0.029540
          303              O       1.947429       0.321488       8.935514      -0.543327      34.925332 0.49770711E+03  0.11730451E+05                                 8.383482                            6.848538       0.459924       2.204912                    0.998589      26.903850      69.914478       0.735380       0.353389      -1.144030       0.001792       0.021485       0.020189       0.029537       0.011508      -0.058034       0.042469      -0.040943      -0.125217      -0.095113       0.031913       0.063201              9.536773       8.170137       3.865514       0.222834      14.149130      -2.169379       6.291053           0.004540
          304              O       3.707162       1.412597       9.779798      -0.546396      34.975594 0.48630618E+03  0.11394177E+05                                 8.440440                            6.770596       0.479465       2.220870                    0.997305      26.706866      69.170826       0.739533       0.353489      -1.144086      -0.014154      -0.002897      -0.003422       0.014847      -0.024000       0.018646       0.024276       0.091267       0.116448      -0.077790       0.025221       0.052569              9.788783      10.267096      -0.825797       5.237957       7.255951      -2.559958      11.843303           0.012639
          305              O       8.981977       3.827976       6.739036      -0.525182      30.236499 0.45266469E+03  0.10356221E+05                                 7.484014                            6.417360       1.171200       2.465763                    0.998546      25.608686      64.288595       0.784719       0.341167      -1.161117       0.009705       0.014624      -0.013991       0.022445       0.017099      -0.032088       0.033515       0.065132      -0.046120      -0.065139       0.010194       0.054946              8.385586      12.658206       0.015514      -0.938754       5.966725      -0.882000       6.531827           0.007742
          306              O       9.954081       5.126916       5.274412      -0.516632      26.278853 0.41910127E+03  0.94355009E+04                                 6.836429                            6.208398       0.888355       2.347659                    0.999451      26.213238      65.963601       0.788840       0.344883      -1.154288       0.008791      -0.002321       0.008316       0.012322      -0.012361       0.019252      -0.014107      -0.072696       0.080831      -0.055403       0.010792       0.044611              7.239645       7.872298      -1.228617       1.038637       6.850466      -1.954211       6.996171           0.040397
          307              O       4.492853       5.347736       4.828962      -0.557832      36.743177 0.55328450E+03  0.13397519E+05                                 8.717109                            7.255339       0.268662       2.140280                    0.997373      27.397632      72.297212       0.708977       0.356778      -1.140670      -0.001453      -0.018710       0.010742       0.021623      -0.014248      -0.002916      -0.005684      -0.104706       0.083100      -0.068246       0.025938       0.042308              9.731337       7.551649       1.488575      -1.130953      10.266381      -5.016269      11.375981           0.004544
          308              O       5.880560       4.401069       6.316437      -0.548093      36.932427 0.53428491E+03  0.12797142E+05                                 8.735027                            7.092413       0.467390       2.209676                    0.997891      27.035794      70.453577       0.724302       0.353058      -1.146146      -0.014959       0.004579      -0.011399       0.019356      -0.014784       0.028468       0.041454       0.075327      -0.087071      -0.075193       0.013991       0.061202             10.254678      17.783444       0.568600       1.106663       6.241146      -0.746466       6.739445           0.012298
          309              N       8.227729      12.838723      26.327881       0.224855      23.500845 0.31010537E+03  0.64952028E+04                                 6.819368                            5.615551       0.114039       2.177495                    0.998838      20.351614      49.897398       0.766860       0.381335      -1.122188       0.030622      -0.026849      -0.058079       0.070935       0.027013       0.005407      -0.047435      -0.009578      -0.070049      -0.060785       0.004514       0.056271              7.767775       7.663672       1.693629      -0.888348       9.208562      -3.141301       6.431090           0.569229
          310              N       0.405383       6.344023      19.374956       0.224853      23.500256 0.31009569E+03  0.64949691E+04                                 6.819371                            5.615556       0.113939       2.177467                    0.998838      20.351206      49.896769       0.766838       0.381348      -1.122175      -0.030614      -0.026830       0.058049       0.070900      -0.027005       0.005395       0.047405      -0.009596      -0.069984      -0.060741       0.004492       0.056249              7.767780       7.663679      -1.693632      -0.888348       9.208572       3.141304       6.431088           0.569211
          311              N       0.935512       0.150677       4.140677       0.224900      23.499687 0.31008674E+03  0.64947392E+04                                 6.819295                            5.615503       0.113912       2.177464                    0.998838      20.350874      49.895908       0.766835       0.381351      -1.122171      -0.030610       0.026821       0.058036       0.070884       0.027002       0.005391      -0.047392      -0.009603      -0.069953      -0.060721       0.004483       0.056239              7.767686       7.663586       1.693603      -0.888332       9.208453      -3.141256       6.431019           0.569381
          312              N       8.757858       6.645377      11.093602       0.224877      23.499916 0.31009040E+03  0.64948323E+04                                 6.819321                            5.615521       0.113946       2.177473                    0.998838      20.351020      49.896260       0.766837       0.381349      -1.122173       0.030613       0.026826      -0.058043       0.070893      -0.027004       0.005395       0.047400      -0.009598      -0.069970      -0.060734       0.004489       0.056244              7.767718       7.663613      -1.693612      -0.888337       9.208496       3.141278       6.431046           0.569337

******************************************************
Auxiliary information for the entire system
The total spin magnetic moment of the unit cell is   7.436533
The total net atomic charge of the unit cell is   0.000001
Accuracy of reproducing the electrostatic potential in the unit cell:
  The inner radius (bohr) =    5.0000
  The outer radius (bohr) =   12.0000
  Valid grid points have density less than (e/(bohr^3)) =    0.0001
  The number of valid grid points were=        63300
  The rms potential error without charges in kcal/mol is=      4.95767
  The rms potential error with partial charges in kcal/mol is=      1.48331
  The RRMSE value at monopole order=      0.29920
  The rms potential error with partial charges and cloud penetration in kcal/mol is=      1.47462
  The RRMSE value at monopole order with cloud penetration is=      0.29744
  The rms potential error with partial charges and atomic dipoles in kcal/mol is=      0.59344
  The RRMSE value at dipole order=      0.11970
  The rms potential error with partial charges, atomic dipoles and cloud penetration in kcal/mol is=      0.58005
  The RRMSE value at dipole order with cloud penetration=      0.11700

******************************************************
The electron densities and ab initio electrostatic potential were computed in VASP using the PBE functional and
projector augmented wave method. See the main text of the journal article for a description of computational details.
The atomic charges, dipoles, and quadrupoles were computed with the DDEC6 method as described in
(a) T. A. Manz and N. Gabaldon Limas, RSC Adv. 6 (2016) 47771-47801 DOI: 10.1039/c6ra04656h
(b) N. Gabaldon Limas and T. A. Manz, RSC Adv. 8 (2018) 2678-2707 DOI: 10.1039/c7ra11829e.
For each atom in the material, the electron cloud parameters were fit to the spherically averaged atom-in-material
electron density using radial positions for which this density was between 10^-4 and 10^-2 electrons per cubic bohr.
The polarizabilities, dispersion coefficients, and quantum Drude oscillator (QDO) parameters were fit using the MCLF method.
The magnetic structure of the system was optimized in VASP from the default ferromagnetic initial guess using spin polarization.
The atomic spin moments (ASMs) were computed on this optimized magnetic structure using the DDEC6 partition as inputs
to the method of T. A. Manz and D. S. Sholl, J. Chem. Theory Comput. 7 (2011) 4146-4164 DOI: 10.1021/ct200539n.
The RMSE and RRMSE were computed using a uniform grid with Ewald summation.
