# Supplementary material for: A collection of forcefield precursors for metal–organic frameworks
Source: RSC Adv. 2019 Nov 13;9(63):36492–507. doi: 10.1039/c9ra07327b (PMC9075174; doi:10.1039/c9ra07327b)
Supplement: RA-009-C9RA07327B-s4880 [file RA-009-C9RA07327B-s4880.xyz]

   76
jmolscript: load "" {1 1 1} spacegroup "x,y,z" unitcell [{      6.600800     0.000000     0.000000 }, {      0.000000    12.825000     0.000000 }, {     -3.136515     0.000000    12.935160 }]
Lu    -0.490527     0.977137     9.126014     1.737734
Lu     0.654412     7.389637     3.809146     1.737733
Lu     3.954812    11.847863     3.809146     1.737742
Lu     2.809873     5.435363     9.126014     1.737738
H     -2.224384     0.740002    12.562627     0.099336
H     -2.479937     4.711905    12.788993     0.135910
H      0.911841     2.448292     3.121254     0.104914
H      2.388269     7.152502     0.372533     0.099337
H      2.643822    11.124405     0.146167     0.135912
H     -0.747956     8.860792     9.813906     0.104913
H      5.688669    12.084997     0.372533     0.099336
H      5.944222     8.113095     0.146167     0.135911
H      2.552444    10.376708     9.813906     0.104914
H      1.076016     5.672497    12.562627     0.099336
H      0.820463     1.700595    12.788993     0.135911
H      4.212241     3.964207     3.121254     0.104914
C      0.870814     1.512067     0.143580     0.086822
C     -2.373913     2.736855    12.430689    -0.092267
C      0.731660     3.876997     0.257410    -0.084157
C      0.813785     3.767985     1.633711    -0.064099
C      0.885239     2.513700     2.193803     0.059645
C     -2.489792     2.861257    10.943145     0.655547
C      0.802177     5.008163     2.462854     0.577762
C      4.305360     0.075667     6.719816     0.517428
C     -0.706929     7.924567    12.791580     0.086821
C      2.537798     9.149355     0.504471    -0.092266
C     -0.567775    10.289497    12.677750    -0.084158
C     -0.649900    10.180485    11.301449    -0.064099
C     -0.721354     8.926200    10.741357     0.059645
C      2.653677     9.273757     1.992015     0.655547
C     -0.638292    11.420663    10.472306     0.577762
C      2.459325     6.488167     6.215344     0.517428
C      2.593471    11.312932    12.791580     0.086823
C      5.838198    10.088145     0.504471    -0.092268
C      2.732625     8.948003    12.677750    -0.084158
C      2.650500     9.057015    11.301449    -0.064099
C      2.579046    10.311300    10.741357     0.059643
C      5.954077     9.963743     1.992015     0.655547
C      2.662108     7.816837    10.472306     0.577761
C     -0.841075    12.749333     6.215344     0.517428
C      4.171214     4.900432     0.143580     0.086822
C      0.926487     3.675645    12.430689    -0.092268
C      4.032060     2.535502     0.257410    -0.084159
C      4.114185     2.644515     1.633711    -0.064099
C      4.185639     3.898800     2.193803     0.059644
C      0.810608     3.551242    10.943145     0.655546
C      4.102577     1.404338     2.462854     0.577762
C      1.004960     6.336832     6.719816     0.517428
N      0.917464     1.388947     1.481076    -0.250954
N     -0.753579     7.801447    11.454084    -0.250954
N      2.546821    11.436053    11.454084    -0.250955
N      4.217864     5.023552     1.481076    -0.250956
O     -2.280431     1.842952    10.196787    -0.618040
O      3.767770     3.970620    10.526633    -0.600825
O      0.645971     6.134197     1.882066    -0.580323
O      0.932928     4.960710     3.717565    -0.574662
O      4.171989     0.579690     7.863284    -0.558384
O      3.403047    12.526177     5.965696    -0.551388
O      2.444316     8.255453     2.738373    -0.618039
O      2.996915    10.383120     2.408527    -0.600825
O     -0.482086    12.546697    11.053094    -0.580323
O     -0.769043    11.373210     9.217595    -0.574664
O      2.592696     6.992190     5.071876    -0.558384
O      3.361638     6.113677     6.969464    -0.551389
O      5.744716    10.982047     2.738373    -0.618042
O     -0.303485     8.854380     2.408527    -0.600823
O      2.818314     6.690802    11.053094    -0.580322
O      2.531357     7.864290     9.217595    -0.574662
O     -0.707704    12.245310     5.071876    -0.558384
O      0.061238     0.298822     6.969464    -0.551386
O      1.019969     4.569547    10.196787    -0.618040
O      0.467370     2.441880    10.526633    -0.600824
O      3.946371     0.278302     1.882066    -0.580323
O      4.233328     1.451790     3.717565    -0.574664
O      0.871589     5.832810     7.863284    -0.558384
O      0.102647     6.711322     5.965696    -0.551386

The following XYZ coordinates are in angstroms. Other properties are in atomic units.
The sperically averaged electron density of each atom fit to a function of the form exp(a - br)
eigen_1, eigen_2 and eigen_3 are the three eigenvalues of traceless quadrupole moment tensor
  atom number  atomic symbol              X              Y              Z     net charge C6 coefficient C8 coefficient C10 coefficient fluctuating dipole atomic polarizability isotropic forcefield polarizability              a              b squared Pearson coefficient          <r^3>          <r^4>         wp_QDO          m_QDO          q_QDO       dipole_x       dipole_y       dipole_z         dipole            Qxy            Qxz            Qyz     Q(x^2-y^2)  Q(3z^2 - R^2)        eigen_1        eigen_2        eigen_3 static polarizability      alpha(xx)      alpha(xy)      alpha(xz)      alpha(yy)      alpha(yz)      alpha(zz) atomic spin moment
            1             Lu      -0.490527       0.977137       9.126014       1.737734     194.156600 0.50600255E+04  0.20027332E+06                                25.117153                           21.897604       0.201305       1.780695                    0.999918      83.008135     228.737333       0.435476       0.355363      -1.214781       0.115283       0.041381      -0.014485       0.123339      -0.049060      -0.101131      -0.191195       0.330159      -0.754390      -0.382689       0.072903       0.309785             27.882600      20.737765       1.761976       2.882440      28.295242       6.746262      34.614792           0.000010
            2             Lu       0.654412       7.389637       3.809146       1.737733     194.156821 0.50600330E+04  0.20027369E+06                                25.117173                           21.897621       0.201304       1.780694                    0.999918      83.008181     228.737506       0.435476       0.355363      -1.214781      -0.115285       0.041380       0.014487       0.123340       0.049059      -0.101131       0.191191       0.330165      -0.754386      -0.382686       0.072898       0.309788             27.882620      20.737775      -1.761980       2.882449      28.295248      -6.746262      34.614839           0.000012
            3             Lu       3.954812      11.847863       3.809146       1.737742     194.156480 0.50600201E+04  0.20027304E+06                                25.117133                           21.897584       0.201309       1.780695                    0.999918      83.008136     228.737251       0.435476       0.355362      -1.214782      -0.115283      -0.041381       0.014485       0.123338      -0.049057      -0.101133      -0.191192       0.330158      -0.754391      -0.382687       0.072901       0.309785             27.882580      20.737752       1.761972       2.882445      28.295204       6.746254      34.614783           0.000011
            4             Lu       2.809873       5.435363       9.126014       1.737738     194.156657 0.50600269E+04  0.20027339E+06                                25.117156                           21.897605       0.201304       1.780694                    0.999918      83.008149     228.737372       0.435476       0.355363      -1.214781       0.115283      -0.041382      -0.014486       0.123339       0.049059      -0.101131       0.191193       0.330159      -0.754388      -0.382687       0.072902       0.309785             27.882603      20.737760      -1.761981       2.882448      28.295243      -6.746261      34.614806           0.000012
            5              H      -2.224384       0.740002      12.562627       0.099336       0.969487 0.68599835E+01  0.66106212E+02                                 1.731198                            1.615534      -1.300950       2.261136                    0.993823       3.875239      11.468658       0.445499       1.426726      -0.676355       0.005259      -0.036320      -0.022415       0.043002      -0.002574       0.001975       0.001236      -0.018113      -0.008427      -0.008775      -0.002112       0.010887              1.798175       1.441696      -0.020331      -0.052783       2.356872       0.439364       1.595955           0.000019
            6              H      -2.479937       4.711905      12.788993       0.135910       0.852193 0.62485343E+01  0.58832209E+02                                 1.596732                            1.552032      -1.179839       2.340650                    0.995505       3.606875      10.555543       0.450002       1.445621      -0.674050      -0.003506       0.038550      -0.018135       0.042747       0.000576      -0.001082      -0.007381      -0.016059      -0.011149      -0.007428      -0.005743       0.013171              1.618008       1.383352      -0.054064       0.044466       2.010846      -0.195748       1.459826           0.000016
            7              H       0.911841       2.448292       3.121254       0.104914       1.110822 0.84950751E+01  0.84816117E+02                                 1.791989                            1.723723      -0.962978       2.431234                    0.997802       3.518049       9.992432       0.467731       1.311593      -0.703281       0.000478      -0.006264       0.046210       0.046635      -0.000558       0.000307      -0.008071      -0.010507       0.039946      -0.011942      -0.004946       0.016887              1.785550       1.501844      -0.001722       0.013413       1.535072      -0.095996       2.319733           0.000010
            8              H       2.388269       7.152502       0.372533       0.099337       0.969483 0.68599512E+01  0.66105840E+02                                 1.731196                            1.615532      -1.300957       2.261134                    0.993823       3.875233      11.468645       0.445498       1.426729      -0.676354      -0.005259      -0.036320       0.022415       0.043003       0.002574       0.001975      -0.001237      -0.018113      -0.008427      -0.008775      -0.002112       0.010887              1.798172       1.441695       0.020331      -0.052783       2.356868      -0.439363       1.595953           0.000020
            9              H       2.643822      11.124405       0.146167       0.135912       0.852183 0.62484466E+01  0.58831152E+02                                 1.596719                            1.552020      -1.179818       2.340662                    0.995505       3.606843      10.555414       0.450005       1.445619      -0.674051       0.003506       0.038551       0.018134       0.042747      -0.000576      -0.001082       0.007382      -0.016060      -0.011151      -0.007429      -0.005743       0.013172              1.617995       1.383342       0.054063       0.044465       2.010827       0.195746       1.459815           0.000017
           10              H      -0.747956       8.860792       9.813906       0.104913       1.110822 0.84950800E+01  0.84816213E+02                                 1.791993                            1.723727      -0.962986       2.431231                    0.997802       3.518052       9.992457       0.467729       1.311597      -0.703281      -0.000478      -0.006264      -0.046210       0.046635       0.000558       0.000307       0.008071      -0.010508       0.039946      -0.011942      -0.004946       0.016888              1.785554       1.501847       0.001722       0.013413       1.535075       0.095997       2.319739           0.000010
           11              H       5.688669      12.084997       0.372533       0.099336       0.969483 0.68599486E+01  0.66105794E+02                                 1.731194                            1.615531      -1.300949       2.261137                    0.993824       3.875229      11.468623       0.445499       1.426727      -0.676355      -0.005259       0.036320       0.022415       0.043003      -0.002574       0.001975       0.001237      -0.018113      -0.008427      -0.008775      -0.002112       0.010887              1.798170       1.441693      -0.020331      -0.052783       2.356866       0.439363       1.595952           0.000019
           12              H       5.944222       8.113095       0.146167       0.135911       0.852186 0.62484761E+01  0.58831523E+02                                 1.596725                            1.552025      -1.179833       2.340655                    0.995505       3.606857      10.555477       0.450003       1.445622      -0.674050       0.003506      -0.038551       0.018135       0.042747       0.000576      -0.001082      -0.007381      -0.016059      -0.011149      -0.007428      -0.005743       0.013171              1.618001       1.383347      -0.054064       0.044466       2.010836      -0.195747       1.459820           0.000016
           13              H       2.552444      10.376708       9.813906       0.104914       1.110820 0.84950638E+01  0.84816002E+02                                 1.791990                            1.723724      -0.962982       2.431233                    0.997802       3.518049       9.992442       0.467730       1.311596      -0.703281      -0.000478       0.006264      -0.046210       0.046635      -0.000557       0.000306      -0.008072      -0.010508       0.039945      -0.011942      -0.004946       0.016888              1.785551       1.501845      -0.001722       0.013413       1.535073      -0.095996       2.319734           0.000010
           14              H       1.076016       5.672497      12.562627       0.099336       0.969487 0.68599869E+01  0.66106261E+02                                 1.731200                            1.615535      -1.300956       2.261133                    0.993823       3.875242      11.468673       0.445498       1.426727      -0.676355       0.005259       0.036320      -0.022415       0.043003       0.002574       0.001975      -0.001237      -0.018113      -0.008428      -0.008775      -0.002112       0.010887              1.798176       1.441697       0.020331      -0.052783       2.356875      -0.439365       1.595956           0.000019
           15              H       0.820463       1.700595      12.788993       0.135911       0.852190 0.62485057E+01  0.58831861E+02                                 1.596727                            1.552028      -1.179831       2.340655                    0.995505       3.606865      10.555500       0.450003       1.445619      -0.674050      -0.003506      -0.038550      -0.018134       0.042747      -0.000576      -0.001082       0.007381      -0.016060      -0.011150      -0.007428      -0.005743       0.013171              1.618003       1.383349       0.054064       0.044466       2.010839       0.195748       1.459822           0.000016
           16              H       4.212241       3.964207       3.121254       0.104914       1.110816 0.84950167E+01  0.84815399E+02                                 1.791984                            1.723719      -0.962976       2.431236                    0.997802       3.518038       9.992397       0.467731       1.311595      -0.703281       0.000479       0.006264       0.046210       0.046635       0.000558       0.000307       0.008071      -0.010507       0.039946      -0.011942      -0.004946       0.016887              1.785545       1.501840       0.001722       0.013413       1.535068       0.095995       2.319726           0.000010
           17              C       0.870814       1.512067       0.143580       0.086822      24.729800 0.36734732E+03  0.83702901E+04                                 7.708856                            6.676834      -0.209441       1.955665                    0.996849      27.027706      79.248286       0.590673       0.455088      -1.029627       0.009423       0.008990       0.033725       0.036153       0.003225      -0.005789       0.027824       0.118155      -0.173622      -0.075363      -0.012921       0.088284              8.151840       4.894036      -0.351507       0.076590      11.038378       0.321907       8.523105          -0.000007
           18              C      -2.373913       2.736855      12.430689      -0.092267      32.546116 0.47881187E+03  0.11504295E+05                                 8.898518                            7.366763      -0.062498       1.984308                    0.998786      28.321769      81.670550       0.599779       0.425030      -1.061303       0.004642       0.010403       0.037569       0.039258      -0.004064      -0.001701       0.005113      -0.007017      -0.071385      -0.024493       0.006539       0.017954              9.680720       5.482425      -0.646263       0.468992      11.178847       0.395131      12.380888          -0.000022
           19              C       0.731660       3.876997       0.257410      -0.084157      28.790807 0.46128934E+03  0.11144004E+05                                 8.529677                            7.478253      -0.464096       1.831533                    0.998364      30.393930      92.234025       0.557674       0.454630      -1.028275      -0.000151      -0.011987       0.009919       0.015559       0.005637      -0.008448      -0.014751       0.061508      -0.114692      -0.045110      -0.006369       0.051478              9.025108       5.668620      -0.349944       0.357982      10.618894       2.101092      10.787809          -0.000046
           20              C       0.813785       3.767985       1.633711      -0.064099      33.356446 0.47149650E+03  0.11307768E+05                                 9.151615                            7.373760      -0.248868       1.930536                    0.997842      28.181866      81.728668       0.590578       0.432445      -1.054598       0.000579      -0.012621      -0.029016       0.031647       0.000524       0.003281      -0.012833       0.019296       0.030591      -0.020295       0.003994       0.016301             10.279251       5.590656      -0.237075       0.309561      14.725969       2.936326      10.521127          -0.000032
           21              C       0.885239       2.513700       2.193803       0.059645      24.436347 0.36370578E+03  0.82602701E+04                                 7.533719                            6.567063      -0.202778       1.942162                    0.998408      27.491852      80.273292       0.606511       0.444655      -1.036420      -0.004820      -0.024258      -0.020926       0.032397       0.008046      -0.003757      -0.008863       0.131365       0.030685      -0.072190       0.010767       0.061423              7.852532       4.951737      -0.311117       0.049420      10.562356       0.559030       8.043503           0.000002
           22              C      -2.489792       2.861257      10.943145       0.655547      21.559759 0.24097521E+03  0.49692615E+04                                 7.211722                            5.598209      -0.221694       1.991411                    0.998912      22.129047      62.865929       0.609017       0.487705      -1.006312      -0.024994       0.010885      -0.061474       0.067248       0.054568      -0.001012       0.010829       0.086384      -0.252210      -0.085922      -0.025780       0.111702              8.003831       5.404961      -2.252217       0.067265       9.520558       0.663022       9.085975           0.000068
           23              C       0.802177       5.008163       2.462854       0.577762      22.762956 0.26697127E+03  0.56272354E+04                                 7.440185                            5.819830      -0.020367       2.043470                    0.999651      22.902532      64.986963       0.610785       0.475759      -1.016335       0.008958       0.037822       0.016261       0.042133       0.017135      -0.008706      -0.035221       0.147311      -0.084224      -0.082994      -0.008103       0.091097              8.434445       4.497779      -0.124894       0.481039      11.711343       2.554601       9.094212           0.000072
           24              C       4.305360       0.075667       6.719816       0.517428      24.851514 0.27099712E+03  0.56975028E+04                                 7.705143                            5.785672      -0.010322       2.047864                    0.999413      22.831016      63.383533       0.628944       0.463206      -1.029618      -0.145956       0.013623       0.047472       0.154085      -0.015356      -0.000708      -0.103426      -0.185390      -0.105990      -0.092519      -0.072239       0.164758              8.886590       8.515793       0.371873       0.885495       4.962454       2.689128      13.181522           0.000041
           25              C      -0.706929       7.924567      12.791580       0.086821      24.729826 0.36734792E+03  0.83703077E+04                                 7.708865                            6.676842      -0.209449       1.955662                    0.996849      27.027725      79.248380       0.590672       0.455089      -1.029627      -0.009423       0.008990      -0.033726       0.036153      -0.003226      -0.005790      -0.027824       0.118156      -0.173622      -0.075363      -0.012921       0.088284              8.151849       4.894042       0.351508       0.076590      11.038390      -0.321907       8.523115          -0.000011
           26              C       2.537798       9.149355       0.504471      -0.092266      32.546102 0.47881162E+03  0.11504286E+05                                 8.898511                            7.366758      -0.062494       1.984310                    0.998786      28.321754      81.670469       0.599780       0.425030      -1.061304      -0.004642       0.010403      -0.037568       0.039257       0.004064      -0.001700      -0.005114      -0.007017      -0.071385      -0.024493       0.006539       0.017954              9.680712       5.482421       0.646261       0.468992      11.178832      -0.395128      12.380881          -0.000021
           27              C      -0.567775      10.289497      12.677750      -0.084158      28.790823 0.46128975E+03  0.11144015E+05                                 8.529679                            7.478256      -0.464083       1.831537                    0.998364      30.393917      92.233939       0.557674       0.454630      -1.028275       0.000150      -0.011986      -0.009920       0.015559      -0.005636      -0.008448       0.014751       0.061507      -0.114699      -0.045112      -0.006367       0.051479              9.025109       5.668623       0.349942       0.357982      10.618888      -2.101099      10.787816          -0.000045
           28              C      -0.649900      10.180485      11.301449      -0.064099      33.356483 0.47149700E+03  0.11307783E+05                                 9.151620                            7.373762      -0.248866       1.930536                    0.997842      28.181885      81.728727       0.590578       0.432445      -1.054598      -0.000580      -0.012620       0.029016       0.031647      -0.000523       0.003281       0.012833       0.019294       0.030594      -0.020295       0.003993       0.016302             10.279258       5.590658       0.237074       0.309561      14.725982      -2.936336      10.521134          -0.000024
           29              C      -0.721354       8.926200      10.741357       0.059645      24.436341 0.36370567E+03  0.82602673E+04                                 7.533718                            6.567062      -0.202776       1.942163                    0.998408      27.491849      80.273293       0.606511       0.444655      -1.036420       0.004821      -0.024258       0.020926       0.032397      -0.008047      -0.003756       0.008863       0.131363       0.030685      -0.072189       0.010768       0.061422              7.852532       4.951736       0.311116       0.049419      10.562356      -0.559034       8.043504          -0.000003
           30              C       2.653677       9.273757       1.992015       0.655547      21.559747 0.24097501E+03  0.49692555E+04                                 7.211715                            5.598204      -0.221686       1.991414                    0.998912      22.129031      62.865836       0.609018       0.487704      -1.006312       0.024996       0.010885       0.061475       0.067249      -0.054568      -0.001011      -0.010829       0.086383      -0.252208      -0.085921      -0.025781       0.111702              8.003823       5.404955       2.252213       0.067265       9.520546      -0.663022       9.085968           0.000070
           31              C      -0.638292      11.420663      10.472306       0.577762      22.762975 0.26697147E+03  0.56272413E+04                                 7.440189                            5.819831      -0.020368       2.043469                    0.999651      22.902557      64.987060       0.610785       0.475759      -1.016335      -0.008958       0.037822      -0.016261       0.042133      -0.017134      -0.008706       0.035221       0.147309      -0.084223      -0.082994      -0.008102       0.091096              8.434450       4.497781       0.124894       0.481040      11.711353      -2.554602       9.094215           0.000070
           32              C       2.459325       6.488167       6.215344       0.517428      24.851506 0.27099707E+03  0.56975012E+04                                 7.705140                            5.785670      -0.010323       2.047864                    0.999413      22.831014      63.383514       0.628944       0.463206      -1.029618       0.145956       0.013622      -0.047473       0.154085       0.015356      -0.000708       0.103426      -0.185391      -0.105990      -0.092519      -0.072239       0.164758              8.886585       8.515789      -0.371872       0.885496       4.962452      -2.689127      13.181513           0.000037
           33              C       2.593471      11.312932      12.791580       0.086823      24.729755 0.36734645E+03  0.83702641E+04                                 7.708843                            6.676823      -0.209437       1.955666                    0.996849      27.027666      79.248104       0.590674       0.455088      -1.029628      -0.009423      -0.008990      -0.033726       0.036153       0.003225      -0.005790       0.027825       0.118156      -0.173622      -0.075364      -0.012920       0.088284              8.151826       4.894027      -0.351507       0.076590      11.038356       0.321902       8.523094          -0.000008
           34              C       5.838198      10.088145       0.504471      -0.092268      32.546118 0.47881171E+03  0.11504289E+05                                 8.898514                            7.366759      -0.062494       1.984310                    0.998786      28.321765      81.670508       0.599780       0.425030      -1.061303      -0.004642      -0.010403      -0.037569       0.039258      -0.004064      -0.001701       0.005113      -0.007017      -0.071384      -0.024493       0.006539       0.017954              9.680716       5.482422      -0.646262       0.468991      11.178836       0.395131      12.380891          -0.000023
           35              C       2.732625       8.948003      12.677750      -0.084158      28.790820 0.46128962E+03  0.11144013E+05                                 8.529682                            7.478257      -0.464096       1.831533                    0.998364      30.393927      92.234019       0.557673       0.454630      -1.028275       0.000150       0.011986      -0.009919       0.015559       0.005637      -0.008447      -0.014751       0.061508      -0.114695      -0.045110      -0.006368       0.051479              9.025113       5.668624      -0.349943       0.357982      10.618896       2.101098      10.787820          -0.000043
           36              C       2.650500       9.057015      11.301449      -0.064099      33.356473 0.47149680E+03  0.11307778E+05                                 9.151623                            7.373764      -0.248871       1.930535                    0.997842      28.181888      81.728773       0.590577       0.432445      -1.054597      -0.000580       0.012620       0.029016       0.031647       0.000523       0.003281      -0.012833       0.019295       0.030592      -0.020295       0.003994       0.016301             10.279262       5.590660      -0.237074       0.309562      14.725987       2.936336      10.521140          -0.000027
           37              C       2.579046      10.311300      10.741357       0.059643      24.436378 0.36370647E+03  0.82602909E+04                                 7.533730                            6.567073      -0.202783       1.942160                    0.998408      27.491885      80.273454       0.606510       0.444656      -1.036420       0.004820       0.024258       0.020926       0.032397       0.008047      -0.003756      -0.008864       0.131363       0.030684      -0.072189       0.010768       0.061422              7.852544       4.951744      -0.311117       0.049419      10.562375       0.559033       8.043512           0.000003
           38              C       5.954077       9.963743       1.992015       0.655547      21.559766 0.24097522E+03  0.49692613E+04                                 7.211719                            5.598206      -0.221692       1.991411                    0.998912      22.129052      62.865918       0.609018       0.487704      -1.006312       0.024994      -0.010885       0.061474       0.067248       0.054568      -0.001012       0.010829       0.086383      -0.252211      -0.085922      -0.025780       0.111702              8.003828       5.404958      -2.252215       0.067264       9.520551       0.663024       9.085976           0.000066
           39              C       2.662108       7.816837      10.472306       0.577761      22.762975 0.26697149E+03  0.56272419E+04                                 7.440192                            5.819833      -0.020368       2.043470                    0.999651      22.902548      64.987040       0.610784       0.475759      -1.016335      -0.008958      -0.037822      -0.016261       0.042133       0.017134      -0.008706      -0.035221       0.147311      -0.084225      -0.082994      -0.008103       0.091097              8.434453       4.497783      -0.124894       0.481039      11.711360       2.554606       9.094218           0.000072
           40              C      -0.841075      12.749333       6.215344       0.517428      24.851530 0.27099728E+03  0.56975071E+04                                 7.705145                            5.785672      -0.010323       2.047863                    0.999413      22.831032      63.383584       0.628944       0.463206      -1.029618       0.145956      -0.013623      -0.047473       0.154085      -0.015356      -0.000708      -0.103426      -0.185391      -0.105989      -0.092519      -0.072239       0.164758              8.886592       8.515796       0.371873       0.885498       4.962454       2.689126      13.181527           0.000041
           41              C       4.171214       4.900432       0.143580       0.086822      24.729794 0.36734705E+03  0.83702828E+04                                 7.708854                            6.676831      -0.209444       1.955664                    0.996849      27.027710      79.248305       0.590673       0.455088      -1.029627       0.009422      -0.008990       0.033725       0.036152      -0.003226      -0.005789      -0.027825       0.118157      -0.173623      -0.075365      -0.012920       0.088285              8.151838       4.894034       0.351508       0.076590      11.038376      -0.321907       8.523106          -0.000002
           42              C       0.926487       3.675645      12.430689      -0.092268      32.546112 0.47881188E+03  0.11504295E+05                                 8.898519                            7.366765      -0.062501       1.984307                    0.998786      28.321771      81.670567       0.599779       0.425030      -1.061303       0.004643      -0.010403       0.037568       0.039258       0.004064      -0.001700      -0.005113      -0.007016      -0.071385      -0.024493       0.006539       0.017954              9.680720       5.482426       0.646264       0.468993      11.178847      -0.395120      12.380888          -0.000027
           43              C       4.032060       2.535502       0.257410      -0.084159      28.790834 0.46129016E+03  0.11144029E+05                                 8.529684                            7.478261      -0.464091       1.831534                    0.998364      30.393955      92.234121       0.557673       0.454630      -1.028275      -0.000151       0.011986       0.009919       0.015559      -0.005637      -0.008448       0.014750       0.061507      -0.114696      -0.045110      -0.006368       0.051479              9.025114       5.668626       0.349944       0.357983      10.618898      -2.101092      10.787818          -0.000043
           44              C       4.114185       2.644515       1.633711      -0.064099      33.356443 0.47149624E+03  0.11307760E+05                                 9.151612                            7.373756      -0.248866       1.930537                    0.997842      28.181865      81.728653       0.590578       0.432445      -1.054598       0.000580       0.012620      -0.029016       0.031647      -0.000524       0.003281       0.012833       0.019295       0.030594      -0.020295       0.003993       0.016302             10.279249       5.590653       0.237074       0.309561      14.725967      -2.936332      10.521128          -0.000031
           45              C       4.185639       3.898800       2.193803       0.059644      24.436339 0.36370557E+03  0.82602651E+04                                 7.533723                            6.567066      -0.202781       1.942161                    0.998408      27.491851      80.273326       0.606510       0.444656      -1.036420      -0.004819       0.024258      -0.020925       0.032397      -0.008047      -0.003756       0.008863       0.131364       0.030683      -0.072189       0.010767       0.061423              7.852536       4.951739       0.311117       0.049419      10.562365      -0.559040       8.043505          -0.000002
           46              C       0.810608       3.551242      10.943145       0.655546      21.559737 0.24097490E+03  0.49692534E+04                                 7.211717                            5.598205      -0.221691       1.991412                    0.998912      22.129033      62.865868       0.609017       0.487705      -1.006312      -0.024995      -0.010885      -0.061475       0.067249      -0.054568      -0.001011      -0.010829       0.086384      -0.252209      -0.085922      -0.025781       0.111703              8.003824       5.404957       2.252215       0.067267       9.520549      -0.663016       9.085967           0.000071
           47              C       4.102577       1.404338       2.462854       0.577762      22.763010 0.26697192E+03  0.56272527E+04                                 7.440197                            5.819836      -0.020367       2.043469                    0.999651      22.902556      64.987053       0.610785       0.475759      -1.016335       0.008957      -0.037822       0.016260       0.042132      -0.017135      -0.008707       0.035222       0.147308      -0.084221      -0.082994      -0.008101       0.091095              8.434460       4.497785       0.124892       0.481040      11.711367      -2.554619       9.094229           0.000073
           48              C       1.004960       6.336832       6.719816       0.517428      24.851511 0.27099708E+03  0.56975018E+04                                 7.705142                            5.785671      -0.010326       2.047863                    0.999413      22.831019      63.383542       0.628944       0.463206      -1.029618      -0.145956      -0.013623       0.047473       0.154085       0.015356      -0.000708       0.103426      -0.185391      -0.105990      -0.092519      -0.072240       0.164759              8.886588       8.515792      -0.371873       0.885498       4.962452      -2.689126      13.181519           0.000041
           49              N       0.917464       1.388947       1.481076      -0.250954      30.629376 0.51169418E+03  0.12269317E+05                                 8.002728                            7.242355       0.541299       2.180788                    0.999703      28.068883      76.081748       0.664532       0.384397      -1.108781      -0.012463       0.225757      -0.111602       0.252144       0.015968      -0.016257       0.154043       0.234269       0.253884      -0.235421       0.075600       0.159821              8.207275       5.744657      -0.031355       0.088598       9.726260       1.716802       9.150908          -0.000123
           50              N      -0.753579       7.801447      11.454084      -0.250954      30.629352 0.51169356E+03  0.12269299E+05                                 8.002723                            7.242350       0.541303       2.180789                    0.999703      28.068867      76.081685       0.664532       0.384397      -1.108781       0.012464       0.225756       0.111601       0.252143      -0.015967      -0.016255      -0.154042       0.234271       0.253889      -0.235421       0.075600       0.159820              8.207271       5.744654       0.031355       0.088598       9.726257      -1.716804       9.150903          -0.000121
           51              N       2.546821      11.436053      11.454084      -0.250955      30.629383 0.51169431E+03  0.12269321E+05                                 8.002727                            7.242355       0.541302       2.180788                    0.999703      28.068890      76.081758       0.664532       0.384397      -1.108781       0.012463      -0.225757       0.111601       0.252143       0.015968      -0.016256       0.154041       0.234271       0.253892      -0.235421       0.075600       0.159820              8.207276       5.744657      -0.031354       0.088599       9.726264       1.716799       9.150906          -0.000122
           52              N       4.217864       5.023552       1.481076      -0.250956      30.629462 0.51169577E+03  0.12269366E+05                                 8.002744                            7.242368       0.541292       2.180785                    0.999703      28.068934      76.081946       0.664531       0.384398      -1.108781      -0.012463      -0.225757      -0.111600       0.252143      -0.015969      -0.016256      -0.154043       0.234274       0.253890      -0.235423       0.075602       0.159821              8.207293       5.744668       0.031355       0.088599       9.726284      -1.716807       9.150927          -0.000126
           53              O      -2.280431       1.842952      10.196787      -0.618040      43.911616 0.65424406E+03  0.16528698E+05                                 9.911642                            7.977597      -0.042141       2.024174                    0.994643      28.967763      78.211462       0.664617       0.364784      -1.133771      -0.074108      -0.010925       0.036658       0.083398       0.012110      -0.010885       0.076069       0.000076      -0.127397      -0.095232       0.023075       0.072157             11.230154       8.372671      -3.137672      -2.237553      13.947018       5.801477      11.370772          -0.000068
           54              O       3.767770       3.970620      10.526633      -0.600825      39.050385 0.56448710E+03  0.13704603E+05                                 9.020160                            7.303225       0.464588       2.209163                    0.996561      27.471135      72.020631       0.712012       0.354329      -1.145375       0.024208      -0.031027       0.070693       0.080909       0.021373       0.000796      -0.015339       0.023330      -0.209949      -0.072591       0.012846       0.059746             10.120992       8.393372      -4.150521       1.846817      14.054352      -3.651381       7.915250          -0.000052
           55              O       0.645971       6.134197       1.882066      -0.580323      37.534212 0.61510943E+03  0.15251112E+05                                 8.860285                            7.680019       0.255620       2.141682                    0.993882      27.766894      73.461900       0.686995       0.359587      -1.141659       0.014618      -0.033071      -0.057748       0.068134      -0.009691      -0.005363      -0.046453      -0.029669      -0.130787      -0.065952       0.007211       0.058741              9.773384       6.262794      -0.174548       0.262729      15.978940      -0.836656       7.078418          -0.000060
           56              O       0.932928       4.960710       3.717565      -0.574662      30.128846 0.47996914E+03  0.11186875E+05                                 7.533634                            6.684331       0.849924       2.327782                    0.998586      27.186872      69.780192       0.752795       0.349087      -1.149933       0.020151      -0.044534      -0.009480       0.049791       0.015044       0.002583       0.013619       0.136940       0.148811      -0.096113       0.043182       0.052931              7.959617       5.060575       0.182289       0.827666       6.571657       1.809036      12.246619          -0.000074
           57              O       4.171989       0.579690       7.863284      -0.558384      37.057177 0.50569246E+03  0.11947673E+05                                 8.754518                            6.890904       0.459581       2.190395                    0.999075      27.426941      71.000654       0.736228       0.352125      -1.146829      -0.069481      -0.045736      -0.033482       0.089669       0.008872       0.024173      -0.007546      -0.150131       0.217964      -0.115136       0.038288       0.076848             10.247428       6.671258      -0.148328       0.177032       6.766329       3.972514      17.304696          -0.000048
           58              O       3.403047      12.526177       5.965696      -0.551388      30.522232 0.43533699E+03  0.98918277E+04                                 7.567069                            6.316978       0.769442       2.308888                    0.999123      26.442806      66.787673       0.784207       0.343735      -1.155574      -0.012283       0.056392       0.087715       0.104999       0.022588       0.070704      -0.013728      -0.108589       0.085906      -0.110426       0.044483       0.065944              8.326969       8.624535       1.193631       2.878154       5.164922       1.628218      11.191449          -0.000039
           59              O       2.444316       8.255453       2.738373      -0.618039      43.911408 0.65424022E+03  0.16528574E+05                                 9.911606                            7.977570      -0.042130       2.024178                    0.994643      28.967701      78.211200       0.664619       0.364784      -1.133772       0.074110      -0.010925      -0.036658       0.083399      -0.012108      -0.010883      -0.076068       0.000077      -0.127396      -0.095230       0.023075       0.072155             11.230110       8.372639       3.137656      -2.237542      13.946961      -5.801451      11.370730          -0.000068
           60              O       2.996915      10.383120       2.408527      -0.600825      39.050369 0.56448693E+03  0.13704597E+05                                 9.020154                            7.303221       0.464595       2.209165                    0.996561      27.471140      72.020619       0.712012       0.354329      -1.145375      -0.024207      -0.031028      -0.070692       0.080908      -0.021373       0.000795       0.015339       0.023330      -0.209947      -0.072590       0.012845       0.059745             10.120984       8.393369       4.150517       1.846816      14.054340       3.651378       7.915245          -0.000053
           61              O      -0.482086      12.546697      11.053094      -0.580323      37.534179 0.61510863E+03  0.15251086E+05                                 8.860275                            7.680011       0.255628       2.141684                    0.993882      27.766889      73.461849       0.686996       0.359586      -1.141659      -0.014618      -0.033071       0.057748       0.068134       0.009690      -0.005364       0.046452      -0.029669      -0.130781      -0.065949       0.007210       0.058739              9.773373       6.262788       0.174548       0.262729      15.978922       0.836664       7.078411          -0.000063
           62              O      -0.769043      11.373210       9.217595      -0.574664      30.129104 0.47997431E+03  0.11187028E+05                                 7.533688                            6.684376       0.849903       2.327774                    0.998586      27.186956      69.780578       0.752791       0.349088      -1.149932      -0.020151      -0.044534       0.009480       0.049791      -0.015044       0.002585      -0.013619       0.136940       0.148811      -0.096112       0.043181       0.052932              7.959675       5.060607      -0.182291       0.827673       6.571709      -1.809056      12.246709          -0.000073
           63              O       2.592696       6.992190       5.071876      -0.558384      37.057106 0.50569138E+03  0.11947640E+05                                 8.754504                            6.890894       0.459587       2.190397                    0.999075      27.426929      71.000583       0.736229       0.352125      -1.146830       0.069482      -0.045737       0.033482       0.089669      -0.008870       0.024174       0.007545      -0.150131       0.217960      -0.115135       0.038288       0.076846             10.247409       6.671247       0.148327       0.177033       6.766318      -3.972505      17.304661          -0.000047
           64              O       3.361638       6.113677       6.969464      -0.551389      30.522301 0.43533824E+03  0.98918641E+04                                 7.567082                            6.316989       0.769433       2.308884                    0.999123      26.442830      66.787776       0.784206       0.343736      -1.155573       0.012283       0.056390      -0.087715       0.104998      -0.022588       0.070705       0.013728      -0.108589       0.085908      -0.110427       0.044483       0.065944              8.326984       8.624550      -1.193633       2.878159       5.164930      -1.628221      11.191471          -0.000038
           65              O       5.744716      10.982047       2.738373      -0.618042      43.911698 0.65424524E+03  0.16528735E+05                                 9.911652                            7.977602      -0.042137       2.024174                    0.994643      28.967802      78.211583       0.664617       0.364784      -1.133771       0.074107       0.010925      -0.036659       0.083398       0.012109      -0.010885       0.076069       0.000075      -0.127398      -0.095232       0.023075       0.072157             11.230166       8.372678      -3.137676      -2.237556      13.947031       5.801487      11.370790          -0.000068
           66              O      -0.303485       8.854380       2.408527      -0.600823      39.050339 0.56448623E+03  0.13704577E+05                                 9.020154                            7.303220       0.464583       2.209162                    0.996561      27.471112      72.020560       0.712012       0.354329      -1.145375      -0.024208       0.031026      -0.070694       0.080909       0.021372       0.000794      -0.015340       0.023330      -0.209949      -0.072591       0.012846       0.059746             10.120985       8.393366      -4.150518       1.846815      14.054344      -3.651376       7.915244          -0.000052
           67              O       2.818314       6.690802      11.053094      -0.580322      37.534201 0.61510918E+03  0.15251103E+05                                 8.860280                            7.680014       0.255628       2.141684                    0.993882      27.766890      73.461856       0.686996       0.359586      -1.141659      -0.014619       0.033071       0.057748       0.068134      -0.009691      -0.005364      -0.046452      -0.029670      -0.130786      -0.065951       0.007210       0.058741              9.773379       6.262791      -0.174548       0.262729      15.978933      -0.836661       7.078413          -0.000064
           68              O       2.531357       7.864290       9.217595      -0.574662      30.129056 0.47997345E+03  0.11187004E+05                                 7.533681                            6.684370       0.849902       2.327774                    0.998586      27.186930      69.780497       0.752791       0.349088      -1.149932      -0.020150       0.044534       0.009479       0.049791       0.015044       0.002584       0.013620       0.136940       0.148810      -0.096113       0.043182       0.052931              7.959667       5.060603       0.182291       0.827671       6.571703       1.809054      12.246695          -0.000069
           69              O      -0.707704      12.245310       5.071876      -0.558384      37.057367 0.50569548E+03  0.11947764E+05                                 8.754552                            6.890928       0.459573       2.190391                    0.999075      27.427001      71.000899       0.736226       0.352126      -1.146829       0.069482       0.045736       0.033482       0.089669       0.008871       0.024174      -0.007546      -0.150131       0.217962      -0.115135       0.038288       0.076847             10.247469       6.671284      -0.148328       0.177036       6.766352       3.972531      17.304771          -0.000046
           70              O       0.061238       0.298822       6.969464      -0.551386      30.522191 0.43533612E+03  0.98918025E+04                                 7.567060                            6.316969       0.769447       2.308889                    0.999123      26.442794      66.787614       0.784208       0.343735      -1.155574       0.012283      -0.056391      -0.087714       0.104998       0.022588       0.070705      -0.013728      -0.108588       0.085905      -0.110427       0.044482       0.065944              8.326960       8.624525       1.193628       2.878154       5.164915       1.628215      11.191439          -0.000040
           71              O       1.019969       4.569547      10.196787      -0.618040      43.911478 0.65424174E+03  0.16528622E+05                                 9.911618                            7.977580      -0.042131       2.024178                    0.994643      28.967721      78.211277       0.664618       0.364784      -1.133772      -0.074109       0.010924       0.036658       0.083399      -0.012109      -0.010884      -0.076068       0.000076      -0.127397      -0.095231       0.023075       0.072156             11.230123       8.372649       3.137662      -2.237545      13.946980      -5.801458      11.370740          -0.000067
           72              O       0.467370       2.441880      10.526633      -0.600824      39.050315 0.56448571E+03  0.13704561E+05                                 9.020148                            7.303216       0.464586       2.209163                    0.996561      27.471112      72.020548       0.712012       0.354329      -1.145375       0.024208       0.031028       0.070692       0.080908      -0.021373       0.000795       0.015339       0.023330      -0.209948      -0.072591       0.012845       0.059746             10.120978       8.393363       4.150515       1.846816      14.054331       3.651377       7.915241          -0.000052
           73              O       3.946371       0.278302       1.882066      -0.580323      37.534165 0.61510872E+03  0.15251088E+05                                 8.860273                            7.680011       0.255628       2.141685                    0.993882      27.766875      73.461794       0.686996       0.359586      -1.141659       0.014619       0.033071      -0.057749       0.068135       0.009689      -0.005362       0.046452      -0.029670      -0.130780      -0.065949       0.007209       0.058740              9.773370       6.262788       0.174546       0.262728      15.978917       0.836654       7.078407          -0.000061
           74              O       4.233328       1.451790       3.717565      -0.574664      30.128998 0.47997215E+03  0.11186964E+05                                 7.533666                            6.684357       0.849914       2.327778                    0.998586      27.186925      69.780427       0.752793       0.349088      -1.149933       0.020150       0.044534      -0.009479       0.049791      -0.015043       0.002584      -0.013619       0.136939       0.148812      -0.096112       0.043181       0.052931              7.959652       5.060594      -0.182292       0.827670       6.571689      -1.809055      12.246672          -0.000075
           75              O       0.871589       5.832810       7.863284      -0.558384      37.057208 0.50569301E+03  0.11947689E+05                                 8.754522                            6.890908       0.459578       2.190393                    0.999075      27.426961      71.000722       0.736227       0.352125      -1.146829      -0.069481       0.045737      -0.033482       0.089669      -0.008871       0.024174       0.007546      -0.150131       0.217963      -0.115135       0.038288       0.076848             10.247431       6.671263       0.148328       0.177034       6.766328      -3.972511      17.304702          -0.000045
           76              O       0.102647       6.711322       5.965696      -0.551386      30.522222 0.43533678E+03  0.98918217E+04                                 7.567068                            6.316977       0.769439       2.308887                    0.999123      26.442795      66.787643       0.784207       0.343736      -1.155574      -0.012283      -0.056392       0.087714       0.104998      -0.022587       0.070706       0.013728      -0.108587       0.085907      -0.110427       0.044482       0.065945              8.326968       8.624534      -1.193630       2.878156       5.164921      -1.628219      11.191449          -0.000038

******************************************************
Auxiliary information for the entire system
The total spin magnetic moment of the unit cell is   -0.001317
The total net atomic charge of the unit cell is   0.000000
Accuracy of reproducing the electrostatic potential in the unit cell:
  The inner radius (bohr) =    5.0000
  The outer radius (bohr) =   12.0000
  Valid grid points have density less than (e/(bohr^3)) =    0.0001
  The number of valid grid points were=         9368
  The rms potential error without charges in kcal/mol is=      8.70156
  The rms potential error with partial charges in kcal/mol is=      1.45695
  The RRMSE value at monopole order=      0.16744
  The rms potential error with partial charges and cloud penetration in kcal/mol is=      1.49903
  The RRMSE value at monopole order with cloud penetration is=      0.17227
  The rms potential error with partial charges and atomic dipoles in kcal/mol is=      0.53174
  The RRMSE value at dipole order=      0.06111
  The rms potential error with partial charges, atomic dipoles and cloud penetration in kcal/mol is=      0.54712
  The RRMSE value at dipole order with cloud penetration=      0.06288

******************************************************
The electron densities and ab initio electrostatic potential were computed in VASP using the PBE functional and
projector augmented wave method. See the main text of the journal article for a description of computational details.
The atomic charges, dipoles, and quadrupoles were computed with the DDEC6 method as described in
(a) T. A. Manz and N. Gabaldon Limas, RSC Adv. 6 (2016) 47771-47801 DOI: 10.1039/c6ra04656h
(b) N. Gabaldon Limas and T. A. Manz, RSC Adv. 8 (2018) 2678-2707 DOI: 10.1039/c7ra11829e.
For each atom in the material, the electron cloud parameters were fit to the spherically averaged atom-in-material
electron density using radial positions for which this density was between 10^-4 and 10^-2 electrons per cubic bohr.
The polarizabilities, dispersion coefficients, and quantum Drude oscillator (QDO) parameters were fit using the MCLF method.
The magnetic structure of the system was optimized in VASP from the default ferromagnetic initial guess using spin polarization.
The atomic spin moments (ASMs) were computed on this optimized magnetic structure using the DDEC6 partition as inputs
to the method of T. A. Manz and D. S. Sholl, J. Chem. Theory Comput. 7 (2011) 4146-4164 DOI: 10.1021/ct200539n.
The RMSE and RRMSE were computed using a uniform grid with Ewald summation.
