# Supplementary material for: A collection of forcefield precursors for metal–organic frameworks
Source: RSC Adv. 2019 Nov 13;9(63):36492–507. doi: 10.1039/c9ra07327b (PMC9075174; doi:10.1039/c9ra07327b)
Supplement: RA-009-C9RA07327B-s4881 [file RA-009-C9RA07327B-s4881.xyz]

   76
jmolscript: load "" {1 1 1} spacegroup "x,y,z" unitcell [{      7.643500     0.000000     0.000000 }, {      0.000000     9.840000     0.000000 }, {     -2.126646     0.000000    14.631254 }]
Gd     5.152867     0.443194     9.352590     2.067696
Gd     3.122414     5.363194    12.594291     2.067690
Gd     0.363965     9.396806     5.278810     2.067652
Gd     2.394440     4.476806     2.036963     2.067690
H      3.671496     2.968728     7.091769     0.096746
H      4.962047     6.038808     9.298162     0.129643
H      5.318156     6.004368     5.312608     0.101527
H      6.730431     7.888728     0.223858     0.096746
H      3.313234     1.118808    12.648719     0.129641
H      5.083771     1.084368     2.003019     0.101526
H      1.845358     6.871272     7.539485     0.096745
H      0.554807     3.801192     5.333092     0.129645
H      0.198698     3.835632     9.318646     0.101527
H     -1.213577     1.951272    14.407396     0.096746
H      2.203620     8.721192     1.982535     0.129645
H      0.433083     8.755632    12.628235     0.101524
C      4.076950     3.804144     7.141954     0.079746
C      4.291267     4.350264     8.396730    -0.089089
C      4.854425     5.615688     8.476763    -0.068898
C      5.253778     6.233640     7.301581    -0.078395
C      5.030193     5.592072     6.094795     0.055364
C      3.892244     3.568968     9.611710     0.682635
C      5.900774     7.591560     7.325430     0.716161
C      2.345246     9.529056     7.886539     0.516543
C      6.324977     8.724144     0.173673     0.079747
C      3.984014     9.270264    13.550151    -0.089091
C      3.420856     0.695688    13.470118    -0.068902
C      5.148149     1.313640     0.014046    -0.078391
C      5.371734     0.672072     1.220832     0.055367
C      4.383037     8.488968    12.335171     0.682638
C      4.501153     2.671560    -0.009803     0.716194
C     -1.713465     4.609056    14.060342     0.516535
C      1.439904     6.035856     7.489300     0.079740
C      1.225587     5.489736     6.234524    -0.089089
C      0.662429     4.224312     6.154491    -0.068899
C      0.263076     3.606360     7.329673    -0.078393
C      0.486661     4.247928     8.536459     0.055365
C      1.624610     6.271032     5.019544     0.682633
C     -0.383920     2.248440     7.305824     0.716189
C      3.171608     0.310944     6.744715     0.516540
C     -0.808123     1.115856    14.457581     0.079744
C      1.532840     0.569736     1.081103    -0.089083
C      2.095998     9.144312     1.161136    -0.068899
C      2.495351     8.526360    -0.014046    -0.078392
C      0.145120     9.167928    13.410422     0.055360
C      1.133817     1.351032     2.296083     0.682618
C      3.142347     7.168440     0.009803     0.716194
C      7.230319     5.230944     0.570912     0.516534
N      4.417355     4.403006     6.004228    -0.279523
N      5.984572     9.323006     1.311399    -0.279521
N      1.099499     5.436994     8.627026    -0.279527
N     -0.467718     0.516994    13.319855    -0.279535
O      3.716360     2.322043     9.464519    -0.680511
O      3.759502     4.165469    10.693252    -0.680116
O      5.732523     8.284296     8.351520    -0.680447
O      6.561068     7.929761     6.326993    -0.696224
O      2.918313     9.367483     8.986955    -0.584453
O      1.159246     9.218801     7.618055    -0.608346
O      4.558921     7.242043    12.482362    -0.680510
O      4.515779     9.085469    11.253629    -0.680126
O      2.542758     3.364296    13.595361    -0.680448
O      3.840859     3.009761     0.988634    -0.696313
O      5.356968     4.447483    12.959926    -0.584467
O     -0.527465     4.298801    14.328826    -0.608316
O      1.800494     7.517957     5.166735    -0.680510
O      1.757352     5.674531     3.938002    -0.680114
O     -0.215669     1.555704     6.279734    -0.680438
O     -1.044214     1.910239     8.304261    -0.696313
O      2.598541     0.472517     5.644299    -0.584489
O      4.357608     0.621199     7.013199    -0.608319
O      0.957933     2.597957     2.148892    -0.680521
O      1.001075     0.754531     3.377625    -0.680089
O      2.974096     6.475704     1.035893    -0.680446
O      1.675995     6.830239    13.642620    -0.696317
O      0.159886     5.392517     1.671328    -0.584462
O      6.044319     5.541199     0.302428    -0.608317

The following XYZ coordinates are in angstroms. Other properties are in atomic units.
The sperically averaged electron density of each atom fit to a function of the form exp(a - br)
eigen_1, eigen_2 and eigen_3 are the three eigenvalues of traceless quadrupole moment tensor
  atom number  atomic symbol              X              Y              Z     net charge C6 coefficient C8 coefficient C10 coefficient fluctuating dipole atomic polarizability isotropic forcefield polarizability              a              b squared Pearson coefficient          <r^3>          <r^4>         wp_QDO          m_QDO          q_QDO       dipole_x       dipole_y       dipole_z         dipole            Qxy            Qxz            Qyz     Q(x^2-y^2)  Q(3z^2 - R^2)        eigen_1        eigen_2        eigen_3 static polarizability      alpha(xx)      alpha(xy)      alpha(xz)      alpha(yy)      alpha(yz)      alpha(zz) atomic spin moment
            1             Gd       5.152867       0.443194       9.352590       2.067696     146.906168 0.33214105E+04  0.11609667E+06                                18.724622                           15.909836       1.523248       2.216770                    0.998235      78.449007     190.905210       0.613153       0.285785      -1.307440       0.008872      -0.014179       0.009700       0.019335      -0.023456       0.046475       0.016390       0.049066      -0.182821      -0.083436       0.007885       0.075551             20.934596      17.674059       1.677174      -1.869185      23.361291      -2.751006      21.768438          -0.000004
            2             Gd       3.122414       5.363194      12.594291       2.067690     146.907820 0.33214550E+04  0.11609865E+06                                18.724784                           15.909961       1.523213       2.216758                    0.998235      78.449278     190.906387       0.613149       0.285786      -1.307439      -0.008872      -0.014180      -0.009693       0.019332       0.023459       0.046473      -0.016384       0.049064      -0.182798      -0.083427       0.007879       0.075549             20.934788      17.674224      -1.677215      -1.869195      23.361523       2.751036      21.768617          -0.000004
            3             Gd       0.363965       9.396806       5.278810       2.067652     146.918510 0.33218120E+04  0.11611455E+06                                18.725892                           15.911017       1.522774       2.216611                    0.998236      78.451139     190.915389       0.613116       0.285793      -1.307427      -0.008756       0.014226      -0.009718       0.019325      -0.023521       0.046571       0.016422       0.049133      -0.182570      -0.083461       0.007838       0.075623             20.935938      17.675926       1.677359      -1.868942      23.363431      -2.750097      21.768458          -0.000004
            4             Gd       2.394440       4.476806       2.036963       2.067690     146.907338 0.33214418E+04  0.11609807E+06                                18.724738                           15.909925       1.523225       2.216762                    0.998235      78.449228     190.906140       0.613150       0.285786      -1.307439       0.008871       0.014178       0.009694       0.019331       0.023455       0.046474      -0.016386       0.049069      -0.182797      -0.083428       0.007879       0.075549             20.934749      17.674159      -1.677184      -1.869178      23.361399       2.751052      21.768688          -0.000004
            5              H       3.671496       2.968728       7.091769       0.096746       0.989514 0.70887752E+01  0.68792169E+02                                 1.749714                            1.638863      -1.254178       2.283923                    0.993809       3.858890      11.416256       0.444215       1.420840      -0.677855      -0.018173      -0.042133      -0.007223       0.046450       0.013354      -0.000273       0.007374      -0.005331      -0.004048      -0.014859      -0.001268       0.016127              1.804550       1.614974       0.424245       0.041299       2.374023       0.053678       1.424652           0.000001
            6              H       4.962047       6.038808       9.298162       0.129643       1.010630 0.76733916E+01  0.75584228E+02                                 1.749884                            1.690165      -1.280075       2.290460                    0.994385       3.653436      10.716419       0.445410       1.396053      -0.684189       0.007182       0.019314       0.033291       0.039152      -0.000129       0.008633       0.005391      -0.001460       0.012419      -0.009918      -0.001614       0.011533              1.754347       1.438076       0.097423       0.039711       1.702279       0.312135       2.122686           0.000000
            7              H       5.318156       6.004368       5.312608       0.101527       1.108025 0.82437127E+01  0.81510661E+02                                 1.772375                            1.684137      -0.880581       2.462719                    0.998938       3.480365       9.766825       0.480122       1.290218      -0.707737       0.013486       0.016998      -0.039629       0.045180      -0.001351      -0.005516      -0.003155      -0.004160       0.042187      -0.011054      -0.004631       0.015686              1.791727       1.591832       0.185974      -0.241369       1.649587      -0.346900       2.133763           0.000002
            8              H       6.730431       7.888728       0.223858       0.096746       0.989513 0.70887708E+01  0.68792130E+02                                 1.749715                            1.638863      -1.254180       2.283922                    0.993809       3.858892      11.416270       0.444214       1.420842      -0.677855       0.018173      -0.042133       0.007223       0.046450      -0.013354      -0.000273      -0.007373      -0.005330      -0.004048      -0.014859      -0.001268       0.016127              1.804550       1.614975      -0.424245       0.041300       2.374024      -0.053680       1.424652           0.000001
            9              H       3.313234       1.118808      12.648719       0.129641       1.010640 0.76734907E+01  0.75585433E+02                                 1.749894                            1.690174      -1.280080       2.290456                    0.994385       3.653460      10.716499       0.445410       1.396050      -0.684189      -0.007182       0.019314      -0.033290       0.039152       0.000129       0.008633      -0.005391      -0.001460       0.012420      -0.009918      -0.001614       0.011533              1.754356       1.438083      -0.097424       0.039712       1.702288      -0.312137       2.122698           0.000000
           10              H       5.083771       1.084368       2.003019       0.101526       1.108021 0.82436660E+01  0.81510075E+02                                 1.772370                            1.684132      -0.880572       2.462723                    0.998938       3.480356       9.766789       0.480122       1.290218      -0.707737      -0.013487       0.016999       0.039627       0.045179       0.001348      -0.005515       0.003154      -0.004162       0.042184      -0.011052      -0.004631       0.015684              1.791722       1.591827      -0.185973      -0.241369       1.649582       0.346899       2.133757           0.000002
           11              H       1.845358       6.871272       7.539485       0.096745       0.989519 0.70888266E+01  0.68792828E+02                                 1.749723                            1.638871      -1.254197       2.283914                    0.993809       3.858912      11.416353       0.444213       1.420844      -0.677854       0.018174       0.042133       0.007222       0.046450       0.013354      -0.000274       0.007374      -0.005333      -0.004049      -0.014859      -0.001268       0.016127              1.804559       1.614982       0.424247       0.041300       2.374037       0.053679       1.424658           0.000001
           12              H       0.554807       3.801192       5.333092       0.129645       1.010630 0.76733895E+01  0.75584202E+02                                 1.749884                            1.690165      -1.280087       2.290456                    0.994385       3.653432      10.716407       0.445410       1.396053      -0.684189      -0.007182      -0.019314      -0.033291       0.039152      -0.000129       0.008633       0.005391      -0.001460       0.012418      -0.009919      -0.001614       0.011533              1.754348       1.438076       0.097423       0.039712       1.702279       0.312134       2.122689           0.000000
           13              H       0.198698       3.835632       9.318646       0.101527       1.108015 0.82436183E+01  0.81509505E+02                                 1.772365                            1.684128      -0.880566       2.462727                    0.998938       3.480351       9.766776       0.480122       1.290220      -0.707736      -0.013488      -0.016999       0.039627       0.045180      -0.001348      -0.005515      -0.003154      -0.004162       0.042182      -0.011052      -0.004631       0.015684              1.791717       1.591824       0.185973      -0.241367       1.649579      -0.346897       2.133748           0.000002
           14              H      -1.213577       1.951272      14.407396       0.096746       0.989514 0.70887796E+01  0.68792254E+02                                 1.749717                            1.638865      -1.254185       2.283920                    0.993809       3.858901      11.416309       0.444213       1.420844      -0.677855      -0.018173       0.042133      -0.007222       0.046450      -0.013354      -0.000273      -0.007373      -0.005330      -0.004049      -0.014859      -0.001268       0.016127              1.804553       1.614977      -0.424246       0.041299       2.374028      -0.053678       1.424653           0.000001
           15              H       2.203620       8.721192       1.982535       0.129645       1.010622 0.76733068E+01  0.75583123E+02                                 1.749870                            1.690152      -1.280075       2.290461                    0.994386       3.653404      10.716278       0.445414       1.396047      -0.684190       0.007181      -0.019314       0.033291       0.039152       0.000130       0.008633      -0.005392      -0.001460       0.012421      -0.009919      -0.001614       0.011533              1.754333       1.438066      -0.097422       0.039713       1.702267      -0.312133       2.122668           0.000000
           16              H       0.433083       8.755632      12.628235       0.101524       1.108036 0.82438177E+01  0.81511993E+02                                 1.772388                            1.684149      -0.880585       2.462714                    0.998938       3.480396       9.766943       0.480119       1.290221      -0.707736       0.013487      -0.016999      -0.039626       0.045179       0.001349      -0.005515       0.003154      -0.004162       0.042183      -0.011053      -0.004631       0.015684              1.791740       1.591844      -0.185977      -0.241371       1.649599       0.346904       2.133777           0.000002
           17              C       4.076950       3.804144       7.141954       0.079746      25.073833 0.37318326E+03  0.85693686E+04                                 7.869853                            6.790602      -0.404675       1.885436                    0.996963      27.743016      82.682034       0.575644       0.463368      -1.021106       0.020808       0.017352      -0.025792       0.037408      -0.032861      -0.001197       0.013044       0.038778      -0.258234      -0.087657       0.006124       0.081533              8.302273       6.109812       2.371495      -0.316369       9.498011      -0.719162       9.298997           0.000004
           18              C       4.291267       4.350264       8.396730      -0.089089      35.216405 0.49403447E+03  0.11973378E+05                                 9.432359                            7.488638      -0.129082       1.961348                    0.998510      28.598838      83.056197       0.593700       0.425677      -1.060006       0.019473       0.031126      -0.023123       0.043390      -0.006719       0.005378       0.017630       0.004439      -0.043579      -0.026704       0.009710       0.016994             10.648543       6.933233       3.333798      -1.310772      12.128392      -2.459534      12.884005          -0.000000
           19              C       4.854425       5.615688       8.476763      -0.068898      29.685430 0.43440398E+03  0.10301679E+05                                 8.586327                            7.158963      -0.165234       1.933322                    0.999024      29.423164      87.449423       0.583787       0.442423      -1.038958      -0.000525      -0.003288      -0.016181       0.016520      -0.040772       0.025963       0.008711       0.057641      -0.073087      -0.052960      -0.013326       0.066286              9.319976       6.735679       3.456648      -1.318099      11.735506      -1.493628       9.488743           0.000001
           20              C       5.253778       6.233640       7.301581      -0.078395      34.186207 0.46771326E+03  0.11133092E+05                                 9.166478                            7.207550       0.117589       2.047723                    0.999149      27.663959      78.503463       0.617793       0.416511      -1.070411      -0.020034      -0.038244       0.017180       0.046466      -0.020441      -0.007893       0.001423       0.031644       0.017671      -0.028937       0.003046       0.025891             10.520805       7.793523       4.937721      -0.884067      14.465960      -0.663059       9.302933           0.000002
           21              C       5.030193       5.592072       6.094795       0.055364      25.069752 0.36691753E+03  0.83355847E+04                                 7.639478                            6.571936      -0.063444       1.984352                    0.998970      27.419380      79.574158       0.610786       0.441417      -1.040304      -0.016039      -0.027552       0.005601       0.032369      -0.061240      -0.019419      -0.042455       0.068226      -0.043575      -0.091066       0.013408       0.077658              8.017012       6.479878       2.941038      -0.293463       9.285629      -0.078485       8.285529           0.000003
           22              C       3.892244       3.568968       9.611710       0.682635      22.483363 0.23373147E+03  0.48006472E+04                                 7.500670                            5.563759      -0.423384       1.931576                    0.998362      22.095315      63.392122       0.600444       0.496650      -0.998119      -0.031002      -0.042365       0.067938       0.085857       0.021635       0.052367      -0.000074       0.166540      -0.114532      -0.069738      -0.052251       0.121989              8.567935       4.633568       0.706230      -1.383922       9.756040       0.110676      11.314197           0.000003
           23              C       5.900774       7.591560       7.325430       0.716161      20.183109 0.21965132E+03  0.44544624E+04                                 7.126601                            5.470058      -0.456900       1.938605                    0.997732      21.518151      61.912742       0.591239       0.510836      -0.988325       0.040512       0.066463       0.005680       0.078044      -0.053819       0.063101      -0.030274       0.115241      -0.014848      -0.076980      -0.043295       0.120274              8.108786       6.970598       2.408703      -2.083571      10.275022       0.704577       7.080737           0.000005
           24              C       2.345246       9.529056       7.886539       0.516543      22.576806 0.26753396E+03  0.56363856E+04                                 7.285612                            5.793848       0.091371       2.083641                    0.999521      23.099710      65.315490       0.617871       0.470529      -1.020175      -0.080787      -0.056896       0.111515       0.148994      -0.070398      -0.034793       0.057015      -0.192803      -0.189148      -0.099770      -0.069388       0.169159              8.064799      10.374704       1.974450       1.991558       5.603303      -0.591071       8.216391           0.000006
           25              C       6.324977       8.724144       0.173673       0.079747      25.073829 0.37318344E+03  0.85693743E+04                                 7.869857                            6.790607      -0.404677       1.885436                    0.996963      27.743013      82.682057       0.575643       0.463368      -1.021105      -0.020808       0.017353       0.025792       0.037407       0.032860      -0.001196      -0.013043       0.038777      -0.258233      -0.087656       0.006124       0.081532              8.302272       6.109813      -2.371491      -0.316368       9.498007       0.719151       9.298995           0.000004
           26              C       3.984014       9.270264      13.550151      -0.089091      35.216476 0.49403583E+03  0.11973421E+05                                 9.432375                            7.488650      -0.129086       1.961346                    0.998510      28.598896      83.056450       0.593699       0.425677      -1.060005      -0.019473       0.031126       0.023123       0.043391       0.006719       0.005377      -0.017630       0.004438      -0.043577      -0.026703       0.009710       0.016993             10.648558       6.933244      -3.333804      -1.310772      12.128414       2.459534      12.884014          -0.000000
           27              C       3.420856       0.695688      13.470118      -0.068902      29.685582 0.43440668E+03  0.10301759E+05                                 8.586355                            7.158984      -0.165235       1.933319                    0.999024      29.423278      87.449843       0.583786       0.442423      -1.038958       0.000526      -0.003289       0.016181       0.016520       0.040772       0.025963      -0.008712       0.057642      -0.073083      -0.052960      -0.013325       0.066285              9.320006       6.735701      -3.456662      -1.318105      11.735545       1.493640       9.488772           0.000001
           28              C       5.148149       1.313640       0.014046      -0.078391      34.185848 0.46770831E+03  0.11132939E+05                                 9.166408                            7.207504       0.117610       2.047732                    0.999149      27.663770      78.502689       0.617796       0.416510      -1.070412       0.020031      -0.038243      -0.017176       0.046463       0.020437      -0.007899      -0.001417       0.031648       0.017673      -0.028937       0.003045       0.025892             10.520712       7.793453      -4.937661      -0.884078      14.465804       0.663088       9.302880           0.000002
           29              C       5.371734       0.672072       1.220832       0.055367      25.069585 0.36691471E+03  0.83355002E+04                                 7.639436                            6.571904      -0.063436       1.984357                    0.998970      27.419221      79.573466       0.610789       0.441417      -1.040305       0.016037      -0.027549      -0.005601       0.032365       0.061233      -0.019418       0.042456       0.068224      -0.043589      -0.091060       0.013406       0.077654              8.016961       6.479834      -2.941012      -0.293472       9.285568       0.078497       8.285482           0.000003
           30              C       4.383037       8.488968      12.335171       0.682638      22.483352 0.23373137E+03  0.48006466E+04                                 7.500677                            5.563764      -0.423408       1.931568                    0.998362      22.095339      63.392283       0.600443       0.496651      -0.998118       0.031003      -0.042363      -0.067938       0.085857      -0.021635       0.052368       0.000072       0.166540      -0.114534      -0.069736      -0.052254       0.121990              8.567940       4.633573      -0.706230      -1.383922       9.756050      -0.110673      11.314198           0.000003
           31              C       4.501153       2.671560      -0.009803       0.716194      20.182393 0.21964228E+03  0.44542485E+04                                 7.126546                            5.470024      -0.456988       1.938590                    0.997731      21.517850      61.912345       0.591226       0.510851      -0.988315      -0.040520       0.066466      -0.005671       0.078050       0.053822       0.063103       0.030270       0.115238      -0.014860      -0.076978      -0.043299       0.120276              8.108715       6.970510      -2.408639      -2.083539      10.274922      -0.704601       7.080712           0.000005
           32              C      -1.713465       4.609056      14.060342       0.516535      22.576856 0.26753543E+03  0.56364217E+04                                 7.285597                            5.793845       0.091302       2.083617                    0.999521      23.099807      65.315690       0.617874       0.470526      -1.020177       0.080780      -0.056894      -0.111514       0.148989       0.070398      -0.034788      -0.057014      -0.192801      -0.189145      -0.099765      -0.069392       0.169156              8.064771      10.374639      -1.974442       1.991497       5.603305       0.591090       8.216371           0.000006
           33              C       1.439904       6.035856       7.489300       0.079740      25.074024 0.37318723E+03  0.85694885E+04                                 7.869906                            6.790647      -0.404696       1.885426                    0.996963      27.743248      82.683056       0.575640       0.463369      -1.021104      -0.020805      -0.017353       0.025793       0.037407      -0.032856      -0.001200       0.013045       0.038774      -0.258233      -0.087657       0.006129       0.081528              8.302328       6.109846       2.371508      -0.316373       9.498085      -0.719163       9.299053           0.000004
           34              C       1.225587       5.489736       6.234524      -0.089089      35.216599 0.49403809E+03  0.11973497E+05                                 9.432417                            7.488683      -0.129120       1.961333                    0.998510      28.598997      83.056988       0.593696       0.425678      -1.060004      -0.019471      -0.031127       0.023122       0.043390      -0.006715       0.005379       0.017630       0.004440      -0.043572      -0.026702       0.009713       0.016989             10.648613       6.933269       3.333818      -1.310781      12.128465      -2.459536      12.884103          -0.000000
           35              C       0.662429       4.224312       6.154491      -0.068899      29.685462 0.43440398E+03  0.10301679E+05                                 8.586336                            7.158963      -0.165236       1.933321                    0.999024      29.423161      87.449412       0.583787       0.442423      -1.038958       0.000525       0.003288       0.016181       0.016520      -0.040772       0.025963       0.008711       0.057645      -0.073085      -0.052960      -0.013327       0.066287              9.319994       6.735680       3.456654      -1.318100      11.735534      -1.493635       9.488769           0.000001
           36              C       0.263076       3.606360       7.329673      -0.078393      34.185945 0.46770863E+03  0.11132947E+05                                 9.166418                            7.207499       0.117612       2.047732                    0.999149      27.663787      78.502697       0.617798       0.416510      -1.070412       0.020030       0.038244      -0.017176       0.046463      -0.020435      -0.007900       0.001418       0.031647       0.017676      -0.028936       0.003045       0.025890             10.520745       7.793460       4.937685      -0.884077      14.465896      -0.663084       9.302879           0.000002
           37              C       0.486661       4.247928       8.536459       0.055365      25.069687 0.36691656E+03  0.83355571E+04                                 7.639470                            6.571931      -0.063438       1.984356                    0.998970      27.419323      79.573965       0.610786       0.441418      -1.040304       0.016036       0.027550      -0.005601       0.032366      -0.061232      -0.019419      -0.042457       0.068222      -0.043588      -0.091062       0.013409       0.077653              8.017002       6.479869       2.941040      -0.293468       9.285636      -0.078491       8.285501           0.000003
           38              C       1.624610       6.271032       5.019544       0.682633      22.483416 0.23373178E+03  0.48006543E+04                                 7.500678                            5.563760      -0.423398       1.931572                    0.998362      22.095318      63.392095       0.600445       0.496650      -0.998119       0.031001       0.042364      -0.067941       0.085859       0.021637       0.052370      -0.000080       0.166541      -0.114526      -0.069744      -0.052247       0.121991              8.567954       4.633570       0.706224      -1.383928       9.756021       0.110715      11.314272           0.000003
           39              C      -0.383920       2.248440       7.305824       0.716189      20.182577 0.21964421E+03  0.44542961E+04                                 7.126584                            5.470045      -0.456965       1.938595                    0.997732      21.517916      61.912536       0.591226       0.510850      -0.988315      -0.040521      -0.066464      -0.005672       0.078048      -0.053823       0.063104      -0.030270       0.115243      -0.014846      -0.076983      -0.043296       0.120279              8.108769       6.970534       2.408644      -2.083541      10.275052       0.704638       7.080722           0.000005
           40              C       3.171608       0.310944       6.744715       0.516540      22.576722 0.26753394E+03  0.56363896E+04                                 7.285620                            5.793866       0.091262       2.083608                    0.999521      23.099745      65.315780       0.617866       0.470532      -1.020172       0.080782       0.056894      -0.111520       0.148994      -0.070398      -0.034794       0.057013      -0.192807      -0.189136      -0.099772      -0.069386       0.169158              8.064800      10.374731       1.974473       1.991494       5.603326      -0.591085       8.216343           0.000005
           41              C      -0.808123       1.115856      14.457581       0.079744      25.073822 0.37318365E+03  0.85693831E+04                                 7.869857                            6.790609      -0.404681       1.885433                    0.996963      27.743086      82.682382       0.575643       0.463368      -1.021105       0.020809      -0.017352      -0.025792       0.037408       0.032860      -0.001198      -0.013041       0.038777      -0.258236      -0.087657       0.006125       0.081532              8.302268       6.109815      -2.371501      -0.316367       9.498024       0.719181       9.298965           0.000004
           42              C       1.532840       0.569736       1.081103      -0.089083      35.216240 0.49403238E+03  0.11973319E+05                                 9.432340                            7.488632      -0.129086       1.961347                    0.998510      28.598794      83.056124       0.593699       0.425678      -1.060005       0.019472      -0.031125      -0.023121       0.043388       0.006720       0.005377      -0.017631       0.004438      -0.043584      -0.026705       0.009709       0.016995             10.648508       6.933214      -3.333805      -1.310744      12.128430       2.459559      12.883882          -0.000000
           43              C       2.095998       9.144312       1.161136      -0.068899      29.685443 0.43440414E+03  0.10301680E+05                                 8.586323                            7.158960      -0.165235       1.933321                    0.999024      29.423136      87.449223       0.583788       0.442422      -1.038959      -0.000527       0.003288      -0.016180       0.016520       0.040773       0.025961      -0.008712       0.057643      -0.073082      -0.052960      -0.013326       0.066286              9.319969       6.735665      -3.456646      -1.318075      11.735531       1.493605       9.488709           0.000001
           44              C       2.495351       8.526360      -0.014046      -0.078392      34.185927 0.46770932E+03  0.11132970E+05                                 9.166419                            7.207509       0.117610       2.047731                    0.999149      27.663817      78.502859       0.617797       0.416510      -1.070412      -0.020031       0.038244       0.017176       0.046463       0.020436      -0.007900      -0.001418       0.031647       0.017673      -0.028936       0.003044       0.025891             10.520730       7.793461      -4.937679      -0.884054      14.465858       0.663050       9.302873           0.000002
           45              C       0.145120       9.167928      13.410422       0.055360      25.069852 0.36691953E+03  0.83356457E+04                                 7.639506                            6.571959      -0.063453       1.984348                    0.998970      27.419515      79.574753       0.610784       0.441418      -1.040303      -0.016036       0.027550       0.005602       0.032365       0.061233      -0.019420       0.042459       0.068221      -0.043589      -0.091063       0.013410       0.077653              8.017039       6.479903      -2.941060      -0.293465       9.285678       0.078495       8.285535           0.000003
           46              C       1.133817       1.351032       2.296083       0.682618      22.483723 0.23373796E+03  0.48008101E+04                                 7.500727                            5.563820      -0.423372       1.931574                    0.998362      22.095588      63.392935       0.600444       0.496647      -0.998121      -0.031003       0.042367       0.067929       0.085852      -0.021635       0.052368       0.000074       0.166539      -0.114540      -0.069737      -0.052253       0.121990              8.567980       4.633596      -0.706251      -1.383923       9.756081      -0.110606      11.314261           0.000003
           47              C       3.142347       7.168440       0.009803       0.716194      20.182424 0.21964246E+03  0.44542532E+04                                 7.126555                            5.470027      -0.456993       1.938587                    0.997731      21.517867      61.912417       0.591226       0.510851      -0.988315       0.040520      -0.066466       0.005670       0.078050       0.053821       0.063102       0.030270       0.115238      -0.014859      -0.076978      -0.043298       0.120276              8.108730       6.970514      -2.408643      -2.083532      10.274951      -0.704624       7.080723           0.000005
           48              C       7.230319       5.230944       0.570912       0.516534      22.576864 0.26753549E+03  0.56364220E+04                                 7.285594                            5.793842       0.091309       2.083619                    0.999521      23.099790      65.315587       0.617875       0.470526      -1.020177      -0.080781       0.056893       0.111515       0.148989       0.070398      -0.034788      -0.057014      -0.192800      -0.189146      -0.099765      -0.069391       0.169156              8.064770      10.374631      -1.974441       1.991497       5.603301       0.591087       8.216377           0.000006
           49              N       4.417355       4.403006       6.004228      -0.279523      33.082319 0.53291260E+03  0.12946310E+05                                 8.479595                            7.412853       0.307739       2.084261                    0.999749      29.261393      80.599926       0.652034       0.386675      -1.103915       0.058282       0.110224       0.254362       0.283278       0.000197      -0.077651      -0.169209      -0.004802      -0.593132      -0.287118       0.097117       0.190001              8.859936       7.457648       3.031190      -0.800000      10.475395      -1.840842       8.646763           0.000000
           50              N       5.984572       9.323006       1.311399      -0.279521      33.082011 0.53290652E+03  0.12946121E+05                                 8.479531                            7.412801       0.307774       2.084273                    0.999749      29.261255      80.599311       0.652037       0.386674      -1.103916      -0.058279       0.110225      -0.254361       0.283276      -0.000199      -0.077646       0.169210      -0.004800      -0.593120      -0.287113       0.097114       0.189999              8.859860       7.457585      -3.031158      -0.800007      10.475311       1.840825       8.646685           0.000000
           51              N       1.099499       5.436994       8.627026      -0.279527      33.082601 0.53291878E+03  0.12946502E+05                                 8.479648                            7.412899       0.307731       2.084256                    0.999749      29.261555      80.600578       0.652031       0.386675      -1.103915      -0.058282      -0.110225      -0.254364       0.283280       0.000198      -0.077652      -0.169210      -0.004802      -0.593136      -0.287119       0.097117       0.190002              8.859986       7.457689       3.031208      -0.800006      10.475461      -1.840855       8.646807          -0.000000
           52              N      -0.467718       0.516994      13.319855      -0.279535      33.083071 0.53292867E+03  0.12946807E+05                                 8.479735                            7.412975       0.307699       2.084242                    0.999749      29.261815      80.601596       0.652027       0.386676      -1.103914       0.058284      -0.110225       0.254369       0.283284      -0.000197      -0.077652       0.169212      -0.004802      -0.593150      -0.287125       0.097120       0.190005              8.860074       7.457771      -3.031250      -0.800006      10.475579       1.840875       8.646872           0.000000
           53              O       3.716360       2.322043       9.464519      -0.680511      42.105784 0.65251403E+03  0.16458514E+05                                 9.565767                            7.915947       0.381637       2.139403                    0.997626      29.686763      79.841387       0.674308       0.360120      -1.138500      -0.103038       0.071402      -0.005987       0.125503       0.019665       0.032796       0.039756       0.040963      -0.173646      -0.080283       0.006361       0.073922             10.519616       6.407494       0.710006      -0.083158      17.755776       1.131855       7.395578          -0.000000
           54              O       3.759502       4.165469      10.693252      -0.680116      52.822902 0.70610442E+03  0.18196944E+05                                11.232767                            8.308153       0.131405       2.055576                    0.995946      30.153351      82.441219       0.648344       0.366582      -1.131470       0.067186      -0.089467      -0.054812       0.124590       0.012824       0.035597       0.029766       0.136428      -0.027080      -0.076828      -0.012625       0.089453             13.266524       6.934496      -0.636218      -1.771726       9.715468       5.642053      23.149608          -0.000001
           55              O       5.732523       8.284296       8.351520      -0.680447      42.290009 0.67141478E+03  0.17107915E+05                                 9.693676                            8.111809       0.111183       2.052254                    0.996228      30.011113      81.924400       0.654070       0.367516      -1.129330       0.032677      -0.083513      -0.041796       0.098940      -0.050107       0.033888       0.002167       0.076360       0.060809      -0.076338       0.005625       0.070713             10.535444       7.527933      -1.378882      -1.718694      13.324388       5.054922      10.754012           0.000000
           56              O       6.561068       7.929761       6.326993      -0.696224      43.721660 0.68296220E+03  0.17482237E+05                                 9.945141                            8.186565       0.087895       2.042077                    0.995879      30.257138      82.874756       0.650231       0.367992      -1.128594      -0.042719      -0.047160       0.076680       0.099643      -0.029299       0.022146      -0.021100       0.117158       0.019594      -0.072015      -0.000977       0.072992             11.179451      12.957405       3.888960      -5.147142      10.016697      -2.860066      10.564253          -0.000000
           57              O       2.918313       9.367483       8.986955      -0.584453      36.389212 0.55818739E+03  0.13539559E+05                                 8.661459                            7.317037       0.454308       2.178726                    0.998719      28.253466      74.502526       0.702037       0.359685      -1.138907      -0.099265      -0.034850      -0.015240       0.106303      -0.057780       0.057590       0.036770      -0.091057       0.005258      -0.114255       0.040047       0.074207              9.417009       9.380048       0.386507       4.319619       6.508888      -0.362366      12.362089           0.000000
           58              O       1.159246       9.218801       7.618055      -0.608346      42.251690 0.67138362E+03  0.17106381E+05                                 9.748222                            8.174616       0.070322       2.043606                    0.996380      29.589171      80.762496       0.644056       0.373246      -1.125006       0.041555      -0.012612       0.100626       0.109596      -0.011734       0.036884       0.044799      -0.044515      -0.264571      -0.111455       0.032992       0.078463             10.893152      16.580831       2.873515       2.928103       8.738066       0.763831       7.360559          -0.000001
           59              O       4.558921       7.242043      12.482362      -0.680510      42.105907 0.65251608E+03  0.16458581E+05                                 9.565792                            7.915964       0.381621       2.139398                    0.997626      29.686782      79.841515       0.674306       0.360120      -1.138500       0.103039       0.071400       0.005993       0.125503      -0.019664       0.032798      -0.039758       0.040964      -0.173650      -0.080286       0.006363       0.073923             10.519644       6.407507      -0.710004      -0.083160      17.755831      -1.131869       7.395593          -0.000000
           60              O       4.515779       9.085469      11.253629      -0.680126      52.823392 0.70611257E+03  0.18197206E+05                                11.232827                            8.308196       0.131412       2.055575                    0.995946      30.153531      82.441827       0.648343       0.366582      -1.131471      -0.067186      -0.089466       0.054819       0.124592      -0.012826       0.035598      -0.029765       0.136427      -0.027080      -0.076827      -0.012626       0.089453             13.266593       6.934531       0.636222      -1.771740       9.715511      -5.642073      23.149737          -0.000000
           61              O       2.542758       3.364296      13.595361      -0.680448      42.289876 0.67141055E+03  0.17107776E+05                                 9.693647                            8.111771       0.111213       2.052267                    0.996228      30.011003      81.923953       0.654073       0.367514      -1.129331      -0.032682      -0.083507       0.041808       0.098942       0.050106       0.033877      -0.002166       0.076358       0.060823      -0.076336       0.005633       0.070702             10.535419       7.527900       1.378888      -1.718696      13.324335      -5.054926      10.754023           0.000000
           62              O       3.840859       3.009761       0.988634      -0.696313      43.726016 0.68305180E+03  0.17485084E+05                                 9.945691                            8.187018       0.088435       2.042206                    0.995879      30.259187      82.881366       0.650224       0.367984      -1.128601       0.042735      -0.047209      -0.076691       0.099682       0.029377       0.022189       0.021051       0.117258       0.019673      -0.072077      -0.001000       0.073077             11.180071      12.958053      -3.889044      -5.147513      10.017148       2.860235      10.565013          -0.000000
           63              O       5.356968       4.447483      12.959926      -0.584467      36.390004 0.55820423E+03  0.13540075E+05                                 8.661592                            7.317156       0.454280       2.178711                    0.998719      28.253829      74.503891       0.702029       0.359685      -1.138906       0.099266      -0.034850       0.015246       0.106305       0.057780       0.057590      -0.036768      -0.091060       0.005265      -0.114255       0.040049       0.074206              9.417148       9.380187      -0.386521       4.319668       6.508994       0.362376      12.362262           0.000000
           64              O      -0.527465       4.298801      14.328826      -0.608316      42.251441 0.67137857E+03  0.17106228E+05                                 9.748233                            8.174629       0.070308       2.043612                    0.996381      29.588893      80.761787       0.644050       0.373250      -1.125002      -0.041548      -0.012601      -0.100599       0.109568       0.011739       0.036894      -0.044782      -0.044501      -0.264583      -0.111456       0.033005       0.078450             10.893157      16.580850      -2.873550       2.927971       8.738154      -0.763829       7.360466          -0.000001
           65              O       1.800494       7.517957       5.166735      -0.680510      42.105810 0.65251467E+03  0.16458528E+05                                 9.565747                            7.915931       0.381806       2.139453                    0.997625      29.686836      79.841485       0.674311       0.360118      -1.138502       0.103044      -0.071397       0.005979       0.125504       0.019678       0.032795       0.039767       0.040961      -0.173614      -0.080280       0.006350       0.073930             10.519589       6.407481       0.709990      -0.083216      17.755647       1.132021       7.395639          -0.000000
           66              O       1.757352       5.674531       3.938002      -0.680114      52.822585 0.70609619E+03  0.18196673E+05                                11.232717                            8.308096       0.131435       2.055588                    0.995946      30.153218      82.440640       0.648347       0.366581      -1.131471      -0.067187       0.089472       0.054813       0.124594       0.012823       0.035598       0.029766       0.136419      -0.027083      -0.076824      -0.012626       0.089450             13.266513       6.934467      -0.636212      -1.771732       9.715400       5.642032      23.149673          -0.000000
           67              O      -0.215669       1.555704       6.279734      -0.680438      42.288910 0.67138539E+03  0.17106972E+05                                 9.693489                            8.111604       0.111271       2.052289                    0.996230      30.010566      81.922333       0.654082       0.367513      -1.129332      -0.032675       0.083520       0.041797       0.098946      -0.050111       0.033873       0.002173       0.076386       0.060814      -0.076348       0.005640       0.070707             10.535282       7.527722      -1.378922      -1.718622      13.324437       5.054834      10.753686           0.000000
           68              O      -1.044214       1.910239       8.304261      -0.696313      43.725952 0.68305195E+03  0.17485089E+05                                 9.945681                            8.187020       0.088451       2.042211                    0.995879      30.259190      82.881383       0.650224       0.367984      -1.128601       0.042735       0.047213      -0.076687       0.099681      -0.029377       0.022191      -0.021053       0.117261       0.019679      -0.072080      -0.000999       0.073079             11.180054      12.958047       3.889024      -5.147500      10.017148      -2.860203      10.564968          -0.000000
           69              O       2.598541       0.472517       5.644299      -0.584489      36.390050 0.55820821E+03  0.13540181E+05                                 8.661524                            7.317120       0.454539       2.178785                    0.998719      28.254196      74.504615       0.702041       0.359679      -1.138912       0.099299       0.034870       0.015231       0.106340      -0.057817       0.057557       0.036759      -0.091116       0.005286      -0.114261       0.040012       0.074249              9.417064       9.380137       0.386540       4.319516       6.508962      -0.362422      12.362094           0.000000
           70              O       4.357608       0.621199       7.013199      -0.608319      42.251238 0.67137365E+03  0.17106065E+05                                 9.748187                            8.174583       0.070329       2.043619                    0.996381      29.588826      80.761420       0.644054       0.373249      -1.125004      -0.041552       0.012602      -0.100607       0.109577      -0.011737       0.036895       0.044779      -0.044500      -0.264558      -0.111449       0.033004       0.078445             10.893114      16.580826       2.873538       2.927946       8.738105       0.763821       7.360411          -0.000001
           71              O       0.957933       2.597957       2.148892      -0.680521      42.106416 0.65252992E+03  0.16459024E+05                                 9.565869                            7.916055       0.381608       2.139388                    0.997626      29.687100      79.842700       0.674301       0.360121      -1.138499      -0.103038      -0.071406      -0.005991       0.125506      -0.019665       0.032796      -0.039756       0.040960      -0.173652      -0.080284       0.006362       0.073922             10.519699       6.407568      -0.710027      -0.083167      17.755887      -1.131748       7.395640          -0.000000
           72              O       1.001075       0.754531       3.377625      -0.680089      52.817725 0.70604256E+03  0.18194891E+05                                11.231923                            8.307692       0.131702       2.055672                    0.995951      30.152374      82.436627       0.648375       0.366574      -1.131481       0.067187       0.089455      -0.054808       0.124580      -0.012815       0.035603      -0.029775       0.136433      -0.027001      -0.076844      -0.012606       0.089450             13.265389       6.934047       0.636080      -1.771454       9.714610      -5.641290      23.147509          -0.000000
           73              O       2.974096       6.475704       1.035893      -0.680446      42.289748 0.67140680E+03  0.17107655E+05                                 9.693627                            8.111746       0.111213       2.052268                    0.996228      30.010942      81.923709       0.654074       0.367514      -1.129331       0.032681       0.083508      -0.041806       0.098941       0.050105       0.033877      -0.002165       0.076359       0.060825      -0.076336       0.005633       0.070702             10.535410       7.527879       1.378886      -1.718694      13.324310      -5.054943      10.754042           0.000000
           74              O       1.675995       6.830239      13.642620      -0.696317      43.726316 0.68305741E+03  0.17485265E+05                                 9.945737                            8.187052       0.088431       2.042203                    0.995879      30.259293      82.881767       0.650222       0.367984      -1.128601      -0.042736       0.047209       0.076693       0.099684       0.029376       0.022189       0.021051       0.117257       0.019670      -0.072075      -0.001001       0.073076             11.180126      12.958123      -3.889074      -5.147534      10.017216       2.860240      10.565039          -0.000000
           75              O       0.159886       5.392517       1.671328      -0.584462      36.389694 0.55819799E+03  0.13539884E+05                                 8.661541                            7.317113       0.454288       2.178716                    0.998719      28.253702      74.503413       0.702032       0.359685      -1.138906      -0.099266       0.034849      -0.015244       0.106304       0.057780       0.057590      -0.036767      -0.091061       0.005263      -0.114254       0.040048       0.074206              9.417098       9.380119      -0.386517       4.319639       6.508952       0.362369      12.362222           0.000000
           76              O       6.044319       5.541199       0.302428      -0.608317      42.251340 0.67137655E+03  0.17106162E+05                                 9.748214                            8.174613       0.070315       2.043614                    0.996381      29.588868      80.761658       0.644051       0.373250      -1.125003       0.041547       0.012600       0.100601       0.109570       0.011739       0.036893      -0.044781      -0.044501      -0.264580      -0.111455       0.033005       0.078450             10.893135      16.580811      -2.873547       2.927960       8.738140      -0.763834       7.360455          -0.000001

******************************************************
Auxiliary information for the entire system
The total spin magnetic moment of the unit cell is   0.000086
The total net atomic charge of the unit cell is   -0.000003
Accuracy of reproducing the electrostatic potential in the unit cell:
  The inner radius (bohr) =    5.0000
  The outer radius (bohr) =   12.0000
  Valid grid points have density less than (e/(bohr^3)) =    0.0001
  The number of valid grid points were=         1348
  The rms potential error without charges in kcal/mol is=      4.06469
  The rms potential error with partial charges in kcal/mol is=      1.58811
  The RRMSE value at monopole order=      0.39071
  The rms potential error with partial charges and cloud penetration in kcal/mol is=      1.58012
  The RRMSE value at monopole order with cloud penetration is=      0.38874
  The rms potential error with partial charges and atomic dipoles in kcal/mol is=      0.73545
  The RRMSE value at dipole order=      0.18094
  The rms potential error with partial charges, atomic dipoles and cloud penetration in kcal/mol is=      0.72789
  The RRMSE value at dipole order with cloud penetration=      0.17908

******************************************************
The electron densities and ab initio electrostatic potential were computed in VASP using the PBE functional and
projector augmented wave method. See the main text of the journal article for a description of computational details.
The atomic charges, dipoles, and quadrupoles were computed with the DDEC6 method as described in
(a) T. A. Manz and N. Gabaldon Limas, RSC Adv. 6 (2016) 47771-47801 DOI: 10.1039/c6ra04656h
(b) N. Gabaldon Limas and T. A. Manz, RSC Adv. 8 (2018) 2678-2707 DOI: 10.1039/c7ra11829e.
For each atom in the material, the electron cloud parameters were fit to the spherically averaged atom-in-material
electron density using radial positions for which this density was between 10^-4 and 10^-2 electrons per cubic bohr.
The polarizabilities, dispersion coefficients, and quantum Drude oscillator (QDO) parameters were fit using the MCLF method.
The magnetic structure of the system was optimized in VASP from the default ferromagnetic initial guess using spin polarization.
The atomic spin moments (ASMs) were computed on this optimized magnetic structure using the DDEC6 partition as inputs
to the method of T. A. Manz and D. S. Sholl, J. Chem. Theory Comput. 7 (2011) 4146-4164 DOI: 10.1021/ct200539n.
The RMSE and RRMSE were computed using a uniform grid with Ewald summation.
