# Supplementary material for: A collection of forcefield precursors for metal–organic frameworks
Source: RSC Adv. 2019 Nov 13;9(63):36492–507. doi: 10.1039/c9ra07327b (PMC9075174; doi:10.1039/c9ra07327b)
Supplement: RA-009-C9RA07327B-s4882 [file RA-009-C9RA07327B-s4882.xyz]

   76
jmolscript: load "" {1 1 1} spacegroup "x,y,z" unitcell [{      7.571600     0.000000     0.000000 }, {      0.000000     9.789100     0.000000 }, {     -2.024708     0.000000    14.529808 }]
Tm     5.128308     4.460991     9.280624     2.111551
Tm     3.192030     9.355541    12.514088     2.111550
Tm     0.418584     5.328109     5.249184     2.111551
Tm     2.354862     0.433559     2.015720     2.111551
H      5.003977     8.680974     9.254035     0.130132
H      3.657999     1.946073     7.035333     0.100384
H      5.306419     8.682932     5.252526     0.102173
H      3.316361     3.786424    12.540677     0.130131
H      6.687047     6.840623     0.229571     0.100384
H      5.038627     3.788382     2.012378     0.102172
H      0.542915     1.108126     5.275773     0.130132
H      1.888893     7.843027     7.494475     0.100385
H      0.240473     1.106168     9.277282     0.102173
H      2.230531     6.002676     1.989131     0.130131
H     -1.140155     2.948477    14.300237     0.100384
H      0.508265     6.000718    12.517430     0.102172
C      4.294321     0.575599     8.353477    -0.087150
C      3.913193     1.366558     9.567152     0.684013
C      4.875528     9.096032     8.431648    -0.067324
C      3.188099     4.589130     6.685455     0.516944
C      4.064957     1.112042     7.087059     0.079727
C      5.897071     7.101992     7.273331     0.719643
C      5.257170     8.466593     7.246887    -0.076803
C      5.020869     9.097990     6.035682     0.061446
C      4.026017     5.470149    13.441235    -0.087150
C      4.407145     6.261108    12.227560     0.684011
C      3.444810     4.201482    13.363064    -0.067324
C      7.156947     9.483680     0.579449     0.516943
C      6.280089     6.006592     0.177845     0.079727
C      4.447975     2.207442    -0.008427     0.719643
C      5.087876     3.572043     0.018017    -0.076803
C      5.324177     4.203440     1.229222     0.061446
C      1.252571     9.213501     6.176331    -0.087150
C      1.633699     8.422542     4.962656     0.684013
C      0.671364     0.693068     6.098160    -0.067324
C      2.358793     5.199970     7.844353     0.516944
C      1.481935     8.677058     7.442749     0.079727
C     -0.350179     2.687108     7.256477     0.719643
C      0.289722     1.322507     7.282921    -0.076802
C      0.526023     0.691110     8.494126     0.061446
C      1.520875     4.318951     1.088573    -0.087150
C      1.139747     3.527992     2.302248     0.684012
C      2.102082     5.587618     1.166744    -0.067324
C     -1.610055     0.305420    13.950359     0.516944
C     -0.733197     3.782508    14.351963     0.079727
C      3.123625     7.581658     0.008427     0.719643
C      2.483724     6.217057    -0.018017    -0.076803
C      0.222715     5.585660    13.300586     0.061446
N      4.393986     0.503160     5.942982    -0.283115
N      5.951060     5.397710     1.321922    -0.283116
N      1.152906     9.285940     8.586826    -0.283114
N     -0.404168     4.391390    13.207886    -0.283116
O      4.372491     4.269027     6.966607    -0.614452
O      3.730428     2.622108     9.400786    -0.694622
O      5.703490     6.401092     8.293033    -0.687656
O      3.799497     0.784107    10.665606    -0.689053
O      6.572594     6.759374     6.267142    -0.716240
O      2.606924     4.439357     5.585549    -0.589594
O      5.972555     9.163577     0.298297    -0.614452
O      4.589910     7.516658    12.393926    -0.694622
O      2.616848     1.506542    13.501679    -0.687656
O      4.520841     5.678657    11.129106    -0.689054
O      3.772452     1.864824     0.997762    -0.716240
O      0.166522     9.333907     1.679355    -0.589595
O      1.174401     5.520073     7.563201    -0.614452
O      1.816464     7.166992     5.129022    -0.694622
O     -0.156598     3.388008     6.236775    -0.687656
O      1.747395     9.004993     3.864202    -0.689054
O     -1.025702     3.029726     8.262666    -0.716240
O      2.939968     5.349743     8.944259    -0.589594
O     -0.425663     0.625523    14.231511    -0.614452
O      0.956982     2.272442     2.135882    -0.694622
O      2.930044     8.282558     1.028129    -0.687656
O      1.026051     4.110443     3.400702    -0.689054
O      1.774440     7.924276    13.532046    -0.716240
O      5.380370     0.455193    12.850453    -0.589595

The following XYZ coordinates are in angstroms. Other properties are in atomic units.
The sperically averaged electron density of each atom fit to a function of the form exp(a - br)
eigen_1, eigen_2 and eigen_3 are the three eigenvalues of traceless quadrupole moment tensor
  atom number  atomic symbol              X              Y              Z     net charge C6 coefficient C8 coefficient C10 coefficient fluctuating dipole atomic polarizability isotropic forcefield polarizability              a              b squared Pearson coefficient          <r^3>          <r^4>         wp_QDO          m_QDO          q_QDO       dipole_x       dipole_y       dipole_z         dipole            Qxy            Qxz            Qyz     Q(x^2-y^2)  Q(3z^2 - R^2)        eigen_1        eigen_2        eigen_3 static polarizability      alpha(xx)      alpha(xy)      alpha(xz)      alpha(yy)      alpha(yz)      alpha(zz) atomic spin moment
            1             Tm       5.128308       4.460991       9.280624       2.111551      91.548870 0.18035462E+04  0.53715581E+05                                13.443708                           11.465889       2.083197       2.458358                    0.999870      65.052786     142.625950       0.752339       0.273350      -1.331917       0.023849       0.008344       0.024594       0.035259       0.015988       0.051547      -0.016165       0.037609      -0.142853      -0.076607       0.009550       0.067057             15.013102      12.751784      -1.120958      -1.370515      16.879496       1.924711      15.408026           0.000036
            2             Tm       3.192030       9.355541      12.514088       2.111550      91.548924 0.18035475E+04  0.53715631E+05                                13.443714                           11.465894       2.083196       2.458358                    0.999870      65.052801     142.626002       0.752339       0.273350      -1.331917      -0.023849       0.008344      -0.024593       0.035259      -0.015987       0.051547       0.016165       0.037609      -0.142853      -0.076607       0.009550       0.067057             15.013109      12.751789       1.120958      -1.370516      16.879503      -1.924711      15.408033           0.000037
            3             Tm       0.418584       5.328109       5.249184       2.111551      91.548895 0.18035467E+04  0.53715602E+05                                13.443711                           11.465891       2.083197       2.458358                    0.999870      65.052792     142.625970       0.752339       0.273350      -1.331917      -0.023849      -0.008344      -0.024593       0.035259       0.015988       0.051547      -0.016165       0.037609      -0.142853      -0.076607       0.009550       0.067057             15.013105      12.751788      -1.120959      -1.370516      16.879502       1.924711      15.408026           0.000034
            4             Tm       2.354862       0.433559       2.015720       2.111551      91.548947 0.18035478E+04  0.53715643E+05                                13.443716                           11.465895       2.083196       2.458358                    0.999870      65.052799     142.625998       0.752339       0.273350      -1.331917       0.023849      -0.008344       0.024594       0.035260      -0.015987       0.051547       0.016165       0.037608      -0.142855      -0.076607       0.009551       0.067056             15.013112      12.751795       1.120962      -1.370518      16.879507      -1.924715      15.408035           0.000037
            5              H       5.003977       8.680974       9.254035       0.130132       0.995935 0.75515159E+01  0.74113364E+02                                 1.735158                            1.678621      -1.268211       2.297215                    0.994480       3.642500      10.677497       0.446007       1.399273      -0.683548       0.009257      -0.019729       0.034629       0.040916      -0.000464       0.009981      -0.005221      -0.002627       0.010627      -0.011032      -0.001336       0.012368              1.738686       1.431696      -0.099238       0.053970       1.681120      -0.301168       2.103242           0.000006
            6              H       3.657999       1.946073       7.035333       0.100384       0.964326 0.68945754E+01  0.66453328E+02                                 1.721531                            1.617806      -1.239568       2.293559                    0.994125       3.816033      11.255930       0.446396       1.423563      -0.677441      -0.017826       0.042588      -0.006992       0.046695      -0.013474      -0.000095      -0.006941      -0.005313      -0.002693      -0.014833      -0.001091       0.015924              1.772273       1.590887      -0.405603       0.042187       2.320176      -0.051353       1.405754           0.000005
            7              H       5.306419       8.682932       5.252526       0.102173       1.100771 0.82002173E+01  0.80998519E+02                                 1.765656                            1.680478      -0.850199       2.475988                    0.999225       3.485036       9.784877       0.480157       1.291432      -0.707351       0.014573      -0.018363      -0.041210       0.047411       0.001325      -0.005321       0.003449      -0.004363       0.041981      -0.011045      -0.004582       0.015627              1.783354       1.585696      -0.181908      -0.235412       1.643043       0.342794       2.121321           0.000006
            8              H       3.316361       3.786424      12.540677       0.130131       0.995936 0.75515242E+01  0.74113466E+02                                 1.735159                            1.678622      -1.268210       2.297215                    0.994480       3.642502      10.677504       0.446007       1.399273      -0.683548      -0.009257      -0.019729      -0.034629       0.040916       0.000464       0.009981       0.005221      -0.002627       0.010627      -0.011032      -0.001336       0.012368              1.738687       1.431697       0.099238       0.053970       1.681121       0.301168       2.103243           0.000006
            9              H       6.687047       6.840623       0.229571       0.100384       0.964325 0.68945602E+01  0.66453141E+02                                 1.721529                            1.617804      -1.239565       2.293560                    0.994125       3.816028      11.255910       0.446396       1.423563      -0.677442       0.017826       0.042588       0.006992       0.046695       0.013474      -0.000096       0.006941      -0.005313      -0.002693      -0.014833      -0.001091       0.015924              1.772270       1.590885       0.405602       0.042187       2.320172       0.051353       1.405753           0.000005
           10              H       5.038627       3.788382       2.012378       0.102172       1.100770 0.82002079E+01  0.80998410E+02                                 1.765656                            1.680478      -0.850200       2.475987                    0.999225       3.485034       9.784873       0.480156       1.291433      -0.707351      -0.014573      -0.018363       0.041210       0.047412      -0.001325      -0.005321      -0.003449      -0.004363       0.041981      -0.011045      -0.004582       0.015627              1.783353       1.585696       0.181908      -0.235412       1.643043      -0.342794       2.121321           0.000007
           11              H       0.542915       1.108126       5.275773       0.130132       0.995935 0.75515153E+01  0.74113355E+02                                 1.735158                            1.678621      -1.268210       2.297215                    0.994480       3.642500      10.677496       0.446007       1.399272      -0.683548      -0.009257       0.019729      -0.034629       0.040916      -0.000464       0.009981      -0.005221      -0.002627       0.010627      -0.011032      -0.001336       0.012368              1.738686       1.431696      -0.099238       0.053970       1.681120      -0.301168       2.103241           0.000006
           12              H       1.888893       7.843027       7.494475       0.100385       0.964326 0.68945770E+01  0.66453340E+02                                 1.721530                            1.617805      -1.239567       2.293559                    0.994125       3.816032      11.255923       0.446396       1.423561      -0.677442       0.017826      -0.042588       0.006992       0.046695      -0.013474      -0.000095      -0.006941      -0.005313      -0.002693      -0.014833      -0.001091       0.015924              1.772272       1.590887      -0.405603       0.042187       2.320174      -0.051353       1.405754           0.000004
           13              H       0.240473       1.106168       9.277282       0.102173       1.100769 0.82002022E+01  0.80998323E+02                                 1.765654                            1.680476      -0.850197       2.475989                    0.999225       3.485032       9.784859       0.480157       1.291431      -0.707351      -0.014573       0.018363       0.041210       0.047412       0.001325      -0.005322       0.003449      -0.004363       0.041981      -0.011045      -0.004582       0.015627              1.783351       1.585694      -0.181908      -0.235412       1.643041       0.342793       2.121318           0.000007
           14              H       2.230531       6.002676       1.989131       0.130131       0.995936 0.75515222E+01  0.74113444E+02                                 1.735159                            1.678622      -1.268211       2.297214                    0.994480       3.642502      10.677505       0.446006       1.399273      -0.683548       0.009257       0.019729       0.034629       0.040916       0.000464       0.009981       0.005221      -0.002627       0.010627      -0.011032      -0.001336       0.012368              1.738687       1.431697       0.099238       0.053970       1.681121       0.301168       2.103243           0.000006
           15              H      -1.140155       2.948477      14.300237       0.100384       0.964325 0.68945602E+01  0.66453141E+02                                 1.721528                            1.617804      -1.239566       2.293560                    0.994125       3.816028      11.255910       0.446396       1.423563      -0.677442      -0.017826      -0.042588      -0.006992       0.046695       0.013474      -0.000096       0.006941      -0.005313      -0.002693      -0.014833      -0.001091       0.015924              1.772270       1.590885       0.405602       0.042187       2.320172       0.051353       1.405753           0.000005
           16              H       0.508265       6.000718      12.517430       0.102172       1.100768 0.82001937E+01  0.80998229E+02                                 1.765655                            1.680476      -0.850199       2.475988                    0.999225       3.485030       9.784857       0.480157       1.291433      -0.707351       0.014573       0.018363      -0.041210       0.047412      -0.001325      -0.005321      -0.003449      -0.004363       0.041981      -0.011045      -0.004582       0.015627              1.783352       1.585694       0.181908      -0.235412       1.643041      -0.342793       2.121319           0.000007
           17              C       4.294321       0.575599       8.353477      -0.087150      35.540404 0.50303366E+03  0.12248570E+05                                 9.502901                            7.565425      -0.180879       1.944499                    0.998262      28.738002      83.698922       0.589545       0.426679      -1.059215       0.018661      -0.030209      -0.023065       0.042342       0.005113       0.006220      -0.018790      -0.001253      -0.047890      -0.027902       0.008899       0.019003             10.716589       6.983536      -3.307589      -1.206749      12.160431       2.562419      13.005800          -0.000006
           18              C       3.913193       1.366558       9.567152       0.684013      22.913528 0.23877441E+03  0.49376135E+04                                 7.630014                            5.647640      -0.474548       1.913303                    0.998151      22.336978      64.608212       0.591288       0.500931      -0.994538      -0.031739       0.046391       0.068492       0.088604      -0.026188       0.049630      -0.000451       0.175152      -0.115434      -0.074177      -0.051243       0.125420              8.730506       4.674827      -0.732634      -1.300038       9.853691      -0.147722      11.663002           0.000017
           19              C       4.875528       9.096032       8.431648      -0.067324      29.898399 0.44280563E+03  0.10549207E+05                                 8.638937                            7.238260      -0.190643       1.925463                    0.998808      29.512458      87.858496       0.579446       0.443697      -1.038421       0.000216       0.000761      -0.014987       0.015008       0.041348       0.024638      -0.009268       0.049871      -0.074250      -0.052235      -0.011795       0.064030              9.357199       6.768046      -3.452233      -1.226055      11.766505       1.542288       9.537046          -0.000002
           20              C       3.188099       4.589130       6.685455       0.516944      22.785963 0.26961275E+03  0.56910680E+04                                 7.328113                            5.815340       0.103008       2.086924                    0.999512      23.150351      65.517033       0.616896       0.470372      -1.020281       0.083705      -0.056431      -0.114766       0.152847       0.070382      -0.036373      -0.055736      -0.196401      -0.198571      -0.102772      -0.068575       0.171348              8.134909      10.483924      -1.993286       2.117328       5.611255       0.507529       8.309547           0.000018
           21              C       4.064957       1.112042       7.087059       0.079727      25.170956 0.37883321E+03  0.87306253E+04                                 7.893500                            6.846843      -0.420641       1.879839                    0.996811      27.823169      83.032994       0.572723       0.464049      -1.020874       0.022092      -0.015991      -0.023265       0.035847       0.034437      -0.004315      -0.013779       0.037517      -0.254961      -0.086706       0.004303       0.082403              8.309231       6.127967      -2.317435      -0.238028       9.460371       0.765412       9.339355           0.000017
           22              C       5.897071       7.101992       7.273331       0.719643      20.414570 0.22325325E+03  0.45503900E+04                                 7.208406                            5.534247      -0.507177       1.922875                    0.997180      21.647916      62.642442       0.584124       0.514459      -0.985619       0.041782      -0.069768       0.004645       0.081455       0.051170       0.064809       0.031262       0.120064      -0.006410      -0.078894      -0.042620       0.121514              8.207178       7.095271      -2.357965      -2.147015      10.431560      -0.749465       7.094703           0.000018
           23              C       5.257170       8.466593       7.246887      -0.076803      34.159662 0.47125111E+03  0.11234012E+05                                 9.150814                            7.225711       0.106943       2.044606                    0.999079      27.674986      78.491744       0.618420       0.415470      -1.071504      -0.019915       0.036418       0.018851       0.045587       0.020417      -0.009267      -0.000647       0.031580       0.019615      -0.029435       0.003110       0.026325             10.477053       7.698829      -4.831648      -0.791954      14.424078       0.644562       9.308252          -0.000004
           24              C       5.020869       9.097990       6.035682       0.061446      25.056036 0.36912693E+03  0.83990084E+04                                 7.649178                            6.602711      -0.058611       1.988044                    0.998968      27.376062      79.530755       0.607790       0.442894      -1.039357      -0.016794       0.026676       0.003176       0.031682       0.060008      -0.020261       0.041676       0.064257      -0.044008      -0.089320       0.013699       0.075620              8.016437       6.523437      -2.940486      -0.245874       9.235853       0.065375       8.290021           0.000004
           25              C       4.026017       5.470149      13.441235      -0.087150      35.540373 0.50303313E+03  0.12248554E+05                                 9.502898                            7.565423      -0.180882       1.944499                    0.998262      28.737985      83.698872       0.589545       0.426679      -1.059215      -0.018661      -0.030209       0.023064       0.042341      -0.005114       0.006220       0.018790      -0.001252      -0.047891      -0.027902       0.008899       0.019003             10.716585       6.983534       3.307588      -1.206749      12.160427      -2.562418      13.005795          -0.000007
           26              C       4.407145       6.261108      12.227560       0.684011      22.913528 0.23877441E+03  0.49376139E+04                                 7.630016                            5.647642      -0.474552       1.913302                    0.998151      22.336980      64.608232       0.591288       0.500931      -0.994538       0.031739       0.046391      -0.068491       0.088603       0.026188       0.049630       0.000451       0.175154      -0.115435      -0.074177      -0.051244       0.125421              8.730509       4.674828       0.732634      -1.300038       9.853695       0.147722      11.663005           0.000017
           27              C       3.444810       4.201482      13.363064      -0.067324      29.898393 0.44280549E+03  0.10549203E+05                                 8.638936                            7.238259      -0.190642       1.925463                    0.998808      29.512453      87.858480       0.579446       0.443697      -1.038421      -0.000216       0.000761       0.014987       0.015008      -0.041348       0.024638       0.009268       0.049871      -0.074250      -0.052235      -0.011795       0.064031              9.357198       6.768045       3.452233      -1.226055      11.766505      -1.542288       9.537045          -0.000001
           28              C       7.156947       9.483680       0.579449       0.516943      22.785949 0.26961254E+03  0.56910629E+04                                 7.328113                            5.815340       0.103006       2.086924                    0.999512      23.150345      65.517036       0.616895       0.470372      -1.020281      -0.083705      -0.056432       0.114766       0.152848      -0.070382      -0.036373       0.055736      -0.196402      -0.198573      -0.102773      -0.068576       0.171348              8.134910      10.483926       1.993286       2.117329       5.611255      -0.507529       8.309548           0.000017
           29              C       6.280089       6.006592       0.177845       0.079727      25.170950 0.37883314E+03  0.87306234E+04                                 7.893500                            6.846844      -0.420641       1.879839                    0.996811      27.823159      83.032962       0.572723       0.464049      -1.020874      -0.022092      -0.015991       0.023265       0.035847      -0.034438      -0.004315       0.013779       0.037517      -0.254961      -0.086706       0.004303       0.082403              8.309231       6.127968       2.317435      -0.238028       9.460370      -0.765412       9.339356           0.000016
           30              C       4.447975       2.207442      -0.008427       0.719643      20.414562 0.22325315E+03  0.45503878E+04                                 7.208406                            5.534247      -0.507180       1.922874                    0.997180      21.647915      62.642450       0.584123       0.514459      -0.985619      -0.041782      -0.069768      -0.004645       0.081455      -0.051170       0.064809      -0.031262       0.120065      -0.006411      -0.078894      -0.042620       0.121514              8.207178       7.095271       2.357965      -2.147015      10.431559       0.749464       7.094703           0.000019
           31              C       5.087876       3.572043       0.018017      -0.076803      34.159652 0.47125094E+03  0.11234007E+05                                 9.150811                            7.225709       0.106945       2.044606                    0.999079      27.674979      78.491710       0.618420       0.415470      -1.071504       0.019915       0.036418      -0.018851       0.045587      -0.020417      -0.009267       0.000647       0.031580       0.019616      -0.029435       0.003110       0.026325             10.477050       7.698827       4.831646      -0.791954      14.424073      -0.644562       9.308250          -0.000005
           32              C       5.324177       4.203440       1.229222       0.061446      25.056026 0.36912676E+03  0.83990035E+04                                 7.649177                            6.602710      -0.058612       1.988044                    0.998968      27.376050      79.530714       0.607790       0.442894      -1.039357       0.016794       0.026676      -0.003176       0.031682      -0.060008      -0.020261      -0.041676       0.064258      -0.044009      -0.089320       0.013699       0.075621              8.016436       6.523435       2.940485      -0.245874       9.235852      -0.065375       8.290019           0.000004
           33              C       1.252571       9.213501       6.176331      -0.087150      35.540409 0.50303372E+03  0.12248572E+05                                 9.502902                            7.565426      -0.180880       1.944499                    0.998262      28.738006      83.698944       0.589545       0.426679      -1.059215      -0.018661       0.030210       0.023065       0.042342       0.005114       0.006220      -0.018790      -0.001254      -0.047890      -0.027902       0.008899       0.019003             10.716591       6.983538      -3.307590      -1.206750      12.160434       2.562420      13.005802          -0.000007
           34              C       1.633699       8.422542       4.962656       0.684013      22.913535 0.23877449E+03  0.49376161E+04                                 7.630016                            5.647642      -0.474551       1.913303                    0.998151      22.336988      64.608259       0.591288       0.500931      -0.994538       0.031739      -0.046391      -0.068492       0.088604      -0.026188       0.049629      -0.000451       0.175153      -0.115434      -0.074177      -0.051243       0.125420              8.730510       4.674828      -0.732634      -1.300038       9.853695      -0.147722      11.663006           0.000017
           35              C       0.671364       0.693068       6.098160      -0.067324      29.898405 0.44280574E+03  0.10549210E+05                                 8.638939                            7.238261      -0.190642       1.925463                    0.998808      29.512462      87.858513       0.579446       0.443697      -1.038421      -0.000216      -0.000761       0.014987       0.015008       0.041348       0.024638      -0.009268       0.049870      -0.074250      -0.052236      -0.011795       0.064030              9.357201       6.768047      -3.452234      -1.226056      11.766509       1.542290       9.537046          -0.000002
           36              C       2.358793       5.199970       7.844353       0.516944      22.785964 0.26961276E+03  0.56910679E+04                                 7.328111                            5.815339       0.103009       2.086925                    0.999512      23.150349      65.517015       0.616896       0.470371      -1.020281      -0.083705       0.056431       0.114766       0.152848       0.070381      -0.036373      -0.055736      -0.196401      -0.198571      -0.102772      -0.068575       0.171347              8.134907      10.483922      -1.993286       2.117327       5.611253       0.507529       8.309546           0.000017
           37              C       1.481935       8.677058       7.442749       0.079727      25.170964 0.37883337E+03  0.87306299E+04                                 7.893502                            6.846845      -0.420641       1.879839                    0.996811      27.823171      83.033001       0.572723       0.464049      -1.020874      -0.022092       0.015991       0.023265       0.035848       0.034437      -0.004315      -0.013779       0.037516      -0.254961      -0.086706       0.004303       0.082403              8.309233       6.127969      -2.317435      -0.238028       9.460372       0.765412       9.339358           0.000015
           38              C      -0.350179       2.687108       7.256477       0.719643      20.414574 0.22325331E+03  0.45503915E+04                                 7.208407                            5.534248      -0.507177       1.922875                    0.997180      21.647919      62.642451       0.584124       0.514459      -0.985619      -0.041782       0.069768      -0.004645       0.081455       0.051170       0.064809       0.031262       0.120065      -0.006410      -0.078894      -0.042620       0.121514              8.207179       7.095272      -2.357965      -2.147015      10.431560      -0.749464       7.094704           0.000019
           39              C       0.289722       1.322507       7.282921      -0.076802      34.159659 0.47125106E+03  0.11234011E+05                                 9.150815                            7.225712       0.106942       2.044605                    0.999079      27.674984      78.491745       0.618420       0.415471      -1.071504       0.019915      -0.036418      -0.018851       0.045587       0.020417      -0.009267      -0.000647       0.031580       0.019615      -0.029435       0.003109       0.026325             10.477054       7.698830      -4.831649      -0.791955      14.424080       0.644563       9.308252          -0.000005
           40              C       0.526023       0.691110       8.494126       0.061446      25.056027 0.36912679E+03  0.83990035E+04                                 7.649174                            6.602708      -0.058609       1.988045                    0.998968      27.376048      79.530678       0.607791       0.442894      -1.039358       0.016794      -0.026676      -0.003176       0.031682       0.060008      -0.020261       0.041676       0.064258      -0.044008      -0.089320       0.013699       0.075620              8.016432       6.523433      -2.940484      -0.245873       9.235847       0.065374       8.290016           0.000004
           41              C       1.520875       4.318951       1.088573      -0.087150      35.540382 0.50303332E+03  0.12248560E+05                                 9.502898                            7.565424      -0.180881       1.944499                    0.998262      28.737991      83.698891       0.589545       0.426679      -1.059215       0.018661       0.030209      -0.023065       0.042342      -0.005114       0.006220       0.018790      -0.001252      -0.047890      -0.027902       0.008899       0.019003             10.716586       6.983535       3.307588      -1.206748      12.160429      -2.562417      13.005794          -0.000007
           42              C       1.139747       3.527992       2.302248       0.684012      22.913523 0.23877436E+03  0.49376126E+04                                 7.630015                            5.647641      -0.474550       1.913303                    0.998151      22.336977      64.608221       0.591288       0.500931      -0.994538      -0.031739      -0.046391       0.068492       0.088604       0.026188       0.049630       0.000451       0.175154      -0.115435      -0.074177      -0.051244       0.125421              8.730508       4.674827       0.732634      -1.300038       9.853694       0.147722      11.663002           0.000017
           43              C       2.102082       5.587618       1.166744      -0.067324      29.898390 0.44280548E+03  0.10549202E+05                                 8.638936                            7.238259      -0.190642       1.925463                    0.998808      29.512452      87.858478       0.579446       0.443697      -1.038420       0.000217      -0.000761      -0.014987       0.015008      -0.041349       0.024638       0.009268       0.049870      -0.074250      -0.052236      -0.011795       0.064031              9.357198       6.768045       3.452232      -1.226054      11.766505      -1.542287       9.537044          -0.000001
           44              C      -1.610055       0.305420      13.950359       0.516944      22.785942 0.26961246E+03  0.56910604E+04                                 7.328110                            5.815338       0.103007       2.086925                    0.999512      23.150335      65.516985       0.616895       0.470372      -1.020281       0.083705       0.056432      -0.114767       0.152848      -0.070382      -0.036374       0.055736      -0.196402      -0.198572      -0.102773      -0.068575       0.171348              8.134906      10.483920       1.993285       2.117327       5.611252      -0.507530       8.309545           0.000015
           45              C      -0.733197       3.782508      14.351963       0.079727      25.170954 0.37883323E+03  0.87306262E+04                                 7.893501                            6.846845      -0.420642       1.879839                    0.996811      27.823164      83.032985       0.572723       0.464049      -1.020873       0.022093       0.015991      -0.023265       0.035847      -0.034437      -0.004315       0.013779       0.037517      -0.254962      -0.086706       0.004303       0.082403              8.309232       6.127968       2.317434      -0.238028       9.460370      -0.765412       9.339358           0.000014
           46              C       3.123625       7.581658       0.008427       0.719643      20.414561 0.22325314E+03  0.45503873E+04                                 7.208405                            5.534247      -0.507179       1.922875                    0.997180      21.647910      62.642425       0.584123       0.514459      -0.985619       0.041782       0.069768       0.004645       0.081455      -0.051170       0.064809      -0.031262       0.120065      -0.006410      -0.078894      -0.042620       0.121514              8.207177       7.095270       2.357964      -2.147015      10.431557       0.749464       7.094703           0.000019
           47              C       2.483724       6.217057      -0.018017      -0.076803      34.159644 0.47125086E+03  0.11234004E+05                                 9.150809                            7.225709       0.106945       2.044606                    0.999079      27.674975      78.491691       0.618420       0.415470      -1.071504      -0.019915      -0.036418       0.018851       0.045587      -0.020418      -0.009267       0.000647       0.031580       0.019616      -0.029435       0.003110       0.026325             10.477047       7.698825       4.831644      -0.791954      14.424069      -0.644561       9.308247          -0.000004
           48              C       0.222715       5.585660      13.300586       0.061446      25.056009 0.36912645E+03  0.83989943E+04                                 7.649172                            6.602707      -0.058611       1.988044                    0.998968      27.376034      79.530641       0.607790       0.442894      -1.039357      -0.016794      -0.026676       0.003176       0.031682      -0.060009      -0.020261      -0.041676       0.064258      -0.044009      -0.089320       0.013699       0.075621              8.016430       6.523431       2.940483      -0.245873       9.235845      -0.065374       8.290014           0.000003
           49              N       4.393986       0.503160       5.942982      -0.283115      33.908340 0.55511170E+03  0.13631979E+05                                 8.652325                            7.595661       0.240766       2.060490                    0.999626      29.597352      82.125404       0.639949       0.389746      -1.101081       0.061465      -0.106307       0.254010       0.282135      -0.001021      -0.085344       0.167306      -0.013661      -0.602438      -0.290062       0.095381       0.194680              9.023732       7.633936      -3.060218      -0.751701      10.636004       1.875474       8.801256          -0.000044
           50              N       5.951060       5.397710       1.321922      -0.283116      33.908280 0.55511044E+03  0.13631939E+05                                 8.652311                            7.595649       0.240769       2.060491                    0.999626      29.597326      82.125276       0.639950       0.389746      -1.101082      -0.061465      -0.106306      -0.254010       0.282135       0.001021      -0.085344      -0.167306      -0.013663      -0.602437      -0.290061       0.095381       0.194681              9.023718       7.633923       3.060213      -0.751700      10.635988      -1.875471       8.801242          -0.000043
           51              N       1.152906       9.285940       8.586826      -0.283114      33.908249 0.55510977E+03  0.13631918E+05                                 8.652306                            7.595645       0.240770       2.060492                    0.999626      29.597309      82.125214       0.639950       0.389746      -1.101082      -0.061465       0.106306      -0.254010       0.282135      -0.001021      -0.085344       0.167305      -0.013661      -0.602436      -0.290061       0.095381       0.194680              9.023712       7.633918      -3.060210      -0.751700      10.635980       1.875470       8.801238          -0.000044
           52              N      -0.404168       4.391390      13.207886      -0.283116      33.908288 0.55511065E+03  0.13631945E+05                                 8.652311                            7.595649       0.240769       2.060491                    0.999626      29.597335      82.125299       0.639950       0.389746      -1.101082       0.061465       0.106306       0.254010       0.282135       0.001021      -0.085344      -0.167306      -0.013663      -0.602437      -0.290061       0.095381       0.194681              9.023718       7.633923       3.060212      -0.751700      10.635986      -1.875471       8.801243          -0.000042
           53              O       4.372491       4.269027       6.966607      -0.614452      43.339876 0.69108296E+03  0.17740508E+05                                 9.937857                            8.314108       0.045895       2.032338                    0.996331      29.848859      81.843396       0.636118       0.375087      -1.123342      -0.038399      -0.014301      -0.105057       0.112766       0.011155       0.036546      -0.044339      -0.049688      -0.283563      -0.116099       0.032857       0.083242             11.139204      16.971340      -2.988441       3.029270       8.966005      -0.809041       7.480266          -0.000005
           54              O       3.730428       2.622108       9.400786      -0.694622      43.899255 0.68679967E+03  0.17546742E+05                                 9.853434                            8.137111       0.357088       2.124840                    0.997808      30.132959      81.565797       0.663129       0.361528      -1.137376      -0.113485      -0.075724      -0.008587       0.136699      -0.026688       0.027239      -0.042965       0.046459      -0.164150      -0.078531       0.001058       0.077473             10.858392       6.609435      -0.790502      -0.070205      18.297886      -1.374058       7.667855          -0.000013
           55              O       5.703490       6.401092       8.293033      -0.687656      43.664439 0.69523550E+03  0.17877990E+05                                 9.930537                            8.280385       0.063204       2.032147                    0.996543      30.348286      83.347689       0.644049       0.369829      -1.127053       0.033296       0.088559      -0.046127       0.105257       0.049368       0.034837       0.006908       0.089075       0.065760      -0.078124       0.000787       0.077337             10.819351       7.813504       1.609490      -1.930199      13.672707      -5.134731      10.971843          -0.000010
           56              O       3.799497       0.784107      10.665606      -0.689053      55.415352 0.73969352E+03  0.19302550E+05                                11.642196                            8.544930       0.077999       2.032138                    0.996049      30.647235      84.563506       0.634084       0.370166      -1.127715       0.075360       0.099643      -0.053804       0.136025      -0.019572       0.036076      -0.024966       0.146395      -0.022660      -0.078547      -0.016237       0.094783             13.828316       7.105182       0.530035      -1.565634       9.958121      -5.822601      24.421645          -0.000012
           57              O       6.572594       6.759374       6.267142      -0.716240      46.028680 0.73019795E+03  0.19019515E+05                                10.332283                            8.501791       0.035593       2.015635                    0.996107      30.985624      85.803641       0.633484       0.371203      -1.125374      -0.045773       0.053834       0.082899       0.108929       0.029050       0.023709       0.014513       0.124639       0.019601      -0.073119      -0.002461       0.075580             11.639210      13.671000      -4.077319      -5.344888      10.412415       2.884602      10.834214          -0.000011
           58              O       2.606924       4.439357       5.585549      -0.589594      37.396024 0.57105035E+03  0.13931091E+05                                 8.837673                            7.414137       0.405731       2.160920                    0.998686      28.404274      75.122035       0.695532       0.360976      -1.137854       0.104798      -0.037927       0.011868       0.112080       0.060435       0.054942      -0.034637      -0.099115       0.004065      -0.114741       0.036066       0.078676              9.660487       9.655696      -0.426273       4.504545       6.625206       0.326800      12.700560          -0.000014
           59              O       5.972555       9.163577       0.298297      -0.614452      43.339856 0.69108254E+03  0.17740495E+05                                 9.937855                            8.314105       0.045897       2.032339                    0.996331      29.848848      81.843358       0.636118       0.375087      -1.123342       0.038399      -0.014301       0.105057       0.112765      -0.011155       0.036546       0.044338      -0.049688      -0.283565      -0.116099       0.032857       0.083242             11.139201      16.971338       2.988439       3.029271       8.966001       0.809041       7.480265          -0.000004
           60              O       4.589910       7.516658      12.393926      -0.694622      43.899229 0.68679916E+03  0.17546725E+05                                 9.853428                            8.137106       0.357089       2.124840                    0.997808      30.132954      81.565764       0.663129       0.361528      -1.137376       0.113485      -0.075724       0.008587       0.136700       0.026688       0.027239       0.042965       0.046459      -0.164152      -0.078532       0.001058       0.077474             10.858386       6.609432       0.790502      -0.070205      18.297876       1.374058       7.667850          -0.000012
           61              O       2.616848       1.506542      13.501679      -0.687656      43.664498 0.69523669E+03  0.17878029E+05                                 9.930546                            8.280393       0.063204       2.032147                    0.996543      30.348307      83.347775       0.644049       0.369829      -1.127053      -0.033296       0.088558       0.046127       0.105257      -0.049368       0.034837      -0.006908       0.089074       0.065758      -0.078123       0.000787       0.077336             10.819362       7.813512      -1.609492      -1.930202      13.672721       5.134736      10.971853          -0.000009
           62              O       4.520841       5.678657      11.129106      -0.689054      55.415378 0.73969400E+03  0.19302566E+05                                11.642199                            8.544933       0.077998       2.032138                    0.996049      30.647245      84.563541       0.634084       0.370166      -1.127715      -0.075360       0.099642       0.053804       0.136024       0.019572       0.036075       0.024967       0.146396      -0.022659      -0.078547      -0.016236       0.094783             13.828319       7.105183      -0.530035      -1.565634       9.958124       5.822603      24.421650          -0.000012
           63              O       3.772452       1.864824       0.997762      -0.716240      46.028707 0.73019843E+03  0.19019532E+05                                10.332290                            8.501796       0.035591       2.015634                    0.996107      30.985627      85.803670       0.633484       0.371203      -1.125373       0.045773       0.053834      -0.082899       0.108929      -0.029050       0.023709      -0.014513       0.124639       0.019599      -0.073118      -0.002462       0.075580             11.639217      13.671009       4.077322      -5.344893      10.412421      -2.884604      10.834222          -0.000011
           64              O       0.166522       9.333907       1.679355      -0.589595      37.396113 0.57105200E+03  0.13931142E+05                                 8.837688                            7.414149       0.405728       2.160919                    0.998686      28.404304      75.122155       0.695532       0.360976      -1.137854      -0.104797      -0.037928      -0.011869       0.112080      -0.060435       0.054942       0.034636      -0.099115       0.004063      -0.114741       0.036066       0.078676              9.660505       9.655715       0.426274       4.504555       6.625216      -0.326801      12.700584          -0.000014
           65              O       1.174401       5.520073       7.563201      -0.614452      43.339849 0.69108242E+03  0.17740490E+05                                 9.937853                            8.314104       0.045896       2.032339                    0.996331      29.848851      81.843359       0.636118       0.375087      -1.123342       0.038399       0.014301       0.105058       0.112766       0.011155       0.036546      -0.044339      -0.049688      -0.283563      -0.116098       0.032857       0.083242             11.139198      16.971332      -2.988439       3.029268       8.966000      -0.809041       7.480263          -0.000005
           66              O       1.816464       7.166992       5.129022      -0.694622      43.899264 0.68679978E+03  0.17546746E+05                                 9.853436                            8.137111       0.357087       2.124839                    0.997808      30.132960      81.565804       0.663129       0.361528      -1.137376       0.113485       0.075724       0.008587       0.136700      -0.026688       0.027239      -0.042965       0.046460      -0.164150      -0.078532       0.001058       0.077474             10.858395       6.609437      -0.790502      -0.070205      18.297892      -1.374060       7.667856          -0.000013
           67              O      -0.156598       3.388008       6.236775      -0.687656      43.664458 0.69523589E+03  0.17878002E+05                                 9.930540                            8.280388       0.063205       2.032147                    0.996543      30.348292      83.347715       0.644049       0.369829      -1.127053      -0.033296      -0.088559       0.046127       0.105257       0.049368       0.034837       0.006908       0.089075       0.065759      -0.078124       0.000788       0.077336             10.819355       7.813507       1.609491      -1.930200      13.672713      -5.134732      10.971845          -0.000010
           68              O       1.747395       9.004993       3.864202      -0.689054      55.415462 0.73969515E+03  0.19302605E+05                                11.642214                            8.544942       0.077996       2.032137                    0.996049      30.647262      84.563626       0.634083       0.370166      -1.127714      -0.075360      -0.099643       0.053804       0.136025      -0.019572       0.036075      -0.024966       0.146395      -0.022658      -0.078547      -0.016236       0.094783             13.828338       7.105192       0.530036      -1.565636       9.958136      -5.822612      24.421686          -0.000011
           69              O      -1.025702       3.029726       8.262666      -0.716240      46.028656 0.73019747E+03  0.19019499E+05                                10.332280                            8.501788       0.035594       2.015635                    0.996107      30.985617      85.803611       0.633484       0.371203      -1.125374       0.045773      -0.053834      -0.082899       0.108929       0.029050       0.023709       0.014513       0.124639       0.019601      -0.073119      -0.002461       0.075580             11.639205      13.670994      -4.077316      -5.344887      10.412409       2.884601      10.834212          -0.000011
           70              O       2.939968       5.349743       8.944259      -0.589594      37.396012 0.57105013E+03  0.13931084E+05                                 8.837670                            7.414135       0.405731       2.160920                    0.998686      28.404272      75.122022       0.695532       0.360976      -1.137854      -0.104798       0.037927      -0.011868       0.112080       0.060435       0.054942      -0.034637      -0.099115       0.004065      -0.114741       0.036066       0.078675              9.660484       9.655692      -0.426272       4.504543       6.625204       0.326800      12.700557          -0.000015
           71              O      -0.425663       0.625523      14.231511      -0.614452      43.339822 0.69108193E+03  0.17740474E+05                                 9.937848                            8.314100       0.045900       2.032340                    0.996331      29.848841      81.843317       0.636119       0.375087      -1.123342      -0.038399       0.014301      -0.105058       0.112766      -0.011155       0.036546       0.044339      -0.049688      -0.283564      -0.116099       0.032857       0.083242             11.139193      16.971324       2.988437       3.029266       8.965995       0.809040       7.480259          -0.000005
           72              O       0.956982       2.272442       2.135882      -0.694622      43.899243 0.68679942E+03  0.17546734E+05                                 9.853432                            8.137108       0.357088       2.124840                    0.997808      30.132955      81.565776       0.663129       0.361528      -1.137376      -0.113485       0.075724      -0.008587       0.136700       0.026688       0.027239       0.042965       0.046459      -0.164150      -0.078532       0.001058       0.077474             10.858389       6.609434       0.790502      -0.070205      18.297882       1.374058       7.667852          -0.000013
           73              O       2.930044       8.282558       1.028129      -0.687656      43.664492 0.69523658E+03  0.17878025E+05                                 9.930545                            8.280392       0.063205       2.032147                    0.996543      30.348304      83.347762       0.644049       0.369829      -1.127053       0.033296      -0.088559      -0.046127       0.105257      -0.049368       0.034837      -0.006908       0.089074       0.065759      -0.078124       0.000788       0.077336             10.819361       7.813512      -1.609492      -1.930202      13.672720       5.134735      10.971851          -0.000010
           74              O       1.026051       4.110443       3.400702      -0.689054      55.415354 0.73969365E+03  0.19302554E+05                                11.642196                            8.544930       0.077999       2.032139                    0.996049      30.647238      84.563513       0.634084       0.370166      -1.127715       0.075360      -0.099643      -0.053804       0.136025       0.019572       0.036075       0.024967       0.146395      -0.022659      -0.078547      -0.016236       0.094783             13.828314       7.105182      -0.530035      -1.565633       9.958122       5.822601      24.421639          -0.000011
           75              O       1.774440       7.924276      13.532046      -0.716240      46.028633 0.73019705E+03  0.19019485E+05                                10.332276                            8.501785       0.035595       2.015635                    0.996107      30.985609      85.803578       0.633484       0.371203      -1.125374      -0.045773      -0.053834       0.082899       0.108929      -0.029050       0.023709      -0.014513       0.124639       0.019600      -0.073118      -0.002462       0.075580             11.639200      13.670988       4.077314      -5.344884      10.412405      -2.884599      10.834208          -0.000011
           76              O       5.380370       0.455193      12.850453      -0.589595      37.396027 0.57105042E+03  0.13931093E+05                                 8.837673                            7.414137       0.405732       2.160921                    0.998686      28.404276      75.122039       0.695532       0.360976      -1.137854       0.104798       0.037927       0.011869       0.112080      -0.060435       0.054942       0.034637      -0.099115       0.004064      -0.114741       0.036066       0.078675              9.660487       9.655695       0.426272       4.504545       6.625205      -0.326800      12.700561          -0.000014

******************************************************
Auxiliary information for the entire system
The total spin magnetic moment of the unit cell is   0.000018
The total net atomic charge of the unit cell is   0.000003
Accuracy of reproducing the electrostatic potential in the unit cell:
  The inner radius (bohr) =    5.0000
  The outer radius (bohr) =   12.0000
  Valid grid points have density less than (e/(bohr^3)) =    0.0001
  The number of valid grid points were=          964
  The rms potential error without charges in kcal/mol is=      3.21888
  The rms potential error with partial charges in kcal/mol is=      1.53365
  The RRMSE value at monopole order=      0.47645
  The rms potential error with partial charges and cloud penetration in kcal/mol is=      1.52563
  The RRMSE value at monopole order with cloud penetration is=      0.47396
  The rms potential error with partial charges and atomic dipoles in kcal/mol is=      0.68735
  The RRMSE value at dipole order=      0.21354
  The rms potential error with partial charges, atomic dipoles and cloud penetration in kcal/mol is=      0.67902
  The RRMSE value at dipole order with cloud penetration=      0.21095

******************************************************
The electron densities and ab initio electrostatic potential were computed in VASP using the PBE functional and
projector augmented wave method. See the main text of the journal article for a description of computational details.
The atomic charges, dipoles, and quadrupoles were computed with the DDEC6 method as described in
(a) T. A. Manz and N. Gabaldon Limas, RSC Adv. 6 (2016) 47771-47801 DOI: 10.1039/c6ra04656h
(b) N. Gabaldon Limas and T. A. Manz, RSC Adv. 8 (2018) 2678-2707 DOI: 10.1039/c7ra11829e.
For each atom in the material, the electron cloud parameters were fit to the spherically averaged atom-in-material
electron density using radial positions for which this density was between 10^-4 and 10^-2 electrons per cubic bohr.
The polarizabilities, dispersion coefficients, and quantum Drude oscillator (QDO) parameters were fit using the MCLF method.
The magnetic structure of the system was optimized in VASP from the default ferromagnetic initial guess using spin polarization.
The atomic spin moments (ASMs) were computed on this optimized magnetic structure using the DDEC6 partition as inputs
to the method of T. A. Manz and D. S. Sholl, J. Chem. Theory Comput. 7 (2011) 4146-4164 DOI: 10.1021/ct200539n.
The RMSE and RRMSE were computed using a uniform grid with Ewald summation.
