# Supplementary material for: A collection of forcefield precursors for metal–organic frameworks
Source: RSC Adv. 2019 Nov 13;9(63):36492–507. doi: 10.1039/c9ra07327b (PMC9075174; doi:10.1039/c9ra07327b)
Supplement: RA-009-C9RA07327B-s4883 [file RA-009-C9RA07327B-s4883.xyz]

   76
jmolscript: load "" {1 1 1} spacegroup "x,y,z" unitcell [{      7.602600     0.000000     0.000000 }, {      0.000000     9.779800     0.000000 }, {     -2.056793     0.000000    14.497122 }]
Yb     5.134203     9.333646     9.254238     1.361113
Yb     3.184507     4.443746    12.491445     1.361109
Yb     0.411604     0.446154     5.242884     1.361115
Yb     2.361300     5.336054     2.005677     1.361111
H      4.989480     3.765223     9.239016     0.137551
H      3.672178     6.828256     7.029654     0.097243
H      5.346563     3.798474     5.237810     0.112128
H      3.329230     8.655123    12.506667     0.137551
H      6.703326     1.938356     0.218907     0.097243
H      5.028940     8.688374     2.010751     0.112128
H      0.556327     6.014577     5.258106     0.137550
H      1.873629     2.951544     7.467468     0.097242
H      0.199244     5.981326     9.259312     0.112128
H      2.216577     1.124677     1.990455     0.137551
H     -1.157519     7.841444    14.278215     0.097242
H      0.516867     1.091426    12.486371     0.112127
C      3.917388     6.240490     9.550704     0.617674
C      4.302906     5.453216     8.344543    -0.069376
C      3.185477     9.467824     6.671576     0.489901
C      4.874016     4.185754     8.418479    -0.080154
C      4.081047     5.994039     7.078945     0.059036
C      5.912447     2.199477     7.261608     0.633368
C      5.269928     3.556913     7.235514    -0.061338
C      5.047158     4.203358     6.019205     0.044469
C      4.401323     1.350590    12.194979     0.617690
C      4.015804     0.563316    13.401140    -0.069380
C      7.190027     4.577924     0.576985     0.489908
C      3.444695     9.075654    13.327204    -0.080151
C      6.294456     1.104139     0.169616     0.059035
C      4.463057     7.089377    -0.013047     0.633369
C      5.105576     8.446813     0.013047    -0.061340
C      5.328346     9.093258     1.229356     0.044473
C      1.628419     3.539310     4.946418     0.617690
C      1.242901     4.326584     6.152579    -0.069383
C      2.360330     0.311976     7.825546     0.489905
C      0.671791     5.594046     6.078643    -0.080148
C      1.464760     3.785761     7.418177     0.059042
C     -0.366640     7.580323     7.235514     0.633370
C      0.275879     6.222887     7.261608    -0.061340
C      0.498649     5.576442     8.477917     0.044476
C      1.144484     8.429210     2.302143     0.617689
C      1.530003     9.216484     1.095982    -0.069380
C     -1.644220     5.201876    13.920137     0.489909
C      2.101112     0.704146     1.169918    -0.080150
C     -0.748649     8.675661    14.327506     0.059038
C      3.139543     2.690423     0.013047     0.633371
C      2.497024     1.332987    -0.013047    -0.061341
C      0.217461     0.686542    13.267766     0.044476
N      4.415209     5.394538     5.929323    -0.190283
N      5.960294     0.504638     1.319238    -0.190287
N      1.130598     4.385262     8.567799    -0.190298
N     -0.414487     9.275162    13.177884    -0.190295
O      3.753769     7.495239     9.391091    -0.578431
O      4.366061     9.145091     6.945571    -0.436646
O      3.779935     5.659570    10.648136    -0.545304
O      5.699699     1.486530     8.273508    -0.551229
O      6.603560     1.865008     6.270005    -0.597790
O      2.608554     9.345577     5.566895    -0.441926
O      4.564941     2.605339    12.354592    -0.578436
O      6.009443     4.255191     0.302990    -0.436646
O      4.538776     0.769670    11.097547    -0.545315
O      2.619012     6.376430    13.472175    -0.551228
O      3.771944     6.754908     0.978556    -0.597792
O      0.164350     4.455677     1.681666    -0.441928
O      1.792038     2.284561     5.106031    -0.578446
O      1.179746     0.634709     7.551551    -0.436648
O      1.765872     4.120230     3.848986    -0.545313
O     -0.153892     8.293270     6.223614    -0.551230
O     -1.057753     7.914792     8.227117    -0.597792
O      2.937253     0.434223     8.930227    -0.441927
O      0.980866     7.174461     2.142530    -0.578438
O     -0.463636     5.524609    14.194132    -0.436646
O      1.007031     9.010130     3.399575    -0.545317
O      2.926795     3.403370     1.024947    -0.551232
O      1.773863     3.024892    13.518566    -0.597792
O      5.381457     5.324123    12.815456    -0.441928

The following XYZ coordinates are in angstroms. Other properties are in atomic units.
The sperically averaged electron density of each atom fit to a function of the form exp(a - br)
eigen_1, eigen_2 and eigen_3 are the three eigenvalues of traceless quadrupole moment tensor
  atom number  atomic symbol              X              Y              Z     net charge C6 coefficient C8 coefficient C10 coefficient fluctuating dipole atomic polarizability isotropic forcefield polarizability              a              b squared Pearson coefficient          <r^3>          <r^4>         wp_QDO          m_QDO          q_QDO       dipole_x       dipole_y       dipole_z         dipole            Qxy            Qxz            Qyz     Q(x^2-y^2)  Q(3z^2 - R^2)        eigen_1        eigen_2        eigen_3 static polarizability      alpha(xx)      alpha(xy)      alpha(xz)      alpha(yy)      alpha(yz)      alpha(zz) atomic spin moment
            1             Yb       5.134203       9.333646       9.254238       1.361113     180.264729 0.42181572E+04  0.15823663E+06                                22.975443                           19.340937       0.086768       1.792420                    0.999388      78.867130     206.036013       0.490974       0.332555      -1.245171       0.049867      -0.003216       0.041361       0.064868       0.010600       0.098641      -0.043368       0.117075      -0.089678      -0.115170      -0.019043       0.134214             25.760537      21.664469      -2.015771      -2.441153      29.170043       3.275587      26.447097           0.006741
            2             Yb       3.184507       4.443746      12.491445       1.361109     180.265707 0.42181864E+04  0.15823801E+06                                22.975541                           19.341013       0.086771       1.792420                    0.999388      78.867308     206.036754       0.490972       0.332555      -1.245170      -0.049871      -0.003214      -0.041369       0.064875      -0.010604       0.098632       0.043379       0.117076      -0.089689      -0.115176      -0.019031       0.134207             25.760655      21.664562       2.015821      -2.441173      29.170146      -3.275650      26.447256           0.006742
            3             Yb       0.411604       0.446154       5.242884       1.361115     180.265441 0.42181783E+04  0.15823764E+06                                22.975514                           19.341000       0.086755       1.792416                    0.999388      78.867253     206.036585       0.490972       0.332556      -1.245170      -0.049870       0.003215      -0.041365       0.064872       0.010601       0.098641      -0.043374       0.117071      -0.089684      -0.115175      -0.019037       0.134212             25.760613      21.664529      -2.015791      -2.441158      29.170102       3.275625      26.447209           0.006753
            4             Yb       2.361300       5.336054       2.005677       1.361111     180.265753 0.42181879E+04  0.15823809E+06                                22.975541                           19.341020       0.086765       1.792418                    0.999388      78.867346     206.036897       0.490972       0.332555      -1.245170       0.049874       0.003214       0.041367       0.064876      -0.010602       0.098639       0.043377       0.117074      -0.089687      -0.115177      -0.019035       0.134212             25.760647      21.664567       2.015806      -2.441164      29.170152      -3.275617      26.447222           0.006749
            5              H       4.989480       3.765223       9.239016       0.137551       0.978639 0.73638919E+01  0.71731443E+02                                 1.709724                            1.653520      -1.186573       2.338798                    0.995957       3.560751      10.357500       0.451608       1.392332      -0.685231       0.006104      -0.018899       0.035332       0.040532       0.000842       0.006446      -0.005494       0.002314       0.016685      -0.008704      -0.001984       0.010689              1.714364       1.409779      -0.093164       0.043072       1.664110      -0.300213       2.069202           0.001239
            6              H       3.672178       6.828256       7.029654       0.097243       1.017422 0.73806521E+01  0.72331813E+02                                 1.777437                            1.668031      -1.291268       2.262297                    0.993708       3.922205      11.650710       0.442106       1.413659      -0.678893      -0.018203       0.040659      -0.006086       0.044962      -0.013032       0.000910      -0.006645      -0.003367       0.001712      -0.014417      -0.000667       0.015083              1.831335       1.642353      -0.425545       0.044885       2.401812      -0.053169       1.449839           0.002097
            7              H       5.346563       3.798474       5.237810       0.112128       1.064171 0.78492269E+01  0.76549669E+02                                 1.717340                            1.637370      -0.888961       2.465888                    0.999189       3.375257       9.360972       0.490334       1.280849      -0.710091       0.014575      -0.017310      -0.042645       0.048277      -0.000009      -0.005623       0.002751      -0.004943       0.047569      -0.011603      -0.005726       0.017329              1.733881       1.554011      -0.174986      -0.236817       1.590519       0.319041       2.057113           0.001543
            8              H       3.329230       8.655123      12.506667       0.137551       0.978642 0.73639239E+01  0.71731850E+02                                 1.709729                            1.653525      -1.186590       2.338789                    0.995957       3.560761      10.357544       0.451606       1.392334      -0.685231      -0.006105      -0.018900      -0.035332       0.040532      -0.000842       0.006446       0.005495       0.002315       0.016684      -0.008705      -0.001984       0.010689              1.714369       1.409782       0.093165       0.043073       1.664115       0.300215       2.069209           0.001240
            9              H       6.703326       1.938356       0.218907       0.097243       1.017436 0.73807900E+01  0.72333546E+02                                 1.777457                            1.668048      -1.291299       2.262281                    0.993707       3.922252      11.650904       0.442103       1.413662      -0.678892       0.018203       0.040659       0.006088       0.044962       0.013032       0.000911       0.006646      -0.003367       0.001709      -0.014417      -0.000668       0.015085              1.831356       1.642371       0.425553       0.044886       2.401843       0.053170       1.449854           0.002095
           10              H       5.028940       8.688374       2.010751       0.112128       1.064172 0.78492371E+01  0.76549797E+02                                 1.717342                            1.637371      -0.888963       2.465887                    0.999189       3.375258       9.360978       0.490333       1.280850      -0.710091      -0.014574      -0.017310       0.042645       0.048277       0.000009      -0.005623      -0.002751      -0.004943       0.047569      -0.011603      -0.005726       0.017329              1.733883       1.554013       0.174987      -0.236818       1.590521      -0.319042       2.057115           0.001547
           11              H       0.556327       6.014577       5.258106       0.137550       0.978653 0.73640302E+01  0.71733135E+02                                 1.709740                            1.653535      -1.186591       2.338787                    0.995956       3.560786      10.357630       0.451606       1.392330      -0.685232      -0.006104       0.018899      -0.035332       0.040531       0.000843       0.006446      -0.005494       0.002316       0.016684      -0.008706      -0.001983       0.010689              1.714380       1.409790      -0.093165       0.043073       1.664126      -0.300217       2.069223           0.001240
           12              H       1.873629       2.951544       7.467468       0.097242       1.017431 0.73807395E+01  0.72332908E+02                                 1.777449                            1.668042      -1.291284       2.262288                    0.993707       3.922237      11.650837       0.442104       1.413661      -0.678892       0.018203      -0.040659       0.006087       0.044962      -0.013032       0.000910      -0.006646      -0.003367       0.001708      -0.014416      -0.000668       0.015084              1.831347       1.642364      -0.425548       0.044885       2.401829      -0.053169       1.449849           0.002099
           13              H       0.199244       5.981326       9.259312       0.112128       1.064172 0.78492510E+01  0.76550031E+02                                 1.717348                            1.637377      -0.888959       2.465890                    0.999189       3.375271       9.361046       0.490330       1.280857      -0.710089      -0.014575       0.017310       0.042645       0.048277      -0.000008      -0.005623       0.002751      -0.004942       0.047570      -0.011603      -0.005726       0.017329              1.733889       1.554019      -0.174987      -0.236818       1.590527       0.319042       2.057122           0.001543
           14              H       2.216577       1.124677       1.990455       0.137551       0.978648 0.73639866E+01  0.71732622E+02                                 1.709737                            1.653532      -1.186597       2.338785                    0.995956       3.560777      10.357606       0.451605       1.392334      -0.685231       0.006105       0.018900       0.035332       0.040531      -0.000842       0.006446       0.005495       0.002315       0.016684      -0.008706      -0.001983       0.010689              1.714377       1.409788       0.093165       0.043073       1.664123       0.300216       2.069219           0.001242
           15              H      -1.157519       7.841444      14.278215       0.097242       1.017437 0.73807953E+01  0.72333617E+02                                 1.777458                            1.668049      -1.291301       2.262280                    0.993707       3.922255      11.650917       0.442103       1.413663      -0.678892      -0.018203      -0.040659      -0.006088       0.044962       0.013032       0.000911       0.006646      -0.003367       0.001708      -0.014417      -0.000668       0.015085              1.831357       1.642372       0.425553       0.044886       2.401844       0.053170       1.449855           0.002094
           16              H       0.516867       1.091426      12.486371       0.112127       1.064172 0.78492378E+01  0.76549815E+02                                 1.717343                            1.637372      -0.888964       2.465887                    0.999189       3.375260       9.360988       0.490333       1.280851      -0.710091       0.014574       0.017310      -0.042645       0.048277       0.000009      -0.005623      -0.002751      -0.004943       0.047570      -0.011603      -0.005726       0.017329              1.733884       1.554014       0.174987      -0.236819       1.590522      -0.319043       2.057117           0.001546
           17              C       3.917388       6.240490       9.550704       0.617674      23.915807 0.24988639E+03  0.51817188E+04                                 7.635474                            5.638843      -0.195659       1.994972                    0.999005      22.282100      62.750079       0.619022       0.477165      -1.015396      -0.014419       0.039638       0.054689       0.069065      -0.005048       0.043364       0.002948       0.147103      -0.116911      -0.057466      -0.048641       0.106106              8.749818       4.656279      -0.640277      -1.413618       9.923075      -0.192387      11.670100          -0.001544
           18              C       4.302906       5.453216       8.344543      -0.069376      34.973867 0.49139228E+03  0.11883603E+05                                 9.354368                            7.454213      -0.154782       1.951341                    0.998756      28.459450      82.340382       0.597282       0.424040      -1.061901       0.021401      -0.026241      -0.017705       0.038211       0.009640       0.008267      -0.019477      -0.005534      -0.036636      -0.028426       0.006858       0.021568             10.529780       6.878268      -3.291991      -1.180664      12.119039       2.438017      12.592033           0.023026
           19              C       3.185477       9.467824       6.671576       0.489901      23.277881 0.27813362E+03  0.58961353E+04                                 7.392174                            5.887140       0.206975       2.122227                    0.999439      23.055633      64.646736       0.618309       0.467290      -1.025536       0.054264      -0.034498      -0.072978       0.097265       0.057457      -0.037369      -0.044273      -0.159209      -0.155857      -0.090968      -0.048391       0.139360              8.191156      10.604758      -2.070930       2.230945       5.623835       0.412562       8.344874           0.060203
           20              C       4.874016       4.185754       8.418479      -0.080154      30.285353 0.44617003E+03  0.10646777E+05                                 8.700104                            7.259319      -0.177570       1.927034                    0.998920      29.658318      88.291473       0.579516       0.442917      -1.039142      -0.000842       0.002492      -0.009879       0.010224       0.045639       0.019176      -0.006285       0.063438      -0.071743      -0.051638      -0.018059       0.069697              9.443626       6.822273      -3.502355      -1.295102      11.959251       1.535490       9.549353          -0.001176
           21              C       4.081047       5.994039       7.078945       0.059036      26.094620 0.39567771E+03  0.92048087E+04                                 8.048013                            6.973243      -0.401359       1.877519                    0.997387      28.243150      84.271382       0.571312       0.460850      -1.024167       0.023608      -0.015621      -0.020520       0.034964       0.028868       0.002536      -0.011406       0.033242      -0.220589      -0.075194       0.005031       0.070163              8.476890       6.258520      -2.388142      -0.254916       9.647498       0.742441       9.524650           0.010228
           22              C       5.912447       2.199477       7.261608       0.633368      22.367131 0.24491611E+03  0.50680954E+04                                 7.437035                            5.651750      -0.215357       1.998267                    0.998907      22.167102      62.963390       0.605200       0.489080      -1.006191       0.036245      -0.061388       0.004148       0.071410       0.039870       0.060347       0.030071       0.087339      -0.028979      -0.057783      -0.045999       0.103782              8.501799       7.399884      -2.434852      -2.342036      10.784908      -0.771700       7.320604          -0.000401
           23              C       5.269928       3.556913       7.235514      -0.061338      34.680126 0.47880097E+03  0.11472392E+05                                 9.276925                            7.323582       0.036740       2.016503                    0.999242      27.915797      79.670589       0.608533       0.420072      -1.067351      -0.016901       0.033054       0.016877       0.040780       0.019470      -0.009209      -0.002619       0.027683       0.024078      -0.028007       0.002942       0.025065             10.621431       7.830241      -4.906426      -0.887994      14.666741       0.693141       9.367311           0.025493
           24              C       5.047158       4.203358       6.019205       0.044469      25.447647 0.37805373E+03  0.86263503E+04                                 7.658608                            6.634604      -0.025303       1.994003                    0.999144      27.407272      78.914199       0.614787       0.436624      -1.046372      -0.017738       0.027801       0.001795       0.033026       0.052027      -0.013256       0.034043       0.058777      -0.017360      -0.075579       0.012372       0.063208              8.015207       6.549481      -2.921738      -0.305411       9.206100       0.018850       8.290039           0.009801
           25              C       4.401323       1.350590      12.194979       0.617690      23.916115 0.24989001E+03  0.51818131E+04                                 7.635539                            5.638889      -0.195618       1.994978                    0.999005      22.282282      62.750726       0.619019       0.477166      -1.015396       0.014420       0.039637      -0.054695       0.069069       0.005040       0.043373      -0.002946       0.147132      -0.116950      -0.057472      -0.048657       0.106130              8.749892       4.656313       0.640282      -1.413634       9.923157       0.192386      11.670206          -0.001530
           26              C       4.015804       0.563316      13.401140      -0.069380      34.974079 0.49139575E+03  0.11883699E+05                                 9.354362                            7.454208      -0.154780       1.951341                    0.998756      28.459568      82.340564       0.597287       0.424036      -1.061904      -0.021400      -0.026245       0.017706       0.038213      -0.009638       0.008269       0.019474      -0.005523      -0.036637      -0.028425       0.006864       0.021561             10.529769       6.878260       3.291988      -1.180658      12.119027      -2.438001      12.592018           0.023029
           27              C       7.190027       4.577924       0.576985       0.489908      23.277930 0.27813426E+03  0.58961551E+04                                 7.392197                            5.887156       0.206962       2.122221                    0.999439      23.055681      64.647006       0.618306       0.467292      -1.025535      -0.054271      -0.034500       0.072981       0.097271      -0.057462      -0.037367       0.044275      -0.159216      -0.155871      -0.090969      -0.048398       0.139367              8.191183      10.604790       2.070937       2.230954       5.623855      -0.412567       8.344904           0.060216
           28              C       3.444695       9.075654      13.327204      -0.080151      30.285341 0.44616968E+03  0.10646768E+05                                 8.700104                            7.259318      -0.177584       1.927029                    0.998920      29.658323      88.291520       0.579516       0.442918      -1.039142       0.000840       0.002492       0.009881       0.010225      -0.045640       0.019178       0.006286       0.063435      -0.071755      -0.051640      -0.018059       0.069699              9.443624       6.822269       3.502355      -1.295093      11.959254      -1.535477       9.549349          -0.001175
           29              C       6.294456       1.104139       0.169616       0.059035      26.094870 0.39568220E+03  0.92049419E+04                                 8.048061                            6.973279      -0.401384       1.877508                    0.997387      28.243379      84.272271       0.571311       0.460849      -1.024167      -0.023605      -0.015624       0.020525       0.034965      -0.028867       0.002534       0.011411       0.033244      -0.220595      -0.075197       0.005033       0.070164              8.476944       6.258559       2.388166      -0.254917       9.647568      -0.742443       9.524704           0.010224
           30              C       4.463057       7.089377      -0.013047       0.633369      22.367048 0.24491502E+03  0.50680671E+04                                 7.437020                            5.651740      -0.215350       1.998270                    0.998907      22.167038      62.963170       0.605200       0.489080      -1.006190      -0.036244      -0.061389      -0.004150       0.071411      -0.039870       0.060347      -0.030072       0.087340      -0.028980      -0.057784      -0.045999       0.103782              8.501781       7.399867       2.434845      -2.342031      10.784884       0.771699       7.320591          -0.000400
           31              C       5.105576       8.446813       0.013047      -0.061340      34.680162 0.47880161E+03  0.11472412E+05                                 9.276933                            7.323588       0.036733       2.016501                    0.999242      27.915814      79.670666       0.608532       0.420072      -1.067351       0.016901       0.033054      -0.016878       0.040781      -0.019473      -0.009209       0.002619       0.027682       0.024079      -0.028009       0.002942       0.025066             10.621439       7.830246       4.906431      -0.887992      14.666755      -0.693138       9.367315           0.025493
           32              C       5.328346       9.093258       1.229356       0.044473      25.447614 0.37805291E+03  0.86263276E+04                                 7.658602                            6.634596      -0.025311       1.994001                    0.999144      27.407254      78.914145       0.614788       0.436624      -1.046372       0.017738       0.027801      -0.001794       0.033027      -0.052027      -0.013255      -0.034045       0.058779      -0.017361      -0.075581       0.012372       0.063209              8.015201       6.549476       2.921738      -0.305415       9.206099      -0.018854       8.290030           0.009802
           33              C       1.628419       3.539310       4.946418       0.617690      23.916013 0.24988869E+03  0.51817783E+04                                 7.635515                            5.638870      -0.195630       1.994976                    0.999005      22.282222      62.750491       0.619020       0.477165      -1.015396       0.014420      -0.039642      -0.054692       0.069070      -0.005040       0.043373       0.002946       0.147130      -0.116942      -0.057471      -0.048656       0.106127              8.749865       4.656299      -0.640282      -1.413628       9.923124      -0.192383      11.670173          -0.001528
           34              C       1.242901       4.326584       6.152579      -0.069383      34.973994 0.49139409E+03  0.11883648E+05                                 9.354345                            7.454192      -0.154781       1.951342                    0.998756      28.459516      82.340363       0.597288       0.424036      -1.061904      -0.021400       0.026245       0.017706       0.038213       0.009640       0.008268      -0.019474      -0.005522      -0.036656      -0.028428       0.006864       0.021564             10.529752       6.878246      -3.291982      -1.180655      12.119006       2.437999      12.592003           0.023026
           35              C       2.360330       0.311976       7.825546       0.489905      23.277874 0.27813353E+03  0.58961332E+04                                 7.392173                            5.887139       0.206974       2.122226                    0.999439      23.055635      64.646754       0.618309       0.467290      -1.025536      -0.054265       0.034497       0.072977       0.097265       0.057457      -0.037368      -0.044272      -0.159211      -0.155860      -0.090968      -0.048392       0.139360              8.191155      10.604756      -2.070930       2.230945       5.623836       0.412561       8.344873           0.060203
           36              C       0.671791       5.594046       6.078643      -0.080148      30.285409 0.44617078E+03  0.10646807E+05                                 8.700139                            7.259344      -0.177600       1.927023                    0.998920      29.658380      88.291904       0.579513       0.442920      -1.039140       0.000840      -0.002494       0.009881       0.010226       0.045643       0.019178      -0.006285       0.063445      -0.071758      -0.051643      -0.018062       0.069705              9.443664       6.822293      -3.502370      -1.295104      11.959300       1.535486       9.549400          -0.001175
           37              C       1.464760       3.785761       7.418177       0.059042      26.094955 0.39568395E+03  0.92050013E+04                                 8.048115                            6.973325      -0.401417       1.877496                    0.997387      28.243482      84.272919       0.571305       0.460853      -1.024163      -0.023605       0.015625       0.020526       0.034966       0.028870       0.002533      -0.011407       0.033248      -0.220614      -0.075202       0.005032       0.070170              8.477000       6.258597      -2.388178      -0.254921       9.647629       0.742457       9.524775           0.010230
           38              C      -0.366640       7.580323       7.235514       0.633370      22.367246 0.24491748E+03  0.50681305E+04                                 7.437057                            5.651765      -0.215351       1.998266                    0.998907      22.167167      62.963595       0.605199       0.489080      -1.006191      -0.036244       0.061390      -0.004150       0.071412       0.039874       0.060351       0.030071       0.087345      -0.028980      -0.057786      -0.046003       0.103788              8.501824       7.399903      -2.434864      -2.342041      10.784948      -0.771703       7.320622          -0.000400
           39              C       0.275879       6.222887       7.261608      -0.061340      34.680087 0.47879999E+03  0.11472360E+05                                 9.276900                            7.323561       0.036738       2.016505                    0.999242      27.915778      79.670429       0.608535       0.420070      -1.067352       0.016901      -0.033053      -0.016879       0.040781       0.019473      -0.009206      -0.002614       0.027690       0.024072      -0.028010       0.002945       0.025065             10.621401       7.830214      -4.906409      -0.887989      14.666693       0.693135       9.367296           0.025492
           40              C       0.498649       5.576442       8.477917       0.044476      25.447869 0.37805772E+03  0.86264753E+04                                 7.658693                            6.634671      -0.025377       1.993977                    0.999144      27.407461      78.915225       0.614779       0.436628      -1.046368       0.017741      -0.027803      -0.001793       0.033029       0.052033      -0.013259       0.034047       0.058780      -0.017374      -0.075587       0.012372       0.063216              8.015298       6.549555      -2.921781      -0.305413       9.206215       0.018851       8.290125           0.009800
           41              C       1.144484       8.429210       2.302143       0.617689      23.916230 0.24989128E+03  0.51818469E+04                                 7.635564                            5.638904      -0.195626       1.994973                    0.999005      22.282363      62.751027       0.619018       0.477166      -1.015395      -0.014420      -0.039635       0.054696       0.069069       0.005039       0.043374      -0.002946       0.147138      -0.116954      -0.057473      -0.048660       0.106133              8.749922       4.656326       0.640285      -1.413640       9.923190       0.192384      11.670249          -0.001531
           42              C       1.530003       9.216484       1.095982      -0.069380      34.974086 0.49139552E+03  0.11883690E+05                                 9.354354                            7.454198      -0.154781       1.951341                    0.998756      28.459563      82.340489       0.597288       0.424035      -1.061905       0.021400       0.026245      -0.017706       0.038213      -0.009639       0.008270       0.019473      -0.005520      -0.036643      -0.028426       0.006866       0.021561             10.529761       6.878253       3.291988      -1.180658      12.119022      -2.438001      12.592010           0.023026
           43              C      -1.644220       5.201876      13.920137       0.489909      23.277901 0.27813389E+03  0.58961446E+04                                 7.392189                            5.887151       0.206967       2.122223                    0.999439      23.055657      64.646898       0.618307       0.467291      -1.025535       0.054271       0.034501      -0.072980       0.097272      -0.057461      -0.037367       0.044275      -0.159216      -0.155869      -0.090969      -0.048397       0.139366              8.191173      10.604775       2.070933       2.230950       5.623848      -0.412567       8.344895           0.060216
           44              C       2.101112       0.704146       1.169918      -0.080150      30.285409 0.44617074E+03  0.10646800E+05                                 8.700117                            7.259326      -0.177584       1.927028                    0.998920      29.658377      88.291733       0.579516       0.442917      -1.039142      -0.000839      -0.002493      -0.009881       0.010226      -0.045641       0.019178       0.006286       0.063436      -0.071756      -0.051640      -0.018060       0.069700              9.443640       6.822277       3.502362      -1.295096      11.959276      -1.535480       9.549366          -0.001173
           45              C      -0.748649       8.675661      14.327506       0.059038      26.094891 0.39568250E+03  0.92049533E+04                                 8.048075                            6.973289      -0.401398       1.877503                    0.997387      28.243410      84.272461       0.571310       0.460850      -1.024166       0.023605       0.015624      -0.020526       0.034966      -0.028868       0.002533       0.011411       0.033246      -0.220601      -0.075199       0.005032       0.070166              8.476959       6.258569       2.388170      -0.254918       9.647584      -0.742446       9.524723           0.010223
           46              C       3.139543       2.690423       0.013047       0.633371      22.367121 0.24491589E+03  0.50680897E+04                                 7.437034                            5.651749      -0.215351       1.998269                    0.998907      22.167091      62.963351       0.605200       0.489080      -1.006190       0.036243       0.061390       0.004150       0.071411      -0.039872       0.060349      -0.030072       0.087342      -0.028980      -0.057785      -0.046000       0.103785              8.501798       7.399882       2.434853      -2.342036      10.784910       0.771698       7.320602          -0.000401
           47              C       2.497024       1.332987      -0.013047      -0.061341      34.680206 0.47880208E+03  0.11472426E+05                                 9.276937                            7.323589       0.036729       2.016500                    0.999242      27.915834      79.670724       0.608532       0.420071      -1.067351      -0.016900      -0.033054       0.016879       0.040781      -0.019473      -0.009208       0.002618       0.027685       0.024076      -0.028010       0.002943       0.025066             10.621446       7.830250       4.906436      -0.887994      14.666768      -0.693140       9.367322           0.025492
           48              C       0.217461       0.686542      13.267766       0.044476      25.447611 0.37805274E+03  0.86263248E+04                                 7.658610                            6.634601      -0.025327       1.993996                    0.999144      27.407257      78.914224       0.614786       0.436625      -1.046371      -0.017739      -0.027802       0.001794       0.033028      -0.052029      -0.013256      -0.034045       0.058779      -0.017366      -0.075583       0.012371       0.063211              8.015210       6.549482       2.921743      -0.305415       9.206111      -0.018854       8.290038           0.009802
           49              N       4.415209       5.394538       5.929323      -0.190283      29.045189 0.45298930E+03  0.10522672E+05                                 7.700942                            6.769797       0.547399       2.191704                    0.999782      27.038392      71.842657       0.694982       0.379398      -1.113803       0.042976      -0.089067       0.195411       0.219010      -0.018943      -0.054111       0.129097      -0.016699      -0.379068      -0.196605       0.043469       0.153136              8.032871       6.818160      -2.712933      -0.710398       9.420694       1.675356       7.859759           0.121679
           50              N       5.960294       0.504638       1.319238      -0.190287      29.045443 0.45299414E+03  0.10522812E+05                                 7.700981                            6.769827       0.547400       2.191702                    0.999782      27.038558      71.843203       0.694981       0.379397      -1.113804      -0.042979      -0.089070      -0.195424       0.219023       0.018940      -0.054115      -0.129104      -0.016694      -0.379109      -0.196622       0.043480       0.153142              8.032912       6.818191       2.712949      -0.710403       9.420747      -1.675368       7.859797           0.121677
           51              N       1.130598       4.385262       8.567799      -0.190298      29.045962 0.45300409E+03  0.10523084E+05                                 7.700976                            6.769819       0.547420       2.191703                    0.999782      27.039099      71.844381       0.694995       0.379388      -1.113813      -0.042992       0.089091      -0.195468       0.219074      -0.018937      -0.054129       0.129129      -0.016693      -0.379185      -0.196663       0.043495       0.153168              8.032908       6.818188      -2.712951      -0.710403       9.420744       1.675369       7.859792           0.121676
           52              N      -0.414487       9.275162      13.177884      -0.190295      29.045711 0.45299935E+03  0.10522960E+05                                 7.701003                            6.769845       0.547404       2.191701                    0.999782      27.038772      71.843772       0.694984       0.379395      -1.113806       0.042984       0.089076       0.195438       0.219039       0.018938      -0.054121      -0.129112      -0.016693      -0.379142      -0.196638       0.043487       0.153150              8.032936       6.818211       2.712959      -0.710405       9.420776      -1.675373       7.859821           0.121671
           53              O       3.753769       7.495239       9.391091      -0.578431      37.900484 0.57006598E+03  0.13885249E+05                                 8.903920                            7.384485       0.467423       2.194498                    0.997782      27.930298      73.536285       0.701021       0.358713      -1.140944      -0.042763      -0.049330       0.006683       0.065626      -0.007355       0.023858      -0.027182       0.004585      -0.134180      -0.059474       0.015079       0.044395              9.788236       5.995700      -0.506825      -0.093544      16.484859      -1.106255       6.884150           0.097552
           54              O       4.366061       9.145091       6.945571      -0.436646      34.688936 0.52374217E+03  0.12517555E+05                                 8.543121                            7.204792       0.192222       2.134966                    0.996325      26.444664      69.476304       0.689521       0.371669      -1.128331      -0.012498      -0.010440      -0.068071       0.069992      -0.003023       0.010685      -0.018237       0.002591      -0.135011      -0.050933       0.019906       0.031027              9.513127      14.332906      -2.510137       2.561845       7.681663      -0.693134       6.524811           0.192263
           55              O       3.779935       5.659570      10.648136      -0.545304      43.619805 0.55786691E+03  0.13491500E+05                                 9.773247                            7.280615       0.481674       2.213481                    0.996653      27.183180      70.913051       0.710787       0.356317      -1.144833       0.040202       0.060019      -0.030220       0.078305       0.003091       0.013939      -0.030226       0.077728      -0.023057      -0.055591       0.008970       0.046620             11.506825       6.108296       0.561812      -1.526368       8.443478      -4.868813      19.968703           0.105526
           56              O       5.699699       1.486530       8.273508      -0.551229      36.976678 0.55708630E+03  0.13516869E+05                                 8.817165                            7.345011       0.246741       2.133227                    0.996221      27.576207      72.915596       0.695118       0.363156      -1.135277       0.027455       0.042450      -0.036797       0.062529       0.018127       0.013274      -0.010546       0.026761       0.053833      -0.035983       0.009900       0.026083              9.602204       6.904902       1.499130      -1.699288      12.201666      -4.583715       9.700045           0.119471
           57              O       6.603560       1.865008       6.270005      -0.597790      38.262002 0.57054500E+03  0.13907876E+05                                 8.985827                            7.385048       0.309675       2.147869                    0.996002      27.943340      73.738802       0.700950       0.358466      -1.140480      -0.022923       0.013915       0.053595       0.059930       0.022817       0.001876       0.030179       0.087340       0.069202      -0.069844       0.025844       0.044000             10.103060      11.879214      -3.487044      -4.678564       8.955252       2.523170       9.474714           0.050537
           58              O       2.608554       9.345577       5.566895      -0.441926      31.226835 0.45980968E+03  0.10613545E+05                                 7.820167                            6.634946       0.421489       2.208194                    0.998635      25.916002      66.418674       0.739087       0.359028      -1.140718       0.061603      -0.017250      -0.006148       0.064267       0.028509       0.034141      -0.015403      -0.046152       0.041625      -0.062079       0.029557       0.032522              8.492318       8.497253      -0.435270       3.858684       5.869947       0.170270      11.109755           0.162006
           59              O       4.564941       2.605339      12.354592      -0.578436      37.900679 0.57007015E+03  0.13885334E+05                                 8.903784                            7.384380       0.467496       2.194520                    0.997782      27.930825      73.536914       0.701047       0.358700      -1.140958       0.042766      -0.049318      -0.006685       0.065619       0.007355       0.023898       0.027176       0.004592      -0.134425      -0.059553       0.015117       0.044437              9.788078       5.995614       0.506818      -0.093541      16.484580       1.106221       6.884042           0.097545
           60              O       6.009443       4.255191       0.302990      -0.436646      34.689136 0.52374594E+03  0.12517655E+05                                 8.543100                            7.204773       0.192216       2.134964                    0.996325      26.444867      69.476635       0.689529       0.371665      -1.128336       0.012501      -0.010436       0.068068       0.069989       0.003021       0.010696       0.018243       0.002596      -0.135080      -0.050960       0.019919       0.031041              9.513103      14.332868       2.510128       2.561838       7.681647       0.693129       6.524794           0.192285
           61              O       4.538776       0.769670      11.097547      -0.545315      43.620118 0.55787329E+03  0.13491656E+05                                 9.773142                            7.280546       0.481716       2.213496                    0.996653      27.183594      70.913501       0.710809       0.356306      -1.144845      -0.040199       0.060019       0.030216       0.078303      -0.003114       0.013948       0.030261       0.077840      -0.022989      -0.055667       0.009000       0.046666             11.506689       6.108237      -0.561804      -1.526348       8.443379       4.868743      19.968451           0.105499
           62              O       2.619012       6.376430      13.472175      -0.551228      36.976501 0.55708304E+03  0.13516772E+05                                 8.817149                            7.345000       0.246712       2.133221                    0.996221      27.576091      72.915277       0.695117       0.363157      -1.135276      -0.027454       0.042451       0.036798       0.062529      -0.018125       0.013272       0.010546       0.026757       0.053833      -0.035980       0.009899       0.026081              9.602186       6.904889      -1.499124      -1.699283      12.201638       4.583706       9.700031           0.119457
           63              O       3.771944       6.754908       0.978556      -0.597792      38.261995 0.57054504E+03  0.13907875E+05                                 8.985818                            7.385041       0.309684       2.147871                    0.996002      27.943359      73.738805       0.700952       0.358465      -1.140481       0.022922       0.013913      -0.053594       0.059927      -0.022819       0.001877      -0.030181       0.087347       0.069208      -0.069850       0.025846       0.044004             10.103050      11.879200       3.487041      -4.678558       8.955246      -2.523168       9.474702           0.050535
           64              O       0.164350       4.455677       1.681666      -0.441928      31.227019 0.45981291E+03  0.10613638E+05                                 7.820193                            6.634966       0.421471       2.208187                    0.998635      25.916094      66.418967       0.739087       0.359027      -1.140719      -0.061602      -0.017250       0.006146       0.064267      -0.028512       0.034143       0.015406      -0.046163       0.041619      -0.062085       0.029565       0.032521              8.492349       8.497283       0.435270       3.858702       5.869966      -0.170272      11.109798           0.161998
           65              O       1.792038       2.284561       5.106031      -0.578446      37.901008 0.57007609E+03  0.13885524E+05                                 8.903866                            7.384444       0.467447       2.194504                    0.997782      27.930868      73.537295       0.701040       0.358702      -1.140955       0.042763       0.049323      -0.006684       0.065621      -0.007355       0.023897      -0.027179       0.004583      -0.134398      -0.059547       0.015112       0.044435              9.788171       5.995665      -0.506826      -0.093544      16.484741      -1.106234       6.884108           0.097516
           66              O       1.179746       0.634709       7.551551      -0.436648      34.689140 0.52374613E+03  0.12517671E+05                                 8.543142                            7.204809       0.192214       2.134963                    0.996325      26.444780      69.476626       0.689522       0.371668      -1.128332       0.012496       0.010441       0.068072       0.069993      -0.003025       0.010688      -0.018235       0.002593      -0.135035      -0.050940       0.019908       0.031032              9.513151      14.332940      -2.510143       2.561853       7.681686      -0.693135       6.524827           0.192261
           67              O       1.765872       4.120230       3.848986      -0.545313      43.620096 0.55787251E+03  0.13491638E+05                                 9.773163                            7.280558       0.481718       2.213494                    0.996653      27.183538      70.913457       0.710806       0.356308      -1.144843      -0.040199      -0.060019       0.030214       0.078301       0.003113       0.013949      -0.030254       0.077822      -0.023016      -0.055654       0.008992       0.046662             11.506718       6.108247       0.561804      -1.526352       8.443400      -4.868758      19.968508           0.105506
           68              O      -0.153892       8.293270       6.223614      -0.551230      36.976760 0.55708795E+03  0.13516901E+05                                 8.817108                            7.344967       0.246765       2.133234                    0.996221      27.576411      72.915810       0.695129       0.363151      -1.135283      -0.027457      -0.042448       0.036798       0.062529       0.018149       0.013288      -0.010561       0.026773       0.053860      -0.036017       0.009915       0.026102              9.602139       6.904855       1.499116      -1.699272      12.201578      -4.583680       9.699984           0.119477
           69              O      -1.057753       7.914792       8.227117      -0.597792      38.262059 0.57054591E+03  0.13907900E+05                                 8.985820                            7.385042       0.309674       2.147868                    0.996002      27.943393      73.738882       0.700952       0.358465      -1.140482       0.022921      -0.013914      -0.053595       0.059928       0.022819       0.001880       0.030188       0.087357       0.069197      -0.069856       0.025845       0.044011             10.103053      11.879206      -3.487047      -4.678558       8.955251       2.523169       9.474701           0.050533
           70              O       2.937253       0.434223       8.930227      -0.441927      31.226834 0.45980955E+03  0.10613542E+05                                 7.820170                            6.634948       0.421487       2.208194                    0.998635      25.915987      66.418648       0.739087       0.359028      -1.140718      -0.061602       0.017249       0.006149       0.064266       0.028508       0.034140      -0.015402      -0.046153       0.041622      -0.062077       0.029557       0.032520              8.492323       8.497259      -0.435272       3.858687       5.869951       0.170268      11.109758           0.162003
           71              O       0.980866       7.174461       2.142530      -0.578438      37.900927 0.57007441E+03  0.13885464E+05                                 8.903817                            7.384405       0.467495       2.194518                    0.997782      27.930932      73.537269       0.701046       0.358699      -1.140958      -0.042767       0.049317       0.006686       0.065620       0.007355       0.023901       0.027174       0.004599      -0.134441      -0.059558       0.015119       0.044439              9.788117       5.995633       0.506821      -0.093543      16.484650       1.106226       6.884068           0.097548
           72              O      -0.463636       5.524609      14.194132      -0.436646      34.689110 0.52374563E+03  0.12517645E+05                                 8.543095                            7.204771       0.192219       2.134964                    0.996325      26.444862      69.476608       0.689529       0.371665      -1.128336      -0.012501       0.010437      -0.068069       0.069990       0.003021       0.010696       0.018243       0.002597      -0.135079      -0.050959       0.019918       0.031041              9.513096      14.332855       2.510126       2.561833       7.681644       0.693129       6.524789           0.192285
           73              O       1.007031       9.010130       3.399575      -0.545317      43.620349 0.55787693E+03  0.13491757E+05                                 9.773137                            7.280540       0.481724       2.213497                    0.996653      27.183747      70.913781       0.710814       0.356303      -1.144848       0.040199      -0.060020      -0.030217       0.078303      -0.003120       0.013951       0.030272       0.077861      -0.022978      -0.055685       0.009010       0.046676             11.506684       6.108232      -0.561804      -1.526348       8.443377       4.868743      19.968443           0.105495
           74              O       2.926795       3.403370       1.024947      -0.551232      36.976713 0.55708694E+03  0.13516882E+05                                 8.817146                            7.344997       0.246724       2.133223                    0.996221      27.576271      72.915651       0.695122       0.363155      -1.135279       0.027456      -0.042449      -0.036799       0.062529      -0.018136       0.013281       0.010555       0.026764       0.053844      -0.035998       0.009907       0.026092              9.602183       6.904887      -1.499124      -1.699282      12.201638       4.583704       9.700025           0.119458
           75              O       1.773863       3.024892      13.518566      -0.597792      38.262097 0.57054669E+03  0.13907924E+05                                 8.985829                            7.385048       0.309688       2.147872                    0.996002      27.943410      73.738950       0.700952       0.358465      -1.140482      -0.022922      -0.013911       0.053594       0.059927      -0.022819       0.001879      -0.030185       0.087352       0.069201      -0.069852       0.025844       0.044008             10.103064      11.879217       3.487050      -4.678566       8.955261      -2.523175       9.474715           0.050535
           76              O       5.381457       5.324123      12.815456      -0.441928      31.226920 0.45981115E+03  0.10613587E+05                                 7.820177                            6.634952       0.421483       2.208191                    0.998635      25.916053      66.418813       0.739088       0.359027      -1.140719       0.061603       0.017251      -0.006148       0.064268      -0.028512       0.034142       0.015406      -0.046162       0.041617      -0.062084       0.029564       0.032519              8.492330       8.497263       0.435267       3.858693       5.869952      -0.170273      11.109776           0.161995

******************************************************
Auxiliary information for the entire system
The total spin magnetic moment of the unit cell is   3.945086
The total net atomic charge of the unit cell is   -0.000003
Accuracy of reproducing the electrostatic potential in the unit cell:
  The inner radius (bohr) =    5.0000
  The outer radius (bohr) =   12.0000
  Valid grid points have density less than (e/(bohr^3)) =    0.0001
  The number of valid grid points were=         1308
  The rms potential error without charges in kcal/mol is=      3.12740
  The rms potential error with partial charges in kcal/mol is=      1.16353
  The RRMSE value at monopole order=      0.37205
  The rms potential error with partial charges and cloud penetration in kcal/mol is=      1.15035
  The RRMSE value at monopole order with cloud penetration is=      0.36783
  The rms potential error with partial charges and atomic dipoles in kcal/mol is=      0.65011
  The RRMSE value at dipole order=      0.20788
  The rms potential error with partial charges, atomic dipoles and cloud penetration in kcal/mol is=      0.63052
  The RRMSE value at dipole order with cloud penetration=      0.20161

******************************************************
The electron densities and ab initio electrostatic potential were computed in VASP using the PBE functional and
projector augmented wave method. See the main text of the journal article for a description of computational details.
The atomic charges, dipoles, and quadrupoles were computed with the DDEC6 method as described in
(a) T. A. Manz and N. Gabaldon Limas, RSC Adv. 6 (2016) 47771-47801 DOI: 10.1039/c6ra04656h
(b) N. Gabaldon Limas and T. A. Manz, RSC Adv. 8 (2018) 2678-2707 DOI: 10.1039/c7ra11829e.
For each atom in the material, the electron cloud parameters were fit to the spherically averaged atom-in-material
electron density using radial positions for which this density was between 10^-4 and 10^-2 electrons per cubic bohr.
The polarizabilities, dispersion coefficients, and quantum Drude oscillator (QDO) parameters were fit using the MCLF method.
The magnetic structure of the system was optimized in VASP from the default ferromagnetic initial guess using spin polarization.
The atomic spin moments (ASMs) were computed on this optimized magnetic structure using the DDEC6 partition as inputs
to the method of T. A. Manz and D. S. Sholl, J. Chem. Theory Comput. 7 (2011) 4146-4164 DOI: 10.1021/ct200539n.
The RMSE and RRMSE were computed using a uniform grid with Ewald summation.
