# Supplementary material for: A collection of forcefield precursors for metal–organic frameworks
Source: RSC Adv. 2019 Nov 13;9(63):36492–507. doi: 10.1039/c9ra07327b (PMC9075174; doi:10.1039/c9ra07327b)
Supplement: RA-009-C9RA07327B-s4884 [file RA-009-C9RA07327B-s4884.xyz]

   26
jmolscript: load "" {1 1 1} spacegroup "x,y,z" unitcell [{      7.871900     0.000000     0.000000 }, {      3.935959     6.925360     0.000000 }, {      3.935949     1.851729     9.529607 }]
Th     5.806158     3.120137     7.147205     2.256090
Th     9.937650     5.656952     2.382402     2.256090
C      2.418251     2.994420     0.416444     0.508102
C      4.453929     6.372269     0.115308     0.509881
C      6.354198     1.394125     4.348360     0.509769
C      4.453926     4.941636     4.649495     0.509537
C     13.325557     5.782669     9.113163     0.508102
C     11.289879     2.404820     9.414299     0.509881
C      9.389610     7.382964     5.181247     0.509769
C     11.289882     3.835453     4.880112     0.509537
O      9.409290     8.237435     8.940677    -0.527607
O      6.726540     3.788443     9.379039    -0.565611
O      4.155583     5.541138     1.010138    -0.541116
O      2.706363     3.364464     1.566667    -0.511861
O      5.473337     4.928198     5.353733    -0.526858
O      6.726540     2.451831     4.915371    -0.566183
O     12.027482     5.772767     3.754665    -0.541457
O      6.642309     1.024081     3.198136    -0.512686
O      6.334518     0.539654     0.588930    -0.527607
O      9.017268     4.988646     0.150568    -0.565611
O     11.588225     3.235951     8.519469    -0.541116
O     13.037445     5.412625     7.962940    -0.511861
O     10.270471     3.848891     4.175874    -0.526858
O      9.017268     6.325258     4.614236    -0.566183
O      3.716326     3.004322     5.774942    -0.541457
O      9.101499     7.753008     6.331471    -0.512686

The following XYZ coordinates are in angstroms. Other properties are in atomic units.
The sperically averaged electron density of each atom fit to a function of the form exp(a - br)
eigen_1, eigen_2 and eigen_3 are the three eigenvalues of traceless quadrupole moment tensor
  atom number  atomic symbol              X              Y              Z     net charge C6 coefficient C8 coefficient C10 coefficient fluctuating dipole atomic polarizability isotropic forcefield polarizability              a              b squared Pearson coefficient          <r^3>          <r^4>         wp_QDO          m_QDO          q_QDO       dipole_x       dipole_y       dipole_z         dipole            Qxy            Qxz            Qyz     Q(x^2-y^2)  Q(3z^2 - R^2)        eigen_1        eigen_2        eigen_3 static polarizability      alpha(xx)      alpha(xy)      alpha(xz)      alpha(yy)      alpha(yz)      alpha(zz) atomic spin moment
            1             Th       5.806158       3.120137       7.147205       2.256090     299.241492 0.88084204E+04  0.39064975E+06                                28.680733                           24.963635       2.359605       2.221179                    0.998101     129.088630     347.250737       0.520556       0.265307      -1.339665       0.084669      -0.000264       0.000719       0.084673       0.000320       0.000649      -0.138039       0.410507      -1.064148      -0.405217       0.022605       0.382612             32.251125      22.000654       0.000734       0.000925      29.625767       7.309700      45.126954          -0.000103
            2             Th       9.937650       5.656952       2.382402       2.256090     299.241490 0.88084203E+04  0.39064974E+06                                28.680733                           24.963635       2.359605       2.221179                    0.998101     129.088631     347.250738       0.520556       0.265307      -1.339665      -0.084669       0.000264      -0.000719       0.084673       0.000320       0.000649      -0.138039       0.410507      -1.064148      -0.405217       0.022605       0.382612             32.251124      22.000653       0.000734       0.000925      29.625766       7.309700      45.126953          -0.000099
            3              C       2.418251       2.994420       0.416444       0.508102      23.325388 0.27112207E+03  0.56998361E+04                                 7.352778                            5.770472       0.097095       2.081630                    0.999492      22.839973      63.372235       0.632586       0.460563      -1.031264       0.096201      -0.100001       0.078605       0.159479       0.089557      -0.062088      -0.052915       0.112830      -0.189690      -0.100314      -0.065209       0.165523              8.158225       5.631386      -0.850011       1.883293       9.143806       2.520429       9.699482          -0.000024
            4              C       4.453929       6.372269       0.115308       0.509881      22.819462 0.26243091E+03  0.54742973E+04                                 7.248789                            5.680316       0.304448       2.156905                    0.999668      22.542885      62.376619       0.636842       0.461064      -1.030619       0.102855      -0.111560       0.026220       0.153988       0.052284       0.084251       0.095715      -0.040575       0.098823      -0.095730      -0.067658       0.163387              8.058880       8.161555       0.016815      -2.841347       7.665097      -2.805989       8.349989          -0.000024
            5              C       6.354198       1.394125       4.348360       0.509769      23.302295 0.27080160E+03  0.56914466E+04                                 7.348828                            5.767669       0.101055       2.082978                    0.999492      22.823606      63.318760       0.632636       0.460660      -1.031204       0.096406       0.100386      -0.079413       0.160243      -0.089610       0.062187      -0.053293       0.111872      -0.190258      -0.100605      -0.064986       0.165592              8.153714       5.628436       0.849411      -1.881994       9.138469       2.519058       9.694238          -0.000024
            6              C       4.453926       4.941636       4.649495       0.509537      22.806826 0.26225303E+03  0.54694079E+04                                 7.244892                            5.677466       0.303340       2.156912                    0.999666      22.534829      62.338241       0.637186       0.460914      -1.030751       0.102701       0.110518      -0.026285       0.153143      -0.052227      -0.084049       0.095554      -0.041384       0.099654      -0.095648      -0.067574       0.163222              8.054451       8.156991      -0.016822       2.839584       7.660817      -2.804249       8.345544          -0.000024
            7              C      13.325557       5.782669       9.113163       0.508102      23.325390 0.27112209E+03  0.56998367E+04                                 7.352777                            5.770472       0.097095       2.081630                    0.999492      22.839974      63.372236       0.632586       0.460563      -1.031264      -0.096201       0.100001      -0.078605       0.159479       0.089557      -0.062088      -0.052915       0.112830      -0.189690      -0.100314      -0.065209       0.165523              8.158225       5.631386      -0.850012       1.883293       9.143806       2.520429       9.699482          -0.000024
            8              C      11.289879       2.404820       9.414299       0.509881      22.819462 0.26243091E+03  0.54742974E+04                                 7.248790                            5.680316       0.304448       2.156905                    0.999668      22.542885      62.376621       0.636842       0.461064      -1.030619      -0.102855       0.111560      -0.026220       0.153988       0.052284       0.084251       0.095715      -0.040575       0.098823      -0.095730      -0.067658       0.163387              8.058881       8.161555       0.016815      -2.841347       7.665097      -2.805989       8.349989          -0.000024
            9              C       9.389610       7.382964       5.181247       0.509769      23.302295 0.27080160E+03  0.56914466E+04                                 7.348828                            5.767669       0.101055       2.082978                    0.999492      22.823606      63.318760       0.632636       0.460660      -1.031204      -0.096406      -0.100386       0.079413       0.160243      -0.089610       0.062187      -0.053293       0.111872      -0.190258      -0.100605      -0.064986       0.165592              8.153714       5.628436       0.849411      -1.881994       9.138469       2.519058       9.694238          -0.000024
           10              C      11.289882       3.835453       4.880112       0.509537      22.806827 0.26225305E+03  0.54694083E+04                                 7.244891                            5.677466       0.303340       2.156912                    0.999666      22.534830      62.338241       0.637186       0.460914      -1.030751      -0.102701      -0.110518       0.026285       0.153143      -0.052227      -0.084049       0.095554      -0.041384       0.099654      -0.095648      -0.067574       0.163222              8.054450       8.156990      -0.016822       2.839584       7.660817      -2.804248       8.345544          -0.000024
           11              O       9.409290       8.237435       8.940677      -0.527607      32.926947 0.49656799E+03  0.11689334E+05                                 8.089117                            6.891970       0.350980       2.168499                    0.997823      26.996206      69.963658       0.725364       0.358707      -1.140505      -0.027445      -0.066688       0.059837       0.093707       0.072348      -0.013889       0.040021       0.024334       0.138494      -0.106762       0.038326       0.068437              8.755071      10.315227       0.397010      -3.806180       6.437729      -0.850555       9.512258           0.000025
           12              O       6.726540       3.788443       9.379039      -0.565611      32.834010 0.50143344E+03  0.11815039E+05                                 8.010198                            6.862715       0.526066       2.213459                    0.998857      27.364803      70.607585       0.738031       0.352217      -1.147433       0.026323       0.025493       0.111829       0.117679       0.046187      -0.051156       0.050915      -0.019146      -0.032822      -0.099897       0.043685       0.056213              8.658366       6.421876      -0.817502       0.180156      11.654115       3.526500       7.899107           0.000022
           13              O       4.155583       5.541138       1.010138      -0.541116      34.532987 0.51145286E+03  0.12132320E+05                                 8.387743                            7.009409       0.379855       2.177006                    0.997855      27.183739      70.784155       0.716769       0.360237      -1.138975       0.084191      -0.000530      -0.045992       0.095935       0.071800      -0.008119       0.011941      -0.043624       0.153555      -0.101848       0.045961       0.055887              9.291486       7.064700       1.976311      -2.353331       9.775522      -4.344431      11.034235           0.000024
           14              O       2.706363       3.364464       1.566667      -0.511861      33.862276 0.48355165E+03  0.11307062E+05                                 8.267234                            6.801022       0.363100       2.178272                    0.998219      26.657348      68.844408       0.730235       0.358704      -1.140559       0.047331      -0.078618      -0.033596       0.097723       0.073470      -0.038868       0.036583       0.024652       0.054616      -0.106239       0.039617       0.066622              9.207539       6.013844       1.022463       2.437322       8.032618       3.327202      13.576156           0.000028
           15              O       5.473337       4.928198       5.353733      -0.526858      32.922537 0.49648524E+03  0.11687138E+05                                 8.089527                            6.892354       0.350728       2.168254                    0.997781      26.990918      69.953882       0.725177       0.358806      -1.140402      -0.028083       0.067204      -0.060308       0.094562      -0.073179       0.014528       0.039379       0.025449       0.139738      -0.107754       0.039811       0.067943              8.755541      10.315382      -0.397154       3.806392       6.438137      -0.850917       9.513105           0.000025
           16              O       6.726540       2.451831       4.915371      -0.566183      32.832367 0.50142712E+03  0.11814565E+05                                 8.008890                            6.861785       0.527993       2.214045                    0.998837      27.368285      70.609991       0.738242       0.352126      -1.147535       0.026563      -0.024531      -0.110570       0.116332      -0.046647       0.050731       0.050741      -0.018916      -0.032806      -0.099740       0.043371       0.056369              8.656862       6.420889       0.817199      -0.180207      11.651616       3.525833       7.898080           0.000022
           17              O      12.027482       5.772767       3.754665      -0.541457      34.563313 0.51201865E+03  0.12149243E+05                                 8.392917                            7.013625       0.377274       2.176106                    0.997868      27.195706      70.828269       0.716493       0.360272      -1.138934       0.084208       0.001129       0.045859       0.095893      -0.071666       0.007553       0.012246      -0.043126       0.154094      -0.101691       0.045282       0.056409              9.297310       7.069312      -1.977628       2.355375       9.781260      -4.347315      11.041357           0.000024
           18              O       6.642309       1.024081       3.198136      -0.512686      33.874293 0.48378647E+03  0.11313829E+05                                 8.268883                            6.802444       0.364503       2.178704                    0.998203      26.663012      68.861012       0.730201       0.358680      -1.140588       0.047665       0.078307       0.032479       0.097257      -0.073001       0.038948       0.036190       0.024058       0.053008      -0.105493       0.039034       0.066459              9.209371       6.014976      -1.022707      -2.437675       8.034609       3.327972      13.578528           0.000028
           19              O       6.334518       0.539654       0.588930      -0.527607      32.926946 0.49656799E+03  0.11689334E+05                                 8.089117                            6.891970       0.350980       2.168499                    0.997823      26.996206      69.963658       0.725364       0.358707      -1.140505       0.027445       0.066688      -0.059837       0.093707       0.072348      -0.013889       0.040021       0.024334       0.138493      -0.106762       0.038326       0.068437              8.755071      10.315227       0.397010      -3.806180       6.437729      -0.850555       9.512258           0.000025
           20              O       9.017268       4.988646       0.150568      -0.565611      32.834010 0.50143344E+03  0.11815039E+05                                 8.010198                            6.862715       0.526066       2.213459                    0.998857      27.364804      70.607586       0.738031       0.352217      -1.147433      -0.026323      -0.025493      -0.111829       0.117679       0.046187      -0.051156       0.050915      -0.019146      -0.032821      -0.099897       0.043685       0.056213              8.658366       6.421875      -0.817502       0.180156      11.654115       3.526500       7.899107           0.000022
           21              O      11.588225       3.235951       8.519469      -0.541116      34.532988 0.51145288E+03  0.12132320E+05                                 8.387743                            7.009409       0.379856       2.177006                    0.997855      27.183740      70.784157       0.716769       0.360237      -1.138975      -0.084191       0.000530       0.045992       0.095935       0.071800      -0.008119       0.011941      -0.043624       0.153555      -0.101848       0.045961       0.055887              9.291486       7.064700       1.976311      -2.353331       9.775522      -4.344431      11.034235           0.000024
           22              O      13.037445       5.412625       7.962940      -0.511861      33.862276 0.48355164E+03  0.11307061E+05                                 8.267234                            6.801022       0.363100       2.178272                    0.998219      26.657348      68.844408       0.730235       0.358704      -1.140559      -0.047331       0.078618       0.033596       0.097723       0.073470      -0.038868       0.036583       0.024652       0.054616      -0.106239       0.039617       0.066622              9.207539       6.013844       1.022463       2.437322       8.032618       3.327202      13.576156           0.000028
           23              O      10.270471       3.848891       4.175874      -0.526858      32.922538 0.49648525E+03  0.11687138E+05                                 8.089527                            6.892354       0.350728       2.168254                    0.997781      26.990918      69.953883       0.725177       0.358806      -1.140402       0.028083      -0.067204       0.060308       0.094562      -0.073179       0.014528       0.039379       0.025449       0.139738      -0.107754       0.039811       0.067943              8.755542      10.315382      -0.397154       3.806393       6.438138      -0.850917       9.513105           0.000025
           24              O       9.017268       6.325258       4.614236      -0.566183      32.832368 0.50142714E+03  0.11814566E+05                                 8.008891                            6.861785       0.527993       2.214045                    0.998837      27.368285      70.609992       0.738242       0.352126      -1.147535      -0.026563       0.024531       0.110570       0.116332      -0.046647       0.050731       0.050741      -0.018916      -0.032806      -0.099740       0.043371       0.056369              8.656862       6.420889       0.817199      -0.180207      11.651616       3.525833       7.898081           0.000021
           25              O       3.716326       3.004322       5.774942      -0.541457      34.563315 0.51201868E+03  0.12149244E+05                                 8.392918                            7.013626       0.377274       2.176106                    0.997868      27.195707      70.828272       0.716493       0.360272      -1.138934      -0.084208      -0.001128      -0.045859       0.095893      -0.071666       0.007553       0.012246      -0.043126       0.154094      -0.101691       0.045282       0.056409              9.297310       7.069312      -1.977628       2.355375       9.781260      -4.347315      11.041357           0.000024
           26              O       9.101499       7.753008       6.331471      -0.512686      33.874292 0.48378644E+03  0.11313829E+05                                 8.268883                            6.802443       0.364503       2.178704                    0.998203      26.663012      68.861010       0.730202       0.358680      -1.140588      -0.047665      -0.078307      -0.032479       0.097257      -0.073000       0.038948       0.036190       0.024058       0.053008      -0.105493       0.039034       0.066459              9.209370       6.014976      -1.022707      -2.437675       8.034608       3.327972      13.578528           0.000028

******************************************************
Auxiliary information for the entire system
The total spin magnetic moment of the unit cell is   0.000000
The total net atomic charge of the unit cell is   0.000000
Accuracy of reproducing the electrostatic potential in the unit cell:
  The inner radius (bohr) =    5.0000
  The outer radius (bohr) =   12.0000
  Valid grid points have density less than (e/(bohr^3)) =    0.0001
  The number of valid grid points were=         8232
  The rms potential error without charges in kcal/mol is=     13.07188
  The rms potential error with partial charges in kcal/mol is=      1.26449
  The RRMSE value at monopole order=      0.09673
  The rms potential error with partial charges and cloud penetration in kcal/mol is=      1.26466
  The RRMSE value at monopole order with cloud penetration is=      0.09675
  The rms potential error with partial charges and atomic dipoles in kcal/mol is=      0.67669
  The RRMSE value at dipole order=      0.05177
  The rms potential error with partial charges, atomic dipoles and cloud penetration in kcal/mol is=      0.65859
  The RRMSE value at dipole order with cloud penetration=      0.05038

******************************************************
The electron densities and ab initio electrostatic potential were computed in VASP using the PBE functional and
projector augmented wave method. See the main text of the journal article for a description of computational details.
The atomic charges, dipoles, and quadrupoles were computed with the DDEC6 method as described in
(a) T. A. Manz and N. Gabaldon Limas, RSC Adv. 6 (2016) 47771-47801 DOI: 10.1039/c6ra04656h
(b) N. Gabaldon Limas and T. A. Manz, RSC Adv. 8 (2018) 2678-2707 DOI: 10.1039/c7ra11829e.
For each atom in the material, the electron cloud parameters were fit to the spherically averaged atom-in-material
electron density using radial positions for which this density was between 10^-4 and 10^-2 electrons per cubic bohr.
The polarizabilities, dispersion coefficients, and quantum Drude oscillator (QDO) parameters were fit using the MCLF method.
The magnetic structure of the system was optimized in VASP from the default ferromagnetic initial guess using spin polarization.
The atomic spin moments (ASMs) were computed on this optimized magnetic structure using the DDEC6 partition as inputs
to the method of T. A. Manz and D. S. Sholl, J. Chem. Theory Comput. 7 (2011) 4146-4164 DOI: 10.1021/ct200539n.
The RMSE and RRMSE were computed using a uniform grid with Ewald summation.
