# Supplementary material for: A collection of forcefield precursors for metal–organic frameworks
Source: RSC Adv. 2019 Nov 13;9(63):36492–507. doi: 10.1039/c9ra07327b (PMC9075174; doi:10.1039/c9ra07327b)
Supplement: RA-009-C9RA07327B-s4885 [file RA-009-C9RA07327B-s4885.xyz]

  224
jmolscript: load "" {1 1 1} spacegroup "x,y,z" unitcell [{     12.242200     0.000000     0.000000 }, {      0.000000    19.391000     0.000000 }, {     -4.134823     0.000000    21.548787 }]
Zn     2.395195    14.030358     8.043947     1.039510
Zn    -0.254550    14.563223    13.572503     1.026669
Zn     1.658494     4.334858     2.730447     1.039513
Zn     0.173416     4.867723    18.750677     1.026668
Zn     5.712182     5.360642    13.504840     1.039513
Zn     8.361927     4.827777     7.976284     1.026669
Zn     6.448883    15.056142    18.818340     1.039514
Zn     7.933961    14.523277     2.798110     1.026669
H      0.373043     8.148098     6.152179     0.130942
H      0.887579    10.329586     6.820191     0.119338
H     -1.746459     1.398091    17.032161     0.120551
H     -2.098603    18.574639    16.372768     0.126371
H      6.675283    14.015815    12.998228     0.130131
H      5.003431    13.951825    11.362675     0.120169
H      3.953778    11.690834     3.594338     0.360024
H      4.077896    10.467262     2.756090     0.347541
H      1.832096    17.731130    13.879574     0.336360
H      2.528037    19.043901    13.972233     0.349525
H      7.455713    13.767610     7.393389     0.355409
H      8.874737    13.920799     7.820055     0.348399
H      2.932601     8.596030     3.014675     0.130181
H      1.797232     1.415543    15.088461     0.140035
H      9.494764    14.180638    10.030960     0.134982
H      3.680645    17.843598     4.622215     0.130940
H      3.166109     0.634086     3.954202     0.119336
H      1.665324    11.093591    15.291019     0.120550
H      2.017469     8.879139    15.950412     0.126370
H      5.485783     4.320315    19.324952     0.130127
H      7.157635     4.256325    20.960505     0.120169
H      0.099911     1.995334     7.180056     0.360022
H     -0.024207     0.771762     8.018304     0.347539
H     -1.913231     8.035630    18.443607     0.336360
H     -2.609171     9.348401    18.350947     0.349526
H      8.840175     4.072110     3.381005     0.355409
H      7.421151     4.225299     2.954339     0.348398
H      1.121087    18.291530     7.759718     0.130178
H     -1.878367    11.111043    17.234720     0.140035
H      6.801124     4.485138     0.743433     0.134982
H      7.734334    11.242902    15.396608     0.130943
H      7.219798     9.061414    14.728596     0.119335
H      9.853836    17.992909     4.516626     0.120550
H     10.205980     0.816361     5.176019     0.126370
H      1.432094     5.375185     8.550559     0.130127
H      3.103946     5.439176    10.186112     0.120169
H      4.153599     7.700166    17.954449     0.360024
H      4.029481     8.923738    18.792697     0.347541
H      6.275281     1.659870     7.669213     0.336359
H      5.579340     0.347099     7.576554     0.349524
H      0.651664     5.623390    14.155398     0.355409
H     -0.767360     5.470201    13.728732     0.348399
H      5.174776    10.794970    18.534112     0.130180
H      6.310145    17.975457     6.460326     0.140035
H     -1.387387     5.210362    11.517827     0.134983
H      4.426732     1.547402    16.926572     0.130942
H      4.941268    18.756914    17.594585     0.119338
H      6.442053     8.297409     6.257768     0.120549
H      6.089908    10.511861     5.598375     0.126370
H      2.621594    15.070685     2.223835     0.130127
H      0.949742    15.134676     0.588282     0.120169
H      8.007466    17.395666    14.368731     0.360026
H      8.131584    18.619238    13.530483     0.347541
H     10.020608    11.355370     3.105180     0.336359
H     10.716548    10.042599     3.197840     0.349524
H     -0.732798    15.318890    18.167782     0.355409
H      0.686226    15.165701    18.594448     0.348398
H      6.986290     1.099470    13.789069     0.130181
H      9.985744     8.279957     4.314067     0.140035
H      1.306253    14.905862    20.805354     0.134982
C      2.585031    12.117436     5.897903     0.583176
C      2.234564    10.742614     5.382887    -0.134150
C      2.867496    10.224874     4.240801     0.331137
C      2.548981     8.900469     3.839994    -0.237515
C      1.661688     8.136464     4.546794     0.000802
C      1.030410     8.675533     5.680260    -0.105514
C      1.340818     9.957279     6.059519    -0.082098
C      1.363522     6.718982     4.167535     0.571286
C     -0.640611    16.926404    14.931155     0.571569
C     -0.376691    18.367155    15.297484    -0.146155
C      0.777052    19.016754    14.924690     0.318348
C      1.013861     0.923012    15.362130    -0.223068
C      0.076544     1.576488    16.163745    -0.000905
C     -1.085290     0.940464    16.508526    -0.126162
C     -1.302973    19.032267    16.092634    -0.078969
C      0.393892     2.924163    16.704620     0.571648
C      5.113632    13.897530     8.753117     0.577934
C      6.236207    13.930494     9.742207    -0.127727
C      7.561009    13.975094     9.339244     0.317473
C      8.585630    14.097257    10.334798    -0.228566
C      8.240300    14.126344    11.675133     0.001847
C      6.910221    14.039084    12.067321    -0.107294
C      5.925536    13.967337    11.093316    -0.084287
C      9.320709    14.264020    12.718094     0.564669
C      1.468658     2.421936     4.876490     0.583174
C      1.819124     1.047114     5.391507    -0.134148
C      1.186192     0.529374     6.533592     0.331137
C      1.504707    18.595969     6.934400    -0.237510
C      2.392001    17.831964     6.227599     0.000799
C      3.023279    18.371033     5.094133    -0.105507
C      2.712871     0.261779     4.714875    -0.082099
C      2.690167    16.414482     6.606858     0.571285
C      0.559477     7.230904    17.392026     0.571571
C      0.295557     8.671655    17.025697    -0.146156
C     -0.858186     9.321254    17.398491     0.318349
C     -1.094995    10.618512    16.961050    -0.223066
C     -0.157679    11.271988    16.159435    -0.000906
C      1.004155    10.635964    15.814655    -0.126160
C      1.221839     9.336767    16.230546    -0.078968
C     -0.475027    12.619663    15.618561     0.571647
C     11.182257     4.202030     2.021276     0.577934
C     10.059681     4.234994     1.032187    -0.127727
C      8.734880     4.279594     1.435149     0.317472
C      7.710258     4.401757     0.439595    -0.228565
C      3.920765     4.430843    20.648048     0.001847
C      5.250844     4.343584    20.255860    -0.107288
C      6.235529     4.271837    21.229865    -0.084289
C      2.840356     4.568520    19.605086     0.564667
C      5.522346     7.273564    15.650884     0.583177
C      5.872813     8.648386    16.165900    -0.134149
C      5.239881     9.166126    17.307986     0.331136
C      5.558396    10.490531    17.708793    -0.237513
C      6.445689    11.254536    17.001993     0.000800
C      7.076967    10.715467    15.868527    -0.105513
C      6.766559     9.433722    15.489268    -0.082098
C      6.743855    12.672019    17.381252     0.571287
C      8.747988     2.464596     6.617632     0.571569
C      8.484068     1.023845     6.251303    -0.146155
C      7.330325     0.374246     6.624097     0.318348
C      7.093516    18.467988     6.186657    -0.223065
C      8.030833    17.814512     5.385042    -0.000906
C      9.192667    18.450537     5.040261    -0.126158
C      9.410350     0.358734     5.456153    -0.078968
C      7.713485    16.466837     4.844167     0.571648
C      2.993745     5.493470    12.795670     0.577935
C      1.871170     5.460506    11.806580    -0.127727
C      0.546368     5.415906    12.209543     0.317472
C     -0.478253     5.293743    11.213989    -0.228566
C     -0.132923     5.264657     9.873654     0.001848
C      1.197156     5.351916     9.481466    -0.107288
C      2.181841     5.423663    10.455471    -0.084289
C     -1.213332     5.126980     8.830693     0.564665
C      6.638719    16.969064    16.672297     0.583179
C      6.288253    18.343886    16.157280    -0.134151
C      6.921185    18.861626    15.015195     0.331137
C      6.602670     0.795031    14.614387    -0.237515
C      5.715376     1.559036    15.321188     0.000802
C      5.084098     1.019967    16.454654    -0.105517
C      5.394506    19.129222    16.833912    -0.082097
C      5.417210     2.976519    14.941929     0.571288
C      7.547900    12.160096     4.156761     0.571572
C      7.811820    10.719345     4.523090    -0.146157
C      8.965563    10.069746     4.150296     0.318349
C      9.202372     8.772488     4.587737    -0.223065
C      8.265056     8.119012     5.389352    -0.000905
C      7.103222     8.755037     5.734132    -0.126158
C      6.885538    10.054234     5.318241    -0.078967
C      8.582404     6.771337     5.930226     0.571646
C     -3.074880    15.188970    19.527511     0.577937
C     -1.952304    15.156006    20.516600    -0.127726
C     -0.627503    15.111406    20.113638     0.317472
C      0.397119    14.989243    21.109192    -0.228565
C      4.186612    14.960157     0.900739     0.001846
C      2.856533    15.047416     1.292927    -0.107285
C      1.871848    15.119163     0.318922    -0.084290
C      5.267021    14.822480     1.943701     0.564666
N      3.733427    10.876412     3.428412    -0.624281
N      1.848157    18.547492    14.146779    -0.673367
N      8.037695    13.880078     8.016149    -0.626015
N      0.320262     1.180912     7.345981    -0.624274
N     -1.929291     8.851992    18.176402    -0.673367
N      8.258194     4.184578     2.758245    -0.626007
N      4.373950     8.514588    18.120375    -0.624277
N      6.259220     0.843508     7.402008    -0.673364
N      0.069682     5.510922    13.532638    -0.626008
N      7.787115    18.210088    14.202806    -0.624283
N     10.036668    10.539009     3.372385    -0.673364
N     -0.150817    15.206422    18.790542    -0.626004
O      3.388120    12.799999     5.247130    -0.434476
O      2.020420    12.470352     6.971033    -0.610024
O      0.450018     6.133373     4.749353    -0.410213
O      2.028510     6.185729     3.260331    -0.600601
O      0.121326    16.398969    14.092907    -0.593319
O     -1.622477    16.364065    15.435396    -0.452600
O      1.302402     3.597031    16.161590    -0.408579
O     -0.281020     3.341069    17.663541    -0.585860
O      5.388475    13.785062     7.531301    -0.434262
O      3.958470    13.961520     9.203487    -0.591008
O      8.981841    14.264020    13.922671    -0.408269
O     -1.737143    14.322193    12.345300    -0.590742
O      0.665568     3.104499     5.527264    -0.434473
O      2.033268     2.774852     3.803361    -0.610025
O      3.603671    15.828873     6.025041    -0.410213
O      2.025178    15.881229     7.514062    -0.600599
O     -0.202460     6.703469    18.230274    -0.593319
O      1.541343     6.668565    16.887784    -0.452606
O     -1.383537    13.292531    16.161590    -0.408581
O      0.199885    13.036569    14.659640    -0.585860
O     10.907413     4.089562     3.243092    -0.434264
O      0.095219     4.266020     1.570907    -0.591009
O      3.179224     4.568520    18.400509    -0.408274
O      1.656008     4.626693    19.977880    -0.590744
O      4.719257     6.591001    16.301657    -0.434478
O      6.086957     6.920648    14.577754    -0.610025
O      7.657359    13.257627    16.799434    -0.410214
O      6.078867    13.205271    18.288456    -0.600601
O      7.986051     2.992031     7.455880    -0.593319
O      9.729854     3.026935     6.113391    -0.452602
O      6.804975    15.793970     5.387197    -0.408581
O      8.388397    16.049931     3.885246    -0.585859
O      2.718902     5.605938    14.017486    -0.434265
O      4.148907     5.429480    12.345300    -0.591008
O     -0.874464     5.126980     7.626116    -0.408270
O      9.844520     5.068807     9.203487    -0.590743
O      7.441809    16.286501    16.021523    -0.434481
O      6.074109    16.616148    17.745426    -0.610024
O      4.503706     3.562127    15.523746    -0.410213
O      6.082199     3.509771    14.034725    -0.600599
O      8.309837    12.687531     3.318513    -0.593320
O      6.566034    12.722435     4.661003    -0.452605
O      9.490914     6.098470     5.387197    -0.408581
O      7.907492     6.354431     6.889147    -0.585861
O     -2.800036    15.301438    18.305695    -0.434270
O      8.012158    15.124980    19.977880    -0.591010
O      4.928153    14.822480     3.148278    -0.408273
O      6.451369    14.764307     1.570907    -0.590745

The following XYZ coordinates are in angstroms. Other properties are in atomic units.
The sperically averaged electron density of each atom fit to a function of the form exp(a - br)
eigen_1, eigen_2 and eigen_3 are the three eigenvalues of traceless quadrupole moment tensor
  atom number  atomic symbol              X              Y              Z     net charge C6 coefficient C8 coefficient C10 coefficient fluctuating dipole atomic polarizability isotropic forcefield polarizability              a              b squared Pearson coefficient          <r^3>          <r^4>         wp_QDO          m_QDO          q_QDO       dipole_x       dipole_y       dipole_z         dipole            Qxy            Qxz            Qyz     Q(x^2-y^2)  Q(3z^2 - R^2)        eigen_1        eigen_2        eigen_3 static polarizability      alpha(xx)      alpha(xy)      alpha(xz)      alpha(yy)      alpha(yz)      alpha(zz) atomic spin moment
            1             Zn       2.395195      14.030358       8.043947       1.039510      73.654426 0.13852751E+04  0.40996430E+05                                14.787455                           12.499660       0.140394       1.950761                    0.998177      42.190767     112.026444       0.489333       0.422953      -1.125121      -0.064647      -0.011018       0.071324       0.096890       0.024862      -0.142885      -0.019187       0.123657       0.118233      -0.102953      -0.084320       0.187273             17.140120      15.463205       0.119002       4.113046      21.509109       1.530318      14.448045          -0.001008
            2             Zn      -0.254550      14.563223      13.572503       1.026669      74.462300 0.14027186E+04  0.41631198E+05                                14.866051                           12.552544       0.129841       1.943370                    0.998376      42.452110     112.779088       0.489929       0.421235      -1.126579       0.062965      -0.019866      -0.067305       0.094282      -0.024104      -0.142519       0.021423       0.146084       0.073735      -0.100998      -0.089105       0.190104             17.324095      14.500761       0.644065       4.344950      22.144748      -0.885235      15.326776          -0.001274
            3             Zn       1.658494       4.334858       2.730447       1.039513      73.654082 0.13852664E+04  0.40996105E+05                                14.787403                           12.499616       0.140403       1.950765                    0.998177      42.190683     112.026093       0.489334       0.422952      -1.125122       0.064645      -0.011018      -0.071322       0.096887      -0.024863      -0.142886       0.019188       0.123656       0.118233      -0.102954      -0.084320       0.187274             17.140060      15.463146      -0.119000       4.113027      21.509042      -1.530309      14.447992          -0.001007
            4             Zn       0.173416       4.867723      18.750677       1.026668      74.462145 0.14027159E+04  0.41631095E+05                                14.866027                           12.552531       0.129839       1.943370                    0.998376      42.452087     112.778983       0.489930       0.421235      -1.126579      -0.062964      -0.019866       0.067303       0.094280       0.024104      -0.142519      -0.021423       0.146083       0.073734      -0.100998      -0.089105       0.190103             17.324061      14.500725      -0.644056       4.344932      22.144710       0.885245      15.326747          -0.001260
            5             Zn       5.712182       5.360642      13.504840       1.039513      73.654288 0.13852711E+04  0.40996283E+05                                14.787437                           12.499642       0.140396       1.950762                    0.998177      42.190717     112.026266       0.489333       0.422953      -1.125121       0.064646       0.011017      -0.071323       0.096889       0.024862      -0.142885      -0.019187       0.123656       0.118234      -0.102953      -0.084320       0.187273             17.140105      15.463191       0.119003       4.113046      21.509099       1.530314      14.448024          -0.001012
            6             Zn       8.361927       4.827777       7.976284       1.026669      74.462077 0.14027149E+04  0.41631056E+05                                14.866017                           12.552525       0.129843       1.943371                    0.998376      42.452073     112.778923       0.489930       0.421235      -1.126579      -0.062963       0.019866       0.067303       0.094280      -0.024104      -0.142519       0.021423       0.146083       0.073736      -0.100998      -0.089105       0.190103             17.324043      14.500716       0.644062       4.344927      22.144672      -0.885234      15.326740          -0.001259
            7             Zn       6.448883      15.056142      18.818340       1.039514      73.654006 0.13852647E+04  0.40996044E+05                                14.787395                           12.499610       0.140397       1.950763                    0.998177      42.190655     112.026003       0.489334       0.422952      -1.125122      -0.064645       0.011017       0.071322       0.096888      -0.024862      -0.142885       0.019188       0.123657       0.118234      -0.102953      -0.084320       0.187273             17.140052      15.463136      -0.119000       4.113019      21.509040      -1.530309      14.447980          -0.001001
            8             Zn       7.933961      14.523277       2.798110       1.026669      74.461969 0.14027124E+04  0.41630964E+05                                14.866002                           12.552513       0.129840       1.943370                    0.998376      42.452051     112.778834       0.489930       0.421235      -1.126579       0.062964       0.019865      -0.067303       0.094280       0.024104      -0.142518      -0.021423       0.146083       0.073735      -0.100998      -0.089105       0.190103             17.324025      14.500708      -0.644057       4.344928      22.144643       0.885233      15.326724          -0.001235
            9              H       0.373043       8.148098       6.152179       0.130942       1.214428 0.88148689E+01  0.88055988E+02                                 1.838309                            1.703888      -1.052391       2.384359                    0.997611       3.434158       9.483253       0.496439       1.235086      -0.720170      -0.031920      -0.023258       0.022754       0.045580       0.005853      -0.016748       0.000692       0.004736       0.006896      -0.016710      -0.002387       0.019097              1.917476       2.019811       0.484498      -0.328862       2.015144      -0.271518       1.717474           0.001317
           10              H       0.887579      10.329586       6.820191       0.119338       1.279276 0.96588466E+01  0.97556533E+02                                 1.825510                            1.726180      -1.054529       2.379178                    0.997301       3.350909       8.951717       0.524200       1.156853      -0.740762      -0.022171       0.012657       0.033160       0.041849       0.004512      -0.017454      -0.000174       0.005770       0.011162      -0.016058      -0.004233       0.020291              1.851782       1.722708      -0.074840      -0.353888       1.798746       0.337310       2.033893          -0.000529
           11              H      -1.746459       1.398091      17.032161       0.120551       1.275346 0.96006761E+01  0.96939053E+02                                 1.827689                            1.725956      -1.033687       2.385544                    0.997751       3.368617       9.033010       0.521339       1.163560      -0.738805      -0.028957       0.016960       0.021883       0.040062       0.001388      -0.015835       0.003587       0.009557      -0.034628      -0.020484       0.001663       0.018821              1.855037       2.019084      -0.238486      -0.350317       1.848016       0.309741       1.698010           0.000419
           12              H      -2.098603      18.574639      16.372768       0.126371       1.206121 0.88057175E+01  0.88428093E+02                                 1.867530                            1.730753      -1.081746       2.373199                    0.996720       3.533013       9.959730       0.478128       1.275665      -0.710444      -0.036210      -0.019684       0.019548       0.045615       0.003516      -0.016625       0.002457       0.015791      -0.015672      -0.017084      -0.004055       0.021139              1.951713       2.389410       0.509839      -0.212433       1.942779      -0.097009       1.522951           0.000328
           13              H       6.675283      14.015815      12.998228       0.130131       1.226547 0.88768514E+01  0.88408349E+02                                 1.821270                            1.688390      -1.024444       2.398626                    0.997950       3.351936       9.099521       0.510686       1.204253      -0.728198      -0.013722      -0.003179       0.043035       0.045281       0.000890      -0.011675      -0.001844       0.023661       0.033998      -0.017616      -0.003195       0.020810              1.899510       1.595201       0.025658      -0.115823       1.451003      -0.027818       2.652327           0.001430
           14              H       5.003431      13.951825      11.362675       0.120169       1.237799 0.91736503E+01  0.91419039E+02                                 1.774451                            1.672065      -1.059433       2.375350                    0.997388       3.339168       8.844575       0.537794       1.142866      -0.743431      -0.038914      -0.000737       0.015710       0.041972       0.000787      -0.012035       0.000472       0.021692       0.029957      -0.015910      -0.004221       0.020131              1.807774       2.356523       0.027750      -0.152633       1.377255      -0.005799       1.689544          -0.000413
           15              H       3.953778      11.690834       3.594338       0.360024       0.495396 0.29274191E+01  0.22847110E+02                                 1.130585                            1.075874      -1.234816       2.433890                    0.999936       2.403464       6.444092       0.529286       1.482754      -0.668507       0.009919       0.019045      -0.000778       0.021487       0.010282      -0.013795      -0.004877      -0.006144      -0.005110      -0.016686      -0.002730       0.019416              1.160421       1.028724       0.159985      -0.006974       1.445350       0.071153       1.007191           0.002171
           16              H       4.077896      10.467262       2.756090       0.347541       0.530440 0.32017787E+01  0.24895579E+02                                 1.084384                            1.051163      -1.082949       2.519977                    0.999926       2.105570       5.174133       0.608689       1.294136      -0.709938       0.012608      -0.011417      -0.021291       0.027251       0.008023      -0.018941       0.007205      -0.014469       0.008480      -0.026293       0.009291       0.017002              1.091209       1.030680      -0.034115      -0.161449       1.038960       0.125242       1.203988           0.001351
           17              H       1.832096      17.731130      13.879574       0.336360       0.582577 0.35689456E+01  0.28686748E+02                                 1.166863                            1.116566      -1.154407       2.452762                    0.999984       2.355787       6.003135       0.581708       1.309966      -0.703521       0.002145      -0.020598      -0.007197       0.021924      -0.004331      -0.019706       0.011998       0.002384      -0.033430      -0.025969       0.001161       0.024808              1.183711       1.064035       0.050837      -0.036794       1.462147       0.169692       1.024951           0.001184
           18              H       2.528037      19.043901      13.972233       0.349525       0.544999 0.32640608E+01  0.25643063E+02                                 1.123601                            1.075958      -1.142235       2.486646                    0.999855       2.187645       5.501597       0.586179       1.330038      -0.701229       0.022799       0.015806      -0.006463       0.028485       0.005288      -0.019210       0.009039      -0.002305      -0.049015      -0.029935       0.012110       0.017825              1.142074       1.334295       0.211653      -0.112129       1.119152      -0.023715       0.972776           0.000822
           19              H       7.455713      13.767610       7.393389       0.355409       0.497053 0.29695071E+01  0.23307513E+02                                 1.137996                            1.086665      -1.349485       2.373190                    0.999129       2.489812       6.740827       0.523307       1.491208      -0.666152      -0.010042      -0.002218      -0.018995       0.021601       0.001832      -0.004782       0.003790       0.016812       0.046971      -0.017011      -0.000330       0.017341              1.166919       1.208771       0.035488       0.225671       0.959869       0.058875       1.332119           0.002464
           20              H       8.874737      13.920799       7.820055       0.348399       0.524060 0.31399802E+01  0.24302944E+02                                 1.074708                            1.040174      -1.078044       2.521802                    0.999933       2.106800       5.169808       0.612432       1.292159      -0.710017       0.026911       0.001287      -0.010690       0.028985       0.002501      -0.003784       0.003681       0.042920       0.037435      -0.028220       0.010345       0.017875              1.082221       1.312320       0.013413      -0.107316       0.903761       0.005949       1.030581           0.001558
           21              H       2.932601       8.596030       3.014675       0.130181       1.264737 0.97805979E+01  0.99479792E+02                                 1.833778                            1.754068      -1.128131       2.346310                    0.996455       3.422071       9.290395       0.510479       1.179664      -0.734312       0.012354      -0.010752      -0.031974       0.035924       0.007253      -0.012546       0.000808      -0.000133       0.025182      -0.015814      -0.000807       0.016621              1.850524       1.678776       0.010113      -0.322348       1.787041       0.260255       2.085756          -0.000273
           22              H       1.797232       1.415543      15.088461       0.140035       1.177788 0.88334201E+01  0.88929478E+02                                 1.846042                            1.740069      -1.265447       2.291229                    0.994796       3.561863      10.110580       0.473319       1.285391      -0.707872       0.028158       0.022872      -0.011860       0.038166       0.006253      -0.012281       0.001120       0.007892      -0.000688      -0.013251      -0.002040       0.015291              1.901157       2.225285       0.426747      -0.207280       1.960683      -0.031181       1.517501           0.000522
           23              H       9.494764      14.180638      10.030960       0.134982       1.220445 0.92873273E+01  0.93334409E+02                                 1.793301                            1.710942      -1.167049       2.332122                    0.996286       3.392000       9.181193       0.515637       1.181982      -0.733276       0.033651       0.003616      -0.013137       0.036305       0.002168      -0.010341      -0.000459       0.019519       0.024628      -0.014129      -0.003325       0.017453              1.812274       2.261345       0.075460      -0.143943       1.396825       0.003780       1.778651          -0.000312
           24              H       3.680645      17.843598       4.622215       0.130940       1.214433 0.88149106E+01  0.88056480E+02                                 1.838311                            1.703889      -1.052392       2.384357                    0.997611       3.434167       9.483272       0.496440       1.235083      -0.720171       0.031920      -0.023257      -0.022755       0.045580      -0.005853      -0.016748      -0.000691       0.004737       0.006897      -0.016709      -0.002388       0.019098              1.917479       2.019813      -0.484499      -0.328862       2.015147       0.271519       1.717475           0.001320
           25              H       3.166109       0.634086       3.954202       0.119336       1.279278 0.96588543E+01  0.97556586E+02                                 1.825507                            1.726178      -1.054531       2.379176                    0.997301       3.350911       8.951708       0.524202       1.156849      -0.740763       0.022171       0.012657      -0.033160       0.041849      -0.004512      -0.017454       0.000173       0.005770       0.011162      -0.016058      -0.004233       0.020291              1.851780       1.722705       0.074839      -0.353887       1.798743      -0.337310       2.033891          -0.000526
           26              H       1.665324      11.093591      15.291019       0.120550       1.275337 0.96005906E+01  0.96937973E+02                                 1.827681                            1.725949      -1.033671       2.385552                    0.997751       3.368604       9.032965       0.521340       1.163561      -0.738804       0.028957       0.016960      -0.021883       0.040062      -0.001387      -0.015834      -0.003586       0.009557      -0.034627      -0.020483       0.001662       0.018821              1.855028       2.019074       0.238483      -0.350314       1.848008      -0.309739       1.698003           0.000415
           27              H       2.017469       8.879139      15.950412       0.126370       1.206123 0.88057340E+01  0.88428270E+02                                 1.867530                            1.730752      -1.081746       2.373199                    0.996720       3.533014       9.959722       0.478129       1.275662      -0.710445       0.036210      -0.019684      -0.019548       0.045615      -0.003516      -0.016625      -0.002457       0.015792      -0.015672      -0.017084      -0.004055       0.021139              1.951713       2.389410      -0.509839      -0.212433       1.942779       0.097009       1.522950           0.000327
           28              H       5.485783       4.320315      19.324952       0.130127       1.226559 0.88769513E+01  0.88409575E+02                                 1.821281                            1.688399      -1.024460       2.398618                    0.997950       3.351947       9.099557       0.510685       1.204253      -0.728198       0.013722      -0.003179      -0.043035       0.045282      -0.000890      -0.011675       0.001844       0.023663       0.033999      -0.017616      -0.003194       0.020811              1.899523       1.595209      -0.025659      -0.115825       1.451011       0.027818       2.652350           0.001435
           29              H       7.157635       4.256325      20.960505       0.120169       1.237800 0.91736607E+01  0.91419183E+02                                 1.774453                            1.672067      -1.059435       2.375350                    0.997388       3.339167       8.844579       0.537793       1.142868      -0.743430       0.038915      -0.000737      -0.015710       0.041973      -0.000787      -0.012035      -0.000472       0.021692       0.029957      -0.015910      -0.004221       0.020131              1.807776       2.356525      -0.027749      -0.152634       1.377257       0.005800       1.689547          -0.000409
           30              H       0.099911       1.995334       7.180056       0.360022       0.495394 0.29274083E+01  0.22847004E+02                                 1.130583                            1.075872      -1.234817       2.433891                    0.999936       2.403458       6.444072       0.529286       1.482755      -0.668507      -0.009919       0.019045       0.000778       0.021487      -0.010282      -0.013795       0.004877      -0.006143      -0.005110      -0.016685      -0.002730       0.019416              1.160420       1.028722      -0.159985      -0.006974       1.445349      -0.071153       1.007189           0.002168
           31              H      -0.024207       0.771762       8.018304       0.347539       0.530441 0.32017895E+01  0.24895683E+02                                 1.084386                            1.051165      -1.082949       2.519977                    0.999926       2.105571       5.174137       0.608688       1.294137      -0.709938      -0.012608      -0.011417       0.021291       0.027251      -0.008023      -0.018940      -0.007205      -0.014468       0.008480      -0.026292       0.009291       0.017002              1.091212       1.030682       0.034116      -0.161450       1.038962      -0.125242       1.203992           0.001344
           32              H      -1.913231       8.035630      18.443607       0.336360       0.582572 0.35689085E+01  0.28686362E+02                                 1.166855                            1.116558      -1.154403       2.452764                    0.999984       2.355774       6.003084       0.581711       1.309962      -0.703522      -0.002145      -0.020598       0.007197       0.021924       0.004331      -0.019705      -0.011998       0.002384      -0.033429      -0.025967       0.001160       0.024807              1.183703       1.064028      -0.050836      -0.036794       1.462136      -0.169690       1.024945           0.001186
           33              H      -2.609171       9.348401      18.350947       0.349526       0.544995 0.32640341E+01  0.25642791E+02                                 1.123595                            1.075953      -1.142236       2.486646                    0.999855       2.187635       5.501558       0.586182       1.330034      -0.701230      -0.022799       0.015806       0.006463       0.028485      -0.005288      -0.019209      -0.009039      -0.002305      -0.049013      -0.029934       0.012109       0.017825              1.142067       1.334286      -0.211651      -0.112128       1.119145       0.023714       0.972770           0.000825
           34              H       8.840175       4.072110       3.381005       0.355409       0.497054 0.29695184E+01  0.23307630E+02                                 1.137999                            1.086668      -1.349497       2.373185                    0.999129       2.489819       6.740856       0.523305       1.491210      -0.666151       0.010043      -0.002218       0.018995       0.021601      -0.001832      -0.004782      -0.003790       0.016813       0.046972      -0.017012      -0.000329       0.017341              1.166923       1.208774      -0.035488       0.225672       0.959871      -0.058876       1.332123           0.002464
           35              H       7.421151       4.225299       2.954339       0.348398       0.524064 0.31400110E+01  0.24303244E+02                                 1.074714                            1.040179      -1.078046       2.521800                    0.999933       2.106808       5.169836       0.612430       1.292160      -0.710017      -0.026911       0.001287       0.010690       0.028986      -0.002501      -0.003784      -0.003681       0.042921       0.037437      -0.028221       0.010345       0.017875              1.082227       1.312329      -0.013413      -0.107317       0.903765      -0.005949       1.030586           0.001557
           36              H       1.121087      18.291530       7.759718       0.130178       1.264745 0.97806764E+01  0.99480817E+02                                 1.833789                            1.754077      -1.128132       2.346309                    0.996455       3.422083       9.290446       0.510477       1.179667      -0.734311      -0.012354      -0.010752       0.031974       0.035924      -0.007253      -0.012545      -0.000808      -0.000133       0.025183      -0.015814      -0.000807       0.016621              1.850535       1.678785      -0.010113      -0.322352       1.787051      -0.260258       2.085768          -0.000278
           37              H      -1.878367      11.111043      17.234720       0.140035       1.177787 0.88334094E+01  0.88929319E+02                                 1.846039                            1.740067      -1.265438       2.291233                    0.994796       3.561858      10.110554       0.473320       1.285389      -0.707873      -0.028158       0.022872       0.011860       0.038166      -0.006253      -0.012280      -0.001119       0.007892      -0.000688      -0.013251      -0.002040       0.015290              1.901153       2.225281      -0.426745      -0.207280       1.960679       0.031181       1.517499           0.000522
           38              H       6.801124       4.485138       0.743433       0.134982       1.220445 0.92873167E+01  0.93334198E+02                                 1.793294                            1.710935      -1.167054       2.332120                    0.996286       3.391996       9.181152       0.515641       1.181975      -0.733277      -0.033651       0.003616       0.013137       0.036305      -0.002168      -0.010341       0.000459       0.019519       0.024628      -0.014129      -0.003325       0.017453              1.812267       2.261337      -0.075459      -0.143944       1.396821      -0.003780       1.778644          -0.000310
           39              H       7.734334      11.242902      15.396608       0.130943       1.214440 0.88149811E+01  0.88057412E+02                                 1.838322                            1.703899      -1.052412       2.384348                    0.997611       3.434181       9.483341       0.496437       1.235087      -0.720170       0.031920       0.023257      -0.022754       0.045580       0.005853      -0.016749       0.000692       0.004736       0.006897      -0.016710      -0.002387       0.019098              1.917491       2.019827       0.484504      -0.328865       2.015160      -0.271521       1.717485           0.001312
           40              H       7.219798       9.061414      14.728596       0.119335       1.279287 0.96589555E+01  0.97557967E+02                                 1.825526                            1.726195      -1.054534       2.379176                    0.997301       3.350922       8.951785       0.524195       1.156860      -0.740761       0.022171      -0.012657      -0.033160       0.041849       0.004512      -0.017454      -0.000173       0.005770       0.011162      -0.016058      -0.004233       0.020291              1.851799       1.722722      -0.074841      -0.353893       1.798763       0.337316       2.033912          -0.000534
           41              H       9.853836      17.992909       4.516626       0.120550       1.275337 0.96005833E+01  0.96937825E+02                                 1.827676                            1.725944      -1.033672       2.385551                    0.997751       3.368603       9.032942       0.521343       1.163555      -0.738806       0.028957      -0.016959      -0.021883       0.040062       0.001387      -0.015834       0.003586       0.009557      -0.034627      -0.020483       0.001662       0.018821              1.855023       2.019068      -0.238483      -0.350313       1.848003       0.309737       1.697998           0.000426
           42              H      10.205980       0.816361       5.176019       0.126370       1.206121 0.88057117E+01  0.88427983E+02                                 1.867527                            1.730750      -1.081741       2.373201                    0.996720       3.533009       9.959702       0.478129       1.275661      -0.710445       0.036210       0.019684      -0.019548       0.045615       0.003516      -0.016625       0.002457       0.015791      -0.015672      -0.017084      -0.004054       0.021139              1.951710       2.389406       0.509837      -0.212433       1.942774      -0.097009       1.522949           0.000328
           43              H       1.432094       5.375185       8.550559       0.130127       1.226561 0.88769658E+01  0.88409753E+02                                 1.821283                            1.688400      -1.024466       2.398615                    0.997950       3.351951       9.099569       0.510685       1.204252      -0.728198       0.013722       0.003179      -0.043035       0.045282       0.000890      -0.011675      -0.001844       0.023663       0.033999      -0.017616      -0.003194       0.020811              1.899524       1.595210       0.025659      -0.115825       1.451011      -0.027818       2.652352           0.001436
           44              H       3.103946       5.439176      10.186112       0.120169       1.237800 0.91736622E+01  0.91419229E+02                                 1.774455                            1.672069      -1.059434       2.375350                    0.997388       3.339169       8.844594       0.537792       1.142871      -0.743430       0.038915       0.000737      -0.015710       0.041973       0.000787      -0.012035       0.000472       0.021692       0.029957      -0.015910      -0.004221       0.020131              1.807778       2.356528       0.027750      -0.152633       1.377258      -0.005800       1.689549          -0.000409
           45              H       4.153599       7.700166      17.954449       0.360024       0.495398 0.29274353E+01  0.22847268E+02                                 1.130588                            1.075876      -1.234817       2.433889                    0.999936       2.403471       6.444115       0.529286       1.482752      -0.668507      -0.009919      -0.019045       0.000778       0.021488       0.010283      -0.013796      -0.004877      -0.006144      -0.005110      -0.016686      -0.002730       0.019417              1.160425       1.028726       0.159986      -0.006974       1.445355       0.071153       1.007193           0.002168
           46              H       4.029481       8.923738      18.792697       0.347541       0.530441 0.32017905E+01  0.24895692E+02                                 1.084385                            1.051164      -1.082948       2.519977                    0.999926       2.105574       5.174144       0.608689       1.294135      -0.709938      -0.012608       0.011417       0.021291       0.027251       0.008023      -0.018941       0.007205      -0.014469       0.008480      -0.026294       0.009291       0.017002              1.091211       1.030681      -0.034116      -0.161449       1.038961       0.125242       1.203990           0.001348
           47              H       6.275281       1.659870       7.669213       0.336359       0.582574 0.35689216E+01  0.28686497E+02                                 1.166858                            1.116561      -1.154402       2.452765                    0.999984       2.355778       6.003100       0.581710       1.309964      -0.703521      -0.002145       0.020598       0.007197       0.021924      -0.004331      -0.019705       0.011998       0.002384      -0.033429      -0.025967       0.001160       0.024807              1.183706       1.064030       0.050837      -0.036794       1.462140       0.169691       1.024947           0.001185
           48              H       5.579340       0.347099       7.576554       0.349524       0.544997 0.32640511E+01  0.25642965E+02                                 1.123599                            1.075957      -1.142235       2.486646                    0.999855       2.187640       5.501580       0.586180       1.330038      -0.701230      -0.022799      -0.015806       0.006463       0.028485       0.005288      -0.019209       0.009039      -0.002305      -0.049013      -0.029934       0.012109       0.017824              1.142072       1.334293       0.211652      -0.112129       1.119150      -0.023715       0.972774           0.000822
           49              H       0.651664       5.623390      14.155398       0.355409       0.497058 0.29695465E+01  0.23307905E+02                                 1.138004                            1.086672      -1.349499       2.373182                    0.999128       2.489831       6.740895       0.523305       1.491208      -0.666152       0.010043       0.002218       0.018995       0.021601       0.001832      -0.004782       0.003790       0.016813       0.046973      -0.017012      -0.000329       0.017342              1.166928       1.208780       0.035489       0.225673       0.959875       0.058876       1.332129           0.002462
           50              H      -0.767360       5.470201      13.728732       0.348399       0.524063 0.31400097E+01  0.24303238E+02                                 1.074714                            1.040180      -1.078045       2.521800                    0.999933       2.106810       5.169846       0.612429       1.292162      -0.710017      -0.026912      -0.001287       0.010690       0.028986       0.002501      -0.003784       0.003681       0.042921       0.037437      -0.028221       0.010346       0.017875              1.082227       1.312330       0.013413      -0.107317       0.903765       0.005949       1.030587           0.001553
           51              H       5.174776      10.794970      18.534112       0.130180       1.264740 0.97806264E+01  0.99480168E+02                                 1.833783                            1.754071      -1.128134       2.346309                    0.996455       3.422075       9.290414       0.510478       1.179666      -0.734312      -0.012354       0.010752       0.031974       0.035924       0.007253      -0.012546       0.000808      -0.000133       0.025183      -0.015814      -0.000807       0.016621              1.850528       1.678779       0.010113      -0.322350       1.787045       0.260256       2.085761          -0.000273
           52              H       6.310145      17.975457       6.460326       0.140035       1.177787 0.88334044E+01  0.88929246E+02                                 1.846038                            1.740065      -1.265436       2.291234                    0.994796       3.561858      10.110549       0.473321       1.285388      -0.707873      -0.028158      -0.022872       0.011860       0.038166       0.006253      -0.012280       0.001119       0.007892      -0.000688      -0.013250      -0.002040       0.015290              1.901152       2.225279       0.426745      -0.207280       1.960678      -0.031181       1.517498           0.000524
           53              H      -1.387387       5.210362      11.517827       0.134983       1.220446 0.92873273E+01  0.93334361E+02                                 1.793297                            1.710938      -1.167055       2.332119                    0.996286       3.391998       9.181170       0.515639       1.181977      -0.733277      -0.033651      -0.003616       0.013137       0.036305       0.002168      -0.010341      -0.000459       0.019519       0.024629      -0.014129      -0.003325       0.017453              1.812270       2.261341       0.075460      -0.143943       1.396823       0.003780       1.778647          -0.000314
           54              H       4.426732       1.547402      16.926572       0.130942       1.214445 0.88150200E+01  0.88057871E+02                                 1.838325                            1.703900      -1.052426       2.384341                    0.997611       3.434187       9.483352       0.496438       1.235084      -0.720170      -0.031920       0.023257       0.022755       0.045580      -0.005853      -0.016749      -0.000692       0.004736       0.006897      -0.016711      -0.002387       0.019098              1.917494       2.019830      -0.484505      -0.328866       2.015164       0.271522       1.717487           0.001317
           55              H       4.941268      18.756914      17.594585       0.119338       1.279273 0.96588208E+01  0.97556200E+02                                 1.825506                            1.726178      -1.054530       2.379178                    0.997301       3.350905       8.951701       0.524200       1.156853      -0.740763      -0.022171      -0.012657       0.033160       0.041849      -0.004512      -0.017454       0.000174       0.005771       0.011163      -0.016058      -0.004233       0.020291              1.851779       1.722704       0.074839      -0.353886       1.798744      -0.337309       2.033889          -0.000528
           56              H       6.442053       8.297409       6.257768       0.120549       1.275339 0.96006123E+01  0.96938249E+02                                 1.827684                            1.725951      -1.033666       2.385554                    0.997751       3.368605       9.032971       0.521339       1.163562      -0.738804      -0.028956      -0.016959       0.021883       0.040062      -0.001387      -0.015834      -0.003586       0.009557      -0.034627      -0.020483       0.001662       0.018820              1.855031       2.019077       0.238484      -0.350315       1.848011      -0.309740       1.698005           0.000420
           57              H       6.089908      10.511861       5.598375       0.126370       1.206123 0.88057321E+01  0.88428232E+02                                 1.867529                            1.730751      -1.081744       2.373199                    0.996720       3.533013       9.959713       0.478130       1.275660      -0.710445      -0.036210       0.019684       0.019548       0.045615      -0.003516      -0.016625      -0.002457       0.015792      -0.015672      -0.017084      -0.004055       0.021139              1.951711       2.389408      -0.509838      -0.212433       1.942776       0.097009       1.522950           0.000330
           58              H       2.621594      15.070685       2.223835       0.130127       1.226557 0.88769246E+01  0.88409227E+02                                 1.821277                            1.688395      -1.024453       2.398621                    0.997950       3.351942       9.099534       0.510686       1.204251      -0.728198      -0.013721       0.003179       0.043035       0.045282      -0.000890      -0.011675       0.001844       0.023662       0.033999      -0.017616      -0.003194       0.020810              1.899519       1.595206      -0.025658      -0.115825       1.451008       0.027818       2.652343           0.001442
           59              H       0.949742      15.134676       0.588282       0.120169       1.237800 0.91736644E+01  0.91419207E+02                                 1.774452                            1.672066      -1.059436       2.375349                    0.997388       3.339168       8.844574       0.537794       1.142866      -0.743431      -0.038915       0.000737       0.015710       0.041973      -0.000787      -0.012035      -0.000472       0.021692       0.029957      -0.015910      -0.004221       0.020131              1.807774       2.356522      -0.027750      -0.152634       1.377256       0.005800       1.689545          -0.000399
           60              H       8.007466      17.395666      14.368731       0.360026       0.495400 0.29274533E+01  0.22847448E+02                                 1.130591                            1.075879      -1.234818       2.433887                    0.999936       2.403481       6.444151       0.529285       1.482752      -0.668507       0.009919      -0.019045      -0.000778       0.021487      -0.010283      -0.013796       0.004877      -0.006144      -0.005110      -0.016687      -0.002730       0.019417              1.160428       1.028729      -0.159986      -0.006975       1.445359      -0.071153       1.007196           0.002168
           61              H       8.131584      18.619238      13.530483       0.347541       0.530442 0.32017998E+01  0.24895796E+02                                 1.084389                            1.051168      -1.082947       2.519977                    0.999926       2.105578       5.174166       0.608686       1.294140      -0.709937       0.012608       0.011417      -0.021291       0.027251      -0.008024      -0.018941      -0.007205      -0.014470       0.008479      -0.026294       0.009292       0.017002              1.091215       1.030685       0.034115      -0.161450       1.038965      -0.125242       1.203995           0.001345
           62              H      10.020608      11.355370       3.105180       0.336359       0.582570 0.35688904E+01  0.28686175E+02                                 1.166852                            1.116555      -1.154401       2.452766                    0.999984       2.355768       6.003061       0.581712       1.309961      -0.703522       0.002145       0.020598      -0.007197       0.021924       0.004331      -0.019705      -0.011997       0.002384      -0.033428      -0.025967       0.001160       0.024807              1.183699       1.064024      -0.050836      -0.036793       1.462131      -0.169690       1.024942           0.001191
           63              H      10.716548      10.042599       3.197840       0.349524       0.544996 0.32640354E+01  0.25642796E+02                                 1.123594                            1.075952      -1.142236       2.486646                    0.999855       2.187634       5.501550       0.586183       1.330033      -0.701231       0.022799      -0.015806      -0.006463       0.028485      -0.005288      -0.019209      -0.009039      -0.002305      -0.049012      -0.029933       0.012109       0.017824              1.142067       1.334285      -0.211651      -0.112128       1.119145       0.023714       0.972770           0.000826
           64              H      -0.732798      15.318890      18.167782       0.355409       0.497053 0.29695137E+01  0.23307587E+02                                 1.137999                            1.086668      -1.349495       2.373186                    0.999129       2.489818       6.740855       0.523305       1.491212      -0.666151      -0.010043       0.002219      -0.018995       0.021601      -0.001832      -0.004782      -0.003790       0.016813       0.046972      -0.017012      -0.000329       0.017341              1.166922       1.208774      -0.035488       0.225672       0.959871      -0.058876       1.332123           0.002462
           65              H       0.686226      15.165701      18.594448       0.348398       0.524065 0.31400173E+01  0.24303308E+02                                 1.074715                            1.040181      -1.078046       2.521800                    0.999933       2.106810       5.169844       0.612429       1.292161      -0.710017       0.026911      -0.001287      -0.010690       0.028985      -0.002501      -0.003784      -0.003681       0.042921       0.037436      -0.028220       0.010345       0.017875              1.082228       1.312331      -0.013413      -0.107317       0.903766      -0.005949       1.030587           0.001555
           66              H       6.986290       1.099470      13.789069       0.130181       1.264739 0.97806144E+01  0.99480048E+02                                 1.833783                            1.754072      -1.128136       2.346308                    0.996455       3.422075       9.290424       0.510477       1.179669      -0.734311       0.012354       0.010752      -0.031974       0.035924      -0.007253      -0.012546      -0.000808      -0.000133       0.025182      -0.015815      -0.000807       0.016622              1.850529       1.678780      -0.010113      -0.322349       1.787047      -0.260256       2.085761          -0.000277
           67              H       9.985744       8.279957       4.314067       0.140035       1.177777 0.88333157E+01  0.88928131E+02                                 1.846029                            1.740058      -1.265421       2.291243                    0.994796       3.561839      10.110483       0.473321       1.285390      -0.707873       0.028158      -0.022873      -0.011859       0.038166      -0.006253      -0.012280      -0.001119       0.007891      -0.000689      -0.013251      -0.002039       0.015290              1.901142       2.225268      -0.426742      -0.207279       1.960667       0.031181       1.517492           0.000523
           68              H       1.306253      14.905862      20.805354       0.134982       1.220450 0.92873683E+01  0.93334895E+02                                 1.793303                            1.710943      -1.167054       2.332119                    0.996286       3.392005       9.181201       0.515638       1.181979      -0.733276       0.033651      -0.003616      -0.013137       0.036305      -0.002168      -0.010341       0.000459       0.019519       0.024628      -0.014129      -0.003325       0.017453              1.812276       2.261349      -0.075460      -0.143945       1.396826      -0.003780       1.778653          -0.000308
           69              C       2.585031      12.117436       5.897903       0.583176      23.968410 0.25810398E+03  0.53785782E+04                                 7.644849                            5.690854      -0.047912       2.035962                    0.999596      22.537470      62.972971       0.624657       0.470535      -1.022177      -0.009370       0.037336       0.057670       0.069337      -0.042580       0.049867      -0.032329       0.076651      -0.037650      -0.056583      -0.039019       0.095602              9.100338       6.715100       2.496678      -1.374152      12.319195       2.825037       8.266717          -0.003201
           70              C       2.234564      10.742614       5.382887      -0.134150      40.473822 0.47518163E+03  0.11316129E+05                                10.091107                            7.177944       0.074748       2.017121                    0.999248      28.348807      79.552232       0.632552       0.406604      -1.080642      -0.022394      -0.019810       0.021686       0.036935      -0.003259       0.003175      -0.013891       0.003588      -0.001935      -0.014957       0.000448       0.014508             12.544398       9.722216       4.699647      -2.069680      17.997482       3.428774       9.913496           0.066247
           71              C       2.867496      10.224874       4.240801       0.331137      29.181070 0.33659053E+03  0.74213508E+04                                 8.434437                            6.278427      -0.119141       1.988885                    0.998565      24.216976      67.377799       0.632549       0.439168      -1.050352       0.055438       0.038632      -0.040518       0.078788       0.030899      -0.025163      -0.018928      -0.002737      -0.022782      -0.030392      -0.020839       0.051232              9.906418       8.774500       3.524671      -3.001469      12.282860       0.825492       8.661894           0.029024
           72              C       2.548981       8.900469       3.839994      -0.237515      37.847248 0.47670747E+03  0.11466877E+05                                 9.743427                            7.259017      -0.003387       1.955183                    0.999401      30.927106      89.892323       0.614296       0.414510      -1.065576      -0.001928      -0.024531       0.005722       0.025263      -0.011163      -0.013142      -0.001561       0.032078       0.069428      -0.031688       0.001504       0.030183             11.644023       9.885800       5.655095      -2.164874      16.721690       0.648788       8.324578           0.058064
           73              C       1.661688       8.136464       4.546794       0.000802      38.072618 0.43136602E+03  0.10041475E+05                                 9.770721                            6.871121      -0.026205       1.991016                    0.999262      27.139847      75.647801       0.641082       0.410431      -1.076584       0.014429       0.034724       0.012764       0.039710      -0.007535       0.002459       0.005162       0.020458       0.021936      -0.017650       0.008084       0.009566             12.345553       9.199053       4.824769      -1.984616      19.178660       2.421815       8.658946          -0.001226
           74              C       1.030410       8.675533       5.680260      -0.105514      33.755317 0.43188998E+03  0.10134918E+05                                 9.065273                            6.932334       0.086866       2.001299                    0.999704      29.106226      83.543008       0.625521       0.417270      -1.063874       0.020210       0.008197      -0.004302       0.022229      -0.003107      -0.004287      -0.012017       0.036593       0.009660      -0.025511       0.007570       0.017941             10.494208       8.336704       3.270947      -1.752911      14.842028       2.281297       8.303893           0.104577
           75              C       1.340818       9.957279       6.059519      -0.082098      33.726638 0.40812114E+03  0.94610693E+04                                 9.066589                            6.748340       0.000901       1.971435                    0.999581      29.016660      83.310579       0.631421       0.418443      -1.061049       0.019849      -0.005644      -0.010874       0.023326      -0.009133      -0.006541       0.002560       0.024724       0.026921      -0.019862       0.002854       0.017008             10.704207       8.885318       4.399571      -1.731134      15.442727       1.705075       7.784577          -0.004479
           76              C       1.363522       6.718982       4.167535       0.571286      23.896196 0.24864693E+03  0.51353607E+04                                 7.652110                            5.584080      -0.056391       2.036694                    0.999563      22.343707      62.231523       0.630619       0.470274      -1.021923       0.021651      -0.050025      -0.037583       0.066210      -0.033563       0.067648      -0.039650       0.070780       0.111065      -0.070208      -0.041436       0.111644              9.318590       7.276997       2.562887      -1.466241      13.956055       2.411269       6.722718          -0.003557
           77              C      -0.640611      16.926404      14.931155       0.571569      23.457368 0.25401576E+03  0.52697660E+04                                 7.506216                            5.617206       0.077396       2.073147                    0.999556      22.536130      62.730096       0.633817       0.465813      -1.025250       0.023632      -0.040649      -0.031691       0.056702      -0.030133       0.056336      -0.033322       0.064084       0.108942      -0.064079      -0.032211       0.096290              8.932466       7.601249       2.260375      -1.599650      12.892896       2.052565       6.303253          -0.002411
           78              C      -0.376691      18.367155      15.297484      -0.146155      41.258471 0.48009086E+03  0.11474414E+05                                10.233798                            7.224267       0.037625       2.002303                    0.999167      28.645220      80.804114       0.628642       0.407658      -1.078818      -0.025431       0.016632       0.024095       0.038780      -0.013182      -0.009759       0.016026      -0.012247       0.040800      -0.021342      -0.008315       0.029656             12.740818      12.100094       4.090764      -2.106206      18.808206       2.992714       7.314153           0.027766
           79              C       0.777052      19.016754      14.924690       0.318348      30.071197 0.33813181E+03  0.74720193E+04                                 8.601397                            6.296980      -0.175918       1.968903                    0.998701      24.467020      68.393451       0.630296       0.439754      -1.048855       0.061987      -0.038538      -0.047368       0.087014      -0.022551      -0.040573       0.031258      -0.006549      -0.035614      -0.048037      -0.014937       0.062974             10.150804      11.452598       2.333884      -2.782925      12.373220       2.098326       6.626595           0.016984
           80              C       1.013861       0.923012      15.362130      -0.223068      37.060999 0.48598177E+03  0.11765034E+05                                 9.670074                            7.376631      -0.051909       1.945426                    0.999355      30.865908      90.468994       0.602567       0.419882      -1.060470      -0.002406       0.017874       0.013653       0.022620      -0.001680      -0.009193      -0.022779       0.058149       0.069559      -0.048260       0.013737       0.034522             11.164610       9.900593       1.227694      -2.017513      15.977775       3.951717       7.615462           0.044770
           81              C       0.076544       1.576488      16.163745      -0.000905      37.970473 0.42653698E+03  0.99122094E+04                                 9.775266                            6.841323      -0.062152       1.981629                    0.999314      27.145634      75.875673       0.640527       0.411486      -1.074694      -0.004350      -0.038721      -0.013888       0.041366      -0.009744      -0.002972      -0.007378      -0.000510       0.041498      -0.018336       0.002122       0.016214             12.342245      10.766670       3.701885      -1.291465      18.545604       4.505184       7.714460           0.005160
           82              C      -1.085290       0.940464      16.508526      -0.126162      34.312520 0.42463617E+03  0.99429962E+04                                 9.188328                            6.890684       0.041384       1.981902                    0.999705      29.510786      85.181621       0.623831       0.419314      -1.060395       0.015705      -0.016014      -0.004470       0.022870      -0.008281      -0.013761      -0.001957       0.014789       0.008222      -0.016428      -0.002727       0.019154             10.779600      10.734154       3.606710      -1.241569      15.271475       2.596554       6.333171           0.049265
           83              C      -1.302973      19.032267      16.092634      -0.078969      34.137654 0.43375414E+03  0.10213709E+05                                 9.180182                            6.974628      -0.055536       1.951473                    0.999590      29.369341      85.096800       0.618496       0.420562      -1.059283       0.031377       0.002782       0.003782       0.031726       0.001934      -0.011440      -0.015354       0.025062       0.020757      -0.024077       0.000703       0.023374             10.642605      10.224763       2.261528      -1.646868      15.030038       2.851373       6.673013           0.004068
           84              C       0.393892       2.924163      16.704620       0.571648      24.410089 0.25545142E+03  0.53108944E+04                                 7.768841                            5.664572      -0.074042       2.028727                    0.999564      22.472787      62.770057       0.625446       0.471039      -1.021649      -0.011559       0.041329       0.054515       0.069381      -0.048022       0.059022      -0.043062       0.079873      -0.007262      -0.068417      -0.041506       0.109923              9.470148       6.945754       2.538468      -1.199804      13.659884       3.320745       7.804806          -0.003673
           85              C       5.113632      13.897530       8.753117       0.577934      23.688600 0.25465468E+03  0.52862646E+04                                 7.574840                            5.640125       0.007213       2.054385                    0.999664      22.423495      62.432824       0.629871       0.468443      -1.023823      -0.060322       0.008154      -0.000700       0.060875       0.006663      -0.010368      -0.019344      -0.149754      -0.123299      -0.060097      -0.038441       0.098538              9.021318      11.629092      -0.112747       2.772812       4.198532       0.403479      11.236331          -0.003624
           86              C       6.236207      13.930494       9.742207      -0.127727      40.012677 0.46455124E+03  0.11007192E+05                                10.027210                            7.104645       0.037200       2.007949                    0.999103      28.208497      79.113940       0.634426       0.407458      -1.079427      -0.008370      -0.006140       0.036399       0.037851       0.000608      -0.001155       0.003791      -0.033612       0.015567      -0.019474       0.003880       0.015594             12.484980      15.301423       0.330095       4.392028       5.001828       0.344530      17.151689           0.055364
           87              C       7.561009      13.975094       9.339244       0.317473      30.423949 0.35113443E+03  0.78145765E+04                                 8.656505                            6.399210      -0.145207       1.976869                    0.998664      24.491190      68.180798       0.629308       0.437331      -1.052766       0.019194      -0.006232      -0.075718       0.078361       0.001522      -0.011399      -0.000736       0.018199       0.175484      -0.038474      -0.021649       0.060123             10.271976      11.305802       0.311403       1.108655       4.461529       0.729881      15.048597           0.025252
           88              C       8.585630      14.097257      10.334798      -0.228566      38.729097 0.48707849E+03  0.11771935E+05                                 9.911065                            7.346337      -0.048739       1.943998                    0.999599      30.986171      90.086778       0.609934       0.415503      -1.065628       0.010446      -0.004336       0.020278       0.023219      -0.001309      -0.028816      -0.002594       0.001259      -0.043901      -0.034494       0.006882       0.027612             12.003017      11.593902       0.643847       3.655397       5.179824       0.831098      19.235326           0.061572
           89              C       8.240300      14.126344      11.675133       0.001847      38.575216 0.43547092E+03  0.10165872E+05                                 9.880344                            6.915681      -0.077519       1.974607                    0.999194      27.273620      76.246545       0.637057       0.411853      -1.075145      -0.030213      -0.011254      -0.030828       0.044608      -0.002450      -0.006737      -0.002600      -0.003936      -0.026471      -0.012582       0.004988       0.007593             12.621173      14.514970       0.946688       5.190560       5.139363       0.917734      18.209185          -0.002014
           90              C       6.910221      14.039084      12.067321      -0.107294      34.412857 0.43201351E+03  0.10146384E+05                                 9.202924                            6.950939       0.003326       1.972392                    0.999636      29.281729      84.294870       0.621829       0.419393      -1.061704       0.004866      -0.003225      -0.018078       0.018997      -0.005892      -0.020229      -0.002360      -0.019374       0.019113      -0.026822       0.007560       0.019262             10.758449      12.968283       0.661640       3.326444       4.926745       0.251200      14.380320           0.091557
           91              C       5.925536      13.967337      11.093316      -0.084287      34.949112 0.42092080E+03  0.98206529E+04                                 9.284972                            6.852008       0.013707       1.973490                    0.999622      29.138392      83.573871       0.627624       0.418280      -1.062531       0.019924      -0.002767      -0.013478       0.024213       0.001269      -0.013493      -0.002189       0.007204      -0.014391      -0.014027      -0.001420       0.015447             11.094413      12.013376       0.384385       3.636888       4.830424       0.381615      16.439439          -0.002640
           92              C       9.320709      14.264020      12.718094       0.564669      24.393904 0.25715152E+03  0.53463717E+04                                 7.733291                            5.658023      -0.036068       2.039265                    0.999501      22.467475      62.422000       0.631051       0.466844      -1.025611       0.067692       0.003733       0.010580       0.068616      -0.013728      -0.012129      -0.004161      -0.160378      -0.157090      -0.066310      -0.041288       0.107599              9.465540      11.511312       0.710273       3.470072       4.412527       0.576825      12.472780          -0.003746
           93              C       1.468658       2.421936       4.876490       0.583174      23.968368 0.25810352E+03  0.53785660E+04                                 7.644841                            5.690850      -0.047914       2.035962                    0.999596      22.537438      62.972855       0.624658       0.470535      -1.022177       0.009370       0.037336      -0.057671       0.069337       0.042580       0.049867       0.032328       0.076650      -0.037649      -0.056582      -0.039019       0.095601              9.100326       6.715090      -2.496665      -1.374152      12.319172      -2.825039       8.266716          -0.003204
           94              C       1.819124       1.047114       5.391507      -0.134148      40.473652 0.47517941E+03  0.11316065E+05                                10.091092                            7.177936       0.074744       2.017120                    0.999248      28.348713      79.551965       0.632551       0.406605      -1.080642       0.022394      -0.019809      -0.021684       0.036934       0.003261       0.003177       0.013892       0.003588      -0.001936      -0.014957       0.000446       0.014511             12.544375       9.722200      -4.699626      -2.069680      17.997438      -3.428774       9.913489           0.066251
           95              C       1.186192       0.529374       6.533592       0.331137      29.180868 0.33658784E+03  0.74212778E+04                                 8.434410                            6.278410      -0.119147       1.988885                    0.998565      24.216858      67.377435       0.632548       0.439170      -1.050351      -0.055436       0.038630       0.040516       0.078785      -0.030898      -0.025160       0.018929      -0.002735      -0.022783      -0.030388      -0.020841       0.051230              9.906382       8.774466      -3.524647      -3.001459      12.282809      -0.825496       8.661872           0.029023
           96              C       1.504707      18.595969       6.934400      -0.237510      37.847037 0.47670466E+03  0.11466794E+05                                 9.743401                            7.259003      -0.003386       1.955184                    0.999401      30.926991      89.891975       0.614296       0.414511      -1.065575       0.001928      -0.024530      -0.005722       0.025262       0.011166      -0.013138       0.001562       0.032080       0.069426      -0.031690       0.001510       0.030180             11.643986       9.885771      -5.655063      -2.164872      16.721622      -0.648794       8.324566           0.058063
           97              C       2.392001      17.831964       6.227599       0.000799      38.072578 0.43136596E+03  0.10041471E+05                                 9.770707                            6.871116      -0.026199       1.991018                    0.999262      27.139831      75.647692       0.641084       0.410431      -1.076585      -0.014429       0.034724      -0.012765       0.039711       0.007536       0.002460      -0.005161       0.020459       0.021937      -0.017651       0.008083       0.009568             12.345528       9.199039      -4.824748      -1.984618      19.178606      -2.421812       8.658939          -0.001227
           98              C       3.023279      18.371033       5.094133      -0.105507      33.755096 0.43188637E+03  0.10134816E+05                                 9.065253                            6.932320       0.086852       2.001296                    0.999704      29.106094      83.542655       0.625519       0.417272      -1.063872      -0.020211       0.008198       0.004301       0.022230       0.003112      -0.004282       0.012020       0.036600       0.009665      -0.025516       0.007576       0.017940             10.494183       8.336686      -3.270939      -1.752907      14.841991      -2.281288       8.303873           0.104596
           99              C       2.712871       0.261779       4.714875      -0.082099      33.726525 0.40811958E+03  0.94610230E+04                                 9.066571                            6.748328       0.000906       1.971438                    0.999581      29.016576      83.310267       0.631421       0.418443      -1.061049      -0.019848      -0.005645       0.010873       0.023325       0.009133      -0.006540      -0.002559       0.024724       0.026920      -0.019862       0.002855       0.017007             10.704184       8.885299      -4.399562      -1.731129      15.442692      -1.705071       7.784562          -0.004476
          100              C       2.690167      16.414482       6.606858       0.571285      23.896372 0.24864919E+03  0.51354181E+04                                 7.652138                            5.584100      -0.056374       2.036697                    0.999563      22.343828      62.231890       0.630619       0.470274      -1.021924      -0.021650      -0.050026       0.037582       0.066210       0.033565       0.067652       0.039653       0.070784       0.111070      -0.070212      -0.041439       0.111651              9.318623       7.277025      -2.562898      -1.466247      13.956105      -2.411278       6.722738          -0.003553
          101              C       0.559477       7.230904      17.392026       0.571571      23.457329 0.25401539E+03  0.52697556E+04                                 7.506205                            5.617200       0.077407       2.073151                    0.999556      22.536100      62.729958       0.633818       0.465812      -1.025251      -0.023630      -0.040651       0.031691       0.056702       0.030133       0.056338       0.033323       0.064085       0.108945      -0.064081      -0.032212       0.096293              8.932449       7.601236      -2.260367      -1.599650      12.892866      -2.052559       6.303247          -0.002408
          102              C       0.295557       8.671655      17.025697      -0.146156      41.258341 0.48008963E+03  0.11474376E+05                                10.233777                            7.224258       0.037628       2.002305                    0.999167      28.645163      80.803886       0.628643       0.407658      -1.078818       0.025429       0.016633      -0.024095       0.038780       0.013182      -0.009757      -0.016024      -0.012247       0.040804      -0.021342      -0.008312       0.029654             12.740786      12.100062      -4.090755      -2.106200      18.808158      -2.992704       7.314139           0.027769
          103              C      -0.858186       9.321254      17.398491       0.318349      30.070981 0.33812916E+03  0.74719469E+04                                 8.601367                            6.296963      -0.175926       1.968903                    0.998700      24.466893      68.393048       0.630295       0.439755      -1.048854      -0.061985      -0.038537       0.047367       0.087011       0.022552      -0.040571      -0.031256      -0.006548      -0.035607      -0.048033      -0.014939       0.062972             10.150766      11.452552      -2.333874      -2.782911      12.373172      -2.098317       6.626574           0.016986
          104              C      -1.094995      10.618512      16.961050      -0.223066      37.060884 0.48598001E+03  0.11764983E+05                                 9.670070                            7.376630      -0.051912       1.945426                    0.999356      30.865804      90.468701       0.602566       0.419884      -1.060469       0.002406       0.017873      -0.013653       0.022619       0.001681      -0.009189       0.022781       0.058150       0.069566      -0.048262       0.013741       0.034522             11.164604       9.900586      -1.227687      -2.017513      15.977763      -3.951720       7.615465           0.044774
          105              C      -0.157679      11.271988      16.159435      -0.000906      37.970336 0.42653500E+03  0.99121509E+04                                 9.775241                            6.841305      -0.062144       1.981633                    0.999314      27.145569      75.875417       0.640528       0.411485      -1.074695       0.004351      -0.038721       0.013888       0.041366       0.009745      -0.002972       0.007378      -0.000509       0.041498      -0.018336       0.002122       0.016214             12.342212      10.766640      -3.701879      -1.291458      18.545557      -4.505172       7.714440           0.005157
          106              C       1.004155      10.635964      15.814655      -0.126160      34.312427 0.42463459E+03  0.99429526E+04                                 9.188332                            6.890688       0.041375       1.981901                    0.999705      29.510678      85.181357       0.623828       0.419316      -1.060393      -0.015704      -0.016014       0.004470       0.022870       0.008282      -0.013757       0.001961       0.014789       0.008233      -0.016429      -0.002721       0.019151             10.779608      10.734163      -3.606731      -1.241564      15.271490      -2.596550       6.333170           0.049262
          107              C       1.221839       9.336767      16.230546      -0.078968      34.137512 0.43375207E+03  0.10213647E+05                                 9.180157                            6.974611      -0.055530       1.951476                    0.999590      29.369254      85.096462       0.618496       0.420562      -1.059283      -0.031376       0.002784      -0.003782       0.031726      -0.001933      -0.011439       0.015354       0.025063       0.020761      -0.024078       0.000705       0.023373             10.642575      10.224736      -2.261534      -1.646861      15.029993      -2.851356       6.672994           0.004069
          108              C      -0.475027      12.619663      15.618561       0.571647      24.410093 0.25545137E+03  0.53108936E+04                                 7.768843                            5.664573      -0.074041       2.028727                    0.999564      22.472795      62.770098       0.625445       0.471040      -1.021649       0.011560       0.041329      -0.054515       0.069381       0.048023       0.059022       0.043062       0.079874      -0.007263      -0.068418      -0.041507       0.109924              9.470152       6.945759      -2.538473      -1.199803      13.659894      -3.320746       7.804804          -0.003675
          109              C      11.182257       4.202030       2.021276       0.577934      23.688494 0.25465332E+03  0.52862297E+04                                 7.574821                            5.640112       0.007207       2.054384                    0.999664      22.423428      62.432609       0.629872       0.468444      -1.023822       0.060322       0.008154       0.000698       0.060874      -0.006663      -0.010367       0.019344      -0.149748      -0.123294      -0.060094      -0.038439       0.098534              9.021293      11.629066       0.112748       2.772797       4.198522      -0.403476      11.236290          -0.003624
          110              C      10.059681       4.234994       1.032187      -0.127727      40.012687 0.46455143E+03  0.11007197E+05                                10.027203                            7.104641       0.037199       2.007948                    0.999103      28.208532      79.114017       0.634427       0.407457      -1.079427       0.008373      -0.006140      -0.036399       0.037851      -0.000609      -0.001155      -0.003792      -0.033608       0.015575      -0.019472       0.003881       0.015591             12.484967      15.301409      -0.330093       4.392010       5.001824      -0.344527      17.151669           0.055370
          111              C       8.734880       4.279594       1.435149       0.317472      30.424142 0.35113717E+03  0.78146511E+04                                 8.656529                            6.399228      -0.145202       1.976868                    0.998664      24.491298      68.181109       0.629309       0.437330      -1.052767      -0.019195      -0.006232       0.075720       0.078363      -0.001522      -0.011398       0.000736       0.018205       0.175490      -0.038478      -0.021647       0.060124             10.272004      11.305838      -0.311403       1.108653       4.461540      -0.729881      15.048634           0.025258
          112              C       7.710258       4.401757       0.439595      -0.228565      38.728924 0.48707636E+03  0.11771862E+05                                 9.911003                            7.346298      -0.048731       1.944000                    0.999599      30.986156      90.086455       0.609939       0.415500      -1.065630      -0.010447      -0.004336      -0.020279       0.023220       0.001309      -0.028817       0.002594       0.001263      -0.043895      -0.034493       0.006879       0.027614             12.002932      11.593833      -0.643842       3.655356       5.179794      -0.831085      19.235170           0.061587
          113              C       3.920765       4.430843      20.648048       0.001847      38.575198 0.43547114E+03  0.10165877E+05                                 9.880338                            6.915683      -0.077524       1.974604                    0.999194      27.273627      76.246523       0.637057       0.411853      -1.075145       0.030212      -0.011254       0.030828       0.044607       0.002450      -0.006737       0.002601      -0.003938      -0.026474      -0.012582       0.004988       0.007595             12.621158      14.514944      -0.946684       5.190543       5.139360      -0.917729      18.209170          -0.002014
          114              C       5.250844       4.343584      20.255860      -0.107288      34.412643 0.43201041E+03  0.10146286E+05                                 9.202854                            6.950888       0.003347       1.972399                    0.999636      29.281648      84.294335       0.621836       0.419390      -1.061707      -0.004867      -0.003224       0.018078       0.018998       0.005891      -0.020229       0.002360      -0.019364       0.019124      -0.026819       0.007554       0.019265             10.758363      12.968160      -0.661630       3.326396       4.926708      -0.251196      14.380222           0.091578
          115              C       6.235529       4.271837      21.229865      -0.084289      34.949306 0.42092380E+03  0.98207398E+04                                 9.285003                            6.852031       0.013700       1.973487                    0.999622      29.138492      83.574213       0.627623       0.418279      -1.062531      -0.019924      -0.002767       0.013479       0.024213      -0.001269      -0.013494       0.002189       0.007206      -0.014391      -0.014027      -0.001421       0.015448             11.094451      12.013402      -0.384385       3.636894       4.830438      -0.381615      16.439512          -0.002631
          116              C       2.840356       4.568520      19.605086       0.564667      24.393799 0.25715049E+03  0.53463431E+04                                 7.733263                            5.658008      -0.036064       2.039268                    0.999501      22.467408      62.421706       0.631053       0.466843      -1.025612      -0.067693       0.003732      -0.010580       0.068616       0.013728      -0.012129       0.004161      -0.160379      -0.157089      -0.066311      -0.041288       0.107599              9.465498      11.511256      -0.710269       3.470043       4.412512      -0.576822      12.472726          -0.003749
          117              C       5.522346       7.273564      15.650884       0.583177      23.968400 0.25810383E+03  0.53785743E+04                                 7.644846                            5.690852      -0.047908       2.035963                    0.999596      22.537467      62.972956       0.624658       0.470534      -1.022178       0.009370      -0.037336      -0.057670       0.069337      -0.042580       0.049867      -0.032329       0.076651      -0.037650      -0.056583      -0.039019       0.095602              9.100335       6.715099       2.496679      -1.374150      12.319197       2.825035       8.266710          -0.003208
          118              C       5.872813       8.648386      16.165900      -0.134149      40.473864 0.47518212E+03  0.11316142E+05                                10.091106                            7.177941       0.074753       2.017122                    0.999248      28.348829      79.552262       0.632553       0.406603      -1.080643       0.022394       0.019810      -0.021687       0.036936      -0.003257       0.003174      -0.013891       0.003587      -0.001935      -0.014956       0.000449       0.014507             12.544400       9.722219       4.699653      -2.069680      17.997491       3.428770       9.913491           0.066248
          119              C       5.239881       9.166126      17.307986       0.331136      29.181218 0.33659249E+03  0.74214047E+04                                 8.434459                            6.278441      -0.119139       1.988884                    0.998565      24.217061      67.378072       0.632549       0.439168      -1.050352      -0.055439      -0.038632       0.040519       0.078789       0.030900      -0.025165      -0.018927      -0.002739      -0.022783      -0.030395      -0.020838       0.051233              9.906447       8.774527       3.524687      -3.001478      12.282899       0.825491       8.661913           0.029023
          120              C       5.558396      10.490531      17.708793      -0.237513      37.847268 0.47670767E+03  0.11466882E+05                                 9.743423                            7.259013      -0.003384       1.955183                    0.999401      30.927134      89.892397       0.614297       0.414509      -1.065576       0.001928       0.024531      -0.005722       0.025264      -0.011162      -0.013143      -0.001561       0.032077       0.069430      -0.031687       0.001502       0.030185             11.644019       9.885799       5.655092      -2.164876      16.721681       0.648788       8.324577           0.058064
          121              C       6.445689      11.254536      17.001993       0.000800      38.072804 0.43136835E+03  0.10041544E+05                                 9.770751                            6.871139      -0.026210       1.991013                    0.999262      27.139931      75.648100       0.641082       0.410431      -1.076584      -0.014430      -0.034725      -0.012764       0.039711      -0.007535       0.002459       0.005161       0.020458       0.021936      -0.017650       0.008083       0.009567             12.345595       9.199083       4.824786      -1.984623      19.178730       2.421827       8.658973          -0.001231
          122              C       7.076967      10.715467      15.868527      -0.105513      33.755435 0.43189135E+03  0.10134958E+05                                 9.065281                            6.932334       0.086871       2.001300                    0.999704      29.106321      83.543297       0.625522       0.417269      -1.063875      -0.020210      -0.008198       0.004302       0.022230      -0.003106      -0.004291      -0.012016       0.036592       0.009662      -0.025510       0.007568       0.017942             10.494223       8.336715       3.270958      -1.752913      14.842055       2.281300       8.303898           0.104579
          123              C       6.766559       9.433722      15.489268      -0.082098      33.726758 0.40812241E+03  0.94611085E+04                                 9.066615                            6.748353       0.000895       1.971433                    0.999581      29.016723      83.310874       0.631420       0.418443      -1.061048      -0.019850       0.005643       0.010874       0.023326      -0.009133      -0.006541       0.002560       0.024725       0.026922      -0.019862       0.002854       0.017009             10.704244       8.885341       4.399587      -1.731137      15.442791       1.705090       7.784599          -0.004487
          124              C       6.743855      12.672019      17.381252       0.571287      23.896277 0.24864792E+03  0.51353863E+04                                 7.652124                            5.584089      -0.056380       2.036696                    0.999563      22.343773      62.231741       0.630618       0.470274      -1.021924      -0.021650       0.050026       0.037583       0.066210      -0.033564       0.067650      -0.039652       0.070782       0.111067      -0.070210      -0.041438       0.111648              9.318608       7.277011       2.562890      -1.466246      13.956081       2.411275       6.722731          -0.003561
          125              C       8.747988       2.464596       6.617632       0.571569      23.457310 0.25401516E+03  0.52697497E+04                                 7.506201                            5.617197       0.077401       2.073150                    0.999556      22.536088      62.729917       0.633818       0.465812      -1.025251      -0.023631       0.040650       0.031691       0.056703      -0.030133       0.056336      -0.033322       0.064083       0.108942      -0.064079      -0.032212       0.096291              8.932443       7.601233       2.260366      -1.599649      12.892853       2.052557       6.303243          -0.002409
          126              C       8.484068       1.023845       6.251303      -0.146155      41.258289 0.48008879E+03  0.11474352E+05                                10.233772                            7.224255       0.037628       2.002305                    0.999167      28.645140      80.803832       0.628642       0.407658      -1.078818       0.025429      -0.016632      -0.024094       0.038779      -0.013182      -0.009757       0.016024      -0.012247       0.040803      -0.021342      -0.008312       0.029654             12.740777      12.100062       4.090746      -2.106205      18.808131       2.992699       7.314137           0.027768
          127              C       7.330325       0.374246       6.624097       0.318348      30.070981 0.33812910E+03  0.74719454E+04                                 8.601369                            6.296964      -0.175927       1.968903                    0.998700      24.466890      68.393051       0.630295       0.439755      -1.048854      -0.061985       0.038537       0.047366       0.087010      -0.022553      -0.040571       0.031256      -0.006548      -0.035607      -0.048033      -0.014939       0.062972             10.150768      11.452557       2.333875      -2.782915      12.373171       2.098314       6.626575           0.016985
          128              C       7.093516      18.467988       6.186657      -0.223065      37.060816 0.48597913E+03  0.11764956E+05                                 9.670059                            7.376624      -0.051911       1.945427                    0.999356      30.865784      90.468626       0.602566       0.419884      -1.060468       0.002406      -0.017873      -0.013653       0.022619      -0.001681      -0.009188      -0.022782       0.058150       0.069567      -0.048263       0.013741       0.034521             11.164588       9.900571       1.227690      -2.017508      15.977741       3.951708       7.615452           0.044778
          129              C       8.030833      17.814512       5.385042      -0.000906      37.970315 0.42653548E+03  0.99121630E+04                                 9.775232                            6.841306      -0.062143       1.981633                    0.999314      27.145570      75.875382       0.640529       0.411485      -1.074695       0.004351       0.038721       0.013888       0.041366      -0.009744      -0.002972      -0.007378      -0.000509       0.041498      -0.018336       0.002122       0.016214             12.342192      10.766625       3.701867      -1.291460      18.545519       4.505161       7.714433           0.005163
          130              C       9.192667      18.450537       5.040261      -0.126158      34.312362 0.42463402E+03  0.99429344E+04                                 9.188317                            6.890681       0.041375       1.981900                    0.999705      29.510649      85.181207       0.623829       0.419315      -1.060393      -0.015704       0.016014       0.004470       0.022870      -0.008283      -0.013757      -0.001961       0.014789       0.008235      -0.016430      -0.002720       0.019150             10.779583      10.734131       3.606707      -1.241563      15.271454       2.596547       6.333163           0.049277
          131              C       9.410350       0.358734       5.456153      -0.078968      34.137443 0.43375108E+03  0.10213618E+05                                 9.180142                            6.974602      -0.055527       1.951477                    0.999590      29.369229      85.096353       0.618497       0.420562      -1.059283      -0.031376      -0.002784      -0.003782       0.031726       0.001933      -0.011439      -0.015353       0.025062       0.020760      -0.024077       0.000705       0.023373             10.642552      10.224721       2.261512      -1.646866      15.029948       2.851352       6.672988           0.004071
          132              C       7.713485      16.466837       4.844167       0.571648      24.410071 0.25545135E+03  0.53108915E+04                                 7.768832                            5.664569      -0.074034       2.028729                    0.999564      22.472781      62.769998       0.625446       0.471039      -1.021649       0.011559      -0.041330      -0.054515       0.069381      -0.048023       0.059022      -0.043062       0.079873      -0.007262      -0.068417      -0.041507       0.109924              9.470132       6.945747       2.538458      -1.199807      13.659849       3.320739       7.804801          -0.003667
          133              C       2.993745       5.493470      12.795670       0.577935      23.688594 0.25465457E+03  0.52862622E+04                                 7.574839                            5.640124       0.007216       2.054386                    0.999664      22.423499      62.432848       0.629871       0.468443      -1.023822       0.060322      -0.008154       0.000700       0.060874       0.006663      -0.010368      -0.019344      -0.149754      -0.123298      -0.060098      -0.038440       0.098538              9.021316      11.629090      -0.112748       2.772811       4.198532       0.403477      11.236327          -0.003626
          134              C       1.871170       5.460506      11.806580      -0.127727      40.012774 0.46455252E+03  0.11007229E+05                                10.027213                            7.104646       0.037202       2.007949                    0.999103      28.208564      79.114118       0.634427       0.407457      -1.079427       0.008372       0.006139      -0.036400       0.037852       0.000608      -0.001156       0.003791      -0.033608       0.015576      -0.019473       0.003882       0.015591             12.484982      15.301425       0.330093       4.392017       5.001828       0.344527      17.151692           0.055366
          135              C       0.546368       5.415906      12.209543       0.317472      30.424216 0.35113801E+03  0.78146752E+04                                 8.656543                            6.399235      -0.145205       1.976866                    0.998664      24.491341      68.181277       0.629308       0.437330      -1.052767      -0.019195       0.006232       0.075720       0.078364       0.001522      -0.011399      -0.000736       0.018206       0.175490      -0.038478      -0.021646       0.060124             10.272022      11.305851       0.311403       1.108655       4.461546       0.729883      15.048670           0.025254
          136              C      -0.478253       5.293743      11.213989      -0.228566      38.729012 0.48707745E+03  0.11771896E+05                                 9.911020                            7.346307      -0.048730       1.944000                    0.999599      30.986189      90.086611       0.609939       0.415500      -1.065630      -0.010447       0.004335      -0.020279       0.023220      -0.001309      -0.028817      -0.002594       0.001265      -0.043892      -0.034492       0.006877       0.027615             12.002957      11.593851       0.643844       3.655373       5.179802       0.831088      19.235219           0.061575
          137              C      -0.132923       5.264657       9.873654       0.001848      38.575244 0.43547150E+03  0.10165888E+05                                 9.880346                            6.915685      -0.077525       1.974603                    0.999194      27.273637      76.246566       0.637057       0.411853      -1.075145       0.030212       0.011254       0.030829       0.044608      -0.002450      -0.006737      -0.002600      -0.003938      -0.026475      -0.012582       0.004987       0.007595             12.621171      14.514966       0.946687       5.190554       5.139363       0.917731      18.209184          -0.002015
          138              C       1.197156       5.351916       9.481466      -0.107288      34.412663 0.43201050E+03  0.10146288E+05                                 9.202854                            6.950886       0.003349       1.972400                    0.999636      29.281676      84.294417       0.621836       0.419389      -1.061707      -0.004867       0.003225       0.018079       0.018998      -0.005891      -0.020230      -0.002360      -0.019363       0.019126      -0.026818       0.007553       0.019266             10.758365      12.968162       0.661631       3.326402       4.926707       0.251196      14.380224           0.091576
          139              C       2.181841       5.423663      10.455471      -0.084289      34.949340 0.42092402E+03  0.98207479E+04                                 9.285014                            6.852036       0.013699       1.973486                    0.999622      29.138515      83.574337       0.627622       0.418280      -1.062531      -0.019924       0.002767       0.013479       0.024214       0.001269      -0.013494      -0.002189       0.007206      -0.014391      -0.014028      -0.001421       0.015449             11.094464      12.013420       0.384388       3.636906       4.830443       0.381615      16.439530          -0.002634
          140              C      -1.213332       5.126980       8.830693       0.564665      24.393858 0.25715108E+03  0.53463587E+04                                 7.733276                            5.658015      -0.036065       2.039267                    0.999501      22.467438      62.421814       0.631052       0.466843      -1.025611      -0.067692      -0.003733      -0.010580       0.068616      -0.013728      -0.012129      -0.004161      -0.160381      -0.157091      -0.066312      -0.041289       0.107600              9.465516      11.511282       0.710272       3.470056       4.412518       0.576823      12.472748          -0.003749
          141              C       6.638719      16.969064      16.672297       0.583179      23.968450 0.25810435E+03  0.53785880E+04                                 7.644857                            5.690858      -0.047901       2.035964                    0.999596      22.537493      62.973050       0.624657       0.470534      -1.022177      -0.009369      -0.037336       0.057670       0.069336       0.042582       0.049868       0.032330       0.076653      -0.037651      -0.056585      -0.039020       0.095605              9.100350       6.715103      -2.496675      -1.374152      12.319215      -2.825053       8.266731          -0.003208
          142              C       6.288253      18.343886      16.157280      -0.134151      40.474038 0.47518438E+03  0.11316208E+05                                10.091123                            7.177950       0.074755       2.017121                    0.999248      28.348922      79.552540       0.632554       0.406602      -1.080644      -0.022395       0.019811       0.021688       0.036937       0.003255       0.003171       0.013890       0.003586      -0.001934      -0.014955       0.000451       0.014504             12.544422       9.722234      -4.699654      -2.069685      17.997518      -3.428786       9.913513           0.066242
          143              C       6.921185      18.861626      15.015195       0.331137      29.181366 0.33659424E+03  0.74214529E+04                                 8.434478                            6.278451      -0.119133       1.988883                    0.998565      24.217163      67.378405       0.632549       0.439167      -1.050353       0.055440      -0.038634      -0.040520       0.078791      -0.030901      -0.025167       0.018926      -0.002741      -0.022782      -0.030398      -0.020836       0.051234              9.906472       8.774551      -3.524698      -3.001489      12.282929      -0.825492       8.661936           0.029021
          144              C       6.602670       0.795031      14.614387      -0.237515      37.847402 0.47670977E+03  0.11466945E+05                                 9.743440                            7.259025      -0.003383       1.955183                    0.999401      30.927218      89.892679       0.614297       0.414509      -1.065577      -0.001928       0.024532       0.005721       0.025264       0.011160      -0.013146       0.001560       0.032076       0.069432      -0.031685       0.001498       0.030187             11.644042       9.885820      -5.655107      -2.164877      16.721719      -0.648792       8.324587           0.058057
          145              C       5.715376       1.559036      15.321188       0.000802      38.072908 0.43136981E+03  0.10041587E+05                                 9.770770                            6.871152      -0.026215       1.991011                    0.999262      27.139975      75.648277       0.641081       0.410431      -1.076584       0.014430      -0.034725       0.012764       0.039711       0.007535       0.002459      -0.005162       0.020457       0.021936      -0.017650       0.008083       0.009567             12.345622       9.199105      -4.824800      -1.984627      19.178773      -2.421833       8.658988          -0.001228
          146              C       5.084098       1.019967      16.454654      -0.105517      33.755512 0.43189257E+03  0.10134990E+05                                 9.065270                            6.932325       0.086885       2.001302                    0.999704      29.106424      83.543503       0.625526       0.417266      -1.063877       0.020210      -0.008198      -0.004303       0.022230       0.003103      -0.004296       0.012014       0.036588       0.009661      -0.025506       0.007563       0.017943             10.494208       8.336712      -3.270962      -1.752913      14.842030      -2.281282       8.303881           0.104578
          147              C       5.394506      19.129222      16.833912      -0.082097      33.726921 0.40812480E+03  0.94611767E+04                                 9.066641                            6.748372       0.000891       1.971430                    0.999581      29.016801      83.311119       0.631419       0.418443      -1.061049       0.019850       0.005642      -0.010874       0.023326       0.009133      -0.006542      -0.002561       0.024726       0.026925      -0.019863       0.002853       0.017010             10.704276       8.885372      -4.399616      -1.731136      15.442844      -1.705085       7.784610          -0.004480
          148              C       5.417210       2.976519      14.941929       0.571288      23.896297 0.24864816E+03  0.51353924E+04                                 7.652128                            5.584092      -0.056380       2.036696                    0.999563      22.343783      62.231778       0.630618       0.470274      -1.021924       0.021650       0.050026      -0.037583       0.066210       0.033564       0.067651       0.039652       0.070783       0.111068      -0.070211      -0.041438       0.111649              9.318614       7.277020      -2.562896      -1.466246      13.956091      -2.411275       6.722730          -0.003558
          149              C       7.547900      12.160096       4.156761       0.571572      23.457327 0.25401545E+03  0.52697567E+04                                 7.506202                            5.617199       0.077411       2.073152                    0.999556      22.536099      62.729937       0.633819       0.465812      -1.025251       0.023630       0.040651      -0.031690       0.056702       0.030134       0.056338       0.033324       0.064085       0.108946      -0.064081      -0.032213       0.096294              8.932443       7.601232      -2.260361      -1.599651      12.892850      -2.052559       6.303246          -0.002402
          150              C       7.811820      10.719345       4.523090      -0.146157      41.258290 0.48008922E+03  0.11474363E+05                                10.233766                            7.224254       0.037629       2.002305                    0.999167      28.645152      80.803822       0.628643       0.407657      -1.078818      -0.025429      -0.016634       0.024095       0.038780       0.013182      -0.009757      -0.016024      -0.012246       0.040805      -0.021342      -0.008311       0.029653             12.740765      12.100048      -4.090739      -2.106201      18.808113      -2.992700       7.314134           0.027772
          151              C       8.965563      10.069746       4.150296       0.318349      30.070885 0.33812812E+03  0.74719175E+04                                 8.601351                            6.296955      -0.175929       1.968903                    0.998700      24.466837      68.392848       0.630295       0.439755      -1.048854       0.061984       0.038537      -0.047366       0.087009       0.022553      -0.040570      -0.031255      -0.006547      -0.035604      -0.048031      -0.014940       0.062971             10.150743      11.452527      -2.333865      -2.782905      12.373139      -2.098311       6.626562           0.016988
          152              C       9.202372       8.772488       4.587737      -0.223065      37.060701 0.48597752E+03  0.11764906E+05                                 9.670042                            7.376614      -0.051910       1.945428                    0.999356      30.865691      90.468279       0.602566       0.419884      -1.060468      -0.002406      -0.017873       0.013653       0.022619       0.001681      -0.009187       0.022783       0.058147       0.069567      -0.048262       0.013741       0.034521             11.164566       9.900554      -1.227683      -2.017506      15.977702      -3.951702       7.615443           0.044777
          153              C       8.265056       8.119012       5.389352      -0.000905      37.970162 0.42653332E+03  0.99121006E+04                                 9.775211                            6.841292      -0.062139       1.981635                    0.999314      27.145493      75.875125       0.640529       0.411485      -1.074695      -0.004351       0.038719      -0.013888       0.041364       0.009744      -0.002973       0.007379      -0.000510       0.041497      -0.018336       0.002122       0.016214             12.342166      10.766606      -3.701865      -1.291455      18.545477      -4.505148       7.714415           0.005159
          154              C       7.103222       8.755037       5.734132      -0.126158      34.312326 0.42463326E+03  0.99429143E+04                                 9.188322                            6.890682       0.041371       1.981900                    0.999705      29.510602      85.181124       0.623828       0.419316      -1.060393       0.015704       0.016014      -0.004469       0.022870       0.008283      -0.013755       0.001962       0.014789       0.008238      -0.016430      -0.002718       0.019148             10.779591      10.734141      -3.606717      -1.241563      15.271467      -2.596549       6.333166           0.049271
          155              C       6.885538      10.054234       5.318241      -0.078967      34.137402 0.43375050E+03  0.10213600E+05                                 9.180136                            6.974598      -0.055527       1.951478                    0.999590      29.369203      85.096259       0.618497       0.420562      -1.059283       0.031376      -0.002784       0.003783       0.031726      -0.001932      -0.011438       0.015354       0.025063       0.020764      -0.024078       0.000706       0.023372             10.642546      10.224713      -2.261518      -1.646862      15.029941      -2.851349       6.672984           0.004074
          156              C       8.582404       6.771337       5.930226       0.571646      24.409923 0.25544951E+03  0.53108445E+04                                 7.768806                            5.664551      -0.074046       2.028727                    0.999564      22.472695      62.769726       0.625447       0.471039      -1.021649      -0.011561      -0.041329       0.054516       0.069381       0.048021       0.059020       0.043059       0.079871      -0.007262      -0.068414      -0.041505       0.109919              9.470099       6.945729      -2.538453      -1.199804      13.659797      -3.320719       7.804770          -0.003673
          157              C      -3.074880      15.188970      19.527511       0.577937      23.688451 0.25465281E+03  0.52862160E+04                                 7.574807                            5.640103       0.007212       2.054386                    0.999664      22.423409      62.432518       0.629873       0.468443      -1.023823      -0.060322      -0.008154      -0.000698       0.060875      -0.006662      -0.010367       0.019343      -0.149747      -0.123293      -0.060094      -0.038439       0.098533              9.021277      11.629045       0.112748       2.772790       4.198517      -0.403476      11.236268          -0.003624
          158              C      -1.952304      15.156006      20.516600      -0.127726      40.012688 0.46455143E+03  0.11007198E+05                                10.027207                            7.104643       0.037200       2.007949                    0.999103      28.208526      79.114021       0.634426       0.407457      -1.079427      -0.008372       0.006140       0.036399       0.037851      -0.000609      -0.001155      -0.003792      -0.033609       0.015573      -0.019473       0.003881       0.015592             12.484973      15.301416      -0.330094       4.392016       5.001826      -0.344529      17.151676           0.055373
          159              C      -0.627503      15.111406      20.113638       0.317472      30.424110 0.35113670E+03  0.78146391E+04                                 8.656529                            6.399228      -0.145205       1.976868                    0.998664      24.491277      68.181079       0.629308       0.437331      -1.052767       0.019195       0.006233      -0.075719       0.078363      -0.001522      -0.011398       0.000736       0.018203       0.175489      -0.038477      -0.021647       0.060124             10.272006      11.305842      -0.311404       1.108660       4.461540      -0.729882      15.048635           0.025259
          160              C       0.397119      14.989243      21.109192      -0.228565      38.728992 0.48707720E+03  0.11771892E+05                                 9.911028                            7.346313      -0.048735       1.943999                    0.999599      30.986170      90.086631       0.609937       0.415501      -1.065629       0.010447       0.004336       0.020279       0.023220       0.001309      -0.028816       0.002594       0.001263      -0.043897      -0.034493       0.006879       0.027614             12.002966      11.593869      -0.643845       3.655371       5.179805      -0.831089      19.235224           0.061592
          161              C       4.186612      14.960157       0.900739       0.001846      38.575190 0.43547098E+03  0.10165873E+05                                 9.880339                            6.915683      -0.077522       1.974605                    0.999194      27.273618      76.246512       0.637057       0.411853      -1.075145      -0.030212       0.011254      -0.030828       0.044607       0.002450      -0.006737       0.002600      -0.003938      -0.026474      -0.012582       0.004988       0.007594             12.621161      14.514944      -0.946685       5.190544       5.139360      -0.917731      18.209180          -0.002010
          162              C       2.856533      15.047416       1.292927      -0.107285      34.412543 0.43200891E+03  0.10146242E+05                                 9.202842                            6.950881       0.003347       1.972400                    0.999636      29.281580      84.294122       0.621835       0.419390      -1.061706       0.004867       0.003224      -0.018078       0.018998       0.005892      -0.020229       0.002360      -0.019368       0.019121      -0.026820       0.007556       0.019264             10.758348      12.968142      -0.661630       3.326389       4.926702      -0.251197      14.380200           0.091593
          163              C       1.871848      15.119163       0.318922      -0.084290      34.949297 0.42092376E+03  0.98207385E+04                                 9.285002                            6.852032       0.013700       1.973487                    0.999622      29.138487      83.574196       0.627623       0.418279      -1.062531       0.019924       0.002767      -0.013479       0.024214      -0.001270      -0.013494       0.002189       0.007206      -0.014391      -0.014027      -0.001421       0.015448             11.094448      12.013400      -0.384387       3.636891       4.830438      -0.381615      16.439506          -0.002618
          164              C       5.267021      14.822480       1.943701       0.564666      24.393782 0.25715029E+03  0.53463381E+04                                 7.733260                            5.658006      -0.036065       2.039268                    0.999501      22.467401      62.421688       0.631053       0.466843      -1.025611       0.067693      -0.003733       0.010580       0.068616       0.013728      -0.012129       0.004161      -0.160376      -0.157088      -0.066310      -0.041287       0.107597              9.465495      11.511248      -0.710268       3.470041       4.412511      -0.576822      12.472726          -0.003744
          165              N       3.733427      10.876412       3.428412      -0.624281      29.476867 0.41717266E+03  0.95874021E+04                                 7.942246                            6.567930       0.117392       2.059988                    0.997085      29.095269      79.416508       0.687304       0.387768      -1.096855      -0.028559      -0.035259       0.044727       0.063713       0.045904      -0.088666      -0.001133      -0.010229       0.044042      -0.100973       0.000373       0.100600              8.761661       8.837744       3.178206      -2.873837       9.527768      -1.164931       7.919470           0.127259
          166              N       1.848157      18.547492      14.146779      -0.673367      30.011352 0.43784487E+03  0.10170925E+05                                 7.957297                            6.681179       0.164901       2.054670                    0.997986      30.074755      82.162030       0.689682       0.382311      -1.102259      -0.058722       0.034745       0.052714       0.086223       0.008580      -0.126740       0.066469       0.013023      -0.292431      -0.186117       0.051300       0.134817              8.520022      10.410016      -0.338042      -3.032241       8.309274       1.755609       6.840777           0.084005
          167              N       8.037695      13.880078       8.016149      -0.626015      30.727280 0.44307241E+03  0.10321864E+05                                 8.172965                            6.771181       0.072709       2.039263                    0.997225      29.430155      80.488722       0.677544       0.388048      -1.098278      -0.015801       0.015735       0.065438       0.069133       0.007193      -0.041229       0.017403       0.156087       0.264752      -0.124337       0.013264       0.111073              9.065637       7.955730       0.030607      -0.965446       4.982816       0.692203      14.258366           0.143883
          168              N       0.320262       1.180912       7.345981      -0.624274      29.476640 0.41716860E+03  0.95872871E+04                                 7.942217                            6.567907       0.117393       2.059990                    0.997085      29.095090      79.415975       0.687303       0.387769      -1.096854       0.028557      -0.035257      -0.044725       0.063709      -0.045900      -0.088659       0.001136      -0.010221       0.044043      -0.100961       0.000367       0.100594              8.761626       8.837703      -3.178187      -2.873825       9.527732       1.164922       7.919444           0.127261
          169              N      -1.929291       8.851992      18.176402      -0.673367      30.011184 0.43784200E+03  0.10170843E+05                                 7.957284                            6.681172       0.164900       2.054671                    0.997986      30.074600      82.161577       0.689680       0.382313      -1.102258       0.058720       0.034744      -0.052712       0.086218      -0.008577      -0.126732      -0.066463       0.013026      -0.292406      -0.186102       0.051292       0.134811              8.520006      10.409992       0.338046      -3.032233       8.309258      -1.755606       6.840768           0.084024
          170              N       8.258194       4.184578       2.758245      -0.626007      30.727240 0.44307176E+03  0.10321842E+05                                 8.172936                            6.771158       0.072712       2.039264                    0.997225      29.430185      80.488694       0.677548       0.388046      -1.098279       0.015803       0.015735      -0.065441       0.069137      -0.007194      -0.041229      -0.017405       0.156107       0.264766      -0.124349       0.013271       0.111078              9.065603       7.955715      -0.030607      -0.965446       4.982797      -0.692199      14.258296           0.143894
          171              N       4.373950       8.514588      18.120375      -0.624277      29.476896 0.41717302E+03  0.95874110E+04                                 7.942239                            6.567922       0.117399       2.059989                    0.997085      29.095321      79.416609       0.687306       0.387767      -1.096856       0.028560       0.035260      -0.044729       0.063715       0.045906      -0.088670      -0.001131      -0.010233       0.044042      -0.100979       0.000376       0.100603              8.761654       8.837737       3.178204      -2.873834       9.527765      -1.164928       7.919460           0.127263
          172              N       6.259220       0.843508       7.402008      -0.673364      30.011161 0.43784149E+03  0.10170830E+05                                 7.957284                            6.681170       0.164899       2.054672                    0.997986      30.074574      82.161536       0.689679       0.382313      -1.102258       0.058719      -0.034743      -0.052711       0.086218       0.008577      -0.126731       0.066463       0.013026      -0.292404      -0.186101       0.051291       0.134810              8.520007      10.409994      -0.338040      -3.032234       8.309258       1.755604       6.840767           0.084017
          173              N       0.069682       5.510922      13.532638      -0.626008      30.727399 0.44307441E+03  0.10321920E+05                                 8.172963                            6.771177       0.072712       2.039262                    0.997225      29.430296      80.489090       0.677547       0.388046      -1.098279       0.015802      -0.015735      -0.065442       0.069137       0.007195      -0.041229       0.017406       0.156110       0.264773      -0.124352       0.013272       0.111080              9.065634       7.955737       0.030607      -0.965447       4.982812       0.692201      14.258353           0.143885
          174              N       7.787115      18.210088      14.202806      -0.624283      29.477205 0.41717826E+03  0.95875623E+04                                 7.942291                            6.567961       0.117395       2.059985                    0.997086      29.095520      79.417305       0.687304       0.387767      -1.096856      -0.028562       0.035262       0.044730       0.063718      -0.045909      -0.088677       0.001128      -0.010240       0.044041      -0.100989       0.000381       0.100607              8.761714       8.837800      -3.178235      -2.873859       9.527829       1.164947       7.919514           0.127241
          175              N      10.036668      10.539009       3.372385      -0.673364      30.011040 0.43783948E+03  0.10170770E+05                                 7.957265                            6.681158       0.164897       2.054672                    0.997986      30.074493      82.161244       0.689679       0.382314      -1.102258      -0.058718      -0.034743       0.052710       0.086216      -0.008575      -0.126728      -0.066460       0.013028      -0.292392      -0.186095       0.051287       0.134807              8.519985      10.409966       0.338041      -3.032222       8.309238      -1.755599       6.840752           0.084037
          176              N      -0.150817      15.206422      18.790542      -0.626004      30.727208 0.44307123E+03  0.10321827E+05                                 8.172935                            6.771158       0.072714       2.039265                    0.997225      29.430152      80.488621       0.677547       0.388046      -1.098279      -0.015803      -0.015735       0.065440       0.069136      -0.007194      -0.041229      -0.017404       0.156102       0.264761      -0.124346       0.013270       0.111076              9.065602       7.955715      -0.030608      -0.965441       4.982796      -0.692199      14.258293           0.143894
          177              O       3.388120      12.799999       5.247130      -0.434476      30.962115 0.46464910E+03  0.10761643E+05                                 7.850577                            6.729612       0.434626       2.219295                    0.996559      25.883139      66.614230       0.723546       0.365499      -1.134761       0.029387       0.016345       0.018835       0.038542       0.015308      -0.005685      -0.039914       0.069636      -0.044600      -0.062146       0.012600       0.049546              8.667185       8.381251       2.986209      -1.858913      10.177606      -0.821509       7.442699           0.115368
          178              O       2.020420      12.470352       6.971033      -0.610024      34.473923 0.48862162E+03  0.11444961E+05                                 8.253433                            6.669401       0.430671       2.167410                    0.998614      27.959699      72.053074       0.766006       0.341375      -1.155824       0.035785      -0.021995      -0.058710       0.072189      -0.025906       0.000489       0.035547       0.003599       0.099138      -0.051684      -0.001613       0.053297              9.448746       6.331082       0.226492      -1.124616      11.072932       5.198219      10.942226           0.007232
          179              O       0.450018       6.133373       4.749353      -0.410213      31.741939 0.46797879E+03  0.10845951E+05                                 7.974145                            6.735380       0.673772       2.292200                    0.998373      25.746917      66.043110       0.727002       0.363521      -1.137578      -0.009599      -0.015406       0.005223       0.018888       0.023168       0.000687      -0.046576       0.079666       0.013546      -0.074503       0.025187       0.049315              9.022061       9.729584       3.634989      -1.906367      10.508184      -1.029040       6.828414           0.169493
          180              O       2.028510       6.185729       3.260331      -0.600601      32.147562 0.46949825E+03  0.10898537E+05                                 7.877260                            6.549297       0.529245       2.200627                    0.998950      27.804198      71.560323       0.770168       0.342599      -1.153655      -0.043545       0.031205       0.048182       0.072051      -0.036516       0.006064       0.035358      -0.027761       0.069036      -0.059015       0.005050       0.053965              8.808455       6.564290      -0.406167      -1.586072      11.729683       3.812995       8.131391           0.017700
          181              O       0.121326      16.398969      14.092907      -0.593319      32.010944 0.47064585E+03  0.10912437E+05                                 7.829089                            6.547438       0.508630       2.206631                    0.998394      27.324188      69.877110       0.773390       0.341570      -1.156576      -0.037598       0.039482       0.042116       0.068892      -0.017098      -0.007895       0.034740      -0.005810       0.014384      -0.034174      -0.009584       0.043758              8.715676       7.003605      -0.023888      -1.646176      11.558837       3.305606       7.584587           0.006727
          182              O      -1.622477      16.364065      15.435396      -0.452600      33.903606 0.51096349E+03  0.12082655E+05                                 8.284989                            7.014535       0.781787       2.322200                    0.997989      26.211136      67.500686       0.717289       0.361110      -1.141599      -0.019840      -0.010777       0.013810       0.026467       0.034790       0.006162      -0.059291       0.086745       0.022772      -0.093194       0.033398       0.059796              9.361307      10.448020       3.585622      -1.707771      10.708575      -0.984402       6.927328           0.105983
          183              O       1.302402       3.597031      16.161590      -0.408579      32.336721 0.49221088E+03  0.11532935E+05                                 8.045710                            6.893954       0.687782       2.294739                    0.998211      25.844427      66.289525       0.721939       0.362090      -1.140626       0.025323       0.010552       0.017579       0.032583       0.028084      -0.004017      -0.041406       0.046959      -0.068848      -0.061900       0.006622       0.055278              8.954743       8.964730       3.505172      -1.499705      10.726712      -1.118903       7.172788           0.203112
          184              O      -0.281020       3.341069      17.663541      -0.585860      32.174227 0.45651355E+03  0.10519092E+05                                 7.890207                            6.448898       0.524968       2.206746                    0.998899      27.405432      70.186921       0.778095       0.341624      -1.154915       0.031607      -0.020618      -0.056020       0.067545      -0.035272       0.007189       0.035892       0.018770       0.099472      -0.064484       0.012797       0.051686              9.002721       6.305312      -0.132018      -1.313553      10.707385       4.900835       9.995466           0.017588
          185              O       5.388475      13.785062       7.531301      -0.434262      31.204110 0.47616522E+03  0.11082668E+05                                 7.884825                            6.804504       0.519776       2.247929                    0.996171      25.877720      66.500949       0.721694       0.364642      -1.136801      -0.006153       0.020615      -0.022976       0.031475      -0.004865      -0.031685      -0.009421      -0.059886       0.140586      -0.063317       0.006101       0.057217              8.716027       7.377499      -0.065954       0.334450       5.648374       0.870004      13.122208           0.143578
          186              O       3.958470      13.961520       9.203487      -0.591008      32.001109 0.45958667E+03  0.10607980E+05                                 7.846791                            6.476277       0.497023       2.197059                    0.998921      27.475254      70.432273       0.775401       0.342227      -1.154373       0.063344      -0.003574      -0.024416       0.067981      -0.004048      -0.000487      -0.011102       0.036625      -0.164282      -0.056650       0.010509       0.046140              8.803639      14.201261      -0.415092       1.586335       4.849562      -0.076372       7.360095           0.009968
          187              O       8.981841      14.264020      13.922671      -0.408269      31.095883 0.46085238E+03  0.10623173E+05                                 7.833032                            6.649290       0.802684       2.334778                    0.998781      25.606297      65.169402       0.738573       0.359766      -1.142329       0.008394       0.007035       0.023159       0.025619      -0.010841      -0.027682       0.008194      -0.076773       0.139398      -0.069187       0.013293       0.055894              8.864475       6.705731       0.139509       0.285547       5.856080       0.054176      14.031613           0.181655
          188              O      -1.737143      14.322193      12.345300      -0.590742      31.652827 0.46043368E+03  0.10634280E+05                                 7.789583                            6.482935       0.508465       2.199199                    0.998919      27.537508      70.654548       0.774743       0.342301      -1.154110      -0.063412      -0.010510       0.025256       0.069060       0.002618       0.006349       0.000182       0.038418      -0.179324      -0.060144       0.010502       0.049642              8.710915      13.592150       0.839060       2.059383       4.930738       0.384715       7.609858           0.014554
          189              O       0.665568       3.104499       5.527264      -0.434473      30.961956 0.46464642E+03  0.10761567E+05                                 7.850563                            6.729602       0.434630       2.219298                    0.996559      25.883024      66.613924       0.723545       0.365500      -1.134760      -0.029386       0.016345      -0.018837       0.038542      -0.015308      -0.005684       0.039906       0.069628      -0.044593      -0.062136       0.012595       0.049541              8.667167       8.381235      -2.986197      -1.858910      10.177577       0.821506       7.442688           0.115360
          190              O       2.033268       2.774852       3.803361      -0.610025      34.473906 0.48862111E+03  0.11444946E+05                                 8.253428                            6.669397       0.430671       2.167410                    0.998614      27.959706      72.053085       0.766006       0.341375      -1.155824      -0.035785      -0.021995       0.058710       0.072189       0.025905       0.000488      -0.035546       0.003600       0.099140      -0.051683      -0.001614       0.053297              9.448742       6.331078      -0.226490      -1.124616      11.072926      -5.198217      10.942221           0.007229
          191              O       3.603671      15.828873       6.025041      -0.410213      31.742119 0.46798219E+03  0.10846035E+05                                 7.974109                            6.735350       0.673816       2.292212                    0.998373      25.747199      66.043582       0.727013       0.363515      -1.137584       0.009604      -0.015409      -0.005225       0.018894      -0.023177       0.000695       0.046602       0.079701       0.013553      -0.074541       0.025208       0.049333              9.022015       9.729539      -3.634967      -1.906356      10.508126       1.029034       6.828380           0.169502
          192              O       2.025178      15.881229       7.514062      -0.600599      32.147530 0.46949786E+03  0.10898525E+05                                 7.877250                            6.549291       0.529247       2.200628                    0.998950      27.804200      71.560299       0.770169       0.342599      -1.153655       0.043545       0.031204      -0.048183       0.072052       0.036519       0.006069      -0.035359      -0.027762       0.069039      -0.059020       0.005055       0.053965              8.808441       6.564286       0.406169      -1.586072      11.729658      -3.812985       8.131378           0.017702
          193              O      -0.202460       6.703469      18.230274      -0.593319      32.010813 0.47064365E+03  0.10912372E+05                                 7.829061                            6.547418       0.508634       2.206632                    0.998394      27.324158      69.876953       0.773392       0.341570      -1.156577       0.037598       0.039481      -0.042115       0.068891       0.017099      -0.007893      -0.034739      -0.005810       0.014386      -0.034173      -0.009583       0.043757              8.715643       7.003580       0.023894      -1.646172      11.558785      -3.305588       7.584562           0.006732
          194              O       1.541343       6.668565      16.887784      -0.452606      33.903691 0.51096532E+03  0.12082705E+05                                 8.284989                            7.014536       0.781782       2.322199                    0.997989      26.211206      67.500818       0.717291       0.361109      -1.141600       0.019842      -0.010778      -0.013810       0.026469      -0.034794       0.006164       0.059299       0.086757       0.022775      -0.093207       0.033404       0.059802              9.361305      10.448013      -3.585617      -1.707772      10.708571       0.984404       6.927331           0.105956
          195              O      -1.383537      13.292531      16.161590      -0.408581      32.336777 0.49221187E+03  0.11532964E+05                                 8.045718                            6.893960       0.687776       2.294737                    0.998211      25.844455      66.289617       0.721939       0.362090      -1.140626      -0.025324       0.010553      -0.017578       0.032583      -0.028085      -0.004018       0.041408       0.046961      -0.068851      -0.061903       0.006623       0.055280              8.954753       8.964743      -3.505179      -1.499706      10.726723       1.118902       7.172794           0.203098
          196              O       0.199885      13.036569      14.659640      -0.585860      32.174287 0.45651456E+03  0.10519122E+05                                 7.890221                            6.448909       0.524967       2.206746                    0.998899      27.405438      70.186983       0.778094       0.341625      -1.154914      -0.031606      -0.020619       0.056020       0.067545       0.035273       0.007189      -0.035893       0.018770       0.099473      -0.064484       0.012797       0.051687              9.002738       6.305324       0.132017      -1.313555      10.707407      -4.900846       9.995483           0.017577
          197              O      10.907413       4.089562       3.243092      -0.434264      31.204034 0.47616391E+03  0.11082639E+05                                 7.884855                            6.804530       0.519745       2.247920                    0.996171      25.877555      66.500706       0.721686       0.364646      -1.136797       0.006155       0.020615       0.022973       0.031474       0.004868      -0.031677       0.009422      -0.059854       0.140560      -0.063296       0.006090       0.057206              8.716061       7.377533       0.065956       0.334448       5.648393      -0.870005      13.122258           0.143566
          198              O       0.095219       4.266020       1.570907      -0.591009      32.001147 0.45958715E+03  0.10607995E+05                                 7.846800                            6.476283       0.497022       2.197059                    0.998921      27.475260      70.432312       0.775400       0.342228      -1.154373      -0.063344      -0.003574       0.024416       0.067981       0.004048      -0.000487       0.011102       0.036628      -0.164274      -0.056647       0.010507       0.046140              8.803649      14.201279       0.415094       1.586337       4.849567       0.076373       7.360102           0.009971
          199              O       3.179224       4.568520      18.400509      -0.408274      31.095822 0.46085138E+03  0.10623146E+05                                 7.833029                            6.649290       0.802675       2.334776                    0.998781      25.606249      65.169292       0.738572       0.359767      -1.142329      -0.008394       0.007035      -0.023159       0.025618       0.010842      -0.027682      -0.008194      -0.076773       0.139392      -0.069186       0.013294       0.055892              8.864470       6.705730      -0.139510       0.285544       5.856079      -0.054175      14.031600           0.181585
          200              O       1.656008       4.626693      19.977880      -0.590744      31.652610 0.46043017E+03  0.10634176E+05                                 7.789537                            6.482903       0.508466       2.199200                    0.998919      27.537466      70.654307       0.774746       0.342300      -1.154111       0.063412      -0.010510      -0.025256       0.069060      -0.002618       0.006348      -0.000182       0.038416      -0.179324      -0.060144       0.010502       0.049641              8.710858      13.592053      -0.839052       2.059355       4.930712      -0.384710       7.609809           0.014557
          201              O       4.719257       6.591001      16.301657      -0.434478      30.962156 0.46464979E+03  0.10761664E+05                                 7.850589                            6.729621       0.434619       2.219293                    0.996559      25.883139      66.614267       0.723545       0.365499      -1.134761      -0.029387      -0.016346      -0.018835       0.038543       0.015307      -0.005684      -0.039914       0.069636      -0.044602      -0.062146       0.012600       0.049546              8.667201       8.381264       2.986216      -1.858915      10.177631      -0.821508       7.442708           0.115353
          202              O       6.086957       6.920648      14.577754      -0.610025      34.473982 0.48862256E+03  0.11444989E+05                                 8.253444                            6.669410       0.430671       2.167410                    0.998614      27.959711      72.053133       0.766005       0.341376      -1.155824      -0.035785       0.021996       0.058711       0.072189      -0.025905       0.000489       0.035546       0.003599       0.099137      -0.051683      -0.001614       0.053297              9.448761       6.331090       0.226496      -1.124614      11.072957       5.198229      10.942235           0.007223
          203              O       7.657359      13.257627      16.799434      -0.410214      31.742147 0.46798248E+03  0.10846050E+05                                 7.974143                            6.735377       0.673792       2.292205                    0.998373      25.747114      66.043515       0.727007       0.363518      -1.137581       0.009602       0.015408      -0.005224       0.018892       0.023174       0.000692      -0.046592       0.079688       0.013551      -0.074526       0.025200       0.049326              9.022059       9.729583       3.634988      -1.906367      10.508185      -1.029039       6.828410           0.169497
          204              O       6.078867      13.205271      18.288456      -0.600601      32.147551 0.46949792E+03  0.10898527E+05                                 7.877257                            6.549294       0.529246       2.200628                    0.998950      27.804196      71.560311       0.770168       0.342599      -1.153655       0.043545      -0.031204      -0.048183       0.072051      -0.036518       0.006067       0.035358      -0.027761       0.069037      -0.059018       0.005053       0.053965              8.808452       6.564289      -0.406168      -1.586073      11.729678       3.812993       8.131388           0.017701
          205              O       7.986051       2.992031       7.455880      -0.593319      32.010831 0.47064403E+03  0.10912383E+05                                 7.829064                            6.547421       0.508634       2.206632                    0.998394      27.324166      69.876982       0.773392       0.341570      -1.156577       0.037598      -0.039481      -0.042115       0.068892      -0.017098      -0.007895       0.034739      -0.005810       0.014385      -0.034173      -0.009584       0.043757              8.715645       7.003584      -0.023893      -1.646173      11.558784       3.305590       7.584566           0.006731
          206              O       9.729854       3.026935       6.113391      -0.452602      33.903501 0.51096175E+03  0.12082604E+05                                 8.284976                            7.014526       0.781781       2.322200                    0.997989      26.211090      67.500548       0.717289       0.361110      -1.141598       0.019840       0.010778      -0.013809       0.026467       0.034790       0.006163      -0.059291       0.086745       0.022770      -0.093195       0.033399       0.059796              9.361289      10.447998       3.585613      -1.707769      10.708548      -0.984401       6.927320           0.105961
          207              O       6.804975      15.793970       5.387197      -0.408581      32.336721 0.49221097E+03  0.11532937E+05                                 8.045704                            6.893950       0.687783       2.294739                    0.998211      25.844451      66.289566       0.721940       0.362090      -1.140626      -0.025323      -0.010553      -0.017578       0.032583       0.028085      -0.004017      -0.041409       0.046963      -0.068850      -0.061905       0.006624       0.055280              8.954733       8.964723       3.505166      -1.499704      10.726692      -1.118899       7.172785           0.203111
          208              O       8.388397      16.049931       3.885246      -0.585859      32.174098 0.45651151E+03  0.10519031E+05                                 7.890180                            6.448879       0.524971       2.206747                    0.998899      27.405407      70.186778       0.778098       0.341624      -1.154915      -0.031607       0.020618       0.056020       0.067545      -0.035273       0.007190       0.035892       0.018770       0.099473      -0.064484       0.012798       0.051686              9.002685       6.305294      -0.132021      -1.313552      10.707329       4.900808       9.995432           0.017604
          209              O       2.718902       5.605938      14.017486      -0.434265      31.204216 0.47616722E+03  0.11082727E+05                                 7.884846                            6.804520       0.519767       2.247926                    0.996171      25.877756      66.501096       0.721692       0.364642      -1.136801       0.006153      -0.020615       0.022976       0.031476      -0.004864      -0.031686      -0.009421      -0.059887       0.140589      -0.063318       0.006101       0.057217              8.716050       7.377523      -0.065955       0.334452       5.648388       0.870005      13.122240           0.143561
          210              O       4.148907       5.429480      12.345300      -0.591008      32.001197 0.45958806E+03  0.10608022E+05                                 7.846810                            6.476291       0.497022       2.197059                    0.998921      27.475270      70.432370       0.775399       0.342228      -1.154373      -0.063344       0.003574       0.024415       0.067981      -0.004048      -0.000486      -0.011102       0.036625      -0.164281      -0.056649       0.010509       0.046140              8.803662      14.201301      -0.415094       1.586344       4.849572      -0.076373       7.360114           0.009968
          211              O      -0.874464       5.126980       7.626116      -0.408270      31.095724 0.46084957E+03  0.10623091E+05                                 7.833002                            6.649267       0.802687       2.334780                    0.998781      25.606243      65.169184       0.738575       0.359766      -1.142330      -0.008394      -0.007035      -0.023160       0.025619      -0.010842      -0.027683       0.008193      -0.076778       0.139398      -0.069190       0.013296       0.055894              8.864438       6.705704       0.139509       0.285544       5.856057       0.054175      14.031553           0.181593
          212              O       9.844520       5.068807       9.203487      -0.590743      31.652608 0.46043002E+03  0.10634172E+05                                 7.789538                            6.482903       0.508464       2.199199                    0.998919      27.537455      70.654279       0.774746       0.342300      -1.154111       0.063412       0.010510      -0.025256       0.069060       0.002618       0.006349       0.000182       0.038416      -0.179326      -0.060144       0.010503       0.049641              8.710860      13.592059       0.839053       2.059358       4.930712       0.384711       7.609807           0.014554
          213              O       7.441809      16.286501      16.021523      -0.434481      30.962297 0.46465272E+03  0.10761744E+05                                 7.850591                            6.729624       0.434629       2.219296                    0.996559      25.883267      66.614539       0.723548       0.365497      -1.134763       0.029388      -0.016345       0.018834       0.038543      -0.015308      -0.005685       0.039922       0.069645      -0.044611      -0.062157       0.012604       0.049553              8.667202       8.381265      -2.986214      -1.858913      10.177632       0.821504       7.442710           0.115337
          214              O       6.074109      16.616148      17.745426      -0.610024      34.473832 0.48861960E+03  0.11444901E+05                                 8.253414                            6.669384       0.430674       2.167411                    0.998614      27.959676      72.052959       0.766008       0.341375      -1.155824       0.035784       0.021995      -0.058710       0.072189       0.025906       0.000491      -0.035546       0.003599       0.099134      -0.051684      -0.001612       0.053295              9.448726       6.331067      -0.226488      -1.124614      11.072910      -5.198210      10.942201           0.007225
          215              O       4.503706       3.562127      15.523746      -0.410213      31.742102 0.46798156E+03  0.10846022E+05                                 7.974126                            6.735362       0.673799       2.292207                    0.998373      25.747124      66.043478       0.727009       0.363517      -1.137582      -0.009603       0.015408       0.005225       0.018892      -0.023174       0.000692       0.046595       0.079691       0.013552      -0.074530       0.025202       0.049328              9.022040       9.729566      -3.634983      -1.906359      10.508163       1.029034       6.828391           0.169500
          216              O       6.082199       3.509771      14.034725      -0.600599      32.147537 0.46949777E+03  0.10898522E+05                                 7.877253                            6.549291       0.529247       2.200629                    0.998950      27.804189      71.560277       0.770168       0.342599      -1.153655      -0.043545      -0.031204       0.048182       0.072052       0.036518       0.006068      -0.035358      -0.027762       0.069038      -0.059018       0.005053       0.053965              8.808447       6.564289       0.406167      -1.586072      11.729672      -3.812990       8.131380           0.017697
          217              O       8.309837      12.687531       3.318513      -0.593320      32.010769 0.47064292E+03  0.10912351E+05                                 7.829054                            6.547413       0.508635       2.206633                    0.998394      27.324143      69.876895       0.773393       0.341570      -1.156577      -0.037598      -0.039481       0.042115       0.068891       0.017099      -0.007893      -0.034739      -0.005810       0.014387      -0.034174      -0.009583       0.043756              8.715632       7.003575       0.023896      -1.646171      11.558763      -3.305584       7.584558           0.006742
          218              O       6.566034      12.722435       4.661003      -0.452605      33.903662 0.51096493E+03  0.12082691E+05                                 8.284975                            7.014526       0.781787       2.322201                    0.997989      26.211221      67.500801       0.717293       0.361108      -1.141601      -0.019842       0.010779       0.013810       0.026469      -0.034795       0.006165       0.059301       0.086760       0.022775      -0.093210       0.033406       0.059804              9.361285      10.447992      -3.585606      -1.707769      10.708542       0.984401       6.927321           0.105965
          219              O       9.490914       6.098470       5.387197      -0.408581      32.336548 0.49220758E+03  0.11532850E+05                                 8.045732                            6.893972       0.687742       2.294728                    0.998211      25.844225      66.289200       0.721931       0.362095      -1.140621       0.025321      -0.010550       0.017580       0.032580      -0.028081      -0.004022       0.041386       0.046940      -0.068830      -0.061873       0.006607       0.055266              8.954766       8.964760      -3.505181      -1.499712      10.726729       1.118903       7.172808           0.203094
          220              O       7.907492       6.354431       6.889147      -0.585861      32.174216 0.45651352E+03  0.10519091E+05                                 7.890207                            6.448900       0.524970       2.206746                    0.998899      27.405422      70.186899       0.778095       0.341624      -1.154915       0.031606       0.020618      -0.056020       0.067545       0.035271       0.007187      -0.035892       0.018771       0.099472      -0.064482       0.012795       0.051687              9.002718       6.305315       0.132020      -1.313557      10.707374      -4.900828       9.995466           0.017589
          221              O      -2.800036      15.301438      18.305695      -0.434270      31.204240 0.47616782E+03  0.11082755E+05                                 7.884897                            6.804564       0.519731       2.247915                    0.996171      25.877626      66.501005       0.721683       0.364646      -1.136796      -0.006155      -0.020614      -0.022974       0.031474       0.004868      -0.031678       0.009422      -0.059858       0.140561      -0.063298       0.006092       0.057206              8.716110       7.377577       0.065956       0.334458       5.648422      -0.870013      13.122331           0.143545
          222              O       8.012158      15.124980      19.977880      -0.591010      32.001111 0.45958660E+03  0.10607978E+05                                 7.846790                            6.476276       0.497024       2.197059                    0.998921      27.475263      70.432284       0.775401       0.342227      -1.154373       0.063344       0.003574      -0.024416       0.067981       0.004048      -0.000488       0.011102       0.036628      -0.164274      -0.056647       0.010507       0.046140              8.803638      14.201260       0.415094       1.586330       4.849562       0.076373       7.360092           0.009979
          223              O       4.928153      14.822480       3.148278      -0.408273      31.095809 0.46085109E+03  0.10623140E+05                                 7.833040                            6.649299       0.802664       2.334773                    0.998781      25.606206      65.169243       0.738570       0.359768      -1.142327       0.008394      -0.007035       0.023158       0.025617       0.010841      -0.027680      -0.008194      -0.076764       0.139384      -0.069179       0.013291       0.055889              8.864483       6.705737      -0.139509       0.285544       5.856085      -0.054176      14.031627           0.181594
          224              O       6.451369      14.764307       1.570907      -0.590745      31.652661 0.46043106E+03  0.10634203E+05                                 7.789549                            6.482912       0.508465       2.199199                    0.998919      27.537472      70.654359       0.774745       0.342300      -1.154110      -0.063412       0.010510       0.025255       0.069060      -0.002618       0.006348      -0.000182       0.038418      -0.179321      -0.060143       0.010501       0.049641              8.710873      13.592076      -0.839054       2.059362       4.930718      -0.384712       7.609824           0.014567

******************************************************
Auxiliary information for the entire system
The total spin magnetic moment of the unit cell is   7.867909
The total net atomic charge of the unit cell is   0.000002
Accuracy of reproducing the electrostatic potential in the unit cell:
  The inner radius (bohr) =    5.0000
  The outer radius (bohr) =   12.0000
  Valid grid points have density less than (e/(bohr^3)) =    0.0001
  The number of valid grid points were=       325072
  The rms potential error without charges in kcal/mol is=      6.09970
  The rms potential error with partial charges in kcal/mol is=      1.22948
  The RRMSE value at monopole order=      0.20156
  The rms potential error with partial charges and cloud penetration in kcal/mol is=      1.22817
  The RRMSE value at monopole order with cloud penetration is=      0.20135
  The rms potential error with partial charges and atomic dipoles in kcal/mol is=      0.58825
  The RRMSE value at dipole order=      0.09644
  The rms potential error with partial charges, atomic dipoles and cloud penetration in kcal/mol is=      0.57907
  The RRMSE value at dipole order with cloud penetration=      0.09493

******************************************************
The electron densities and ab initio electrostatic potential were computed in VASP using the PBE functional and
projector augmented wave method. See the main text of the journal article for a description of computational details.
The atomic charges, dipoles, and quadrupoles were computed with the DDEC6 method as described in
(a) T. A. Manz and N. Gabaldon Limas, RSC Adv. 6 (2016) 47771-47801 DOI: 10.1039/c6ra04656h
(b) N. Gabaldon Limas and T. A. Manz, RSC Adv. 8 (2018) 2678-2707 DOI: 10.1039/c7ra11829e.
For each atom in the material, the electron cloud parameters were fit to the spherically averaged atom-in-material
electron density using radial positions for which this density was between 10^-4 and 10^-2 electrons per cubic bohr.
The polarizabilities, dispersion coefficients, and quantum Drude oscillator (QDO) parameters were fit using the MCLF method.
The magnetic structure of the system was optimized in VASP from the default ferromagnetic initial guess using spin polarization.
The atomic spin moments (ASMs) were computed on this optimized magnetic structure using the DDEC6 partition as inputs
to the method of T. A. Manz and D. S. Sholl, J. Chem. Theory Comput. 7 (2011) 4146-4164 DOI: 10.1021/ct200539n.
The RMSE and RRMSE were computed using a uniform grid with Ewald summation.
