# Supplementary material for: A collection of forcefield precursors for metal–organic frameworks
Source: RSC Adv. 2019 Nov 13;9(63):36492–507. doi: 10.1039/c9ra07327b (PMC9075174; doi:10.1039/c9ra07327b)
Supplement: RA-009-C9RA07327B-s4886 [file RA-009-C9RA07327B-s4886.xyz]

  136
jmolscript: load "" {1 1 1} spacegroup "x,y,z" unitcell [{      9.382500     0.000000     0.000000 }, {     -4.137503     8.748212     0.000000 }, {      0.000000     0.000000    21.693900 }]
La    -0.351318     3.164053    21.507983     1.843933
La     0.905065     5.584159    10.661033     1.843934
La     5.596315     5.584159     0.185917     1.843935
La     4.339932     3.164053    11.032867     1.843933
Cu     3.004948     2.700923    18.572148     0.329071
Cu    -2.451201     6.047289     7.725198     0.329076
Cu     2.240049     6.047289     3.121752     0.329075
Cu     7.696198     2.700923    13.968702     0.329073
H      5.740262     1.809130    18.363886     0.079254
H      7.062028     0.063862    19.008195     0.135763
H      1.964099     7.023939    20.157972     0.123271
H      2.628834     0.242325    20.118923     0.105288
H      5.861253     5.024973    14.211674     0.097979
H      4.978547     6.310085    15.884274     0.127325
H      5.608224     5.919040    18.094882     0.129448
H     -1.395101     2.995388    16.765046     0.098623
H      4.195985     6.939082     7.516936     0.079255
H      2.874219     8.684350     8.161245     0.135763
H      7.972148     1.724273     9.311022     0.123272
H     -2.075087     8.505887     9.271973     0.105289
H      4.074994     3.723239     3.364724     0.097979
H      4.957700     2.438127     5.037324     0.127319
H      4.328023     2.829172     7.247932     0.129448
H      1.948848     5.752824     5.918096     0.098622
H     -0.495265     6.939082     3.330014     0.079256
H     -1.817031     8.684350     2.685705     0.135764
H      3.280898     1.724273     1.535928     0.123273
H      2.616163     8.505887     1.574977     0.105291
H     -0.616256     3.723239     7.482226     0.097979
H      0.266450     2.438127     5.809626     0.127316
H     -0.363227     2.829172     3.599018     0.129448
H     -2.742402     5.752824     4.928854     0.098622
H      1.049012     1.809130    14.176964     0.079257
H      2.370778     0.063862    13.532655     0.135767
H     -2.727151     7.023939    12.382878     0.123274
H      7.320084     0.242325    12.421927     0.105292
H      1.170003     5.024973    18.329176     0.097978
H      0.287297     6.310085    16.656576     0.127320
H      0.916974     5.919040    14.445968     0.129448
H      3.296149     2.995388    15.775804     0.098622
C      5.359270     1.118896    18.856989     0.073062
C      6.156949     0.069111    19.220795    -0.104101
C      1.451528     7.760539    19.916302    -0.054640
C      0.105565     7.819152    20.243446    -0.072896
C      3.524355     0.189836    19.872480     0.056823
C     -0.570352     6.679260    20.966720     0.626073
C      6.117609     4.857882    15.090494     0.098436
C      5.585591     5.635598    16.088196    -0.123069
C      5.961506     5.408145    17.403714    -0.046597
C      6.874957     4.401225    17.661655    -0.061446
C      7.365948     3.664626    16.591712     0.025586
C      7.389434     4.065294    19.024899     0.604844
C      2.753204     4.171147    20.957392     0.486956
C      5.158939     8.678226    20.918560     0.489097
C      4.576977     7.629316     8.010039     0.073064
C      3.779298     8.679101     8.373845    -0.104101
C      8.484719     0.987673     9.069352    -0.054639
C      0.448182     0.929060     9.396496    -0.072898
C     -2.970608     8.558376     9.025530     0.056824
C      1.124099     2.068952    10.119770     0.626074
C      3.818638     3.890330     4.243544     0.098438
C      4.350656     3.112614     5.241246    -0.123067
C      3.974741     3.340067     6.556764    -0.046598
C      3.061290     4.346987     6.814705    -0.061447
C      2.570299     5.083586     5.744762     0.025587
C      2.546813     4.682918     8.177949     0.604845
C     -2.199457     4.577065    10.110442     0.486956
C      4.777308     0.069986    10.071610     0.489097
C     -0.114273     7.629316     2.836911     0.073064
C     -0.911952     8.679101     2.473105    -0.104097
C      3.793469     0.987673     1.777598    -0.054638
C      5.139432     0.929060     1.450454    -0.072893
C      1.720642     8.558376     1.821420     0.056826
C      5.815349     2.068952     0.727180     0.626073
C     -0.872612     3.890330     6.603406     0.098436
C     -0.340594     3.112614     5.605704    -0.123066
C     -0.716509     3.340067     4.290186    -0.046599
C     -1.629960     4.346987     4.032245    -0.061448
C     -2.120951     5.083586     5.102188     0.025589
C     -2.144437     4.682918     2.669001     0.604844
C      2.491793     4.577065     0.736508     0.486958
C      0.086058     0.069986     0.775340     0.489098
C      0.668020     1.118896    13.683861     0.073067
C      1.465699     0.069111    13.320055    -0.104100
C     -3.239722     7.760539    12.624548    -0.054639
C      4.796815     7.819152    12.297404    -0.072896
C      8.215605     0.189836    12.668370     0.056826
C      4.120898     6.679260    11.574130     0.626073
C      1.426359     4.857882    17.450356     0.098437
C      0.894341     5.635598    16.452654    -0.123068
C      1.270256     5.408145    15.137136    -0.046599
C      2.183707     4.401225    14.879195    -0.061450
C      2.674698     3.664626    15.949138     0.025587
C      2.698184     4.065294    13.515951     0.604844
C     -1.938046     4.171147    11.583458     0.486957
C      0.467689     8.678226    11.622290     0.489097
N      4.056998     1.208128    19.171116    -0.189461
N      6.988180     3.870209    15.325439    -0.179452
N     -3.503251     7.540084     8.324166    -0.189461
N      2.948067     4.878003     4.478489    -0.179452
N      1.187999     7.540084     2.522784    -0.189460
N     -1.743183     4.878003     6.368461    -0.179453
N      8.748248     1.208128    13.369734    -0.189461
N      2.296930     3.870209    17.215411    -0.179452
O      0.046512     5.589233    20.982123    -0.623683
O     -1.690852     6.897965    21.473707    -0.620861
O     -0.988217     3.331319    19.093669    -0.567354
O      6.809030     4.530699    20.037571    -0.649230
O      1.949060     3.340067    20.454744    -0.533322
O      3.733810     4.684668    20.383805    -0.553419
O      0.011273     0.985923    20.259065    -0.568303
O      4.945550     7.530461    20.465591    -0.583014
O      0.507235     3.158979    10.135173    -0.623682
O      2.244599     1.850247    10.626757    -0.620858
O      1.541964     5.416893     8.246719    -0.567353
O      3.127217     4.217513     9.190621    -0.649229
O     -1.395313     5.408145     9.607794    -0.533323
O      6.202437     4.063544     9.536855    -0.553420
O      0.542474     7.762289     9.412115    -0.568302
O      4.990697     1.217751     9.618641    -0.583012
O      5.198485     3.158979     0.711777    -0.623684
O      6.935849     1.850247     0.220193    -0.620858
O      6.233214     5.416893     2.600231    -0.567354
O     -1.564033     4.217513     1.656329    -0.649229
O      3.295937     5.408145     1.239156    -0.533322
O      1.511187     4.063544     1.310095    -0.553420
O      5.233724     7.762289     1.434835    -0.568304
O      0.299447     1.217751     1.228309    -0.583014
O      4.737762     5.589233    11.558727    -0.623680
O      3.000398     6.897965    11.067143    -0.620857
O      3.703033     3.331319    13.447181    -0.567355
O      2.117780     4.530699    12.503279    -0.649229
O      6.640310     3.340067    12.086106    -0.533322
O     -0.957440     4.684668    12.157045    -0.553419
O      4.702523     0.985923    12.281785    -0.568303
O      0.254300     7.530461    12.075259    -0.583013

The following XYZ coordinates are in angstroms. Other properties are in atomic units.
The sperically averaged electron density of each atom fit to a function of the form exp(a - br)
eigen_1, eigen_2 and eigen_3 are the three eigenvalues of traceless quadrupole moment tensor
  atom number  atomic symbol              X              Y              Z     net charge C6 coefficient C8 coefficient C10 coefficient fluctuating dipole atomic polarizability isotropic forcefield polarizability              a              b squared Pearson coefficient          <r^3>          <r^4>         wp_QDO          m_QDO          q_QDO       dipole_x       dipole_y       dipole_z         dipole            Qxy            Qxz            Qyz     Q(x^2-y^2)  Q(3z^2 - R^2)        eigen_1        eigen_2        eigen_3 static polarizability      alpha(xx)      alpha(xy)      alpha(xz)      alpha(yy)      alpha(yz)      alpha(zz) atomic spin moment
            1             La      -0.351318       3.164053      21.507983       1.843933     220.794088 0.58440083E+04  0.24051621E+06                                28.246403                           24.289761       1.074430       1.925250                    0.999454     108.547282     308.063638       0.393102       0.378588      -1.192067       0.013126      -0.013477       0.012803       0.022757       0.039842      -0.033012       0.017299       0.001986       0.298114      -0.096017      -0.010889       0.106906             32.142979      35.590239       3.709825      -0.945799      36.681918      -1.140149      24.156780           0.000426
            2             La       0.905065       5.584159      10.661033       1.843934     220.794190 0.58440106E+04  0.24051630E+06                                28.246396                           24.289752       1.074430       1.925250                    0.999454     108.547278     308.063499       0.393103       0.378588      -1.192068      -0.013129       0.013478       0.012812       0.022763       0.039842       0.033009      -0.017300       0.001976       0.298130      -0.096019      -0.010891       0.106910             32.142972      35.590234       3.709831       0.945801      36.681903       1.140166      24.156780           0.000430
            3             La       5.596315       5.584159       0.185917       1.843935     220.794363 0.58440158E+04  0.24051656E+06                                28.246400                           24.289754       1.074438       1.925252                    0.999454     108.547398     308.063821       0.393103       0.378587      -1.192068      -0.013127       0.013481      -0.012812       0.022764       0.039836      -0.033010       0.017304       0.001998       0.298136      -0.096015      -0.010898       0.106913             32.142978      35.590246       3.709819      -0.945817      36.681915      -1.140159      24.156774           0.000415
            4             La       4.339932       3.164053      11.032867       1.843933     220.793509 0.58439888E+04  0.24051525E+06                                28.246383                           24.289743       1.074381       1.925238                    0.999454     108.547205     308.063515       0.393102       0.378589      -1.192066       0.013130      -0.013478      -0.012806       0.022760       0.039847       0.033006      -0.017300       0.001980       0.298111      -0.096020      -0.010882       0.106903             32.142958      35.590217       3.709814       0.945807      36.681893       1.140144      24.156763           0.000468
            5             Cu       3.004948       2.700923      18.572148       0.329071      93.193908 0.17609782E+04  0.55420795E+05                                18.176896                           14.918961       0.677549       2.016705                    0.998750      52.802675     145.294948       0.410613       0.473974      -1.091891      -0.070307       0.066373       0.158321       0.185511       0.039642      -0.010740      -0.030092       0.087131      -0.071107      -0.063197      -0.012177       0.075374             21.090568      16.225610      -8.250410       6.091520      22.564622      -8.550382      24.481472           0.000040
            6             Cu      -2.451201       6.047289       7.725198       0.329076      93.193186 0.17609625E+04  0.55420163E+05                                18.176785                           14.918878       0.677557       2.016709                    0.998750      52.802537     145.294264       0.410615       0.473973      -1.091892       0.070309      -0.066372       0.158321       0.185511       0.039643       0.010740       0.030090       0.087132      -0.071107      -0.063196      -0.012179       0.075375             21.090431      16.225503      -8.250345      -6.091470      22.564469       8.550313      24.481319           0.000034
            7             Cu       2.240049       6.047289       3.121752       0.329075      93.195621 0.17610150E+04  0.55422225E+05                                18.177052                           14.919066       0.677583       2.016709                    0.998750      52.803350     145.297028       0.410614       0.473971      -1.091893       0.070314      -0.066381      -0.158338       0.185530       0.039630      -0.010731      -0.030106       0.087122      -0.071110      -0.063205      -0.012158       0.075362             21.090769      16.225748      -8.250503       6.091598      22.564839      -8.550495      24.481721           0.000017
            8             Cu       7.696198       2.700923      13.968702       0.329073      93.195549 0.17610131E+04  0.55422168E+05                                18.177080                           14.919088       0.677577       2.016708                    0.998750      52.803208     145.296787       0.410612       0.473973      -1.091892      -0.070310       0.066379      -0.158330       0.185521       0.039633       0.010735       0.030101       0.087127      -0.071105      -0.063202      -0.012164       0.075366             21.090802      16.225779      -8.250525      -6.091608      22.564891       8.550510      24.481737           0.000056
            9              H       5.740262       1.809130      18.363886       0.079254       1.176673 0.85447669E+01  0.86198091E+02                                 1.905129                            1.754404      -1.241696       2.275630                    0.993837       3.929915      11.549984       0.449489       1.350797      -0.691956       0.025544       0.029174      -0.018678       0.043041       0.001307      -0.009620      -0.006486       0.011630      -0.009147      -0.012172      -0.002039       0.014210              1.969622       1.739484       0.416507      -0.273677       2.331508      -0.589414       1.837873           0.000001
           10              H       7.062028       0.063862      19.008195       0.135763       1.048489 0.76319823E+01  0.74252097E+02                                 1.726207                            1.634154      -1.056439       2.395239                    0.997363       3.405420       9.576411       0.479794       1.312139      -0.702573       0.039333       0.000744      -0.004102       0.039553      -0.002275      -0.009189      -0.008297       0.004583      -0.018723      -0.015597       0.004562       0.011034              1.750010       2.372962      -0.012468      -0.154972       1.445343      -0.019733       1.431727          -0.000001
           11              H       1.964099       7.023939      20.157972       0.123271       0.892956 0.63805699E+01  0.60217070E+02                                 1.628376                            1.552387      -1.128713       2.357030                    0.995886       3.612784      10.486467       0.458220       1.416353      -0.679454       0.024820      -0.028721       0.011566       0.039682      -0.008300      -0.001415      -0.004415      -0.000869      -0.012359      -0.009484      -0.001245       0.010729              1.655603       1.625483      -0.342368       0.103092       1.955175      -0.166852       1.386153          -0.000005
           12              H       2.628834       0.242325      20.118923       0.105288       1.019706 0.75007907E+01  0.73685668E+02                                 1.771743                            1.676149      -1.297747       2.265662                    0.994026       3.842711      11.367258       0.443895       1.404589      -0.681101      -0.043860       0.002258       0.014139       0.046138       0.000022      -0.004358       0.000412       0.009008      -0.024386      -0.009217      -0.000421       0.009638              1.797224       2.401693      -0.057595      -0.269239       1.525347      -0.040979       1.464632          -0.000004
           13              H       5.861253       5.024973      14.211674       0.097979       0.991368 0.68831098E+01  0.66148028E+02                                 1.735755                            1.601848      -1.243969       2.287844                    0.994622       3.789929      11.070846       0.455916       1.397943      -0.682244      -0.012737       0.009307      -0.042696       0.045517      -0.012031       0.001989      -0.002508       0.001790       0.022977      -0.015904       0.004776       0.011128              1.806869       1.493219      -0.087198       0.270236       1.443505      -0.225449       2.483884           0.000003
           14              H       4.978547       6.310085      15.884274       0.127325       0.988386 0.71328503E+01  0.67491745E+02                                 1.597081                            1.532435      -0.746563       2.536372                    0.999849       3.162606       8.463526       0.524308       1.234617      -0.721180      -0.025809       0.029022      -0.004477       0.039096      -0.016841       0.001200       0.002895      -0.006965       0.019026      -0.020651       0.006339       0.014312              1.602087       1.663509      -0.386376       0.139072       1.720984      -0.167408       1.421767           0.000005
           15              H       5.608224       5.919040      18.094882       0.129448       0.973112 0.69084315E+01  0.65918029E+02                                 1.673092                            1.576745      -1.046858       2.398804                    0.997505       3.450380       9.781608       0.475671       1.349505      -0.693865      -0.019042       0.022327       0.029404       0.041541      -0.009742      -0.000047       0.002391       0.002950       0.003297      -0.010675       0.001067       0.009608              1.707163       1.500226      -0.205070      -0.238809       1.624783       0.397478       1.996480          -0.000000
           16              H      -1.395101       2.995388      16.765046       0.098623       1.297017 0.10355617E+02  0.10902553E+03                                 1.997690                            1.908875      -1.366266       2.224134                    0.993816       3.915508      11.553262       0.440904       1.319503      -0.699741       0.032734      -0.034051       0.013974       0.049257      -0.013998      -0.000450      -0.008408      -0.002781      -0.037403      -0.017214      -0.004164       0.021378              2.001638       2.067490      -0.451232       0.113547       2.041168      -0.122087       1.896255           0.000003
           17              H       4.195985       6.939082       7.516936       0.079255       1.176674 0.85447629E+01  0.86198006E+02                                 1.905125                            1.754400      -1.241692       2.275631                    0.993837       3.929909      11.549948       0.449490       1.350793      -0.691957      -0.025544      -0.029174      -0.018679       0.043041       0.001307       0.009620       0.006486       0.011630      -0.009146      -0.012172      -0.002039       0.014210              1.969618       1.739481       0.416506       0.273677       2.331503       0.589413       1.837870          -0.000003
           18              H       2.874219       8.684350       8.161245       0.135763       1.048484 0.76319346E+01  0.74251487E+02                                 1.726199                            1.634147      -1.056436       2.395241                    0.997363       3.405406       9.576349       0.479796       1.312136      -0.702573      -0.039333      -0.000744      -0.004102       0.039554      -0.002275       0.009189       0.008296       0.004583      -0.018722      -0.015597       0.004562       0.011035              1.750002       2.372949      -0.012468       0.154971       1.445337       0.019733       1.431721          -0.000001
           19              H       7.972148       1.724273       9.311022       0.123272       0.892957 0.63805794E+01  0.60217187E+02                                 1.628377                            1.552388      -1.128718       2.357028                    0.995886       3.612787      10.486481       0.458220       1.416354      -0.679454      -0.024820       0.028721       0.011566       0.039682      -0.008300       0.001415       0.004415      -0.000869      -0.012359      -0.009484      -0.001245       0.010729              1.655605       1.625484      -0.342369      -0.103092       1.955177       0.166853       1.386154           0.000002
           20              H      -2.075087       8.505887       9.271973       0.105289       1.019708 0.75008076E+01  0.73685860E+02                                 1.771743                            1.676149      -1.297746       2.265663                    0.994026       3.842712      11.367255       0.443896       1.404587      -0.681102       0.043860      -0.002258       0.014139       0.046138       0.000022       0.004358      -0.000412       0.009008      -0.024386      -0.009216      -0.000422       0.009638              1.797224       2.401694      -0.057595       0.269239       1.525347       0.040979       1.464632           0.000002
           21              H       4.074994       3.723239       3.364724       0.097979       0.991370 0.68831301E+01  0.66148260E+02                                 1.735757                            1.601849      -1.243968       2.287844                    0.994622       3.789932      11.070851       0.455916       1.397940      -0.682245       0.012737      -0.009307      -0.042696       0.045517      -0.012031      -0.001989       0.002508       0.001790       0.022977      -0.015904       0.004776       0.011128              1.806871       1.493220      -0.087198      -0.270237       1.443506       0.225450       2.483888          -0.000008
           22              H       4.957700       2.438127       5.037324       0.127319       0.988380 0.71327992E+01  0.67491127E+02                                 1.597077                            1.532431      -0.746565       2.536373                    0.999849       3.162591       8.463472       0.524308       1.234619      -0.721179       0.025809      -0.029023      -0.004478       0.039096      -0.016841      -0.001200      -0.002895      -0.006965       0.019025      -0.020651       0.006339       0.014312              1.602082       1.663504      -0.386375      -0.139071       1.720979       0.167407       1.421763          -0.000012
           23              H       4.328023       2.829172       7.247932       0.129448       0.973110 0.69084132E+01  0.65917783E+02                                 1.673087                            1.576740      -1.046862       2.398803                    0.997505       3.450371       9.781564       0.475673       1.349501      -0.693865       0.019042      -0.022327       0.029404       0.041541      -0.009742       0.000047      -0.002391       0.002950       0.003297      -0.010675       0.001067       0.009608              1.707158       1.500222      -0.205069       0.238808       1.624779      -0.397477       1.996474          -0.000000
           24              H       1.948848       5.752824       5.918096       0.098622       1.297028 0.10355726E+02  0.10902694E+03                                 1.997699                            1.908883      -1.366282       2.224126                    0.993816       3.915524      11.553315       0.440903       1.319500      -0.699742      -0.032734       0.034051       0.013975       0.049257      -0.013998       0.000450       0.008409      -0.002781      -0.037404      -0.017215      -0.004164       0.021379              2.001647       2.067499      -0.451235      -0.113548       2.041177       0.122088       1.896264          -0.000006
           25              H      -0.495265       6.939082       3.330014       0.079256       1.176682 0.85448448E+01  0.86199074E+02                                 1.905137                            1.754410      -1.241709       2.275623                    0.993836       3.929931      11.550044       0.449488       1.350795      -0.691956      -0.025544      -0.029174       0.018678       0.043041       0.001307      -0.009621      -0.006486       0.011630      -0.009145      -0.012171      -0.002040       0.014211              1.969630       1.739491       0.416510      -0.273679       2.331519      -0.589418       1.837881          -0.000009
           26              H      -1.817031       8.684350       2.685705       0.135764       1.048482 0.76319104E+01  0.74251159E+02                                 1.726193                            1.634142      -1.056435       2.395242                    0.997363       3.405398       9.576307       0.479798       1.312132      -0.702574      -0.039333      -0.000744       0.004103       0.039554      -0.002275      -0.009189      -0.008296       0.004583      -0.018721      -0.015596       0.004562       0.011035              1.749996       2.372940      -0.012468      -0.154970       1.445332      -0.019732       1.431716          -0.000014
           27              H       3.280898       1.724273       1.535928       0.123273       0.892956 0.63805672E+01  0.60217042E+02                                 1.628376                            1.552386      -1.128714       2.357029                    0.995886       3.612783      10.486466       0.458220       1.416353      -0.679454      -0.024820       0.028721      -0.011566       0.039682      -0.008300      -0.001415      -0.004415      -0.000869      -0.012359      -0.009484      -0.001245       0.010729              1.655603       1.625483      -0.342368       0.103092       1.955175      -0.166852       1.386153          -0.000008
           28              H       2.616163       8.505887       1.574977       0.105291       1.019706 0.75007989E+01  0.73685775E+02                                 1.771743                            1.676149      -1.297748       2.265662                    0.994026       3.842714      11.367272       0.443895       1.404589      -0.681101       0.043860      -0.002258      -0.014140       0.046138       0.000022      -0.004358       0.000412       0.009008      -0.024386      -0.009217      -0.000421       0.009638              1.797224       2.401693      -0.057594      -0.269239       1.525347      -0.040979       1.464633          -0.000009
           29              H      -0.616256       3.723239       7.482226       0.097979       0.991363 0.68830720E+01  0.66147570E+02                                 1.735750                            1.601844      -1.243967       2.287846                    0.994622       3.789916      11.070798       0.455916       1.397943      -0.682244       0.012737      -0.009308       0.042696       0.045517      -0.012031       0.001990      -0.002508       0.001789       0.022977      -0.015904       0.004776       0.011128              1.806864       1.493215      -0.087197       0.270235       1.443501      -0.225448       2.483877           0.000001
           30              H       0.266450       2.438127       5.809626       0.127316       0.988377 0.71327709E+01  0.67490790E+02                                 1.597074                            1.532428      -0.746567       2.536373                    0.999849       3.162584       8.463448       0.524308       1.234620      -0.721179       0.025810      -0.029024       0.004478       0.039097      -0.016841       0.001201       0.002895      -0.006965       0.019025      -0.020651       0.006339       0.014312              1.602080       1.663502      -0.386374       0.139071       1.720976      -0.167407       1.421761          -0.000009
           31              H      -0.363227       2.829172       3.599018       0.129448       0.973110 0.69084231E+01  0.65917934E+02                                 1.673091                            1.576744      -1.046861       2.398804                    0.997505       3.450378       9.781604       0.475671       1.349506      -0.693864       0.019042      -0.022327      -0.029404       0.041541      -0.009742      -0.000047       0.002391       0.002950       0.003297      -0.010675       0.001067       0.009608              1.707162       1.500226      -0.205070      -0.238809       1.624783       0.397478       1.996479          -0.000012
           32              H      -2.742402       5.752824       4.928854       0.098622       1.296993 0.10355362E+02  0.10902209E+03                                 1.997661                            1.908849      -1.366240       2.224148                    0.993816       3.915454      11.553033       0.440908       1.319499      -0.699742      -0.032734       0.034051      -0.013974       0.049258      -0.013998      -0.000450      -0.008407      -0.002782      -0.037403      -0.017213      -0.004165       0.021378              2.001609       2.067461      -0.451223       0.113544       2.041140      -0.122085       1.896226          -0.000010
           33              H       1.049012       1.809130      14.176964       0.079257       1.176680 0.85448235E+01  0.86198818E+02                                 1.905135                            1.754409      -1.241706       2.275624                    0.993836       3.929928      11.550038       0.449488       1.350796      -0.691956       0.025544       0.029174       0.018678       0.043041       0.001307       0.009620       0.006486       0.011630      -0.009146      -0.012171      -0.002039       0.014210              1.969629       1.739490       0.416509       0.273678       2.331517       0.589417       1.837880           0.000004
           34              H       2.370778       0.063862      13.532655       0.135767       1.048485 0.76319490E+01  0.74251669E+02                                 1.726200                            1.634148      -1.056435       2.395241                    0.997363       3.405412       9.576372       0.479796       1.312135      -0.702573       0.039333       0.000744       0.004102       0.039553      -0.002275       0.009189       0.008297       0.004583      -0.018721      -0.015597       0.004562       0.011035              1.750003       2.372950      -0.012468       0.154971       1.445338       0.019733       1.431722           0.000005
           35              H      -2.727151       7.023939      12.382878       0.123274       0.892957 0.63805770E+01  0.60217158E+02                                 1.628376                            1.552387      -1.128715       2.357029                    0.995886       3.612787      10.486480       0.458220       1.416353      -0.679454       0.024820      -0.028721      -0.011566       0.039682      -0.008300       0.001415       0.004415      -0.000869      -0.012359      -0.009484      -0.001245       0.010729              1.655604       1.625484      -0.342368      -0.103092       1.955175       0.166852       1.386153           0.000003
           36              H       7.320084       0.242325      12.421927       0.105292       1.019708 0.75008203E+01  0.73686041E+02                                 1.771746                            1.676152      -1.297751       2.265660                    0.994026       3.842721      11.367299       0.443895       1.404589      -0.681101      -0.043860       0.002258      -0.014140       0.046138       0.000022       0.004358      -0.000412       0.009008      -0.024387      -0.009217      -0.000421       0.009638              1.797227       2.401697      -0.057595       0.269239       1.525349       0.040979       1.464635           0.000003
           37              H       1.170003       5.024973      18.329176       0.097978       0.991365 0.68830804E+01  0.66147666E+02                                 1.735751                            1.601845      -1.243963       2.287847                    0.994622       3.789918      11.070802       0.455916       1.397942      -0.682244      -0.012737       0.009308       0.042696       0.045517      -0.012031      -0.001990       0.002508       0.001789       0.022977      -0.015904       0.004776       0.011128              1.806865       1.493216      -0.087197      -0.270235       1.443502       0.225448       2.483878          -0.000001
           38              H       0.287297       6.310085      16.656576       0.127320       0.988383 0.71328318E+01  0.67491535E+02                                 1.597082                            1.532435      -0.746564       2.536372                    0.999849       3.162601       8.463514       0.524306       1.234621      -0.721179      -0.025809       0.029023       0.004478       0.039096      -0.016841      -0.001201      -0.002895      -0.006965       0.019026      -0.020651       0.006339       0.014312              1.602087       1.663509      -0.386376      -0.139072       1.720984       0.167408       1.421768           0.000003
           39              H       0.916974       5.919040      14.445968       0.129448       0.973117 0.69084883E+01  0.65918731E+02                                 1.673101                            1.576752      -1.046865       2.398800                    0.997505       3.450399       9.781686       0.475669       1.349507      -0.693864      -0.019042       0.022327      -0.029404       0.041541      -0.009742       0.000047      -0.002391       0.002951       0.003298      -0.010676       0.001068       0.009608              1.707172       1.500234      -0.205072       0.238810       1.624791      -0.397481       1.996491           0.000005
           40              H       3.296149       2.995388      15.775804       0.098622       1.297004 0.10355479E+02  0.10902367E+03                                 1.997675                            1.908861      -1.366249       2.224143                    0.993816       3.915480      11.553144       0.440906       1.319501      -0.699742       0.032734      -0.034051      -0.013974       0.049257      -0.013998       0.000450       0.008408      -0.002781      -0.037403      -0.017214      -0.004164       0.021378              2.001623       2.067475      -0.451227      -0.113545       2.041153       0.122086       1.896240           0.000005
           41              C       5.359270       1.118896      18.856989       0.073062      25.610490 0.35006311E+03  0.78632893E+04                                 7.787972                            6.407303       0.047821       2.028407                    0.998905      26.885735      77.700024       0.620030       0.439780      -1.040802      -0.034493      -0.002270       0.040736       0.053426       0.041441      -0.012585       0.021809       0.006658       0.072202      -0.060750       0.024991       0.035759              8.292168       9.479545      -0.699838      -0.820733       9.534264      -2.671120       5.862696           0.000006
           42              C       6.156949       0.069111      19.220795      -0.104101      28.251011 0.40471259E+03  0.93761861E+04                                 8.150970                            6.786977       0.083192       2.024417                    0.998896      28.321548      81.681004       0.619426       0.426813      -1.054256      -0.000275      -0.002698       0.041143       0.041233       0.002791      -0.002833       0.002270       0.003127      -0.002978      -0.005416       0.001239       0.004177              8.639139       9.824604      -0.424082      -0.684427      10.195595      -2.509639       5.897219          -0.000002
           43              C       1.451528       7.760539      19.916302      -0.054640      28.904950 0.42862083E+03  0.10095372E+05                                 8.394696                            7.086458      -0.027164       1.985884                    0.999018      28.621158      83.818465       0.591890       0.439356      -1.044392       0.000255       0.025012       0.007966       0.026251      -0.000233       0.020602       0.024060      -0.007953       0.039831      -0.030079      -0.006705       0.036784              8.890097      10.172033       0.499480      -1.455657      10.373505      -2.329879       6.124753          -0.000001
           44              C       0.105565       7.819152      20.243446      -0.072896      33.828346 0.45677417E+03  0.10784617E+05                                 8.997543                            7.062544       0.154196       2.051928                    0.999437      27.510910      77.190894       0.633506       0.409498      -1.077352       0.024230       0.019714      -0.004116       0.031507      -0.007392       0.003588       0.014751       0.007915       0.008428      -0.019531       0.005230       0.014302             10.127915      10.510008       1.049311      -1.853167      13.143209      -3.625736       6.730528          -0.000011
           45              C       3.524355       0.189836      19.872480       0.056823      27.453693 0.36771192E+03  0.83682082E+04                                 8.195040                            6.614988      -0.045606       1.996510                    0.998985      27.308144      79.632701       0.603114       0.446254      -1.036227       0.033205       0.036699      -0.018316       0.052772       0.022935       0.002263       0.047908       0.024100       0.047489      -0.058313       0.004475       0.053838              8.942592       8.866052      -0.351290      -1.125977      11.632721      -3.344384       6.329003           0.000001
           46              C      -0.570352       6.679260      20.966720       0.626073      20.933862 0.23839664E+03  0.49004222E+04                                 7.039705                            5.523928      -0.095839       2.031100                    0.999292      22.270298      63.062809       0.620791       0.479985      -1.010842      -0.022446      -0.044804       0.035813       0.061593       0.004013       0.067080       0.034931       0.038753       0.196158      -0.069159      -0.041123       0.110281              7.845238       8.266315       0.138014      -1.968046       9.868278      -1.357585       5.401122          -0.000005
           47              C       6.117609       4.857882      15.090494       0.098436      25.784574 0.34675410E+03  0.77645076E+04                                 7.868272                            6.422440       0.015431       2.031684                    0.998451      26.256153      75.571010       0.613203       0.446077      -1.037908       0.028254      -0.043260       0.023841       0.056905       0.035190       0.006236      -0.021313       0.024151      -0.032535      -0.044921       0.001198       0.043723              8.497915       7.111279      -2.802696       0.494841       7.117608       0.157834      11.264859           0.000008
           48              C       5.585591       5.635598      16.088196      -0.123069      28.445305 0.40189814E+03  0.92460676E+04                                 8.026796                            6.656330       0.386253       2.114478                    0.999771      28.085632      79.344905       0.643991       0.413414      -1.068292      -0.001423      -0.009455       0.025322       0.027067      -0.019276      -0.001109       0.006048      -0.000693      -0.015680      -0.017673      -0.005154       0.022826              8.557842       6.807713      -2.346152       0.811448       6.891946       0.099750      11.973867           0.000011
           49              C       5.961506       5.408145      17.403714      -0.046597      29.041500 0.40540909E+03  0.93997998E+04                                 8.339435                            6.838699       0.037626       2.007501                    0.999441      28.136600      81.276997       0.610655       0.432598      -1.050329      -0.000657      -0.004530      -0.013058       0.013837       0.014911      -0.005752       0.008606       0.011249      -0.064191      -0.026448      -0.000188       0.026636              8.958716       7.254255      -2.545962       1.309542       7.139779      -0.078903      12.482114           0.000003
           50              C       6.874957       4.401225      17.661655      -0.061446      36.147772 0.45969400E+03  0.10895787E+05                                 9.502665                            7.158271       0.101569       2.040766                    0.999353      27.536126      77.993170       0.618212       0.418002      -1.069378      -0.018284       0.016668      -0.022213       0.033250       0.002389      -0.010625       0.010598       0.003917      -0.031618      -0.020308       0.007193       0.013114             11.083556       8.081729      -2.718596       2.074445       7.663191      -0.387851      17.505749          -0.000001
           51              C       7.365948       3.664626      16.591712       0.025586      29.617172 0.38272347E+03  0.88077300E+04                                 8.557180                            6.696448      -0.160821       1.937110                    0.999548      28.438534      83.714119       0.605748       0.439375      -1.039039      -0.025097       0.018717      -0.036783       0.048303       0.026772       0.014680      -0.044523       0.011494      -0.161915      -0.080133       0.022282       0.057851              9.659998       6.796290      -1.920926       0.624531       6.591775       0.660747      15.591928           0.000010
           52              C       7.389434       4.065294      19.024899       0.604844      21.850387 0.24357055E+03  0.50355598E+04                                 7.266282                            5.584640      -0.068439       2.036889                    0.999364      22.531857      64.062908       0.617002       0.480172      -1.010374       0.010946      -0.007298       0.055867       0.057395       0.063675      -0.015790       0.004727      -0.070197      -0.198133      -0.073665      -0.032157       0.105822              8.290319       7.173970      -1.688358       0.781361       5.471544       0.122142      12.225444           0.000002
           53              C       2.753204       4.171147      20.957392       0.486956      23.048137 0.28364913E+03  0.60818420E+04                                 7.452675                            5.987331      -0.083484       2.013339                    0.999177      24.062191      69.302028       0.602748       0.473932      -1.015339       0.018197      -0.038423      -0.118533       0.125926      -0.082401       0.040289      -0.051511      -0.073047      -0.175891      -0.081341      -0.059411       0.140753              8.261532       8.861381       2.271500      -0.409024       6.807449       1.684829       9.115766          -0.000008
           54              C       5.158939       8.678226      20.918560       0.489097      23.556638 0.28860038E+03  0.61995379E+04                                 7.473051                            6.014504      -0.089889       2.007745                    0.999115      24.023965      68.701203       0.606610       0.470039      -1.019945      -0.019600      -0.016134      -0.135829       0.138181      -0.018737      -0.020601       0.000143       0.206233      -0.239289      -0.081797      -0.064752       0.146549              8.154385       5.173182       0.544510       0.535249      11.792359       0.129163       7.497615          -0.000005
           55              C       4.576977       7.629316       8.010039       0.073064      25.610420 0.35006195E+03  0.78632542E+04                                 7.787949                            6.407287       0.047829       2.028410                    0.998905      26.885681      77.699744       0.620032       0.439779      -1.040803       0.034493       0.002271       0.040735       0.053426       0.041441       0.012586      -0.021809       0.006659       0.072205      -0.060751       0.024992       0.035759              8.292143       9.479513      -0.699830       0.820733       9.534233       2.671112       5.862682           0.000002
           56              C       3.779298       8.679101       8.373845      -0.104101      28.250955 0.40471173E+03  0.93761598E+04                                 8.150958                            6.786971       0.083195       2.024419                    0.998896      28.321501      81.680799       0.619426       0.426813      -1.054256       0.000275       0.002698       0.041142       0.041231       0.002791       0.002834      -0.002270       0.003128      -0.002972      -0.005416       0.001240       0.004176              8.639125       9.824581      -0.424077       0.684427      10.195579       2.509637       5.897214          -0.000003
           57              C       8.484719       0.987673       9.069352      -0.054639      28.904896 0.42861988E+03  0.10095342E+05                                 8.394680                            7.086445      -0.027162       1.985885                    0.999018      28.621122      83.818292       0.591891       0.439355      -1.044392      -0.000255      -0.025012       0.007967       0.026252      -0.000232      -0.020602      -0.024059      -0.007953       0.039834      -0.030078      -0.006705       0.036784              8.890079      10.172012       0.499475       1.455653      10.373483       2.329873       6.124742           0.000009
           58              C       0.448182       0.929060       9.396496      -0.072898      33.828387 0.45677500E+03  0.10784642E+05                                 8.997555                            7.062555       0.154191       2.051926                    0.999437      27.510935      77.191015       0.633505       0.409499      -1.077351      -0.024230      -0.019714      -0.004116       0.031507      -0.007392      -0.003589      -0.014751       0.007915       0.008432      -0.019532       0.005230       0.014302             10.127926      10.510019       1.049309       1.853168      13.143223       3.625738       6.730535          -0.000003
           59              C      -2.970608       8.558376       9.025530       0.056824      27.453651 0.36771126E+03  0.83681886E+04                                 8.195029                            6.614980      -0.045606       1.996511                    0.998985      27.308119      79.632582       0.603115       0.446253      -1.036227      -0.033206      -0.036699      -0.018316       0.052772       0.022936      -0.002263      -0.047909       0.024101       0.047493      -0.058314       0.004475       0.053839              8.942578       8.866040      -0.351291       1.125974      11.632699       3.344376       6.328994           0.000009
           60              C       1.124099       2.068952      10.119770       0.626074      20.933848 0.23839648E+03  0.49004175E+04                                 7.039699                            5.523925      -0.095835       2.031101                    0.999292      22.270279      63.062719       0.620792       0.479984      -1.010842       0.022445       0.044803       0.035814       0.061593       0.004013      -0.067081      -0.034930       0.038753       0.196159      -0.069158      -0.041124       0.110282              7.845230       8.266307       0.138012       1.968044       9.868267       1.357582       5.401116           0.000006
           61              C       3.818638       3.890330       4.243544       0.098438      25.784500 0.34675279E+03  0.77644694E+04                                 7.868252                            6.422424       0.015437       2.031687                    0.998451      26.256095      75.570751       0.613204       0.446076      -1.037909      -0.028256       0.043260       0.023841       0.056905       0.035190      -0.006237       0.021313       0.024150      -0.032537      -0.044921       0.001198       0.043723              8.497894       7.111259      -2.802686      -0.494846       7.117588      -0.157829      11.264834          -0.000012
           62              C       4.350656       3.112614       5.241246      -0.123067      28.445123 0.40189492E+03  0.92459717E+04                                 8.026756                            6.656299       0.386261       2.114482                    0.999771      28.085498      79.344345       0.643994       0.413413      -1.068293       0.001421       0.009452       0.025322       0.027066      -0.019275       0.001110      -0.006048      -0.000694      -0.015683      -0.017672      -0.005155       0.022827              8.557798       6.807680      -2.346141      -0.811444       6.891914      -0.099749      11.973801          -0.000010
           63              C       3.974741       3.340067       6.556764      -0.046598      29.041441 0.40540813E+03  0.93997691E+04                                 8.339415                            6.838684       0.037632       2.007503                    0.999441      28.136561      81.276764       0.610657       0.432597      -1.050330       0.000655       0.004528      -0.013058       0.013836       0.014911       0.005752      -0.008605       0.011247      -0.064191      -0.026447      -0.000188       0.026635              8.958693       7.254238      -2.545956      -1.309536       7.139764       0.078901      12.482077          -0.000003
           64              C       3.061290       4.346987       6.814705      -0.061447      36.147863 0.45969525E+03  0.10895824E+05                                 9.502681                            7.158281       0.101566       2.040765                    0.999353      27.536169      77.993328       0.618212       0.418002      -1.069377       0.018283      -0.016669      -0.022213       0.033250       0.002389       0.010625      -0.010598       0.003915      -0.031618      -0.020308       0.007194       0.013114             11.083579       8.081739      -2.718598      -2.074445       7.663201       0.387845      17.505796          -0.000002
           65              C       2.570299       5.083586       5.744762       0.025587      29.617208 0.38272375E+03  0.88077381E+04                                 8.557182                            6.696446      -0.160826       1.937108                    0.999548      28.438571      83.714237       0.605749       0.439374      -1.039039       0.025098      -0.018717      -0.036782       0.048303       0.026772      -0.014681       0.044524       0.011491      -0.161914      -0.080135       0.022284       0.057851              9.660004       6.796291      -1.920927      -0.624533       6.591777      -0.660747      15.591945          -0.000002
           66              C       2.546813       4.682918       8.177949       0.604845      21.850413 0.24357086E+03  0.50355677E+04                                 7.266286                            5.584642      -0.068439       2.036889                    0.999364      22.531873      64.062957       0.617002       0.480172      -1.010374      -0.010946       0.007298       0.055866       0.057394       0.063675       0.015790      -0.004726      -0.070198      -0.198131      -0.073664      -0.032157       0.105822              8.290325       7.173972      -1.688358      -0.781360       5.471545      -0.122143      12.225459           0.000006
           67              C      -2.199457       4.577065      10.110442       0.486956      23.048155 0.28364940E+03  0.60818495E+04                                 7.452679                            5.987334      -0.083490       2.013337                    0.999177      24.062215      69.302122       0.602748       0.473932      -1.015338      -0.018197       0.038423      -0.118532       0.125926      -0.082400      -0.040290       0.051511      -0.073046      -0.175894      -0.081342      -0.059410       0.140752              8.261536       8.861386       2.271501       0.409024       6.807452      -1.684829       9.115770           0.000004
           68              C       4.777308       0.069986      10.071610       0.489097      23.556667 0.28860080E+03  0.61995485E+04                                 7.473053                            6.014506      -0.089888       2.007745                    0.999115      24.023975      68.701212       0.606610       0.470039      -1.019945       0.019600       0.016134      -0.135828       0.138180      -0.018738       0.020601      -0.000142       0.206231      -0.239291      -0.081797      -0.064751       0.146549              8.154387       5.173183       0.544511      -0.535249      11.792361      -0.129164       7.497618           0.000005
           69              C      -0.114273       7.629316       2.836911       0.073064      25.610536 0.35006377E+03  0.78633082E+04                                 7.787977                            6.407306       0.047806       2.028401                    0.998905      26.885790      77.700219       0.620030       0.439780      -1.040802       0.034492       0.002271      -0.040737       0.053426       0.041441      -0.012588       0.021810       0.006659       0.072207      -0.060752       0.024993       0.035759              8.292174       9.479551      -0.699836      -0.820734       9.534273      -2.671123       5.862699          -0.000012
           70              C      -0.911952       8.679101       2.473105      -0.104097      28.250923 0.40471094E+03  0.93761355E+04                                 8.150948                            6.786960       0.083199       2.024420                    0.998896      28.321475      81.680663       0.619427       0.426812      -1.054257       0.000275       0.002698      -0.041143       0.041233       0.002791      -0.002835       0.002270       0.003129      -0.002967      -0.005416       0.001240       0.004177              8.639115       9.824570      -0.424089      -0.684420      10.195572      -2.509632       5.897202          -0.000022
           71              C       3.793469       0.987673       1.777598      -0.054638      28.904954 0.42862095E+03  0.10095373E+05                                 8.394690                            7.086453      -0.027163       1.985885                    0.999018      28.621152      83.818387       0.591891       0.439355      -1.044392      -0.000255      -0.025014      -0.007969       0.026254      -0.000233       0.020601       0.024058      -0.007953       0.039831      -0.030077      -0.006705       0.036782              8.890089      10.172020       0.499469      -1.455650      10.373503      -2.329876       6.124745          -0.000010
           72              C       5.139432       0.929060       1.450454      -0.072893      33.828324 0.45677360E+03  0.10784600E+05                                 8.997539                            7.062539       0.154194       2.051928                    0.999437      27.510892      77.190829       0.633506       0.409498      -1.077352      -0.024231      -0.019715       0.004113       0.031508      -0.007392       0.003588       0.014751       0.007914       0.008430      -0.019531       0.005230       0.014302             10.127913      10.509992       1.049303      -1.853161      13.143221      -3.625740       6.730525          -0.000016
           73              C       1.720642       8.558376       1.821420       0.056826      27.453739 0.36771242E+03  0.83682242E+04                                 8.195054                            6.614995      -0.045617       1.996507                    0.998985      27.308180      79.632884       0.603114       0.446254      -1.036227      -0.033206      -0.036701       0.018314       0.052773       0.022935       0.002262       0.047908       0.024100       0.047488      -0.058313       0.004476       0.053838              8.942610       8.866059      -0.351291      -1.125976      11.632754      -3.344397       6.329016          -0.000013
           74              C       5.815349       2.068952       0.727180       0.626073      20.933873 0.23839674E+03  0.49004251E+04                                 7.039710                            5.523931      -0.095843       2.031099                    0.999292      22.270305      63.062849       0.620791       0.479985      -1.010841       0.022445       0.044803      -0.035815       0.061594       0.004013       0.067080       0.034930       0.038753       0.196157      -0.069158      -0.041123       0.110281              7.845244       8.266318       0.138013      -1.968047       9.868290      -1.357587       5.401125          -0.000008
           75              C      -0.872612       3.890330       6.603406       0.098436      25.784477 0.34675275E+03  0.77644670E+04                                 7.868247                            6.422425       0.015437       2.031687                    0.998451      26.256063      75.570611       0.613204       0.446077      -1.037909      -0.028255       0.043259      -0.023840       0.056904       0.035189       0.006237      -0.021314       0.024149      -0.032541      -0.044921       0.001198       0.043723              8.497886       7.111249      -2.802676       0.494841       7.117576       0.157832      11.264833           0.000002
           76              C      -0.340594       3.112614       5.605704      -0.123066      28.445045 0.40189362E+03  0.92459347E+04                                 8.026745                            6.656290       0.386259       2.114483                    0.999771      28.085441      79.344161       0.643994       0.413414      -1.068292       0.001421       0.009451      -0.025321       0.027065      -0.019275      -0.001109       0.006048      -0.000693      -0.015679      -0.017672      -0.005153       0.022826              8.557787       6.807667      -2.346130       0.811447       6.891898       0.099746      11.973796          -0.000008
           77              C      -0.716509       3.340067       4.290186      -0.046599      29.041521 0.40540969E+03  0.93998166E+04                                 8.339437                            6.838702       0.037624       2.007500                    0.999441      28.136618      81.277047       0.610656       0.432598      -1.050329       0.000656       0.004528       0.013057       0.013835       0.014910      -0.005752       0.008605       0.011248      -0.064192      -0.026447      -0.000188       0.026635              8.958717       7.254258      -2.545959       1.309547       7.139779      -0.078908      12.482115          -0.000020
           78              C      -1.629960       4.346987       4.032245      -0.061448      36.147932 0.45969659E+03  0.10895865E+05                                 9.502697                            7.158295       0.101556       2.040761                    0.999353      27.536212      77.993521       0.618211       0.418003      -1.069377       0.018283      -0.016669       0.022213       0.033249       0.002388      -0.010625       0.010598       0.003915      -0.031616      -0.020307       0.007193       0.013114             11.083593       8.081757      -2.718602       2.074465       7.663210      -0.387863      17.505811          -0.000014
           79              C      -2.120951       5.083586       5.102188       0.025589      29.616989 0.38272093E+03  0.88076500E+04                                 8.557127                            6.696414      -0.160794       1.937120                    0.999548      28.438369      83.713314       0.605752       0.439373      -1.039041       0.025097      -0.018717       0.036783       0.048303       0.026771       0.014680      -0.044522       0.011488      -0.161915      -0.080132       0.022282       0.057849              9.659934       6.796247      -1.920907       0.624526       6.591732       0.660742      15.591822          -0.000003
           80              C      -2.144437       4.682918       2.669001       0.604844      21.850434 0.24357118E+03  0.50355768E+04                                 7.266292                            5.584647      -0.068442       2.036887                    0.999364      22.531906      64.063099       0.617001       0.480172      -1.010374      -0.010945       0.007298      -0.055867       0.057395       0.063674      -0.015790       0.004727      -0.070198      -0.198131      -0.073665      -0.032156       0.105821              8.290330       7.173985      -1.688363       0.781366       5.471552       0.122139      12.225453          -0.000005
           81              C       2.491793       4.577065       0.736508       0.486958      23.048120 0.28364891E+03  0.60818366E+04                                 7.452672                            5.987330      -0.083489       2.013338                    0.999177      24.062197      69.302065       0.602748       0.473932      -1.015338      -0.018198       0.038423       0.118532       0.125926      -0.082400       0.040290      -0.051511      -0.073048      -0.175893      -0.081342      -0.059410       0.140752              8.261530       8.861379       2.271499      -0.409024       6.807447       1.684829       9.115763          -0.000011
           82              C       0.086058       0.069986       0.775340       0.489098      23.556663 0.28860070E+03  0.61995466E+04                                 7.473055                            6.014507      -0.089891       2.007744                    0.999115      24.023987      68.701281       0.606610       0.470039      -1.019945       0.019600       0.016134       0.135829       0.138181      -0.018737      -0.020601       0.000142       0.206232      -0.239291      -0.081797      -0.064751       0.146549              8.154390       5.173185       0.544511       0.535249      11.792369       0.129165       7.497617          -0.000009
           83              C       0.668020       1.118896      13.683861       0.073067      25.610509 0.35006325E+03  0.78632946E+04                                 7.787975                            6.407303       0.047810       2.028403                    0.998905      26.885768      77.700174       0.620030       0.439780      -1.040802      -0.034493      -0.002270      -0.040737       0.053427       0.041440       0.012587      -0.021809       0.006658       0.072204      -0.060750       0.024992       0.035758              8.292174       9.479550      -0.699837       0.820733       9.534275       2.671124       5.862697           0.000014
           84              C       1.465699       0.069111      13.320055      -0.104100      28.251089 0.40471392E+03  0.93762246E+04                                 8.150984                            6.786988       0.083193       2.024417                    0.998896      28.321600      81.681188       0.619425       0.426813      -1.054256      -0.000275      -0.002697      -0.041145       0.041234       0.002791       0.002835      -0.002270       0.003129      -0.002974      -0.005416       0.001239       0.004177              8.639155       9.824620      -0.424088       0.684425      10.195619       2.509644       5.897226           0.000008
           85              C      -3.239722       7.760539      12.624548      -0.054639      28.905051 0.42862270E+03  0.10095428E+05                                 8.394717                            7.086474      -0.027172       1.985881                    0.999018      28.621239      83.818792       0.591889       0.439356      -1.044392       0.000255       0.025014      -0.007968       0.026253      -0.000233      -0.020601      -0.024058      -0.007953       0.039828      -0.030078      -0.006704       0.036782              8.890120      10.172059       0.499476       1.455658      10.373536       2.329884       6.124764           0.000012
           86              C       4.796815       7.819152      12.297404      -0.072896      33.828488 0.45677611E+03  0.10784677E+05                                 8.997573                            7.062562       0.154187       2.051924                    0.999437      27.510985      77.191216       0.633505       0.409499      -1.077351       0.024231       0.019715       0.004114       0.031508      -0.007392      -0.003588      -0.014751       0.007914       0.008427      -0.019531       0.005229       0.014301             10.127953      10.510038       1.049313       1.853172      13.143273       3.625756       6.730550           0.000001
           87              C       8.215605       0.189836      12.668370       0.056826      27.453797 0.36771339E+03  0.83682528E+04                                 8.195066                            6.615004      -0.045617       1.996507                    0.998985      27.308230      79.633090       0.603113       0.446254      -1.036227       0.033206       0.036701       0.018314       0.052773       0.022935      -0.002262      -0.047908       0.024100       0.047487      -0.058313       0.004476       0.053837              8.942624       8.866076      -0.351294       1.125978      11.632774       3.344402       6.329023           0.000015
           88              C       4.120898       6.679260      11.574130       0.626073      20.933908 0.23839715E+03  0.49004353E+04                                 7.039713                            5.523932      -0.095838       2.031100                    0.999292      22.270324      63.062893       0.620791       0.479984      -1.010842      -0.022446      -0.044803      -0.035814       0.061593       0.004014      -0.067080      -0.034930       0.038752       0.196157      -0.069157      -0.041124       0.110281              7.845249       8.266323       0.138016       1.968049       9.868298       1.357590       5.401127           0.000007
           89              C       1.426359       4.857882      17.450356       0.098437      25.784488 0.34675278E+03  0.77644691E+04                                 7.868253                            6.422427       0.015437       2.031687                    0.998451      26.256075      75.570689       0.613203       0.446077      -1.037908       0.028255      -0.043259      -0.023841       0.056904       0.035190      -0.006237       0.021314       0.024150      -0.032539      -0.044921       0.001198       0.043724              8.497894       7.111256      -2.802682      -0.494839       7.117584      -0.157835      11.264840           0.000002
           90              C       0.894341       5.635598      16.452654      -0.123068      28.445242 0.40189700E+03  0.92460352E+04                                 8.026787                            6.656322       0.386250       2.114478                    0.999771      28.085583      79.344750       0.643991       0.413414      -1.068292      -0.001422      -0.009453      -0.025321       0.027065      -0.019276       0.001110      -0.006047      -0.000693      -0.015677      -0.017673      -0.005153       0.022826              8.557834       6.807704      -2.346146      -0.811454       6.891934      -0.099745      11.973863           0.000010
           91              C       1.270256       5.408145      15.137136      -0.046599      29.041655 0.40541179E+03  0.93998813E+04                                 8.339471                            6.838726       0.037615       2.007496                    0.999441      28.136717      81.277505       0.610654       0.432599      -1.050328      -0.000658      -0.004531       0.013057       0.013836       0.014910       0.005752      -0.008605       0.011249      -0.064188      -0.026447      -0.000188       0.026635              8.958755       7.254288      -2.545973      -1.309553       7.139808       0.078907      12.482169           0.000010
           92              C       2.183707       4.401225      14.879195      -0.061450      36.148003 0.45969754E+03  0.10895895E+05                                 9.502713                            7.158304       0.101552       2.040759                    0.999353      27.536254      77.993714       0.618210       0.418003      -1.069377      -0.018284       0.016668       0.022213       0.033250       0.002388       0.010625      -0.010598       0.003917      -0.031615      -0.020307       0.007192       0.013115             11.083611       8.081774      -2.718612      -2.074466       7.663228       0.387862      17.505832           0.000003
           93              C       2.674698       3.664626      15.949138       0.025587      29.617077 0.38272228E+03  0.88076920E+04                                 8.557151                            6.696431      -0.160801       1.937117                    0.999548      28.438452      83.713713       0.605750       0.439374      -1.039040      -0.025097       0.018717       0.036783       0.048303       0.026771      -0.014679       0.044522       0.011492      -0.161915      -0.080132       0.022282       0.057850              9.659961       6.796269      -1.920918      -0.624526       6.591754      -0.660745      15.591861           0.000010
           94              C       2.698184       4.065294      13.515951       0.604844      21.850422 0.24357100E+03  0.50355719E+04                                 7.266289                            5.584645      -0.068439       2.036888                    0.999364      22.531893      64.063050       0.617001       0.480172      -1.010374       0.010945      -0.007298      -0.055867       0.057395       0.063674       0.015790      -0.004727      -0.070196      -0.198132      -0.073665      -0.032157       0.105821              8.290327       7.173982      -1.688362      -0.781366       5.471551      -0.122138      12.225448           0.000009
           95              C      -1.938046       4.171147      11.583458       0.486957      23.048129 0.28364903E+03  0.60818399E+04                                 7.452675                            5.987331      -0.083488       2.013338                    0.999177      24.062200      69.302078       0.602748       0.473933      -1.015338       0.018198      -0.038423       0.118532       0.125926      -0.082401      -0.040290       0.051510      -0.073047      -0.175891      -0.081341      -0.059411       0.140752              8.261532       8.861380       2.271500       0.409024       6.807450      -1.684830       9.115766           0.000004
           96              C       0.467689       8.678226      11.622290       0.489097      23.556684 0.28860103E+03  0.61995561E+04                                 7.473061                            6.014511      -0.089891       2.007744                    0.999115      24.024014      68.701395       0.606610       0.470039      -1.019944      -0.019600      -0.016134       0.135828       0.138180      -0.018738       0.020601      -0.000142       0.206231      -0.239293      -0.081798      -0.064751       0.146549              8.154397       5.173190       0.544511      -0.535249      11.792379      -0.129165       7.497622           0.000006
           97              N       4.056998       1.208128      19.171116      -0.189461      35.586893 0.50435371E+03  0.12114602E+05                                 9.015602                            7.232657       0.007864       2.020166                    0.999566      27.849532      76.890964       0.655602       0.388948      -1.099601       0.064415      -0.083293       0.058762       0.120582       0.026779      -0.037205       0.011147       0.035201      -0.072934      -0.054066      -0.001008       0.055074              9.945504      10.862755      -0.798681      -0.964003      11.811664      -3.671483       7.162094          -0.000001
           98              N       6.988180       3.870209      15.325439      -0.179452      37.443610 0.49834073E+03  0.11943863E+05                                 9.356512                            7.206198      -0.082025       1.994194                    0.999517      27.721427      76.652767       0.653989       0.390766      -1.097443      -0.050126       0.069808       0.078056       0.116097       0.005131       0.031257      -0.034087       0.014290       0.053116      -0.048085      -0.002740       0.050825             10.714002       8.276878      -3.318970       0.713595       8.403955       0.676003      15.461173           0.000006
           99              N      -3.503251       7.540084       8.324166      -0.189461      35.586833 0.50435288E+03  0.12114573E+05                                 9.015581                            7.232644       0.007875       2.020169                    0.999566      27.849507      76.890783       0.655604       0.388947      -1.099602      -0.064415       0.083294       0.058762       0.120583       0.026778       0.037204      -0.011148       0.035202      -0.072931      -0.054066      -0.001007       0.055073              9.945479      10.862725      -0.798675       0.964003      11.811631       3.671472       7.162080           0.000001
          100              N       2.948067       4.878003       4.478489      -0.179452      37.443763 0.49834297E+03  0.11943931E+05                                 9.356537                            7.206214      -0.082033       1.994190                    0.999517      27.721496      76.653014       0.653988       0.390766      -1.097443       0.050127      -0.069809       0.078056       0.116098       0.005132      -0.031257       0.034087       0.014289       0.053121      -0.048085      -0.002740       0.050825             10.714035       8.276896      -3.318976      -0.713600       8.403972      -0.676004      15.461238          -0.000009
          101              N       1.187999       7.540084       2.522784      -0.189460      35.587326 0.50436079E+03  0.12114822E+05                                 9.015685                            7.232716       0.007827       2.020151                    0.999566      27.849754      76.891880       0.655598       0.388949      -1.099600      -0.064415       0.083292      -0.058766       0.120584       0.026778      -0.037207       0.011150       0.035201      -0.072941      -0.054070      -0.001005       0.055075              9.945601      10.862849      -0.798701      -0.964003      11.811794      -3.671530       7.162160          -0.000012
          102              N      -1.743183       4.878003       6.368461      -0.179453      37.443298 0.49833646E+03  0.11943726E+05                                 9.356440                            7.206153      -0.081991       1.994206                    0.999517      27.721282      76.652055       0.653993       0.390765      -1.097445       0.050127      -0.069808      -0.078057       0.116098       0.005131       0.031258      -0.034087       0.014286       0.053112      -0.048084      -0.002741       0.050825             10.713913       8.276811      -3.318933       0.713592       8.403883       0.675992      15.461046          -0.000000
          103              N       8.748248       1.208128      13.369734      -0.189461      35.587297 0.50436021E+03  0.12114805E+05                                 9.015684                            7.232714       0.007833       2.020153                    0.999566      27.849734      76.891835       0.655598       0.388949      -1.099600       0.064415      -0.083292      -0.058765       0.120583       0.026779       0.037207      -0.011148       0.035201      -0.072937      -0.054068      -0.001006       0.055075              9.945601      10.862850      -0.798704       0.964003      11.811797       3.671529       7.162157           0.000005
          104              N       2.296930       3.870209      17.215411      -0.179452      37.443271 0.49833585E+03  0.11943710E+05                                 9.356442                            7.206152      -0.081994       1.994206                    0.999517      27.721266      76.652050       0.653993       0.390765      -1.097445      -0.050126       0.069807      -0.078056       0.116097       0.005130      -0.031257       0.034087       0.014288       0.053111      -0.048084      -0.002741       0.050824             10.713915       8.276815      -3.318938      -0.713593       8.403889      -0.675992      15.461042           0.000003
          105              O       0.046512       5.589233      20.982123      -0.623683      42.606684 0.69281311E+03  0.17734271E+05                                 9.699290                            8.228325       0.057397       2.057092                    0.994238      28.962362      78.403929       0.652936       0.366470      -1.133824      -0.003695       0.049731       0.008315       0.050556      -0.037522       0.056440       0.034623      -0.023870       0.067366      -0.089566       0.027577       0.061990             10.648472       9.072945      -2.953359       0.248678      16.113449      -0.901787       6.759021          -0.000020
          106              O      -1.690852       6.897965      21.473707      -0.620861      41.521193 0.68832425E+03  0.17605019E+05                                 9.544624                            8.219705       0.001113       2.038545                    0.993918      29.030427      78.764410       0.650597       0.368087      -1.131659       0.042435       0.015919      -0.005639       0.045672      -0.020417       0.006498       0.034163       0.103051       0.123305      -0.085525       0.034872       0.050652             10.336521      15.387373       0.247866      -3.431870       7.989860       0.156458       7.632330          -0.000021
          107              O      -0.988217       3.331319      19.093669      -0.567354      35.215403 0.57185336E+03  0.13963733E+05                                 8.530361                            7.466174       0.176852       2.119824                    0.993331      27.575939      73.104707       0.686193       0.365547      -1.133618      -0.011293      -0.009082      -0.022219       0.026527      -0.000475       0.014726      -0.008114      -0.000082      -0.264136      -0.090146       0.043615       0.046532              9.084260      10.951532      -2.705172       1.709403       7.808914      -1.272036       8.492335          -0.000017
          108              O       6.809030       4.530699      20.037571      -0.649230      45.230628 0.73659275E+03  0.19188551E+05                                10.141457                            8.518768      -0.073000       2.002919                    0.993597      29.840577      82.086342       0.636406       0.369451      -1.129018       0.013001      -0.016470      -0.064124       0.067470       0.048561      -0.044191       0.022442      -0.033910      -0.088053      -0.082386       0.015547       0.066839             11.259097       9.236418      -1.068959      -3.314759       8.336255       3.356079      16.204618          -0.000008
          109              O       1.949060       3.340067      20.454744      -0.533322      39.914093 0.64163169E+03  0.16161660E+05                                 9.379185                            7.978501      -0.191524       1.998811                    0.992757      28.002127      75.955396       0.653609       0.372039      -1.126089       0.062378       0.009706      -0.038812       0.074105       0.002520       0.042474       0.011338      -0.027163      -0.116868      -0.065285       0.024580       0.040705             10.336037      11.755377       3.069464       1.046556      10.015947       2.566909       9.236787          -0.000027
          110              O       3.733810       4.684668      20.383805      -0.553419      37.851231 0.61785516E+03  0.15402640E+05                                 8.980207                            7.801694       0.155997       2.096073                    0.995342      28.265939      76.051042       0.665082       0.369422      -1.129096      -0.042266      -0.019306      -0.019531       0.050404      -0.007857      -0.003520      -0.065731       0.009004      -0.241882      -0.110482       0.043585       0.066897              9.678335      12.729494       2.854568      -1.777157       7.950848      -0.372503       8.354665          -0.000027
          111              O       0.011273       0.985923      20.259065      -0.568303      37.905395 0.58071042E+03  0.14283946E+05                                 9.025528                            7.582081       0.144257       2.089360                    0.994909      28.429819      76.504045       0.670763       0.371235      -1.125350       0.001409      -0.055871      -0.017397       0.058534      -0.004415      -0.015448      -0.055312       0.018953      -0.320906      -0.126425       0.061949       0.064476              9.820906       7.364255       0.019902      -0.076505      14.619282      -2.894521       7.479180          -0.000019
          112              O       4.945550       7.530461      20.465591      -0.583014      38.000552 0.57929310E+03  0.14180953E+05                                 8.921969                            7.465626       0.365106       2.162558                    0.996134      28.077700      74.353004       0.693480       0.360799      -1.138150      -0.012467       0.068327      -0.023983       0.073479       0.003239      -0.004413       0.029204       0.009776      -0.312310      -0.109692       0.051582       0.058110              9.869737       7.388204       0.815012       0.712118      15.422147       2.382802       6.798860          -0.000020
          113              O       0.507235       3.158979      10.135173      -0.623682      42.606657 0.69281261E+03  0.17734255E+05                                 9.699287                            8.228323       0.057397       2.057092                    0.994238      28.962350      78.403891       0.652936       0.366470      -1.133824       0.003695      -0.049730       0.008317       0.050556      -0.037522      -0.056440      -0.034623      -0.023871       0.067366      -0.089567       0.027577       0.061990             10.648467       9.072940      -2.953356      -0.248679      16.113444       0.901786       6.759019          -0.000007
          114              O       2.244599       1.850247      10.626757      -0.620858      41.520982 0.68831994E+03  0.17604880E+05                                 9.544591                            8.219678       0.001112       2.038546                    0.993918      29.030339      78.764085       0.650598       0.368087      -1.131659      -0.042435      -0.015918      -0.005637       0.045671      -0.020417      -0.006498      -0.034163       0.103053       0.123305      -0.085525       0.034873       0.050652             10.336484      15.387314       0.247862       3.431856       7.989832      -0.156461       7.632306          -0.000005
          115              O       1.541964       5.416893       8.246719      -0.567353      35.215400 0.57185329E+03  0.13963731E+05                                 8.530358                            7.466171       0.176858       2.119826                    0.993331      27.575944      73.104707       0.686194       0.365546      -1.133619       0.011293       0.009082      -0.022217       0.026526      -0.000475      -0.014726       0.008114      -0.000083      -0.264135      -0.090146       0.043614       0.046532              9.084257      10.951526      -2.705169      -1.709405       7.808909       1.272036       8.492336          -0.000014
          116              O       3.127217       4.217513       9.190621      -0.649229      45.230589 0.73659177E+03  0.19188519E+05                                10.141452                            8.518762      -0.072998       2.002919                    0.993597      29.840560      82.086276       0.636406       0.369451      -1.129019      -0.013002       0.016470      -0.064122       0.067469       0.048561       0.044191      -0.022441      -0.033910      -0.088052      -0.082385       0.015546       0.066839             11.259092       9.236412      -1.068959       3.314760       8.336249      -3.356078      16.204615           0.000005
          117              O      -1.395313       5.408145       9.607794      -0.533323      39.914218 0.64163418E+03  0.16161738E+05                                 9.379204                            7.978516      -0.191520       1.998811                    0.992757      28.002182      75.955589       0.653608       0.372039      -1.126089      -0.062378      -0.009706      -0.038810       0.074104       0.002520      -0.042474      -0.011338      -0.027163      -0.116867      -0.065285       0.024580       0.040705             10.336058      11.755403       3.069472      -1.046558      10.015966      -2.566914       9.236806          -0.000015
          118              O       6.202437       4.063544       9.536855      -0.553420      37.851318 0.61785688E+03  0.15402695E+05                                 8.980222                            7.801706       0.155996       2.096071                    0.995342      28.265977      76.051185       0.665081       0.369422      -1.129096       0.042265       0.019306      -0.019527       0.050402      -0.007857       0.003519       0.065731       0.009005      -0.241884      -0.110483       0.043585       0.066897              9.678351      12.729518       2.854574       1.777160       7.950859       0.372504       8.354677          -0.000019
          119              O       0.542474       7.762289       9.412115      -0.568302      37.905335 0.58070936E+03  0.14283912E+05                                 9.025513                            7.582070       0.144261       2.089361                    0.994909      28.429820      76.503998       0.670764       0.371234      -1.125350      -0.001409       0.055871      -0.017396       0.058533      -0.004415       0.015448       0.055312       0.018953      -0.320902      -0.126424       0.061949       0.064475              9.820887       7.364241       0.019902       0.076505      14.619248       2.894517       7.479170          -0.000012
          120              O       4.990697       1.217751       9.618641      -0.583012      38.000422 0.57929065E+03  0.14180877E+05                                 8.921945                            7.465608       0.365108       2.162559                    0.996134      28.077657      74.352824       0.693481       0.360799      -1.138150       0.012466      -0.068326      -0.023981       0.073477       0.003239       0.004414      -0.029204       0.009776      -0.312308      -0.109691       0.051581       0.058110              9.869709       7.388183       0.815012      -0.712116      15.422099      -2.382797       6.798844          -0.000012
          121              O       5.198485       3.158979       0.711777      -0.623684      42.606844 0.69281617E+03  0.17734370E+05                                 9.699316                            8.228343       0.057398       2.057091                    0.994238      28.962424      78.404159       0.652936       0.366470      -1.133824       0.003695      -0.049732      -0.008318       0.050559      -0.037521       0.056440       0.034624      -0.023870       0.067367      -0.089567       0.027576       0.061991             10.648502       9.072968      -2.953368       0.248678      16.113503      -0.901790       6.759035          -0.000025
          122              O       6.935849       1.850247       0.220193      -0.620858      41.521040 0.68832108E+03  0.17604918E+05                                 9.544601                            8.219686       0.001107       2.038544                    0.993918      29.030360      78.764176       0.650598       0.368087      -1.131659      -0.042435      -0.015919       0.005635       0.045672      -0.020417       0.006498       0.034163       0.103052       0.123305      -0.085525       0.034873       0.050652             10.336495      15.387328       0.247862      -3.431860       7.989844       0.156459       7.632313          -0.000021
          123              O       6.233214       5.416893       2.600231      -0.567354      35.215518 0.57185555E+03  0.13963801E+05                                 8.530379                            7.466188       0.176851       2.119823                    0.993331      27.575996      73.104909       0.686193       0.365547      -1.133618       0.011294       0.009082       0.022218       0.026527      -0.000475       0.014726      -0.008114      -0.000083      -0.264134      -0.090146       0.043614       0.046532              9.084281      10.951566      -2.705183       1.709406       7.808933      -1.272039       8.492344          -0.000036
          124              O      -1.564033       4.217513       1.656329      -0.649229      45.230690 0.73659415E+03  0.19188598E+05                                10.141467                            8.518777      -0.073003       2.002917                    0.993597      29.840604      82.086456       0.636405       0.369452      -1.129018      -0.013001       0.016471       0.064123       0.067469       0.048561      -0.044191       0.022441      -0.033910      -0.088053      -0.082385       0.015546       0.066839             11.259106       9.236430      -1.068961      -3.314762       8.336263       3.356083      16.204626          -0.000015
          125              O       3.295937       5.408145       1.239156      -0.533322      39.914276 0.64163530E+03  0.16161775E+05                                 9.379217                            7.978526      -0.191527       1.998809                    0.992757      28.002200      75.955690       0.653607       0.372039      -1.126088      -0.062380      -0.009705       0.038811       0.074107       0.002519       0.042474       0.011338      -0.027162      -0.116866      -0.065284       0.024580       0.040704             10.336075      11.755423       3.069475       1.046554      10.015980       2.566919       9.236820          -0.000032
          126              O       1.511187       4.063544       1.310095      -0.553420      37.851387 0.61785839E+03  0.15402742E+05                                 8.980234                            7.801716       0.155994       2.096070                    0.995342      28.266003      76.051290       0.665081       0.369422      -1.129096       0.042265       0.019306       0.019528       0.050402      -0.007857      -0.003519      -0.065731       0.009004      -0.241884      -0.110482       0.043585       0.066897              9.678365      12.729537       2.854582      -1.777158       7.950873      -0.372500       8.354686          -0.000039
          127              O       5.233724       7.762289       1.434835      -0.568304      37.905584 0.58071398E+03  0.14284056E+05                                 9.025556                            7.582103       0.144255       2.089358                    0.994909      28.429909      76.504356       0.670762       0.371235      -1.125350      -0.001408       0.055872       0.017396       0.058534      -0.004415      -0.015448      -0.055311       0.018952      -0.320905      -0.126424       0.061949       0.064475              9.820936       7.364277       0.019901      -0.076507      14.619333      -2.894528       7.479199          -0.000039
          128              O       0.299447       1.217751       1.228309      -0.583014      38.000573 0.57929327E+03  0.14180957E+05                                 8.921968                            7.465624       0.365111       2.162559                    0.996134      28.077716      74.353030       0.693480       0.360799      -1.138150       0.012467      -0.068326       0.023980       0.073477       0.003239      -0.004414       0.029204       0.009775      -0.312310      -0.109692       0.051582       0.058110              9.869737       7.388201       0.815015       0.712117      15.422155       2.382802       6.798856          -0.000036
          129              O       4.737762       5.589233      11.558727      -0.623680      42.606627 0.69281159E+03  0.17734224E+05                                 9.699288                            8.228320       0.057387       2.057090                    0.994238      28.962325      78.403832       0.652936       0.366470      -1.133823      -0.003695       0.049729      -0.008317       0.050555      -0.037522      -0.056439      -0.034622      -0.023872       0.067364      -0.089566       0.027578       0.061989             10.648472       9.072940      -2.953360      -0.248678      16.113458       0.901789       6.759017          -0.000008
          130              O       3.000398       6.897965      11.067143      -0.620857      41.521090 0.68832194E+03  0.17604946E+05                                 9.544611                            8.219693       0.001106       2.038544                    0.993918      29.030375      78.764244       0.650597       0.368087      -1.131658       0.042434       0.015917       0.005637       0.045670      -0.020417      -0.006498      -0.034163       0.103053       0.123304      -0.085525       0.034873       0.050652             10.336508      15.387350       0.247869       3.431867       7.989851      -0.156456       7.632322          -0.000004
          131              O       3.703033       3.331319      13.447181      -0.567355      35.215491 0.57185493E+03  0.13963782E+05                                 8.530377                            7.466185       0.176849       2.119823                    0.993331      27.575972      73.104838       0.686193       0.365547      -1.133618      -0.011293      -0.009081       0.022218       0.026526      -0.000475      -0.014727       0.008115      -0.000081      -0.264134      -0.090146       0.043614       0.046532              9.084280      10.951563      -2.705183      -1.709409       7.808933       1.272041       8.492343          -0.000010
          132              O       2.117780       4.530699      12.503279      -0.649229      45.230593 0.73659209E+03  0.19188530E+05                                10.141453                            8.518765      -0.073003       2.002918                    0.993597      29.840561      82.086296       0.636406       0.369452      -1.129018       0.013001      -0.016471       0.064124       0.067470       0.048560       0.044190      -0.022442      -0.033909      -0.088052      -0.082384       0.015547       0.066837             11.259090       9.236415      -1.068959       3.314755       8.336253      -3.356077      16.204604           0.000007
          133              O       6.640310       3.340067      12.086106      -0.533322      39.914206 0.64163392E+03  0.16161732E+05                                 9.379205                            7.978517      -0.191526       1.998809                    0.992757      28.002170      75.955581       0.653608       0.372039      -1.126088       0.062379       0.009705       0.038813       0.074106       0.002519      -0.042474      -0.011338      -0.027161      -0.116868      -0.065284       0.024580       0.040704             10.336062      11.755406       3.069472      -1.046555      10.015972      -2.566917       9.236807          -0.000018
          134              O      -0.957440       4.684668      12.157045      -0.553419      37.851337 0.61785734E+03  0.15402709E+05                                 8.980225                            7.801709       0.155997       2.096072                    0.995342      28.265979      76.051198       0.665081       0.369422      -1.129096      -0.042265      -0.019307       0.019529       0.050403      -0.007857       0.003520       0.065730       0.009005      -0.241882      -0.110481       0.043586       0.066896              9.678356      12.729522       2.854578       1.777158       7.950867       0.372501       8.354678          -0.000011
          135              O       4.702523       0.985923      12.281785      -0.568303      37.905624 0.58071463E+03  0.14284077E+05                                 9.025568                            7.582112       0.144249       2.089356                    0.994909      28.429903      76.504381       0.670761       0.371235      -1.125349       0.001408      -0.055870       0.017394       0.058532      -0.004415       0.015448       0.055312       0.018953      -0.320909      -0.126426       0.061949       0.064477              9.820951       7.364288       0.019902       0.076506      14.619359       2.894532       7.479205          -0.000007
          136              O       0.254300       7.530461      12.075259      -0.583013      38.000692 0.57929545E+03  0.14181026E+05                                 8.921993                            7.465643       0.365101       2.162555                    0.996134      28.077743      74.353181       0.693478       0.360799      -1.138150      -0.012466       0.068325       0.023979       0.073476       0.003239       0.004414      -0.029204       0.009774      -0.312312      -0.109693       0.051583       0.058110              9.869767       7.388223       0.815016      -0.712119      15.422204      -2.382809       6.798874          -0.000003

******************************************************
Auxiliary information for the entire system
The total spin magnetic moment of the unit cell is   0.001248
The total net atomic charge of the unit cell is   0.000001
Accuracy of reproducing the electrostatic potential in the unit cell:
  The inner radius (bohr) =    5.0000
  The outer radius (bohr) =   12.0000
  Valid grid points have density less than (e/(bohr^3)) =    0.0001
  The number of valid grid points were=         7604
  The rms potential error without charges in kcal/mol is=      4.16993
  The rms potential error with partial charges in kcal/mol is=      1.04431
  The RRMSE value at monopole order=      0.25044
  The rms potential error with partial charges and cloud penetration in kcal/mol is=      1.04716
  The RRMSE value at monopole order with cloud penetration is=      0.25112
  The rms potential error with partial charges and atomic dipoles in kcal/mol is=      0.36110
  The RRMSE value at dipole order=      0.08660
  The rms potential error with partial charges, atomic dipoles and cloud penetration in kcal/mol is=      0.35209
  The RRMSE value at dipole order with cloud penetration=      0.08444

******************************************************
The electron densities and ab initio electrostatic potential were computed in VASP using the PBE functional and
projector augmented wave method. See the main text of the journal article for a description of computational details.
The atomic charges, dipoles, and quadrupoles were computed with the DDEC6 method as described in
(a) T. A. Manz and N. Gabaldon Limas, RSC Adv. 6 (2016) 47771-47801 DOI: 10.1039/c6ra04656h
(b) N. Gabaldon Limas and T. A. Manz, RSC Adv. 8 (2018) 2678-2707 DOI: 10.1039/c7ra11829e.
For each atom in the material, the electron cloud parameters were fit to the spherically averaged atom-in-material
electron density using radial positions for which this density was between 10^-4 and 10^-2 electrons per cubic bohr.
The polarizabilities, dispersion coefficients, and quantum Drude oscillator (QDO) parameters were fit using the MCLF method.
The magnetic structure of the system was optimized in VASP from the default ferromagnetic initial guess using spin polarization.
The atomic spin moments (ASMs) were computed on this optimized magnetic structure using the DDEC6 partition as inputs
to the method of T. A. Manz and D. S. Sholl, J. Chem. Theory Comput. 7 (2011) 4146-4164 DOI: 10.1021/ct200539n.
The RMSE and RRMSE were computed using a uniform grid with Ewald summation.
