# Supplementary material for: A collection of forcefield precursors for metal–organic frameworks
Source: RSC Adv. 2019 Nov 13;9(63):36492–507. doi: 10.1039/c9ra07327b (PMC9075174; doi:10.1039/c9ra07327b)
Supplement: RA-009-C9RA07327B-s4887 [file RA-009-C9RA07327B-s4887.xyz]

   50
jmolscript: load "" {1 1 1} spacegroup "x,y,z" unitcell [{      9.021100     0.000000     0.000000 }, {      1.663018     8.866488     0.000000 }, {      1.062413     0.881671    12.644854 }]
Th     3.879617     6.735956     3.161214     2.178141
Th     7.866914     3.012203     9.483640     2.178131
C      1.749068     4.850330     4.939080     0.294484
C      9.187155     4.186445     6.646135     0.251869
C      9.609703     4.153804     5.326013    -0.125002
C      0.859270     0.111182     1.136772     0.277651
C      9.936313     2.068134    11.870989     0.254099
C      0.666115     1.253519     0.289567    -0.127528
C      6.125687     8.482379     1.383347     0.294484
C      6.469414     1.931059    12.321146     0.251868
C      5.361187     0.628064     0.996414    -0.125002
C      1.926544     8.483276     5.185655     0.277651
C      8.413314     0.804234     7.096292     0.254099
C      9.860493     8.883708     6.032860    -0.127527
C      9.997463     4.897829     7.705774     0.294464
C      2.559376     5.561714     5.998719     0.251895
C      2.136828     5.594355     7.318841    -0.125010
C      9.224243     0.770489    11.508082     0.277622
C      1.810218     7.680025     0.773865     0.254129
C     11.080416     8.494640    12.355287    -0.127534
C      5.620844     1.265780    11.261507     0.294465
C      5.277117     7.817100     0.323708     0.251894
C      6.385344     9.120095    11.648440    -0.125010
C      0.798887     1.264883     7.459199     0.277623
C      3.333217     8.943925     5.548562     0.254129
C      1.886038     0.864451     6.611994    -0.127534
Cl     8.741806     3.267360     4.129809    -0.027841
Cl     1.451429     2.730232     0.740988    -0.030246
Cl     6.392433     1.317672     2.192618    -0.027840
Cl     8.264318     8.384082     5.581439    -0.030247
Cl     3.004725     6.480799     8.515045    -0.027850
Cl    10.295102     7.017927    11.903866    -0.030252
Cl     5.354098     8.430487    10.452236    -0.027850
Cl     3.482213     1.364077     7.063415    -0.030253
O      2.168026     4.974919     3.775753    -0.455449
O      8.098004     3.689845     7.064680    -0.508806
O      3.287502     8.944916     2.129393    -0.431765
O      9.720296     3.035782    11.074363    -0.460518
O      5.926000     8.093569     2.546674    -0.455449
O      7.158285     2.909995    11.902601    -0.508806
O      1.817671     7.725139     4.193034    -0.431765
O      7.502073     1.194933     7.892918    -0.460518
O      9.578505     4.773240     8.869101    -0.455482
O      3.648527     6.058314     5.580174    -0.508776
O      8.459029     0.803243    10.515461    -0.431822
O      2.026235     6.712377     1.570491    -0.460469
O      5.820531     1.654590    10.098180    -0.455482
O      4.588246     6.838164     0.742253    -0.508776
O      9.928860     2.023020     8.451820    -0.431821
O      4.244458     8.553226     4.751936    -0.460470

The following XYZ coordinates are in angstroms. Other properties are in atomic units.
The sperically averaged electron density of each atom fit to a function of the form exp(a - br)
eigen_1, eigen_2 and eigen_3 are the three eigenvalues of traceless quadrupole moment tensor
  atom number  atomic symbol              X              Y              Z     net charge C6 coefficient C8 coefficient C10 coefficient fluctuating dipole atomic polarizability isotropic forcefield polarizability              a              b squared Pearson coefficient          <r^3>          <r^4>         wp_QDO          m_QDO          q_QDO       dipole_x       dipole_y       dipole_z         dipole            Qxy            Qxz            Qyz     Q(x^2-y^2)  Q(3z^2 - R^2)        eigen_1        eigen_2        eigen_3 static polarizability      alpha(xx)      alpha(xy)      alpha(xz)      alpha(yy)      alpha(yz)      alpha(zz) atomic spin moment
            1             Th       3.879617       6.735956       3.161214       2.178141     326.437326 0.89196182E+04  0.39761269E+06                                30.621098                           25.018294       2.435205       2.232682                    0.998511     131.675980     357.429986       0.522146       0.263148      -1.339741       0.072446      -0.087300       0.000000       0.113445      -0.088596       0.204143       0.169416      -0.033233      -0.583927      -0.377560       0.187462       0.190099             37.159113      30.932468       3.060964     -13.575229      29.784219     -11.265743      50.760651          -0.000303
            2             Th       7.866914       3.012203       9.483640       2.178131     326.427453 0.89192950E+04  0.39759433E+06                                30.620341                           25.017711       2.435341       2.232720                    0.998511     131.675124     357.424871       0.522156       0.263145      -1.339745      -0.072462       0.087319       0.000000       0.113470      -0.088599       0.204152       0.169422      -0.033234      -0.583953      -0.377577       0.187470       0.190107             37.158153      30.931730       3.060836     -13.574823      29.783539     -11.265412      50.759191          -0.000324
            3              C       1.749068       4.850330       4.939080       0.294484      30.214577 0.35937545E+03  0.81546121E+04                                 8.867417                            6.687864      -0.335203       1.914910                    0.999297      26.133899      76.798631       0.578354       0.466721      -1.021800       0.008067      -0.011179      -0.091832       0.092861      -0.095071       0.036928      -0.002017      -0.066376      -0.149730      -0.095249      -0.033442       0.128691             10.151979       9.514627       4.504069      -2.099371       9.094687      -1.341396      11.846623           0.000001
            4              C       9.187155       4.186445       6.646135       0.251869      30.286382 0.38402721E+03  0.88660395E+04                                 8.874076                            6.905638      -0.388431       1.885632                    0.999301      27.103166      80.526012       0.569720       0.465669      -1.021649      -0.088132      -0.040156       0.004660       0.096961      -0.053945       0.037766      -0.012056      -0.068456      -0.195170      -0.083833      -0.017720       0.101553              9.962893       9.217542       3.427431      -2.058093       7.941281      -0.830420      12.729855          -0.000001
            5              C       9.609703       4.153804       5.326013      -0.125002      42.867363 0.56155138E+03  0.14080206E+05                                10.694118                            8.033681      -0.102721       1.941587                    0.998722      30.667197      91.171859       0.566782       0.430994      -1.054650      -0.067761      -0.052009      -0.086775       0.121764       0.015942      -0.007484       0.004368       0.031418       0.028251      -0.028376       0.007975       0.020401             12.254798      11.257831       5.088812      -2.609243      10.538065      -1.025436      14.968500           0.000021
            6              C       0.859270       0.111182       1.136772       0.277651      30.839922 0.38767309E+03  0.89838350E+04                                 9.059397                            6.990668      -0.508468       1.852160                    0.998858      27.066701      80.934542       0.559123       0.472719      -1.016407       0.042023       0.029563       0.075295       0.091156      -0.015963      -0.079244       0.045653       0.075478       0.030792      -0.079774      -0.033249       0.113023             10.376211       8.615218      -0.073894       4.336452      10.294369      -2.563575      12.219047          -0.000001
            7              C       9.936313       2.068134      11.870989       0.254099      31.205314 0.36689928E+03  0.83888794E+04                                 9.050201                            6.753803      -0.448349       1.871663                    0.999207      26.920433      80.042501       0.574603       0.466210      -1.019607       0.003530       0.088802      -0.052408       0.103173      -0.011494      -0.085228       0.024460       0.040485      -0.040684      -0.083076      -0.016476       0.099552             10.495163       8.955311       0.539808       4.989844       9.568836      -1.947234      12.961342          -0.000003
            8              C       0.666115       1.253519       0.289567      -0.127528      45.263435 0.57457407E+03  0.14526509E+05                                11.144837                            8.170022      -0.300784       1.873569                    0.998328      31.277097      94.151162       0.556108       0.435644      -1.049148       0.052993       0.106784       0.029035       0.122695       0.008053       0.007630      -0.015228      -0.044545       0.018195      -0.029905       0.000535       0.029370             13.049562      10.752623       0.249742       6.301661      12.776073      -2.417506      15.619989           0.000025
            9              C       6.125687       8.482379       1.383347       0.294484      30.214540 0.35937500E+03  0.81545998E+04                                 8.867412                            6.687861      -0.335209       1.914909                    0.999297      26.133882      76.798586       0.578354       0.466722      -1.021800       0.009500      -0.009989       0.091833       0.092862      -0.100634       0.004826       0.036669      -0.007038      -0.149725      -0.095250      -0.033439       0.128688             10.151973      10.741121       4.274022      -1.705416       7.868185      -1.816104      11.846614           0.000002
           10              C       6.469414       1.931059      12.321146       0.251868      30.286405 0.38402753E+03  0.88660495E+04                                 8.874082                            6.905642      -0.388435       1.885630                    0.999301      27.103191      80.526124       0.569720       0.465669      -1.021649       0.055715       0.079219      -0.004660       0.096961      -0.062681      -0.004887       0.039341       0.024707      -0.195172      -0.083833      -0.017719       0.101552              9.962900       9.226681       3.425722      -1.195595       7.932156      -1.869736      12.729862          -0.000000
           11              C       5.361187       0.628064       0.996414      -0.125002      42.867369 0.56155149E+03  0.14080210E+05                                10.694122                            8.033683      -0.102717       1.941589                    0.998722      30.667192      91.171858       0.566781       0.430994      -1.054650       0.063609       0.057012       0.086776       0.121764       0.020552       0.002913      -0.008161      -0.017728       0.028257      -0.028378       0.007976       0.020402             12.254803      12.406596       4.873351      -1.488871       9.389309      -2.375490      14.968506           0.000021
           12              C       1.926544       8.483276       5.185655       0.277651      30.839921 0.38767309E+03  0.89838346E+04                                 9.059395                            6.990667      -0.508465       1.852161                    0.998858      27.066698      80.934521       0.559123       0.472719      -1.016408      -0.036803      -0.035853      -0.075295       0.091155      -0.001202       0.030262      -0.086302      -0.081918       0.030791      -0.079774      -0.033250       0.113023             10.376210      10.210523      -0.373113      -1.720223       8.699060       4.734720      12.219046          -0.000002
           13              C       8.413314       0.804234       7.096292       0.254099      31.205321 0.36689931E+03  0.83888801E+04                                 9.050202                            6.753802      -0.448346       1.871664                    0.999207      26.920434      80.042497       0.574603       0.466209      -1.019607      -0.087930       0.012900       0.052408       0.103174      -0.003377       0.008329      -0.088276      -0.046064      -0.040684      -0.083076      -0.016476       0.099552             10.495164       9.743595       0.391953      -0.993996       8.780552       5.263296      12.961346          -0.000003
           14              C       9.860493       8.883708       6.032860      -0.127527      45.263428 0.57457391E+03  0.14526503E+05                                11.144836                            8.170021      -0.300782       1.873570                    0.998328      31.277088      94.151125       0.556108       0.435644      -1.049148      -0.114723      -0.032399      -0.029036       0.122695      -0.000565      -0.013560       0.010307       0.047353       0.018194      -0.029905       0.000535       0.029370             13.049561      12.797802      -0.133861      -1.214379      10.730889       6.639322      15.619990           0.000025
           15              C       9.997463       4.897829       7.705774       0.294464      30.214497 0.35937455E+03  0.81545770E+04                                 8.867356                            6.687824      -0.335133       1.914932                    0.999297      26.133861      76.798157       0.578360       0.466717      -1.021804      -0.008072       0.011181       0.091836       0.092866      -0.095070       0.036928      -0.002017      -0.066371      -0.149710      -0.095248      -0.033437       0.128686             10.151905       9.514561       4.504032      -2.099358       9.094624      -1.341390      11.846530           0.000000
           16              C       2.559376       5.561714       5.998719       0.251895      30.286349 0.38402646E+03  0.88660301E+04                                 8.874121                            6.905667      -0.388493       1.885612                    0.999301      27.103176      80.526451       0.569714       0.465673      -1.021645       0.088124       0.040161      -0.004659       0.096956      -0.053949       0.037766      -0.012058      -0.068467      -0.195166      -0.083833      -0.017726       0.101559              9.962947       9.217585       3.427450      -2.058103       7.941321      -0.830420      12.729934          -0.000001
           17              C       2.136828       5.594355       7.318841      -0.125010      42.867654 0.56155574E+03  0.14080346E+05                                10.694171                            8.033715      -0.102736       1.941581                    0.998722      30.667345      91.172482       0.566780       0.430994      -1.054650       0.067763       0.052015       0.086770       0.121764       0.015946      -0.007482       0.004367       0.031420       0.028257      -0.028380       0.007978       0.020402             12.254861      11.257877       5.088837      -2.609260      10.538118      -1.025441      14.968589           0.000023
           18              C       9.224243       0.770489      11.508082       0.277622      30.840065 0.38767504E+03  0.89838828E+04                                 9.059373                            6.990647      -0.508417       1.852174                    0.998858      27.066818      80.934646       0.559129       0.472714      -1.016411      -0.042027      -0.029561      -0.075301       0.091161      -0.015958      -0.079237       0.045654       0.075475       0.030805      -0.079773      -0.033243       0.113015             10.376185       8.615190      -0.073897       4.336435      10.294349      -2.563578      12.219014          -0.000001
           19              C       1.810218       7.680025       0.773865       0.254129      31.205263 0.36689834E+03  0.83888651E+04                                 9.050251                            6.753836      -0.448413       1.871644                    0.999207      26.920414      80.042859       0.574595       0.466215      -1.019602      -0.003534      -0.088796       0.052405       0.103167      -0.011495      -0.085230       0.024464       0.040502      -0.040685      -0.083077      -0.016483       0.099560             10.495225       8.955362       0.539803       4.989879       9.568890      -1.947256      12.961423          -0.000002
           20              C      11.080416       8.494640      12.355287      -0.127534      45.263665 0.57457702E+03  0.14526607E+05                                11.144885                            8.170049      -0.300789       1.873567                    0.998328      31.277207      94.151668       0.556106       0.435645      -1.049147      -0.052994      -0.106787      -0.029026       0.122697       0.008057       0.007629      -0.015230      -0.044545       0.018194      -0.029907       0.000534       0.029372             13.049625      10.752674       0.249736       6.301700      12.776128      -2.417531      15.620072           0.000022
           21              C       5.620844       1.265780      11.261507       0.294465      30.214452 0.35937399E+03  0.81545614E+04                                 8.867350                            6.687820      -0.335139       1.914931                    0.999297      26.133836      76.798080       0.578360       0.466717      -1.021804      -0.009502       0.009995      -0.091836       0.092866      -0.100633       0.004826       0.036668      -0.007041      -0.149705      -0.095248      -0.033435       0.128683             10.151897      10.741042       4.273986      -1.705408       7.868131      -1.816092      11.846519           0.000001
           22              C       5.277117       7.817100       0.323708       0.251894      30.286381 0.38402689E+03  0.88660438E+04                                 8.874128                            6.905672      -0.388498       1.885611                    0.999301      27.103211      80.526603       0.569713       0.465674      -1.021645      -0.055717      -0.079211       0.004659       0.096956      -0.062687      -0.004889       0.039340       0.024714      -0.195167      -0.083833      -0.017725       0.101559              9.962956       9.226729       3.425740      -1.195596       7.932193      -1.869747      12.729945          -0.000000
           23              C       6.385344       9.120095      11.648440      -0.125010      42.867678 0.56155610E+03  0.14080358E+05                                10.694177                            8.033720      -0.102734       1.941582                    0.998722      30.667349      91.172516       0.566779       0.430994      -1.054649      -0.063615      -0.057012      -0.086771       0.121764       0.020556       0.002913      -0.008159      -0.017727       0.028263      -0.028382       0.007979       0.020403             12.254870      12.406660       4.873373      -1.488879       9.389348      -2.375507      14.968600           0.000021
           24              C       0.798887       1.264883       7.459199       0.277623      30.840062 0.38767505E+03  0.89838827E+04                                 9.059371                            6.990647      -0.508414       1.852175                    0.998858      27.066811      80.934609       0.559129       0.472714      -1.016411       0.036802       0.035857       0.075301       0.091161      -0.001198       0.030264      -0.086295      -0.081912       0.030804      -0.079773      -0.033243       0.113016             10.376182      10.210501      -0.373116      -1.720228       8.699034       4.734702      12.219012          -0.000002
           25              C       3.333217       8.943925       5.548562       0.254129      31.205247 0.36689807E+03  0.83888567E+04                                 9.050247                            6.753833      -0.448410       1.871645                    0.999207      26.920400      80.042793       0.574596       0.466215      -1.019602       0.087926      -0.012896      -0.052405       0.103167      -0.003375       0.008333      -0.088280      -0.046081      -0.040685      -0.083077      -0.016484       0.099561             10.495220       9.743642       0.391948      -0.994011       8.780599       5.263330      12.961419          -0.000003
           26              C       1.886038       0.864451       6.611994      -0.127534      45.263650 0.57457681E+03  0.14526599E+05                                11.144881                            8.170047      -0.300787       1.873568                    0.998328      31.277193      94.151598       0.556107       0.435645      -1.049147       0.114726       0.032400       0.029026       0.122696      -0.000562      -0.013562       0.010306       0.047356       0.018193      -0.029906       0.000534       0.029372             13.049619      12.797853      -0.133866      -1.214395      10.730938       6.639361      15.620066           0.000025
           27             Cl       8.741806       3.267360       4.129809      -0.027841     108.538248 0.27483598E+04  0.96060917E+05                                15.769073                           14.455071       1.298146       2.128204                    0.999689      63.217159     179.531475       0.614660       0.285101      -1.247797       0.050667      -0.004555       0.011000       0.052047       0.218772       0.203977       0.280541      -0.095881       0.336624      -0.282312      -0.205453       0.487764             16.630225      13.951715       4.429137       5.446741      17.092281       5.645621      18.846679           0.000003
           28             Cl       1.451429       2.730232       0.740988      -0.030246     107.552142 0.26891342E+04  0.93409872E+05                                15.588771                           14.216740       1.263388       2.112113                    0.999966      63.203400     178.496477       0.625615       0.281851      -1.252323      -0.040281       0.007862       0.007740       0.041765       0.280230       0.111272       0.172758      -0.412088      -0.535478      -0.271780      -0.227024       0.498804             16.502146      12.886475       4.797888       1.769820      24.063155       4.340925      12.556808           0.000003
           29             Cl       6.392433       1.317672       2.192618      -0.027840     108.538061 0.27483537E+04  0.96060652E+05                                15.769056                           14.455056       1.298139       2.128202                    0.999689      63.217093     179.531237       0.614660       0.285101      -1.247797      -0.004865      -0.050640      -0.010999       0.052048       0.186535       0.313333       0.148762       0.247923       0.336620      -0.282316      -0.205448       0.487764             16.630208      18.590547       3.559059       6.552949      12.453416       4.312627      18.846660           0.000003
           30             Cl       8.264318       8.384082       5.581439      -0.030247     107.552176 0.26891360E+04  0.93409946E+05                                15.588774                           14.216744       1.263384       2.112111                    0.999966      63.203420     178.496543       0.625615       0.281851      -1.252323      -0.000301       0.041038      -0.007739       0.041763       0.186519       0.190311       0.077517       0.587175      -0.535479      -0.271778      -0.227026       0.498804             16.502147      25.421964       2.446702       4.592789      11.527665       0.939248      12.556813           0.000004
           31             Cl       3.004725       6.480799       8.515045      -0.027850     108.539130 0.27483878E+04  0.96062151E+05                                15.769167                           14.455152       1.298131       2.128198                    0.999689      63.217354     179.532339       0.614658       0.285101      -1.247797      -0.050649       0.004556      -0.011022       0.052035       0.218778       0.203979       0.280535      -0.095868       0.336623      -0.282315      -0.205447       0.487763             16.630327      13.951789       4.429168       5.446774      17.092399       5.645673      18.846794           0.000003
           32             Cl      10.295102       7.017927      11.903866      -0.030252     107.552066 0.26891317E+04  0.93409759E+05                                15.588763                           14.216732       1.263411       2.112120                    0.999966      63.203364     178.496329       0.625615       0.281850      -1.252323       0.040285      -0.007870      -0.007692       0.041761       0.280233       0.111261       0.172749      -0.412096      -0.535472      -0.271776      -0.227024       0.498800             16.502137      12.886463       4.797885       1.769808      24.063162       4.340904      12.556785           0.000004
           33             Cl       5.354098       8.430487      10.452236      -0.027850     108.539007 0.27483838E+04  0.96061977E+05                                15.769156                           14.455143       1.298125       2.128197                    0.999689      63.217305     179.532169       0.614658       0.285101      -1.247797       0.004861       0.050623       0.011022       0.052037       0.186541       0.313328       0.148766       0.247916       0.336622      -0.282319      -0.205444       0.487763             16.630316      18.590682       3.559081       6.553009      12.453483       4.312652      18.846784           0.000004
           34             Cl       3.482213       1.364077       7.063415      -0.030253     107.551993 0.26891300E+04  0.93409684E+05                                15.588754                           14.216726       1.263409       2.112119                    0.999966      63.203361     178.496291       0.625615       0.281850      -1.252323       0.000308      -0.041044       0.007692       0.041760       0.186519       0.190300       0.077507       0.587186      -0.535475      -0.271774      -0.227026       0.498800             16.502126      25.421950       2.446694       4.592762      11.527647       0.939239      12.556780           0.000004
           35              O       2.168026       4.974919       3.775753      -0.455449      36.204386 0.52356991E+03  0.12568729E+05                                 8.917379                            7.258776       0.059451       2.083608                    0.996670      27.050290      72.276821       0.676092       0.377384      -1.118998      -0.087177      -0.029826       0.065520       0.113059      -0.073386      -0.041486      -0.059243      -0.054632       0.045669      -0.120654       0.035464       0.085190             10.064402       6.908104       1.796899      -3.143197       8.668526      -2.476581      14.616575           0.000025
           36              O       8.098004       3.689845       7.064680      -0.508806      35.542343 0.56559126E+03  0.13849567E+05                                 8.777717                            7.525594       0.079836       2.065984                    0.997913      28.220666      76.290390       0.666135       0.375500      -1.119793       0.063825       0.031259      -0.096393       0.119760      -0.007658      -0.039601      -0.058609      -0.001633      -0.243831      -0.114927       0.046935       0.067992              9.613961      10.923181       3.217182      -2.678282       9.376092      -2.548150       8.542611           0.000021
           37              O       3.287502       8.944916       2.129393      -0.431765      37.632221 0.58319399E+03  0.14414286E+05                                 9.277201                            7.767841      -0.304489       1.967385                    0.995244      27.450890      74.960229       0.638715       0.387988      -1.108834      -0.050033       0.052479      -0.048461       0.087211      -0.043343      -0.007066       0.022117       0.155590       0.130260      -0.113238       0.040288       0.072949             10.525543       9.808350      -0.843554       4.124255       6.724018      -1.342943      15.044261           0.000024
           38              O       9.720296       3.035782      11.074363      -0.460518      38.495054 0.56815033E+03  0.13918498E+05                                 9.328673                            7.590676      -0.071015       2.043067                    0.995968      27.306287      73.671730       0.657428       0.380302      -1.116999       0.075820      -0.053641       0.071210       0.117034      -0.066100      -0.042071      -0.051732       0.030825       0.071726      -0.112434       0.055444       0.056989             10.580232       7.081378      -0.823668       2.066797      11.010829      -5.050060      13.648488           0.000036
           39              O       5.926000       8.093569       2.546674      -0.455449      36.204485 0.52357178E+03  0.12568788E+05                                 8.917402                            7.258794       0.059455       2.083611                    0.996671      27.050315      72.276967       0.676091       0.377384      -1.118998       0.045383       0.080182      -0.065522       0.113057      -0.078298      -0.065877      -0.029857      -0.002263       0.045677      -0.120658       0.035466       0.085192             10.064428       9.259878       1.355803      -3.013582       6.316792      -2.632782      14.616614           0.000027
           40              O       7.158285       2.909995      11.902601      -0.508806      35.542339 0.56559100E+03  0.13849560E+05                                 8.777717                            7.525593       0.079836       2.065985                    0.997913      28.220667      76.290401       0.666135       0.375500      -1.119793      -0.042489      -0.056969       0.096393       0.119760      -0.007432      -0.064904      -0.028118      -0.004029      -0.243831      -0.114927       0.046935       0.067992              9.613961      10.594500       3.278832      -2.998213       9.704773      -2.162635       8.542610           0.000021
           41              O       1.817671       7.725139       4.193034      -0.431765      37.632221 0.58319397E+03  0.14414286E+05                                 9.277202                            7.767842      -0.304493       1.967384                    0.995244      27.450889      74.960234       0.638715       0.387989      -1.108834      -0.042355       0.058849       0.048461       0.087211      -0.012206       0.020435      -0.011022      -0.176431       0.130259      -0.113239       0.040289       0.072950             10.525545       6.523154      -0.227375      -0.559630      10.009217       4.301138      15.044262           0.000024
           42              O       7.502073       1.194933       7.892918      -0.460518      38.495054 0.56815030E+03  0.13918497E+05                                 9.328672                            7.590675      -0.071014       2.043067                    0.995968      27.306289      73.671731       0.657428       0.380302      -1.116999       0.038745      -0.084410      -0.071210       0.117034      -0.056021      -0.058601      -0.031813      -0.076637       0.071724      -0.112433       0.055443       0.056989             10.580231      10.578809      -1.479656      -4.582497       7.513397       2.962344      13.648487           0.000035
           43              O       9.578505       4.773240       8.869101      -0.455482      36.204510 0.52357186E+03  0.12568794E+05                                 8.917433                            7.258817       0.059395       2.083594                    0.996670      27.050264      72.276921       0.676086       0.377387      -1.118996       0.087180       0.029834      -0.065518       0.113062      -0.073386      -0.041482      -0.059241      -0.054627       0.045688      -0.120651       0.035463       0.085188             10.064464       6.908145       1.796920      -3.143220       8.668599      -2.476606      14.616647           0.000026
           44              O       3.648527       6.058314       5.580174      -0.508776      35.542504 0.56559436E+03  0.13849658E+05                                 8.777715                            7.525589       0.079878       2.065992                    0.997913      28.220807      76.290734       0.666139       0.375498      -1.119796      -0.063836      -0.031253       0.096379       0.119753      -0.007662      -0.039609      -0.058612      -0.001647      -0.243823      -0.114931       0.046933       0.067997              9.613961      10.923181       3.217184      -2.678289       9.376087      -2.548146       8.542615           0.000021
           45              O       8.459029       0.803243      10.515461      -0.431822      37.633376 0.58321596E+03  0.14414986E+05                                 9.277451                            7.768040      -0.304621       1.967339                    0.995243      27.451282      74.962056       0.638699       0.387994      -1.108829       0.050033      -0.052490       0.048463       0.087219      -0.043334      -0.007058       0.022122       0.155585       0.130252      -0.113232       0.040292       0.072940             10.525838       9.808606      -0.843587       4.124373       6.724203      -1.343009      15.044705           0.000024
           46              O       2.026235       6.712377       1.570491      -0.460469      38.494716 0.56814441E+03  0.13918305E+05                                 9.328569                            7.590594      -0.070922       2.043092                    0.995969      27.306256      73.671318       0.657438       0.380298      -1.117003      -0.075813       0.053651      -0.071201       0.117028      -0.066104      -0.042068      -0.051735       0.030845       0.071743      -0.112440       0.055447       0.056993             10.580113       7.081305      -0.823669       2.066772      11.010709      -5.050011      13.648325           0.000035
           47              O       5.820531       1.654590      10.098180      -0.455482      36.204564 0.52357294E+03  0.12568828E+05                                 8.917446                            7.258828       0.059404       2.083599                    0.996671      27.050278      72.277005       0.676085       0.377387      -1.118995      -0.045392      -0.080183       0.065521       0.113061      -0.078297      -0.065875      -0.029853      -0.002267       0.045694      -0.120656       0.035466       0.085190             10.064478       9.259946       1.355815      -3.013607       6.316820      -2.632796      14.616669           0.000024
           48              O       4.588246       6.838164       0.742253      -0.508776      35.542562 0.56559532E+03  0.13849689E+05                                 8.777727                            7.525597       0.079875       2.065991                    0.997913      28.220830      76.290841       0.666138       0.375498      -1.119795       0.042486       0.056981      -0.096379       0.119753      -0.007440      -0.064909      -0.028127      -0.004019      -0.243824      -0.114932       0.046934       0.067998              9.613974      10.594512       3.278839      -2.998215       9.704783      -2.162645       8.542628           0.000021
           49              O       9.928860       2.023020       8.451820      -0.431821      37.633303 0.58321458E+03  0.14414942E+05                                 9.277438                            7.768029      -0.304619       1.967341                    0.995243      27.451256      74.961947       0.638700       0.387994      -1.108829       0.042367      -0.058851      -0.048463       0.087218      -0.012199       0.020442      -0.011016      -0.176419       0.130252      -0.113232       0.040292       0.072941             10.525821       6.523318      -0.227391      -0.559670      10.009467       4.301257      15.044679           0.000025
           50              O       4.244458       8.553226       4.751936      -0.460470      38.494704 0.56814418E+03  0.13918298E+05                                 9.328566                            7.590591      -0.070922       2.043092                    0.995969      27.306254      73.671302       0.657438       0.380298      -1.117003      -0.038756       0.084405       0.071201       0.117029      -0.056021      -0.058603      -0.031810      -0.076659       0.071741      -0.112440       0.055446       0.056993             10.580109      10.578689      -1.479648      -4.582453       7.513320       2.962309      13.648320           0.000034

******************************************************
Auxiliary information for the entire system
The total spin magnetic moment of the unit cell is   -0.000006
The total net atomic charge of the unit cell is   -0.000002
Accuracy of reproducing the electrostatic potential in the unit cell:
  The inner radius (bohr) =    5.0000
  The outer radius (bohr) =   12.0000
  Valid grid points have density less than (e/(bohr^3)) =    0.0001
  The number of valid grid points were=        13154
  The rms potential error without charges in kcal/mol is=     12.42640
  The rms potential error with partial charges in kcal/mol is=      1.32764
  The RRMSE value at monopole order=      0.10684
  The rms potential error with partial charges and cloud penetration in kcal/mol is=      1.30063
  The RRMSE value at monopole order with cloud penetration is=      0.10467
  The rms potential error with partial charges and atomic dipoles in kcal/mol is=      1.20875
  The RRMSE value at dipole order=      0.09727
  The rms potential error with partial charges, atomic dipoles and cloud penetration in kcal/mol is=      1.18308
  The RRMSE value at dipole order with cloud penetration=      0.09521

******************************************************
The electron densities and ab initio electrostatic potential were computed in VASP using the PBE functional and
projector augmented wave method. See the main text of the journal article for a description of computational details.
The atomic charges, dipoles, and quadrupoles were computed with the DDEC6 method as described in
(a) T. A. Manz and N. Gabaldon Limas, RSC Adv. 6 (2016) 47771-47801 DOI: 10.1039/c6ra04656h
(b) N. Gabaldon Limas and T. A. Manz, RSC Adv. 8 (2018) 2678-2707 DOI: 10.1039/c7ra11829e.
For each atom in the material, the electron cloud parameters were fit to the spherically averaged atom-in-material
electron density using radial positions for which this density was between 10^-4 and 10^-2 electrons per cubic bohr.
The polarizabilities, dispersion coefficients, and quantum Drude oscillator (QDO) parameters were fit using the MCLF method.
The magnetic structure of the system was optimized in VASP from the default ferromagnetic initial guess using spin polarization.
The atomic spin moments (ASMs) were computed on this optimized magnetic structure using the DDEC6 partition as inputs
to the method of T. A. Manz and D. S. Sholl, J. Chem. Theory Comput. 7 (2011) 4146-4164 DOI: 10.1021/ct200539n.
The RMSE and RRMSE were computed using a uniform grid with Ewald summation.
