# Supplementary material for: A collection of forcefield precursors for metal–organic frameworks
Source: RSC Adv. 2019 Nov 13;9(63):36492–507. doi: 10.1039/c9ra07327b (PMC9075174; doi:10.1039/c9ra07327b)
Supplement: RA-009-C9RA07327B-s4888 [file RA-009-C9RA07327B-s4888.xyz]

   18
jmolscript: load "" {1 1 1} spacegroup "x,y,z" unitcell [{      6.676400     0.000000     0.000000 }, {     -0.056378     7.068175     0.000000 }, {     -0.737050    -2.822865     7.244928 }]
Pr     5.704039     5.307345     0.477658     2.163431
Pr     0.178933    -1.062035     6.767270     2.163434
P      1.406052     2.518831     7.094741     1.300789
P      4.476920     1.726479     0.150187     1.300788
H      1.789559     2.839832     5.780004    -0.106053
H      4.093413     1.405478     1.464924    -0.106052
C     -0.012915     5.006897     3.626811     0.518602
C      5.895887    -0.761587     3.618117     0.518601
O      1.247283     6.529448     0.247052    -0.946504
O      3.352211     5.169968     0.733911    -0.807413
O      0.472092     1.309787     7.063805    -0.922686
O      0.046077     4.376893     2.551664    -0.603680
O      5.343258    -0.453362     2.542245    -0.596488
O      4.635689    -2.284138     6.997876    -0.946503
O      2.530761    -0.924658     6.511017    -0.807413
O      5.410880     2.935523     0.181123    -0.922686
O      5.836895    -0.131583     4.693264    -0.603680
O      0.539714     4.698672     4.702683    -0.596489

The following XYZ coordinates are in angstroms. Other properties are in atomic units.
The sperically averaged electron density of each atom fit to a function of the form exp(a - br)
eigen_1, eigen_2 and eigen_3 are the three eigenvalues of traceless quadrupole moment tensor
  atom number  atomic symbol              X              Y              Z     net charge C6 coefficient C8 coefficient C10 coefficient fluctuating dipole atomic polarizability isotropic forcefield polarizability              a              b squared Pearson coefficient          <r^3>          <r^4>         wp_QDO          m_QDO          q_QDO       dipole_x       dipole_y       dipole_z         dipole            Qxy            Qxz            Qyz     Q(x^2-y^2)  Q(3z^2 - R^2)        eigen_1        eigen_2        eigen_3 static polarizability      alpha(xx)      alpha(xy)      alpha(xz)      alpha(yy)      alpha(yz)      alpha(zz) atomic spin moment
            1             Pr       5.704039       5.307345       0.477658       2.163431     144.377934 0.35367867E+04  0.12510853E+06                                17.736201                           15.680564       2.635465       2.486302                    0.999820      85.136244     205.861833       0.664175       0.260703      -1.342876      -0.023000      -0.020235       0.013476       0.033467       0.013659      -0.040764      -0.031231      -0.044198       0.071527      -0.055166      -0.010573       0.065739             19.516563      22.136989       0.207444      -0.090751      21.740598       0.729043      14.672102          -0.000019
            2             Pr       0.178933      -1.062035       6.767270       2.163434     144.377338 0.35367687E+04  0.12510773E+06                                17.736146                           15.680517       2.635463       2.486302                    0.999820      85.136153     205.861431       0.664176       0.260703      -1.342877       0.023000       0.020235      -0.013476       0.033467       0.013658      -0.040764      -0.031231      -0.044199       0.071530      -0.055166      -0.010573       0.065739             19.516500      22.136912       0.207443      -0.090750      21.740528       0.729040      14.672060          -0.000036
            3              P       1.406052       2.518831       7.094741       1.300789      72.627667 0.12527798E+04  0.37953182E+05                                13.703802                           10.899591       0.313380       1.873200                    0.999613      50.666362     159.498910       0.568533       0.355612      -1.119307      -0.049327      -0.021133       0.137586       0.147681       0.001040       0.023657       0.017134      -0.201257       0.221036      -0.140090       0.051797       0.088293             15.423482      19.183876       0.247534       1.732307      16.333358      -0.503786      10.753210           0.000043
            4              P       4.476920       1.726479       0.150187       1.300788      72.627714 0.12527808E+04  0.37953218E+05                                13.703805                           10.899593       0.313382       1.873201                    0.999613      50.666381     159.498958       0.568533       0.355612      -1.119307       0.049327       0.021133      -0.137586       0.147681       0.001040       0.023657       0.017134      -0.201258       0.221036      -0.140090       0.051797       0.088293             15.423485      19.183876       0.247534       1.732308      16.333367      -0.503785      10.753211           0.000043
            5              H       1.789559       2.839832       5.780004      -0.106053       2.899785 0.30860273E+02  0.40862289E+03                                 2.880593                            2.844898      -0.942374       2.239231                    0.995617       5.522614      15.842797       0.470347       0.983479      -0.786745       0.015399       0.040503      -0.117345       0.125089       0.009375      -0.010310       0.003406      -0.011306       0.021837      -0.018942       0.006577       0.012365              2.891390       2.569956       0.014871      -0.222092       2.691257      -0.424985       3.412958           0.000012
            6              H       4.093413       1.405478       1.464924      -0.106052       2.899780 0.30860203E+02  0.40862176E+03                                 2.880590                            2.844895      -0.942374       2.239232                    0.995617       5.522608      15.842778       0.470347       0.983479      -0.786745      -0.015399      -0.040502       0.117345       0.125090       0.009374      -0.010310       0.003406      -0.011306       0.021838      -0.018942       0.006577       0.012365              2.891387       2.569953       0.014871      -0.222091       2.691254      -0.424985       3.412954           0.000010
            7              C      -0.012915       5.006897       3.626811       0.518602      23.115727 0.25856699E+03  0.53683960E+04                                 7.238134                            5.588543       0.179674       2.108141                    0.999173      22.600274      62.186451       0.651297       0.452955      -1.036230       0.089972      -0.124608      -0.001502       0.153703       0.102326      -0.054430      -0.032636       0.111699      -0.271990      -0.105716      -0.071241       0.176957              8.046641       5.480659      -1.749042       1.614921       6.909331       0.696934      11.749933           0.000025
            8              C       5.895887      -0.761587       3.618117       0.518601      23.115729 0.25856702E+03  0.53683967E+04                                 7.238134                            5.588544       0.179673       2.108141                    0.999173      22.600275      62.186456       0.651297       0.452955      -1.036230      -0.089972       0.124608       0.001501       0.153703       0.102326      -0.054430      -0.032636       0.111699      -0.271990      -0.105716      -0.071241       0.176957              8.046642       5.480660      -1.749042       1.614922       6.909331       0.696934      11.749934           0.000025
            9              O       1.247283       6.529448       0.247052      -0.946504      56.334285 0.10326163E+04  0.29253892E+05                                11.782680                           10.041228      -0.279425       1.871225                    0.998024      35.115266     100.545975       0.590467       0.366156      -1.132197       0.060519      -0.004714       0.050696       0.079088      -0.027290       0.024648      -0.001325       0.011852       0.097981      -0.047114       0.000658       0.046456             13.045137      13.329110      -4.068919      -1.134746      17.405440      -0.653672       8.400862           0.000031
           10              O       3.352211       5.169968       0.733911      -0.807413      45.260701 0.75831648E+03  0.19828372E+05                                10.141917                            8.573449       0.138918       2.054557                    0.995942      31.017050      84.501520       0.644433       0.363490      -1.137631      -0.055756      -0.016480       0.120840       0.134100      -0.007083       0.001907       0.013882      -0.022191      -0.047161      -0.021573      -0.003563       0.025137             11.260874      17.866102      -0.538148       4.182325       7.615763      -0.139247       8.300757           0.000014
           11              O       0.472092       1.309787       7.063805      -0.922686      64.339358 0.10828906E+04  0.31032614E+05                                12.916871                           10.324932      -0.397743       1.843664                    0.997690      34.786013     100.047246       0.578964       0.369165      -1.130330       0.030663      -0.004985       0.008319       0.032160       0.027678       0.015988       0.005748       0.028632       0.103578      -0.048572       0.004681       0.043890             14.839732      14.733071       5.834843      -0.084442      21.200161       2.245247       8.585964           0.000018
           12              O       0.046077       4.376893       2.551664      -0.603680      36.613225 0.55134613E+03  0.13323981E+05                                 8.667476                            7.253488       0.438658       2.167604                    0.998770      28.407540      74.614682       0.708265       0.357850      -1.141089       0.053481      -0.025987       0.095697       0.112665       0.091577      -0.027742       0.020477       0.089767       0.088710      -0.123515       0.033410       0.090105              9.494163       5.773922      -0.320034       0.130617       7.585141       3.463952      15.123426           0.000015
           13              O       5.343258      -0.453362       2.542245      -0.596488      38.905005 0.57298081E+03  0.13970479E+05                                 9.069480                            7.414333       0.387850       2.158621                    0.997889      28.251825      74.358593       0.698232       0.359779      -1.140390      -0.041847       0.054087       0.099395       0.120648       0.060355       0.018062      -0.036816       0.086102       0.071398      -0.099652       0.037393       0.062259             10.110036       7.399252      -1.323568       3.851948       6.976611      -2.070131      15.954244           0.000013
           14              O       4.635689      -2.284138       6.997876      -0.946503      56.334268 0.10326158E+04  0.29253875E+05                                11.782675                           10.041224      -0.279423       1.871226                    0.998024      35.115263     100.545948       0.590467       0.366156      -1.132197      -0.060519       0.004713      -0.050696       0.079088      -0.027290       0.024648      -0.001325       0.011852       0.097981      -0.047114       0.000658       0.046456             13.045132      13.329102      -4.068919      -1.134745      17.405437      -0.653672       8.400858           0.000032
           15              O       2.530761      -0.924658       6.511017      -0.807413      45.260711 0.75831676E+03  0.19828381E+05                                10.141918                            8.573450       0.138920       2.054558                    0.995942      31.017057      84.501542       0.644433       0.363490      -1.137631       0.055757       0.016480      -0.120841       0.134100      -0.007083       0.001907       0.013882      -0.022192      -0.047161      -0.021574      -0.003563       0.025137             11.260875      17.866102      -0.538148       4.182325       7.615765      -0.139246       8.300757           0.000016
           16              O       5.410880       2.935523       0.181123      -0.922686      64.339340 0.10828901E+04  0.31032596E+05                                12.916869                           10.324929      -0.397742       1.843665                    0.997690      34.786007     100.047220       0.578964       0.369165      -1.130330      -0.030663       0.004986      -0.008319       0.032160       0.027678       0.015988       0.005748       0.028632       0.103577      -0.048572       0.004681       0.043890             14.839729      14.733065       5.834843      -0.084441      21.200160       2.245247       8.585962           0.000018
           17              O       5.836895      -0.131583       4.693264      -0.603680      36.613225 0.55134613E+03  0.13323981E+05                                 8.667476                            7.253488       0.438658       2.167604                    0.998770      28.407540      74.614679       0.708265       0.357850      -1.141089      -0.053481       0.025988      -0.095697       0.112666       0.091576      -0.027742       0.020477       0.089766       0.088709      -0.123515       0.033410       0.090104              9.494163       5.773922      -0.320034       0.130616       7.585142       3.463953      15.123425           0.000015
           18              O       0.539714       4.698672       4.702683      -0.596489      38.905022 0.57298110E+03  0.13970488E+05                                 9.069483                            7.414335       0.387849       2.158621                    0.997889      28.251829      74.358612       0.698231       0.359779      -1.140390       0.041848      -0.054087      -0.099395       0.120648       0.060355       0.018062      -0.036816       0.086102       0.071398      -0.099652       0.037393       0.062260             10.110040       7.399255      -1.323568       3.851950       6.976613      -2.070133      15.954251           0.000014

******************************************************
Auxiliary information for the entire system
The total spin magnetic moment of the unit cell is   0.000288
The total net atomic charge of the unit cell is   -0.000002
Accuracy of reproducing the electrostatic potential in the unit cell:
  The inner radius (bohr) =    5.0000
  The outer radius (bohr) =   12.0000
  Valid grid points have density less than (e/(bohr^3)) =    0.0001
  The number of valid grid points were=         3371
  The rms potential error without charges in kcal/mol is=      7.84261
  The rms potential error with partial charges in kcal/mol is=      2.76437
  The RRMSE value at monopole order=      0.35248
  The rms potential error with partial charges and cloud penetration in kcal/mol is=      2.74531
  The RRMSE value at monopole order with cloud penetration is=      0.35005
  The rms potential error with partial charges and atomic dipoles in kcal/mol is=      1.39787
  The RRMSE value at dipole order=      0.17824
  The rms potential error with partial charges, atomic dipoles and cloud penetration in kcal/mol is=      1.36573
  The RRMSE value at dipole order with cloud penetration=      0.17414

******************************************************
The electron densities and ab initio electrostatic potential were computed in VASP using the PBE functional and
projector augmented wave method. See the main text of the journal article for a description of computational details.
The atomic charges, dipoles, and quadrupoles were computed with the DDEC6 method as described in
(a) T. A. Manz and N. Gabaldon Limas, RSC Adv. 6 (2016) 47771-47801 DOI: 10.1039/c6ra04656h
(b) N. Gabaldon Limas and T. A. Manz, RSC Adv. 8 (2018) 2678-2707 DOI: 10.1039/c7ra11829e.
For each atom in the material, the electron cloud parameters were fit to the spherically averaged atom-in-material
electron density using radial positions for which this density was between 10^-4 and 10^-2 electrons per cubic bohr.
The polarizabilities, dispersion coefficients, and quantum Drude oscillator (QDO) parameters were fit using the MCLF method.
The magnetic structure of the system was optimized in VASP from the default ferromagnetic initial guess using spin polarization.
The atomic spin moments (ASMs) were computed on this optimized magnetic structure using the DDEC6 partition as inputs
to the method of T. A. Manz and D. S. Sholl, J. Chem. Theory Comput. 7 (2011) 4146-4164 DOI: 10.1021/ct200539n.
The RMSE and RRMSE were computed using a uniform grid with Ewald summation.
