# Supplementary material for: A collection of forcefield precursors for metal–organic frameworks
Source: RSC Adv. 2019 Nov 13;9(63):36492–507. doi: 10.1039/c9ra07327b (PMC9075174; doi:10.1039/c9ra07327b)
Supplement: RA-009-C9RA07327B-s4889 [file RA-009-C9RA07327B-s4889.xyz]

   18
jmolscript: load "" {1 1 1} spacegroup "x,y,z" unitcell [{      6.654400     0.000000     0.000000 }, {     -0.072472     7.037627     0.000000 }, {     -0.720866    -2.820929     7.229525 }]
Nd     5.683887     5.285162     0.480908     2.160828
Nd     0.177175    -1.068464     6.748617     2.160825
P      1.408802     2.501216     7.079079     1.299430
P      4.452260     1.715482     0.150446     1.299430
H      1.782908     2.819369     5.767715    -0.102066
H      4.078154     1.397329     1.461810    -0.102066
C     -0.013730     4.978715     3.615485     0.520505
C      5.874792    -0.762017     3.614040     0.520505
O      1.232491     6.510446     0.250865    -0.946314
O      3.342095     5.148128     0.737412    -0.806593
O      0.464909     1.288782     7.033605    -0.924600
O      0.043243     4.351834     2.538286    -0.604658
O      5.338049    -0.441208     2.533949    -0.596532
O      4.628571    -2.293748     6.978660    -0.946314
O      2.518967    -0.931430     6.492113    -0.806592
O      5.396153     2.927916     0.195920    -0.924599
O      5.817819    -0.135136     4.691239    -0.604658
O      0.523013     4.657906     4.695576    -0.596531

The following XYZ coordinates are in angstroms. Other properties are in atomic units.
The sperically averaged electron density of each atom fit to a function of the form exp(a - br)
eigen_1, eigen_2 and eigen_3 are the three eigenvalues of traceless quadrupole moment tensor
  atom number  atomic symbol              X              Y              Z     net charge C6 coefficient C8 coefficient C10 coefficient fluctuating dipole atomic polarizability isotropic forcefield polarizability              a              b squared Pearson coefficient          <r^3>          <r^4>         wp_QDO          m_QDO          q_QDO       dipole_x       dipole_y       dipole_z         dipole            Qxy            Qxz            Qyz     Q(x^2-y^2)  Q(3z^2 - R^2)        eigen_1        eigen_2        eigen_3 static polarizability      alpha(xx)      alpha(xy)      alpha(xz)      alpha(yy)      alpha(yz)      alpha(zz) atomic spin moment
            1             Nd       5.683887       5.285162       0.480908       2.160828     135.613316 0.32551935E+04  0.11265119E+06                                16.995640                           15.029452       2.572129       2.489019                    0.999818      82.428040     196.384606       0.680153       0.260220      -1.345081      -0.022844      -0.022207       0.004386       0.032159       0.012695      -0.040694      -0.030626      -0.043208       0.091409      -0.056039      -0.011515       0.067554             18.696612      21.146176       0.118212      -0.121634      20.848033       0.660227      14.095627          -0.000051
            2             Nd       0.177175      -1.068464       6.748617       2.160825     135.614050 0.32552150E+04  0.11265213E+06                                16.995712                           15.029511       2.572129       2.489019                    0.999818      82.428127     196.385045       0.680151       0.260220      -1.345080       0.022844       0.022207      -0.004386       0.032159       0.012696      -0.040695      -0.030626      -0.043213       0.091407      -0.056041      -0.011513       0.067554             18.696695      21.146273       0.118213      -0.121635      20.848129       0.660231      14.095683          -0.000054
            3              P       1.408802       2.501216       7.079079       1.299430      73.169395 0.12674316E+04  0.38500708E+05                                13.779634                           10.970825       0.304934       1.870151                    0.999607      50.734332     159.818013       0.566209       0.356111      -1.119151      -0.049579      -0.022877       0.138206       0.148601       0.002192       0.025962       0.017507      -0.204079       0.219659      -0.141784       0.052422       0.089362             15.508269      19.316414       0.276163       1.801831      16.388231      -0.457566      10.820163           0.000043
            4              P       4.452260       1.715482       0.150446       1.299430      73.169410 0.12674320E+04  0.38500724E+05                                13.779639                           10.970829       0.304932       1.870150                    0.999607      50.734340     159.818064       0.566208       0.356111      -1.119151       0.049579       0.022877      -0.138205       0.148600       0.002191       0.025962       0.017507      -0.204079       0.219658      -0.141784       0.052422       0.089362             15.508274      19.316428       0.276163       1.801831      16.388229      -0.457566      10.820165           0.000042
            5              H       1.782908       2.819369       5.767715      -0.102066       2.832268 0.29964851E+02  0.39418813E+03                                 2.847137                            2.813175      -0.953144       2.240659                    0.995448       5.458540      15.650978       0.470113       0.990404      -0.784706       0.013865       0.039201      -0.117163       0.124323       0.009242      -0.010239       0.003763      -0.011471       0.022268      -0.019002       0.006703       0.012298              2.857180       2.541524       0.014124      -0.210782       2.664302      -0.415916       3.365714           0.000012
            6              H       4.078154       1.397329       1.461810      -0.102066       2.832269 0.29964864E+02  0.39418833E+03                                 2.847137                            2.813175      -0.953144       2.240659                    0.995448       5.458542      15.650982       0.470113       0.990404      -0.784706      -0.013865      -0.039201       0.117163       0.124322       0.009242      -0.010239       0.003763      -0.011472       0.022268      -0.019002       0.006703       0.012298              2.857180       2.541524       0.014124      -0.210782       2.664302      -0.415915       3.365714           0.000013
            7              C      -0.013730       4.978715       3.615485       0.520505      23.134594 0.25859595E+03  0.53680093E+04                                 7.238707                            5.587194       0.186283       2.110371                    0.999168      22.578382      62.077490       0.651805       0.452686      -1.036604       0.092383      -0.126526      -0.002978       0.156692       0.102729      -0.053336      -0.031148       0.108189      -0.276430      -0.106368      -0.070009       0.176377              8.049988       5.451283      -1.738762       1.584094       6.878978       0.671295      11.819703           0.000025
            8              C       5.874792      -0.762017       3.614040       0.520505      23.134587 0.25859586E+03  0.53680070E+04                                 7.238706                            5.587193       0.186284       2.110371                    0.999168      22.578377      62.077471       0.651805       0.452686      -1.036604      -0.092383       0.126526       0.002978       0.156692       0.102729      -0.053336      -0.031148       0.108189      -0.276430      -0.106368      -0.070009       0.176377              8.049986       5.451282      -1.738762       1.584094       6.878977       0.671295      11.819700           0.000025
            9              O       1.232491       6.510446       0.250865      -0.946314      56.233365 0.10327442E+04  0.29254385E+05                                11.761764                           10.037774      -0.275434       1.872182                    0.998059      35.118459     100.504418       0.591010       0.365859      -1.132583       0.064022      -0.004457       0.050685       0.081778      -0.028100       0.025359       0.001253       0.013367       0.101759      -0.049448       0.002186       0.047263             13.012176      13.310147      -3.998127      -1.138780      17.314815      -0.661550       8.411565           0.000034
           10              O       3.342095       5.148128       0.737412      -0.806593      45.305974 0.76122599E+03  0.19919940E+05                                10.143729                            8.587489       0.140786       2.054897                    0.995885      31.036552      84.537974       0.644290       0.363287      -1.137993      -0.056313      -0.015294       0.122102       0.135329      -0.008079       0.003720       0.013190      -0.024694      -0.046191      -0.022008      -0.003830       0.025838             11.254018      17.831533      -0.548647       4.163736       7.636540      -0.142222       8.293980           0.000016
           11              O       0.464909       1.288782       7.033605      -0.924600      64.767893 0.10912903E+04  0.31319960E+05                                12.956699                           10.351700      -0.385161       1.846188                    0.997705      34.842784     100.140642       0.579577       0.368226      -1.131550       0.029883      -0.005844       0.002581       0.030558       0.030929       0.016595       0.004983       0.030642       0.106391      -0.052490       0.007052       0.045438             14.894594      14.785782       5.857554      -0.063204      21.252455       2.324019       8.645545           0.000019
           12              O       0.043243       4.351834       2.538286      -0.604658      36.711565 0.55193177E+03  0.13340178E+05                                 8.680843                            7.255494       0.479011       2.180590                    0.998870      28.408962      74.596797       0.708517       0.357668      -1.141362       0.052115      -0.030398       0.095043       0.112575       0.092948      -0.027452       0.020447       0.088357       0.083508      -0.123603       0.032043       0.091560              9.517931       5.777536      -0.312223       0.144660       7.560105       3.445323      15.216151           0.000018
           13              O       5.338049      -0.441208       2.533949      -0.596532      38.995976 0.57355797E+03  0.13986185E+05                                 9.080485                            7.415875       0.389712       2.159240                    0.997973      28.250599      74.326961       0.698563       0.359566      -1.140712      -0.041932       0.055624       0.099929       0.121812       0.060682       0.018787      -0.038558       0.084543       0.066093      -0.100030       0.037042       0.062988             10.127507       7.342233      -1.330195       3.796351       7.008928      -2.128158      16.031361           0.000016
           14              O       4.628571      -2.293748       6.978660      -0.946314      56.233349 0.10327440E+04  0.29254378E+05                                11.761760                           10.037772      -0.275431       1.872183                    0.998059      35.118461     100.504415       0.591010       0.365859      -1.132583      -0.064022       0.004457      -0.050685       0.081778      -0.028100       0.025359       0.001254       0.013368       0.101759      -0.049448       0.002185       0.047263             13.012171      13.310147      -3.998123      -1.138781      17.314802      -0.661549       8.411563           0.000033
           15              O       2.518967      -0.931430       6.492113      -0.806592      45.305960 0.76122565E+03  0.19919928E+05                                10.143726                            8.587486       0.140788       2.054898                    0.995885      31.036549      84.537955       0.644291       0.363287      -1.137994       0.056313       0.015294      -0.122102       0.135329      -0.008079       0.003720       0.013190      -0.024694      -0.046191      -0.022008      -0.003830       0.025839             11.254015      17.831530      -0.548647       4.163734       7.636537      -0.142222       8.293977           0.000016
           16              O       5.396153       2.927916       0.195920      -0.924599      64.767865 0.10912899E+04  0.31319947E+05                                12.956693                           10.351697      -0.385158       1.846189                    0.997705      34.842781     100.140618       0.579577       0.368226      -1.131550      -0.029883       0.005844      -0.002581       0.030559       0.030929       0.016595       0.004982       0.030644       0.106391      -0.052491       0.007053       0.045438             14.894586      14.785780       5.857549      -0.063205      21.252436       2.324017       8.645542           0.000018
           17              O       5.817819      -0.135136       4.691239      -0.604658      36.711557 0.55193166E+03  0.13340174E+05                                 8.680842                            7.255493       0.479012       2.180590                    0.998870      28.408961      74.596793       0.708517       0.357668      -1.141362      -0.052115       0.030399      -0.095043       0.112576       0.092948      -0.027452       0.020447       0.088357       0.083507      -0.123603       0.032043       0.091560              9.517929       5.777536      -0.312223       0.144660       7.560104       3.445321      15.216148           0.000018
           18              O       0.523013       4.657906       4.695576      -0.596531      38.995987 0.57355816E+03  0.13986191E+05                                 9.080488                            7.415876       0.389710       2.159239                    0.997973      28.250602      74.326978       0.698563       0.359566      -1.140712       0.041932      -0.055624      -0.099929       0.121812       0.060681       0.018787      -0.038558       0.084542       0.066093      -0.100030       0.037042       0.062987             10.127510       7.342234      -1.330195       3.796352       7.008929      -2.128158      16.031366           0.000017

******************************************************
Auxiliary information for the entire system
The total spin magnetic moment of the unit cell is   0.000260
The total net atomic charge of the unit cell is   0.000000
Accuracy of reproducing the electrostatic potential in the unit cell:
  The inner radius (bohr) =    5.0000
  The outer radius (bohr) =   12.0000
  Valid grid points have density less than (e/(bohr^3)) =    0.0001
  The number of valid grid points were=         3235
  The rms potential error without charges in kcal/mol is=      7.63865
  The rms potential error with partial charges in kcal/mol is=      2.69953
  The RRMSE value at monopole order=      0.35340
  The rms potential error with partial charges and cloud penetration in kcal/mol is=      2.68016
  The RRMSE value at monopole order with cloud penetration is=      0.35087
  The rms potential error with partial charges and atomic dipoles in kcal/mol is=      1.39798
  The RRMSE value at dipole order=      0.18301
  The rms potential error with partial charges, atomic dipoles and cloud penetration in kcal/mol is=      1.36544
  The RRMSE value at dipole order with cloud penetration=      0.17875

******************************************************
The electron densities and ab initio electrostatic potential were computed in VASP using the PBE functional and
projector augmented wave method. See the main text of the journal article for a description of computational details.
The atomic charges, dipoles, and quadrupoles were computed with the DDEC6 method as described in
(a) T. A. Manz and N. Gabaldon Limas, RSC Adv. 6 (2016) 47771-47801 DOI: 10.1039/c6ra04656h
(b) N. Gabaldon Limas and T. A. Manz, RSC Adv. 8 (2018) 2678-2707 DOI: 10.1039/c7ra11829e.
For each atom in the material, the electron cloud parameters were fit to the spherically averaged atom-in-material
electron density using radial positions for which this density was between 10^-4 and 10^-2 electrons per cubic bohr.
The polarizabilities, dispersion coefficients, and quantum Drude oscillator (QDO) parameters were fit using the MCLF method.
The magnetic structure of the system was optimized in VASP from the default ferromagnetic initial guess using spin polarization.
The atomic spin moments (ASMs) were computed on this optimized magnetic structure using the DDEC6 partition as inputs
to the method of T. A. Manz and D. S. Sholl, J. Chem. Theory Comput. 7 (2011) 4146-4164 DOI: 10.1021/ct200539n.
The RMSE and RRMSE were computed using a uniform grid with Ewald summation.
