# Supplementary material for: A collection of forcefield precursors for metal–organic frameworks
Source: RSC Adv. 2019 Nov 13;9(63):36492–507. doi: 10.1039/c9ra07327b (PMC9075174; doi:10.1039/c9ra07327b)
Supplement: RA-009-C9RA07327B-s4890 [file RA-009-C9RA07327B-s4890.xyz]

   18
jmolscript: load "" {1 1 1} spacegroup "x,y,z" unitcell [{      6.561900     0.000000     0.000000 }, {     -0.099865     6.943482     0.000000 }, {     -0.741289    -2.831637     7.166484 }]
Eu     5.600695     5.217706     0.482663     1.397180
Eu     0.120051    -1.105861     6.683821     1.397182
P      1.353255     2.421242     7.020288     1.204163
P      4.367491     1.690603     0.146196     1.204168
H      1.713377     2.743004     5.717421    -0.093989
H      4.007369     1.368841     1.449063    -0.093991
C     -0.075022     4.866563     3.593992     0.507312
C      5.795768    -0.754718     3.572492     0.507311
O      1.185422     6.433193     0.249394    -0.754003
O      3.295290     5.084497     0.743881    -0.666163
O      0.413350     1.213347     6.984455    -0.721053
O      0.006527     4.265352     2.498953    -0.440798
O      5.282578    -0.423089     2.488920    -0.432653
O      4.535324    -2.321348     6.917090    -0.753999
O      2.425456    -0.972652     6.422603    -0.666167
O      5.307396     2.898498     0.182029    -0.721047
O      5.714219    -0.153507     4.667531    -0.440799
O      0.438168     4.534934     4.677564    -0.432655

The following XYZ coordinates are in angstroms. Other properties are in atomic units.
The sperically averaged electron density of each atom fit to a function of the form exp(a - br)
eigen_1, eigen_2 and eigen_3 are the three eigenvalues of traceless quadrupole moment tensor
  atom number  atomic symbol              X              Y              Z     net charge C6 coefficient C8 coefficient C10 coefficient fluctuating dipole atomic polarizability isotropic forcefield polarizability              a              b squared Pearson coefficient          <r^3>          <r^4>         wp_QDO          m_QDO          q_QDO       dipole_x       dipole_y       dipole_z         dipole            Qxy            Qxz            Qyz     Q(x^2-y^2)  Q(3z^2 - R^2)        eigen_1        eigen_2        eigen_3 static polarizability      alpha(xx)      alpha(xy)      alpha(xz)      alpha(yy)      alpha(yz)      alpha(zz) atomic spin moment
            1             Eu       5.600695       5.217706       0.482663       1.397180     209.905059 0.56162791E+04  0.22573500E+06                                24.426960                           21.290419       0.374338       1.826741                    0.998899      92.039574     246.808918       0.503506       0.302657      -1.278123      -0.025907      -0.017669      -0.033900       0.046180       0.015517      -0.023020      -0.016082      -0.022727       0.384701      -0.084242      -0.048261       0.132503             27.083147      31.006096       0.110058      -0.458994      30.713681       0.931904      19.529666           0.000008
            2             Eu       0.120051      -1.105861       6.683821       1.397182     209.905254 0.56162845E+04  0.22573526E+06                                24.426969                           21.290425       0.374342       1.826741                    0.998899      92.039630     246.809078       0.503506       0.302657      -1.278123       0.025891       0.017660       0.033905       0.046171       0.015519      -0.023021      -0.016079      -0.022716       0.384705      -0.084241      -0.048263       0.132504             27.083157      31.006060       0.110057      -0.458993      30.713733       0.931910      19.529677           0.000009
            3              P       1.353255       2.421242       7.020288       1.204163      75.194319 0.13168111E+04  0.40118916E+05                                13.803300                           11.031221       0.561800       1.945277                    0.999808      50.487281     155.875399       0.580130       0.346541      -1.134265      -0.031049      -0.016048       0.098792       0.104792      -0.006279       0.011528       0.006234      -0.123580       0.055127      -0.072834       0.018987       0.053847             15.545813      19.735665       0.266166       1.834651      16.282030      -0.483378      10.619745           0.000076
            4              P       4.367491       1.690603       0.146196       1.204168      75.194241 0.13168098E+04  0.40118853E+05                                13.803270                           11.031201       0.561818       1.945283                    0.999808      50.487229     155.875021       0.580132       0.346540      -1.134267       0.031048       0.016046      -0.098794       0.104794      -0.006279       0.011527       0.006233      -0.123581       0.055128      -0.072835       0.018988       0.053847             15.545775      19.735608       0.266167       1.834641      16.281986      -0.483381      10.619732          -0.000075
            5              H       1.713377       2.743004       5.717421      -0.093989       2.637687 0.27285267E+02  0.34967124E+03                                 2.682853                            2.658580      -0.863860       2.279565                    0.997110       5.256474      14.743366       0.492008       0.971410      -0.790675       0.014445       0.036490      -0.100916       0.108278       0.005327      -0.008783       0.000895      -0.001301       0.017319      -0.011577       0.000202       0.011376              2.688835       2.401478       0.007486      -0.179774       2.523502      -0.373962       3.141524          -0.000009
            6              H       4.007369       1.368841       1.449063      -0.093991       2.637704 0.27285504E+02  0.34967511E+03                                 2.682869                            2.658594      -0.863876       2.279557                    0.997110       5.256489      14.743437       0.492006       0.971412      -0.790674      -0.014445      -0.036490       0.100917       0.108279       0.005327      -0.008783       0.000895      -0.001301       0.017319      -0.011577       0.000202       0.011375              2.688850       2.401490       0.007486      -0.179776       2.523516      -0.373966       3.141544          -0.000011
            7              C      -0.075022       4.866563       3.593992       0.507312      22.930585 0.25709712E+03  0.53059111E+04                                 7.145683                            5.544189       0.397573       2.188049                    0.999602      22.072940      59.653850       0.661962       0.448343      -1.043656       0.055372      -0.081503       0.001642       0.098547       0.077171      -0.040618      -0.023041       0.091784      -0.243070      -0.090883      -0.049274       0.140156              7.937625       5.203189      -1.634543       1.500680       6.696857       0.524864      11.912827          -0.000039
            8              C       5.795768      -0.754718       3.572492       0.507311      22.930585 0.25709714E+03  0.53059111E+04                                 7.145679                            5.544186       0.397574       2.188049                    0.999602      22.072940      59.653825       0.661963       0.448342      -1.043656      -0.055372       0.081503      -0.001642       0.098547       0.077171      -0.040619      -0.023041       0.091782      -0.243070      -0.090883      -0.049273       0.140156              7.937621       5.203187      -1.634543       1.500679       6.696855       0.524863      11.912820          -0.000037
            9              O       1.185422       6.433193       0.249394      -0.754003      45.916788 0.80327893E+03  0.21334665E+05                                10.263495                            8.835477      -0.066575       1.983046                    0.996510      31.202495      86.014656       0.632793       0.364439      -1.135505       0.014883       0.014267       0.023565       0.031311      -0.007018       0.029379       0.030734       0.027640      -0.052178      -0.052729       0.012596       0.040133             11.297824      11.705422      -3.294033      -0.982718      14.805361      -0.614351       7.382690           0.000267
           10              O       3.295290       5.084497       0.743881      -0.666163      39.883624 0.64959580E+03  0.16340300E+05                                 9.334847                            7.943355       0.154642       2.086917                    0.996529      28.971723      77.405165       0.668487       0.364247      -1.137086      -0.012469      -0.010683       0.073414       0.075228      -0.005919       0.016619       0.018528      -0.051036      -0.082352      -0.042363      -0.001729       0.044092             10.323995      16.284984      -0.440836       3.724388       7.039275      -0.115175       7.647728           0.000234
           11              O       0.413350       1.213347       6.984455      -0.721053      51.646788 0.83208857E+03  0.22262927E+05                                11.099490                            8.993309      -0.142098       1.967981                    0.996479      30.701247      84.541441       0.628048       0.364503      -1.137111      -0.007574      -0.017367       0.011017       0.021917      -0.001887       0.018689      -0.014384       0.037331      -0.053259      -0.032140      -0.003160       0.035299             12.654543      12.606728       4.716696      -0.118312      17.880292       1.895388       7.476609           0.000191
           12              O       0.006527       4.265352       2.498953      -0.440798      29.826236 0.42863204E+03  0.96982137E+04                                 7.520819                            6.355411       0.656386       2.292291                    0.998952      25.397714      63.935688       0.766064       0.353373      -1.148032       0.038794      -0.032549       0.046130       0.068501       0.031477      -0.017933       0.031245       0.034605       0.059988      -0.061785       0.025903       0.035882              8.202168       5.055721      -0.294081       0.015671       6.496929       2.795357      13.053853          -0.000253
           13              O       5.282578      -0.423089       2.488920      -0.432653      32.345227 0.45592077E+03  0.10481553E+05                                 8.009248                            6.600850       0.498248       2.244627                    0.997964      25.478315      64.763249       0.743410       0.358378      -1.143402      -0.029474       0.040284       0.050623       0.071093       0.022808       0.016151      -0.026212       0.037666       0.027862      -0.050042       0.021965       0.028077              8.888405       6.372244      -1.132846       3.117926       6.274658      -1.913478      14.018313          -0.000181
           14              O       4.535324      -2.321348       6.917090      -0.753999      45.916561 0.80327427E+03  0.21334511E+05                                10.263468                            8.835458      -0.066591       1.983044                    0.996510      31.202393      86.014329       0.632793       0.364440      -1.135505      -0.014883      -0.014270      -0.023566       0.031313      -0.007017       0.029374       0.030732       0.027632      -0.052178      -0.052724       0.012598       0.040126             11.297792      11.705392      -3.294022      -0.982718      14.805311      -0.614345       7.382673          -0.000031
           15              O       2.425456      -0.972652       6.422603      -0.666167      39.883714 0.64959786E+03  0.16340356E+05                                 9.334827                            7.943340       0.154652       2.086919                    0.996529      28.971859      77.405391       0.668492       0.364245      -1.137088       0.012465       0.010684      -0.073417       0.075230      -0.005919       0.016619       0.018523      -0.051012      -0.082331      -0.042354      -0.001721       0.044075             10.323970      16.284932      -0.440835       3.724378       7.039261      -0.115176       7.647716          -0.000059
           16              O       5.307396       2.898498       0.182029      -0.721047      51.646546 0.83208408E+03  0.22262779E+05                                11.099462                            8.993291      -0.142100       1.967982                    0.996479      30.701159      84.541161       0.628048       0.364503      -1.137110       0.007574       0.017370      -0.011017       0.021919      -0.001888       0.018686      -0.014380       0.037327      -0.053258      -0.032135      -0.003161       0.035296             12.654509      12.606697       4.716682      -0.118314      17.880236       1.895378       7.476592          -0.000051
           17              O       5.714219      -0.153507       4.667531      -0.440799      29.826216 0.42863174E+03  0.96982047E+04                                 7.520813                            6.355406       0.656398       2.292294                    0.998952      25.397720      63.935684       0.766065       0.353373      -1.148032      -0.038795       0.032549      -0.046131       0.068502       0.031477      -0.017933       0.031244       0.034603       0.059984      -0.061784       0.025903       0.035880              8.202161       5.055718      -0.294080       0.015671       6.496925       2.795354      13.053839          -0.000256
           18              O       0.438168       4.534934       4.677564      -0.432655      32.345312 0.45592225E+03  0.10481596E+05                                 8.009260                            6.600859       0.498243       2.244624                    0.997964      25.478359      64.763388       0.743409       0.358378      -1.143402       0.029474      -0.040284      -0.050624       0.071093       0.022808       0.016151      -0.026212       0.037667       0.027860      -0.050042       0.021965       0.028077              8.888419       6.372252      -1.132847       3.117930       6.274666      -1.913480      14.018339          -0.000174

******************************************************
Auxiliary information for the entire system
The total spin magnetic moment of the unit cell is   -0.000391
The total net atomic charge of the unit cell is   -0.000001
Accuracy of reproducing the electrostatic potential in the unit cell:
  The inner radius (bohr) =    5.0000
  The outer radius (bohr) =   12.0000
  Valid grid points have density less than (e/(bohr^3)) =    0.0001
  The number of valid grid points were=         2601
  The rms potential error without charges in kcal/mol is=      5.03281
  The rms potential error with partial charges in kcal/mol is=      0.88972
  The RRMSE value at monopole order=      0.17678
  The rms potential error with partial charges and cloud penetration in kcal/mol is=      0.88931
  The RRMSE value at monopole order with cloud penetration is=      0.17670
  The rms potential error with partial charges and atomic dipoles in kcal/mol is=      0.69761
  The RRMSE value at dipole order=      0.13861
  The rms potential error with partial charges, atomic dipoles and cloud penetration in kcal/mol is=      0.66939
  The RRMSE value at dipole order with cloud penetration=      0.13301

******************************************************
The electron densities and ab initio electrostatic potential were computed in VASP using the PBE functional and
projector augmented wave method. See the main text of the journal article for a description of computational details.
The atomic charges, dipoles, and quadrupoles were computed with the DDEC6 method as described in
(a) T. A. Manz and N. Gabaldon Limas, RSC Adv. 6 (2016) 47771-47801 DOI: 10.1039/c6ra04656h
(b) N. Gabaldon Limas and T. A. Manz, RSC Adv. 8 (2018) 2678-2707 DOI: 10.1039/c7ra11829e.
For each atom in the material, the electron cloud parameters were fit to the spherically averaged atom-in-material
electron density using radial positions for which this density was between 10^-4 and 10^-2 electrons per cubic bohr.
The polarizabilities, dispersion coefficients, and quantum Drude oscillator (QDO) parameters were fit using the MCLF method.
The magnetic structure of the system was optimized in VASP from the default ferromagnetic initial guess using spin polarization.
The atomic spin moments (ASMs) were computed on this optimized magnetic structure using the DDEC6 partition as inputs
to the method of T. A. Manz and D. S. Sholl, J. Chem. Theory Comput. 7 (2011) 4146-4164 DOI: 10.1021/ct200539n.
The RMSE and RRMSE were computed using a uniform grid with Ewald summation.
