# Supplementary material for: A collection of forcefield precursors for metal–organic frameworks
Source: RSC Adv. 2019 Nov 13;9(63):36492–507. doi: 10.1039/c9ra07327b (PMC9075174; doi:10.1039/c9ra07327b)
Supplement: RA-009-C9RA07327B-s4891 [file RA-009-C9RA07327B-s4891.xyz]

   18
jmolscript: load "" {1 1 1} spacegroup "x,y,z" unitcell [{      6.543400     0.000000     0.000000 }, {     -0.100765     6.930368     0.000000 }, {     -0.761981    -2.848845     7.163221 }]
Gd     5.588635     5.209330     0.484664     2.112592
Gd     0.092019    -1.127807     6.678557     2.112591
P      1.326793     2.391664     7.019527     1.313886
P      4.353861     1.689859     0.143694     1.313884
H      1.689520     2.719829     5.714818    -0.098041
H      3.991134     1.361694     1.448403    -0.098038
C     -0.086234     4.850541     3.588057     0.525086
C      5.766888    -0.769018     3.575164     0.525086
O      1.182681     6.423238     0.255727    -0.943225
O      3.296866     5.079407     0.750706    -0.804716
O      0.392982     1.184961     6.989871    -0.913493
O     -0.002568     4.242947     2.494950    -0.602193
O      5.272415    -0.411696     2.488503    -0.589896
O      4.497973    -2.341715     6.907494    -0.943224
O      2.383788    -0.997884     6.412515    -0.804716
O      5.287672     2.896562     0.173350    -0.913493
O      5.683222    -0.161424     4.668271    -0.602193
O      0.408239     4.493219     4.674718    -0.589896

The following XYZ coordinates are in angstroms. Other properties are in atomic units.
The sperically averaged electron density of each atom fit to a function of the form exp(a - br)
eigen_1, eigen_2 and eigen_3 are the three eigenvalues of traceless quadrupole moment tensor
  atom number  atomic symbol              X              Y              Z     net charge C6 coefficient C8 coefficient C10 coefficient fluctuating dipole atomic polarizability isotropic forcefield polarizability              a              b squared Pearson coefficient          <r^3>          <r^4>         wp_QDO          m_QDO          q_QDO       dipole_x       dipole_y       dipole_z         dipole            Qxy            Qxz            Qyz     Q(x^2-y^2)  Q(3z^2 - R^2)        eigen_1        eigen_2        eigen_3 static polarizability      alpha(xx)      alpha(xy)      alpha(xz)      alpha(yy)      alpha(yz)      alpha(zz) atomic spin moment
            1             Gd       5.588635       5.209330       0.484664       2.112592     137.469515 0.32408816E+04  0.11229674E+06                                17.785592                           15.568933       1.660289       2.277664                    0.997161      76.571723     183.956983       0.630255       0.280470      -1.317009      -0.022377      -0.020651      -0.020466       0.036689       0.016123      -0.030994      -0.025198      -0.034711       0.213691      -0.062801      -0.023409       0.086210             19.687263      22.416357       0.102949      -0.283012      21.992176       0.627985      14.653255           0.000044
            2             Gd       0.092019      -1.127807       6.678557       2.112591     137.469665 0.32408860E+04  0.11229693E+06                                17.785610                           15.568947       1.660283       2.277662                    0.997161      76.571737     183.957077       0.630255       0.280470      -1.317009       0.022377       0.020651       0.020466       0.036688       0.016122      -0.030995      -0.025198      -0.034710       0.213692      -0.062801      -0.023410       0.086211             19.687282      22.416369       0.102949      -0.283014      21.992210       0.627990      14.653268           0.000043
            3              P       1.326793       2.391664       7.019527       1.313886      72.259051 0.12393983E+04  0.37412918E+05                                13.666353                           10.852045       0.329646       1.882342                    0.999624      50.013220     156.691427       0.569445       0.356323      -1.119772      -0.050288      -0.020412       0.140000       0.150152      -0.000681       0.029845       0.016725      -0.209965       0.203776      -0.143207       0.055131       0.088076             15.417576      19.366932       0.378859       1.856019      16.266961      -0.503978      10.618835           0.000002
            4              P       4.353861       1.689859       0.143694       1.313884      72.259040 0.12393982E+04  0.37412910E+05                                13.666346                           10.852041       0.329654       1.882345                    0.999624      50.013190     156.691243       0.569446       0.356323      -1.119772       0.050288       0.020412      -0.140000       0.150152      -0.000682       0.029845       0.016725      -0.209964       0.203778      -0.143208       0.055131       0.088076             15.417567      19.366926       0.378858       1.856021      16.266954      -0.503973      10.618822           0.000004
            5              H       1.689520       2.719829       5.714818      -0.098041       2.678216 0.27886304E+02  0.36024971E+03                                 2.741749                            2.713591      -0.874274       2.281198                    0.995717       5.315995      15.096291       0.478811       0.990214      -0.784876       0.012888       0.041632      -0.115916       0.123838       0.008867      -0.010788       0.002969      -0.010191       0.020738      -0.018375       0.005670       0.012706              2.749147       2.449716       0.008530      -0.183333       2.581088      -0.399949       3.216637           0.000009
            6              H       3.991134       1.361694       1.448403      -0.098038       2.678189 0.27885949E+02  0.36024401E+03                                 2.741732                            2.713576      -0.874265       2.281204                    0.995717       5.315964      15.096185       0.478812       0.990215      -0.784876      -0.012887      -0.041631       0.115917       0.123839       0.008867      -0.010788       0.002969      -0.010190       0.020740      -0.018375       0.005669       0.012706              2.749130       2.449703       0.008530      -0.183331       2.581073      -0.399945       3.216616           0.000008
            7              C      -0.086234       4.850541       3.588057       0.525086      22.956852 0.25488398E+03  0.52664910E+04                                 7.185620                            5.535564       0.227450       2.126183                    0.999040      22.348639      61.099718       0.657529       0.450830      -1.038728       0.086757      -0.129326      -0.000925       0.155733       0.101165      -0.044937      -0.024439       0.121144      -0.289358      -0.106084      -0.069665       0.175749              8.000795       5.225868      -1.716572       1.439052       6.861306       0.477187      11.915210           0.000017
            8              C       5.766888      -0.769018       3.575164       0.525086      22.956848 0.25488395E+03  0.52664900E+04                                 7.185618                            5.535563       0.227452       2.126184                    0.999040      22.348634      61.099690       0.657529       0.450830      -1.038728      -0.086757       0.129326       0.000925       0.155733       0.101165      -0.044937      -0.024439       0.121144      -0.289358      -0.106084      -0.069665       0.175749              8.000792       5.225867      -1.716572       1.439051       6.861304       0.477187      11.915205           0.000018
            9              O       1.182681       6.423238       0.255727      -0.943225      55.459661 0.10081571E+04  0.28360232E+05                                11.597162                            9.867606      -0.231971       1.888288                    0.998305      34.792062      98.926658       0.601171       0.362182      -1.136494       0.067068      -0.001512       0.050941       0.084235      -0.030864       0.027457       0.009485       0.014650       0.112891      -0.057099       0.006941       0.050158             12.858370      13.277764      -3.821521      -1.118023      17.030967      -0.790647       8.266380           0.000027
           10              O       3.296866       5.079407       0.750706      -0.804716      44.917369 0.74781215E+03  0.19471462E+05                                10.058358                            8.485532       0.050059       2.035261                    0.996406      30.838607      83.639457       0.651483       0.361075      -1.140358      -0.060421      -0.014011       0.125284       0.139797      -0.007808       0.003912       0.013032      -0.036147      -0.035112      -0.020803      -0.008331       0.029134             11.187481      17.834168      -0.441717       4.151741       7.544200      -0.087360       8.184074           0.000013
           11              O       0.392982       1.184961       6.989871      -0.913493      63.514097 0.10517149E+04  0.29888915E+05                                12.737352                           10.121894      -0.360051       1.859256                    0.997907      34.340878      98.023682       0.589980       0.365306      -1.134479       0.027852      -0.007627       0.005417       0.029381       0.029963       0.019283      -0.000825       0.042792       0.118399      -0.057531       0.008421       0.049110             14.675893      14.573476       5.681572      -0.109571      20.958802       2.332647       8.495402           0.000013
           12              O      -0.002568       4.242947       2.494950      -0.602193      36.209995 0.54169123E+03  0.13013135E+05                                 8.559539                            7.151089       0.556042       2.208812                    0.999012      28.155249      73.366843       0.720198       0.354017      -1.145909       0.052804      -0.038199       0.096357       0.116327       0.090938      -0.028379       0.030176       0.095781       0.082733      -0.127189       0.036819       0.090370              9.393934       5.661308      -0.356471       0.021749       7.332691       3.253612      15.187802           0.000011
           13              O       5.272415      -0.411696       2.488503      -0.589896      38.661507 0.56368967E+03  0.13677229E+05                                 9.006975                            7.334151       0.399409       2.166013                    0.997912      28.018880      73.379415       0.705435       0.357842      -1.142819      -0.044389       0.058516       0.098263       0.122679       0.061011       0.020185      -0.042490       0.095288       0.048236      -0.103892       0.034516       0.069377             10.063767       7.025977      -1.331227       3.528014       7.076621      -2.332966      16.088702           0.000011
           14              O       4.497973      -2.341715       6.907494      -0.943224      55.459599 0.10081558E+04  0.28360186E+05                                11.597152                            9.867600      -0.231969       1.888289                    0.998305      34.792043      98.926578       0.601171       0.362182      -1.136494      -0.067068       0.001512      -0.050942       0.084235      -0.030864       0.027458       0.009485       0.014650       0.112892      -0.057099       0.006941       0.050159             12.858358      13.277753      -3.821516      -1.118020      17.030950      -0.790647       8.266372           0.000026
           15              O       2.383788      -0.997884       6.412515      -0.804716      44.917290 0.74781066E+03  0.19471414E+05                                10.058348                            8.485525       0.050057       2.035261                    0.996406      30.838575      83.639350       0.651483       0.361075      -1.140358       0.060421       0.014011      -0.125284       0.139797      -0.007808       0.003912       0.013032      -0.036147      -0.035112      -0.020803      -0.008331       0.029134             11.187468      17.834146      -0.441715       4.151734       7.544194      -0.087359       8.184063           0.000012
           16              O       5.287672       2.896562       0.173350      -0.913493      63.514030 0.10517138E+04  0.29888873E+05                                12.737343                           10.121888      -0.360051       1.859256                    0.997907      34.340862      98.023613       0.589980       0.365306      -1.134479      -0.027852       0.007627      -0.005418       0.029381       0.029963       0.019283      -0.000825       0.042792       0.118400      -0.057531       0.008421       0.049110             14.675880      14.573465       5.681564      -0.109569      20.958780       2.332647       8.495396           0.000014
           17              O       5.683222      -0.161424       4.668271      -0.602193      36.209948 0.54169045E+03  0.13013111E+05                                 8.559529                            7.151083       0.556044       2.208812                    0.999012      28.155238      73.366790       0.720199       0.354017      -1.145909      -0.052804       0.038199      -0.096357       0.116327       0.090938      -0.028379       0.030176       0.095783       0.082733      -0.127189       0.036819       0.090370              9.393922       5.661303      -0.356471       0.021748       7.332685       3.253609      15.187779           0.000010
           18              O       0.408239       4.493219       4.674718      -0.589896      38.661587 0.56369098E+03  0.13677270E+05                                 9.006990                            7.334162       0.399402       2.166011                    0.997912      28.018899      73.379506       0.705434       0.357842      -1.142819       0.044389      -0.058515      -0.098263       0.122679       0.061011       0.020185      -0.042490       0.095289       0.048237      -0.103893       0.034516       0.069377             10.063785       7.025987      -1.331230       3.528022       7.076633      -2.332972      16.088735           0.000012

******************************************************
Auxiliary information for the entire system
The total spin magnetic moment of the unit cell is   0.000293
The total net atomic charge of the unit cell is   0.000001
Accuracy of reproducing the electrostatic potential in the unit cell:
  The inner radius (bohr) =    5.0000
  The outer radius (bohr) =   12.0000
  Valid grid points have density less than (e/(bohr^3)) =    0.0001
  The number of valid grid points were=         2675
  The rms potential error without charges in kcal/mol is=      6.63378
  The rms potential error with partial charges in kcal/mol is=      2.53743
  The RRMSE value at monopole order=      0.38250
  The rms potential error with partial charges and cloud penetration in kcal/mol is=      2.51527
  The RRMSE value at monopole order with cloud penetration is=      0.37916
  The rms potential error with partial charges and atomic dipoles in kcal/mol is=      1.41180
  The RRMSE value at dipole order=      0.21282
  The rms potential error with partial charges, atomic dipoles and cloud penetration in kcal/mol is=      1.37793
  The RRMSE value at dipole order with cloud penetration=      0.20771

******************************************************
The electron densities and ab initio electrostatic potential were computed in VASP using the PBE functional and
projector augmented wave method. See the main text of the journal article for a description of computational details.
The atomic charges, dipoles, and quadrupoles were computed with the DDEC6 method as described in
(a) T. A. Manz and N. Gabaldon Limas, RSC Adv. 6 (2016) 47771-47801 DOI: 10.1039/c6ra04656h
(b) N. Gabaldon Limas and T. A. Manz, RSC Adv. 8 (2018) 2678-2707 DOI: 10.1039/c7ra11829e.
For each atom in the material, the electron cloud parameters were fit to the spherically averaged atom-in-material
electron density using radial positions for which this density was between 10^-4 and 10^-2 electrons per cubic bohr.
The polarizabilities, dispersion coefficients, and quantum Drude oscillator (QDO) parameters were fit using the MCLF method.
The magnetic structure of the system was optimized in VASP from the default ferromagnetic initial guess using spin polarization.
The atomic spin moments (ASMs) were computed on this optimized magnetic structure using the DDEC6 partition as inputs
to the method of T. A. Manz and D. S. Sholl, J. Chem. Theory Comput. 7 (2011) 4146-4164 DOI: 10.1021/ct200539n.
The RMSE and RRMSE were computed using a uniform grid with Ewald summation.
