# Supplementary material for: A collection of forcefield precursors for metal–organic frameworks
Source: RSC Adv. 2019 Nov 13;9(63):36492–507. doi: 10.1039/c9ra07327b (PMC9075174; doi:10.1039/c9ra07327b)
Supplement: RA-009-C9RA07327B-s4892 [file RA-009-C9RA07327B-s4892.xyz]

   18
jmolscript: load "" {1 1 1} spacegroup "x,y,z" unitcell [{      6.462800     0.000000     0.000000 }, {     -0.122930     6.850797     0.000000 }, {     -0.774681    -2.852303     7.103219 }]
Ho     5.513635     5.153005     0.484084     2.144256
Ho     0.051554    -1.154511     6.619135     2.144255
P      1.281537     2.328310     6.957248     1.328228
P      4.283652     1.670184     0.145971     1.328224
H      1.634227     2.659747     5.666948    -0.098271
H      3.930962     1.338747     1.436271    -0.098270
C     -0.125904     4.762803     3.555161     0.524558
C      5.691093    -0.764309     3.548058     0.524556
O      1.142329     6.351394     0.250744    -0.960355
O      3.264743     5.027632     0.749390    -0.811402
O      0.349361     1.119225     6.939135    -0.928482
O     -0.031982     4.177290     2.454162    -0.603399
O      5.226010    -0.397331     2.449900    -0.595133
O      4.422860    -2.352900     6.852475    -0.960354
O      2.300446    -1.029138     6.353829    -0.811400
O      5.215828     2.879269     0.164084    -0.928482
O      5.597171    -0.178796     4.649057    -0.603398
O      0.339179     4.395825     4.653319    -0.595133

The following XYZ coordinates are in angstroms. Other properties are in atomic units.
The sperically averaged electron density of each atom fit to a function of the form exp(a - br)
eigen_1, eigen_2 and eigen_3 are the three eigenvalues of traceless quadrupole moment tensor
  atom number  atomic symbol              X              Y              Z     net charge C6 coefficient C8 coefficient C10 coefficient fluctuating dipole atomic polarizability isotropic forcefield polarizability              a              b squared Pearson coefficient          <r^3>          <r^4>         wp_QDO          m_QDO          q_QDO       dipole_x       dipole_y       dipole_z         dipole            Qxy            Qxz            Qyz     Q(x^2-y^2)  Q(3z^2 - R^2)        eigen_1        eigen_2        eigen_3 static polarizability      alpha(xx)      alpha(xy)      alpha(xz)      alpha(yy)      alpha(yz)      alpha(zz) atomic spin moment
            1             Ho       5.513635       5.153005       0.484084       2.144256      96.318055 0.20509820E+04  0.62911480E+05                                13.663521                           12.046991       2.286808       2.517837                    0.999961      67.228703     148.280492       0.752509       0.265355      -1.345439      -0.019209      -0.019250      -0.031281       0.041450       0.010943      -0.028685      -0.021928      -0.035120       0.209742      -0.059819      -0.022187       0.082006             15.050176      17.063878       0.058392      -0.228031      16.588267       0.434297      11.498382           0.000003
            2             Ho       0.051554      -1.154511       6.619135       2.144255      96.318203 0.20509859E+04  0.62911633E+05                                13.663538                           12.047006       2.286808       2.517837                    0.999961      67.228718     148.280579       0.752508       0.265355      -1.345439       0.019209       0.019249       0.031281       0.041449       0.010943      -0.028685      -0.021928      -0.035119       0.209744      -0.059819      -0.022187       0.082006             15.050195      17.063900       0.058392      -0.228032      16.588290       0.434300      11.498396           0.000003
            3              P       1.281537       2.328310       6.957248       1.328228      71.276839 0.12164029E+04  0.36600704E+05                                13.578791                           10.774749       0.280330       1.869276                    0.999564      49.938765     156.953885       0.568756       0.357905      -1.116898      -0.051160      -0.020298       0.141106       0.151461       0.000751       0.030754       0.017786      -0.220387       0.219593      -0.151023       0.057687       0.093336             15.314151      19.184125       0.419160       1.866156      16.161342      -0.565649      10.596985           0.000034
            4              P       4.283652       1.670184       0.145971       1.328224      71.276940 0.12164051E+04  0.36600788E+05                                13.578802                           10.774758       0.280331       1.869276                    0.999564      49.938810     156.954043       0.568756       0.357905      -1.116898       0.051160       0.020298      -0.141107       0.151461       0.000751       0.030753       0.017784      -0.220387       0.219593      -0.151023       0.057688       0.093334             15.314163      19.184143       0.419161       1.866158      16.161357      -0.565646      10.596987           0.000034
            5              H       1.634227       2.659747       5.666948      -0.098271       2.643015 0.27447948E+02  0.35392134E+03                                 2.741755                            2.711972      -0.965836       2.249102                    0.995169       5.306178      15.157026       0.472734       1.004828      -0.780380       0.011118       0.043153      -0.115647       0.123936       0.009689      -0.011850       0.003704      -0.011851       0.023820      -0.020550       0.006576       0.013974              2.749378       2.447509       0.005832      -0.176082       2.586340      -0.407274       3.214287           0.000014
            6              H       3.930962       1.338747       1.436271      -0.098270       2.642999 0.27447743E+02  0.35391806E+03                                 2.741745                            2.711964      -0.965832       2.249105                    0.995169       5.306160      15.156964       0.472735       1.004829      -0.780379      -0.011118      -0.043154       0.115647       0.123936       0.009689      -0.011850       0.003703      -0.011850       0.023820      -0.020550       0.006575       0.013975              2.749369       2.447501       0.005832      -0.176081       2.586331      -0.407271       3.214274           0.000017
            7              C      -0.125904       4.762803       3.555161       0.524558      23.023336 0.25363966E+03  0.52367103E+04                                 7.204533                            5.525203       0.214787       2.123479                    0.998929      22.341372      61.145244       0.657286       0.451347      -1.037967       0.085819      -0.130974      -0.000838       0.156588       0.101152      -0.041174      -0.022796       0.129332      -0.307502      -0.110365      -0.068804       0.179170              8.042676       5.126861      -1.678092       1.353715       6.858161       0.420585      12.143007           0.000011
            8              C       5.691093      -0.764309       3.548058       0.524556      23.023355 0.25363992E+03  0.52367168E+04                                 7.204536                            5.525205       0.214787       2.123479                    0.998929      22.341383      61.145274       0.657286       0.451347      -1.037967      -0.085819       0.130973       0.000838       0.156588       0.101152      -0.041174      -0.022796       0.129333      -0.307502      -0.110365      -0.068805       0.179170              8.042680       5.126863      -1.678093       1.353716       6.858164       0.420585      12.143012           0.000010
            9              O       1.142329       6.351394       0.250744      -0.960355      57.130076 0.10414513E+04  0.29550998E+05                                11.852651                           10.056279      -0.257205       1.874370                    0.998542      35.275737     100.905905       0.592797       0.364139      -1.134379       0.069234       0.000072       0.050864       0.085910      -0.029124       0.031352       0.007457       0.024479       0.129013      -0.058941       0.000869       0.058072             13.161549      13.733690      -3.922444      -1.188245      17.286410      -0.849867       8.464547           0.000002
           10              O       3.264743       5.027632       0.749390      -0.811402      45.771725 0.76381737E+03  0.19996823E+05                                10.201173                            8.595538       0.123283       2.050424                    0.995833      30.991537      84.325403       0.644981       0.362734      -1.138878      -0.066048      -0.013645       0.127543       0.144277      -0.007142       0.003197       0.013545      -0.044233      -0.032231      -0.021561      -0.010939       0.032501             11.353209      18.086337      -0.405847       4.275380       7.685632      -0.057732       8.287659          -0.000005
           11              O       0.349361       1.119225       6.939135      -0.928482      65.648034 0.10878250E+04  0.31187000E+05                                13.040746                           10.319467      -0.384258       1.846297                    0.998151      34.785544      99.831561       0.581976       0.367102      -1.132731       0.025713      -0.008940       0.005665       0.027806       0.032763       0.018436      -0.002363       0.050326       0.130608      -0.064086       0.012210       0.051876             15.054435      14.982710       5.891869      -0.136571      21.456270       2.419690       8.724325          -0.000002
           12              O      -0.031982       4.177290       2.454162      -0.603399      37.061761 0.55215554E+03  0.13334214E+05                                 8.719173                            7.242958       0.515903       2.194735                    0.998928      28.271494      73.973360       0.711866       0.356288      -1.143555       0.052554      -0.040470       0.099521       0.119600       0.092615      -0.027158       0.028384       0.107047       0.080966      -0.129775       0.034875       0.094900              9.601472       5.743478      -0.376917      -0.039219       7.383112       3.265215      15.677827          -0.000001
           13              O       5.226010      -0.397331       2.449900      -0.595133      39.610816 0.57630139E+03  0.14060384E+05                                 9.167221                            7.426273       0.375664       2.156447                    0.998039      28.159563      73.943820       0.699576       0.358859      -1.142043      -0.046678       0.060117       0.099200       0.125034       0.059588       0.020901      -0.041814       0.099116       0.045627      -0.103505       0.033573       0.069933             10.276333       7.013411      -1.350388       3.486041       7.263716      -2.514031      16.551873          -0.000002
           14              O       4.422860      -2.352900       6.852475      -0.960354      57.130059 0.10414509E+04  0.29550986E+05                                11.852650                           10.056278      -0.257207       1.874369                    0.998542      35.275728     100.905883       0.592797       0.364139      -1.134379      -0.069234      -0.000071      -0.050865       0.085910      -0.029125       0.031351       0.007457       0.024478       0.129014      -0.058941       0.000870       0.058072             13.161547      13.733688      -3.922442      -1.188244      17.286409      -0.849867       8.464545          -0.000001
           15              O       2.300446      -1.029138       6.353829      -0.811400      45.771640 0.76381569E+03  0.19996767E+05                                10.201159                            8.595528       0.123284       2.050425                    0.995833      30.991510      84.325297       0.644981       0.362734      -1.138878       0.066048       0.013646      -0.127543       0.144277      -0.007142       0.003197       0.013545      -0.044232      -0.032231      -0.021560      -0.010940       0.032500             11.353193      18.086310      -0.405845       4.275371       7.685623      -0.057731       8.287647          -0.000005
           16              O       5.215828       2.879269       0.164084      -0.928482      65.648080 0.10878260E+04  0.31187036E+05                                13.040752                           10.319471      -0.384261       1.846296                    0.998151      34.785560      99.831625       0.581975       0.367102      -1.132731      -0.025714       0.008940      -0.005666       0.027807       0.032763       0.018436      -0.002363       0.050326       0.130606      -0.064086       0.012209       0.051876             15.054442      14.982716       5.891869      -0.136570      21.456279       2.419694       8.724329          -0.000004
           17              O       5.597171      -0.178796       4.649057      -0.603398      37.061717 0.55215477E+03  0.13334191E+05                                 8.719165                            7.242952       0.515904       2.194735                    0.998928      28.271482      73.973308       0.711867       0.356288      -1.143555      -0.052553       0.040469      -0.099521       0.119599       0.092616      -0.027158       0.028384       0.107048       0.080967      -0.129775       0.034875       0.094900              9.601462       5.743473      -0.376917      -0.039220       7.383106       3.265212      15.677808          -0.000000
           18              O       0.339179       4.395825       4.653319      -0.595133      39.610873 0.57630237E+03  0.14060414E+05                                 9.167231                            7.426280       0.375663       2.156447                    0.998039      28.159581      73.943891       0.699576       0.358859      -1.142043       0.046677      -0.060118      -0.099200       0.125034       0.059589       0.020901      -0.041814       0.099116       0.045628      -0.103506       0.033573       0.069933             10.276345       7.013418      -1.350391       3.486045       7.263724      -2.514034      16.551893          -0.000001

******************************************************
Auxiliary information for the entire system
The total spin magnetic moment of the unit cell is   0.000108
The total net atomic charge of the unit cell is   -0.000002
Accuracy of reproducing the electrostatic potential in the unit cell:
  The inner radius (bohr) =    5.0000
  The outer radius (bohr) =   12.0000
  Valid grid points have density less than (e/(bohr^3)) =    0.0001
  The number of valid grid points were=         1873
  The rms potential error without charges in kcal/mol is=      6.19167
  The rms potential error with partial charges in kcal/mol is=      2.67293
  The RRMSE value at monopole order=      0.43170
  The rms potential error with partial charges and cloud penetration in kcal/mol is=      2.64811
  The RRMSE value at monopole order with cloud penetration is=      0.42769
  The rms potential error with partial charges and atomic dipoles in kcal/mol is=      1.51279
  The RRMSE value at dipole order=      0.24433
  The rms potential error with partial charges, atomic dipoles and cloud penetration in kcal/mol is=      1.47816
  The RRMSE value at dipole order with cloud penetration=      0.23873

******************************************************
The electron densities and ab initio electrostatic potential were computed in VASP using the PBE functional and
projector augmented wave method. See the main text of the journal article for a description of computational details.
The atomic charges, dipoles, and quadrupoles were computed with the DDEC6 method as described in
(a) T. A. Manz and N. Gabaldon Limas, RSC Adv. 6 (2016) 47771-47801 DOI: 10.1039/c6ra04656h
(b) N. Gabaldon Limas and T. A. Manz, RSC Adv. 8 (2018) 2678-2707 DOI: 10.1039/c7ra11829e.
For each atom in the material, the electron cloud parameters were fit to the spherically averaged atom-in-material
electron density using radial positions for which this density was between 10^-4 and 10^-2 electrons per cubic bohr.
The polarizabilities, dispersion coefficients, and quantum Drude oscillator (QDO) parameters were fit using the MCLF method.
The magnetic structure of the system was optimized in VASP from the default ferromagnetic initial guess using spin polarization.
The atomic spin moments (ASMs) were computed on this optimized magnetic structure using the DDEC6 partition as inputs
to the method of T. A. Manz and D. S. Sholl, J. Chem. Theory Comput. 7 (2011) 4146-4164 DOI: 10.1021/ct200539n.
The RMSE and RRMSE were computed using a uniform grid with Ewald summation.
