# Supplementary material for: A collection of forcefield precursors for metal–organic frameworks
Source: RSC Adv. 2019 Nov 13;9(63):36492–507. doi: 10.1039/c9ra07327b (PMC9075174; doi:10.1039/c9ra07327b)
Supplement: RA-009-C9RA07327B-s4893 [file RA-009-C9RA07327B-s4893.xyz]

   18
jmolscript: load "" {1 1 1} spacegroup "x,y,z" unitcell [{      6.440000     0.000000     0.000000 }, {     -0.130692     6.831350     0.000000 }, {     -0.769846    -2.847216     7.085317 }]
Er     5.490927     5.139032     0.484636     2.144288
Er     0.048535    -1.154898     6.600681     2.144289
P      1.274949     2.319123     6.937942     1.333491
P      4.264513     1.665011     0.147375     1.333494
H      1.624234     2.649796     5.652666    -0.098861
H      3.915228     1.334338     1.432651    -0.098861
C     -0.141523     4.741742     3.547618     0.534472
C      5.680985    -0.757608     3.537699     0.534471
O      1.123920     6.331437     0.252946    -0.962833
O      3.253974     5.022607     0.747501    -0.812976
O      0.342624     1.112880     6.918812    -0.928283
O     -0.037301     4.154031     2.455062    -0.610771
O      5.219543    -0.408742     2.453645    -0.598528
O      4.415542    -2.347303     6.832371    -0.962834
O      2.285488    -1.038473     6.337816    -0.812979
O      5.196838     2.871254     0.166505    -0.928281
O      5.576763    -0.169897     4.630255    -0.610771
O      0.319919     4.392876     4.631672    -0.598528

The following XYZ coordinates are in angstroms. Other properties are in atomic units.
The sperically averaged electron density of each atom fit to a function of the form exp(a - br)
eigen_1, eigen_2 and eigen_3 are the three eigenvalues of traceless quadrupole moment tensor
  atom number  atomic symbol              X              Y              Z     net charge C6 coefficient C8 coefficient C10 coefficient fluctuating dipole atomic polarizability isotropic forcefield polarizability              a              b squared Pearson coefficient          <r^3>          <r^4>         wp_QDO          m_QDO          q_QDO       dipole_x       dipole_y       dipole_z         dipole            Qxy            Qxz            Qyz     Q(x^2-y^2)  Q(3z^2 - R^2)        eigen_1        eigen_2        eigen_3 static polarizability      alpha(xx)      alpha(xy)      alpha(xz)      alpha(yy)      alpha(yz)      alpha(zz) atomic spin moment
            1             Er       5.490927       5.139032       0.484636       2.144288      92.151476 0.19330065E+04  0.58392146E+05                                13.298133                           11.723678       2.256709       2.520884                    0.999965      65.443242     143.010843       0.760430       0.266640      -1.344479      -0.017834      -0.018320      -0.035585       0.043818       0.010011      -0.028143      -0.018475      -0.035279       0.213817      -0.060225      -0.021213       0.081438             14.648025      16.644558       0.076886      -0.248373      16.081468       0.414104      11.218048          -0.000004
            2             Er       0.048535      -1.154898       6.600681       2.144289      92.151310 0.19330025E+04  0.58391991E+05                                13.298112                           11.723661       2.256712       2.520885                    0.999965      65.443252     143.010799       0.760431       0.266640      -1.344479       0.017835       0.018319       0.035585       0.043818       0.010010      -0.028143      -0.018477      -0.035276       0.213816      -0.060223      -0.021215       0.081438             14.647999      16.644523       0.076885      -0.248369      16.081441       0.414096      11.218032          -0.000003
            3              P       1.274949       2.319123       6.937942       1.333491      70.928133 0.12075655E+04  0.36274451E+05                                13.544133                           10.742764       0.275995       1.869056                    0.999558      49.800283     156.470776       0.568936       0.358387      -1.116343      -0.049496      -0.018828       0.140532       0.150178      -0.000920       0.030484       0.018349      -0.219908       0.227298      -0.151969       0.057513       0.094455             15.278697      19.229093       0.491280       1.866555      16.038450      -0.518826      10.568548          -0.000014
            4              P       4.264513       1.665011       0.147375       1.333494      70.928031 0.12075635E+04  0.36274381E+05                                13.544125                           10.742758       0.275987       1.869054                    0.999558      49.800254     156.470724       0.568936       0.358388      -1.116343       0.049495       0.018827      -0.140532       0.150178      -0.000920       0.030486       0.018349      -0.219911       0.227292      -0.151970       0.057514       0.094456             15.278687      19.229062       0.491281       1.866544      16.038438      -0.518837      10.568560          -0.000016
            5              H       1.624234       2.649796       5.652666      -0.098861       2.612871 0.27052628E+02  0.34767768E+03                                 2.725174                            2.696118      -0.911756       2.274341                    0.995346       5.281428      15.078020       0.472976       1.007627      -0.779576       0.011016       0.042394      -0.115370       0.123406       0.009992      -0.011927       0.003496      -0.011517       0.025018      -0.020766       0.006357       0.014409              2.732245       2.432929       0.009468      -0.175670       2.568934      -0.402402       3.194872           0.000036
            6              H       3.915228       1.334338       1.432651      -0.098861       2.612915 0.27053234E+02  0.34768757E+03                                 2.725209                            2.696151      -0.911786       2.274327                    0.995346       5.281477      15.078227       0.472972       1.007629      -0.779575      -0.011015      -0.042394       0.115370       0.123405       0.009993      -0.011925       0.003497      -0.011517       0.025017      -0.020766       0.006358       0.014408              2.732280       2.432958       0.009468      -0.175674       2.568967      -0.402411       3.194917           0.000034
            7              C      -0.141523       4.741742       3.547618       0.534472      22.391729 0.24384222E+03  0.49893777E+04                                 7.081975                            5.425895       0.190728       2.119008                    0.998921      22.107771      60.403864       0.661155       0.452757      -1.036267       0.083563      -0.134147       0.001321       0.158050       0.100253      -0.040880      -0.023924       0.133513      -0.304385      -0.109523      -0.069637       0.179160              7.901353       5.020686      -1.636381       1.321050       6.765460       0.444038      11.917912           0.000010
            8              C       5.680985      -0.757608       3.537699       0.534471      22.391767 0.24384266E+03  0.49893898E+04                                 7.081987                            5.425903       0.190723       2.119006                    0.998921      22.107803      60.404009       0.661154       0.452757      -1.036267      -0.083562       0.134146      -0.001321       0.158049       0.100254      -0.040880      -0.023925       0.133512      -0.304385      -0.109523      -0.069637       0.179161              7.901367       5.020693      -1.636383       1.321052       6.765470       0.444039      11.917938           0.000016
            9              O       1.123920       6.331437       0.252946      -0.962833      57.160887 0.10416969E+04  0.29554728E+05                                11.849340                           10.051026      -0.246365       1.877522                    0.998653      35.271301     100.832158       0.593622       0.363673      -1.134933       0.068867      -0.000010       0.052807       0.086782      -0.030533       0.031495       0.009177       0.026921       0.128354      -0.061105       0.002946       0.058159             13.160969      13.826057      -3.909708      -1.215471      17.204778      -0.838295       8.452073           0.000001
           10              O       3.253974       5.022607       0.747501      -0.812976      45.854834 0.76291047E+03  0.19964188E+05                                10.207245                            8.586058       0.127329       2.051871                    0.995939      30.970375      84.208265       0.645926       0.362364      -1.139337      -0.066418      -0.011627       0.129824       0.146290      -0.006439       0.002897       0.013715      -0.047249      -0.026573      -0.022260      -0.010854       0.033114             11.371867      18.148367      -0.362808       4.299237       7.674085      -0.040908       8.293149          -0.000003
           11              O       0.342624       1.112880       6.918812      -0.928283      65.655156 0.10855084E+04  0.31103182E+05                                13.037486                           10.306687      -0.384829       1.846333                    0.998085      34.756090      99.710516       0.582503       0.366975      -1.132859       0.023800      -0.007698       0.004533       0.025422       0.033584       0.019330      -0.003541       0.052982       0.132208      -0.066068       0.013067       0.053001             15.055815      14.987931       5.909518      -0.133641      21.449742       2.432847       8.729771           0.000007
           12              O      -0.037301       4.154031       2.455062      -0.610771      37.201971 0.55285966E+03  0.13355068E+05                                 8.733787                            7.243326       0.534519       2.199206                    0.998989      28.334394      74.141282       0.712496       0.355871      -1.143925       0.053437      -0.040802       0.100602       0.121001       0.092159      -0.028280       0.030576       0.106614       0.077348      -0.129974       0.035017       0.094957              9.621770       5.730583      -0.385559      -0.064787       7.428231       3.320839      15.706496          -0.000005
           13              O       5.219543      -0.408742       2.453645      -0.598528      39.479948 0.56902740E+03  0.13847777E+05                                 9.150405                            7.387641       0.369398       2.155032                    0.997987      28.122276      73.907046       0.699761       0.359675      -1.140663      -0.048201       0.059425       0.100417       0.126246       0.064084       0.014900      -0.038507       0.104072       0.028064      -0.102403       0.024366       0.078037             10.263777       6.982670      -1.322125       3.497238       7.189587      -2.426422      16.619072           0.000002
           14              O       4.415542      -2.347303       6.832371      -0.962834      57.160848 0.10416961E+04  0.29554699E+05                                11.849331                           10.051018      -0.246356       1.877524                    0.998653      35.271303     100.832129       0.593622       0.363672      -1.134934      -0.068867       0.000011      -0.052807       0.086783      -0.030532       0.031497       0.009176       0.026921       0.128359      -0.061105       0.002943       0.058162             13.160958      13.826041      -3.909705      -1.215475      17.204760      -0.838291       8.452073           0.000001
           15              O       2.285488      -1.038473       6.337816      -0.812979      45.854729 0.76290854E+03  0.19964124E+05                                10.207228                            8.586046       0.127336       2.051873                    0.995939      30.970343      84.208133       0.645926       0.362364      -1.139337       0.066418       0.011628      -0.129826       0.146292      -0.006440       0.002898       0.013715      -0.047252      -0.026569      -0.022262      -0.010853       0.033114             11.371846      18.148323      -0.362810       4.299231       7.674072      -0.040911       8.293143           0.000003
           16              O       5.196838       2.871254       0.166505      -0.928281      65.655103 0.10855074E+04  0.31103145E+05                                13.037480                           10.306683      -0.384832       1.846332                    0.998085      34.756069      99.710447       0.582503       0.366975      -1.132859      -0.023801       0.007698      -0.004532       0.025422       0.033583       0.019330      -0.003541       0.052982       0.132208      -0.066067       0.013066       0.053001             15.055808      14.987921       5.909517      -0.133648      21.449738       2.432836       8.729766           0.000004
           17              O       5.576763      -0.169897       4.630255      -0.610771      37.202028 0.55286033E+03  0.13355089E+05                                 8.733800                            7.243333       0.534510       2.199203                    0.998989      28.334397      74.141324       0.712495       0.355871      -1.143925      -0.053436       0.040803      -0.100602       0.121000       0.092160      -0.028280       0.030575       0.106613       0.077348      -0.129974       0.035017       0.094958              9.621788       5.730590      -0.385558      -0.064785       7.428237       3.320844      15.706537          -0.000004
           18              O       0.319919       4.392876       4.631672      -0.598528      39.479676 0.56902278E+03  0.13847634E+05                                 9.150358                            7.387608       0.369410       2.155037                    0.997987      28.122188      73.906694       0.699763       0.359674      -1.140663       0.048202      -0.059424      -0.100417       0.126247       0.064083       0.014900      -0.038507       0.104076       0.028059      -0.102403       0.024364       0.078038             10.263721       6.982638      -1.322116       3.497216       7.189551      -2.426408      16.618975           0.000006

******************************************************
Auxiliary information for the entire system
The total spin magnetic moment of the unit cell is   0.000073
The total net atomic charge of the unit cell is   -0.000001
Accuracy of reproducing the electrostatic potential in the unit cell:
  The inner radius (bohr) =    5.0000
  The outer radius (bohr) =   12.0000
  Valid grid points have density less than (e/(bohr^3)) =    0.0001
  The number of valid grid points were=         1759
  The rms potential error without charges in kcal/mol is=      6.10876
  The rms potential error with partial charges in kcal/mol is=      2.69751
  The RRMSE value at monopole order=      0.44158
  The rms potential error with partial charges and cloud penetration in kcal/mol is=      2.67141
  The RRMSE value at monopole order with cloud penetration is=      0.43731
  The rms potential error with partial charges and atomic dipoles in kcal/mol is=      1.53492
  The RRMSE value at dipole order=      0.25126
  The rms potential error with partial charges, atomic dipoles and cloud penetration in kcal/mol is=      1.49817
  The RRMSE value at dipole order with cloud penetration=      0.24525

******************************************************
The electron densities and ab initio electrostatic potential were computed in VASP using the PBE functional and
projector augmented wave method. See the main text of the journal article for a description of computational details.
The atomic charges, dipoles, and quadrupoles were computed with the DDEC6 method as described in
(a) T. A. Manz and N. Gabaldon Limas, RSC Adv. 6 (2016) 47771-47801 DOI: 10.1039/c6ra04656h
(b) N. Gabaldon Limas and T. A. Manz, RSC Adv. 8 (2018) 2678-2707 DOI: 10.1039/c7ra11829e.
For each atom in the material, the electron cloud parameters were fit to the spherically averaged atom-in-material
electron density using radial positions for which this density was between 10^-4 and 10^-2 electrons per cubic bohr.
The polarizabilities, dispersion coefficients, and quantum Drude oscillator (QDO) parameters were fit using the MCLF method.
The magnetic structure of the system was optimized in VASP from the default ferromagnetic initial guess using spin polarization.
The atomic spin moments (ASMs) were computed on this optimized magnetic structure using the DDEC6 partition as inputs
to the method of T. A. Manz and D. S. Sholl, J. Chem. Theory Comput. 7 (2011) 4146-4164 DOI: 10.1021/ct200539n.
The RMSE and RRMSE were computed using a uniform grid with Ewald summation.
