# Supplementary material for: A collection of forcefield precursors for metal–organic frameworks
Source: RSC Adv. 2019 Nov 13;9(63):36492–507. doi: 10.1039/c9ra07327b (PMC9075174; doi:10.1039/c9ra07327b)
Supplement: RA-009-C9RA07327B-s4894 [file RA-009-C9RA07327B-s4894.xyz]

   18
jmolscript: load "" {1 1 1} spacegroup "x,y,z" unitcell [{      6.407500     0.000000     0.000000 }, {     -0.142988     6.803498     0.000000 }, {     -0.782285    -2.857653     7.068909 }]
Yb     5.457224     5.120637     0.485069     1.367739
Yb     0.025003    -1.174792     6.583840     1.367738
P      1.248562     2.286435     6.922583     1.206564
P      4.233665     1.659410     0.146326     1.206292
H      1.593681     2.621404     5.639576    -0.094579
H      3.888546     1.324441     1.429333    -0.094629
C     -0.154612     4.705139     3.537989     0.516423
C      5.636839    -0.759294     3.530920     0.516425
O      1.099313     6.308700     0.249532    -0.753664
O      3.239341     5.001531     0.754959    -0.663729
O      0.319138     1.074814     6.897135    -0.717870
O     -0.061292     4.145702     2.439480    -0.432537
O      5.192915    -0.383604     2.436653    -0.428581
O      4.382914    -2.362855     6.819377    -0.753349
O      2.242886    -1.055686     6.313950    -0.663452
O      5.163089     2.871031     0.171774    -0.717659
O      5.543519    -0.199857     4.629429    -0.432556
O      0.289312     4.329449     4.632256    -0.428577

The following XYZ coordinates are in angstroms. Other properties are in atomic units.
The sperically averaged electron density of each atom fit to a function of the form exp(a - br)
eigen_1, eigen_2 and eigen_3 are the three eigenvalues of traceless quadrupole moment tensor
  atom number  atomic symbol              X              Y              Z     net charge C6 coefficient C8 coefficient C10 coefficient fluctuating dipole atomic polarizability isotropic forcefield polarizability              a              b squared Pearson coefficient          <r^3>          <r^4>         wp_QDO          m_QDO          q_QDO       dipole_x       dipole_y       dipole_z         dipole            Qxy            Qxz            Qyz     Q(x^2-y^2)  Q(3z^2 - R^2)        eigen_1        eigen_2        eigen_3 static polarizability      alpha(xx)      alpha(xy)      alpha(xz)      alpha(yy)      alpha(yz)      alpha(zz) atomic spin moment
            1             Yb       5.457224       5.120637       0.485069       1.367739     170.574841 0.41712670E+04  0.15580182E+06                                22.066630                           19.024521       0.145636       1.816213                    0.999277      78.060026     202.469846       0.503977       0.325380      -1.253900      -0.020559      -0.017367      -0.060256       0.065993       0.010236      -0.017792      -0.007339      -0.016646       0.453944      -0.089565      -0.063385       0.152950             24.628501      28.450243       0.167926      -0.629283      27.739191       0.664605      17.696070          -0.018563
            2             Yb       0.025003      -1.174792       6.583840       1.367738     170.570900 0.41711224E+04  0.15579501E+06                                22.066320                           19.024216       0.145446       1.816171                    0.999277      78.058457     202.464643       0.503980       0.325381      -1.253900       0.020470       0.017352       0.060277       0.065980       0.010195      -0.017985      -0.007345      -0.016820       0.453760      -0.089583      -0.063336       0.152919             24.628181      28.449158       0.167858      -0.629132      27.739552       0.664473      17.695834          -0.018512
            3              P       1.248562       2.286435       6.922583       1.206564      75.529575 0.13145876E+04  0.40029368E+05                                13.842607                           11.016625       0.556714       1.944129                    0.999815      50.409695     155.531435       0.581003       0.346209      -1.134676      -0.026734      -0.015181       0.096741       0.101509      -0.010118       0.015130       0.006604      -0.122743       0.058888      -0.074609       0.021322       0.053287             15.645221      20.066225       0.437677       1.912845      16.307449      -0.503507      10.561988           0.008405
            4              P       4.233665       1.659410       0.146326       1.206292      75.520886 0.13144328E+04  0.40023485E+05                                13.841809                           11.016065       0.555993       1.943993                    0.999814      50.404872     155.514395       0.581010       0.346215      -1.134671       0.026683       0.015167      -0.096688       0.101442      -0.010149       0.015260       0.006656      -0.122750       0.058539      -0.074608       0.021246       0.053362             15.644293      20.064900       0.437688       1.912684      16.306342      -0.503584      10.561638           0.008631
            5              H       1.593681       2.621404       5.639576      -0.094579       2.553705 0.26230622E+02  0.33344695E+03                                 2.644650                            2.622888      -0.909733       2.268737                    0.996696       5.204447      14.622556       0.489898       0.983518      -0.786840       0.011937       0.038738      -0.100379       0.108255       0.005588      -0.009442       0.000912      -0.001338       0.019809      -0.012409      -0.000029       0.012439              2.649017       2.368104       0.003502      -0.157498       2.504532      -0.377370       3.074416          -0.006331
            6              H       3.888546       1.324441       1.429333      -0.094629       2.554185 0.26236819E+02  0.33354359E+03                                 2.644898                            2.623125      -0.909883       2.268618                    0.996696       5.205031      14.624324       0.489899       0.983463      -0.786856      -0.011927      -0.038730       0.100374       0.108246       0.005585      -0.009452       0.000905      -0.001331       0.019886      -0.012416      -0.000048       0.012464              2.649269       2.368305       0.003504      -0.157524       2.504758      -0.377436       3.074744          -0.006297
            7              C      -0.154612       4.705139       3.537989       0.516423      22.562007 0.24809408E+03  0.50777112E+04                                 7.076070                            5.453906       0.438962       2.207002                    0.999612      21.817974      58.834664       0.665617       0.449604      -1.042301       0.051058      -0.078237       0.001781       0.093440       0.075917      -0.031369      -0.017812       0.096729      -0.268325      -0.095108      -0.045288       0.140396              7.882486       4.908744      -1.541556       1.297755       6.587505       0.362284      12.151210          -0.083601
            8              C       5.636839      -0.759294       3.530920       0.516425      22.562028 0.24809376E+03  0.50777066E+04                                 7.076085                            5.453908       0.438994       2.207015                    0.999612      21.818013      58.834914       0.665615       0.449605      -1.042300      -0.051061       0.078239      -0.001776       0.093443       0.075912      -0.031369      -0.017812       0.096729      -0.268331      -0.095110      -0.045283       0.140392              7.882510       4.908754      -1.541553       1.297765       6.587509       0.362286      12.151266          -0.083593
            9              O       1.099313       6.308700       0.249532      -0.753664      46.002721 0.79689224E+03  0.21117824E+05                                10.264844                            8.785579      -0.102456       1.974290                    0.996475      31.070756      85.489530       0.636332       0.363222      -1.136725       0.012824       0.018541       0.019880       0.030058      -0.011216       0.035795       0.037005       0.031497      -0.033514      -0.061649       0.014465       0.047184             11.348496      11.999208      -3.177648      -1.047313      14.675018      -0.742278       7.371261          -0.172940
           10              O       3.239341       5.001531       0.754959      -0.663729      40.642021 0.65895200E+03  0.16634233E+05                                 9.457981                            7.999997       0.103322       2.069919                    0.996258      29.023867      77.669424       0.666193       0.364214      -1.137165      -0.015268      -0.008961       0.072197       0.074336      -0.006728       0.018128       0.018488      -0.064702      -0.086302      -0.046138      -0.004974       0.051112             10.507526      16.736104      -0.304062       3.825255       7.097488      -0.035307       7.688987          -0.181814
           11              O       0.319138       1.074814       6.897135      -0.717870      51.723337 0.81977481E+03  0.21842264E+05                                11.086073                            8.907003      -0.146979       1.969958                    0.996490      30.475618      83.625317       0.633437       0.362911      -1.138856      -0.014424      -0.017784       0.008616       0.024465       0.000501       0.021936      -0.020727       0.047828      -0.050831      -0.040749      -0.000907       0.041656             12.691471      12.554217       4.645454      -0.152812      18.044334       2.003331       7.475863          -0.180728
           12              O      -0.061292       4.145702       2.439480      -0.432537      30.054415 0.42448792E+03  0.95849275E+04                                 7.571931                            6.336995       0.630506       2.289258                    0.998995      25.199653      63.454250       0.764627       0.354758      -1.146457       0.036521      -0.040412       0.046329       0.071507       0.031593      -0.016258       0.029045       0.038305       0.034510      -0.058520       0.027324       0.031195              8.300639       5.020642      -0.317290      -0.023121       6.368693       2.682619      13.512582          -0.173373
           13              O       5.192915      -0.383604       2.436653      -0.428581      32.676216 0.45544934E+03  0.10465283E+05                                 8.065125                            6.598442       0.467093       2.238113                    0.997878      25.348102      64.360793       0.743569       0.358487      -1.143613      -0.033211       0.045646       0.047112       0.073526       0.020078       0.016244      -0.028958       0.034707       0.011339      -0.049154       0.022265       0.026889              8.985722       6.110046      -1.130974       2.871158       6.437554      -2.167289      14.409566          -0.184120
           14              O       4.382914      -2.362855       6.819377      -0.753349      45.987334 0.79657324E+03  0.21107697E+05                                10.264070                            8.785011      -0.102883       1.974234                    0.996480      31.061665      85.466949       0.636210       0.363321      -1.136625      -0.012912      -0.018564      -0.019863       0.030097      -0.010825       0.036345       0.037396       0.031902      -0.033787      -0.062162       0.014110       0.048052             11.347591      11.998334      -3.177397      -1.047257      14.673634      -0.742156       7.370806          -0.175047
           15              O       2.242886      -1.055686       6.313950      -0.663452      40.631867 0.65875731E+03  0.16628510E+05                                 9.458062                            8.000098       0.102468       2.069713                    0.996262      29.015677      77.652038       0.666012       0.364331      -1.137045       0.015323       0.008939      -0.072053       0.074205      -0.006785       0.018233       0.018708      -0.066082      -0.087704      -0.046724      -0.005340       0.052064             10.507616      16.736164      -0.304076       3.825314       7.097573      -0.035325       7.689110          -0.184083
           16              O       5.163089       2.871031       0.171774      -0.717659      51.710051 0.81952614E+03  0.21834402E+05                                11.085508                            8.906634      -0.147395       1.969863                    0.996495      30.469638      83.611801       0.633333       0.362991      -1.138771       0.014422       0.017758      -0.008582       0.024434       0.000089       0.022221      -0.020935       0.048092      -0.051855      -0.041086      -0.001097       0.042183             12.690781      12.553658       4.645236      -0.152841      18.043157       2.003115       7.475527          -0.182418
           17              O       5.543519      -0.199857       4.629429      -0.432556      30.055668 0.42450768E+03  0.95854886E+04                                 7.572131                            6.337137       0.630379       2.289200                    0.998995      25.200237      63.456172       0.764620       0.354758      -1.146458      -0.036525       0.040416      -0.046344       0.071522       0.031587      -0.016245       0.029049       0.038316       0.034470      -0.058512       0.027312       0.031200              8.300878       5.020757      -0.317294      -0.023093       6.368840       2.682699      13.513036          -0.173253
           18              O       0.289312       4.329449       4.632256      -0.428577      32.675251 0.45543371E+03  0.10464824E+05                                 8.064932                            6.598303       0.467100       2.238123                    0.997877      25.347835      64.359609       0.743582       0.358485      -1.143616       0.033218      -0.045639      -0.047111       0.073524       0.020087       0.016275      -0.028965       0.034716       0.011348      -0.049179       0.022257       0.026922              8.985489       6.109902      -1.130936       2.871069       6.437415      -2.167239      14.409151          -0.184107

******************************************************
Auxiliary information for the entire system
The total spin magnetic moment of the unit cell is   -1.991746
The total net atomic charge of the unit cell is   -0.000001
Accuracy of reproducing the electrostatic potential in the unit cell:
  The inner radius (bohr) =    5.0000
  The outer radius (bohr) =   12.0000
  Valid grid points have density less than (e/(bohr^3)) =    0.0001
  The number of valid grid points were=         1731
  The rms potential error without charges in kcal/mol is=      4.38703
  The rms potential error with partial charges in kcal/mol is=      0.72598
  The RRMSE value at monopole order=      0.16548
  The rms potential error with partial charges and cloud penetration in kcal/mol is=      0.71936
  The RRMSE value at monopole order with cloud penetration is=      0.16397
  The rms potential error with partial charges and atomic dipoles in kcal/mol is=      0.65689
  The RRMSE value at dipole order=      0.14974
  The rms potential error with partial charges, atomic dipoles and cloud penetration in kcal/mol is=      0.62949
  The RRMSE value at dipole order with cloud penetration=      0.14349

******************************************************
The electron densities and ab initio electrostatic potential were computed in VASP using the PBE functional and
projector augmented wave method. See the main text of the journal article for a description of computational details.
The atomic charges, dipoles, and quadrupoles were computed with the DDEC6 method as described in
(a) T. A. Manz and N. Gabaldon Limas, RSC Adv. 6 (2016) 47771-47801 DOI: 10.1039/c6ra04656h
(b) N. Gabaldon Limas and T. A. Manz, RSC Adv. 8 (2018) 2678-2707 DOI: 10.1039/c7ra11829e.
For each atom in the material, the electron cloud parameters were fit to the spherically averaged atom-in-material
electron density using radial positions for which this density was between 10^-4 and 10^-2 electrons per cubic bohr.
The polarizabilities, dispersion coefficients, and quantum Drude oscillator (QDO) parameters were fit using the MCLF method.
The magnetic structure of the system was optimized in VASP from the default ferromagnetic initial guess using spin polarization.
The atomic spin moments (ASMs) were computed on this optimized magnetic structure using the DDEC6 partition as inputs
to the method of T. A. Manz and D. S. Sholl, J. Chem. Theory Comput. 7 (2011) 4146-4164 DOI: 10.1021/ct200539n.
The RMSE and RRMSE were computed using a uniform grid with Ewald summation.
