# Supplementary material for: A collection of forcefield precursors for metal–organic frameworks
Source: RSC Adv. 2019 Nov 13;9(63):36492–507. doi: 10.1039/c9ra07327b (PMC9075174; doi:10.1039/c9ra07327b)
Supplement: RA-009-C9RA07327B-s4895 [file RA-009-C9RA07327B-s4895.xyz]

  102
jmolscript: load "" {1 1 1} spacegroup "x,y,z" unitcell [{     14.896600     0.000000     0.000000 }, {      3.034766    14.584200     0.000000 }, {      3.034766     2.468280    14.373812 }]
Cu    11.504656    14.598724     6.986823     0.794086
Cu    11.504300     9.357208    13.205652     0.794070
Cu    16.636322     8.288944     6.987254     0.794035
Cu     9.461476     2.453756     7.386989     0.794090
Cu     9.461832     7.695272     1.168160     0.794073
Cu     4.329810     8.763536     7.386558     0.794030
H     15.262569    12.338456     6.872120     0.135514
H      7.353257    15.530426     7.234340     0.129620
H     16.595363     4.013241     7.403951     0.137813
H     11.784679    13.137274    10.997404     0.135517
H     11.051777     5.211048    14.082024     0.129622
H     11.189926    14.622378     2.702277     0.137810
H     15.189025     8.876490    11.086521     0.135512
H     16.702754     7.812903     2.752585     0.129617
H      7.309920     9.908528    13.954097     0.137810
H      5.703563     4.714024     7.501692     0.135515
H     13.612875     1.522054     7.139472     0.129619
H      4.370769    13.039239     6.969861     0.137812
H      9.181453     3.915206     3.376408     0.135516
H      9.914355    11.841432     0.291788     0.129621
H      9.776206     2.430102    11.671535     0.137809
H      5.777107     8.175990     3.287291     0.135513
H      4.263378     9.239577    11.621227     0.129616
H     13.656212     7.143952     0.419715     0.137808
C      5.278806     2.654151     7.464321     0.029723
C      3.658698     4.621087     7.376640     0.026872
C      4.986970     4.109385     7.454259    -0.171248
C      4.194730     1.875420     7.303334    -0.202120
C      6.653479     2.269846     7.460008     0.568631
C      2.592774     3.723845     7.349330    -0.235642
C      2.925658     2.358941     7.231465     0.081646
C     17.477585    10.902632     6.961237     0.562464
C      8.717551     3.577881     1.352576     0.029728
C      8.628806     1.941536     3.305977     0.026865
C      8.889513     3.244011     2.788520    -0.171234
C      8.212333     2.575712     0.612324    -0.202123
C      8.929764     4.937841     0.974544     0.568629
C      8.236634     0.934385     2.426299    -0.235636
C      7.964565     1.331013     1.101034     0.081649
C     12.084009    15.337451     9.567209     0.562467
C      3.673899     8.139798     3.297352     0.029716
C      5.269535     7.717123     1.354013     0.026870
C      5.039162     8.031352     2.725275    -0.171227
C      2.690649     7.828359     2.434924    -0.202124
C      3.577705     8.376574     4.701674     0.568626
C      4.173956     7.544525     0.510270    -0.235635
C      2.905493     7.530577     1.125469     0.081657
C     14.234559     9.380843    13.497009     0.562463
C     15.687326    14.398329     6.909491     0.029723
C     17.307434    12.431393     6.997172     0.026872
C     15.979162    12.943095     6.919553    -0.171247
C     16.771402    15.177060     7.070478    -0.202109
C     14.312653    14.782634     6.913804     0.568630
C     18.373358    13.328635     7.024482    -0.235633
C     18.040474    14.693539     7.142347     0.081615
C      3.488547     6.149848     7.412575     0.562464
C     12.248581    13.474599    13.021236     0.029727
C     12.337326    15.110944    11.067835     0.026866
C     12.076619    13.808469    11.585292    -0.171234
C     12.753799    14.476768    13.761488    -0.202114
C     12.036368    12.114639    13.399268     0.568629
C     12.729498    16.118095    11.947513    -0.235625
C     13.001567    15.721467    13.272778     0.081619
C      8.882123     1.715029     4.806603     0.562468
C     17.292233     8.912682    11.076460     0.029715
C     15.696597     9.335357    13.019799     0.026870
C     15.926970     9.021128    11.648537    -0.171226
C     18.275483     9.224121    11.938888    -0.202114
C     17.388427     8.675906     9.672138     0.568625
C     16.792176     9.507955    13.863542    -0.235625
C     18.060639     9.521903    13.248343     0.081627
C      6.731573     7.671637     0.876803     0.562464
N      1.879045     1.491945     7.244401     0.265932
N      7.620173     0.333645     0.244355     0.265931
N      1.843460     7.399802     0.287476     0.265924
N     19.087087    15.560535     7.129411     0.266267
N     13.345959    16.718835    14.129457     0.266266
N     19.122672     9.652678    14.086336     0.266259
O      7.654600     3.041687     7.495943    -0.506295
O     16.402670    10.216163     6.853434    -0.497994
O      3.797677    10.612768     7.192656    -0.527257
O      9.795141    15.512522     7.265962    -0.591872
O      9.296278     5.884141     1.729170    -0.506287
O     11.647261    14.330392     8.908889    -0.498011
O      9.472378     1.907956     9.242361    -0.527282
O     11.576788     7.595991    14.059026    -0.591877
O      4.537310     8.551258     5.506607    -0.506279
O     13.343503     9.120156    12.615895    -0.498014
O     11.163876     7.352236     0.316224    -0.527279
O     17.182691     8.249293     5.107015    -0.591865
O     13.311532    14.010793     6.877869    -0.506290
O      4.563462     6.836317     7.520378    -0.497993
O     17.168455     6.439712     7.181156    -0.527259
O     11.170991     1.539958     7.107850    -0.591881
O     11.669854    11.168339    12.644642    -0.506289
O      9.318871     2.722088     5.464923    -0.498019
O     11.493754    15.144524     5.131451    -0.527274
O      9.389344     9.456489     0.314786    -0.591873
O     16.428822     8.501222     8.867205    -0.506279
O      7.622629     7.932324     1.757917    -0.498012
O      9.802256     9.700244    14.057588    -0.527282
O      3.783441     8.803187     9.266797    -0.591863

The following XYZ coordinates are in angstroms. Other properties are in atomic units.
The sperically averaged electron density of each atom fit to a function of the form exp(a - br)
eigen_1, eigen_2 and eigen_3 are the three eigenvalues of traceless quadrupole moment tensor
  atom number  atomic symbol              X              Y              Z     net charge C6 coefficient C8 coefficient C10 coefficient fluctuating dipole atomic polarizability isotropic forcefield polarizability              a              b squared Pearson coefficient          <r^3>          <r^4>         wp_QDO          m_QDO          q_QDO       dipole_x       dipole_y       dipole_z         dipole            Qxy            Qxz            Qyz     Q(x^2-y^2)  Q(3z^2 - R^2)        eigen_1        eigen_2        eigen_3 static polarizability      alpha(xx)      alpha(xy)      alpha(xz)      alpha(yy)      alpha(yz)      alpha(zz) atomic spin moment
            1             Cu      11.504656      14.598724       6.986823       0.794086      58.569719 0.87128336E+03  0.22944269E+05                                13.329337                           10.356892       0.731852       2.152424                    0.995103      41.689041     104.143141       0.503803       0.461669      -1.101642      -0.047347      -0.111681      -0.014862       0.122210      -0.074953      -0.006156      -0.037515       0.138679       0.164222      -0.136586       0.057038       0.079548             17.691281      21.213820      -5.368065       0.966056      10.716794      -2.624451      21.143228           0.548620
            2             Cu      11.504300       9.357208      13.205652       0.794070      58.576178 0.87138501E+03  0.22947738E+05                                13.330621                           10.357753       0.731763       2.152382                    0.995102      41.689785     104.148634       0.503760       0.461692      -1.101623      -0.042484      -0.039514      -0.107543       0.122195      -0.016421      -0.074292      -0.059034      -0.018723      -0.239897      -0.136776       0.057132       0.079644             17.693156      20.040235       0.288327      -5.236662      21.147073      -4.481971      11.892160           0.548441
            3             Cu      16.636322       8.288944       6.987254       0.794035      58.576079 0.87139032E+03  0.22947888E+05                                13.330518                           10.357722       0.731716       2.152368                    0.995102      41.690258     104.149463       0.503766       0.461686      -1.101627      -0.118981      -0.018640      -0.020746       0.122206      -0.044406      -0.034067       0.003417      -0.176541       0.195828      -0.136649       0.057070       0.079580             17.692958       9.011908      -2.817465      -2.386735      21.690260       1.692109      22.376708           0.548512
            4             Cu       9.461476       2.453756       7.386989       0.794090      58.571429 0.87130589E+03  0.22945040E+05                                13.329677                           10.357087       0.731857       2.152426                    0.995102      41.689154     104.144263       0.503793       0.461674      -1.101638       0.047348       0.111682       0.014861       0.122211      -0.074976      -0.006161      -0.037526       0.138722       0.164279      -0.136630       0.057060       0.079570             17.691826      21.214504      -5.368269       0.966108      10.717066      -2.624559      21.143909           0.548638
            5             Cu       9.461832       7.695272       1.168160       0.794073      58.574934 0.87136676E+03  0.22947123E+05                                13.330401                           10.357619       0.731759       2.152382                    0.995102      41.689555     104.147535       0.503766       0.461690      -1.101625       0.042484       0.039514       0.107544       0.122197      -0.016418      -0.074285      -0.059028      -0.018722      -0.239874      -0.136762       0.057125       0.079637             17.692814      20.039825       0.288319      -5.236532      21.146669      -4.481865      11.891949           0.548468
            6             Cu       4.329810       8.763536       7.386558       0.794030      58.576522 0.87139813E+03  0.22948132E+05                                13.330528                           10.357724       0.731737       2.152371                    0.995102      41.690637     104.150308       0.503770       0.461682      -1.101630       0.118974       0.018639       0.020745       0.122199      -0.044410      -0.034072       0.003416      -0.176561       0.195846      -0.136664       0.057077       0.079587             17.692977       9.011909      -2.817462      -2.386739      21.690302       1.692111      22.376719           0.548445
            7              H      15.262569      12.338456       6.872120       0.135514       1.147364 0.87519226E+01  0.87200262E+02                                 1.753439                            1.685849      -1.339612       2.254722                    0.995116       3.461979       9.522519       0.504809       1.217769      -0.723300      -0.034937      -0.030074      -0.000569       0.046101       0.012111       0.000706      -0.000526       0.005274      -0.029083      -0.009993      -0.007251       0.017244              1.780494       1.987257       0.159948       0.027496       1.962560       0.021335       1.391666          -0.002160
            8              H       7.353257      15.530426       7.234340       0.129620       1.177312 0.88092121E+01  0.87367256E+02                                 1.754196                            1.668462      -1.064337       2.376666                    0.997809       3.330845       8.956221       0.521156       1.185023      -0.732806       0.015524      -0.037582      -0.003804       0.040840       0.002282       0.002289       0.002382      -0.019667      -0.035539      -0.012566      -0.003700       0.016265              1.780658       1.798807      -0.089250       0.001620       2.183481       0.045363       1.359687          -0.000581
            9              H      16.595363       4.013241       7.403951       0.137813       1.165109 0.86641316E+01  0.85571230E+02                                 1.744708                            1.658733      -1.051836       2.388399                    0.998121       3.272417       8.780421       0.520768       1.190855      -0.731917      -0.037031       0.023439       0.006006       0.044235      -0.003098      -0.004556       0.002475       0.017196      -0.053667      -0.018693      -0.000052       0.018745              1.769713       2.159841      -0.156090      -0.054402       1.784353       0.024418       1.364946          -0.001676
           10              H      11.784679      13.137274      10.997404       0.135517       1.147311 0.87513983E+01  0.87193645E+02                                 1.753379                            1.685795      -1.339536       2.254764                    0.995116       3.461883       9.522148       0.504819       1.217764      -0.723302      -0.012650      -0.033053      -0.029543       0.046100       0.005909       0.003865       0.011266      -0.013405       0.006130      -0.009990      -0.007252       0.017242              1.780433       1.460445       0.163774       0.144079       1.941834       0.126276       1.939018          -0.002160
           11              H      11.051777       5.211048      14.082024       0.129622       1.177307 0.88091857E+01  0.87367186E+02                                 1.754216                            1.668480      -1.064299       2.376687                    0.997809       3.330839       8.956301       0.521142       1.185052      -0.732800      -0.006734       0.017260      -0.036395       0.040839       0.003689       0.007085       0.000427      -0.003716       0.042509      -0.012565      -0.003699       0.016264              1.780679       1.409659       0.067473       0.158423       1.787601      -0.123095       2.144777          -0.000585
           12              H      11.189926      14.622378       2.702277       0.137810       1.165069 0.86637370E+01  0.85566134E+02                                 1.744650                            1.658680      -1.051799       2.388418                    0.998122       3.272351       8.780107       0.520785       1.190834      -0.731923       0.002134      -0.038268       0.022085       0.044235       0.002200       0.004797      -0.003330      -0.035251      -0.003010      -0.018691      -0.000054       0.018745              1.769654       1.385294       0.081125       0.061558       2.159537      -0.160535       1.764131          -0.001671
           13              H      15.189025       8.876490      11.086521       0.135512       1.147256 0.87508828E+01  0.87187384E+02                                 1.753344                            1.685763      -1.339434       2.254819                    0.995117       3.461792       9.521893       0.504815       1.217789      -0.723297      -0.036559      -0.005312      -0.027573       0.046099       0.001691       0.012045       0.002772       0.016327       0.005446      -0.009984      -0.007254       0.017238              1.780395       2.027268       0.051760       0.144914       1.414334       0.109802       1.899584          -0.002163
           14              H      16.702754       7.812903       2.752585       0.129617       1.177300 0.88090984E+01  0.87365860E+02                                 1.754188                            1.668455      -1.064291       2.376688                    0.997809       3.330820       8.956145       0.521155       1.185028      -0.732805      -0.033629       0.000119       0.023170       0.040839       0.002448      -0.002277       0.002961       0.026882      -0.014447      -0.012562      -0.003701       0.016263              1.780650       2.131908       0.017261      -0.163850       1.371182       0.074630       1.838860          -0.000566
           15              H       7.309920       9.908528      13.954097       0.137810       1.165015 0.86632196E+01  0.85559694E+02                                 1.744594                            1.658630      -1.051724       2.388459                    0.998122       3.272263       8.779785       0.520793       1.190833      -0.731923       0.015406      -0.001026      -0.041452       0.044234       0.001573       0.000326       0.001317       0.018326       0.056061      -0.018685      -0.000056       0.018741              1.769597       1.737552       0.001088      -0.069424       1.369548       0.085469       2.201689          -0.001656
           16              H       5.703563       4.714024       7.501692       0.135515       1.147364 0.87519343E+01  0.87200532E+02                                 1.753450                            1.685859      -1.339610       2.254724                    0.995116       3.461987       9.522594       0.504802       1.217782      -0.723297       0.034937       0.030074       0.000569       0.046101       0.012111       0.000706      -0.000526       0.005274      -0.029082      -0.009993      -0.007250       0.017244              1.780506       1.987271       0.159948       0.027496       1.962574       0.021335       1.391674          -0.002165
           17              H      13.612875       1.522054       7.139472       0.129619       1.177307 0.88091662E+01  0.87366741E+02                                 1.754197                            1.668462      -1.064325       2.376672                    0.997809       3.330839       8.956220       0.521153       1.185030      -0.732805      -0.015525       0.037582       0.003804       0.040840       0.002281       0.002289       0.002382      -0.019666      -0.035539      -0.012566      -0.003699       0.016265              1.780659       1.798807      -0.089250       0.001620       2.183483       0.045363       1.359687          -0.000588
           18              H       4.370769      13.039239       6.969861       0.137812       1.165097 0.86640036E+01  0.85569500E+02                                 1.744681                            1.658709      -1.051833       2.388399                    0.998121       3.272401       8.780304       0.520778       1.190839      -0.731921       0.037032      -0.023439      -0.006006       0.044236      -0.003099      -0.004555       0.002476       0.017197      -0.053668      -0.018694      -0.000052       0.018746              1.769686       2.159804      -0.156086      -0.054401       1.784325       0.024417       1.364929          -0.001670
           19              H       9.181453       3.915206       3.376408       0.135516       1.147307 0.87513666E+01  0.87193309E+02                                 1.753382                            1.685797      -1.339532       2.254766                    0.995116       3.461879       9.522157       0.504816       1.217771      -0.723300       0.012650       0.033052       0.029543       0.046100       0.005909       0.003865       0.011265      -0.013404       0.006130      -0.009989      -0.007252       0.017241              1.780435       1.460447       0.163774       0.144080       1.941837       0.126277       1.939022          -0.002164
           20              H       9.914355      11.841432       0.291788       0.129621       1.177306 0.88091633E+01  0.87366808E+02                                 1.754205                            1.668470      -1.064302       2.376685                    0.997809       3.330837       8.956254       0.521148       1.185041      -0.732802       0.006734      -0.017260       0.036395       0.040840       0.003689       0.007085       0.000427      -0.003716       0.042511      -0.012565      -0.003699       0.016264              1.780668       1.409651       0.067472       0.158422       1.787589      -0.123093       2.144762          -0.000578
           21              H       9.776206       2.430102      11.671535       0.137809       1.165070 0.86637479E+01  0.85566348E+02                                 1.744659                            1.658688      -1.051788       2.388423                    0.998122       3.272352       8.780142       0.520780       1.190844      -0.731920      -0.002134       0.038268      -0.022085       0.044235       0.002200       0.004797      -0.003331      -0.035250      -0.003009      -0.018691      -0.000054       0.018744              1.769664       1.385300       0.081126       0.061559       2.159551      -0.160537       1.764141          -0.001683
           22              H       5.777107       8.175990       3.287291       0.135513       1.147252 0.87508379E+01  0.87186754E+02                                 1.753333                            1.685753      -1.339432       2.254819                    0.995117       3.461783       9.521833       0.504819       1.217782      -0.723298       0.036559       0.005312       0.027573       0.046099       0.001692       0.012045       0.002772       0.016327       0.005446      -0.009984      -0.007254       0.017238              1.780384       2.027253       0.051759       0.144913       1.414327       0.109801       1.899572          -0.002160
           23              H       4.263378       9.239577      11.621227       0.129616       1.177304 0.88091306E+01  0.87366266E+02                                 1.754192                            1.668458      -1.064291       2.376688                    0.997809       3.330827       8.956170       0.521155       1.185028      -0.732805       0.033630      -0.000119      -0.023170       0.040839       0.002448      -0.002277       0.002961       0.026882      -0.014447      -0.012562      -0.003701       0.016263              1.780654       2.131914       0.017261      -0.163850       1.371185       0.074630       1.838865          -0.000566
           24              H      13.656212       7.143952       0.419715       0.137808       1.165018 0.86632438E+01  0.85559970E+02                                 1.744596                            1.658631      -1.051724       2.388459                    0.998122       3.272268       8.779793       0.520794       1.190831      -0.731924      -0.015405       0.001026       0.041452       0.044234       0.001573       0.000326       0.001317       0.018327       0.056062      -0.018685      -0.000056       0.018742              1.769598       1.737553       0.001088      -0.069423       1.369549       0.085469       2.201692          -0.001651
           25              C       5.278806       2.654151       7.464321       0.029723      42.715595 0.40451105E+03  0.92764820E+04                                10.587941                            6.667711      -0.015584       2.008952                    0.999216      26.428726      73.381127       0.648035       0.412149      -1.074272      -0.035686      -0.003320      -0.006673       0.036456      -0.001630      -0.001294       0.001655      -0.054794       0.025412      -0.031719       0.008317       0.023402             15.233100      27.187290      -4.311389       0.498447      13.000334       0.127038       5.511677           0.018370
           26              C       3.658698       4.621087       7.376640       0.026872      41.646815 0.44295964E+03  0.10376323E+05                                10.427967                            6.969600      -0.028892       1.992903                    0.999234      27.132152      75.777630       0.635834       0.411228      -1.076439      -0.010137      -0.038196      -0.012147       0.041343      -0.005991      -0.000483      -0.006208       0.034875       0.001056      -0.020463       0.002183       0.018280             14.375548      12.615668      -1.716537       0.170939      25.109928      -0.047126       5.401049           0.023982
           27              C       4.986970       4.109385       7.454259      -0.171248      40.407529 0.51538441E+03  0.12658901E+05                                10.413678                            7.683720      -0.131235       1.913724                    0.999190      31.158825      91.931757       0.580495       0.429579      -1.054643      -0.011476      -0.019459      -0.011371       0.025291       0.033590      -0.001733       0.005475      -0.004376       0.018547      -0.037330       0.006436       0.030894             13.088644      15.717481      -6.044313       0.250160      18.074863      -0.006751       5.473588          -0.113844
           28              C       4.194730       1.875420       7.303334      -0.202120      40.199825 0.44172954E+03  0.10465504E+05                                10.219299                            7.058603      -0.050258       1.938730                    0.999638      30.721156      89.748702       0.611209       0.422973      -1.056101       0.017531       0.035021      -0.005072       0.039491      -0.029415      -0.009752      -0.001271      -0.100190       0.021319      -0.063000       0.008423       0.054577             13.471184      24.420577       1.451755       0.711964      10.658987       0.291619       5.333988          -0.054673
           29              C       6.653479       2.269846       7.460008       0.568631      26.807072 0.27557408E+03  0.58321354E+04                                 8.345390                            5.886707      -0.012899       2.049226                    0.999687      22.677303      63.666377       0.613733       0.471561      -1.022549       0.050920      -0.014779      -0.005651       0.053322       0.010109       0.005379      -0.018846      -0.062405       0.312187      -0.085199      -0.021723       0.106922             11.159830      20.133736      -3.727358       0.072763       8.489796       0.142831       4.855958          -0.001951
           30              C       2.592774       3.723845       7.349330      -0.235642      39.975048 0.49411294E+03  0.12000390E+05                                10.130828                            7.422366      -0.034098       1.934726                    0.999808      31.648769      92.629743       0.603180       0.418109      -1.062584       0.027051       0.015670       0.005194       0.031691      -0.040078      -0.010060      -0.004988       0.045909      -0.113229      -0.043508      -0.021926       0.065434             12.645102      12.178202       3.041260      -0.104760      20.460276       0.517554       5.296827          -0.088250
           31              C       2.925658       2.358941       7.231465       0.081646      45.719602 0.36896499E+03  0.82387073E+04                                10.751265                            6.307538       0.441786       2.148593                    0.998745      25.607568      69.324139       0.678370       0.404358      -1.083376       0.018258       0.012940       0.014282       0.026547       0.057211       0.001239       0.013510       0.013907      -0.387811      -0.130286       0.007630       0.122656             16.177325      24.359330       7.435529       0.614942      18.593368       0.568642       5.579276          -0.003738
           32              C      17.477585      10.902632       6.961237       0.562464      24.292348 0.28109686E+03  0.59777451E+04                                 7.816540                            5.950182      -0.009507       2.048125                    0.999246      22.924710      64.485988       0.609802       0.472319      -1.022285       0.007006      -0.055080       0.001803       0.055553       0.005541      -0.028373       0.006146       0.056740       0.350019      -0.087652      -0.034441       0.122093              9.794391       7.830841      -1.445527       0.357621      16.849072       0.029339       4.703260          -0.003698
           33              C       8.717551       3.577881       1.352576       0.029728      42.714893 0.40450325E+03  0.92762600E+04                                10.587866                            6.667666      -0.015616       2.008948                    0.999216      26.428389      73.380059       0.648035       0.412152      -1.074271      -0.014259      -0.033480      -0.002147       0.036453      -0.009617       0.003645      -0.002170       0.036436       0.066587      -0.031727       0.008318       0.023409             15.233002       6.562335       4.053291       0.457324      26.393313      -4.521567      12.743359           0.018373
           34              C       8.628806       1.941536       3.305977       0.026865      41.645753 0.44295025E+03  0.10376035E+05                                10.427769                            6.969512      -0.028870       1.992916                    0.999234      27.131792      75.776084       0.635841       0.411226      -1.076441      -0.020114      -0.006171      -0.035586       0.041341       0.002523      -0.009851      -0.003897      -0.019068      -0.045099      -0.020467       0.002184       0.018283             14.375204       6.177713       1.217551       2.824407      12.387446      -2.345257      24.560453           0.023979
           35              C       8.889513       3.244011       2.788520      -0.171234      40.406411 0.51536830E+03  0.12658408E+05                                10.413559                            7.683654      -0.131256       1.913726                    0.999190      31.158075      91.929226       0.580491       0.429585      -1.054640      -0.016533      -0.008273      -0.017249       0.025284       0.001022       0.010691       0.031886       0.015219      -0.007638      -0.037346       0.006474       0.030872             13.088480       5.932769       1.259608       0.829361      15.616734      -6.300517      17.715935          -0.113851
           36              C       8.212333       2.575712       0.612324      -0.202123      40.199457 0.44172525E+03  0.10465380E+05                                10.219264                            7.058581      -0.050248       1.938736                    0.999638      30.720917      89.747975       0.611209       0.422974      -1.056100       0.004481       0.016983       0.035370       0.039491      -0.025640      -0.000309      -0.027865       0.044723       0.137477      -0.063001       0.008433       0.054568             13.471146       6.743458       4.625722       1.405654      23.260867       1.045804      10.409113          -0.054679
           37              C       8.929764       4.937841       0.974544       0.568629      26.806848 0.27557186E+03  0.58320803E+04                                 8.345350                            5.886682      -0.012936       2.049216                    0.999686      22.677291      63.666425       0.613734       0.471561      -1.022549       0.002470       0.051491      -0.013602       0.053315      -0.028954      -0.035939       0.016725       0.168271      -0.032864      -0.085190      -0.021712       0.106902             11.159776       5.412398       2.504158      -0.025652      19.728906      -3.759507       8.338023          -0.001949
           38              C       8.236634       0.934385       2.426299      -0.235636      39.974169 0.49410224E+03  0.12000058E+05                                10.130697                            7.422303      -0.034085       1.934733                    0.999808      31.648277      92.627853       0.603181       0.418111      -1.062583       0.013121       0.024899       0.014572       0.031693       0.000693      -0.006815      -0.037192      -0.086892      -0.010177      -0.043493      -0.021930       0.065423             12.644884       6.328271       1.628693       3.568083      11.753491       2.337121      19.852890          -0.088261
           39              C       7.964565       1.331013       1.101034       0.081649      45.718408 0.36895664E+03  0.82384723E+04                                10.751104                            6.307475       0.441757       2.148589                    0.998745      25.607212      69.322916       0.678372       0.404359      -1.083375       0.019639       0.014555       0.010328       0.026537       0.048091       0.054443       0.046056      -0.166436       0.143458      -0.130281       0.007622       0.122659             16.177020       7.641432       5.343098       4.121674      22.859149       6.520998      18.030479          -0.003740
           40              C      12.084009      15.337451       9.567209       0.562467      24.291984 0.28109325E+03  0.59776426E+04                                 7.816431                            5.950126      -0.009471       2.048137                    0.999247      22.924522      64.485088       0.609808       0.472317      -1.022288      -0.005960       0.008394      -0.054590       0.055552      -0.053277      -0.025450       0.015780       0.109448      -0.248807      -0.087657      -0.034439       0.122096              9.794201       5.218853       0.651319       1.707915       7.672801      -1.872377      16.490950          -0.003696
           41              C       3.673899       8.139798       3.297352       0.029716      42.714004 0.40449768E+03  0.92760893E+04                                10.587675                            6.667591      -0.015567       2.008968                    0.999216      26.428204      73.379088       0.648043       0.412148      -1.074274      -0.010528      -0.012376      -0.032636       0.036457      -0.000766      -0.012470      -0.007717       0.013375      -0.081358      -0.031729       0.008320       0.023409             15.232625      11.869017       0.032428      -1.145997       6.318934       4.239662      27.509922           0.018379
           42              C       5.269535       7.717123       1.354013       0.026870      41.644196 0.44293238E+03  0.10375510E+05                                10.427548                            6.969388      -0.028884       1.992924                    0.999234      27.131116      75.773743       0.635845       0.411228      -1.076440      -0.039453      -0.012335      -0.000061       0.041336      -0.005837       0.002497       0.003728      -0.019708       0.052311      -0.020478       0.002188       0.018290             14.374871      23.905392      -0.699287      -4.005350       5.700992       1.570869      13.518229           0.023986
           43              C       5.039162       8.031352       2.725275      -0.171227      40.405734 0.51535775E+03  0.12658108E+05                                10.413604                            7.683695      -0.131321       1.913713                    0.999190      31.157365      91.927555       0.580475       0.429598      -1.054629      -0.021370      -0.012436      -0.005234       0.025273       0.010000       0.028644      -0.006802       0.007640      -0.050681      -0.037374       0.006533       0.030841             13.088545      15.565828      -0.973933      -5.933664       5.921005       2.359345      17.778801          -0.113834
           44              C       2.690649       7.828359       2.434924      -0.202124      40.198885 0.44172117E+03  0.10465256E+05                                10.219190                            7.058571      -0.050228       1.938742                    0.999638      30.720645      89.746999       0.611206       0.422977      -1.056099       0.037857      -0.003301       0.010758       0.039494      -0.011139      -0.045728      -0.016251       0.027873      -0.100136      -0.063011       0.008458       0.054554             13.470953      11.809053       1.114129       3.944142       6.060382       3.592829      22.543423          -0.054639
           45              C       3.577705       8.376574       4.701674       0.568626      26.807064 0.27557550E+03  0.58321680E+04                                 8.345364                            5.886704      -0.012863       2.049236                    0.999687      22.677342      63.666329       0.613736       0.471558      -1.022552      -0.004093       0.003376       0.053058       0.053322      -0.017642      -0.000195      -0.022895      -0.121071      -0.246902      -0.085192      -0.021722       0.106914             11.159762       7.486190      -0.032995      -1.105971       5.336342       2.755456      20.656753          -0.001953
           46              C       4.173956       7.544525       0.510270      -0.235635      39.973001 0.49408732E+03  0.11999606E+05                                10.130570                            7.422243      -0.034089       1.934739                    0.999808      31.647509      92.625274       0.603177       0.418117      -1.062580       0.020871       0.009057       0.022065       0.031694      -0.011510      -0.026030       0.007284       0.019739       0.168393      -0.043465      -0.021932       0.065397             12.644689      21.328920       0.670733       1.038273       5.399517       0.806686      11.205630          -0.088218
           47              C       2.905493       7.530577       1.125469       0.081657      45.715856 0.36893914E+03  0.82379758E+04                                10.750733                            6.307331       0.441725       2.148592                    0.998745      25.606456      69.320204       0.678379       0.404360      -1.083376       0.016363       0.016647       0.012588       0.026520       0.022630       0.052170       0.028143       0.205766       0.130821      -0.130270       0.007609       0.122661             16.176316      21.797210       2.020560       7.737222       6.187281       3.056035      20.544457          -0.003717
           48              C      14.234559       9.380843      13.497009       0.562463      24.291790 0.28109131E+03  0.59775938E+04                                 7.816392                            5.950103      -0.009494       2.048130                    0.999247      22.924524      64.485150       0.609810       0.472316      -1.022287      -0.052492       0.004837       0.017509       0.055546       0.003009       0.016121      -0.052580      -0.184780      -0.061528      -0.087646      -0.034431       0.122077              9.794145      15.897662      -0.428618      -3.096227       4.934810       1.004712       8.549962          -0.003697
           49              C      15.687326      14.398329       6.909491       0.029723      42.715402 0.40450961E+03  0.92764385E+04                                10.587902                            6.667695      -0.015573       2.008957                    0.999216      26.428671      73.380872       0.648037       0.412149      -1.074273       0.035686       0.003319       0.006673       0.036456      -0.001630      -0.001294       0.001655      -0.054792       0.025411      -0.031718       0.008317       0.023402             15.233030      27.187126      -4.311396       0.498443      13.000305       0.127038       5.511659           0.018370
           50              C      17.307434      12.431393       6.997172       0.026872      41.646698 0.44295869E+03  0.10376294E+05                                10.427943                            6.969590      -0.028885       1.992906                    0.999234      27.132119      75.777485       0.635835       0.411228      -1.076439       0.010136       0.038197       0.012147       0.041343      -0.005992      -0.000483      -0.006208       0.034872       0.001054      -0.020462       0.002183       0.018279             14.375509      12.615619      -1.716538       0.170938      25.109868      -0.047127       5.401040           0.023982
           51              C      15.979162      12.943095       6.919553      -0.171247      40.407448 0.51538363E+03  0.12658876E+05                                10.413667                            7.683718      -0.131236       1.913724                    0.999190      31.158792      91.931614       0.580494       0.429579      -1.054643       0.011476       0.019459       0.011371       0.025292       0.033590      -0.001732       0.005475      -0.004377       0.018546      -0.037330       0.006435       0.030895             13.088622      15.717436      -6.044301       0.250160      18.074845      -0.006752       5.473585          -0.113837
           52              C      16.771402      15.177060       7.070478      -0.202109      40.199555 0.44172662E+03  0.10465419E+05                                10.219258                            7.058583      -0.050282       1.938723                    0.999638      30.721045      89.748332       0.611210       0.422973      -1.056101      -0.017525      -0.035023       0.005073       0.039490      -0.029417      -0.009751      -0.001271      -0.100188       0.021323      -0.063001       0.008424       0.054577             13.471115      24.420425       1.451713       0.711959      10.658952       0.291618       5.333967          -0.054683
           53              C      14.312653      14.782634       6.913804       0.568630      26.807055 0.27557421E+03  0.58321370E+04                                 8.345377                            5.886703      -0.012895       2.049228                    0.999687      22.677290      63.666265       0.613734       0.471560      -1.022550      -0.050922       0.014776       0.005651       0.053322       0.010108       0.005379      -0.018845      -0.062404       0.312184      -0.085199      -0.021723       0.106921             11.159803      20.133665      -3.727355       0.072761       8.489793       0.142831       4.855951          -0.001950
           54              C      18.373358      13.328635       7.024482      -0.235633      39.974982 0.49411234E+03  0.12000372E+05                                10.130828                            7.422373      -0.034121       1.934718                    0.999808      31.648730      92.629634       0.603179       0.418111      -1.062583      -0.027052      -0.015664      -0.005194       0.031688      -0.040080      -0.010060      -0.004987       0.045908      -0.113230      -0.043508      -0.021928       0.065435             12.645097      12.178184       3.041255      -0.104759      20.460276       0.517554       5.296831          -0.088247
           55              C      18.040474      14.693539       7.142347       0.081615      45.720385 0.36897381E+03  0.82389443E+04                                10.751322                            6.307575       0.441849       2.148606                    0.998745      25.607942      69.325066       0.678374       0.404353      -1.083380      -0.018265      -0.012945      -0.014280       0.026554       0.057206       0.001239       0.013511       0.013905      -0.387774      -0.130274       0.007629       0.122645             16.177421      24.359477       7.435577       0.614948      18.593480       0.568646       5.579307          -0.003741
           56              C       3.488547       6.149848       7.412575       0.562464      24.292293 0.28109617E+03  0.59777277E+04                                 7.816526                            5.950173      -0.009506       2.048125                    0.999246      22.924713      64.486017       0.609803       0.472319      -1.022285      -0.007005       0.055080      -0.001803       0.055553       0.005541      -0.028373       0.006146       0.056739       0.350021      -0.087652      -0.034441       0.122093              9.794371       7.830829      -1.445521       0.357620      16.849030       0.029340       4.703253          -0.003697
           57              C      12.248581      13.474599      13.021236       0.029727      42.714816 0.40450254E+03  0.92762400E+04                                10.587855                            6.667661      -0.015609       2.008951                    0.999216      26.428362      73.379979       0.648035       0.412152      -1.074270       0.014259       0.033480       0.002146       0.036453      -0.009617       0.003645      -0.002171       0.036435       0.066584      -0.031726       0.008318       0.023408             15.232985       6.562330       4.053292       0.457321      26.393299      -4.521553      12.743325           0.018374
           58              C      12.337326      15.110944      11.067835       0.026866      41.645639 0.44294906E+03  0.10375999E+05                                10.427747                            6.969500      -0.028860       1.992920                    0.999234      27.131749      75.775902       0.635842       0.411226      -1.076441       0.020114       0.006170       0.035587       0.041341       0.002523      -0.009850      -0.003897      -0.019067      -0.045094      -0.020466       0.002184       0.018282             14.375169       6.177697       1.217545       2.824385      12.387441      -2.345298      24.560369           0.023978
           59              C      12.076619      13.808469      11.585292      -0.171234      40.406456 0.51536909E+03  0.12658433E+05                                10.413571                            7.683664      -0.131257       1.913725                    0.999190      31.158097      91.929330       0.580490       0.429585      -1.054639       0.016533       0.008274       0.017250       0.025285       0.001023       0.010691       0.031887       0.015215      -0.007637      -0.037345       0.006472       0.030873             13.088495       5.932777       1.259613       0.829355      15.616780      -6.300535      17.715930          -0.113844
           60              C      12.753799      14.476768      13.761488      -0.202114      40.199493 0.44172581E+03  0.10465401E+05                                10.219294                            7.058604      -0.050280       1.938726                    0.999638      30.720926      89.748169       0.611205       0.422976      -1.056098      -0.004480      -0.016976      -0.035372       0.039490      -0.025639      -0.000310      -0.027866       0.044723       0.137476      -0.063001       0.008433       0.054568             13.471179       6.743477       4.625732       1.405655      23.260922       1.045802      10.409140          -0.054671
           61              C      12.036368      12.114639      13.399268       0.568629      26.806892 0.27557222E+03  0.58320896E+04                                 8.345364                            5.886688      -0.012937       2.049215                    0.999686      22.677288      63.666421       0.613733       0.471561      -1.022548      -0.002470      -0.051491       0.013602       0.053315      -0.028954      -0.035939       0.016724       0.168271      -0.032863      -0.085190      -0.021712       0.106902             11.159801       5.412407       2.504169      -0.025654      19.728965      -3.759514       8.338031          -0.001950
           62              C      12.729498      16.118095      11.947513      -0.235625      39.973929 0.49409897E+03  0.11999961E+05                                10.130661                            7.422281      -0.034104       1.934728                    0.999808      31.648172      92.627521       0.603182       0.418112      -1.062583      -0.013120      -0.024900      -0.014567       0.031691       0.000692      -0.006815      -0.037194      -0.086889      -0.010174      -0.043492      -0.021931       0.065423             12.644830       6.328245       1.628680       3.568056      11.753457       2.337068      19.852789          -0.088276
           63              C      13.001567      15.721467      13.272778       0.081619      45.719199 0.36896543E+03  0.82387091E+04                                10.751165                            6.307514       0.441821       2.148603                    0.998745      25.607584      69.323855       0.678376       0.404354      -1.083380      -0.019640      -0.014561      -0.010333       0.026543       0.048087       0.054439       0.046053      -0.166419       0.143444      -0.130269       0.007620       0.122649             16.177123       7.641479       5.343135       4.121702      22.859299       6.521035      18.030592          -0.003742
           64              C       8.882123       1.715029       4.806603       0.562468      24.291979 0.28109310E+03  0.59776387E+04                                 7.816431                            5.950125      -0.009471       2.048138                    0.999247      22.924517      64.485076       0.609808       0.472317      -1.022287       0.005959      -0.008398       0.054589       0.055552      -0.053277      -0.025450       0.015781       0.109447      -0.248807      -0.087657      -0.034439       0.122096              9.794204       5.218855       0.651321       1.707920       7.672791      -1.872357      16.490966          -0.003696
           65              C      17.292233       8.912682      11.076460       0.029715      42.713901 0.40449679E+03  0.92760619E+04                                10.587652                            6.667580      -0.015557       2.008972                    0.999216      26.428170      73.378919       0.648045       0.412147      -1.074275       0.010527       0.012376       0.032636       0.036457      -0.000766      -0.012470      -0.007717       0.013375      -0.081354      -0.031728       0.008319       0.023409             15.232584      11.868997       0.032427      -1.145997       6.318921       4.239653      27.509835           0.018380
           66              C      15.696597       9.335357      13.019799       0.026870      41.644088 0.44293130E+03  0.10375477E+05                                10.427526                            6.969377      -0.028876       1.992927                    0.999234      27.131077      75.773572       0.635846       0.411228      -1.076440       0.039453       0.012335       0.000060       0.041336      -0.005837       0.002497       0.003728      -0.019706       0.052307      -0.020477       0.002188       0.018289             14.374835      23.905340      -0.699277      -4.005317       5.700980       1.570862      13.518185           0.023987
           67              C      15.926970       9.021128      11.648537      -0.171226      40.405609 0.51535604E+03  0.12658054E+05                                10.413578                            7.683677      -0.131318       1.913715                    0.999190      31.157318      91.927355       0.580476       0.429598      -1.054630       0.021370       0.012436       0.005234       0.025273       0.010000       0.028644      -0.006802       0.007641      -0.050682      -0.037374       0.006532       0.030842             13.088510      15.565803      -0.973928      -5.933634       5.920990       2.359337      17.778737          -0.113834
           68              C      18.275483       9.224121      11.938888      -0.202114      40.198822 0.44172046E+03  0.10465239E+05                                10.219194                            7.058577      -0.050257       1.938733                    0.999638      30.720623      89.747044       0.611204       0.422978      -1.056097      -0.037857       0.003302      -0.010752       0.039493      -0.011139      -0.045729      -0.016250       0.027870      -0.100136      -0.063012       0.008458       0.054553             13.470949      11.809057       1.114125       3.944116       6.060384       3.592828      22.543407          -0.054638
           69              C      17.388427       8.675906       9.672138       0.568625      26.807036 0.27557530E+03  0.58321628E+04                                 8.345355                            5.886700      -0.012863       2.049236                    0.999687      22.677342      63.666320       0.613737       0.471558      -1.022552       0.004094      -0.003376      -0.053058       0.053322      -0.017642      -0.000195      -0.022895      -0.121071      -0.246902      -0.085192      -0.021722       0.106914             11.159745       7.486184      -0.032995      -1.105971       5.336338       2.755456      20.656714          -0.001952
           70              C      16.792176       9.507955      13.863542      -0.235625      39.972963 0.49408681E+03  0.11999595E+05                                10.130580                            7.422252      -0.034114       1.934731                    0.999808      31.647488      92.625327       0.603175       0.418118      -1.062578      -0.020865      -0.009057      -0.022067       0.031691      -0.011510      -0.026032       0.007284       0.019740       0.168392      -0.043465      -0.021933       0.065398             12.644695      21.328910       0.670734       1.038269       5.399522       0.806689      11.205652          -0.088209
           71              C      18.060639       9.521903      13.248343       0.081627      45.716681 0.36894816E+03  0.82382196E+04                                10.750801                            6.307374       0.441788       2.148605                    0.998745      25.606836      69.321190       0.678383       0.404355      -1.083380      -0.016370      -0.016646      -0.012593       0.026526       0.022629       0.052166       0.028140       0.205747       0.130807      -0.130258       0.007607       0.122651             16.176430      21.797362       2.020576       7.737275       6.187322       3.056060      20.544606          -0.003717
           72              C       6.731573       7.671637       0.876803       0.562464      24.291803 0.28109141E+03  0.59775968E+04                                 7.816398                            5.950105      -0.009494       2.048130                    0.999247      22.924524      64.485163       0.609809       0.472316      -1.022287       0.052492      -0.004838      -0.017509       0.055546       0.003009       0.016122      -0.052581      -0.184780      -0.061529      -0.087646      -0.034431       0.122077              9.794154      15.897672      -0.428624      -3.096240       4.934814       1.004715       8.549975          -0.003698
           73              N       1.879045       1.491945       7.244401       0.265932      30.278099 0.14583660E+03  0.25594317E+04                                 8.039018                            3.924990       1.037637       2.543795                    0.999941      17.914523      41.778618       0.881023       0.396134      -1.098569       0.007228       0.007372      -0.023522       0.025688      -0.135506      -0.028381       0.000776      -0.077181      -0.237773      -0.115323      -0.066411       0.181734             12.919509      20.384220      12.122813       0.850159      13.948863       0.652143       4.425445          -0.100820
           74              N       7.620173       0.333645       0.244355       0.265931      30.277156 0.14583232E+03  0.25593399E+04                                 8.038909                            3.924959       1.037610       2.543794                    0.999941      17.914161      41.777748       0.881017       0.396139      -1.098565      -0.019986       0.011556       0.011252       0.025683      -0.031618       0.000195      -0.131539      -0.109826       0.220297      -0.115316      -0.066393       0.181709             12.919291       6.710329       5.734831       4.561745      18.589319      11.107411      13.458224          -0.100822
           75              N       1.843460       7.399802       0.287476       0.265924      30.275311 0.14582439E+03  0.25591671E+04                                 8.038654                            3.924882       1.037578       2.543795                    0.999941      17.913559      41.776128       0.881015       0.396145      -1.098560       0.008716      -0.022202       0.009499       0.025673      -0.028582      -0.136765      -0.003406       0.105479       0.190906      -0.115304      -0.066366       0.181670             12.918779      19.050574       2.898405      12.083071       4.969520       2.470043      14.736242          -0.100781
           76              N      19.087087      15.560535       7.129411       0.266267      30.276807 0.14583112E+03  0.25593109E+04                                 8.038761                            3.924889       1.037655       2.543805                    0.999941      17.914171      41.777558       0.881044       0.396128      -1.098573      -0.007218      -0.007366       0.023526       0.025687      -0.135496      -0.028380       0.000777      -0.077176      -0.237785      -0.115314      -0.066411       0.181725             12.919046      20.383465      12.122337       0.850130      13.948358       0.652120       4.425316          -0.100821
           77              N      13.345959      16.718835      14.129457       0.266266      30.275874 0.14582689E+03  0.25592202E+04                                 8.038654                            3.924859       1.037629       2.543805                    0.999941      17.913811      41.776695       0.881037       0.396134      -1.098569       0.019992      -0.011547      -0.011247       0.025681      -0.031613       0.000198      -0.131530      -0.109831       0.220293      -0.115307      -0.066394       0.181700             12.918831       6.710115       5.734611       4.561569      18.588637      11.106977      13.457742          -0.100821
           78              N      19.122672       9.652678      14.086336       0.266259      30.274026 0.14581896E+03  0.25590472E+04                                 8.038397                            3.924782       1.037597       2.543806                    0.999941      17.913209      41.775074       0.881036       0.396140      -1.098564      -0.008708       0.022206      -0.009491       0.025672      -0.028579      -0.136755      -0.003403       0.105486       0.190907      -0.115294      -0.066367       0.181661             12.918317      19.049872       2.898296      12.082598       4.969371       2.469950      14.735710          -0.100780
           79              O       7.654600       3.041687       7.495943      -0.506295      32.202214 0.47118958E+03  0.10974982E+05                                 8.077788                            6.685136       0.340417       2.155775                    0.999197      27.076878      70.377962       0.739336       0.355677      -1.140053      -0.009782      -0.016021      -0.015466       0.024322       0.044713       0.003489      -0.024488       0.083612       0.132929      -0.087689       0.035823       0.051866              9.600702      16.469736      -0.786786       0.045316       6.538220      -0.028660       5.794148           0.031699
           80              O      16.402670      10.216163       6.853434      -0.497994      30.555215 0.47007966E+03  0.10936640E+05                                 7.782071                            6.687757       0.359990       2.168749                    0.998861      26.894806      69.739044       0.737858       0.356797      -1.139786      -0.005268       0.007094       0.011853       0.014784       0.049950      -0.015393       0.010528       0.016868       0.075760      -0.066804       0.026679       0.040125              8.876232       6.885223       0.851876       0.120439      14.048855       0.204935       5.694620           0.038136
           81              O       3.797677      10.612768       7.192656      -0.527257      33.340075 0.51242463E+03  0.12198749E+05                                 8.312412                            7.017562       0.256637       2.123983                    0.998466      27.661070      72.886927       0.713916       0.360391      -1.135343      -0.010557       0.008750       0.004828       0.014537      -0.034072      -0.002799      -0.008214       0.068073       0.121562      -0.069104       0.027876       0.041228              9.693814       8.787898      -3.745486       0.356693      14.358269      -0.450481       5.935273           0.039052
           82              O       9.795141      15.512522       7.265962      -0.591872      36.902711 0.59158912E+03  0.14553908E+05                                 8.872700                            7.489255       0.328389       2.121588                    0.998827      28.989262      76.883295       0.700258       0.355540      -1.142673      -0.000715       0.018669      -0.001468       0.018740      -0.042105      -0.002094       0.004771      -0.120115       0.058468      -0.083095       0.018892       0.064203             10.595440      14.476519      -5.390278      -0.387750      11.010851       0.237097       6.298951           0.045544
           83              O       9.296278       5.884141       1.729170      -0.506287      32.202807 0.47120113E+03  0.10975327E+05                                 8.077907                            6.685234       0.340381       2.155756                    0.999197      27.077068      70.378883       0.739327       0.355679      -1.140051      -0.019580      -0.005911      -0.013200       0.024342       0.007422      -0.031423       0.050929       0.021029      -0.158074      -0.087673       0.035821       0.051852              9.600838       6.213241       2.045772      -0.064470      16.062690      -0.786490       6.526582           0.031722
           84              O      11.647261      14.330392       8.908889      -0.498011      30.554698 0.47007188E+03  0.10936403E+05                                 7.781937                            6.687670       0.360005       2.168752                    0.998861      26.894852      69.738743       0.737869       0.356793      -1.139790       0.011538      -0.007791       0.004996       0.014791      -0.012468       0.012713       0.050305       0.023646      -0.069755      -0.066811       0.026681       0.040130              8.876036       6.143708       0.417155       1.720254       6.743630       0.478789      13.740771           0.038154
           85              O       9.472378       1.907956       9.242361      -0.527282      33.340150 0.51242697E+03  0.12198822E+05                                 8.312444                            7.017597       0.256664       2.123991                    0.998466      27.661118      72.887160       0.713911       0.360393      -1.135341       0.003962      -0.011599       0.007816       0.014537      -0.012066      -0.029811      -0.027613       0.012729      -0.146541      -0.069110       0.027874       0.041236              9.693841       6.028289       0.291886       0.195412       8.785963      -3.872859      14.267270           0.039024
           86              O      11.576788       7.595991      14.059026      -0.591877      36.905162 0.59163395E+03  0.14555336E+05                                 8.873249                            7.489661       0.328331       2.121562                    0.998827      28.989611      76.885933       0.700220       0.355551      -1.142659       0.001542      -0.001022       0.018661       0.018752      -0.026719       0.001050      -0.042247       0.076766       0.143424      -0.083060       0.018881       0.064179             10.596183       6.327514       0.401414      -0.080644      14.663605      -5.342977      10.797431           0.045514
           87              O       4.537310       8.551258       5.506607      -0.506279      32.201715 0.47118253E+03  0.10974768E+05                                 8.077656                            6.685050       0.340419       2.155774                    0.999197      27.076836      70.377515       0.739347       0.355673      -1.140057      -0.017691      -0.016313      -0.003599       0.024332      -0.013165       0.060780       0.000258      -0.088444      -0.009402      -0.087684       0.035825       0.051859              9.600491       6.636469       0.194579       1.244345       6.113757       1.811564      16.051249           0.031715
           88              O      13.343503       9.120156      12.615895      -0.498014      30.556471 0.47010443E+03  0.10937380E+05                                 7.782350                            6.687989       0.359977       2.168735                    0.998861      26.895210      69.741009       0.737835       0.356803      -1.139780       0.005873       0.010570      -0.008499       0.014780       0.015381       0.047225      -0.024580      -0.018490      -0.052936      -0.066781       0.026669       0.040112              8.876552      14.091855       0.112317      -0.676482       5.753118       0.263318       6.784685           0.038123
           89              O      11.163876       7.352236       0.316224      -0.527279      33.340743 0.51243943E+03  0.12199201E+05                                 8.312558                            7.017696       0.256645       2.123977                    0.998466      27.661342      72.888167       0.713903       0.360394      -1.135339       0.006406       0.002706      -0.012768       0.014539      -0.011478      -0.015960      -0.003673      -0.104739       0.076019      -0.069084       0.027863       0.041221              9.693964      12.633173      -1.132368      -4.417717       6.213625       1.179341      10.235094           0.039065
           90              O      17.182691       8.249293       5.107015      -0.591865      36.903249 0.59159985E+03  0.14554253E+05                                 8.872833                            7.489360       0.328389       2.121587                    0.998827      28.989261      76.883764       0.700248       0.355543      -1.142669       0.018138      -0.002206      -0.004176       0.018743      -0.006406      -0.062381      -0.014105       0.011978      -0.135203      -0.083085       0.018889       0.064197             10.595603       9.004621      -0.568645      -4.216268       6.447981       1.295315      16.334207           0.045532
           91              O      13.311532      14.010793       6.877869      -0.506290      32.201338 0.47117557E+03  0.10974560E+05                                 8.077583                            6.684992       0.340422       2.155778                    0.999197      27.076750      70.377026       0.739352       0.355673      -1.140058       0.009786       0.016020       0.015465       0.024323       0.044717       0.003490      -0.024486       0.083610       0.132907      -0.087687       0.035827       0.051860              9.600417      16.469178      -0.786703       0.045315       6.538064      -0.028658       5.794009           0.031730
           92              O       4.563462       6.836317       7.520378      -0.497993      30.555715 0.47008878E+03  0.10936912E+05                                 7.782179                            6.687841       0.359978       2.168744                    0.998861      26.894945      69.739731       0.737850       0.356799      -1.139784       0.005267      -0.007095      -0.011854       0.014785       0.049949      -0.015395       0.010527       0.016865       0.075762      -0.066803       0.026679       0.040124              8.876367       6.885309       0.851875       0.120441      14.049100       0.204941       5.694692           0.038139
           93              O      17.168455       6.439712       7.181156      -0.527259      33.340243 0.51242778E+03  0.12198849E+05                                 8.312465                            7.017604       0.256647       2.123987                    0.998466      27.661043      72.887036       0.713910       0.360393      -1.135341       0.010556      -0.008750      -0.004828       0.014537      -0.034073      -0.002798      -0.008214       0.068072       0.121565      -0.069105       0.027876       0.041229              9.693879       8.787954      -3.745515       0.356694      14.358376      -0.450482       5.935306           0.039038
           94              O      11.170991       1.539958       7.107850      -0.591881      36.903384 0.59160055E+03  0.14554273E+05                                 8.872859                            7.489366       0.328389       2.121587                    0.998827      28.989314      76.883897       0.700247       0.355544      -1.142668       0.000712      -0.018665       0.001468       0.018736      -0.042105      -0.002093       0.004769      -0.120106       0.058490      -0.083094       0.018900       0.064194             10.595668      14.476901      -5.390438      -0.387759      11.011044       0.237097       6.299059           0.045512
           95              O      11.669854      11.168339      12.644642      -0.506289      32.202924 0.47120265E+03  0.10975372E+05                                 8.077929                            6.685245       0.340378       2.155755                    0.999197      27.077100      70.379009       0.739327       0.355679      -1.140051       0.019580       0.005911       0.013200       0.024342       0.007422      -0.031423       0.050929       0.021028      -0.158073      -0.087672       0.035820       0.051852              9.600876       6.213258       2.045782      -0.064475      16.062774      -0.786507       6.526595           0.031716
           96              O       9.318871       2.722088       5.464923      -0.498019      30.555423 0.47008447E+03  0.10936782E+05                                 7.782115                            6.687801       0.360005       2.168751                    0.998861      26.894958      69.739561       0.737854       0.356798      -1.139785      -0.011536       0.007792      -0.004992       0.014789      -0.012473       0.012711       0.050302       0.023657      -0.069757      -0.066810       0.026686       0.040125              8.876273       6.143842       0.417154       1.720308       6.743758       0.478775      13.741218           0.038123
           97              O      11.493754      15.144524       5.131451      -0.527274      33.339350 0.51241333E+03  0.12198401E+05                                 8.312255                            7.017462       0.256663       2.123992                    0.998466      27.660988      72.886249       0.713925       0.360389      -1.135346      -0.003961       0.011602      -0.007819       0.014541      -0.012061      -0.029811      -0.027614       0.012717      -0.146542      -0.069110       0.027881       0.041229              9.693584       6.028161       0.291896       0.195387       8.785781      -3.872728      14.266810           0.039058
           98              O       9.389344       9.456489       0.314786      -0.591873      36.904487 0.59162182E+03  0.14554953E+05                                 8.873110                            7.489560       0.328334       2.121564                    0.998827      28.989476      76.885186       0.700228       0.355549      -1.142662      -0.001542       0.001022      -0.018660       0.018752      -0.026719       0.001051      -0.042246       0.076767       0.143431      -0.083061       0.018880       0.064181             10.595993       6.327423       0.401397      -0.080632      14.663296      -5.342853      10.797261           0.045536
           99              O      16.428822       8.501222       8.867205      -0.506279      32.201743 0.47118310E+03  0.10974788E+05                                 8.077676                            6.685067       0.340426       2.155778                    0.999197      27.076779      70.377449       0.739344       0.355675      -1.140056       0.017690       0.016313       0.003599       0.024331      -0.013166       0.060781       0.000258      -0.088445      -0.009400      -0.087685       0.035826       0.051860              9.600516       6.636487       0.194578       1.244342       6.113774       1.811578      16.051288           0.031704
          100              O       7.622629       7.932324       1.757917      -0.498012      30.556013 0.47009639E+03  0.10937139E+05                                 7.782245                            6.687911       0.359981       2.168737                    0.998861      26.895120      69.740462       0.737843       0.356800      -1.139782      -0.005873      -0.010570       0.008499       0.014780       0.015381       0.047226      -0.024579      -0.018492      -0.052934      -0.066782       0.026670       0.040112              8.876414      14.091600       0.112317      -0.676439       5.753046       0.263317       6.784597           0.038136
          101              O       9.802256       9.700244      14.057588      -0.527282      33.341142 0.51244615E+03  0.12199407E+05                                 8.312644                            7.017756       0.256640       2.123974                    0.998466      27.661431      72.888645       0.713898       0.360396      -1.135337      -0.006406      -0.002706       0.012768       0.014539      -0.011478      -0.015961      -0.003674      -0.104737       0.076016      -0.069083       0.027863       0.041221              9.694084      12.633366      -1.132393      -4.417798       6.213686       1.179353      10.235200           0.039047
          102              O       3.783441       8.803187       9.266797      -0.591863      36.903488 0.59160430E+03  0.14554391E+05                                 8.872872                            7.489390       0.328379       2.121583                    0.998827      28.989350      76.884105       0.700246       0.355544      -1.142668      -0.018140       0.002205       0.004176       0.018744      -0.006405      -0.062380      -0.014105       0.011977      -0.135200      -0.083084       0.018889       0.064195             10.595655       9.004660      -0.568651      -4.216291       6.448011       1.295335      16.334293           0.045543

******************************************************
Auxiliary information for the entire system
The total spin magnetic moment of the unit cell is   2.243767
The total net atomic charge of the unit cell is   0.000005
Accuracy of reproducing the electrostatic potential in the unit cell:
  The inner radius (bohr) =    5.0000
  The outer radius (bohr) =   12.0000
  Valid grid points have density less than (e/(bohr^3)) =    0.0001
  The number of valid grid points were=       397119
  The rms potential error without charges in kcal/mol is=      8.69663
  The rms potential error with partial charges in kcal/mol is=      1.97140
  The RRMSE value at monopole order=      0.22669
  The rms potential error with partial charges and cloud penetration in kcal/mol is=      1.97108
  The RRMSE value at monopole order with cloud penetration is=      0.22665
  The rms potential error with partial charges and atomic dipoles in kcal/mol is=      0.61976
  The RRMSE value at dipole order=      0.07126
  The rms potential error with partial charges, atomic dipoles and cloud penetration in kcal/mol is=      0.60971
  The RRMSE value at dipole order with cloud penetration=      0.07011

******************************************************
The electron densities and ab initio electrostatic potential were computed in VASP using the PBE functional and
projector augmented wave method. See the main text of the journal article for a description of computational details.
The atomic charges, dipoles, and quadrupoles were computed with the DDEC6 method as described in
(a) T. A. Manz and N. Gabaldon Limas, RSC Adv. 6 (2016) 47771-47801 DOI: 10.1039/c6ra04656h
(b) N. Gabaldon Limas and T. A. Manz, RSC Adv. 8 (2018) 2678-2707 DOI: 10.1039/c7ra11829e.
For each atom in the material, the electron cloud parameters were fit to the spherically averaged atom-in-material
electron density using radial positions for which this density was between 10^-4 and 10^-2 electrons per cubic bohr.
The polarizabilities, dispersion coefficients, and quantum Drude oscillator (QDO) parameters were fit using the MCLF method.
The magnetic structure of the system was optimized in VASP from the default ferromagnetic initial guess using spin polarization.
The atomic spin moments (ASMs) were computed on this optimized magnetic structure using the DDEC6 partition as inputs
to the method of T. A. Manz and D. S. Sholl, J. Chem. Theory Comput. 7 (2011) 4146-4164 DOI: 10.1021/ct200539n.
The RMSE and RRMSE were computed using a uniform grid with Ewald summation.
