# Supplementary material for: A collection of forcefield precursors for metal–organic frameworks
Source: RSC Adv. 2019 Nov 13;9(63):36492–507. doi: 10.1039/c9ra07327b (PMC9075174; doi:10.1039/c9ra07327b)
Supplement: RA-009-C9RA07327B-s4896 [file RA-009-C9RA07327B-s4896.xyz]

  148
jmolscript: load "" {1 1 1} spacegroup "x,y,z" unitcell [{      8.880200     0.000000     0.000000 }, {     -3.996593    11.399721     0.000000 }, {      0.000000     0.000000    16.615000 }]
Dy     4.479444    10.859260    14.657919     2.079296
Dy     4.844263     0.540461     6.350419     2.079296
Dy     0.404163     0.540461     1.957081     2.079296
Dy     0.039344    10.859260    10.264581     2.079296
H      3.054337     3.195342    15.511764     0.117606
H      1.911770     4.116439    16.065043     0.112389
H      3.723678     5.300870    15.518410     0.114799
H      1.686200     5.405748    12.064151     0.129240
H      4.736287     7.316341    14.968453     0.126184
H      2.689040     7.444018    11.534133     0.137314
H      5.174350     8.270498    11.250016     0.126458
H      4.059703     9.372851    11.103804     0.129129
H     -0.946763     9.058218     1.166373     0.115634
H     -0.056334     9.816300     0.124612     0.145983
H     -0.225811     5.745459    15.141249     0.129700
H     -2.541049     7.589934     1.214556     0.126239
H     -2.610830     8.204379     7.204264     0.117606
H     -1.468263     7.283282     7.757543     0.112389
H      5.600029     6.098851     7.210910     0.114799
H     -1.242693     5.993973     3.756651     0.129239
H      4.587420     4.083380     6.660953     0.126184
H      6.634667     3.955703     3.226633     0.137314
H      4.149357     3.129223     2.942516     0.126458
H      5.264004     2.026870     2.796304     0.129129
H      1.390270     2.341503     9.473873     0.115633
H      0.499841     1.583421     8.432112     0.145983
H      0.669318     5.654262     6.833749     0.129700
H      2.984556     3.809787     9.522056     0.126238
H      1.829270     8.204379     1.103236     0.117606
H      2.971837     7.283282     0.549956     0.112389
H      1.159929     6.098851     1.096590     0.114799
H      3.197407     5.993973     4.550848     0.129239
H      0.147320     4.083380     1.646546     0.126183
H      2.194567     3.955703     5.080867     0.137314
H     -0.290743     3.129223     5.364983     0.126458
H      0.823904     2.026870     5.511195     0.129129
H      5.830370     2.341503    15.448627     0.115633
H      4.939941     1.583421    16.490387     0.145984
H      5.109418     5.654262     1.473750     0.129700
H      7.424656     3.809787    15.400443     0.126238
H      7.494437     3.195342     9.410736     0.117606
H      6.351870     4.116439     8.857456     0.112389
H     -0.716422     5.300870     9.404090     0.114799
H      6.126300     5.405748    12.858348     0.129240
H      0.296187     7.316341     9.954046     0.126184
H     -1.751060     7.444018    13.388367     0.137314
H      0.734250     8.270498    13.672483     0.126458
H     -0.380397     9.372851    13.818695     0.129129
H      3.493337     9.058218     7.141127     0.115633
H      4.383766     9.816300     8.182887     0.145985
H      4.214289     5.745459     9.781250     0.129700
H      1.899051     7.589934     7.092943     0.126238
C      1.265331     2.211546    15.676252     0.707096
C      2.120085     3.433596    15.407089    -0.162744
C      2.588440     5.154954    13.846941     0.246774
C      3.510668     5.726080    14.720890    -0.234696
C      2.290037     5.793338    12.655645    -0.195757
C      4.111093     6.939010    14.391913    -0.168444
C      2.889041     7.015388    12.334976    -0.188402
C      3.786538     7.578535    13.230524     0.245264
C      4.810670     9.079878    11.643792    -0.169429
C     -3.009992    10.156011    11.693637     0.695713
C     -2.032711     9.802620    16.217901     0.668898
C     -0.791942     9.191595     0.217656    -0.170395
C     -1.251523     6.862632    16.462142     0.236183
C     -0.939112     5.728360    15.736066    -0.175303
C     -2.319277     6.830713     0.726075    -0.203031
C     -0.821824     9.188175     7.368752     0.707096
C     -1.676578     7.966125     7.099589    -0.162744
C     -2.144933     6.244767     5.539441     0.246774
C      5.813039     5.673641     6.413390    -0.234696
C     -1.846530     5.606383     4.348145    -0.195757
C      5.212614     4.460711     6.084413    -0.168444
C      6.434666     4.384333     4.027476    -0.188403
C      5.537169     3.821186     4.923024     0.245264
C      4.513037     2.319843     3.336292    -0.169429
C      3.453499     1.243710     3.386137     0.695713
C      2.476218     1.597101     7.910401     0.668898
C      1.235449     2.208126     8.525156    -0.170395
C      1.695030     4.537089     8.154642     0.236183
C      1.382619     5.671361     7.428566    -0.175303
C      2.762784     4.569008     9.033575    -0.203031
C      3.618276     9.188175     0.938747     0.707096
C      2.763522     7.966125     1.207910    -0.162744
C      2.295167     6.244767     2.768059     0.246774
C      1.372939     5.673641     1.894110    -0.234695
C      2.593570     5.606383     3.959354    -0.195757
C      0.772514     4.460711     2.223087    -0.168444
C      1.994566     4.384333     4.280024    -0.188402
C      1.097069     3.821186     3.384475     0.245264
C      0.072937     2.319843     4.971208    -0.169429
C      7.893599     1.243710     4.921363     0.695713
C      6.916318     1.597101     0.397098     0.668898
C      5.675549     2.208126    16.397343    -0.170396
C      6.135130     4.537089     0.152858     0.236182
C      5.822719     5.671361     0.878933    -0.175297
C      7.202884     4.569008    15.888924    -0.203025
C      5.705431     2.211546     9.246247     0.707096
C      6.560185     3.433596     9.515410    -0.162744
C      7.028540     5.154954    11.075559     0.246774
C     -0.929432     5.726080    10.201610    -0.234695
C      6.730137     5.793338    12.266854    -0.195757
C     -0.329007     6.939010    10.530587    -0.168444
C     -1.551059     7.015388    12.587524    -0.188402
C     -0.653562     7.578535    11.691975     0.245264
C      0.370570     9.079878    13.278708    -0.169429
C      1.430108    10.156011    13.228863     0.695712
C      2.407389     9.802620     8.704598     0.668898
C      3.648158     9.191595     8.089843    -0.170396
C      3.188577     6.862632     8.460358     0.236182
C      3.500988     5.728360     9.186433    -0.175297
C      2.120823     6.830713     7.581424    -0.203025
O      0.898256     1.472844    14.729696    -0.662830
O      1.034541     2.054230     0.285944    -0.662227
O      1.924741     3.970523    14.105803    -0.192550
O      4.382078     8.825664    13.002733    -0.296912
O     -2.264104    10.257469    10.701057    -0.673927
O     -2.969087    10.887874    12.710475    -0.678175
O     -2.428752     9.437829    15.101540    -0.599042
O     -2.598820    10.738537     0.220979    -0.760392
O     -0.419896     7.958145    16.254454    -0.195648
O     -0.454749     9.926877     6.422196    -0.662830
O     -0.591034     9.345491     8.593444    -0.662227
O     -1.481234     7.429198     5.798303    -0.192550
O      4.941629     2.574057     4.695233    -0.296912
O      2.707611     1.142252     2.393557    -0.673927
O      3.412594     0.511847     4.402975    -0.678174
O      2.872259     1.961892     6.794040    -0.599042
O      3.042327     0.661184     8.528479    -0.760392
O      0.863403     3.441576     7.946954    -0.195649
O      3.985351     9.926877     1.885304    -0.662830
O      3.849066     9.345491    16.329056    -0.662227
O      2.958866     7.429198     2.509197    -0.192550
O      0.501529     2.574057     3.612267    -0.296912
O      7.147711     1.142252     5.913943    -0.673927
O      7.852694     0.511847     3.904525    -0.678174
O      7.312359     1.961892     1.513460    -0.599042
O      7.482427     0.661184    16.394020    -0.760392
O      5.303503     3.441576     0.360545    -0.195649
O      5.338356     1.472844    10.192804    -0.662830
O      5.474641     2.054230     8.021556    -0.662227
O      6.364841     3.970523    10.816697    -0.192550
O     -0.058022     8.825664    11.919767    -0.296912
O      2.175996    10.257469    14.221443    -0.673927
O      1.471013    10.887874    12.212025    -0.678174
O      2.011348     9.437829     9.820960    -0.599042
O      1.841280    10.738537     8.086520    -0.760392
O      4.020204     7.958145     8.668045    -0.195648

The following XYZ coordinates are in angstroms. Other properties are in atomic units.
The sperically averaged electron density of each atom fit to a function of the form exp(a - br)
eigen_1, eigen_2 and eigen_3 are the three eigenvalues of traceless quadrupole moment tensor
  atom number  atomic symbol              X              Y              Z     net charge C6 coefficient C8 coefficient C10 coefficient fluctuating dipole atomic polarizability isotropic forcefield polarizability              a              b squared Pearson coefficient          <r^3>          <r^4>         wp_QDO          m_QDO          q_QDO       dipole_x       dipole_y       dipole_z         dipole            Qxy            Qxz            Qyz     Q(x^2-y^2)  Q(3z^2 - R^2)        eigen_1        eigen_2        eigen_3 static polarizability      alpha(xx)      alpha(xy)      alpha(xz)      alpha(yy)      alpha(yz)      alpha(zz) atomic spin moment
            1             Dy       4.479444      10.859260      14.657919       2.079296     110.224414 0.24360733E+04  0.78172203E+05                                15.040832                           13.241694       2.347256       2.482125                    0.999442      71.780514     163.046408       0.707157       0.269916      -1.336909      -0.013767       0.022811       0.027531       0.038312       0.002329       0.013804      -0.102010      -0.054947      -0.029140      -0.094901      -0.020908       0.115809             16.641670      15.963468       0.551826      -0.508894      16.966940       4.219746      16.994603           0.000009
            2             Dy       4.844263       0.540461       6.350419       2.079296     110.224437 0.24360739E+04  0.78172227E+05                                15.040835                           13.241696       2.347256       2.482125                    0.999442      71.780515     163.046417       0.707157       0.269916      -1.336909       0.013767      -0.022811       0.027531       0.038312       0.002329      -0.013804       0.102009      -0.054946      -0.029140      -0.094901      -0.020908       0.115808             16.641673      15.963470       0.551825       0.508895      16.966943      -4.219747      16.994606           0.000009
            3             Dy       0.404163       0.540461       1.957081       2.079296     110.224442 0.24360746E+04  0.78172257E+05                                15.040835                           13.241698       2.347256       2.482125                    0.999442      71.780519     163.046433       0.707157       0.269916      -1.336909       0.013767      -0.022811      -0.027531       0.038312       0.002329       0.013804      -0.102010      -0.054947      -0.029140      -0.094901      -0.020908       0.115809             16.641672      15.963471       0.551828      -0.508892      16.966940       4.219745      16.994605           0.000009
            4             Dy       0.039344      10.859260      10.264581       2.079296     110.224405 0.24360737E+04  0.78172217E+05                                15.040832                           13.241695       2.347256       2.482125                    0.999442      71.780512     163.046407       0.707157       0.269916      -1.336909      -0.013767       0.022810      -0.027531       0.038312       0.002329      -0.013804       0.102009      -0.054946      -0.029139      -0.094901      -0.020908       0.115809             16.641668      15.963466       0.551827       0.508893      16.966937      -4.219744      16.994601           0.000009
            5              H       3.054337       3.195342      15.511764       0.117606       0.999622 0.75844009E+01  0.74018969E+02                                 1.704396                            1.646864      -0.971685       2.416428                    0.997072       3.598935      10.292248       0.468014       1.340990      -0.695505       0.030840      -0.007188      -0.003011       0.031809      -0.007788      -0.009232      -0.003437       0.004778       0.012394      -0.014232       0.002187       0.012045              1.726644       2.256907      -0.200774       0.102440       1.552253      -0.099147       1.370774          -0.000004
            6              H       1.911770       4.116439      16.065043       0.112389       0.968367 0.75708106E+01  0.74686052E+02                                 1.728291                            1.691428      -1.329347       2.243434                    0.992551       3.951166      11.784393       0.438140       1.417085      -0.678325      -0.009410       0.021920       0.021259       0.031952      -0.006669      -0.001766      -0.000199      -0.006316       0.006334      -0.008673       0.002205       0.006468              1.738283       1.563481      -0.108088      -0.228780       1.828831       0.279906       1.822537          -0.000000
            7              H       3.723678       5.300870      15.518410       0.114799       1.001246 0.73493137E+01  0.71868851E+02                                 1.743041                            1.651141      -1.521737       2.151350                    0.992095       3.964135      11.720240       0.450256       1.391083      -0.682382       0.009484      -0.011985       0.028619       0.032444       0.008200       0.004903      -0.004090      -0.010479       0.024914      -0.015535       0.005279       0.010255              1.786633       1.583535      -0.025219       0.215246       1.718573      -0.431972       2.057790           0.000000
            8              H       1.686200       5.405748      12.064151       0.129240       1.040906 0.77965273E+01  0.76935305E+02                                 1.768343                            1.689020      -1.259684       2.294182                    0.994007       3.669711      10.697306       0.452357       1.372144      -0.688651      -0.022888      -0.015519      -0.021116       0.034793       0.011444       0.006523      -0.001479      -0.008207      -0.002351      -0.014587       0.001512       0.013075              1.788505       1.865462       0.190314       0.424261       1.532701       0.167473       1.967351          -0.000001
            9              H       4.736287       7.316341      14.968453       0.126184       0.887430 0.64064095E+01  0.60979899E+02                                 1.661264                            1.585047      -1.407342       2.220310                    0.992663       3.865094      11.547674       0.437556       1.470621      -0.668043       0.023498       0.012319       0.021493       0.034145       0.007575       0.004217      -0.001813       0.001661       0.005109      -0.009985       0.002434       0.007551              1.690931       1.783587       0.206044       0.347875       1.507859       0.170048       1.781347          -0.000002
           10              H       2.689040       7.444018      11.534133       0.137314       0.816066 0.57672819E+01  0.53369884E+02                                 1.565928                            1.500806      -1.259843       2.301144                    0.994056       3.628870      10.623105       0.451930       1.464568      -0.670021      -0.011797       0.016884      -0.029574       0.036039       0.005696       0.007056      -0.003446      -0.006605       0.002212      -0.011839       0.005374       0.006465              1.599136       1.420614      -0.027648       0.152110       1.452509      -0.299483       1.924286          -0.000002
           11              H       5.174350       8.270498      11.250016       0.126458       0.981084 0.78793909E+01  0.78549222E+02                                 1.745805                            1.730106      -1.493952       2.176445                    0.991433       3.941971      11.837835       0.431293       1.424571      -0.677097       0.014259      -0.025532      -0.016742       0.033697      -0.004258      -0.012681       0.001953      -0.009508       0.006806      -0.015416       0.002142       0.013274              1.744803       1.706801      -0.245164      -0.112651       1.918588       0.224261       1.609018          -0.000000
           12              H       4.059703       9.372851      11.103804       0.129129       0.943137 0.70242366E+01  0.67847915E+02                                 1.692228                            1.626873      -1.191341       2.323278                    0.993913       3.689363      10.804603       0.448775       1.412992      -0.680418      -0.028691       0.010071      -0.017558       0.035113      -0.004081      -0.005869      -0.011587       0.007189       0.007494      -0.015865       0.004165       0.011699              1.722016       1.980892      -0.182740       0.422282       1.457942      -0.171500       1.727216          -0.000001
           13              H      -0.946763       9.058218       1.166373       0.115634       1.143293 0.92808568E+01  0.94328463E+02                                 1.800317                            1.774726      -1.006843       2.396214                    0.997631       3.570593      10.090212       0.473528       1.272641      -0.711646      -0.001688      -0.008825       0.032244       0.033473      -0.001681       0.000406      -0.004829      -0.008976       0.020905      -0.008293      -0.001447       0.009740              1.788163       1.553547       0.035847      -0.053648       1.648495      -0.098565       2.162446          -0.000006
           14              H      -0.056334       9.816300       0.124612       0.145983       0.883217 0.62126133E+01  0.57036509E+02                                 1.514532                            1.450344      -0.676240       2.581990                    0.999924       3.079769       8.234512       0.525447       1.269694      -0.713039       0.028634       0.023641      -0.004773       0.037438       0.004217      -0.003843       0.004273      -0.004813      -0.023763      -0.011030       0.001990       0.009039              1.539193       1.727686       0.372179      -0.044343       1.641486      -0.045062       1.248406          -0.000002
           15              H      -0.225811       5.745459      15.141249       0.129700       0.894394 0.64062121E+01  0.60429434E+02                                 1.622145                            1.549161      -1.091180       2.375019                    0.996098       3.573124      10.318364       0.462206       1.404827      -0.681861       0.026037      -0.001476      -0.023024       0.034788       0.004927      -0.010227       0.003559      -0.002738      -0.013228      -0.014265       0.004816       0.009449              1.648427       1.879905      -0.013354      -0.404827       1.363211      -0.047307       1.702165           0.000000
           16              H      -2.541049       7.589934       1.214556       0.126239       0.973024 0.72752430E+01  0.70224439E+02                                 1.666087                            1.614024      -0.948962       2.438922                    0.997930       3.468732       9.845980       0.472565       1.342777      -0.695694      -0.014808       0.025863       0.020695       0.036282       0.000424      -0.010573       0.006591      -0.006841      -0.007339      -0.014270       0.002792       0.011478              1.667628       1.490980      -0.109403      -0.120347       1.995867       0.241002       1.516038          -0.000001
           17              H      -2.610830       8.204379       7.204264       0.117606       0.999622 0.75844001E+01  0.74018965E+02                                 1.704396                            1.646865      -0.971685       2.416427                    0.997072       3.598935      10.292251       0.468014       1.340991      -0.695505      -0.030840       0.007188      -0.003011       0.031809      -0.007788       0.009233       0.003437       0.004778       0.012394      -0.014232       0.002187       0.012045              1.726645       2.256907      -0.200774      -0.102440       1.552253       0.099147       1.370774          -0.000004
           18              H      -1.468263       7.283282       7.757543       0.112389       0.968367 0.75708077E+01  0.74686014E+02                                 1.728290                            1.691428      -1.329346       2.243435                    0.992551       3.951165      11.784388       0.438140       1.417085      -0.678325       0.009410      -0.021920       0.021259       0.031952      -0.006669       0.001766       0.000199      -0.006316       0.006334      -0.008673       0.002205       0.006468              1.738282       1.563480      -0.108088       0.228779       1.828830      -0.279906       1.822536          -0.000000
           19              H       5.600029       6.098851       7.210910       0.114799       1.001246 0.73493155E+01  0.71868870E+02                                 1.743041                            1.651141      -1.521737       2.151350                    0.992095       3.964135      11.720238       0.450256       1.391082      -0.682382      -0.009484       0.011985       0.028619       0.032444       0.008200      -0.004903       0.004090      -0.010479       0.024914      -0.015535       0.005279       0.010255              1.786632       1.583535      -0.025219      -0.215246       1.718572       0.431972       2.057790           0.000000
           20              H      -1.242693       5.993973       3.756651       0.129239       1.040907 0.77965314E+01  0.76935352E+02                                 1.768343                            1.689021      -1.259684       2.294182                    0.994007       3.669712      10.697308       0.452357       1.372144      -0.688651       0.022888       0.015519      -0.021116       0.034793       0.011444      -0.006523       0.001479      -0.008208      -0.002351      -0.014587       0.001512       0.013075              1.788505       1.865463       0.190314      -0.424261       1.532701      -0.167473       1.967352          -0.000001
           21              H       4.587420       4.083380       6.660953       0.126184       0.887430 0.64064105E+01  0.60979909E+02                                 1.661264                            1.585047      -1.407342       2.220310                    0.992663       3.865094      11.547673       0.437556       1.470621      -0.668044      -0.023498      -0.012319       0.021493       0.034145       0.007575      -0.004217       0.001813       0.001661       0.005109      -0.009985       0.002434       0.007551              1.690931       1.783587       0.206044      -0.347875       1.507859      -0.170048       1.781347          -0.000002
           22              H       6.634667       3.955703       3.226633       0.137314       0.816065 0.57672747E+01  0.53369803E+02                                 1.565927                            1.500806      -1.259842       2.301145                    0.994056       3.628868      10.623099       0.451930       1.464568      -0.670021       0.011797      -0.016884      -0.029574       0.036039       0.005696      -0.007056       0.003446      -0.006605       0.002212      -0.011839       0.005374       0.006465              1.599135       1.420613      -0.027648      -0.152110       1.452508       0.299482       1.924285          -0.000002
           23              H       4.149357       3.129223       2.942516       0.126458       0.981084 0.78793927E+01  0.78549241E+02                                 1.745805                            1.730106      -1.493951       2.176445                    0.991433       3.941971      11.837833       0.431293       1.424571      -0.677098      -0.014259       0.025532      -0.016742       0.033697      -0.004258       0.012681      -0.001953      -0.009508       0.006806      -0.015416       0.002142       0.013274              1.744802       1.706801      -0.245164       0.112651       1.918588      -0.224261       1.609017          -0.000000
           24              H       5.264004       2.026870       2.796304       0.129129       0.943137 0.70242366E+01  0.67847915E+02                                 1.692228                            1.626873      -1.191341       2.323278                    0.993913       3.689363      10.804603       0.448775       1.412992      -0.680418       0.028691      -0.010071      -0.017558       0.035113      -0.004081       0.005869       0.011587       0.007189       0.007495      -0.015865       0.004165       0.011699              1.722017       1.980892      -0.182740      -0.422282       1.457941       0.171500       1.727216          -0.000001
           25              H       1.390270       2.341503       9.473873       0.115633       1.143292 0.92808531E+01  0.94328423E+02                                 1.800317                            1.774727      -1.006843       2.396214                    0.997631       3.570592      10.090211       0.473527       1.272642      -0.711646       0.001688       0.008825       0.032244       0.033473      -0.001681      -0.000406       0.004829      -0.008976       0.020905      -0.008293      -0.001447       0.009740              1.788163       1.553547       0.035847       0.053648       1.648495       0.098565       2.162446          -0.000006
           26              H       0.499841       1.583421       8.432112       0.145983       0.883216 0.62126091E+01  0.57036463E+02                                 1.514532                            1.450344      -0.676240       2.581990                    0.999924       3.079768       8.234510       0.525446       1.269694      -0.713039      -0.028634      -0.023641      -0.004773       0.037438       0.004217       0.003843      -0.004273      -0.004813      -0.023763      -0.011030       0.001990       0.009039              1.539192       1.727686       0.372179       0.044343       1.641486       0.045062       1.248406          -0.000002
           27              H       0.669318       5.654262       6.833749       0.129700       0.894394 0.64062083E+01  0.60429392E+02                                 1.622145                            1.549160      -1.091179       2.375019                    0.996098       3.573123      10.318362       0.462206       1.404828      -0.681861      -0.026037       0.001476      -0.023024       0.034788       0.004927       0.010227      -0.003559      -0.002738      -0.013228      -0.014265       0.004816       0.009449              1.648427       1.879905      -0.013354       0.404827       1.363211       0.047307       1.702165           0.000000
           28              H       2.984556       3.809787       9.522056       0.126238       0.973025 0.72752458E+01  0.70224475E+02                                 1.666088                            1.614025      -0.948962       2.438922                    0.997930       3.468733       9.845984       0.472565       1.342777      -0.695694       0.014808      -0.025863       0.020695       0.036282       0.000424       0.010573      -0.006591      -0.006841      -0.007339      -0.014270       0.002792       0.011478              1.667629       1.490981      -0.109403       0.120347       1.995867      -0.241002       1.516038          -0.000001
           29              H       1.829270       8.204379       1.103236       0.117606       0.999622 0.75843993E+01  0.74018955E+02                                 1.704396                            1.646865      -0.971685       2.416427                    0.997072       3.598935      10.292251       0.468014       1.340991      -0.695505      -0.030840       0.007188       0.003011       0.031809      -0.007788      -0.009232      -0.003437       0.004778       0.012394      -0.014232       0.002187       0.012045              1.726645       2.256907      -0.200774       0.102439       1.552253      -0.099147       1.370774          -0.000004
           30              H       2.971837       7.283282       0.549956       0.112389       0.968367 0.75708085E+01  0.74686022E+02                                 1.728290                            1.691428      -1.329346       2.243435                    0.992551       3.951165      11.784387       0.438140       1.417085      -0.678325       0.009410      -0.021920      -0.021259       0.031952      -0.006669      -0.001766      -0.000199      -0.006316       0.006334      -0.008673       0.002205       0.006468              1.738282       1.563480      -0.108088      -0.228779       1.828830       0.279906       1.822536          -0.000000
           31              H       1.159929       6.098851       1.096590       0.114799       1.001245 0.73493076E+01  0.71868775E+02                                 1.743040                            1.651141      -1.521737       2.151350                    0.992095       3.964133      11.720232       0.450256       1.391083      -0.682382      -0.009484       0.011985      -0.028619       0.032444       0.008200       0.004903      -0.004090      -0.010479       0.024914      -0.015535       0.005279       0.010255              1.786632       1.583534      -0.025219       0.215246       1.718572      -0.431972       2.057789           0.000000
           32              H       3.197407       5.993973       4.550848       0.129239       1.040908 0.77965409E+01  0.76935469E+02                                 1.768344                            1.689022      -1.259686       2.294181                    0.994007       3.669714      10.697315       0.452357       1.372144      -0.688651       0.022888       0.015519       0.021116       0.034793       0.011444       0.006523      -0.001479      -0.008207      -0.002351      -0.014587       0.001512       0.013075              1.788506       1.865464       0.190314       0.424261       1.532701       0.167473       1.967353          -0.000001
           33              H       0.147320       4.083380       1.646546       0.126183       0.887431 0.64064191E+01  0.60980010E+02                                 1.661265                            1.585048      -1.407343       2.220309                    0.992663       3.865096      11.547680       0.437556       1.470621      -0.668044      -0.023498      -0.012319      -0.021493       0.034145       0.007575       0.004217      -0.001813       0.001661       0.005109      -0.009985       0.002434       0.007551              1.690933       1.783588       0.206044       0.347876       1.507860       0.170048       1.781349          -0.000002
           34              H       2.194567       3.955703       5.080867       0.137314       0.816065 0.57672706E+01  0.53369758E+02                                 1.565927                            1.500806      -1.259841       2.301145                    0.994056       3.628867      10.623097       0.451930       1.464569      -0.670021       0.011797      -0.016884       0.029574       0.036039       0.005696       0.007056      -0.003446      -0.006605       0.002212      -0.011839       0.005374       0.006465              1.599135       1.420613      -0.027648       0.152110       1.452508      -0.299482       1.924285          -0.000002
           35              H      -0.290743       3.129223       5.364983       0.126458       0.981083 0.78793798E+01  0.78549087E+02                                 1.745804                            1.730105      -1.493951       2.176445                    0.991433       3.941969      11.837828       0.431293       1.424572      -0.677097      -0.014259       0.025532       0.016742       0.033697      -0.004258      -0.012681       0.001953      -0.009508       0.006806      -0.015416       0.002142       0.013274              1.744802       1.706801      -0.245164      -0.112651       1.918588       0.224261       1.609016          -0.000000
           36              H       0.823904       2.026870       5.511195       0.129129       0.943137 0.70242313E+01  0.67847851E+02                                 1.692227                            1.626873      -1.191340       2.323278                    0.993913       3.689362      10.804599       0.448775       1.412992      -0.680418       0.028691      -0.010071       0.017558       0.035113      -0.004081      -0.005869      -0.011587       0.007189       0.007494      -0.015865       0.004165       0.011699              1.722016       1.980891      -0.182740       0.422282       1.457941      -0.171500       1.727215          -0.000001
           37              H       5.830370       2.341503      15.448627       0.115633       1.143292 0.92808485E+01  0.94328366E+02                                 1.800317                            1.774726      -1.006843       2.396214                    0.997631       3.570593      10.090214       0.473528       1.272642      -0.711646       0.001688       0.008825      -0.032244       0.033473      -0.001681       0.000406      -0.004829      -0.008976       0.020905      -0.008293      -0.001447       0.009740              1.788163       1.553547       0.035847      -0.053648       1.648495      -0.098565       2.162445          -0.000006
           38              H       4.939941       1.583421      16.490387       0.145984       0.883216 0.62126033E+01  0.57036390E+02                                 1.514530                            1.450342      -0.676240       2.581990                    0.999924       3.079766       8.234500       0.525447       1.269693      -0.713040      -0.028634      -0.023641       0.004773       0.037438       0.004217      -0.003843       0.004273      -0.004813      -0.023763      -0.011030       0.001990       0.009039              1.539191       1.727684       0.372178      -0.044343       1.641484      -0.045062       1.248404          -0.000002
           39              H       5.109418       5.654262       1.473750       0.129700       0.894396 0.64062243E+01  0.60429578E+02                                 1.622147                            1.549162      -1.091180       2.375018                    0.996098       3.573127      10.318375       0.462206       1.404827      -0.681861      -0.026037       0.001476       0.023024       0.034788       0.004927      -0.010227       0.003559      -0.002738      -0.013228      -0.014265       0.004816       0.009449              1.648429       1.879908      -0.013355      -0.404829       1.363212      -0.047307       1.702167           0.000000
           40              H       7.424656       3.809787      15.400443       0.126238       0.973027 0.72752664E+01  0.70224721E+02                                 1.666090                            1.614027      -0.948964       2.438921                    0.997930       3.468737       9.845998       0.472565       1.342777      -0.695694       0.014808      -0.025863      -0.020695       0.036282       0.000424      -0.010573       0.006591      -0.006841      -0.007339      -0.014270       0.002792       0.011478              1.667631       1.490982      -0.109403      -0.120347       1.995871       0.241003       1.516040          -0.000001
           41              H       7.494437       3.195342       9.410736       0.117606       0.999622 0.75844044E+01  0.74019014E+02                                 1.704396                            1.646865      -0.971685       2.416427                    0.997072       3.598936      10.292253       0.468014       1.340990      -0.695505       0.030840      -0.007188       0.003011       0.031809      -0.007788       0.009233       0.003437       0.004778       0.012394      -0.014232       0.002187       0.012045              1.726645       2.256907      -0.200774      -0.102439       1.552253       0.099147       1.370774          -0.000004
           42              H       6.351870       4.116439       8.857456       0.112389       0.968367 0.75708057E+01  0.74685993E+02                                 1.728291                            1.691428      -1.329346       2.243435                    0.992551       3.951165      11.784390       0.438140       1.417086      -0.678325      -0.009410       0.021920      -0.021259       0.031952      -0.006669       0.001766       0.000199      -0.006316       0.006334      -0.008673       0.002205       0.006468              1.738282       1.563480      -0.108088       0.228779       1.828830      -0.279906       1.822536          -0.000000
           43              H      -0.716422       5.300870       9.404090       0.114799       1.001246 0.73493095E+01  0.71868794E+02                                 1.743040                            1.651141      -1.521736       2.151351                    0.992095       3.964133      11.720230       0.450256       1.391082      -0.682383       0.009484      -0.011985      -0.028619       0.032444       0.008200      -0.004903       0.004090      -0.010479       0.024914      -0.015535       0.005279       0.010255              1.786632       1.583534      -0.025219      -0.215246       1.718572       0.431972       2.057789           0.000000
           44              H       6.126300       5.405748      12.858348       0.129240       1.040908 0.77965411E+01  0.76935470E+02                                 1.768343                            1.689021      -1.259686       2.294181                    0.994007       3.669714      10.697314       0.452358       1.372143      -0.688651      -0.022888      -0.015519       0.021116       0.034793       0.011444      -0.006523       0.001479      -0.008207      -0.002351      -0.014587       0.001512       0.013075              1.788506       1.865463       0.190314      -0.424261       1.532701      -0.167473       1.967352          -0.000001
           45              H       0.296187       7.316341       9.954046       0.126184       0.887430 0.64064130E+01  0.60979942E+02                                 1.661265                            1.585047      -1.407342       2.220310                    0.992663       3.865094      11.547675       0.437555       1.470621      -0.668043       0.023498       0.012319      -0.021493       0.034145       0.007575      -0.004217       0.001813       0.001660       0.005109      -0.009985       0.002434       0.007551              1.690932       1.783588       0.206044      -0.347876       1.507860      -0.170048       1.781348          -0.000002
           46              H      -1.751060       7.444018      13.388367       0.137314       0.816065 0.57672745E+01  0.53369801E+02                                 1.565928                            1.500806      -1.259842       2.301145                    0.994056       3.628868      10.623099       0.451930       1.464568      -0.670021      -0.011797       0.016884       0.029574       0.036039       0.005696      -0.007056       0.003446      -0.006605       0.002212      -0.011839       0.005374       0.006465              1.599136       1.420613      -0.027648      -0.152110       1.452508       0.299482       1.924285          -0.000002
           47              H       0.734250       8.270498      13.672483       0.126458       0.981083 0.78793812E+01  0.78549103E+02                                 1.745804                            1.730105      -1.493951       2.176445                    0.991433       3.941969      11.837828       0.431293       1.424571      -0.677097       0.014259      -0.025532       0.016742       0.033697      -0.004258       0.012681      -0.001953      -0.009508       0.006806      -0.015416       0.002142       0.013274              1.744802       1.706801      -0.245164       0.112651       1.918588      -0.224261       1.609016          -0.000000
           48              H      -0.380397       9.372851      13.818695       0.129129       0.943137 0.70242350E+01  0.67847896E+02                                 1.692228                            1.626873      -1.191341       2.323278                    0.993913       3.689363      10.804603       0.448775       1.412992      -0.680418      -0.028691       0.010071       0.017558       0.035113      -0.004081       0.005869       0.011587       0.007189       0.007494      -0.015865       0.004165       0.011699              1.722016       1.980892      -0.182740      -0.422282       1.457941       0.171500       1.727216          -0.000001
           49              H       3.493337       9.058218       7.141127       0.115633       1.143292 0.92808473E+01  0.94328346E+02                                 1.800316                            1.774726      -1.006844       2.396214                    0.997631       3.570593      10.090212       0.473528       1.272641      -0.711646      -0.001688      -0.008825      -0.032244       0.033473      -0.001681      -0.000406       0.004829      -0.008976       0.020905      -0.008293      -0.001447       0.009740              1.788162       1.553547       0.035847       0.053648       1.648495       0.098565       2.162445          -0.000006
           50              H       4.383766       9.816300       8.182887       0.145985       0.883215 0.62125999E+01  0.57036350E+02                                 1.514530                            1.450342      -0.676240       2.581990                    0.999924       3.079765       8.234497       0.525447       1.269693      -0.713040       0.028634       0.023641       0.004773       0.037438       0.004217       0.003843      -0.004273      -0.004813      -0.023763      -0.011030       0.001990       0.009039              1.539190       1.727683       0.372178       0.044343       1.641484       0.045062       1.248404          -0.000002
           51              H       4.214289       5.745459       9.781250       0.129700       0.894396 0.64062251E+01  0.60429586E+02                                 1.622147                            1.549162      -1.091180       2.375018                    0.996098       3.573127      10.318374       0.462206       1.404826      -0.681861       0.026037      -0.001476       0.023024       0.034788       0.004927       0.010227      -0.003559      -0.002738      -0.013228      -0.014265       0.004816       0.009449              1.648429       1.879908      -0.013355       0.404829       1.363212       0.047307       1.702167           0.000000
           52              H       1.899051       7.589934       7.092943       0.126238       0.973027 0.72752630E+01  0.70224682E+02                                 1.666090                            1.614027      -0.948963       2.438921                    0.997930       3.468736       9.845996       0.472564       1.342777      -0.695694      -0.014808       0.025863      -0.020695       0.036282       0.000424       0.010573      -0.006591      -0.006841      -0.007339      -0.014270       0.002792       0.011478              1.667631       1.490982      -0.109403       0.120347       1.995871      -0.241003       1.516040          -0.000001
           53              C       1.265331       2.211546      15.676252       0.707096      19.968443 0.22053282E+03  0.44508423E+04                                 6.953567                            5.392170      -0.146449       2.040009                    0.999270      21.058217      59.305483       0.613835       0.494408      -1.002251      -0.020146      -0.041585       0.011030       0.047506      -0.086972       0.011416      -0.004650       0.071777      -0.115746      -0.074968      -0.039362       0.114330              7.845763       5.764590       2.959952      -0.513425       9.367773       0.107790       8.404927           0.000001
           54              C       2.120085       3.433596      15.407089      -0.162744      29.055526 0.40589765E+03  0.94127087E+04                                 8.317416                            6.699342      -0.065186       1.986379                    0.997239      28.601625      82.591322       0.636985       0.414647      -1.061658      -0.004764       0.032169      -0.095869       0.101234      -0.024527       0.001715      -0.015834       0.000053       0.178144      -0.055114      -0.007396       0.062510              9.519585       8.129717       2.543000      -1.396160      11.915586      -3.349447       8.513452           0.000002
           55              C       2.588440       5.154954      13.846941       0.246774      29.692425 0.35862145E+03  0.80132955E+04                                 8.399179                            6.393764       0.084565       2.044118                    0.999491      25.065554      69.632411       0.641243       0.427473      -1.060121      -0.021446      -0.051328       0.007290       0.056104       0.023644       0.000000      -0.022375      -0.046483      -0.020747      -0.033370      -0.011608       0.044979              9.575800       7.285472       2.684498       0.854051      10.861520      -4.152564      10.580407           0.000000
           56              C       3.510668       5.726080      14.720890      -0.234696      34.810893 0.51252082E+03  0.12614818E+05                                 9.326037                            7.623804      -0.052062       1.936480                    0.999087      31.839529      95.111907       0.585158       0.425268      -1.053637       0.032828       0.045928      -0.005217       0.056694      -0.001569      -0.004237      -0.017211      -0.029961       0.007801      -0.018519      -0.007738       0.026256             10.056852       8.910091       3.258192       1.473384      11.357897      -2.759492       9.902569           0.000007
           57              C       2.290037       5.793338      12.655645      -0.195757      33.998638 0.48627868E+03  0.11817294E+05                                 9.198237                            7.444306      -0.125149       1.922685                    0.998752      31.092940      92.409523       0.589765       0.427361      -1.051933       0.017840       0.039390      -0.021871       0.048458       0.017700       0.007061       0.018266      -0.010699      -0.066635      -0.029476      -0.006329       0.035805             10.028216       7.855453       1.933924       1.766651      10.408298      -3.437594      11.820898           0.000006
           58              C       4.111093       6.939010      14.391913      -0.168444      33.970972 0.48176694E+03  0.11719979E+05                                 9.322054                            7.501250      -0.288402       1.881081                    0.997659      30.895029      92.890376       0.574850       0.437987      -1.041963      -0.016435      -0.045703       0.031788       0.058046       0.001763      -0.006942       0.020885       0.037184      -0.064866      -0.037369       0.007004       0.030365             10.193563       8.112057       2.335460       1.428300      11.114911      -3.272325      11.353722           0.000001
           59              C       2.889041       7.015388      12.334976      -0.188402      32.418195 0.49170061E+03  0.11972806E+05                                 8.939408                            7.515154      -0.100431       1.944858                    0.996935      30.547331      90.645023       0.583989       0.430731      -1.050695      -0.033053      -0.035486      -0.000993       0.048505      -0.016493      -0.002653      -0.023867      -0.027241      -0.021765      -0.029029      -0.006502       0.035531              9.584738       9.062908       2.978771       1.985504       9.981819      -1.487932       9.709487           0.000001
           60              C       3.786538       7.578535      13.230524       0.245264      28.468239 0.36236748E+03  0.81962404E+04                                 8.403244                            6.603980      -0.134199       1.982949                    0.999536      25.700762      74.117634       0.599994       0.451329      -1.035850       0.026723       0.070402      -0.015106       0.076804       0.043378      -0.004776      -0.033080      -0.043599      -0.036754      -0.048849      -0.017965       0.066814              9.384448       8.080586       2.804845       1.397150      10.162562      -2.672438       9.910197           0.000005
           61              C       4.810670       9.079878      11.643792      -0.169429      26.942338 0.41876609E+03  0.98360181E+04                                 7.968280                            6.874685      -0.337686       1.894437                    0.996263      29.470074      87.047957       0.616159       0.423219      -1.050998      -0.047267      -0.029582       0.087826       0.104032      -0.004823      -0.046580      -0.040850       0.033542       0.209775      -0.072084      -0.026512       0.098596              8.668362       9.493249       2.162001      -0.877052       8.117311      -1.044026       8.394528           0.000001
           62              C      -3.009992      10.156011      11.693637       0.695713      20.707277 0.22708819E+03  0.46197604E+04                                 7.088784                            5.467315      -0.319652       1.970142                    0.998907      21.537760      61.024193       0.609953       0.493611      -1.002019       0.042560       0.036713      -0.007662       0.056727      -0.072705       0.075122      -0.050016      -0.027218      -0.028422      -0.088622      -0.043968       0.132590              8.001217       8.043311       2.222695      -2.556155       6.809331       0.791765       9.151009           0.000002
           63              C      -2.032711       9.802620      16.217901       0.668898      20.021391 0.22663396E+03  0.46153677E+04                                 6.954685                            5.465256      -0.174699       2.015362                    0.999386      21.816659      62.161131       0.608552       0.494228      -1.000153      -0.029530       0.034024      -0.013607       0.047062       0.082540      -0.054357      -0.042282      -0.047329      -0.087875      -0.082379      -0.046385       0.128764              7.815732       7.586594      -2.932822       0.938380       8.374703       1.764042       7.485899           0.000002
           64              C      -0.791942       9.191595       0.217656      -0.170395      26.020252 0.38729938E+03  0.88438863E+04                                 7.557420                            6.462454       0.089496       2.034630                    0.998349      28.116419      79.596893       0.663331       0.404370      -1.072306       0.042004      -0.078735      -0.047623       0.101151       0.007307      -0.024293       0.029696      -0.089259       0.003754      -0.059197      -0.000238       0.059435              8.135276       8.191432      -1.288995       0.810221      10.015919      -0.067916       6.198478          -0.000003
           65              C      -1.251523       6.862632      16.462142       0.236183      27.817472 0.37491722E+03  0.85014852E+04                                 8.115796                            6.622480      -0.008738       2.017382                    0.999769      25.493633      72.185989       0.615757       0.438669      -1.049514       0.028669       0.047680      -0.011372       0.056786       0.027164      -0.015888       0.003951      -0.054470      -0.096768      -0.044270      -0.010394       0.054664              8.740123       8.061866       1.464868      -2.150896      11.688955       0.512373       6.469548           0.000006
           66              C      -0.939112       5.728360      15.736066      -0.175303      31.674184 0.46932675E+03  0.11294983E+05                                 8.771455                            7.335323      -0.019443       1.972151                    0.997858      30.144011      88.906986       0.591972       0.429927      -1.051255      -0.020873      -0.053788      -0.004241       0.057852       0.000506      -0.002608      -0.013044       0.037330       0.011228      -0.026224       0.008602       0.017621              9.256032       8.534417       1.177704      -2.265789      11.719141       0.614458       7.514537           0.000006
           67              C      -2.319277       6.830713       0.726075      -0.203031      30.825457 0.46499748E+03  0.11144643E+05                                 8.508607                            7.217359       0.175758       2.026831                    0.998812      30.323232      88.723221       0.608350       0.420085      -1.059281      -0.043940      -0.037868       0.016194       0.060224      -0.010993       0.000533       0.015893      -0.032454      -0.007395      -0.020497      -0.007821       0.028318              8.914877       8.953636       1.880713      -2.553260      10.894067      -0.255144       6.896927           0.000003
           68              C      -0.821824       9.188175       7.368752       0.707096      19.968439 0.22053278E+03  0.44508411E+04                                 6.953566                            5.392170      -0.146449       2.040009                    0.999270      21.058214      59.305469       0.613835       0.494408      -1.002251       0.020146       0.041585       0.011030       0.047506      -0.086972      -0.011416       0.004650       0.071777      -0.115746      -0.074968      -0.039362       0.114330              7.845762       5.764589       2.959951       0.513425       9.367771      -0.107790       8.404925           0.000001
           69              C      -1.676578       7.966125       7.099589      -0.162744      29.055524 0.40589761E+03  0.94127077E+04                                 8.317415                            6.699341      -0.065185       1.986379                    0.997239      28.601623      82.591314       0.636985       0.414647      -1.061658       0.004764      -0.032169      -0.095869       0.101234      -0.024527      -0.001715       0.015834       0.000053       0.178144      -0.055114      -0.007396       0.062510              9.519584       8.129717       2.542999       1.396160      11.915584       3.349447       8.513452           0.000003
           70              C      -2.144933       6.244767       5.539441       0.246774      29.692423 0.35862142E+03  0.80132947E+04                                 8.399179                            6.393764       0.084564       2.044118                    0.999491      25.065553      69.632409       0.641243       0.427473      -1.060121       0.021446       0.051328       0.007290       0.056104       0.023644      -0.000000       0.022375      -0.046483      -0.020747      -0.033370      -0.011608       0.044979              9.575800       7.285472       2.684498      -0.854051      10.861520       4.152564      10.580406           0.000000
           71              C       5.813039       5.673641       6.413390      -0.234696      34.810887 0.51252069E+03  0.12614814E+05                                 9.326037                            7.623803      -0.052062       1.936480                    0.999087      31.839525      95.111892       0.585158       0.425269      -1.053637      -0.032828      -0.045928      -0.005217       0.056695      -0.001569       0.004237       0.017211      -0.029961       0.007801      -0.018519      -0.007738       0.026256             10.056851       8.910090       3.258191      -1.473384      11.357896       2.759491       9.902568           0.000007
           72              C      -1.846530       5.606383       4.348145      -0.195757      33.998643 0.48627876E+03  0.11817296E+05                                 9.198237                            7.444307      -0.125149       1.922685                    0.998752      31.092944      92.409537       0.589765       0.427361      -1.051933      -0.017839      -0.039390      -0.021871       0.048458       0.017700      -0.007061      -0.018266      -0.010699      -0.066635      -0.029476      -0.006330       0.035805             10.028217       7.855453       1.933924      -1.766652      10.408299       3.437594      11.820898           0.000006
           73              C       5.212614       4.460711       6.084413      -0.168444      33.970971 0.48176694E+03  0.11719979E+05                                 9.322055                            7.501251      -0.288403       1.881081                    0.997659      30.895029      92.890379       0.574850       0.437987      -1.041963       0.016435       0.045703       0.031788       0.058046       0.001763       0.006942      -0.020885       0.037184      -0.064866      -0.037369       0.007004       0.030365             10.193564       8.112057       2.335460      -1.428300      11.114911       3.272325      11.353723           0.000001
           74              C       6.434666       4.384333       4.027476      -0.188403      32.418197 0.49170065E+03  0.11972808E+05                                 8.939409                            7.515155      -0.100431       1.944858                    0.996935      30.547331      90.645022       0.583989       0.430731      -1.050695       0.033053       0.035486      -0.000993       0.048505      -0.016493       0.002653       0.023867      -0.027241      -0.021764      -0.029029      -0.006502       0.035531              9.584739       9.062909       2.978771      -1.985504       9.981820       1.487932       9.709487           0.000001
           75              C       5.537169       3.821186       4.923024       0.245264      28.468240 0.36236749E+03  0.81962407E+04                                 8.403244                            6.603980      -0.134198       1.982949                    0.999536      25.700762      74.117632       0.599994       0.451329      -1.035850      -0.026723      -0.070402      -0.015106       0.076804       0.043378       0.004776       0.033080      -0.043599      -0.036753      -0.048849      -0.017965       0.066814              9.384448       8.080586       2.804845      -1.397150      10.162562       2.672438       9.910196           0.000005
           76              C       4.513037       2.319843       3.336292      -0.169429      26.942336 0.41876604E+03  0.98360165E+04                                 7.968279                            6.874684      -0.337686       1.894437                    0.996263      29.470072      87.047947       0.616159       0.423219      -1.050998       0.047267       0.029582       0.087826       0.104032      -0.004823       0.046580       0.040850       0.033542       0.209775      -0.072084      -0.026512       0.098596              8.668362       9.493248       2.162001       0.877052       8.117310       1.044026       8.394527           0.000001
           77              C       3.453499       1.243710       3.386137       0.695713      20.707279 0.22708821E+03  0.46197612E+04                                 7.088784                            5.467315      -0.319652       1.970142                    0.998907      21.537763      61.024206       0.609953       0.493611      -1.002019      -0.042560      -0.036713      -0.007662       0.056727      -0.072705      -0.075122       0.050016      -0.027217      -0.028422      -0.088622      -0.043968       0.132590              8.001218       8.043312       2.222695       2.556155       6.809331      -0.791765       9.151010           0.000002
           78              C       2.476218       1.597101       7.910401       0.668898      20.021391 0.22663395E+03  0.46153675E+04                                 6.954684                            5.465256      -0.174699       2.015362                    0.999386      21.816658      62.161126       0.608552       0.494228      -1.000153       0.029530      -0.034024      -0.013607       0.047062       0.082540       0.054357       0.042282      -0.047329      -0.087875      -0.082379      -0.046385       0.128764              7.815732       7.586594      -2.932822      -0.938380       8.374702      -1.764041       7.485899           0.000003
           79              C       1.235449       2.208126       8.525156      -0.170395      26.020245 0.38729927E+03  0.88438830E+04                                 7.557418                            6.462452       0.089496       2.034630                    0.998349      28.116413      79.596866       0.663331       0.404370      -1.072306      -0.042004       0.078735      -0.047623       0.101151       0.007306       0.024293      -0.029696      -0.089260       0.003755      -0.059197      -0.000238       0.059435              8.135274       8.191430      -1.288995      -0.810220      10.015915       0.067916       6.198476          -0.000003
           80              C       1.695030       4.537089       8.154642       0.236183      27.817467 0.37491714E+03  0.85014827E+04                                 8.115795                            6.622479      -0.008737       2.017382                    0.999769      25.493630      72.185978       0.615757       0.438669      -1.049514      -0.028669      -0.047680      -0.011373       0.056786       0.027164       0.015888      -0.003951      -0.054470      -0.096768      -0.044270      -0.010394       0.054664              8.740122       8.061865       1.464867       2.150896      11.688952      -0.512373       6.469548           0.000006
           81              C       1.382619       5.671361       7.428566      -0.175303      31.674192 0.46932693E+03  0.11294988E+05                                 8.771456                            7.335324      -0.019443       1.972151                    0.997858      30.144016      88.907006       0.591972       0.429927      -1.051255       0.020873       0.053788      -0.004241       0.057852       0.000505       0.002607       0.013044       0.037330       0.011228      -0.026224       0.008602       0.017621              9.256034       8.534419       1.177704       2.265789      11.719143      -0.614459       7.514539           0.000007
           82              C       2.762784       4.569008       9.033575      -0.203031      30.825459 0.46499751E+03  0.11144644E+05                                 8.508607                            7.217359       0.175758       2.026831                    0.998812      30.323234      88.723228       0.608350       0.420085      -1.059281       0.043940       0.037868       0.016194       0.060224      -0.010993      -0.000533      -0.015893      -0.032454      -0.007395      -0.020497      -0.007821       0.028318              8.914877       8.953636       1.880712       2.553260      10.894068       0.255143       6.896927           0.000003
           83              C       3.618276       9.188175       0.938747       0.707096      19.968435 0.22053274E+03  0.44508403E+04                                 6.953565                            5.392170      -0.146449       2.040009                    0.999270      21.058215      59.305477       0.613835       0.494408      -1.002251       0.020146       0.041585      -0.011030       0.047506      -0.086972       0.011416      -0.004650       0.071777      -0.115746      -0.074968      -0.039362       0.114330              7.845761       5.764588       2.959949      -0.513426       9.367765       0.107788       8.404929           0.000001
           84              C       2.763522       7.966125       1.207910      -0.162744      29.055534 0.40589791E+03  0.94127162E+04                                 8.317417                            6.699344      -0.065186       1.986379                    0.997239      28.601628      82.591333       0.636985       0.414647      -1.061658       0.004764      -0.032169       0.095869       0.101234      -0.024527       0.001715      -0.015834       0.000053       0.178144      -0.055114      -0.007396       0.062510              9.519586       8.129721       2.543001      -1.396164      11.915584      -3.349446       8.513454           0.000003
           85              C       2.295167       6.244767       2.768059       0.246774      29.692417 0.35862125E+03  0.80132904E+04                                 8.399178                            6.393763       0.084564       2.044118                    0.999491      25.065554      69.632416       0.641243       0.427473      -1.060121       0.021446       0.051328      -0.007290       0.056104       0.023644       0.000000      -0.022375      -0.046483      -0.020747      -0.033370      -0.011608       0.044978              9.575798       7.285471       2.684496       0.854053      10.861517      -4.152563      10.580407           0.000001
           86              C       1.372939       5.673641       1.894110      -0.234695      34.810894 0.51252076E+03  0.12614816E+05                                 9.326037                            7.623803      -0.052061       1.936481                    0.999087      31.839525      95.111886       0.585158       0.425268      -1.053637      -0.032828      -0.045928       0.005217       0.056694      -0.001569      -0.004237      -0.017211      -0.029961       0.007801      -0.018519      -0.007738       0.026256             10.056852       8.910090       3.258191       1.473385      11.357896      -2.759492       9.902570           0.000006
           87              C       2.593570       5.606383       3.959354      -0.195757      33.998630 0.48627840E+03  0.11817286E+05                                 9.198234                            7.444303      -0.125149       1.922685                    0.998752      31.092941      92.409524       0.589765       0.427361      -1.051933      -0.017840      -0.039390       0.021871       0.048458       0.017700       0.007061       0.018266      -0.010699      -0.066635      -0.029476      -0.006330       0.035805             10.028214       7.855450       1.933921       1.766652      10.408294      -3.437597      11.820899           0.000007
           88              C       0.772514       4.460711       2.223087      -0.168444      33.970980 0.48176692E+03  0.11719978E+05                                 9.322055                            7.501250      -0.288402       1.881080                    0.997659      30.895032      92.890388       0.574850       0.437987      -1.041963       0.016435       0.045703      -0.031788       0.058046       0.001764      -0.006942       0.020885       0.037184      -0.064865      -0.037369       0.007004       0.030365             10.193565       8.112056       2.335459       1.428302      11.114911      -3.272326      11.353727           0.000001
           89              C       1.994566       4.384333       4.280024      -0.188402      32.418193 0.49170077E+03  0.11972811E+05                                 8.939408                            7.515155      -0.100431       1.944858                    0.996935      30.547322      90.644987       0.583989       0.430731      -1.050695       0.033053       0.035486       0.000993       0.048505      -0.016493      -0.002653      -0.023867      -0.027241      -0.021764      -0.029029      -0.006502       0.035531              9.584738       9.062904       2.978767       1.985503       9.981817      -1.487936       9.709492           0.000001
           90              C       1.097069       3.821186       3.384475       0.245264      28.468242 0.36236751E+03  0.81962413E+04                                 8.403244                            6.603980      -0.134199       1.982949                    0.999536      25.700764      74.117639       0.599994       0.451329      -1.035850      -0.026723      -0.070402       0.015106       0.076804       0.043378      -0.004776      -0.033080      -0.043599      -0.036754      -0.048849      -0.017965       0.066814              9.384448       8.080581       2.804840       1.397149      10.162562      -2.672444       9.910202           0.000005
           91              C       0.072937       2.319843       4.971208      -0.169429      26.942329 0.41876591E+03  0.98360130E+04                                 7.968278                            6.874683      -0.337686       1.894437                    0.996263      29.470077      87.047967       0.616159       0.423219      -1.050998       0.047267       0.029582      -0.087826       0.104032      -0.004823      -0.046580      -0.040850       0.033542       0.209775      -0.072084      -0.026512       0.098596              8.668360       9.493248       2.161999      -0.877051       8.117310      -1.044026       8.394523           0.000001
           92              C       7.893599       1.243710       4.921363       0.695713      20.707279 0.22708821E+03  0.46197610E+04                                 7.088784                            5.467315      -0.319652       1.970142                    0.998907      21.537761      61.024196       0.609953       0.493611      -1.002019      -0.042560      -0.036714       0.007662       0.056727      -0.072705       0.075122      -0.050016      -0.027218      -0.028423      -0.088622      -0.043968       0.132590              8.001217       8.043311       2.222695      -2.556155       6.809331       0.791764       9.151010           0.000002
           93              C       6.916318       1.597101       0.397098       0.668898      20.021404 0.22663415E+03  0.46153726E+04                                 6.954688                            5.465258      -0.174700       2.015362                    0.999386      21.816660      62.161137       0.608552       0.494228      -1.000153       0.029530      -0.034024       0.013607       0.047062       0.082540      -0.054357      -0.042282      -0.047329      -0.087875      -0.082379      -0.046385       0.128764              7.815736       7.586598      -2.932825       0.938379       8.374708       1.764042       7.485902           0.000003
           94              C       5.675549       2.208126      16.397343      -0.170396      26.020248 0.38729930E+03  0.88438845E+04                                 7.557420                            6.462454       0.089496       2.034629                    0.998349      28.116428      79.596929       0.663331       0.404371      -1.072306      -0.042004       0.078735       0.047623       0.101151       0.007306      -0.024293       0.029696      -0.089259       0.003755      -0.059197      -0.000238       0.059435              8.135276       8.191431      -1.288997       0.810220      10.015920      -0.067915       6.198477          -0.000004
           95              C       6.135130       4.537089       0.152858       0.236182      27.817515 0.37491792E+03  0.85015046E+04                                 8.115804                            6.622486      -0.008737       2.017382                    0.999769      25.493653      72.186054       0.615757       0.438669      -1.049514      -0.028669      -0.047680       0.011372       0.056786       0.027164      -0.015888       0.003951      -0.054470      -0.096768      -0.044270      -0.010394       0.054664              8.740131       8.061868       1.464867      -2.150896      11.688973       0.512376       6.469553           0.000006
           96              C       5.822719       5.671361       0.878933      -0.175297      31.674070 0.46932431E+03  0.11294908E+05                                 8.771428                            7.335299      -0.019436       1.972154                    0.997858      30.143934      88.906663       0.591974       0.429926      -1.051256       0.020874       0.053788       0.004241       0.057852       0.000506      -0.002607      -0.013044       0.037330       0.011227      -0.026223       0.008602       0.017621              9.256006       8.534395       1.177702      -2.265784      11.719107       0.614456       7.514514           0.000007
           97              C       7.202884       4.569008      15.888924      -0.203025      30.825340 0.46499536E+03  0.11144578E+05                                 8.508581                            7.217338       0.175765       2.026834                    0.998812      30.323157      88.722911       0.608351       0.420085      -1.059281       0.043940       0.037868      -0.016194       0.060224      -0.010992       0.000533       0.015893      -0.032455      -0.007395      -0.020496      -0.007821       0.028318              8.914848       8.953603       1.880703      -2.553251      10.894034      -0.255138       6.896907           0.000003
           98              C       5.705431       2.211546       9.246247       0.707096      19.968435 0.22053274E+03  0.44508402E+04                                 6.953565                            5.392169      -0.146449       2.040009                    0.999270      21.058215      59.305475       0.613835       0.494408      -1.002251      -0.020146      -0.041585      -0.011030       0.047506      -0.086972      -0.011416       0.004650       0.071777      -0.115746      -0.074968      -0.039362       0.114330              7.845760       5.764588       2.959949       0.513426       9.367765      -0.107788       8.404929           0.000001
           99              C       6.560185       3.433596       9.515410      -0.162744      29.055540 0.40589800E+03  0.94127190E+04                                 8.317419                            6.699345      -0.065186       1.986379                    0.997239      28.601633      82.591356       0.636985       0.414647      -1.061658      -0.004764       0.032169       0.095869       0.101234      -0.024527      -0.001715       0.015834       0.000053       0.178144      -0.055114      -0.007396       0.062510              9.519588       8.129722       2.543001       1.396164      11.915587       3.349447       8.513456           0.000003
          100              C       7.028540       5.154954      11.075559       0.246774      29.692422 0.35862131E+03  0.80132920E+04                                 8.399179                            6.393764       0.084564       2.044118                    0.999491      25.065557      69.632428       0.641243       0.427473      -1.060121      -0.021446      -0.051328      -0.007290       0.056104       0.023644      -0.000000       0.022375      -0.046483      -0.020747      -0.033370      -0.011608       0.044979              9.575800       7.285472       2.684496      -0.854053      10.861520       4.152565      10.580409           0.000001
          101              C      -0.929432       5.726080      10.201610      -0.234695      34.810886 0.51252060E+03  0.12614811E+05                                 9.326036                            7.623802      -0.052061       1.936481                    0.999087      31.839520      95.111869       0.585158       0.425268      -1.053637       0.032828       0.045928       0.005217       0.056695      -0.001569       0.004237       0.017211      -0.029961       0.007801      -0.018519      -0.007738       0.026256             10.056851       8.910089       3.258191      -1.473385      11.357895       2.759492       9.902569           0.000007
          102              C       6.730137       5.793338      12.266854      -0.195757      33.998643 0.48627861E+03  0.11817292E+05                                 9.198237                            7.444306      -0.125150       1.922684                    0.998752      31.092949      92.409559       0.589765       0.427361      -1.051933       0.017840       0.039390       0.021871       0.048458       0.017700      -0.007061      -0.018266      -0.010699      -0.066635      -0.029476      -0.006330       0.035805             10.028218       7.855452       1.933922      -1.766652      10.408299       3.437599      11.820903           0.000006
          103              C      -0.329007       6.939010      10.530587      -0.168444      33.970973 0.48176681E+03  0.11719975E+05                                 9.322054                            7.501249      -0.288402       1.881081                    0.997659      30.895026      92.890365       0.574850       0.437987      -1.041963      -0.016435      -0.045703      -0.031788       0.058046       0.001763       0.006942      -0.020885       0.037184      -0.064866      -0.037369       0.007004       0.030365             10.193563       8.112055       2.335459      -1.428302      11.114910       3.272325      11.353725           0.000001
          104              C      -1.551059       7.015388      12.587524      -0.188402      32.418198 0.49170084E+03  0.11972813E+05                                 8.939409                            7.515156      -0.100431       1.944858                    0.996935      30.547326      90.645005       0.583989       0.430731      -1.050695      -0.033053      -0.035486       0.000993       0.048505      -0.016493       0.002653       0.023867      -0.027241      -0.021764      -0.029029      -0.006502       0.035531              9.584739       9.062905       2.978768      -1.985503       9.981818       1.487936       9.709493           0.000001
          105              C      -0.653562       7.578535      11.691975       0.245264      28.468239 0.36236747E+03  0.81962400E+04                                 8.403244                            6.603979      -0.134199       1.982949                    0.999536      25.700762      74.117631       0.599994       0.451329      -1.035850       0.026723       0.070402       0.015106       0.076804       0.043378       0.004776       0.033080      -0.043599      -0.036754      -0.048849      -0.017965       0.066814              9.384448       8.080581       2.804840      -1.397148      10.162561       2.672444       9.910201           0.000005
          106              C       0.370570       9.079878      13.278708      -0.169429      26.942318 0.41876568E+03  0.98360062E+04                                 7.968276                            6.874681      -0.337686       1.894437                    0.996263      29.470069      87.047937       0.616159       0.423219      -1.050998      -0.047267      -0.029582      -0.087826       0.104032      -0.004823       0.046580       0.040850       0.033542       0.209775      -0.072084      -0.026512       0.098596              8.668358       9.493246       2.161998       0.877050       8.117307       1.044026       8.394520           0.000000
          107              C       1.430108      10.156011      13.228863       0.695712      20.707281 0.22708824E+03  0.46197617E+04                                 7.088784                            5.467315      -0.319652       1.970142                    0.998907      21.537763      61.024202       0.609953       0.493611      -1.002019       0.042560       0.036713       0.007662       0.056727      -0.072705      -0.075122       0.050016      -0.027218      -0.028423      -0.088622      -0.043968       0.132589              8.001218       8.043311       2.222695       2.556155       6.809331      -0.791764       9.151010           0.000002
          108              C       2.407389       9.802620       8.704598       0.668898      20.021404 0.22663415E+03  0.46153725E+04                                 6.954687                            5.465258      -0.174699       2.015362                    0.999386      21.816659      62.161129       0.608552       0.494228      -1.000153      -0.029530       0.034024       0.013607       0.047062       0.082540       0.054357       0.042282      -0.047329      -0.087875      -0.082379      -0.046385       0.128764              7.815735       7.586597      -2.932825      -0.938379       8.374707      -1.764042       7.485902           0.000002
          109              C       3.648158       9.191595       8.089843      -0.170396      26.020252 0.38729938E+03  0.88438867E+04                                 7.557421                            6.462455       0.089496       2.034629                    0.998349      28.116430      79.596935       0.663331       0.404371      -1.072306       0.042004      -0.078735       0.047623       0.101151       0.007306       0.024293      -0.029696      -0.089260       0.003755      -0.059196      -0.000238       0.059435              8.135277       8.191432      -1.288998      -0.810220      10.015921       0.067915       6.198478          -0.000002
          110              C       3.188577       6.862632       8.460358       0.236182      27.817516 0.37491794E+03  0.85015051E+04                                 8.115804                            6.622486      -0.008737       2.017382                    0.999769      25.493653      72.186050       0.615757       0.438669      -1.049515       0.028669       0.047680       0.011372       0.056786       0.027164       0.015888      -0.003951      -0.054470      -0.096768      -0.044270      -0.010394       0.054664              8.740131       8.061868       1.464867       2.150896      11.688973      -0.512376       6.469552           0.000006
          111              C       3.500988       5.728360       9.186433      -0.175297      31.674069 0.46932430E+03  0.11294908E+05                                 8.771429                            7.335299      -0.019436       1.972154                    0.997858      30.143934      88.906665       0.591974       0.429926      -1.051256      -0.020873      -0.053788       0.004240       0.057852       0.000506       0.002608       0.013044       0.037330       0.011227      -0.026223       0.008602       0.017621              9.256006       8.534395       1.177702       2.265784      11.719108      -0.614456       7.514514           0.000007
          112              C       2.120823       6.830713       7.581424      -0.203025      30.825334 0.46499524E+03  0.11144574E+05                                 8.508579                            7.217337       0.175765       2.026834                    0.998812      30.323152      88.722887       0.608351       0.420085      -1.059281      -0.043940      -0.037868      -0.016194       0.060224      -0.010992      -0.000533      -0.015893      -0.032454      -0.007396      -0.020496      -0.007821       0.028318              8.914846       8.953601       1.880702       2.553250      10.894031       0.255138       6.896906           0.000003
          113              O       0.898256       1.472844      14.729696      -0.662830      40.106783 0.62268691E+03  0.15541164E+05                                 9.324341                            7.769880       0.290683       2.116726                    0.996446      29.449992      79.080155       0.674997       0.363572      -1.134500       0.065996       0.045208      -0.005611       0.080191      -0.056631       0.028000       0.055929       0.031334      -0.030269      -0.097399       0.030645       0.066754             10.293183       7.082146       2.934753       1.506027      13.443512       4.590164      10.353890          -0.000014
          114              O       1.034541       2.054230       0.285944      -0.662227      43.724419 0.74129209E+03  0.19321183E+05                                 9.895503                            8.570983      -0.072081       2.005537                    0.994029      29.776070      81.647027       0.632352       0.371623      -1.128562       0.025501       0.032285      -0.044253       0.060423      -0.070152       0.000224      -0.000923       0.089554       0.015577      -0.085826       0.005192       0.080633             10.613596       7.621688       0.947907      -1.870135       8.887700      -1.900276      15.331401           0.000003
          115              O       1.924741       3.970523      14.105803      -0.192550      25.501778 0.32311074E+03  0.68254561E+04                                 6.891550                            5.503984       0.452563       2.266236                    0.999486      22.466310      55.000252       0.824692       0.351588      -1.147222       0.104697       0.043039       0.157609       0.194048       0.052257      -0.005456      -0.144131      -0.137435       0.172791      -0.133493      -0.065083       0.198576              7.831853       5.164503       2.164930      -1.061065      10.092012      -4.308898       8.239043          -0.000009
          116              O       4.382078       8.825664      13.002733      -0.296912      36.002232 0.53134444E+03  0.12793651E+05                                 8.878394                            7.278775      -0.217555       2.005479                    0.997394      25.532648      68.170761       0.680324       0.373914      -1.122357      -0.004544      -0.124776      -0.171785       0.212367       0.075236      -0.062477      -0.093318      -0.047766       0.230937      -0.117616      -0.054822       0.172438              9.939057       8.406513       3.649988      -2.828626      11.061427      -2.572137      10.349232           0.000004
          117              O      -2.264104      10.257469      10.701057      -0.673927      43.405615 0.63898810E+03  0.15984356E+05                                 9.664007                            7.761949       0.519842       2.182825                    0.998799      29.283127      77.653011       0.692506       0.353574      -1.147226      -0.085588      -0.032808      -0.009600       0.092162      -0.065151      -0.017185      -0.027049       0.025907       0.141841      -0.097082       0.041657       0.055425             10.992668      12.375573       1.478113      -6.403468       6.852570      -1.787377      13.749862          -0.000004
          118              O      -2.969087      10.887874      12.710475      -0.678175      41.615334 0.65603511E+03  0.16602243E+05                                 9.532672                            7.985161       0.179578       2.066781                    0.996719      30.126866      81.682725       0.664041       0.364478      -1.132850       0.068678       0.003440      -0.040644       0.079878      -0.076620       0.072869       0.024576      -0.077938       0.088784      -0.135165       0.051526       0.083639             10.399652       6.894753       0.138017      -1.311779       9.883179       4.634466      14.421022          -0.000010
          119              O      -2.428752       9.437829      15.101540      -0.599042      38.185051 0.64600172E+03  0.16239086E+05                                 9.010849                            7.940701       0.182933       2.106648                    0.993355      28.369499      75.949826       0.665676       0.366029      -1.134880       0.042950      -0.030492      -0.000993       0.052682       0.088011      -0.017859       0.000260      -0.037956       0.137894      -0.114255       0.042328       0.071927              9.644305       8.154990      -0.502710       1.686574       7.702102       2.594588      13.075824          -0.000000
          120              O      -2.598820      10.738537       0.220979      -0.760392      55.323412 0.85331488E+03  0.23062484E+05                                11.563092                            9.129021      -0.101917       1.948113                    0.998398      32.441741      90.906849       0.618784       0.366244      -1.131452       0.074626      -0.022913      -0.058510       0.097558       0.050041      -0.070471      -0.014061      -0.055650      -0.201731      -0.111341       0.005311       0.106030             13.517186      10.596288      -5.061172      -2.515090      18.703750       6.550710      11.251520          -0.000000
          121              O      -0.419896       7.958145      16.254454      -0.195648      26.817244 0.37732572E+03  0.82893766E+04                                 7.139258                            6.015877       0.326862       2.230727                    0.998712      22.761864      56.905484       0.775154       0.359677      -1.140233      -0.154791       0.064295       0.098021       0.194170       0.040146      -0.035169       0.062347      -0.251638      -0.303152      -0.142833      -0.050745       0.193578              7.742161       6.282082       0.899456      -0.453191      11.992535       0.242340       4.951866           0.000003
          122              O      -0.454749       9.926877       6.422196      -0.662830      40.106789 0.62268702E+03  0.15541167E+05                                 9.324342                            7.769880       0.290684       2.116726                    0.996446      29.449995      79.080163       0.674998       0.363572      -1.134500      -0.065996      -0.045208      -0.005611       0.080191      -0.056632      -0.028000      -0.055929       0.031334      -0.030271      -0.097400       0.030645       0.066755             10.293183       7.082146       2.934753      -1.506027      13.443513      -4.590164      10.353891          -0.000013
          123              O      -0.591034       9.345491       8.593444      -0.662227      43.724415 0.74129200E+03  0.19321180E+05                                 9.895503                            8.570982      -0.072082       2.005537                    0.994029      29.776068      81.647019       0.632352       0.371623      -1.128562      -0.025501      -0.032285      -0.044253       0.060423      -0.070152      -0.000224       0.000923       0.089554       0.015577      -0.085826       0.005192       0.080633             10.613595       7.621687       0.947907       1.870135       8.887699       1.900275      15.331399           0.000003
          124              O      -1.481234       7.429198       5.798303      -0.192550      25.501781 0.32311078E+03  0.68254571E+04                                 6.891551                            5.503984       0.452563       2.266235                    0.999486      22.466311      55.000256       0.824692       0.351588      -1.147222      -0.104697      -0.043040       0.157609       0.194048       0.052257       0.005456       0.144131      -0.137434       0.172791      -0.133493      -0.065083       0.198576              7.831854       5.164504       2.164930       1.061065      10.092013       4.308899       8.239044          -0.000008
          125              O       4.941629       2.574057       4.695233      -0.296912      36.002231 0.53134441E+03  0.12793650E+05                                 8.878394                            7.278775      -0.217556       2.005479                    0.997394      25.532647      68.170760       0.680324       0.373914      -1.122357       0.004544       0.124776      -0.171785       0.212367       0.075236       0.062477       0.093318      -0.047766       0.230937      -0.117616      -0.054822       0.172438              9.939058       8.406513       3.649989       2.828626      11.061427       2.572137      10.349232           0.000004
          126              O       2.707611       1.142252       2.393557      -0.673927      43.405635 0.63898844E+03  0.15984367E+05                                 9.664010                            7.761952       0.519842       2.182824                    0.998799      29.283133      77.653036       0.692506       0.353574      -1.147226       0.085588       0.032808      -0.009600       0.092162      -0.065151       0.017185       0.027049       0.025907       0.141842      -0.097082       0.041657       0.055425             10.992673      12.375578       1.478114       6.403471       6.852572       1.787378      13.749868          -0.000003
          127              O       3.412594       0.511847       4.402975      -0.678174      41.615349 0.65603537E+03  0.16602252E+05                                 9.532675                            7.985163       0.179577       2.066781                    0.996719      30.126868      81.682741       0.664041       0.364478      -1.132850      -0.068678      -0.003440      -0.040643       0.079878      -0.076620      -0.072869      -0.024576      -0.077938       0.088784      -0.135165       0.051526       0.083639             10.399655       6.894755       0.138017       1.311780       9.883182      -4.634467      14.421028          -0.000010
          128              O       2.872259       1.961892       6.794040      -0.599042      38.185048 0.64600167E+03  0.16239085E+05                                 9.010848                            7.940701       0.182933       2.106648                    0.993355      28.369498      75.949822       0.665676       0.366029      -1.134880      -0.042950       0.030492      -0.000993       0.052682       0.088011       0.017859      -0.000260      -0.037956       0.137894      -0.114255       0.042328       0.071927              9.644305       8.154990      -0.502710      -1.686574       7.702101      -2.594587      13.075823          -0.000000
          129              O       3.042327       0.661184       8.528479      -0.760392      55.323405 0.85331477E+03  0.23062481E+05                                11.563090                            9.129020      -0.101917       1.948113                    0.998398      32.441740      90.906841       0.618784       0.366244      -1.131452      -0.074626       0.022913      -0.058510       0.097558       0.050041       0.070471       0.014061      -0.055650      -0.201731      -0.111341       0.005311       0.106030             13.517184      10.596287      -5.061171       2.515089      18.703747      -6.550708      11.251518          -0.000001
          130              O       0.863403       3.441576       7.946954      -0.195649      26.817248 0.37732580E+03  0.82893786E+04                                 7.139258                            6.015877       0.326862       2.230727                    0.998712      22.761867      56.905490       0.775154       0.359677      -1.140233       0.154791      -0.064295       0.098021       0.194170       0.040146       0.035169      -0.062347      -0.251638      -0.303151      -0.142833      -0.050745       0.193578              7.742161       6.282082       0.899456       0.453191      11.992534      -0.242340       4.951866           0.000003
          131              O       3.985351       9.926877       1.885304      -0.662830      40.106794 0.62268731E+03  0.15541176E+05                                 9.324343                            7.769882       0.290683       2.116726                    0.996446      29.449992      79.080154       0.674997       0.363572      -1.134500      -0.065996      -0.045208       0.005611       0.080191      -0.056631       0.028000       0.055929       0.031333      -0.030269      -0.097399       0.030645       0.066754             10.293184       7.082146       2.934751       1.506027      13.443510       4.590165      10.353896          -0.000013
          132              O       3.849066       9.345491      16.329056      -0.662227      43.724391 0.74129122E+03  0.19321154E+05                                 9.895498                            8.570977      -0.072080       2.005537                    0.994029      29.776066      81.647008       0.632352       0.371623      -1.128562      -0.025501      -0.032285       0.044253       0.060423      -0.070152       0.000224      -0.000923       0.089554       0.015577      -0.085826       0.005192       0.080633             10.613591       7.621684       0.947908      -1.870136       8.887696      -1.900278      15.331392           0.000003
          133              O       2.958866       7.429198       2.509197      -0.192550      25.501779 0.32311082E+03  0.68254579E+04                                 6.891550                            5.503985       0.452563       2.266236                    0.999486      22.466308      55.000245       0.824692       0.351588      -1.147222      -0.104697      -0.043039      -0.157609       0.194048       0.052257      -0.005456      -0.144130      -0.137434       0.172791      -0.133493      -0.065083       0.198576              7.831853       5.164504       2.164930      -1.061066      10.092013      -4.308897       8.239043          -0.000009
          134              O       0.501529       2.574057       3.612267      -0.296912      36.002233 0.53134449E+03  0.12793653E+05                                 8.878394                            7.278775      -0.217555       2.005479                    0.997394      25.532648      68.170760       0.680324       0.373914      -1.122357       0.004544       0.124776       0.171785       0.212367       0.075236      -0.062477      -0.093318      -0.047766       0.230937      -0.117616      -0.054822       0.172438              9.939057       8.406512       3.649987      -2.828628      11.061425      -2.572141      10.349235           0.000004
          135              O       7.147711       1.142252       5.913943      -0.673927      43.405612 0.63898801E+03  0.15984353E+05                                 9.664007                            7.761949       0.519843       2.182825                    0.998799      29.283125      77.653004       0.692506       0.353574      -1.147226       0.085587       0.032808       0.009600       0.092162      -0.065151      -0.017185      -0.027049       0.025907       0.141841      -0.097082       0.041657       0.055425             10.992668      12.375572       1.478114      -6.403468       6.852570      -1.787377      13.749863          -0.000003
          136              O       7.852694       0.511847       3.904525      -0.678174      41.615333 0.65603514E+03  0.16602245E+05                                 9.532672                            7.985161       0.179578       2.066781                    0.996719      30.126865      81.682726       0.664041       0.364478      -1.132850      -0.068678      -0.003440       0.040644       0.079878      -0.076620       0.072869       0.024576      -0.077938       0.088783      -0.135165       0.051526       0.083639             10.399652       6.894753       0.138017      -1.311779       9.883179       4.634465      14.421023          -0.000010
          137              O       7.312359       1.961892       1.513460      -0.599042      38.185068 0.64600234E+03  0.16239106E+05                                 9.010852                            7.940705       0.182933       2.106647                    0.993355      28.369501      75.949833       0.665676       0.366029      -1.134880      -0.042950       0.030492       0.000993       0.052682       0.088011      -0.017859       0.000260      -0.037956       0.137894      -0.114255       0.042328       0.071927              9.644308       8.154993      -0.502711       1.686573       7.702102       2.594587      13.075829          -0.000000
          138              O       7.482427       0.661184      16.394020      -0.760392      55.323414 0.85331485E+03  0.23062484E+05                                11.563093                            9.129021      -0.101917       1.948113                    0.998398      32.441741      90.906851       0.618784       0.366244      -1.131452      -0.074626       0.022913       0.058510       0.097558       0.050041      -0.070471      -0.014061      -0.055650      -0.201731      -0.111340       0.005311       0.106030             13.517187      10.596290      -5.061174      -2.515091      18.703751       6.550710      11.251520          -0.000000
          139              O       5.303503       3.441576       0.360545      -0.195649      26.817259 0.37732596E+03  0.82893832E+04                                 7.139261                            6.015879       0.326860       2.230726                    0.998712      22.761871      56.905512       0.775154       0.359677      -1.140233       0.154791      -0.064295      -0.098021       0.194171       0.040146      -0.035169       0.062347      -0.251638      -0.303151      -0.142833      -0.050746       0.193578              7.742164       6.282084       0.899455      -0.453190      11.992541       0.242342       4.951867           0.000003
          140              O       5.338356       1.472844      10.192804      -0.662830      40.106799 0.62268740E+03  0.15541179E+05                                 9.324344                            7.769883       0.290683       2.116726                    0.996446      29.449994      79.080161       0.674997       0.363572      -1.134500       0.065996       0.045208       0.005611       0.080191      -0.056632      -0.028000      -0.055929       0.031334      -0.030270      -0.097399       0.030645       0.066754             10.293185       7.082146       2.934751      -1.506027      13.443511      -4.590165      10.353897          -0.000013
          141              O       5.474641       2.054230       8.021556      -0.662227      43.724392 0.74129121E+03  0.19321155E+05                                 9.895499                            8.570978      -0.072081       2.005537                    0.994029      29.776065      81.647010       0.632352       0.371624      -1.128562       0.025501       0.032285       0.044253       0.060423      -0.070152      -0.000224       0.000923       0.089554       0.015577      -0.085826       0.005192       0.080633             10.613592       7.621685       0.947908       1.870136       8.887697       1.900278      15.331394           0.000003
          142              O       6.364841       3.970523      10.816697      -0.192550      25.501792 0.32311100E+03  0.68254629E+04                                 6.891553                            5.503987       0.452562       2.266235                    0.999486      22.466313      55.000264       0.824691       0.351588      -1.147222       0.104697       0.043039      -0.157610       0.194048       0.052257       0.005456       0.144131      -0.137435       0.172791      -0.133493      -0.065083       0.198576              7.831856       5.164506       2.164931       1.061066      10.092017       4.308900       8.239046          -0.000009
          143              O      -0.058022       8.825664      11.919767      -0.296912      36.002237 0.53134455E+03  0.12793655E+05                                 8.878395                            7.278776      -0.217556       2.005479                    0.997394      25.532649      68.170765       0.680324       0.373914      -1.122357      -0.004544      -0.124776       0.171785       0.212367       0.075236       0.062477       0.093318      -0.047766       0.230937      -0.117616      -0.054822       0.172438              9.939058       8.406513       3.649987       2.828628      11.061426       2.572141      10.349236           0.000004
          144              O       2.175996      10.257469      14.221443      -0.673927      43.405630 0.63898835E+03  0.15984364E+05                                 9.664009                            7.761951       0.519842       2.182825                    0.998799      29.283132      77.653030       0.692506       0.353574      -1.147226      -0.085588      -0.032809       0.009600       0.092162      -0.065151       0.017185       0.027049       0.025907       0.141841      -0.097082       0.041657       0.055425             10.992671      12.375576       1.478114       6.403470       6.852572       1.787378      13.749867          -0.000003
          145              O       1.471013      10.887874      12.212025      -0.678174      41.615331 0.65603509E+03  0.16602243E+05                                 9.532671                            7.985161       0.179578       2.066781                    0.996719      30.126865      81.682723       0.664041       0.364478      -1.132850       0.068678       0.003440       0.040643       0.079878      -0.076620      -0.072869      -0.024576      -0.077938       0.088783      -0.135165       0.051526       0.083639             10.399651       6.894752       0.138017       1.311779       9.883178      -4.634465      14.421022          -0.000010
          146              O       2.011348       9.437829       9.820960      -0.599042      38.185067 0.64600230E+03  0.16239104E+05                                 9.010852                            7.940705       0.182933       2.106647                    0.993355      28.369500      75.949831       0.665676       0.366029      -1.134880       0.042950      -0.030492       0.000993       0.052682       0.088011       0.017859      -0.000260      -0.037956       0.137894      -0.114255       0.042328       0.071927              9.644308       8.154993      -0.502711      -1.686573       7.702102      -2.594587      13.075829          -0.000000
          147              O       1.841280      10.738537       8.086520      -0.760392      55.323404 0.85331463E+03  0.23062477E+05                                11.563091                            9.129020      -0.101918       1.948113                    0.998398      32.441737      90.906837       0.618784       0.366244      -1.131452       0.074626      -0.022913       0.058510       0.097558       0.050041       0.070471       0.014061      -0.055650      -0.201731      -0.111340       0.005311       0.106030             13.517186      10.596289      -5.061173       2.515091      18.703749      -6.550710      11.251519          -0.000001
          148              O       4.020204       7.958145       8.668045      -0.195648      26.817257 0.37732592E+03  0.82893822E+04                                 7.139260                            6.015879       0.326861       2.230726                    0.998712      22.761871      56.905510       0.775154       0.359677      -1.140233      -0.154791       0.064295      -0.098021       0.194171       0.040146       0.035169      -0.062347      -0.251638      -0.303151      -0.142833      -0.050746       0.193578              7.742163       6.282083       0.899454       0.453190      11.992539      -0.242342       4.951867           0.000003

******************************************************
Auxiliary information for the entire system
The total spin magnetic moment of the unit cell is   0.000028
The total net atomic charge of the unit cell is   -0.000005
Accuracy of reproducing the electrostatic potential in the unit cell:
  The inner radius (bohr) =    5.0000
  The outer radius (bohr) =   12.0000
  Valid grid points have density less than (e/(bohr^3)) =    0.0001
  The number of valid grid points were=         4420
  The rms potential error without charges in kcal/mol is=      4.41519
  The rms potential error with partial charges in kcal/mol is=      1.65310
  The RRMSE value at monopole order=      0.37441
  The rms potential error with partial charges and cloud penetration in kcal/mol is=      1.63647
  The RRMSE value at monopole order with cloud penetration is=      0.37065
  The rms potential error with partial charges and atomic dipoles in kcal/mol is=      1.01501
  The RRMSE value at dipole order=      0.22989
  The rms potential error with partial charges, atomic dipoles and cloud penetration in kcal/mol is=      0.99579
  The RRMSE value at dipole order with cloud penetration=      0.22554

******************************************************
The electron densities and ab initio electrostatic potential were computed in VASP using the PBE functional and
projector augmented wave method. See the main text of the journal article for a description of computational details.
The atomic charges, dipoles, and quadrupoles were computed with the DDEC6 method as described in
(a) T. A. Manz and N. Gabaldon Limas, RSC Adv. 6 (2016) 47771-47801 DOI: 10.1039/c6ra04656h
(b) N. Gabaldon Limas and T. A. Manz, RSC Adv. 8 (2018) 2678-2707 DOI: 10.1039/c7ra11829e.
For each atom in the material, the electron cloud parameters were fit to the spherically averaged atom-in-material
electron density using radial positions for which this density was between 10^-4 and 10^-2 electrons per cubic bohr.
The polarizabilities, dispersion coefficients, and quantum Drude oscillator (QDO) parameters were fit using the MCLF method.
The magnetic structure of the system was optimized in VASP from the default ferromagnetic initial guess using spin polarization.
The atomic spin moments (ASMs) were computed on this optimized magnetic structure using the DDEC6 partition as inputs
to the method of T. A. Manz and D. S. Sholl, J. Chem. Theory Comput. 7 (2011) 4146-4164 DOI: 10.1021/ct200539n.
The RMSE and RRMSE were computed using a uniform grid with Ewald summation.
