# Supplementary material for: A collection of forcefield precursors for metal–organic frameworks
Source: RSC Adv. 2019 Nov 13;9(63):36492–507. doi: 10.1039/c9ra07327b (PMC9075174; doi:10.1039/c9ra07327b)
Supplement: RA-009-C9RA07327B-s4897 [file RA-009-C9RA07327B-s4897.xyz]

  228
jmolscript: load "" {1 1 1} spacegroup "x,y,z" unitcell [{     10.946000     0.000000     0.000000 }, {      0.000000    15.847000     0.000000 }, {      0.000000     0.000000    23.705000 }]
Cd     2.526337     4.107859    14.974211     0.649717
Cd     8.419663     3.815641     3.121711     0.649729
Cd     2.526337     3.815641    20.583289     0.649705
Cd     8.419663     4.107859     8.730789     0.649692
Cd     8.419663    11.739141     8.730789     0.649718
Cd     2.526337    12.031359    20.583289     0.649729
Cd     8.419663    12.031359     3.121711     0.649703
Cd     2.526337    11.739141    14.974211     0.649693
Cd     5.473000     7.923500    11.852500     0.915788
Cd     5.473000     0.000000     0.000000     0.915788
Cd     0.000000     0.000000    11.852500     0.917963
Cd     0.000000     7.923500     0.000000     0.917963
Cd     6.373856     0.000000    15.062394     0.524478
Cd     4.572144     7.923500     3.209894     0.524481
Cd     6.373856     7.923500    20.495106     0.524480
Cd     4.572144     0.000000     8.642606     0.524479
Cd     9.428447     7.923500    15.833755     0.386889
Cd     1.517553     0.000000     3.981255     0.386891
Cd     9.428447     0.000000    19.723745     0.386891
Cd     1.517553     7.923500     7.871245     0.386889
C      2.746351     3.983936    17.231164    -0.259648
C      3.653775     5.649455    13.820015    -0.077605
C      5.213580     1.787542    14.905704    -0.081885
C     10.717229     6.139128    15.633447    -0.063992
C      1.397804     2.552952    13.876907    -0.079311
C      8.199649     3.939564     5.378664    -0.259554
C      7.292225     2.274044     1.967515    -0.077600
C      5.732420     6.135958     3.053204    -0.081896
C      0.228771     1.784372     3.780948    -0.064002
C      9.548196     5.370548     2.024407    -0.079306
C      2.746351     3.939564    18.326335    -0.259353
C      3.653775     2.274044    21.737485    -0.077600
C      5.213580     6.135958    20.651796    -0.081892
C     10.717229     1.784372    19.924052    -0.064000
C      1.397804     5.370548    21.680593    -0.079306
C      8.199649     3.983936     6.473836    -0.259430
C      7.292225     5.649455     9.884985    -0.077597
C      5.732420     1.787542     8.799296    -0.081888
C      0.228771     6.139128     8.071553    -0.063995
C      9.548196     2.552952     9.828093    -0.079303
C      8.199649    11.863064     6.473836    -0.259629
C      7.292225    10.197544     9.884985    -0.077602
C      5.732420    14.059458     8.799296    -0.081888
C      0.228771     9.707872     8.071553    -0.063996
C      9.548196    13.294048     9.828093    -0.079308
C      2.746351    11.907436    18.326335    -0.259561
C      3.653775    13.572955    21.737485    -0.077606
C      5.213580     9.711042    20.651796    -0.081890
C     10.717229    14.062628    19.924052    -0.063999
C      1.397804    10.476452    21.680593    -0.079313
C      8.199649    11.907436     5.378664    -0.259355
C      7.292225    13.572955     1.967515    -0.077597
C      5.732420     9.711042     3.053204    -0.081894
C      0.228771    14.062628     3.780948    -0.064000
C      9.548196    10.476452     2.024407    -0.079304
C      2.746351    11.863064    17.231164    -0.259439
C      3.653775    10.197544    13.820015    -0.077603
C      5.213580    14.059458    14.905704    -0.081882
C     10.717229     9.707872    15.633447    -0.063991
C      1.397804    13.294048    13.876907    -0.079309
C      8.089094     0.000000    13.677785    -0.083549
C      2.856906     7.923500     1.825285    -0.083549
C      8.089094     7.923500    21.879715    -0.083549
C      2.856906     0.000000    10.027215    -0.083548
C      7.913958     7.923500    14.256187    -0.065522
C      8.242338     7.923500    17.572517    -0.044719
C      3.032042     0.000000     2.403687    -0.065521
C      2.703662     0.000000     5.720016    -0.044713
C      7.913958     0.000000    21.301313    -0.065523
C      8.242338     0.000000    17.984983    -0.044714
C      3.032042     7.923500     9.448813    -0.065519
C      2.703662     7.923500     6.132484    -0.044717
C      8.910044     3.212187    14.962596     0.045663
C      8.956017     3.231203    16.335116    -0.149747
C      7.984012     3.952242    17.027302     0.118309
C      7.016386     4.640002    16.346968    -0.145677
C      7.125846     4.609892    14.983930     0.054952
C      7.892066     3.808034    12.824405    -0.377367
C      8.910044     4.711313    20.594904     0.045665
C      8.956017     4.692297    19.222384    -0.149749
C      7.984012     3.971258    18.530199     0.118306
C      7.016386     3.283498    19.210532    -0.145678
C      7.125846     3.313608    20.573569     0.054955
C      7.892066     4.115466    22.733095    -0.377366
C      2.035956     4.711313     3.110096     0.045664
C      1.989983     4.692297     4.482615    -0.149748
C      2.961988     3.971258     5.174802     0.118308
C      3.929614     3.283498     4.494468    -0.145676
C      3.820154     3.313608     3.131430     0.054954
C      3.053934     4.115466     0.971905    -0.377366
C      2.035956     3.212187     8.742404     0.045662
C      1.989983     3.231203     7.369885    -0.149746
C      2.961988     3.952242     6.677698     0.118310
C      3.929614     4.640002     7.358032    -0.145676
C      3.820154     4.609892     8.721070     0.054952
C      3.053934     3.808034    10.880595    -0.377367
C      2.035956    12.634813     8.742404     0.045662
C      1.989983    12.615797     7.369885    -0.149746
C      2.961988    11.894758     6.677698     0.118310
C      3.929614    11.206998     7.358032    -0.145675
C      3.820154    11.237108     8.721070     0.054952
C      3.053934    12.038966    10.880595    -0.377367
C      2.035956    11.135687     3.110096     0.045664
C      1.989983    11.154703     4.482615    -0.149747
C      2.961988    11.875742     5.174802     0.118308
C      3.929614    12.563502     4.494468    -0.145677
C      3.820154    12.533392     3.131430     0.054954
C      3.053934    11.731534     0.971905    -0.377366
C      8.910044    11.135687    20.594904     0.045665
C      8.956017    11.154703    19.222384    -0.149749
C      7.984012    11.875742    18.530199     0.118306
C      7.016386    12.563502    19.210532    -0.145678
C      7.125846    12.533392    20.573569     0.054955
C      7.892066    11.731534    22.733095    -0.377366
C      8.910044    12.634813    14.962596     0.045664
C      8.956017    12.615797    16.335116    -0.149747
C      7.984012    11.894758    17.027302     0.118309
C      7.016386    11.206998    16.346968    -0.145677
C      7.125846    11.237108    14.983930     0.054953
C      7.892066    12.038966    12.824405    -0.377367
N      4.311629     6.315029    13.158646    -0.339109
N      4.540401     2.701913    14.853553    -0.304635
N      0.553868     5.378472    15.472253    -0.299303
N      0.887721     1.720984    13.251095    -0.341400
N      6.634371     1.608470     1.306145    -0.339115
N      6.405599     5.221586     3.001053    -0.304621
N     10.392132     2.545028     3.619753    -0.299290
N     10.058279     6.202516     1.398595    -0.341407
N      4.311629     1.608470    22.398854    -0.339113
N      4.540401     5.221586    20.703947    -0.304625
N      0.553868     2.545028    20.085247    -0.299293
N      0.887721     6.202516    22.306405    -0.341404
N      6.634371     6.315029    10.546355    -0.339115
N      6.405599     2.701913     8.851447    -0.304632
N     10.392132     5.378472     8.232747    -0.299302
N     10.058279     1.720984    10.453905    -0.341405
N      6.634371     9.531970    10.546355    -0.339113
N      6.405599    13.145086     8.851447    -0.304631
N     10.392132    10.468528     8.232747    -0.299300
N     10.058279    14.126016    10.453905    -0.341403
N      4.311629    14.238529    22.398854    -0.339109
N      4.540401    10.625413    20.703947    -0.304626
N      0.553868    13.301972    20.085247    -0.299293
N      0.887721     9.644484    22.306405    -0.341400
N      6.634371    14.238529     1.306145    -0.339115
N      6.405599    10.625413     3.001053    -0.304625
N     10.392132    13.301972     3.619753    -0.299293
N     10.058279     9.644484     1.398595    -0.341406
N      4.311629     9.531970    13.158646    -0.339108
N      4.540401    13.145086    14.853553    -0.304638
N      0.553868    10.468528    15.472253    -0.299305
N      0.887721    14.126016    13.251095    -0.341398
N      8.997612     0.000000    13.037750    -0.305074
N      1.948388     7.923500     1.185250    -0.305074
N      8.997612     7.923500    22.519750    -0.305073
N      1.948388     0.000000    10.667250    -0.305075
N      7.147738     7.923500    13.398066    -0.324771
N      7.563686     7.923500    18.527828    -0.310585
N      3.798262     0.000000     1.545566    -0.324772
N      3.382314     0.000000     6.675328    -0.310590
N      7.147738     0.000000    22.159434    -0.324769
N      7.563686     0.000000    17.029672    -0.310589
N      3.798262     7.923500    10.306934    -0.324774
N      3.382314     7.923500     5.177172    -0.310585
N      7.965404     3.861914    14.310709     0.225210
N      7.965404     4.061586    21.246792     0.225212
N      2.980596     4.061586     2.458209     0.225211
N      2.980596     3.861914     9.394291     0.225210
N      2.980596    11.985086     9.394291     0.225210
N      2.980596    11.785414     2.458209     0.225211
N      7.965404    11.785414    21.246792     0.225212
N      7.965404    11.985086    14.310709     0.225211
H      9.562426     2.746285    14.497978     0.120928
H      9.625912     2.779564    16.804474     0.156121
H      6.330072     5.090056    16.799734     0.162143
H      6.536951     5.159783    14.514571     0.112900
H      7.778228     4.695466    12.475942     0.175271
H      7.149927     3.261313    12.561280     0.177836
H      8.706448     3.430875    12.483053     0.173466
H      9.562426     5.177215    21.059522     0.120928
H      9.625912     5.143936    18.753026     0.156120
H      6.330072     2.833444    18.757767     0.162142
H      6.536951     2.763717    21.042929     0.112900
H      7.778228     3.228034    23.081559     0.175271
H      7.149927     4.662187    22.996220     0.177836
H      8.706448     4.492624    23.074447     0.173466
H      1.383574     5.177215     2.645478     0.120928
H      1.320088     5.143936     4.951975     0.156121
H      4.615928     2.833444     4.947234     0.162143
H      4.409049     2.763717     2.662071     0.112900
H      3.167772     3.228034     0.623441     0.175271
H      3.796073     4.662187     0.708779     0.177836
H      2.239552     4.492624     0.630553     0.173466
H      1.383574     2.746285     9.207022     0.120928
H      1.320088     2.779564     6.900525     0.156121
H      4.615928     5.090056     6.905266     0.162143
H      4.409049     5.159783     9.190428     0.112900
H      3.167772     4.695466    11.229058     0.175271
H      3.796073     3.261313    11.143721     0.177836
H      2.239552     3.430875    11.221947     0.173466
H      1.383574    13.100715     9.207022     0.120928
H      1.320088    13.067436     6.900525     0.156121
H      4.615928    10.756944     6.905266     0.162143
H      4.409049    10.687217     9.190428     0.112900
H      3.167772    11.151534    11.229058     0.175271
H      3.796073    12.585687    11.143721     0.177836
H      2.239552    12.416124    11.221947     0.173466
H      1.383574    10.669785     2.645478     0.120928
H      1.320088    10.703064     4.951975     0.156120
H      4.615928    13.013556     4.947234     0.162142
H      4.409049    13.083283     2.662071     0.112900
H      3.167772    12.618966     0.623441     0.175271
H      3.796073    11.184813     0.708779     0.177835
H      2.239552    11.354375     0.630553     0.173466
H      9.562426    10.669785    21.059522     0.120928
H      9.625912    10.703064    18.753026     0.156120
H      6.330072    13.013556    18.757767     0.162143
H      6.536951    13.083283    21.042929     0.112900
H      7.778228    12.618966    23.081559     0.175272
H      7.149927    11.184813    22.996220     0.177836
H      8.706448    11.354375    23.074447     0.173466
H      9.562426    13.100715    14.497978     0.120928
H      9.625912    13.067436    16.804474     0.156121
H      6.330072    10.756944    16.799734     0.162143
H      6.536951    10.687217    14.514571     0.112900
H      7.778228    11.151534    12.475942     0.175271
H      7.149927    12.585687    12.561280     0.177836
H      8.706448    12.416124    12.483053     0.173466

The following XYZ coordinates are in angstroms. Other properties are in atomic units.
The sperically averaged electron density of each atom fit to a function of the form exp(a - br)
eigen_1, eigen_2 and eigen_3 are the three eigenvalues of traceless quadrupole moment tensor
  atom number  atomic symbol              X              Y              Z     net charge C6 coefficient C8 coefficient C10 coefficient fluctuating dipole atomic polarizability isotropic forcefield polarizability              a              b squared Pearson coefficient          <r^3>          <r^4>         wp_QDO          m_QDO          q_QDO       dipole_x       dipole_y       dipole_z         dipole            Qxy            Qxz            Qyz     Q(x^2-y^2)  Q(3z^2 - R^2)        eigen_1        eigen_2        eigen_3 static polarizability      alpha(xx)      alpha(xy)      alpha(xz)      alpha(yy)      alpha(yz)      alpha(zz) atomic spin moment
            1             Cd       2.526337       4.107859      14.974211       0.649717     245.435250 0.55490304E+04  0.22427453E+06                                28.667558                           22.704314       1.359093       2.055681                    0.998697      87.473281     241.891733       0.435023       0.348362      -1.223438       0.000121      -0.002857       0.064279       0.064343      -0.092435       0.000829       0.000413      -0.036288      -0.013721      -0.091922      -0.004565       0.096486             32.774521      36.724680      -1.786061      -2.256834      28.155900       1.378307      33.442983           0.122785
            2             Cd       8.419663       3.815641       3.121711       0.649729     245.436649 0.55490765E+04  0.22427693E+06                                28.667715                           22.704451       1.359051       2.055668                    0.998697      87.473452     241.892762       0.435020       0.348363      -1.223436      -0.000123       0.002857       0.064285       0.064349      -0.092436      -0.000831      -0.000414      -0.036285      -0.013713      -0.091924      -0.004562       0.096485             32.774702      36.724948      -1.786094       2.256866      28.156105      -1.378325      33.443051           0.122800
            3             Cd       2.526337       3.815641      20.583289       0.649705     245.441808 0.55492472E+04  0.22428571E+06                                28.668184                           22.704870       1.359006       2.055650                    0.998697      87.474527     241.897269       0.435014       0.348366      -1.223434       0.000120       0.002856      -0.064267       0.064330       0.092444      -0.000828       0.000411      -0.036282      -0.013725      -0.091929      -0.004566       0.096495             32.775222      36.725830       1.786201       2.256986      28.156692       1.378378      33.443143           0.122800
            4             Cd       8.419663       4.107859       8.730789       0.649692     245.441837 0.55492432E+04  0.22428548E+06                                28.668160                           22.704841       1.359029       2.055656                    0.998697      87.474581     241.897304       0.435015       0.348365      -1.223434      -0.000119      -0.002856      -0.064268       0.064331       0.092441       0.000828      -0.000411      -0.036287      -0.013746      -0.091923      -0.004573       0.096496             32.775193      36.725734       1.786215      -2.256972      28.156609      -1.378367      33.443237           0.122786
            5             Cd       8.419663      11.739141       8.730789       0.649718     245.435955 0.55490523E+04  0.22427567E+06                                28.667627                           22.704372       1.359082       2.055677                    0.998697      87.473388     241.892259       0.435022       0.348363      -1.223437      -0.000122       0.002857      -0.064283       0.064346      -0.092435       0.000830       0.000411      -0.036289      -0.013727      -0.091920      -0.004567       0.096487             32.774599      36.724784      -1.786088      -2.256842      28.155974       1.378316      33.443039           0.122786
            6             Cd       2.526337      12.031359      20.583289       0.649729     245.435736 0.55490499E+04  0.22427556E+06                                28.667629                           22.704383       1.359065       2.055673                    0.998697      87.473314     241.892098       0.435022       0.348363      -1.223437       0.000122      -0.002857      -0.064281       0.064345      -0.092437      -0.000832      -0.000412      -0.036284      -0.013709      -0.091925      -0.004561       0.096486             32.774602      36.724839      -1.786060       2.256860      28.156031      -1.378322      33.442935           0.122798
            7             Cd       8.419663      12.031359       3.121711       0.649703     245.442208 0.55492579E+04  0.22428626E+06                                28.668219                           22.704896       1.359003       2.055648                    0.998697      87.474595     241.897573       0.435014       0.348366      -1.223434      -0.000120      -0.002856       0.064269       0.064333       0.092442      -0.000829       0.000413      -0.036283      -0.013732      -0.091926      -0.004568       0.096495             32.775261      36.725862       1.786212       2.256991      28.156716       1.378378      33.443205           0.122799
            8             Cd       2.526337      11.739141      14.974211       0.649693     245.440901 0.55492155E+04  0.22428405E+06                                28.668073                           22.704770       1.359042       2.055660                    0.998697      87.474436     241.896617       0.435016       0.348365      -1.223435       0.000119       0.002855       0.064264       0.064327       0.092442       0.000829      -0.000411      -0.036286      -0.013741      -0.091925      -0.004571       0.096496             32.775094      36.725629       1.786194      -2.256955      28.156531      -1.378367      33.443122           0.122785
            9             Cd       5.473000       7.923500      11.852500       0.915788     247.077022 0.49851835E+04  0.19536470E+06                                28.613723                           21.497072       1.205809       2.060084                    0.998981      79.182956     212.773051       0.449606       0.347623      -1.229069       0.000000      -0.000000      -0.000001       0.000001      -0.000000      -0.008519       0.000000       0.043080       0.013246      -0.023747       0.000551       0.023196             34.145463      31.664904      -0.000003       4.194567      33.688782      -0.000009      37.082704           0.001306
           10             Cd       5.473000       0.000000       0.000000       0.915788     247.076906 0.49851792E+04  0.19536449E+06                                28.613711                           21.497060       1.205812       2.060085                    0.998981      79.182935     212.772948       0.449607       0.347623      -1.229070       0.000000       0.000000       0.000001       0.000001      -0.000000       0.008519      -0.000000       0.043080       0.013243      -0.023747       0.000550       0.023197             34.145454      31.664884      -0.000006      -4.194522      33.688805       0.000005      37.082674           0.001306
           11             Cd       0.000000       0.000000      11.852500       0.917963     244.038794 0.49661297E+04  0.19439131E+06                                28.387002                           21.454615       1.240999       2.070148                    0.998961      79.060137     212.174937       0.450187       0.347580      -1.229364      -0.000000      -0.000000      -0.000001       0.000001      -0.000000       0.032272      -0.000000       0.034562       0.067943      -0.028605      -0.019031       0.047636             33.690731      33.936604       0.000002      -5.314848      35.200121       0.000014      31.935467           0.000525
           12             Cd       0.000000       7.923500       0.000000       0.917963     244.038600 0.49661230E+04  0.19439097E+06                                28.386983                           21.454596       1.241002       2.070149                    0.998961      79.060103     212.174777       0.450187       0.347580      -1.229364      -0.000000      -0.000000       0.000001       0.000001      -0.000000      -0.032272       0.000000       0.034562       0.067939      -0.028604      -0.019032       0.047636             33.690714      33.936563       0.000000       5.314812      35.200138      -0.000012      31.935442           0.000525
           13             Cd       6.373856       0.000000      15.062394       0.524478     224.846433 0.55544421E+04  0.22530932E+06                                27.139170                           22.743247       1.178434       1.992400                    0.998283      91.016574     254.950483       0.432386       0.349217      -1.218557       0.005707       0.000000       0.114276       0.114419       0.000000       0.053964       0.000000       0.138842       0.460116      -0.146107      -0.023710       0.169817             29.745160      29.773313       0.000019       1.180815      36.331563       0.000006      23.130603           0.003555
           14             Cd       4.572144       7.923500       3.209894       0.524481     224.846075 0.55544220E+04  0.22530830E+06                                27.139136                           22.743199       1.178439       1.992403                    0.998283      91.016435     254.949922       0.432387       0.349217      -1.218557      -0.005705      -0.000000       0.114276       0.114418       0.000000      -0.053964      -0.000000       0.138844       0.460112      -0.146107      -0.023709       0.169816             29.745139      29.773274       0.000020      -1.180815      36.331594      -0.000006      23.130548           0.003555
           15             Cd       6.373856       7.923500      20.495106       0.524480     224.846316 0.55544320E+04  0.22530881E+06                                27.139159                           22.743223       1.178436       1.992402                    0.998283      91.016496     254.950187       0.432386       0.349217      -1.218557       0.005706      -0.000000      -0.114273       0.114415       0.000000      -0.053967      -0.000000       0.138842       0.460116      -0.146107      -0.023712       0.169819             29.745159      29.773296       0.000032      -1.180818      36.331605      -0.000007      23.130576           0.003555
           16             Cd       4.572144       0.000000       8.642606       0.524479     224.846085 0.55544285E+04  0.22530863E+06                                27.139138                           22.743214       1.178438       1.992402                    0.998283      91.016490     254.950121       0.432386       0.349217      -1.218557      -0.005706       0.000000      -0.114279       0.114422      -0.000000       0.053962       0.000000       0.138843       0.460111      -0.146107      -0.023708       0.169814             29.745129      29.773278       0.000026       1.180812      36.331543       0.000007      23.130566           0.003555
           17             Cd       9.428447       7.923500      15.833755       0.386889     240.080652 0.61490383E+04  0.25594903E+06                                28.175605                           23.799090       1.259534       1.988996                    0.998424      95.765356     272.075460       0.426005       0.345418      -1.221427       0.051602      -0.000000      -0.011384       0.052842      -0.000000       0.002016      -0.000000       0.157534       0.233117      -0.117620       0.039807       0.077813             30.617446      30.598141       0.000014      -1.865681      34.767334      -0.000006      26.486863           0.003856
           18             Cd       1.517553       0.000000       3.981255       0.386891     240.080474 0.61490252E+04  0.25594834E+06                                28.175588                           23.799060       1.259537       1.988997                    0.998424      95.765264     272.075091       0.426006       0.345418      -1.221427      -0.051603       0.000000      -0.011385       0.052844       0.000000      -0.002014       0.000000       0.157535       0.233112      -0.117620       0.039809       0.077811             30.617441      30.598131       0.000006       1.865683      34.767382       0.000004      26.486810           0.003857
           19             Cd       9.428447       0.000000      19.723745       0.386891     240.080528 0.61490284E+04  0.25594850E+06                                28.175593                           23.799067       1.259536       1.988997                    0.998424      95.765280     272.075162       0.426006       0.345418      -1.221427       0.051603       0.000000       0.011387       0.052844      -0.000000      -0.002012       0.000000       0.157534       0.233117      -0.117620       0.039808       0.077812             30.617444      30.598131       0.000014       1.865678      34.767376       0.000005      26.486825           0.003857
           20             Cd       1.517553       7.923500       7.871245       0.386889     240.080663 0.61490357E+04  0.25594889E+06                                28.175605                           23.799083       1.259535       1.988996                    0.998424      95.765339     272.075392       0.426005       0.345418      -1.221427      -0.051602      -0.000000       0.011381       0.052842      -0.000000       0.002018      -0.000000       0.157536       0.233112      -0.117620       0.039809       0.077811             30.617452      30.598150       0.000009      -1.865687      34.767359      -0.000005      26.486846           0.003856
           21              C       2.746351       3.983936      17.231164      -0.259648      47.405193 0.68077536E+03  0.17869519E+05                                11.269470                            8.907809       0.162460       1.945978                    0.999665      35.395839     106.849206       0.533861       0.437088      -1.053411      -0.004125       0.002865      -0.108978       0.109094      -0.018802      -0.011759       0.007384       0.002135      -0.236054      -0.080099       0.020581       0.059518             12.303876       8.545946      -0.326905       0.211288       6.781618      -0.362914      21.584064           0.303857
           22              C       3.653775       5.649455      13.820015      -0.077605      38.326962 0.53642318E+03  0.13153317E+05                                 9.608784                            7.743105       0.822985       2.193675                    0.999927      30.734590      87.206000       0.595970       0.419135      -1.073641       0.034596       0.065115      -0.025715       0.078090      -0.109890       0.093597       0.091368      -0.014801      -0.041492      -0.196733       0.079529       0.117203             10.545975      10.241068       3.811897      -3.257375      11.221459      -4.059303      10.175397           0.000758
           23              C       5.213580       1.787542      14.905704      -0.081885      37.907162 0.54348809E+03  0.13402374E+05                                 9.604764                            7.841452       0.652811       2.141405                    0.999961      30.949002      88.757621       0.585437       0.424262      -1.067814      -0.054893       0.007623       0.009306       0.056195       0.118000      -0.005459       0.010581       0.056933       0.250414      -0.163674       0.078696       0.084978             10.510247      11.107803      -5.509359       0.757268      14.261825      -0.505150       6.161114           0.006421
           24              C      10.717229       6.139128      15.633447      -0.063992      36.112888 0.50984902E+03  0.12382719E+05                                 9.333143                            7.627465       0.702764       2.163485                    0.999935      30.364572      86.628794       0.589361       0.427908      -1.064748       0.055599       0.000825      -0.002834       0.055677       0.115269       0.037469      -0.031205      -0.041145       0.222253      -0.164114       0.080044       0.084070             10.212012      12.068951      -5.410291      -1.355212      12.500418       1.023523       6.066667           0.004745
           25              C       1.397804       2.552952      13.876907      -0.079311      39.091543 0.55099063E+03  0.13590409E+05                                 9.719577                            7.835861       0.822299       2.193353                    0.999964      30.801498      87.424349       0.594234       0.417889      -1.075303      -0.016242      -0.072265      -0.019728       0.076650      -0.101714      -0.068371      -0.100228       0.109615       0.001616      -0.192039       0.075748       0.116291             10.654532      10.000135       3.675813       2.467430      11.922794       4.542704      10.040666          -0.002195
           26              C       8.199649       3.939564       5.378664      -0.259554      47.402384 0.68072530E+03  0.17867872E+05                                11.269025                            8.907476       0.162519       1.946005                    0.999665      35.394553     106.844261       0.533871       0.437088      -1.053412       0.004122      -0.002867      -0.108983       0.109099      -0.018802       0.011761      -0.007381       0.002138      -0.236006      -0.080083       0.020572       0.059511             12.303381       8.545629      -0.326890      -0.211273       6.781386       0.362899      21.583127           0.303886
           27              C       7.292225       2.274044       1.967515      -0.077600      38.326991 0.53642378E+03  0.13153336E+05                                 9.608791                            7.743111       0.822982       2.193674                    0.999927      30.734593      87.206052       0.595969       0.419135      -1.073640      -0.034597      -0.065116      -0.025715       0.078092      -0.109890      -0.093597      -0.091368      -0.014802      -0.041494      -0.196733       0.079529       0.117204             10.545982      10.241076       3.811898       3.257375      11.221469       4.059304      10.175403           0.000758
           28              C       5.732420       6.135958       3.053204      -0.081896      37.907724 0.54349789E+03  0.13402680E+05                                 9.604871                            7.841532       0.652781       2.141393                    0.999961      30.949246      88.758617       0.585433       0.424263      -1.067813       0.054893      -0.007621       0.009306       0.056195       0.118001       0.005458      -0.010581       0.056932       0.250413      -0.163674       0.078696       0.084978             10.510370      11.107926      -5.509436      -0.757280      14.262009       0.505159       6.161175           0.006422
           29              C       0.228771       1.784372       3.780948      -0.064002      36.113402 0.50985793E+03  0.12382995E+05                                 9.333245                            7.627543       0.702734       2.163473                    0.999935      30.364815      86.629802       0.589357       0.427909      -1.064746      -0.055598      -0.000827      -0.002835       0.055676       0.115270      -0.037469       0.031205      -0.041146       0.222252      -0.164115       0.080045       0.084070             10.212128      12.069085      -5.410364       1.355233      12.500571      -1.023540       6.066728           0.004746
           30              C       9.548196       5.370548       2.024407      -0.079306      39.091527 0.55099044E+03  0.13590404E+05                                 9.719575                            7.835860       0.822297       2.193352                    0.999964      30.801495      87.424366       0.594234       0.417889      -1.075303       0.016242       0.072267      -0.019728       0.076651      -0.101714       0.068372       0.100227       0.109616       0.001615      -0.192039       0.075747       0.116291             10.654529      10.000133       3.675811      -2.467426      11.922795      -4.542699      10.040659          -0.002199
           31              C       2.746351       3.939564      18.326335      -0.259353      47.393498 0.68056787E+03  0.17862630E+05                                11.267367                            8.906239       0.162864       1.946144                    0.999665      35.391002     106.828718       0.533929       0.437067      -1.053428      -0.004125      -0.002856       0.108970       0.109085       0.018811       0.011755       0.007389       0.002141      -0.235959      -0.080067       0.020556       0.059512             12.301530       8.544449       0.326826      -0.211217       6.780522      -0.362843      21.579619           0.303876
           32              C       3.653775       2.274044      21.737485      -0.077600      38.327073 0.53642546E+03  0.13153393E+05                                 9.608820                            7.743136       0.822964       2.193669                    0.999927      30.734610      87.206264       0.595967       0.419137      -1.073639       0.034594      -0.065113       0.025716       0.078088       0.109890      -0.093596       0.091368      -0.014800      -0.041502      -0.196732       0.079527       0.117205             10.546011      10.241116      -3.811916       3.257374      11.221509      -4.059302      10.175407           0.000758
           33              C       5.213580       6.135958      20.651796      -0.081892      37.907694 0.54349722E+03  0.13402662E+05                                 9.604871                            7.841531       0.652776       2.141392                    0.999961      30.949228      88.758614       0.585432       0.424263      -1.067812      -0.054892      -0.007621      -0.009302       0.056194      -0.118002       0.005457       0.010580       0.056932       0.250413      -0.163675       0.078696       0.084979             10.510372      11.107931       5.509437      -0.757287      14.262005      -0.505167       6.161181           0.006422
           34              C      10.717229       1.784372      19.924052      -0.064000      36.113329 0.50985663E+03  0.12382956E+05                                 9.333233                            7.627533       0.702736       2.163474                    0.999935      30.364781      86.629693       0.589357       0.427909      -1.064746       0.055598      -0.000827       0.002837       0.055676      -0.115270      -0.037468      -0.031204      -0.041146       0.222255      -0.164115       0.080045       0.084070             10.212115      12.069068       5.410352       1.355237      12.500550       1.023544       6.066728           0.004748
           35              C       1.397804       5.370548      21.680593      -0.079306      39.091605 0.55099213E+03  0.13590461E+05                                 9.719600                            7.835883       0.822279       2.193347                    0.999964      30.801510      87.424556       0.594231       0.417890      -1.075302      -0.016240       0.072262       0.019729       0.076648       0.101714       0.068372      -0.100227       0.109615       0.001605      -0.192037       0.075745       0.116292             10.654553      10.000165      -3.675823      -2.467420      11.922831       4.542697      10.040665          -0.002197
           36              C       8.199649       3.983936       6.473836      -0.259430      47.396380 0.68061907E+03  0.17864313E+05                                11.267819                            8.906575       0.162803       1.946115                    0.999665      35.392272     106.833614       0.533919       0.437068      -1.053428       0.004124       0.002854       0.108967       0.109083       0.018811      -0.011757      -0.007391       0.002141      -0.235992      -0.080079       0.020561       0.059518             12.302035       8.544771       0.326843       0.211233       6.780758       0.362859      21.580576           0.303858
           37              C       7.292225       5.649455       9.884985      -0.077597      38.326797 0.53642071E+03  0.13153244E+05                                 9.608767                            7.743096       0.822981       2.193676                    0.999927      30.734479      87.205714       0.595969       0.419136      -1.073640      -0.034595       0.065114       0.025713       0.078089       0.109889       0.093596      -0.091368      -0.014802      -0.041498      -0.196731       0.079528       0.117203             10.545951      10.241055      -3.811887      -3.257357      11.221436       4.059279      10.175362           0.000757
           38              C       5.732420       1.787542       8.799296      -0.081888      37.907373 0.54349158E+03  0.13402486E+05                                 9.604811                            7.841485       0.652794       2.141399                    0.999961      30.949093      88.758055       0.585435       0.424263      -1.067813       0.054893       0.007622      -0.009307       0.056196      -0.118001      -0.005458      -0.010580       0.056933       0.250413      -0.163675       0.078697       0.084978             10.510303      11.107862       5.509394       0.757279      14.261901       0.505161       6.161145           0.006423
           39              C       0.228771       6.139128       8.071553      -0.063995      36.113049 0.50985173E+03  0.12382805E+05                                 9.333178                            7.627491       0.702755       2.163481                    0.999935      30.364648      86.629154       0.589359       0.427908      -1.064747      -0.055599       0.000826       0.002832       0.055677      -0.115270       0.037468       0.031204      -0.041145       0.222254      -0.164115       0.080045       0.084070             10.212054      12.068998       5.410315      -1.355223      12.500470      -1.023533       6.066694           0.004742
           40              C       9.548196       2.552952       9.828093      -0.079303      39.091315 0.55098713E+03  0.13590304E+05                                 9.719547                            7.835843       0.822296       2.193354                    0.999964      30.801381      87.424016       0.594234       0.417889      -1.075302       0.016241      -0.072264       0.019726       0.076648       0.101713      -0.068371       0.100227       0.109613       0.001609      -0.192037       0.075746       0.116291             10.654492      10.000105      -3.675796       2.467406      11.922757      -4.542669      10.040614          -0.002199
           41              C       8.199649      11.863064       6.473836      -0.259629      47.404855 0.68076931E+03  0.17869318E+05                                11.269413                            8.907766       0.162469       1.945981                    0.999665      35.395663     106.848521       0.533862       0.437088      -1.053411       0.004123      -0.002858       0.108980       0.109095      -0.018804      -0.011761       0.007389       0.002137      -0.236042      -0.080096       0.020576       0.059519             12.303813       8.545905      -0.326904       0.211287       6.781589      -0.362912      21.583946           0.303863
           42              C       7.292225      10.197544       9.884985      -0.077602      38.326887 0.53642199E+03  0.13153280E+05                                 9.608771                            7.743095       0.822990       2.193677                    0.999927      30.734547      87.205839       0.595970       0.419135      -1.073641      -0.034597      -0.065117       0.025714       0.078092      -0.109890       0.093597       0.091368      -0.014802      -0.041491      -0.196733       0.079530       0.117203             10.545959      10.241051       3.811887      -3.257369      11.221441      -4.059296      10.175385           0.000758
           43              C       5.732420      14.059458       8.799296      -0.081888      37.907309 0.54349069E+03  0.13402455E+05                                 9.604791                            7.841472       0.652805       2.141402                    0.999961      30.949057      88.757834       0.585436       0.424262      -1.067814       0.054893      -0.007622      -0.009308       0.056196       0.118001      -0.005459       0.010580       0.056933       0.250413      -0.163674       0.078696       0.084978             10.510278      11.107831      -5.509378       0.757270      14.261875      -0.505151       6.161129           0.006423
           44              C       0.228771       9.707872       8.071553      -0.063996      36.113069 0.50985213E+03  0.12382816E+05                                 9.333179                            7.627493       0.702755       2.163481                    0.999935      30.364658      86.629158       0.589360       0.427908      -1.064747      -0.055599      -0.000826       0.002832       0.055677       0.115270       0.037469      -0.031205      -0.041145       0.222251      -0.164115       0.080045       0.084070             10.212054      12.069000      -5.410318      -1.355218      12.500473       1.023528       6.066688           0.004745
           45              C       9.548196      13.294048       9.828093      -0.079308      39.091454 0.55098916E+03  0.13590363E+05                                 9.719560                            7.835849       0.822303       2.193354                    0.999964      30.801462      87.424205       0.594234       0.417888      -1.075303       0.016242       0.072266       0.019727       0.076651      -0.101714      -0.068372      -0.100227       0.109615       0.001617      -0.192038       0.075748       0.116290             10.654513      10.000116       3.675804       2.467424      11.922774       4.542694      10.040648          -0.002196
           46              C       2.746351      11.907436      18.326335      -0.259561      47.402260 0.68072323E+03  0.17867804E+05                                11.269006                            8.907463       0.162525       1.946008                    0.999665      35.394520     106.844108       0.533872       0.437088      -1.053412      -0.004120       0.002864       0.108982       0.109097      -0.018803       0.011763      -0.007384       0.002139      -0.236015      -0.080087       0.020573       0.059513             12.303359       8.545615      -0.326888      -0.211273       6.781376       0.362898      21.583084           0.303878
           47              C       3.653775      13.572955      21.737485      -0.077606      38.327157 0.53642657E+03  0.13153423E+05                                 9.608822                            7.743133       0.822973       2.193670                    0.999927      30.734677      87.206374       0.595968       0.419136      -1.073640       0.034595       0.065115       0.025717       0.078091      -0.109891      -0.093597      -0.091368      -0.014801      -0.041496      -0.196733       0.079529       0.117205             10.546017      10.241112       3.811917       3.257387      11.221510       4.059318      10.175430           0.000759
           48              C       5.213580       9.711042      20.651796      -0.081890      37.907471 0.54349344E+03  0.13402542E+05                                 9.604823                            7.841496       0.652792       2.141397                    0.999961      30.949144      88.758201       0.585435       0.424263      -1.067813      -0.054893       0.007621      -0.009303       0.056195       0.118001       0.005458      -0.010580       0.056932       0.250412      -0.163674       0.078696       0.084978             10.510315      11.107871      -5.509401      -0.757276      14.261926       0.505157       6.161148           0.006424
           49              C      10.717229      14.062628      19.924052      -0.063999      36.113282 0.50985588E+03  0.12382931E+05                                 9.333219                            7.627524       0.702741       2.163475                    0.999935      30.364761      86.629566       0.589358       0.427909      -1.064747       0.055598       0.000827       0.002837       0.055676       0.115270      -0.037468       0.031205      -0.041146       0.222253      -0.164115       0.080045       0.084070             10.212099      12.069050      -5.410345       1.355229      12.500533      -1.023537       6.066714           0.004746
           50              C       1.397804      10.476452      21.680593      -0.079313      39.091783 0.55099482E+03  0.13590541E+05                                 9.719622                            7.835895       0.822284       2.193346                    0.999964      30.801606      87.424806       0.594232       0.417889      -1.075303      -0.016242      -0.072265       0.019729       0.076650      -0.101715       0.068372       0.100228       0.109616       0.001614      -0.192039       0.075747       0.116292             10.654583      10.000185       3.675835      -2.467441      11.922857      -4.542726      10.040707          -0.002197
           51              C       8.199649      11.907436       5.378664      -0.259355      47.393856 0.68057413E+03  0.17862835E+05                                11.267420                            8.906277       0.162858       1.946141                    0.999665      35.391139     106.829238       0.533928       0.437067      -1.053429       0.004122       0.002863      -0.108970       0.109086       0.018809       0.011758       0.007383       0.002141      -0.235959      -0.080067       0.020557       0.059510             12.301590       8.544486       0.326829      -0.211219       6.780550      -0.362845      21.579733           0.303880
           52              C       7.292225      13.572955       1.967515      -0.077597      38.326959 0.53642349E+03  0.13153331E+05                                 9.608796                            7.743118       0.822972       2.193672                    0.999927      30.734554      87.206025       0.595968       0.419136      -1.073639      -0.034595       0.065114      -0.025715       0.078089       0.109890      -0.093596       0.091368      -0.014801      -0.041502      -0.196732       0.079527       0.117204             10.545985      10.241089      -3.811903       3.257367      11.221477      -4.059291      10.175388           0.000757
           53              C       5.732420       9.711042       3.053204      -0.081894      37.907696 0.54349718E+03  0.13402662E+05                                 9.604873                            7.841531       0.652775       2.141392                    0.999961      30.949241      88.758668       0.585432       0.424264      -1.067812       0.054893       0.007621       0.009305       0.056195      -0.118002       0.005457       0.010580       0.056932       0.250413      -0.163675       0.078697       0.084978             10.510374      11.107935       5.509439      -0.757287      14.262006      -0.505167       6.161181           0.006423
           54              C       0.228771      14.062628       3.780948      -0.064000      36.113348 0.50985694E+03  0.12382965E+05                                 9.333237                            7.627536       0.702735       2.163474                    0.999935      30.364789      86.629730       0.589357       0.427909      -1.064746      -0.055598       0.000827      -0.002835       0.055676      -0.115271      -0.037468      -0.031204      -0.041146       0.222254      -0.164116       0.080046       0.084070             10.212120      12.069073       5.410356       1.355237      12.500558       1.023544       6.066730           0.004748
           55              C       9.548196      10.476452       2.024407      -0.079304      39.091527 0.55099078E+03  0.13590419E+05                                 9.719587                            7.835873       0.822284       2.193349                    0.999964      30.801473      87.424415       0.594232       0.417890      -1.075302       0.016241      -0.072264      -0.019727       0.076649       0.101714       0.068372      -0.100227       0.109615       0.001607      -0.192037       0.075745       0.116292             10.654538      10.000150      -3.675815      -2.467416      11.922812       4.542689      10.040652          -0.002198
           56              C       2.746351      11.863064      17.231164      -0.259439      47.396292 0.68061759E+03  0.17864264E+05                                11.267806                            8.906567       0.162808       1.946117                    0.999665      35.392256     106.833529       0.533919       0.437068      -1.053428      -0.004122      -0.002857      -0.108966       0.109081       0.018810      -0.011758      -0.007389       0.002141      -0.236001      -0.080082       0.020563       0.059518             12.302020       8.544762       0.326843       0.211232       6.780751       0.362858      21.580546           0.303856
           57              C       3.653775      10.197544      13.820015      -0.077603      38.326968 0.53642363E+03  0.13153334E+05                                 9.608798                            7.743119       0.822973       2.193673                    0.999927      30.734566      87.206040       0.595968       0.419136      -1.073639       0.034594      -0.065113      -0.025715       0.078088       0.109889       0.093596      -0.091368      -0.014800      -0.041500      -0.196731       0.079527       0.117204             10.545986      10.241090      -3.811905      -3.257368      11.221479       4.059294      10.175389           0.000760
           58              C       5.213580      14.059458      14.905704      -0.081882      37.907177 0.54348823E+03  0.13402381E+05                                 9.604773                            7.841457       0.652805       2.141404                    0.999961      30.948990      88.757645       0.585436       0.424262      -1.067813      -0.054893      -0.007622       0.009304       0.056195      -0.118001      -0.005457      -0.010579       0.056933       0.250414      -0.163674       0.078696       0.084978             10.510260      11.107815       5.509366       0.757276      14.261841       0.505158       6.161124           0.006421
           59              C      10.717229       9.707872      15.633447      -0.063991      36.112907 0.50984929E+03  0.12382729E+05                                 9.333149                            7.627469       0.702762       2.163484                    0.999935      30.364582      86.628873       0.589361       0.427908      -1.064747       0.055599      -0.000826      -0.002835       0.055677      -0.115270       0.037468       0.031204      -0.041145       0.222255      -0.164115       0.080045       0.084070             10.212021      12.068959       5.410293      -1.355219      12.500425      -1.023529       6.066678           0.004745
           60              C       1.397804      13.294048      13.876907      -0.079309      39.091566 0.55099141E+03  0.13590438E+05                                 9.719593                            7.835877       0.822284       2.193349                    0.999964      30.801489      87.424446       0.594232       0.417890      -1.075302      -0.016240       0.072262      -0.019728       0.076647       0.101713      -0.068371       0.100227       0.109614       0.001608      -0.192037       0.075746       0.116291             10.654545      10.000155      -3.675819       2.467422      11.922817      -4.542696      10.040662          -0.002199
           61              C       8.089094       0.000000      13.677785      -0.083549      36.990346 0.53204710E+03  0.13057673E+05                                 9.472686                            7.797133       0.794447       2.188619                    0.999889      30.775583      88.204664       0.582424       0.428500      -1.064590       0.045145       0.000000      -0.039139       0.059748      -0.000000       0.124377      -0.000000      -0.144153       0.065087      -0.165544       0.061229       0.104316             10.282925      13.012598       0.000001      -5.537783       7.506826      -0.000000      10.329351          -0.000123
           62              C       2.856906       7.923500       1.825285      -0.083549      36.990318 0.53204654E+03  0.13057655E+05                                 9.472679                            7.797127       0.794449       2.188620                    0.999889      30.775570      88.204591       0.582425       0.428500      -1.064590      -0.045145      -0.000000      -0.039138       0.059749      -0.000000      -0.124378       0.000000      -0.144153       0.065085      -0.165544       0.061229       0.104315             10.282918      13.012593       0.000001       5.537779       7.506819       0.000000      10.329341          -0.000124
           63              C       8.089094       7.923500      21.879715      -0.083549      36.990312 0.53204646E+03  0.13057652E+05                                 9.472677                            7.797126       0.794451       2.188621                    0.999889      30.775568      88.204580       0.582425       0.428500      -1.064590       0.045144      -0.000000       0.039140       0.059748       0.000000      -0.124377       0.000000      -0.144153       0.065086      -0.165544       0.061229       0.104315             10.282915      13.012589       0.000001       5.537777       7.506818       0.000001      10.329339          -0.000124
           64              C       2.856906       0.000000      10.027215      -0.083548      36.990328 0.53204676E+03  0.13057662E+05                                 9.472682                            7.797130       0.794447       2.188619                    0.999889      30.775575      88.204627       0.582424       0.428500      -1.064590      -0.045146      -0.000000       0.039137       0.059748       0.000000       0.124378       0.000000      -0.144153       0.065086      -0.165544       0.061229       0.104316             10.282921      13.012594       0.000001      -5.537781       7.506822      -0.000000      10.329346          -0.000123
           65              C       7.913958       7.923500      14.256187      -0.065522      39.220039 0.56320722E+03  0.14011501E+05                                 9.845477                            8.014130       0.638962       2.135184                    0.999956      31.070251      89.468421       0.575723       0.427638      -1.065810      -0.024637       0.000000      -0.036554       0.044081       0.000000      -0.122539      -0.000000      -0.065354      -0.128976      -0.150654       0.054173       0.096481             10.753307      11.472184      -0.000000       6.286123       7.881754       0.000000      12.905984          -0.000071
           66              C       8.242338       7.923500      17.572517      -0.044719      38.381223 0.57531460E+03  0.14386876E+05                                 9.685235                            8.095793       0.518852       2.100749                    0.999902      30.956927      89.329330       0.573324       0.427213      -1.066234      -0.019816      -0.000000       0.019616       0.027883      -0.000000       0.113458      -0.000000      -0.048445      -0.201975      -0.148717       0.057885       0.090832             10.286239       8.839562       0.000001      -5.118959       7.755327      -0.000001      14.263828           0.000761
           67              C       3.032042       0.000000       2.403687      -0.065521      39.219959 0.56320581E+03  0.14011456E+05                                 9.845459                            8.014117       0.638968       2.135186                    0.999956      31.070219      89.468260       0.575724       0.427637      -1.065811       0.024637       0.000000      -0.036554       0.044081      -0.000000       0.122539      -0.000000      -0.065353      -0.128978      -0.150654       0.054173       0.096481             10.753288      11.472168      -0.000000      -6.286110       7.881739      -0.000000      12.905956          -0.000070
           68              C       2.703662       0.000000       5.720016      -0.044713      38.381047 0.57531117E+03  0.14386767E+05                                 9.685199                            8.095763       0.518863       2.100753                    0.999902      30.956833      89.328931       0.573326       0.427213      -1.066234       0.019819       0.000000       0.019615       0.027885      -0.000000      -0.113458       0.000000      -0.048445      -0.201976      -0.148717       0.057885       0.090832             10.286201       8.839533       0.000000       5.118939       7.755298       0.000001      14.263774           0.000761
           69              C       7.913958       0.000000      21.301313      -0.065523      39.220039 0.56320724E+03  0.14011501E+05                                 9.845475                            8.014129       0.638964       2.135185                    0.999956      31.070254      89.468405       0.575724       0.427637      -1.065811      -0.024635       0.000000       0.036555       0.044081       0.000000       0.122539      -0.000000      -0.065353      -0.128977      -0.150654       0.054173       0.096481             10.753305      11.472185      -0.000000      -6.286122       7.881751       0.000000      12.905977          -0.000069
           70              C       8.242338       0.000000      17.984983      -0.044714      38.381075 0.57531175E+03  0.14386786E+05                                 9.685206                            8.095769       0.518861       2.100752                    0.999902      30.956859      89.329047       0.573326       0.427213      -1.066234      -0.019819       0.000000      -0.019615       0.027885      -0.000000      -0.113458       0.000000      -0.048446      -0.201976      -0.148717       0.057886       0.090832             10.286208       8.839538       0.000001       5.118942       7.755304       0.000001      14.263783           0.000760
           71              C       3.032042       7.923500       9.448813      -0.065519      39.219950 0.56320563E+03  0.14011451E+05                                 9.845460                            8.014117       0.638965       2.135185                    0.999956      31.070212      89.468260       0.575724       0.427637      -1.065810       0.024638      -0.000000       0.036553       0.044081       0.000000      -0.122539      -0.000000      -0.065354      -0.128977      -0.150654       0.054173       0.096480             10.753289      11.472166      -0.000000       6.286111       7.881741      -0.000000      12.905959          -0.000072
           72              C       2.703662       7.923500       6.132484      -0.044717      38.381184 0.57531377E+03  0.14386849E+05                                 9.685226                            8.095785       0.518855       2.100750                    0.999902      30.956895      89.329190       0.573325       0.427213      -1.066234       0.019816      -0.000000      -0.019616       0.027883      -0.000000       0.113458       0.000000      -0.048445      -0.201976      -0.148717       0.057885       0.090832             10.286230       8.839555       0.000000      -5.118955       7.755318      -0.000001      14.263816           0.000762
           73              C       8.910044       3.212187      14.962596       0.045663      26.691023 0.35332494E+03  0.79317696E+04                                 8.039364                            6.481475      -0.011852       2.032663                    0.996927      26.107999      74.713026       0.611935       0.445866      -1.040267       0.001602       0.013863       0.014336       0.020006       0.007222       0.011185      -0.011333      -0.003640      -0.053676      -0.026800       0.010170       0.016630              8.916491       7.916351      -2.421174       0.269674       6.299999       0.257356      12.533122           0.000052
           74              C       8.956017       3.231203      16.335116      -0.149747      31.343343 0.44697155E+03  0.10620547E+05                                 8.804574                            7.186301      -0.029804       1.983371                    0.997504      29.250115      85.564261       0.594945       0.433274      -1.049810       0.020101      -0.001353      -0.006751       0.021247       0.010033      -0.006305       0.007893       0.011073      -0.062282      -0.024988       0.003096       0.021892              9.748971       7.861817      -2.192203      -0.799746       6.738217       0.834828      14.646877          -0.000129
           75              C       7.984012       3.952242      17.027302       0.118309      34.245075 0.41083451E+03  0.95390114E+04                                 9.517587                            6.973792      -0.202465       1.966158                    0.998794      26.217017      75.312515       0.594247       0.443918      -1.045570       0.002111      -0.001010       0.013316       0.013520       0.031392      -0.001477       0.000271       0.015849      -0.072302      -0.024422      -0.020020       0.044442             11.580054       8.027622      -2.336185       0.118293       6.873343       0.180901      19.839197           0.000064
           76              C       7.016386       4.640002      16.346968      -0.145677      30.435609 0.42488346E+03  0.99668555E+04                                 8.610385                            6.988728       0.068152       2.021435                    0.997463      28.767039      83.564525       0.605703       0.431080      -1.051327      -0.030982       0.004040      -0.007552       0.032144       0.013385       0.004884      -0.009875      -0.009443      -0.041399      -0.021201      -0.000736       0.021937              9.543993       7.836771      -2.135205       0.906141       6.439515      -0.491147      14.355694          -0.000051
           77              C       7.125846       4.609892      14.983930       0.054952      27.034651 0.35696101E+03  0.80502993E+04                                 8.168793                            6.566238      -0.141118       1.989185                    0.997008      26.302640      75.946333       0.599613       0.452943      -1.034073       0.006330      -0.012894       0.017853       0.022913       0.005990      -0.004116       0.003119       0.015975      -0.061567      -0.021558       0.001100       0.020458              9.089155       7.304860      -2.458331      -0.210435       6.940768       0.274076      13.021838           0.000061
           78              C       7.892066       3.808034      12.824405      -0.377367      25.617382 0.39255356E+03  0.90139335E+04                                 7.474965                            6.466288       0.109825       2.039366                    0.995687      29.631082      84.725878       0.667803       0.399432      -1.073240       0.003864       0.004656       0.061175       0.061474      -0.003627       0.011749       0.013914       0.020298       0.275940      -0.058450      -0.035819       0.094269              8.146307       6.389241      -0.371072       0.224649       6.570783       0.087404      11.478899           0.000070
           79              C       8.910044       4.711313      20.594904       0.045665      26.690976 0.35332420E+03  0.79317488E+04                                 8.039356                            6.481469      -0.011850       2.032664                    0.996927      26.107962      74.712895       0.611936       0.445866      -1.040267       0.001602      -0.013864      -0.014336       0.020007      -0.007223      -0.011185      -0.011333      -0.003640      -0.053676      -0.026800       0.010169       0.016631              8.916483       7.916340       2.421167      -0.269672       6.299990       0.257357      12.533121           0.000050
           80              C       8.956017       4.692297      19.222384      -0.149749      31.343386 0.44697211E+03  0.10620564E+05                                 8.804584                            7.186307      -0.029808       1.983369                    0.997504      29.250150      85.564415       0.594945       0.433274      -1.049810       0.020101       0.001352       0.006752       0.021248      -0.010033       0.006305       0.007893       0.011072      -0.062283      -0.024988       0.003096       0.021892              9.748984       7.861832       2.192209       0.799746       6.738228       0.834828      14.646892          -0.000125
           81              C       7.984012       3.971258      18.530199       0.118306      34.245099 0.41083471E+03  0.95390175E+04                                 9.517591                            6.973793      -0.202463       1.966159                    0.998794      26.217039      75.312597       0.594247       0.443918      -1.045570       0.002111       0.001010      -0.013316       0.013520      -0.031392       0.001477       0.000271       0.015849      -0.072300      -0.024421      -0.020020       0.044442             11.580058       8.027635       2.336193      -0.118298       6.873350       0.180899      19.839189           0.000061
           82              C       7.016386       3.283498      19.210532      -0.145678      30.435667 0.42488389E+03  0.99668716E+04                                 8.610401                            6.988734       0.068137       2.021429                    0.997463      28.767110      83.564859       0.605703       0.431080      -1.051327      -0.030982      -0.004040       0.007553       0.032144      -0.013384      -0.004884      -0.009875      -0.009445      -0.041398      -0.021201      -0.000735       0.021937              9.544016       7.836794       2.135215      -0.906136       6.439529      -0.491142      14.355724          -0.000049
           83              C       7.125846       3.313608      20.573569       0.054955      27.034626 0.35696040E+03  0.80502828E+04                                 8.168793                            6.566235      -0.141117       1.989186                    0.997008      26.302607      75.946239       0.599613       0.452944      -1.034073       0.006329       0.012894      -0.017852       0.022913      -0.005991       0.004116       0.003119       0.015975      -0.061568      -0.021558       0.001099       0.020459              9.089159       7.304851       2.458320       0.210437       6.940758       0.274079      13.021869           0.000061
           84              C       7.892066       4.115466      22.733095      -0.377366      25.617391 0.39255344E+03  0.90139303E+04                                 7.474967                            6.466287       0.109825       2.039366                    0.995687      29.631085      84.725889       0.667803       0.399432      -1.073240       0.003863      -0.004656      -0.061175       0.061474       0.003627      -0.011749       0.013914       0.020299       0.275939      -0.058450      -0.035818       0.094269              8.146312       6.389243       0.371069      -0.224650       6.570780       0.087401      11.478914           0.000071
           85              C       2.035956       4.711313       3.110096       0.045664      26.691003 0.35332443E+03  0.79317556E+04                                 8.039360                            6.481471      -0.011852       2.032663                    0.996927      26.107986      74.712983       0.611936       0.445866      -1.040267      -0.001602      -0.013863       0.014336       0.020007       0.007222      -0.011185       0.011333      -0.003640      -0.053676      -0.026800       0.010170       0.016630              8.916488       7.916346      -2.421171      -0.269674       6.299996      -0.257357      12.533121           0.000051
           86              C       1.989983       4.692297       4.482615      -0.149748      31.343381 0.44697201E+03  0.10620560E+05                                 8.804581                            7.186305      -0.029804       1.983371                    0.997504      29.250123      85.564292       0.594945       0.433274      -1.049810      -0.020101       0.001352      -0.006752       0.021248       0.010033       0.006305      -0.007893       0.011073      -0.062283      -0.024988       0.003096       0.021892              9.748980       7.861817      -2.192199       0.799743       6.738219      -0.834827      14.646903          -0.000125
           87              C       2.961988       3.971258       5.174802       0.118308      34.245096 0.41083471E+03  0.95390167E+04                                 9.517588                            6.973792      -0.202462       1.966159                    0.998794      26.217026      75.312536       0.594248       0.443917      -1.045570      -0.002111       0.001010       0.013316       0.013520       0.031392       0.001477      -0.000271       0.015850      -0.072300      -0.024422      -0.020020       0.044442             11.580056       8.027620      -2.336182      -0.118292       6.873342      -0.180901      19.839207           0.000062
           88              C       3.929614       3.283498       4.494468      -0.145676      30.435620 0.42488366E+03  0.99668623E+04                                 8.610388                            6.988731       0.068148       2.021434                    0.997463      28.767055      83.564605       0.605703       0.431080      -1.051327       0.030983      -0.004039      -0.007553       0.032145       0.013384      -0.004884       0.009875      -0.009443      -0.041400      -0.021202      -0.000735       0.021937              9.543998       7.836775      -2.135206      -0.906139       6.439518       0.491145      14.355700          -0.000050
           89              C       3.820154       3.313608       3.131430       0.054954      27.034626 0.35696060E+03  0.80502879E+04                                 8.168790                            6.566235      -0.141117       1.989186                    0.997008      26.302621      75.946271       0.599613       0.452943      -1.034073      -0.006329       0.012894       0.017853       0.022914       0.005991       0.004117      -0.003119       0.015975      -0.061568      -0.021558       0.001100       0.020458              9.089152       7.304856      -2.458328       0.210435       6.940764      -0.274077      13.021834           0.000061
           90              C       3.053934       4.115466       0.971905      -0.377366      25.617383 0.39255354E+03  0.90139324E+04                                 7.474964                            6.466288       0.109829       2.039368                    0.995687      29.631072      84.725825       0.667803       0.399432      -1.073240      -0.003864      -0.004656       0.061175       0.061474      -0.003627      -0.011749      -0.013914       0.020299       0.275940      -0.058450      -0.035818       0.094269              8.146307       6.389240      -0.371068      -0.224652       6.570777      -0.087403      11.478904           0.000070
           91              C       2.035956       3.212187       8.742404       0.045662      26.691035 0.35332489E+03  0.79317682E+04                                 8.039366                            6.481475      -0.011850       2.032663                    0.996927      26.108004      74.713043       0.611935       0.445866      -1.040267      -0.001602       0.013863      -0.014336       0.020007      -0.007222       0.011185       0.011333      -0.003640      -0.053677      -0.026800       0.010170       0.016630              8.916496       7.916352       2.421172       0.269676       6.299999      -0.257356      12.533137           0.000050
           92              C       1.989983       3.231203       7.369885      -0.149746      31.343345 0.44697119E+03  0.10620536E+05                                 8.804574                            7.186298      -0.029803       1.983372                    0.997504      29.250098      85.564199       0.594945       0.433274      -1.049810      -0.020101      -0.001352       0.006751       0.021247      -0.010034      -0.006305      -0.007893       0.011072      -0.062281      -0.024988       0.003095       0.021892              9.748974       7.861813       2.192199      -0.799739       6.738213      -0.834824      14.646895          -0.000125
           93              C       2.961988       3.952242       6.677698       0.118310      34.245065 0.41083418E+03  0.95390019E+04                                 9.517586                            6.973790      -0.202463       1.966159                    0.998794      26.217006      75.312481       0.594247       0.443918      -1.045570      -0.002111      -0.001010      -0.013316       0.013520      -0.031392      -0.001477      -0.000271       0.015850      -0.072303      -0.024422      -0.020020       0.044442             11.580054       8.027621       2.336184       0.118293       6.873342      -0.180901      19.839200           0.000061
           94              C       3.929614       4.640002       7.358032      -0.145676      30.435605 0.42488318E+03  0.99668490E+04                                 8.610387                            6.988727       0.068144       2.021433                    0.997463      28.767052      83.564612       0.605703       0.431080      -1.051327       0.030982       0.004040       0.007552       0.032144      -0.013385       0.004884       0.009875      -0.009445      -0.041397      -0.021201      -0.000736       0.021937              9.543998       7.836775       2.135208       0.906132       6.439516       0.491140      14.355702          -0.000049
           95              C       3.820154       4.609892       8.721070       0.054952      27.034657 0.35696100E+03  0.80502996E+04                                 8.168797                            6.566240      -0.141116       1.989186                    0.997008      26.302644      75.946364       0.599613       0.452943      -1.034073      -0.006329      -0.012894      -0.017853       0.022914      -0.005990      -0.004116      -0.003119       0.015975      -0.061569      -0.021558       0.001100       0.020458              9.089162       7.304864       2.458330      -0.210441       6.940770      -0.274082      13.021854           0.000061
           96              C       3.053934       3.808034      10.880595      -0.377367      25.617411 0.39255395E+03  0.90139452E+04                                 7.474972                            6.466292       0.109824       2.039366                    0.995687      29.631101      84.725954       0.667802       0.399432      -1.073240      -0.003864       0.004656      -0.061176       0.061475       0.003627       0.011749      -0.013914       0.020298       0.275935      -0.058450      -0.035818       0.094268              8.146318       6.389246       0.371071       0.224652       6.570787      -0.087407      11.478921           0.000070
           97              C       2.035956      12.634813       8.742404       0.045662      26.691039 0.35332503E+03  0.79317726E+04                                 8.039367                            6.481476      -0.011852       2.032663                    0.996927      26.108012      74.713076       0.611935       0.445866      -1.040267      -0.001602      -0.013863      -0.014336       0.020007       0.007222       0.011185      -0.011333      -0.003640      -0.053676      -0.026800       0.010170       0.016630              8.916495       7.916353      -2.421174       0.269675       6.300001       0.257356      12.533132           0.000051
           98              C       1.989983      12.615797       7.369885      -0.149746      31.343343 0.44697130E+03  0.10620539E+05                                 8.804573                            7.186299      -0.029802       1.983372                    0.997504      29.250096      85.564182       0.594945       0.433274      -1.049810      -0.020101       0.001352       0.006751       0.021247       0.010033      -0.006305       0.007893       0.011073      -0.062281      -0.024988       0.003095       0.021892              9.748971       7.861810      -2.192198      -0.799742       6.738212       0.834825      14.646890          -0.000125
           99              C       2.961988      11.894758       6.677698       0.118310      34.245067 0.41083425E+03  0.95390036E+04                                 9.517586                            6.973790      -0.202464       1.966159                    0.998794      26.217007      75.312479       0.594247       0.443918      -1.045570      -0.002111       0.001010      -0.013316       0.013520       0.031392      -0.001477       0.000271       0.015850      -0.072302      -0.024422      -0.020020       0.044442             11.580053       8.027617      -2.336181       0.118291       6.873340       0.180901      19.839203           0.000061
          100              C       3.929614      11.206998       7.358032      -0.145675      30.435576 0.42488293E+03  0.99668398E+04                                 8.610378                            6.988723       0.068153       2.021435                    0.997463      28.767021      83.564458       0.605704       0.431080      -1.051327       0.030982      -0.004040       0.007552       0.032144       0.013385       0.004884      -0.009875      -0.009443      -0.041399      -0.021202      -0.000736       0.021938              9.543986       7.836765      -2.135203       0.906139       6.439510      -0.491146      14.355683          -0.000050
          101              C       3.820154      11.237108       8.721070       0.054952      27.034656 0.35696109E+03  0.80503018E+04                                 8.168794                            6.566239      -0.141117       1.989185                    0.997008      26.302649      75.946364       0.599613       0.452943      -1.034073      -0.006329       0.012894      -0.017853       0.022914       0.005990      -0.004117       0.003119       0.015975      -0.061568      -0.021558       0.001100       0.020458              9.089156       7.304862      -2.458332      -0.210437       6.940770       0.274078      13.021835           0.000060
          102              C       3.053934      12.038966      10.880595      -0.377367      25.617384 0.39255352E+03  0.90139322E+04                                 7.474965                            6.466288       0.109828       2.039367                    0.995687      29.631081      84.725863       0.667803       0.399432      -1.073240      -0.003864      -0.004656      -0.061176       0.061474      -0.003627       0.011749       0.013914       0.020298       0.275938      -0.058450      -0.035818       0.094268              8.146308       6.389240      -0.371070       0.224651       6.570779       0.087406      11.478903           0.000071
          103              C       2.035956      11.135687       3.110096       0.045664      26.690995 0.35332422E+03  0.79317496E+04                                 8.039360                            6.481470      -0.011850       2.032664                    0.996927      26.107977      74.712952       0.611936       0.445867      -1.040267      -0.001602       0.013863       0.014336       0.020007      -0.007223      -0.011185      -0.011333      -0.003640      -0.053677      -0.026800       0.010170       0.016631              8.916489       7.916346       2.421170      -0.269674       6.299994       0.257356      12.533126           0.000051
          104              C       1.989983      11.154703       4.482615      -0.149747      31.343383 0.44697190E+03  0.10620557E+05                                 8.804582                            7.186304      -0.029805       1.983370                    0.997504      29.250126      85.564314       0.594945       0.433274      -1.049810      -0.020101      -0.001352      -0.006752       0.021248      -0.010033       0.006305       0.007893       0.011072      -0.062282      -0.024988       0.003096       0.021892              9.748983       7.861820       2.192201       0.799741       6.738220       0.834825      14.646909          -0.000127
          105              C       2.961988      11.875742       5.174802       0.118308      34.245101 0.41083470E+03  0.95390170E+04                                 9.517591                            6.973793      -0.202462       1.966159                    0.998794      26.217028      75.312555       0.594247       0.443918      -1.045570      -0.002111      -0.001010       0.013316       0.013520      -0.031392       0.001477       0.000271       0.015850      -0.072300      -0.024422      -0.020020       0.044442             11.580060       8.027626       2.336185      -0.118294       6.873345       0.180901      19.839210           0.000063
          106              C       3.929614      12.563502       4.494468      -0.145677      30.435653 0.42488396E+03  0.99668729E+04                                 8.610398                            6.988735       0.068139       2.021430                    0.997463      28.767088      83.564770       0.605703       0.431080      -1.051327       0.030982       0.004040      -0.007553       0.032144      -0.013384      -0.004884      -0.009875      -0.009445      -0.041398      -0.021202      -0.000735       0.021937              9.544011       7.836786       2.135211      -0.906133       6.439525      -0.491140      14.355723          -0.000051
          107              C       3.820154      12.533392       3.131430       0.054954      27.034628 0.35696049E+03  0.80502854E+04                                 8.168793                            6.566236      -0.141117       1.989186                    0.997008      26.302618      75.946278       0.599613       0.452944      -1.034073      -0.006329      -0.012894       0.017853       0.022914      -0.005991       0.004116       0.003119       0.015975      -0.061568      -0.021558       0.001100       0.020459              9.089158       7.304858       2.458327       0.210438       6.940765       0.274080      13.021852           0.000061
          108              C       3.053934      11.731534       0.971905      -0.377366      25.617405 0.39255387E+03  0.90139423E+04                                 7.474970                            6.466291       0.109826       2.039366                    0.995687      29.631088      84.725900       0.667803       0.399432      -1.073240      -0.003863       0.004656       0.061176       0.061474       0.003627      -0.011749       0.013914       0.020299       0.275938      -0.058450      -0.035818       0.094268              8.146316       6.389244       0.371070      -0.224652       6.570783       0.087405      11.478919           0.000070
          109              C       8.910044      11.135687      20.594904       0.045665      26.690979 0.35332429E+03  0.79317515E+04                                 8.039356                            6.481470      -0.011851       2.032664                    0.996927      26.107969      74.712924       0.611936       0.445866      -1.040267       0.001602       0.013863      -0.014336       0.020007       0.007223      -0.011185       0.011333      -0.003640      -0.053675      -0.026800       0.010169       0.016631              8.916483       7.916340      -2.421168      -0.269672       6.299991      -0.257358      12.533116           0.000051
          110              C       8.956017      11.154703      19.222384      -0.149749      31.343387 0.44697226E+03  0.10620569E+05                                 8.804584                            7.186308      -0.029807       1.983370                    0.997504      29.250149      85.564402       0.594945       0.433274      -1.049810       0.020101      -0.001352       0.006752       0.021248       0.010032       0.006305      -0.007893       0.011073      -0.062284      -0.024988       0.003096       0.021892              9.748982       7.861829      -2.192207       0.799749       6.738227      -0.834830      14.646890          -0.000125
          111              C       7.984012      11.875742      18.530199       0.118306      34.245109 0.41083487E+03  0.95390220E+04                                 9.517592                            6.973794      -0.202465       1.966158                    0.998794      26.217044      75.312610       0.594247       0.443917      -1.045570       0.002111      -0.001010      -0.013316       0.013520       0.031392       0.001477      -0.000271       0.015850      -0.072299      -0.024421      -0.020020       0.044442             11.580059       8.027631      -2.336190      -0.118296       6.873349      -0.180900      19.839197           0.000061
          112              C       7.016386      12.563502      19.210532      -0.145678      30.435639 0.42488366E+03  0.99668627E+04                                 8.610392                            6.988731       0.068147       2.021433                    0.997463      28.767077      83.564687       0.605703       0.431080      -1.051327      -0.030982       0.004040       0.007553       0.032145       0.013384      -0.004884       0.009875      -0.009443      -0.041401      -0.021202      -0.000735       0.021937              9.544003       7.836782      -2.135210      -0.906144       6.439522       0.491148      14.355705          -0.000048
          113              C       7.125846      12.533392      20.573569       0.054955      27.034621 0.35696042E+03  0.80502829E+04                                 8.168789                            6.566234      -0.141117       1.989186                    0.997008      26.302609      75.946230       0.599613       0.452943      -1.034073       0.006329      -0.012894      -0.017852       0.022913       0.005991       0.004116      -0.003119       0.015975      -0.061567      -0.021558       0.001099       0.020458              9.089152       7.304849      -2.458322       0.210433       6.940758      -0.274075      13.021850           0.000060
          114              C       7.892066      11.731534      22.733095      -0.377366      25.617378 0.39255327E+03  0.90139251E+04                                 7.474964                            6.466286       0.109827       2.039367                    0.995687      29.631070      84.725825       0.667803       0.399432      -1.073240       0.003864       0.004656      -0.061175       0.061473      -0.003627      -0.011749      -0.013914       0.020298       0.275941      -0.058451      -0.035819       0.094269              8.146307       6.389239      -0.371070      -0.224651       6.570779      -0.087402      11.478904           0.000070
          115              C       8.910044      12.634813      14.962596       0.045664      26.691007 0.35332458E+03  0.79317595E+04                                 8.039361                            6.481472      -0.011850       2.032664                    0.996927      26.107984      74.712971       0.611936       0.445866      -1.040267       0.001602      -0.013863       0.014336       0.020007      -0.007223       0.011185       0.011333      -0.003640      -0.053676      -0.026800       0.010169       0.016630              8.916489       7.916349       2.421172       0.269674       6.299996      -0.257355      12.533124           0.000051
          116              C       8.956017      12.615797      16.335116      -0.149747      31.343348 0.44697149E+03  0.10620546E+05                                 8.804576                            7.186301      -0.029806       1.983370                    0.997504      29.250119      85.564288       0.594945       0.433274      -1.049810       0.020101       0.001352      -0.006751       0.021247      -0.010033      -0.006305      -0.007893       0.011072      -0.062282      -0.024988       0.003096       0.021892              9.748975       7.861821       2.192205      -0.799744       6.738219      -0.834826      14.646884          -0.000126
          117              C       7.984012      11.894758      17.027302       0.118309      34.245088 0.41083460E+03  0.95390143E+04                                 9.517591                            6.973794      -0.202465       1.966158                    0.998794      26.217023      75.312547       0.594247       0.443918      -1.045570       0.002111       0.001010       0.013316       0.013520      -0.031392      -0.001477      -0.000271       0.015849      -0.072302      -0.024422      -0.020020       0.044442             11.580059       8.027628       2.336188       0.118295       6.873347      -0.180901      19.839203           0.000061
          118              C       7.016386      11.206998      16.346968      -0.145677      30.435653 0.42488395E+03  0.99668718E+04                                 8.610396                            6.988734       0.068142       2.021432                    0.997463      28.767080      83.564719       0.605703       0.431080      -1.051327      -0.030982      -0.004040      -0.007552       0.032144      -0.013385       0.004884       0.009875      -0.009445      -0.041397      -0.021201      -0.000736       0.021937              9.544009       7.836784       2.135210       0.906136       6.439523       0.491142      14.355720          -0.000050
          119              C       7.125846      11.237108      14.983930       0.054953      27.034646 0.35696076E+03  0.80502928E+04                                 8.168795                            6.566238      -0.141116       1.989186                    0.997008      26.302632      75.946321       0.599613       0.452943      -1.034073       0.006330       0.012894       0.017852       0.022913      -0.005991      -0.004116      -0.003119       0.015975      -0.061568      -0.021558       0.001100       0.020458              9.089160       7.304861       2.458329      -0.210438       6.940766      -0.274079      13.021853           0.000060
          120              C       7.892066      12.038966      12.824405      -0.377367      25.617401 0.39255384E+03  0.90139423E+04                                 7.474970                            6.466291       0.109822       2.039365                    0.995687      29.631105      84.725974       0.667802       0.399432      -1.073240       0.003864      -0.004656       0.061176       0.061474       0.003627       0.011749      -0.013914       0.020298       0.275937      -0.058450      -0.035818       0.094268              8.146315       6.389247       0.371071       0.224648       6.570785      -0.087404      11.478912           0.000071
          121              N       4.311629       6.315029      13.158646      -0.339109      42.771236 0.61522262E+03  0.15494470E+05                                10.182033                            8.192725       0.137898       2.028602                    0.998021      30.587420      85.823597       0.594437       0.409125      -1.088298      -0.027410       0.009428       0.027984       0.040290      -0.074461       0.074741       0.068785      -0.002048      -0.003030      -0.145374       0.069003       0.076371             11.230213      10.234756       3.975557      -2.718708      12.741400      -4.288044      10.714482           0.003984
          122              N       4.540401       2.701913      14.853553      -0.304635      40.693879 0.60896405E+03  0.15319385E+05                                 9.924932                            8.203397       0.110220       2.015050                    0.998635      30.435363      85.744287       0.587529       0.414407      -1.083278      -0.020956      -0.032060       0.020188       0.043296       0.087592      -0.012065       0.011303       0.072574       0.190718      -0.127952       0.060117       0.067834             10.860105      13.124730      -5.396333       0.728170      12.714046      -0.350796       6.741538           0.023452
          123              N       0.553868       5.378472      15.472253      -0.299303      39.551964 0.56526466E+03  0.13989011E+05                                 9.779433                            7.938940      -0.011602       1.982491                    0.998171      30.068327      84.634756       0.591925       0.418123      -1.078450       0.026696       0.019326       0.019236       0.038160       0.091657       0.025607      -0.026272       0.004313       0.197377      -0.131404       0.058787       0.072618             10.803430      14.348733      -5.636240      -1.771395      11.394946       1.215800       6.666610           0.026504
          124              N       0.887721       1.720984      13.251095      -0.341400      43.095516 0.62161306E+03  0.15683005E+05                                10.195433                            8.203719       0.152370       2.028185                    0.998363      30.747890      86.118154       0.597949       0.406006      -1.091279       0.027859      -0.000221       0.023268       0.036299      -0.070126      -0.052943      -0.075086       0.074796       0.025008      -0.140231       0.062324       0.077907             11.224882       9.695562       3.560175       2.063900      13.318175       4.847277      10.660909           0.004300
          125              N       6.634371       1.608470       1.306145      -0.339115      42.771466 0.61522666E+03  0.15494600E+05                                10.182080                            8.192760       0.137885       2.028598                    0.998021      30.587494      85.823945       0.594435       0.409126      -1.088298       0.027409      -0.009429       0.027984       0.040290      -0.074461      -0.074741      -0.068785      -0.002048      -0.003031      -0.145375       0.069004       0.076371             11.230267      10.234801       3.975580       2.718723      12.741466       4.288069      10.714534           0.003984
          126              N       6.405599       5.221586       3.001053      -0.304621      40.693724 0.60896086E+03  0.15319282E+05                                 9.924896                            8.203365       0.110237       2.015055                    0.998635      30.435306      85.744026       0.587531       0.414406      -1.083278       0.020956       0.032060       0.020189       0.043297       0.087592       0.012065      -0.011303       0.072573       0.190711      -0.127950       0.060117       0.067833             10.860067      13.124676      -5.396310      -0.728173      12.714008       0.350800       6.741517           0.023455
          127              N      10.392132       2.545028       3.619753      -0.299290      39.551907 0.56526341E+03  0.13988972E+05                                 9.779415                            7.938924      -0.011592       1.982493                    0.998171      30.068322      84.634712       0.591926       0.418123      -1.078450      -0.026696      -0.019326       0.019235       0.038160       0.091657      -0.025606       0.026272       0.004312       0.197371      -0.131403       0.058787       0.072616             10.803411      14.348700      -5.636227       1.771400      11.394929      -1.215806       6.666605           0.026506
          128              N      10.058279       6.202516       1.398595      -0.341407      43.095710 0.62161649E+03  0.15683117E+05                                10.195472                            8.203749       0.152359       2.028181                    0.998363      30.747956      86.118459       0.597947       0.406007      -1.091279      -0.027859       0.000222       0.023269       0.036299      -0.070127       0.052943       0.075086       0.074796       0.025007      -0.140232       0.062325       0.077907             11.224928       9.695600       3.560192      -2.063909      13.318233      -4.847299      10.660950           0.004303
          129              N       4.311629       1.608470      22.398854      -0.339113      42.771346 0.61522463E+03  0.15494535E+05                                10.182053                            8.192740       0.137898       2.028602                    0.998021      30.587469      85.823808       0.594436       0.409125      -1.088298      -0.027409      -0.009428      -0.027983       0.040289       0.074461      -0.074741       0.068785      -0.002048      -0.003033      -0.145374       0.069003       0.076371             11.230234      10.234780      -3.975572       2.718711      12.741432      -4.288048      10.714491           0.003983
          130              N       4.540401       5.221586      20.703947      -0.304625      40.694153 0.60896865E+03  0.15319535E+05                                 9.924985                            8.203432       0.110203       2.015042                    0.998635      30.435478      85.744813       0.587527       0.414407      -1.083277      -0.020957       0.032059      -0.020182       0.043293      -0.087592       0.012062       0.011301       0.072574       0.190703      -0.127948       0.060118       0.067829             10.860170      13.124811       5.396369      -0.728205      12.714122      -0.350822       6.741576           0.023456
          131              N       0.553868       2.545028      20.085247      -0.299293      39.552216 0.56526876E+03  0.13989142E+05                                 9.779475                            7.938969      -0.011614       1.982485                    0.998171      30.068450      84.635271       0.591923       0.418123      -1.078449       0.026696      -0.019326      -0.019229       0.038157      -0.091658      -0.025602      -0.026270       0.004312       0.197373      -0.131402       0.058787       0.072615             10.803482      14.348791       5.636261       1.771436      11.394996       1.215830       6.666659           0.026504
          132              N       0.887721       6.202516      22.306405      -0.341404      43.095606 0.62161479E+03  0.15683062E+05                                10.195450                            8.203733       0.152370       2.028185                    0.998363      30.747926      86.118318       0.597948       0.406006      -1.091279       0.027859       0.000221      -0.023267       0.036298       0.070126       0.052943      -0.075086       0.074796       0.025004      -0.140231       0.062323       0.077907             11.224899       9.695579      -3.560184      -2.063900      13.318203       4.847279      10.660915           0.004302
          133              N       6.634371       6.315029      10.546355      -0.339115      42.771337 0.61522465E+03  0.15494533E+05                                10.182048                            8.192738       0.137902       2.028603                    0.998021      30.587456      85.823723       0.594437       0.409125      -1.088298       0.027409       0.009430      -0.027985       0.040290       0.074460       0.074741      -0.068785      -0.002049      -0.003031      -0.145374       0.069004       0.076370             11.230227      10.234770      -3.975566      -2.718709      12.741420       4.288047      10.714491           0.003984
          134              N       6.405599       2.701913       8.851447      -0.304632      40.694175 0.60896919E+03  0.15319554E+05                                 9.924995                            8.203442       0.110193       2.015040                    0.998635      30.435485      85.744869       0.587526       0.414408      -1.083276       0.020957      -0.032059      -0.020187       0.043295      -0.087592      -0.012062      -0.011301       0.072574       0.190706      -0.127949       0.060118       0.067831             10.860179      13.124827       5.396376       0.728198      12.714130       0.350816       6.741581           0.023452
          135              N      10.392132       5.378472       8.232747      -0.299302      39.552320 0.56527071E+03  0.13989205E+05                                 9.779505                            7.938993      -0.011630       1.982481                    0.998171      30.068475      84.635432       0.591921       0.418124      -1.078449      -0.026696       0.019326      -0.019234       0.038160      -0.091658       0.025602       0.026269       0.004311       0.197374      -0.131403       0.058788       0.072615             10.803514      14.348842       5.636284      -1.771432      11.395030      -1.215825       6.666670           0.026504
          136              N      10.058279       1.720984      10.453905      -0.341405      43.095549 0.62161393E+03  0.15683032E+05                                10.195436                            8.203724       0.152375       2.028186                    0.998363      30.747907      86.118203       0.597949       0.406006      -1.091280      -0.027859      -0.000223      -0.023269       0.036299       0.070126      -0.052943       0.075086       0.074795       0.025007      -0.140230       0.062324       0.077907             11.224883       9.695565      -3.560176       2.063896      13.318181      -4.847271      10.660902           0.004303
          137              N       6.634371       9.531970      10.546355      -0.339113      42.771344 0.61522458E+03  0.15494532E+05                                10.182053                            8.192740       0.137895       2.028601                    0.998021      30.587453      85.823732       0.594436       0.409125      -1.088298       0.027409      -0.009429      -0.027985       0.040291      -0.074461       0.074741       0.068785      -0.002048      -0.003029      -0.145374       0.069004       0.076370             11.230234      10.234772       3.975565      -2.718715      12.741426      -4.288056      10.714506           0.003983
          138              N       6.405599      13.145086       8.851447      -0.304631      40.693807 0.60896267E+03  0.15319340E+05                                 9.924916                            8.203383       0.110227       2.015052                    0.998635      30.435326      85.744124       0.587530       0.414407      -1.083278       0.020956       0.032060      -0.020190       0.043297       0.087592      -0.012066       0.011303       0.072573       0.190716      -0.127951       0.060117       0.067834             10.860088      13.124705      -5.396322       0.728169      12.714029      -0.350796       6.741528           0.023452
          139              N      10.392132      10.468528       8.232747      -0.299300      39.552006 0.56526530E+03  0.13989032E+05                                 9.779441                            7.938946      -0.011605       1.982490                    0.998171      30.068346      84.634854       0.591924       0.418124      -1.078450      -0.026696      -0.019326      -0.019238       0.038161       0.091658       0.025606      -0.026271       0.004312       0.197374      -0.131404       0.058787       0.072617             10.803441      14.348747      -5.636247      -1.771398      11.394959       1.215802       6.666616           0.026502
          140              N      10.058279      14.126016      10.453905      -0.341403      43.095561 0.62161390E+03  0.15683032E+05                                10.195441                            8.203726       0.152369       2.028185                    0.998363      30.747906      86.118218       0.597949       0.406006      -1.091279      -0.027859       0.000223      -0.023269       0.036299      -0.070126      -0.052943      -0.075086       0.074795       0.025008      -0.140231       0.062324       0.077907             11.224892       9.695569       3.560178       2.063901      13.318188       4.847282      10.660918           0.004301
          141              N       4.311629      14.238529      22.398854      -0.339109      42.771282 0.61522335E+03  0.15494494E+05                                10.182043                            8.192732       0.137897       2.028602                    0.998021      30.587439      85.823694       0.594437       0.409125      -1.088298      -0.027410       0.009428      -0.027983       0.040289      -0.074461      -0.074741      -0.068785      -0.002048      -0.003033      -0.145374       0.069003       0.076371             11.230225      10.234768       3.975564       2.718710      12.741419       4.288048      10.714489           0.003983
          142              N       4.540401      10.625413      20.703947      -0.304626      40.693793 0.60896222E+03  0.15319326E+05                                 9.924911                            8.203378       0.110231       2.015053                    0.998635      30.435340      85.744169       0.587530       0.414406      -1.083278      -0.020956      -0.032060      -0.020186       0.043295       0.087592       0.012065      -0.011304       0.072573       0.190714      -0.127950       0.060118       0.067833             10.860083      13.124699      -5.396320      -0.728177      12.714024       0.350802       6.741526           0.023454
          143              N       0.553868      13.301972      20.085247      -0.299293      39.551918 0.56526369E+03  0.13988980E+05                                 9.779416                            7.938926      -0.011591       1.982494                    0.998171      30.068327      84.634716       0.591926       0.418123      -1.078450       0.026696       0.019326      -0.019233       0.038158       0.091657      -0.025606       0.026272       0.004313       0.197374      -0.131403       0.058787       0.072616             10.803412      14.348701      -5.636227       1.771402      11.394929      -1.215807       6.666607           0.026505
          144              N       0.887721       9.644484      22.306405      -0.341400      43.095568 0.62161388E+03  0.15683033E+05                                10.195443                            8.203726       0.152369       2.028184                    0.998363      30.747911      86.118257       0.597949       0.406006      -1.091279       0.027860      -0.000221      -0.023267       0.036298      -0.070127       0.052943       0.075086       0.074796       0.025006      -0.140231       0.062324       0.077907             11.224895       9.695573       3.560181      -2.063902      13.318195      -4.847283      10.660918           0.004302
          145              N       6.634371      14.238529       1.306145      -0.339115      42.771395 0.61522556E+03  0.15494564E+05                                10.182061                            8.192747       0.137897       2.028602                    0.998021      30.587476      85.823833       0.594436       0.409125      -1.088298       0.027409       0.009429       0.027984       0.040290       0.074461      -0.074741       0.068785      -0.002049      -0.003033      -0.145374       0.069003       0.076371             11.230244      10.234786      -3.975574       2.718713      12.741444      -4.288053      10.714504           0.003985
          146              N       6.405599      10.625413       3.001053      -0.304625      40.694135 0.60896825E+03  0.15319524E+05                                 9.924984                            8.203431       0.110199       2.015041                    0.998635      30.435480      85.744837       0.587527       0.414408      -1.083277       0.020957      -0.032059       0.020185       0.043295      -0.087592       0.012062       0.011301       0.072573       0.190702      -0.127948       0.060118       0.067829             10.860169      13.124811       5.396369      -0.728204      12.714120      -0.350822       6.741575           0.023455
          147              N      10.392132      13.301972       3.619753      -0.299293      39.552220 0.56526882E+03  0.13989145E+05                                 9.779479                            7.938972      -0.011617       1.982484                    0.998171      30.068448      84.635283       0.591923       0.418124      -1.078449      -0.026696       0.019326       0.019231       0.038158      -0.091658      -0.025602      -0.026269       0.004311       0.197371      -0.131402       0.058788       0.072614             10.803486      14.348796       5.636265       1.771436      11.395001       1.215830       6.666661           0.026504
          148              N      10.058279       9.644484       1.398595      -0.341406      43.095607 0.62161484E+03  0.15683062E+05                                10.195448                            8.203732       0.152373       2.028186                    0.998363      30.747928      86.118310       0.597948       0.406006      -1.091279      -0.027859      -0.000222       0.023268       0.036299       0.070126       0.052943      -0.075086       0.074795       0.025005      -0.140231       0.062324       0.077907             11.224898       9.695578      -3.560183      -2.063900      13.318201       4.847278      10.660914           0.004303
          149              N       4.311629       9.531970      13.158646      -0.339108      42.771145 0.61522115E+03  0.15494421E+05                                10.182010                            8.192709       0.137913       2.028607                    0.998021      30.587397      85.823463       0.594439       0.409124      -1.088299      -0.027410      -0.009428       0.027983       0.040289       0.074460       0.074740      -0.068784      -0.002048      -0.003032      -0.145373       0.069003       0.076370             11.230185      10.234736      -3.975550      -2.718698      12.741371       4.288027      10.714447           0.003981
          150              N       4.540401      13.145086      14.853553      -0.304638      40.694321 0.60897211E+03  0.15319646E+05                                 9.925024                            8.203466       0.110185       2.015037                    0.998635      30.435527      85.745054       0.587525       0.414408      -1.083276      -0.020957       0.032059       0.020184       0.043294      -0.087592      -0.012062      -0.011301       0.072574       0.190708      -0.127949       0.060118       0.067831             10.860212      13.124870       5.396394       0.728201      12.714168       0.350818       6.741599           0.023453
          151              N       0.553868      10.468528      15.472253      -0.299305      39.552323 0.56527081E+03  0.13989207E+05                                 9.779505                            7.938994      -0.011630       1.982481                    0.998171      30.068474      84.635415       0.591921       0.418125      -1.078449       0.026696      -0.019326       0.019232       0.038158      -0.091659       0.025602       0.026269       0.004312       0.197377      -0.131404       0.058788       0.072616             10.803514      14.348843       5.636284      -1.771433      11.395029      -1.215826       6.666671           0.026502
          152              N       0.887721      14.126016      13.251095      -0.341398      43.095408 0.62161133E+03  0.15682949E+05                                10.195408                            8.203701       0.152385       2.028190                    0.998363      30.747861      86.118002       0.597951       0.406006      -1.091280       0.027859       0.000221       0.023268       0.036298       0.070126      -0.052943       0.075085       0.074795       0.025006      -0.140230       0.062323       0.077907             11.224851       9.695539      -3.560165       2.063890      13.318142      -4.847255      10.660872           0.004303
          153              N       8.997612       0.000000      13.037750      -0.305074      40.593815 0.56348702E+03  0.13930041E+05                                 9.918873                            7.909327       0.100702       2.025049                    0.997588      29.865300      83.939341       0.595129       0.416319      -1.079926      -0.013545      -0.000000      -0.001755       0.013658      -0.000000       0.112084      -0.000000      -0.137951       0.030017      -0.151679       0.063973       0.087706             11.078821      14.322170       0.000000      -6.187588       7.846209       0.000000      11.068085           0.000126
          154              N       1.948388       7.923500       1.185250      -0.305074      40.593777 0.56348637E+03  0.13930020E+05                                 9.918864                            7.909320       0.100704       2.025050                    0.997588      29.865284      83.939262       0.595130       0.416319      -1.079927       0.013544       0.000000      -0.001754       0.013657      -0.000000      -0.112085       0.000000      -0.137951       0.030016      -0.151679       0.063973       0.087706             11.078812      14.322160       0.000001       6.187581       7.846203      -0.000000      11.068073           0.000126
          155              N       8.997612       7.923500      22.519750      -0.305073      40.593761 0.56348611E+03  0.13930012E+05                                 9.918861                            7.909318       0.100705       2.025050                    0.997588      29.865277      83.939235       0.595130       0.416319      -1.079927      -0.013545       0.000000       0.001756       0.013659      -0.000000      -0.112084       0.000000      -0.137951       0.030016      -0.151679       0.063973       0.087706             11.078808      14.322154       0.000000       6.187578       7.846201      -0.000000      11.068070           0.000126
          156              N       1.948388       0.000000      10.667250      -0.305075      40.593824 0.56348718E+03  0.13930046E+05                                 9.918875                            7.909328       0.100701       2.025049                    0.997588      29.865303      83.939356       0.595129       0.416319      -1.079926       0.013543      -0.000000       0.001754       0.013656       0.000000       0.112085       0.000000      -0.137951       0.030017      -0.151679       0.063973       0.087706             11.078824      14.322175       0.000000      -6.187589       7.846211       0.000000      11.068087           0.000126
          157              N       7.147738       7.923500      13.398066      -0.324771      43.009298 0.59849603E+03  0.14981032E+05                                10.211365                            8.069433       0.092845       2.018291                    0.998505      30.341063      85.081804       0.599749       0.407996      -1.088226       0.011933       0.000000       0.003846       0.012538       0.000000      -0.109236      -0.000000      -0.075787      -0.118009      -0.138525       0.057562       0.080964             11.469280      12.266391      -0.000000       6.787967       8.225665      -0.000001      13.915786           0.000328
          158              N       7.563686       7.923500      18.527828      -0.310585      39.362905 0.60558426E+03  0.15192132E+05                                 9.578821                            8.101335       0.108623       2.022263                    0.998619      30.298447      84.855556       0.600748       0.406415      -1.090072      -0.013397      -0.000000       0.013348       0.018912       0.000000       0.053955      -0.000000      -0.005344      -0.090910      -0.066953       0.017824       0.049129             10.137165       8.720076       0.000001      -4.964039       7.667368      -0.000002      14.024050           0.000493
          159              N       3.798262       0.000000       1.545566      -0.324772      43.009255 0.59849538E+03  0.14981011E+05                                10.211356                            8.069428       0.092846       2.018292                    0.998505      30.341047      85.081727       0.599749       0.407996      -1.088226      -0.011933       0.000000       0.003846       0.012537       0.000000       0.109236      -0.000000      -0.075786      -0.118010      -0.138525       0.057562       0.080964             11.469270      12.266384       0.000000      -6.787960       8.225658      -0.000000      13.915769           0.000328
          160              N       3.382314       0.000000       6.675328      -0.310590      39.363028 0.60558668E+03  0.15192207E+05                                 9.578843                            8.101353       0.108617       2.022261                    0.998619      30.298484      84.855699       0.600747       0.406415      -1.090072       0.013399       0.000000       0.013347       0.018913      -0.000000      -0.053955       0.000000      -0.005343      -0.090909      -0.066952       0.017823       0.049130             10.137189       8.720095       0.000001       4.964053       7.667385       0.000001      14.024087           0.000492
          161              N       7.147738       0.000000      22.159434      -0.324769      43.009193 0.59849430E+03  0.14980976E+05                                10.211344                            8.069418       0.092850       2.018293                    0.998505      30.341025      85.081632       0.599750       0.407996      -1.088226       0.011934       0.000000      -0.003845       0.012538      -0.000000       0.109236      -0.000000      -0.075787      -0.118010      -0.138525       0.057562       0.080964             11.469256      12.266366      -0.000001      -6.787950       8.225648       0.000001      13.915753           0.000327
          162              N       7.563686       0.000000      17.029672      -0.310589      39.363033 0.60558679E+03  0.15192212E+05                                 9.578846                            8.101355       0.108615       2.022260                    0.998619      30.298498      84.855770       0.600746       0.406415      -1.090072      -0.013399       0.000000      -0.013348       0.018913      -0.000000      -0.053955       0.000000      -0.005343      -0.090909      -0.066953       0.017823       0.049130             10.137191       8.720097       0.000001       4.964054       7.667387       0.000001      14.024089           0.000493
          163              N       3.798262       7.923500      10.306934      -0.324774      43.009372 0.59849733E+03  0.14981074E+05                                10.211380                            8.069444       0.092840       2.018290                    0.998505      30.341090      85.081919       0.599748       0.407996      -1.088226      -0.011932       0.000000      -0.003847       0.012536       0.000000      -0.109236       0.000000      -0.075787      -0.118009      -0.138525       0.057562       0.080964             11.469297      12.266413      -0.000000       6.787980       8.225675      -0.000000      13.915804           0.000329
          164              N       3.382314       7.923500       5.177172      -0.310585      39.362911 0.60558436E+03  0.15192133E+05                                 9.578820                            8.101334       0.108624       2.022263                    0.998619      30.298438      84.855502       0.600748       0.406415      -1.090073       0.013398      -0.000000      -0.013348       0.018912      -0.000000       0.053955      -0.000000      -0.005343      -0.090911      -0.066953       0.017823       0.049129             10.137164       8.720076       0.000001      -4.964039       7.667366      -0.000001      14.024050           0.000492
          165              N       7.965404       3.861914      14.310709       0.225210      21.859469 0.26479211E+03  0.53805405E+04                                 6.513514                            5.205155       0.066611       2.160203                    0.998862      20.275511      50.454266       0.785582       0.383702      -1.110210      -0.000697       0.000927      -0.054729       0.054742      -0.045726       0.005481       0.006459       0.033314       0.208199      -0.083830       0.013955       0.069875              7.322890       6.113268      -2.022771       0.379969       5.162724       0.384082      10.692680          -0.000144
          166              N       7.965404       4.061586      21.246792       0.225212      21.859465 0.26479202E+03  0.53805380E+04                                 6.513513                            5.205154       0.066615       2.160204                    0.998862      20.275497      50.454214       0.785583       0.383701      -1.110211      -0.000697      -0.000927       0.054730       0.054742       0.045726      -0.005481       0.006459       0.033314       0.208198      -0.083829       0.013955       0.069875              7.322892       6.113259       2.022763      -0.379967       5.162717       0.384084      10.692700          -0.000142
          167              N       2.980596       4.061586       2.458209       0.225211      21.859470 0.26479211E+03  0.53805406E+04                                 6.513514                            5.205155       0.066613       2.160203                    0.998862      20.275509      50.454259       0.785582       0.383702      -1.110210       0.000697      -0.000927      -0.054729       0.054742      -0.045726      -0.005481      -0.006459       0.033314       0.208199      -0.083830       0.013955       0.069875              7.322891       6.113267      -2.022770      -0.379970       5.162723      -0.384082      10.692682          -0.000142
          168              N       2.980596       3.861914       9.394291       0.225210      21.859479 0.26479215E+03  0.53805413E+04                                 6.513515                            5.205154       0.066612       2.160203                    0.998862      20.275512      50.454264       0.785583       0.383701      -1.110210       0.000697       0.000927       0.054729       0.054742       0.045726       0.005481      -0.006459       0.033314       0.208200      -0.083830       0.013955       0.069875              7.322894       6.113269       2.022770       0.379968       5.162723      -0.384083      10.692691          -0.000143
          169              N       2.980596      11.985086       9.394291       0.225210      21.859484 0.26479228E+03  0.53805449E+04                                 6.513517                            5.205157       0.066610       2.160203                    0.998862      20.275518      50.454289       0.785582       0.383702      -1.110210       0.000697      -0.000927       0.054729       0.054742      -0.045726       0.005481       0.006459       0.033314       0.208200      -0.083830       0.013955       0.069875              7.322894       6.113270      -2.022771       0.379969       5.162726       0.384082      10.692687          -0.000143
          170              N       2.980596      11.785414       2.458209       0.225211      21.859469 0.26479203E+03  0.53805384E+04                                 6.513514                            5.205154       0.066614       2.160204                    0.998862      20.275505      50.454243       0.785582       0.383701      -1.110210       0.000697       0.000927      -0.054729       0.054742       0.045726      -0.005481       0.006459       0.033314       0.208199      -0.083830       0.013955       0.069875              7.322893       6.113267       2.022769      -0.379969       5.162722       0.384083      10.692688          -0.000144
          171              N       7.965404      11.785414      21.246792       0.225212      21.859471 0.26479215E+03  0.53805415E+04                                 6.513515                            5.205156       0.066613       2.160204                    0.998862      20.275503      50.454241       0.785582       0.383702      -1.110210      -0.000697       0.000927       0.054730       0.054742      -0.045726      -0.005481      -0.006459       0.033314       0.208198      -0.083830       0.013955       0.069875              7.322893       6.113261      -2.022764      -0.379969       5.162719      -0.384084      10.692697          -0.000142
          172              N       7.965404      11.985086      14.310709       0.225211      21.859466 0.26479202E+03  0.53805381E+04                                 6.513513                            5.205154       0.066612       2.160203                    0.998862      20.275506      50.454247       0.785582       0.383701      -1.110210      -0.000697      -0.000927      -0.054729       0.054742       0.045726       0.005481      -0.006459       0.033314       0.208199      -0.083830       0.013955       0.069875              7.322892       6.113268       2.022770       0.379967       5.162722      -0.384082      10.692685          -0.000142
          173              H       9.562426       2.746285      14.497978       0.120928       0.956225 0.67278493E+01  0.64221612E+02                                 1.692656                            1.583509      -1.140674       2.348761                    0.996386       3.629326      10.530323       0.459097       1.397643      -0.682988       0.037727      -0.024530      -0.014219       0.047194      -0.012830       0.002812      -0.002070       0.000654       0.017951      -0.015837       0.003961       0.011876              1.747242       1.891091      -0.383662      -0.366335       1.612989       0.275774       1.737646          -0.000000
          174              H       9.625912       2.779564      16.804474       0.156121       0.935299 0.67866801E+01  0.64236337E+02                                 1.620375                            1.559455      -0.879255       2.500049                    0.999303       3.203631       8.939310       0.481574       1.343753      -0.697123       0.033258      -0.018780       0.019043       0.042678      -0.012326       0.003596       0.001438       0.010269       0.004668      -0.014761       0.001752       0.013009              1.632813       1.708227      -0.274530       0.264539       1.525683      -0.185253       1.664530          -0.000038
          175              H       6.330072       5.090056      16.799734       0.162143       0.928678 0.66744625E+01  0.62690183E+02                                 1.595363                            1.533938      -0.817177       2.534489                    0.999667       3.095624       8.506332       0.493278       1.321998      -0.702444      -0.034523       0.017288       0.020546       0.043737      -0.013145      -0.005110       0.000570       0.006083       0.013102      -0.016055       0.002599       0.013456              1.606475       1.712842      -0.278256      -0.250616       1.495786       0.171981       1.610796           0.000073
          176              H       6.536951       5.159783      14.514571       0.112900       0.960470 0.68250168E+01  0.65352479E+02                                 1.694559                            1.592175      -1.200676       2.318465                    0.995140       3.661795      10.624825       0.459239       1.392865      -0.683894      -0.033860       0.033194      -0.015031       0.049741      -0.014539      -0.002753       0.001167      -0.001271       0.020746      -0.018067       0.005601       0.012466              1.747000       1.763827      -0.384098       0.331749       1.728764      -0.302717       1.748409           0.000002
          177              H       7.778228       4.695466      12.475942       0.175271       0.942679 0.68812721E+01  0.65763330E+02                                 1.669425                            1.594120      -1.094909       2.392223                    0.997488       3.347266       9.577024       0.462792       1.384856      -0.687621      -0.001286       0.021147      -0.011662       0.024183       0.001661      -0.000756       0.001436      -0.011952      -0.006061      -0.005462      -0.001937       0.007399              1.702575       1.345683      -0.151507       0.075348       2.094047      -0.377440       1.667996           0.000010
          178              H       7.149927       3.261313      12.561280       0.177836       0.888745 0.65070995E+01  0.60818513E+02                                 1.562314                            1.518501      -0.774079       2.549888                    0.999950       3.105375       8.552115       0.493155       1.328844      -0.700533      -0.016067      -0.011541      -0.013908       0.024182       0.006722       0.002637       0.003813       0.007434       0.007452      -0.009279       0.000106       0.009173              1.578625       1.754779       0.328790       0.226329       1.519016       0.152001       1.462080          -0.000025
          179              H       8.706448       3.430875      12.483053       0.173466       0.955778 0.69799979E+01  0.66954316E+02                                 1.687503                            1.607826      -1.084017       2.399120                    0.997204       3.351152       9.610362       0.459757       1.388846      -0.687029       0.018915      -0.007820      -0.012031       0.023742      -0.002576       0.002572       0.000938       0.011010      -0.002202      -0.006146      -0.000990       0.007136              1.725073       1.991401      -0.345709      -0.330344       1.500491       0.165462       1.683328           0.000010
          180              H       9.562426       5.177215      21.059522       0.120928       0.956225 0.67278463E+01  0.64221572E+02                                 1.692656                            1.583509      -1.140674       2.348761                    0.996387       3.629325      10.530317       0.459098       1.397642      -0.682989       0.037727       0.024530       0.014219       0.047194       0.012830      -0.002812      -0.002070       0.000654       0.017951      -0.015837       0.003961       0.011875              1.747241       1.891090       0.383661       0.366335       1.612989       0.275774       1.737646          -0.000000
          181              H       9.625912       5.143936      18.753026       0.156120       0.935304 0.67867200E+01  0.64236813E+02                                 1.620380                            1.559460      -0.879257       2.500048                    0.999303       3.203638       8.939338       0.481573       1.343754      -0.697123       0.033258       0.018780      -0.019043       0.042678       0.012326      -0.003596       0.001438       0.010268       0.004668      -0.014761       0.001752       0.013009              1.632819       1.708233       0.274531      -0.264540       1.525688      -0.185254       1.664536          -0.000038
          182              H       6.330072       2.833444      18.757767       0.162142       0.928693 0.66745918E+01  0.62691734E+02                                 1.595382                            1.533956      -0.817183       2.534486                    0.999667       3.095650       8.506441       0.493274       1.322002      -0.702443      -0.034523      -0.017288      -0.020546       0.043736       0.013146       0.005110       0.000570       0.006081       0.013104      -0.016056       0.002599       0.013456              1.606494       1.712864       0.278262       0.250621       1.495803       0.171985       1.610816           0.000073
          183              H       6.536951       2.763717      21.042929       0.112900       0.960469 0.68250057E+01  0.65352351E+02                                 1.694558                            1.592174      -1.200675       2.318465                    0.995140       3.661793      10.624820       0.459239       1.392866      -0.683894      -0.033860      -0.033193       0.015031       0.049741       0.014539       0.002753       0.001167      -0.001271       0.020746      -0.018067       0.005601       0.012466              1.746999       1.763826       0.384097      -0.331749       1.728763      -0.302717       1.748410           0.000002
          184              H       7.778228       3.228034      23.081559       0.175271       0.942680 0.68812814E+01  0.65763442E+02                                 1.669427                            1.594121      -1.094909       2.392223                    0.997488       3.347268       9.577032       0.462792       1.384856      -0.687621      -0.001286      -0.021147       0.011662       0.024183      -0.001661       0.000756       0.001435      -0.011952      -0.006061      -0.005462      -0.001937       0.007399              1.702577       1.345684       0.151507      -0.075348       2.094049      -0.377442       1.667998           0.000010
          185              H       7.149927       4.662187      22.996220       0.177836       0.888745 0.65071017E+01  0.60818542E+02                                 1.562315                            1.518501      -0.774079       2.549888                    0.999950       3.105376       8.552120       0.493155       1.328844      -0.700532      -0.016067       0.011541       0.013908       0.024182      -0.006722      -0.002637       0.003813       0.007434       0.007452      -0.009279       0.000106       0.009173              1.578626       1.754780      -0.328791      -0.226329       1.519017       0.152001       1.462081          -0.000026
          186              H       8.706448       4.492624      23.074447       0.173466       0.955777 0.69799918E+01  0.66954245E+02                                 1.687502                            1.607825      -1.084016       2.399120                    0.997204       3.351152       9.610362       0.459757       1.388846      -0.687029       0.018915       0.007820       0.012031       0.023742       0.002576      -0.002572       0.000938       0.011010      -0.002202      -0.006146      -0.000990       0.007136              1.725073       1.991401       0.345709       0.330344       1.500490       0.165461       1.683328           0.000009
          187              H       1.383574       5.177215       2.645478       0.120928       0.956224 0.67278359E+01  0.64221449E+02                                 1.692655                            1.583508      -1.140672       2.348762                    0.996387       3.629322      10.530307       0.459098       1.397643      -0.682988      -0.037727       0.024530      -0.014219       0.047194      -0.012830      -0.002812       0.002070       0.000654       0.017951      -0.015837       0.003961       0.011876              1.747240       1.891089      -0.383661       0.366335       1.612988      -0.275774       1.737645          -0.000000
          188              H       1.320088       5.143936       4.951975       0.156121       0.935299 0.67866809E+01  0.64236344E+02                                 1.620375                            1.559455      -0.879254       2.500050                    0.999303       3.203629       8.939303       0.481574       1.343753      -0.697123      -0.033258       0.018780       0.019043       0.042678      -0.012326      -0.003596      -0.001438       0.010269       0.004668      -0.014761       0.001752       0.013009              1.632813       1.708226      -0.274529      -0.264539       1.525682       0.185254       1.664531          -0.000038
          189              H       4.615928       2.833444       4.947234       0.162143       0.928682 0.66745000E+01  0.62690632E+02                                 1.595368                            1.533943      -0.817178       2.534488                    0.999667       3.095631       8.506362       0.493277       1.321999      -0.702443       0.034523      -0.017288       0.020546       0.043737      -0.013146       0.005110      -0.000570       0.006083       0.013102      -0.016055       0.002599       0.013456              1.606480       1.712848      -0.278258       0.250618       1.495791      -0.171982       1.610801           0.000073
          190              H       4.409049       2.763717       2.662071       0.112900       0.960469 0.68250057E+01  0.65352341E+02                                 1.694557                            1.592173      -1.200674       2.318466                    0.995140       3.661792      10.624811       0.459239       1.392864      -0.683894       0.033860      -0.033193      -0.015031       0.049742      -0.014539       0.002753      -0.001167      -0.001271       0.020746      -0.018067       0.005601       0.012466              1.746998       1.763825      -0.384098      -0.331748       1.728762       0.302717       1.748407           0.000002
          191              H       3.167772       3.228034       0.623441       0.175271       0.942677 0.68812581E+01  0.65763155E+02                                 1.669423                            1.594118      -1.094905       2.392225                    0.997488       3.347262       9.577006       0.462793       1.384856      -0.687621       0.001286      -0.021147      -0.011662       0.024183       0.001661       0.000756      -0.001435      -0.011952      -0.006060      -0.005462      -0.001937       0.007399              1.702573       1.345681      -0.151507      -0.075348       2.094043       0.377440       1.667993           0.000010
          192              H       3.796073       4.662187       0.708779       0.177836       0.888746 0.65071073E+01  0.60818602E+02                                 1.562315                            1.518501      -0.774079       2.549887                    0.999950       3.105377       8.552121       0.493155       1.328843      -0.700533       0.016067       0.011541      -0.013908       0.024182       0.006722      -0.002637      -0.003813       0.007434       0.007452      -0.009279       0.000106       0.009173              1.578626       1.754780       0.328791      -0.226330       1.519017      -0.152002       1.462082          -0.000026
          193              H       2.239552       4.492624       0.630553       0.173466       0.955775 0.69799719E+01  0.66953998E+02                                 1.687499                            1.607823      -1.084012       2.399122                    0.997204       3.351147       9.610340       0.459758       1.388845      -0.687029      -0.018915       0.007820      -0.012031       0.023742      -0.002576      -0.002572      -0.000938       0.011010      -0.002202      -0.006146      -0.000990       0.007136              1.725069       1.991397      -0.345708       0.330343       1.500487      -0.165460       1.683324           0.000009
          194              H       1.383574       2.746285       9.207022       0.120928       0.956224 0.67278386E+01  0.64221477E+02                                 1.692655                            1.583508      -1.140671       2.348763                    0.996387       3.629322      10.530305       0.459098       1.397642      -0.682989      -0.037727      -0.024530       0.014219       0.047194       0.012830       0.002813       0.002070       0.000654       0.017950      -0.015837       0.003961       0.011876              1.747240       1.891088       0.383661      -0.366335       1.612988      -0.275774       1.737645          -0.000000
          195              H       1.320088       2.779564       6.900525       0.156121       0.935302 0.67867038E+01  0.64236619E+02                                 1.620378                            1.559458      -0.879257       2.500048                    0.999303       3.203633       8.939320       0.481574       1.343754      -0.697123      -0.033258      -0.018780      -0.019043       0.042678       0.012326       0.003596      -0.001438       0.010268       0.004669      -0.014761       0.001752       0.013009              1.632817       1.708230       0.274530       0.264541       1.525685       0.185255       1.664535          -0.000038
          196              H       4.615928       5.090056       6.905266       0.162143       0.928689 0.66745640E+01  0.62691401E+02                                 1.595378                            1.533952      -0.817183       2.534486                    0.999667       3.095643       8.506414       0.493275       1.322001      -0.702443       0.034523       0.017288      -0.020546       0.043736       0.013146      -0.005111      -0.000570       0.006082       0.013104      -0.016056       0.002599       0.013456              1.606490       1.712859       0.278261      -0.250620       1.495799      -0.171984       1.610812           0.000073
          197              H       4.409049       5.159783       9.190428       0.112900       0.960468 0.68249988E+01  0.65352262E+02                                 1.694556                            1.592173      -1.200672       2.318467                    0.995140       3.661791      10.624809       0.459239       1.392865      -0.683894       0.033860       0.033194       0.015030       0.049742       0.014539      -0.002753      -0.001167      -0.001271       0.020745      -0.018067       0.005601       0.012466              1.746998       1.763825       0.384097       0.331748       1.728762       0.302716       1.748407           0.000002
          198              H       3.167772       4.695466      11.229058       0.175271       0.942680 0.68812809E+01  0.65763431E+02                                 1.669426                            1.594121      -1.094909       2.392223                    0.997488       3.347268       9.577029       0.462793       1.384856      -0.687621       0.001286       0.021147       0.011662       0.024183      -0.001661      -0.000756      -0.001435      -0.011952      -0.006061      -0.005462      -0.001937       0.007399              1.702576       1.345683       0.151507       0.075348       2.094048       0.377440       1.667996           0.000010
          199              H       3.796073       3.261313      11.143721       0.177836       0.888747 0.65071161E+01  0.60818705E+02                                 1.562316                            1.518502      -0.774080       2.549887                    0.999950       3.105379       8.552128       0.493155       1.328843      -0.700533       0.016067      -0.011541       0.013907       0.024182      -0.006722       0.002637      -0.003813       0.007434       0.007452      -0.009279       0.000106       0.009173              1.578627       1.754781      -0.328791       0.226330       1.519018      -0.152002       1.462083          -0.000026
          200              H       2.239552       3.430875      11.221947       0.173466       0.955778 0.69800048E+01  0.66954397E+02                                 1.687503                            1.607827      -1.084017       2.399119                    0.997204       3.351154       9.610368       0.459757       1.388846      -0.687029      -0.018915      -0.007820       0.012031       0.023742       0.002576       0.002572      -0.000938       0.011010      -0.002203      -0.006146      -0.000990       0.007136              1.725074       1.991402       0.345709      -0.330344       1.500491      -0.165462       1.683329           0.000010
          201              H       1.383574      13.100715       9.207022       0.120928       0.956224 0.67278404E+01  0.64221503E+02                                 1.692655                            1.583508      -1.140672       2.348762                    0.996387       3.629323      10.530311       0.459098       1.397643      -0.682988      -0.037727       0.024530       0.014219       0.047194      -0.012830       0.002813      -0.002070       0.000654       0.017950      -0.015837       0.003961       0.011876              1.747241       1.891089      -0.383661      -0.366335       1.612988       0.275774       1.737645          -0.000000
          202              H       1.320088      13.067436       6.900525       0.156121       0.935299 0.67866761E+01  0.64236287E+02                                 1.620374                            1.559454      -0.879255       2.500049                    0.999303       3.203628       8.939299       0.481574       1.343753      -0.697123      -0.033258       0.018780      -0.019043       0.042678      -0.012326       0.003596       0.001438       0.010269       0.004668      -0.014761       0.001752       0.013009              1.632813       1.708225      -0.274529       0.264539       1.525682      -0.185254       1.664531          -0.000038
          203              H       4.615928      10.756944       6.905266       0.162143       0.928680 0.66744746E+01  0.62690328E+02                                 1.595365                            1.533940      -0.817178       2.534489                    0.999667       3.095626       8.506341       0.493278       1.321998      -0.702443       0.034523      -0.017288      -0.020546       0.043737      -0.013145      -0.005110       0.000570       0.006083       0.013102      -0.016055       0.002599       0.013456              1.606476       1.712844      -0.278257      -0.250617       1.495787       0.171982       1.610798           0.000073
          204              H       4.409049      10.687217       9.190428       0.112900       0.960470 0.68250120E+01  0.65352418E+02                                 1.694558                            1.592174      -1.200674       2.318466                    0.995140       3.661794      10.624819       0.459239       1.392865      -0.683894       0.033860      -0.033194       0.015030       0.049742      -0.014540      -0.002753       0.001167      -0.001271       0.020746      -0.018067       0.005601       0.012466              1.746999       1.763826      -0.384098       0.331748       1.728763      -0.302717       1.748408           0.000002
          205              H       3.167772      11.151534      11.229058       0.175271       0.942678 0.68812660E+01  0.65763251E+02                                 1.669424                            1.594119      -1.094907       2.392224                    0.997488       3.347264       9.577014       0.462793       1.384856      -0.687621       0.001286      -0.021147       0.011662       0.024183       0.001661      -0.000756       0.001435      -0.011952      -0.006060      -0.005462      -0.001937       0.007399              1.702574       1.345682      -0.151507       0.075348       2.094045      -0.377440       1.667994           0.000009
          206              H       3.796073      12.585687      11.143721       0.177836       0.888745 0.65071019E+01  0.60818534E+02                                 1.562314                            1.518501      -0.774079       2.549887                    0.999950       3.105375       8.552112       0.493156       1.328843      -0.700533       0.016067       0.011541       0.013907       0.024182       0.006722       0.002637       0.003813       0.007434       0.007452      -0.009279       0.000106       0.009173              1.578625       1.754779       0.328790       0.226329       1.519016       0.152002       1.462081          -0.000026
          207              H       2.239552      12.416124      11.221947       0.173466       0.955777 0.69799923E+01  0.66954244E+02                                 1.687501                            1.607825      -1.084015       2.399120                    0.997204       3.351151       9.610355       0.459758       1.388845      -0.687030      -0.018915       0.007820       0.012031       0.023742      -0.002576       0.002572       0.000938       0.011010      -0.002202      -0.006146      -0.000990       0.007136              1.725072       1.991400      -0.345709      -0.330344       1.500489       0.165461       1.683327           0.000009
          208              H       1.383574      10.669785       2.645478       0.120928       0.956224 0.67278406E+01  0.64221500E+02                                 1.692655                            1.583508      -1.140672       2.348762                    0.996387       3.629323      10.530308       0.459098       1.397642      -0.682989      -0.037727      -0.024530      -0.014219       0.047194       0.012830      -0.002812      -0.002070       0.000654       0.017950      -0.015837       0.003961       0.011875              1.747241       1.891089       0.383661       0.366335       1.612988       0.275774       1.737645           0.000000
          209              H       1.320088      10.703064       4.951975       0.156120       0.935303 0.67867130E+01  0.64236729E+02                                 1.620379                            1.559459      -0.879256       2.500048                    0.999303       3.203635       8.939328       0.481573       1.343754      -0.697123      -0.033258      -0.018780       0.019043       0.042678       0.012326      -0.003596       0.001438       0.010268       0.004669      -0.014761       0.001752       0.013009              1.632818       1.708231       0.274530      -0.264541       1.525687      -0.185255       1.664537          -0.000038
          210              H       4.615928      13.013556       4.947234       0.162142       0.928692 0.66745893E+01  0.62691702E+02                                 1.595382                            1.533955      -0.817183       2.534486                    0.999667       3.095648       8.506434       0.493274       1.322002      -0.702443       0.034523       0.017288       0.020546       0.043736       0.013146       0.005110       0.000570       0.006081       0.013104      -0.016056       0.002599       0.013456              1.606494       1.712863       0.278261       0.250621       1.495803       0.171985       1.610815           0.000073
          211              H       4.409049      13.083283       2.662071       0.112900       0.960469 0.68250030E+01  0.65352312E+02                                 1.694557                            1.592173      -1.200674       2.318466                    0.995140       3.661792      10.624813       0.459239       1.392865      -0.683894       0.033860       0.033193      -0.015031       0.049742       0.014539       0.002753       0.001167      -0.001271       0.020746      -0.018067       0.005601       0.012466              1.746998       1.763825       0.384097      -0.331748       1.728762      -0.302717       1.748408           0.000002
          212              H       3.167772      12.618966       0.623441       0.175271       0.942679 0.68812690E+01  0.65763292E+02                                 1.669425                            1.594120      -1.094907       2.392224                    0.997488       3.347265       9.577020       0.462793       1.384856      -0.687621       0.001286       0.021147      -0.011662       0.024183      -0.001661       0.000756       0.001435      -0.011952      -0.006061      -0.005462      -0.001937       0.007399              1.702575       1.345682       0.151507      -0.075348       2.094046      -0.377441       1.667996           0.000010
          213              H       3.796073      11.184813       0.708779       0.177835       0.888746 0.65071152E+01  0.60818697E+02                                 1.562316                            1.518503      -0.774080       2.549887                    0.999950       3.105379       8.552129       0.493155       1.328844      -0.700533       0.016067      -0.011541      -0.013907       0.024181      -0.006722      -0.002637       0.003813       0.007434       0.007452      -0.009279       0.000106       0.009173              1.578628       1.754782      -0.328791      -0.226330       1.519018       0.152002       1.462083          -0.000026
          214              H       2.239552      11.354375       0.630553       0.173466       0.955777 0.69799947E+01  0.66954276E+02                                 1.687502                            1.607825      -1.084015       2.399120                    0.997204       3.351152       9.610360       0.459758       1.388846      -0.687029      -0.018915      -0.007820      -0.012031       0.023742       0.002576      -0.002572       0.000938       0.011010      -0.002202      -0.006146      -0.000990       0.007136              1.725073       1.991400       0.345709       0.330344       1.500490       0.165461       1.683328           0.000010
          215              H       9.562426      10.669785      21.059522       0.120928       0.956226 0.67278555E+01  0.64221684E+02                                 1.692657                            1.583510      -1.140675       2.348760                    0.996386       3.629328      10.530329       0.459098       1.397642      -0.682988       0.037727      -0.024530       0.014219       0.047194      -0.012830      -0.002812       0.002070       0.000654       0.017951      -0.015837       0.003961       0.011875              1.747243       1.891091      -0.383662       0.366336       1.612990      -0.275775       1.737647          -0.000000
          216              H       9.625912      10.703064      18.753026       0.156120       0.935300 0.67866901E+01  0.64236453E+02                                 1.620376                            1.559456      -0.879255       2.500049                    0.999303       3.203633       8.939316       0.481574       1.343753      -0.697123       0.033258      -0.018780      -0.019043       0.042678      -0.012326      -0.003596      -0.001438       0.010269       0.004668      -0.014761       0.001752       0.013009              1.632814       1.708228      -0.274530      -0.264539       1.525684       0.185254       1.664532          -0.000038
          217              H       6.330072      13.013556      18.757767       0.162143       0.928682 0.66744900E+01  0.62690506E+02                                 1.595366                            1.533941      -0.817177       2.534489                    0.999667       3.095630       8.506353       0.493278       1.321997      -0.702444      -0.034523       0.017288      -0.020546       0.043737      -0.013146       0.005110      -0.000570       0.006083       0.013102      -0.016055       0.002599       0.013456              1.606478       1.712846      -0.278257       0.250617       1.495789      -0.171982       1.610799           0.000073
          218              H       6.536951      13.083283      21.042929       0.112900       0.960471 0.68250191E+01  0.65352502E+02                                 1.694559                            1.592175      -1.200676       2.318465                    0.995140       3.661795      10.624823       0.459239       1.392865      -0.683894      -0.033860       0.033193       0.015031       0.049741      -0.014539       0.002753      -0.001167      -0.001271       0.020746      -0.018067       0.005601       0.012466              1.747000       1.763827      -0.384098      -0.331749       1.728764       0.302717       1.748410           0.000003
          219              H       7.778228      12.618966      23.081559       0.175272       0.942679 0.68812717E+01  0.65763318E+02                                 1.669424                            1.594119      -1.094907       2.392224                    0.997488       3.347265       9.577017       0.462793       1.384855      -0.687621      -0.001286       0.021147       0.011662       0.024183       0.001661       0.000756      -0.001435      -0.011952      -0.006060      -0.005462      -0.001937       0.007399              1.702574       1.345682      -0.151507      -0.075348       2.094046       0.377441       1.667995           0.000010
          220              H       7.149927      11.184813      22.996220       0.177836       0.888745 0.65071034E+01  0.60818558E+02                                 1.562314                            1.518501      -0.774079       2.549888                    0.999950       3.105376       8.552118       0.493155       1.328843      -0.700533      -0.016067      -0.011541       0.013908       0.024182       0.006722      -0.002637      -0.003813       0.007434       0.007452      -0.009279       0.000106       0.009173              1.578626       1.754780       0.328791      -0.226329       1.519016      -0.152001       1.462081          -0.000026
          221              H       8.706448      11.354375      23.074447       0.173466       0.955776 0.69799831E+01  0.66954137E+02                                 1.687501                            1.607824      -1.084014       2.399121                    0.997204       3.351149       9.610350       0.459758       1.388846      -0.687029       0.018915      -0.007820       0.012031       0.023742      -0.002576      -0.002572      -0.000938       0.011010      -0.002202      -0.006146      -0.000990       0.007136              1.725071       1.991399      -0.345709       0.330344       1.500489      -0.165461       1.683327           0.000010
          222              H       9.562426      13.100715      14.497978       0.120928       0.956226 0.67278552E+01  0.64221678E+02                                 1.692657                            1.583509      -1.140674       2.348761                    0.996387       3.629327      10.530324       0.459098       1.397642      -0.682989       0.037727       0.024530      -0.014219       0.047194       0.012830       0.002812       0.002070       0.000654       0.017951      -0.015837       0.003961       0.011875              1.747243       1.891091       0.383662      -0.366336       1.612990      -0.275775       1.737647          -0.000000
          223              H       9.625912      13.067436      16.804474       0.156121       0.935302 0.67867074E+01  0.64236667E+02                                 1.620379                            1.559459      -0.879258       2.500047                    0.999303       3.203636       8.939332       0.481573       1.343754      -0.697123       0.033258       0.018780       0.019043       0.042678       0.012326       0.003596      -0.001438       0.010268       0.004668      -0.014761       0.001752       0.013009              1.632817       1.708231       0.274531       0.264540       1.525686       0.185254       1.664535          -0.000038
          224              H       6.330072      10.756944      16.799734       0.162143       0.928689 0.66745571E+01  0.62691314E+02                                 1.595376                            1.533951      -0.817182       2.534486                    0.999667       3.095642       8.506407       0.493276       1.322000      -0.702443      -0.034523      -0.017288       0.020546       0.043736       0.013146      -0.005111      -0.000570       0.006082       0.013103      -0.016056       0.002599       0.013456              1.606489       1.712858       0.278260      -0.250620       1.495798      -0.171984       1.610810           0.000073
          225              H       6.536951      10.687217      14.514571       0.112900       0.960471 0.68250193E+01  0.65352504E+02                                 1.694559                            1.592175      -1.200675       2.318465                    0.995140       3.661796      10.624826       0.459239       1.392864      -0.683894      -0.033860      -0.033193      -0.015031       0.049741       0.014539      -0.002753      -0.001167      -0.001271       0.020746      -0.018067       0.005601       0.012466              1.747000       1.763827       0.384098       0.331749       1.728764       0.302717       1.748410           0.000003
          226              H       7.778228      11.151534      12.475942       0.175271       0.942681 0.68812871E+01  0.65763511E+02                                 1.669427                            1.594122      -1.094911       2.392222                    0.997488       3.347270       9.577039       0.462792       1.384856      -0.687621      -0.001286      -0.021147      -0.011662       0.024183      -0.001661      -0.000756      -0.001435      -0.011952      -0.006061      -0.005462      -0.001937       0.007399              1.702577       1.345684       0.151508       0.075348       2.094050       0.377441       1.667998           0.000010
          227              H       7.149927      12.585687      12.561280       0.177836       0.888746 0.65071071E+01  0.60818602E+02                                 1.562315                            1.518502      -0.774079       2.549887                    0.999950       3.105377       8.552122       0.493155       1.328844      -0.700533      -0.016067       0.011541      -0.013907       0.024182      -0.006722       0.002637      -0.003813       0.007434       0.007452      -0.009279       0.000106       0.009173              1.578626       1.754780      -0.328791       0.226329       1.519017      -0.152001       1.462081          -0.000026
          228              H       8.706448      12.416124      12.483053       0.173466       0.955779 0.69800091E+01  0.66954459E+02                                 1.687505                            1.607828      -1.084020       2.399118                    0.997204       3.351156       9.610380       0.459757       1.388847      -0.687029       0.018915       0.007820      -0.012031       0.023742       0.002576       0.002572      -0.000938       0.011010      -0.002202      -0.006146      -0.000990       0.007136              1.725076       1.991404       0.345710      -0.330345       1.500492      -0.165462       1.683331           0.000009

******************************************************
Auxiliary information for the entire system
The total spin magnetic moment of the unit cell is   3.996078
The total net atomic charge of the unit cell is   0.000010
Accuracy of reproducing the electrostatic potential in the unit cell:
  The inner radius (bohr) =    5.0000
  The outer radius (bohr) =   12.0000
  Valid grid points have density less than (e/(bohr^3)) =    0.0001
  The number of valid grid points were=        70728
  The rms potential error without charges in kcal/mol is=      5.94460
  The rms potential error with partial charges in kcal/mol is=      2.30273
  The RRMSE value at monopole order=      0.38736
  The rms potential error with partial charges and cloud penetration in kcal/mol is=      2.29983
  The RRMSE value at monopole order with cloud penetration is=      0.38688
  The rms potential error with partial charges and atomic dipoles in kcal/mol is=      0.42286
  The RRMSE value at dipole order=      0.07113
  The rms potential error with partial charges, atomic dipoles and cloud penetration in kcal/mol is=      0.40496
  The RRMSE value at dipole order with cloud penetration=      0.06812

******************************************************
The electron densities and ab initio electrostatic potential were computed in VASP using the PBE functional and
projector augmented wave method. See the main text of the journal article for a description of computational details.
The atomic charges, dipoles, and quadrupoles were computed with the DDEC6 method as described in
(a) T. A. Manz and N. Gabaldon Limas, RSC Adv. 6 (2016) 47771-47801 DOI: 10.1039/c6ra04656h
(b) N. Gabaldon Limas and T. A. Manz, RSC Adv. 8 (2018) 2678-2707 DOI: 10.1039/c7ra11829e.
For each atom in the material, the electron cloud parameters were fit to the spherically averaged atom-in-material
electron density using radial positions for which this density was between 10^-4 and 10^-2 electrons per cubic bohr.
The polarizabilities, dispersion coefficients, and quantum Drude oscillator (QDO) parameters were fit using the MCLF method.
The magnetic structure of the system was optimized in VASP from the default ferromagnetic initial guess using spin polarization.
The atomic spin moments (ASMs) were computed on this optimized magnetic structure using the DDEC6 partition as inputs
to the method of T. A. Manz and D. S. Sholl, J. Chem. Theory Comput. 7 (2011) 4146-4164 DOI: 10.1021/ct200539n.
The RMSE and RRMSE were computed using a uniform grid with Ewald summation.
