# Supplementary material for: A collection of forcefield precursors for metal–organic frameworks
Source: RSC Adv. 2019 Nov 13;9(63):36492–507. doi: 10.1039/c9ra07327b (PMC9075174; doi:10.1039/c9ra07327b)
Supplement: RA-009-C9RA07327B-s4898 [file RA-009-C9RA07327B-s4898.xyz]

  248
jmolscript: load "" {1 1 1} spacegroup "x,y,z" unitcell [{     13.549700     0.000000     0.000000 }, {      0.000000    13.645400     0.000000 }, {      0.000000     0.000000    27.203700 }]
Cd    13.367863     2.378803     3.380876     0.918574
Cd    11.967908     7.536491     5.221206     0.529653
Cd     1.691003    10.840588     2.091148     0.384857
Cd     6.593013     4.443897    23.822824     0.918574
Cd     5.193058    12.931609    21.982494     0.529653
Cd     8.465853     9.627512    25.112552     0.384857
Cd     6.956687    11.266597    16.982726     0.918574
Cd     8.356642     6.108909    18.823056     0.529653
Cd     5.083847     2.804812    15.692998     0.384857
Cd     0.181837     9.201503    10.220974     0.918574
Cd     1.581792     0.713791     8.380644     0.529652
Cd    11.858697     4.017888    11.510702     0.384857
Cd     0.181837    11.266597    23.822824     0.918574
Cd     1.581792     6.108909    21.982494     0.529653
Cd    11.858697     2.804812    25.112552     0.384857
Cd     6.956687     9.201503     3.380876     0.918574
Cd     8.356642     0.713791     5.221206     0.529654
Cd     5.083847     4.017888     2.091148     0.384857
Cd     6.593013     2.378803    10.220974     0.918574
Cd     5.193058     7.536491     8.380644     0.529654
Cd     8.465853    10.840588    11.510702     0.384857
Cd    13.367863     4.443897    16.982726     0.918574
Cd    11.967908    12.931609    18.823056     0.529654
Cd     1.691003     9.627512    15.692998     0.384857
C     12.517213     5.485451     4.602866    -0.068144
C     10.305902     1.223992     4.344431    -0.063828
C      1.025712    12.885351     2.557148    -0.052422
C      2.953835     3.598292     2.418409    -0.071789
C      0.417331     9.397587     3.161070    -0.049413
C     12.282803     2.890096     0.108815    -0.087402
C      1.012163     1.465516     6.439116    -0.042105
C      5.742363     1.337249    22.600834    -0.068144
C      3.531052     5.598708    22.859269    -0.063828
C      7.800562     7.582749    24.646552    -0.052422
C      9.728685     3.224408    24.785291    -0.071789
C      7.192181    11.070513    24.042630    -0.049413
C      5.507953     3.932604    27.094885    -0.087402
C      7.787013     5.357184    20.764584    -0.042105
C      7.807337     8.159949    18.204716    -0.068144
C     10.018648    12.421408    17.946281    -0.063828
C      5.749138     0.760049    16.158998    -0.052422
C      3.821015    10.047108    16.020259    -0.071789
C      6.357519     4.247813    16.762920    -0.049413
C      8.041747    10.755304    13.710665    -0.087402
C      5.762687    12.179884    20.040966    -0.042105
C      1.032487    12.308151     8.998984    -0.068144
C      3.243798     8.046692     9.257419    -0.063828
C     12.523988     6.062651    11.044702    -0.052422
C     10.595865    10.420992    11.183441    -0.071789
C     13.132369     2.574887    10.440780    -0.049413
C      1.266897     9.712796    13.493035    -0.087402
C     12.537537     8.288216     7.162734    -0.042105
C      1.032487     8.159949    22.600834    -0.068144
C      3.243798    12.421408    22.859269    -0.063827
C     12.523988     0.760049    24.646552    -0.052422
C     10.595865    10.047108    24.785291    -0.071789
C     13.132369     4.247813    24.042630    -0.049412
C      1.266897    10.755304    27.094885    -0.087402
C     12.537537    12.179884    20.764584    -0.042105
C      7.807337    12.308151     4.602866    -0.068144
C     10.018648     8.046692     4.344431    -0.063827
C      5.749138     6.062651     2.557148    -0.052422
C      3.821015    10.420992     2.418409    -0.071789
C      6.357519     2.574887     3.161070    -0.049413
C      8.041747     9.712796     0.108815    -0.087402
C      5.762687     8.288216     6.439116    -0.042105
C      5.742363     5.485451     8.998984    -0.068145
C      3.531052     1.223992     9.257419    -0.063828
C      7.800562    12.885351    11.044702    -0.052422
C      9.728685     3.598292    11.183441    -0.071789
C      7.192181     9.397587    10.440780    -0.049413
C      5.507953     2.890096    13.493035    -0.087402
C      7.787013     1.465516     7.162734    -0.042105
C     12.517213     1.337249    18.204716    -0.068144
C     10.305902     5.598708    17.946281    -0.063828
C      1.025712     7.582749    16.158998    -0.052422
C      2.953835     3.224408    16.020259    -0.071789
C      0.417331    11.070513    16.762920    -0.049413
C     12.282803     3.932604    13.710665    -0.087402
C      1.012163     5.357184    20.040966    -0.042105
C     11.049780     5.931655     1.474441     0.054733
C     12.357326     6.253687     1.308498    -0.133361
C     12.835631     6.650768     0.100654     0.127769
C     11.921026     6.695798    26.270613    -0.144023
C     10.629740     6.368308    26.471920     0.026974
C      8.763946     5.643737     0.699135    -0.376890
C      2.499920     7.713745    25.729259     0.054733
C      1.192374     7.391713    25.895202    -0.133361
C      0.714069     6.994632    27.103046     0.127770
C      1.628674     6.949602     0.933087    -0.144023
C      2.919960     7.277092     0.731780     0.026975
C      4.785754     8.001663    26.504565    -0.376890
C      4.274930     0.891045    25.729259     0.054733
C      5.582476     0.569013    25.895202    -0.133361
C      6.060781     0.171932    27.103046     0.127769
C      5.146176     0.126902     0.933087    -0.144023
C      3.854890     0.454392     0.731780     0.026975
C      1.989096     1.178963    26.504565    -0.376890
C      9.274770    12.754355     1.474441     0.054733
C      7.967224    13.076387     1.308498    -0.133361
C      7.488919    13.473468     0.100654     0.127770
C      8.403524    13.518498    26.270613    -0.144023
C      9.694810    13.191008    26.471920     0.026975
C     11.560604    12.466437     0.699135    -0.376890
C      9.274770     7.713745    15.076291     0.054733
C      7.967224     7.391713    14.910348    -0.133361
C      7.488919     6.994632    13.702504     0.127769
C      8.403524     6.949602    12.668763    -0.144023
C      9.694810     7.277092    12.870070     0.026975
C     11.560604     8.001663    14.300985    -0.376890
C      4.274930     5.931655    12.127409     0.054733
C      5.582476     6.253687    12.293352    -0.133361
C      6.060781     6.650768    13.501196     0.127770
C      5.146176     6.695798    14.534937    -0.144023
C      3.854890     6.368308    14.333630     0.026975
C      1.989096     5.643737    12.902715    -0.376890
C      2.499920    12.754355    12.127409     0.054733
C      1.192374    13.076387    12.293352    -0.133361
C      0.714069    13.473468    13.501196     0.127769
C      1.628674    13.518498    14.534937    -0.144023
C      2.919960    13.191008    14.333630     0.026975
C      4.785754    12.466437    12.902715    -0.376890
C     11.049780     0.891045    15.076291     0.054733
C     12.357326     0.569013    14.910348    -0.133361
C     12.835631     0.171932    13.702504     0.127770
C     11.921026     0.126902    12.668763    -0.144023
C     10.629740     0.454392    12.870070     0.026975
C      8.763946     1.178963    14.300985    -0.376890
N     12.789562     4.483878     4.168695    -0.319223
N     11.293675     1.509181     3.881968    -0.326709
N      0.628706     0.287918     2.668411    -0.331996
N      1.873924     3.309009     2.636039    -0.321942
N     13.296321     8.689391     3.759551    -0.297202
N     12.555152     2.805494     1.197235    -0.335503
N      0.697810     1.885794     5.435299    -0.309213
N      6.014712     2.338822    23.035005    -0.319223
N      4.518825     5.313519    23.321732    -0.326709
N      7.403556     6.534782    24.535289    -0.331996
N      8.648774     3.513691    24.567661    -0.321942
N      6.521471    11.778709    23.444149    -0.297202
N      5.780302     4.017206    26.006465    -0.335504
N      7.472660     4.936906    21.768401    -0.309213
N      7.534988     9.161522    17.770545    -0.319223
N      9.030875    12.136219    17.483818    -0.326709
N      6.146144    13.357482    16.270261    -0.331996
N      4.900926    10.336391    16.237889    -0.321942
N      7.028229     4.956009    17.361401    -0.297202
N      7.769398    10.839906    14.799085    -0.335503
N      6.077040    11.759606    19.037149    -0.309213
N      0.760138    11.306578     9.433155    -0.319223
N      2.256025     8.331881     9.719882    -0.326709
N     12.920994     7.110618    10.933439    -0.331996
N     11.675776    10.131710    10.965811    -0.321942
N      0.253379     1.866691     9.842299    -0.297202
N      0.994548     9.628194    12.404615    -0.335503
N     12.851890     8.708494     8.166551    -0.309213
N      0.760138     9.161522    23.035005    -0.319223
N      2.256025    12.136219    23.321732    -0.326709
N     12.920994    13.357482    24.535289    -0.331996
N     11.675776    10.336391    24.567661    -0.321942
N      0.253379     4.956009    23.444149    -0.297202
N      0.994548    10.839906    26.006465    -0.335504
N     12.851890    11.759606    21.768401    -0.309213
N      7.534988    11.306578     4.168695    -0.319223
N      9.030875     8.331881     3.881968    -0.326709
N      6.146144     7.110618     2.668411    -0.331996
N      4.900926    10.131710     2.636039    -0.321942
N      7.028229     1.866691     3.759551    -0.297202
N      7.769398     9.628194     1.197235    -0.335503
N      6.077040     8.708494     5.435299    -0.309213
N      6.014712     4.483878     9.433155    -0.319223
N      4.518825     1.509181     9.719882    -0.326709
N      7.403556     0.287918    10.933439    -0.331996
N      8.648774     3.309009    10.965811    -0.321942
N      6.521471     8.689391     9.842299    -0.297202
N      5.780302     2.805494    12.404615    -0.335503
N      7.472660     1.885794     8.166551    -0.309213
N     12.789562     2.338822    17.770545    -0.319223
N     11.293675     5.313519    17.483818    -0.326709
N      0.628706     6.534782    16.270261    -0.331996
N      1.873924     3.513691    16.237889    -0.321942
N     13.296321    11.778709    17.361401    -0.297202
N     12.555152     4.017206    14.799085    -0.335503
N      0.697810     4.936906    19.037149    -0.309213
N     10.186664     6.012163     0.476065     0.233207
N      3.363036     7.633237    26.727635     0.233207
N      3.411814     0.810537    26.727635     0.233207
N     10.137886    12.834863     0.476065     0.233207
N     10.137886     7.633237    14.077915     0.233207
N      3.411814     6.012163    13.125785     0.233207
N      3.363036    12.834863    13.125785     0.233207
N     10.186664     0.810537    14.077915     0.233207
H     10.753042     5.649196     2.309594     0.122156
H     12.937254     6.201834     2.034837     0.136771
H     12.200150     6.955060    25.421858     0.147717
H     10.034908     6.391505    25.756463     0.122333
H      8.289706     6.401057     1.050063     0.178691
H      8.368295     5.376288    27.070402     0.172326
H      8.716522     4.917802     1.324820     0.175404
H      2.796658     7.996204    24.894106     0.122156
H      0.612446     7.443566    25.168863     0.136771
H      1.349550     6.690340     1.781842     0.147717
H      3.514792     7.253895     1.447237     0.122333
H      5.259994     7.244343    26.153637     0.178691
H      5.181405     8.269112     0.133298     0.172326
H      4.833178     8.727598    25.878880     0.175404
H      3.978192     1.173504    24.894106     0.122156
H      6.162404     0.620866    25.168863     0.136771
H      5.425300    13.513040     1.781842     0.147716
H      3.260058     0.431195     1.447237     0.122333
H      1.514856     0.421643    26.153637     0.178691
H      1.593445     1.446412     0.133298     0.172326
H      1.941672     1.904898    25.878880     0.175404
H      9.571508    12.471896     2.309594     0.122156
H      7.387296    13.024534     2.034837     0.136771
H      8.124400     0.132360    25.421858     0.147717
H     10.289642    13.214205    25.756463     0.122333
H     12.034844    13.223757     1.050063     0.178691
H     11.956255    12.198988    27.070402     0.172326
H     11.608028    11.740502     1.324820     0.175404
H      9.571508     7.996204    15.911444     0.122156
H      7.387296     7.443566    15.636687     0.136771
H      8.124400     6.690340    11.820008     0.147717
H     10.289642     7.253895    12.154613     0.122333
H     12.034844     7.244343    14.651913     0.178691
H     11.956255     8.269112    13.468552     0.172326
H     11.608028     8.727598    14.926670     0.175404
H      3.978192     5.649196    11.292256     0.122156
H      6.162404     6.201834    11.567013     0.136771
H      5.425300     6.955060    15.383692     0.147717
H      3.260058     6.391505    15.049087     0.122333
H      1.514856     6.401057    12.551787     0.178691
H      1.593445     5.376288    13.735148     0.172326
H      1.941672     4.917802    12.277030     0.175404
H      2.796658    12.471896    11.292256     0.122156
H      0.612446    13.024534    11.567013     0.136771
H      1.349550     0.132360    15.383692     0.147717
H      3.514792    13.214205    15.049087     0.122333
H      5.259994    13.223757    12.551787     0.178691
H      5.181405    12.198988    13.735148     0.172326
H      4.833178    11.740502    12.277030     0.175404
H     10.753042     1.173504    15.911444     0.122156
H     12.937254     0.620866    15.636687     0.136771
H     12.200150    13.513040    11.820008     0.147717
H     10.034908     0.431195    12.154613     0.122333
H      8.289706     0.421643    14.651913     0.178691
H      8.368295     1.446412    13.468552     0.172326
H      8.716522     1.904898    14.926670     0.175404

The following XYZ coordinates are in angstroms. Other properties are in atomic units.
The sperically averaged electron density of each atom fit to a function of the form exp(a - br)
eigen_1, eigen_2 and eigen_3 are the three eigenvalues of traceless quadrupole moment tensor
  atom number  atomic symbol              X              Y              Z     net charge C6 coefficient C8 coefficient C10 coefficient fluctuating dipole atomic polarizability isotropic forcefield polarizability              a              b squared Pearson coefficient          <r^3>          <r^4>         wp_QDO          m_QDO          q_QDO       dipole_x       dipole_y       dipole_z         dipole            Qxy            Qxz            Qyz     Q(x^2-y^2)  Q(3z^2 - R^2)        eigen_1        eigen_2        eigen_3 static polarizability      alpha(xx)      alpha(xy)      alpha(xz)      alpha(yy)      alpha(yz)      alpha(zz) atomic spin moment
            1             Cd      13.367863       2.378803       3.380876       0.918574     239.299624 0.48619869E+04  0.18921143E+06                                27.964471                           21.153458       1.261368       2.081003                    0.998694      78.603735     209.983401       0.456029       0.345128      -1.232177       0.004065      -0.000624       0.013861       0.014459      -0.002171      -0.009958      -0.006447       0.006528      -0.004132      -0.013051       0.001069       0.011982             33.241573      32.472316      -0.931005      -0.713047      33.615477      -0.531939      33.636927          -0.000004
            2             Cd      11.967908       7.536491       5.221206       0.529653     240.558473 0.53730953E+04  0.21629357E+06                                28.445080                           22.425116       1.212059       2.002303                    0.998111      90.748604     253.772280       0.433522       0.350975      -1.216232       0.046098       0.048651      -0.013439       0.068356       0.082574      -0.121368      -0.112765       0.024464      -0.189537      -0.162325      -0.051674       0.213999             33.144658      27.300673      -1.157678       4.234977      28.999783       5.888019      43.133519           0.000053
            3             Cd       1.691003      10.840588       2.091148       0.384857     247.928558 0.62837008E+04  0.26287361E+06                                28.839728                           24.115944       1.347293       2.008712                    0.998792      96.027396     273.164130       0.421842       0.347076      -1.220435       0.001684       0.000838       0.050053       0.050088      -0.003417       0.037007      -0.002356       0.016158       0.233163      -0.048131      -0.041088       0.089219             31.847442      33.874314      -1.771858      -0.143215      35.907011      -1.615577      25.761000          -0.000004
            4             Cd       6.593013       4.443897      23.822824       0.918574     239.299630 0.48619870E+04  0.18921143E+06                                27.964471                           21.153458       1.261368       2.081003                    0.998694      78.603736     209.983403       0.456029       0.345128      -1.232177       0.004065       0.000624      -0.013861       0.014459       0.002171       0.009958      -0.006447       0.006528      -0.004132      -0.013051       0.001069       0.011982             33.241573      32.472316       0.931005       0.713047      33.615477      -0.531939      33.636927          -0.000004
            5             Cd       5.193058      12.931609      21.982494       0.529653     240.558458 0.53730947E+04  0.21629354E+06                                28.445079                           22.425114       1.212059       2.002303                    0.998111      90.748601     253.772264       0.433522       0.350975      -1.216232       0.046098      -0.048651       0.013439       0.068356      -0.082573       0.121368      -0.112765       0.024464      -0.189537      -0.162325      -0.051674       0.213999             33.144657      27.300670       1.157677      -4.234978      28.999781       5.888021      43.133522           0.000053
            6             Cd       8.465853       9.627512      25.112552       0.384857     247.928539 0.62837001E+04  0.26287358E+06                                28.839726                           24.115942       1.347293       2.008713                    0.998792      96.027393     273.164114       0.421842       0.347076      -1.220435       0.001684      -0.000838      -0.050053       0.050088       0.003417      -0.037007      -0.002356       0.016158       0.233163      -0.048131      -0.041088       0.089219             31.847440      33.874313       1.771860       0.143215      35.907010      -1.615577      25.760998          -0.000004
            7             Cd       6.956687      11.266597      16.982726       0.918574     239.299621 0.48619866E+04  0.18921141E+06                                27.964471                           21.153457       1.261368       2.081003                    0.998694      78.603733     209.983393       0.456029       0.345128      -1.232177      -0.004065       0.000624       0.013861       0.014459      -0.002171       0.009958       0.006447       0.006529      -0.004132      -0.013051       0.001069       0.011982             33.241574      32.472317      -0.931005       0.713048      33.615478       0.531939      33.636926          -0.000004
            8             Cd       8.356642       6.108909      18.823056       0.529653     240.558491 0.53730956E+04  0.21629358E+06                                28.445083                           22.425117       1.212059       2.002303                    0.998111      90.748601     253.772279       0.433522       0.350975      -1.216232      -0.046098      -0.048651      -0.013439       0.068356       0.082574       0.121368       0.112765       0.024464      -0.189537      -0.162325      -0.051674       0.213999             33.144662      27.300676      -1.157679      -4.234977      28.999786      -5.888020      43.133523           0.000053
            9             Cd       5.083847       2.804812      15.692998       0.384857     247.928559 0.62837005E+04  0.26287360E+06                                28.839728                           24.115943       1.347293       2.008712                    0.998792      96.027396     273.164127       0.421842       0.347076      -1.220435      -0.001683      -0.000838       0.050053       0.050088      -0.003417      -0.037007       0.002356       0.016158       0.233163      -0.048131      -0.041088       0.089219             31.847442      33.874315      -1.771860       0.143215      35.907013       1.615577      25.760999          -0.000004
           10             Cd       0.181837       9.201503      10.220974       0.918574     239.299626 0.48619873E+04  0.18921145E+06                                27.964471                           21.153459       1.261368       2.081003                    0.998694      78.603736     209.983405       0.456029       0.345128      -1.232177      -0.004065      -0.000624      -0.013861       0.014459       0.002171      -0.009958       0.006447       0.006529      -0.004132      -0.013051       0.001069       0.011982             33.241573      32.472312       0.931004      -0.713046      33.615481       0.531938      33.636926          -0.000004
           11             Cd       1.581792       0.713791       8.380644       0.529652     240.558518 0.53730962E+04  0.21629361E+06                                28.445085                           22.425119       1.212059       2.002303                    0.998111      90.748603     253.772291       0.433522       0.350975      -1.216232      -0.046098       0.048651       0.013439       0.068356      -0.082573      -0.121368       0.112765       0.024465      -0.189537      -0.162325      -0.051674       0.213999             33.144665      27.300678       1.157678       4.234979      28.999787      -5.888021      43.133530           0.000053
           12             Cd      11.858697       4.017888      11.510702       0.384857     247.928561 0.62837007E+04  0.26287361E+06                                28.839728                           24.115943       1.347293       2.008712                    0.998792      96.027396     273.164129       0.421842       0.347076      -1.220435      -0.001684       0.000838      -0.050053       0.050088       0.003417       0.037007       0.002356       0.016158       0.233163      -0.048131      -0.041088       0.089219             31.847442      33.874316       1.771860      -0.143215      35.907013       1.615578      25.760999          -0.000004
           13             Cd       0.181837      11.266597      23.822824       0.918574     239.299628 0.48619869E+04  0.18921143E+06                                27.964472                           21.153458       1.261368       2.081003                    0.998694      78.603734     209.983401       0.456029       0.345128      -1.232177      -0.004065       0.000624      -0.013861       0.014459      -0.002171      -0.009958      -0.006447       0.006529      -0.004132      -0.013051       0.001069       0.011982             33.241574      32.472316      -0.931006      -0.713047      33.615480      -0.531938      33.636927          -0.000004
           14             Cd       1.581792       6.108909      21.982494       0.529653     240.558429 0.53730941E+04  0.21629350E+06                                28.445077                           22.425113       1.212060       2.002303                    0.998111      90.748595     253.772244       0.433522       0.350975      -1.216232      -0.046098      -0.048651       0.013439       0.068356       0.082574      -0.121368      -0.112765       0.024465      -0.189536      -0.162325      -0.051674       0.213999             33.144654      27.300670      -1.157679       4.234976      28.999780       5.888018      43.133512           0.000053
           15             Cd      11.858697       2.804812      25.112552       0.384857     247.928567 0.62837009E+04  0.26287362E+06                                28.839728                           24.115944       1.347293       2.008712                    0.998792      96.027398     273.164135       0.421842       0.347076      -1.220435      -0.001684      -0.000838      -0.050053       0.050088      -0.003417       0.037007      -0.002356       0.016158       0.233163      -0.048131      -0.041088       0.089219             31.847443      33.874314      -1.771862      -0.143215      35.907014      -1.615577      25.760999          -0.000004
           16             Cd       6.956687       9.201503       3.380876       0.918574     239.299619 0.48619871E+04  0.18921144E+06                                27.964471                           21.153459       1.261368       2.081003                    0.998694      78.603735     209.983401       0.456029       0.345128      -1.232177      -0.004065      -0.000624       0.013861       0.014459       0.002171       0.009958      -0.006447       0.006529      -0.004132      -0.013051       0.001069       0.011982             33.241572      32.472310       0.931005       0.713044      33.615480      -0.531939      33.636927          -0.000004
           17             Cd       8.356642       0.713791       5.221206       0.529654     240.558428 0.53730938E+04  0.21629349E+06                                28.445076                           22.425113       1.212060       2.002303                    0.998111      90.748594     253.772239       0.433522       0.350975      -1.216232      -0.046099       0.048651      -0.013439       0.068356      -0.082573       0.121368      -0.112764       0.024465      -0.189537      -0.162325      -0.051674       0.213999             33.144654      27.300669       1.157678      -4.234977      28.999779       5.888019      43.133515           0.000053
           18             Cd       5.083847       4.017888       2.091148       0.384857     247.928554 0.62837006E+04  0.26287361E+06                                28.839728                           24.115943       1.347293       2.008712                    0.998792      96.027396     273.164128       0.421842       0.347076      -1.220435      -0.001684       0.000838       0.050053       0.050088       0.003417      -0.037007      -0.002356       0.016158       0.233163      -0.048131      -0.041088       0.089219             31.847441      33.874314       1.771861       0.143215      35.907011      -1.615577      25.760999          -0.000004
           19             Cd       6.593013       2.378803      10.220974       0.918574     239.299636 0.48619871E+04  0.18921144E+06                                27.964472                           21.153458       1.261368       2.081003                    0.998694      78.603736     209.983405       0.456029       0.345128      -1.232177       0.004065      -0.000624      -0.013861       0.014459      -0.002171       0.009958       0.006447       0.006529      -0.004132      -0.013051       0.001069       0.011982             33.241575      32.472318      -0.931005       0.713048      33.615479       0.531939      33.636927          -0.000004
           20             Cd       5.193058       7.536491       8.380644       0.529654     240.558446 0.53730941E+04  0.21629351E+06                                28.445078                           22.425114       1.212060       2.002303                    0.998111      90.748592     253.772239       0.433522       0.350975      -1.216232       0.046098       0.048651       0.013439       0.068356       0.082573       0.121368       0.112764       0.024464      -0.189537      -0.162325      -0.051674       0.213999             33.144657      27.300671      -1.157678      -4.234977      28.999783      -5.888020      43.133519           0.000053
           21             Cd       8.465853      10.840588      11.510702       0.384857     247.928554 0.62837004E+04  0.26287359E+06                                28.839727                           24.115943       1.347293       2.008713                    0.998792      96.027394     273.164121       0.421842       0.347076      -1.220435       0.001684       0.000838      -0.050053       0.050088      -0.003417      -0.037007       0.002356       0.016158       0.233163      -0.048131      -0.041088       0.089219             31.847442      33.874315      -1.771859       0.143215      35.907012       1.615577      25.760999          -0.000004
           22             Cd      13.367863       4.443897      16.982726       0.918574     239.299639 0.48619872E+04  0.18921145E+06                                27.964472                           21.153459       1.261368       2.081003                    0.998694      78.603736     209.983408       0.456029       0.345128      -1.232177       0.004065       0.000624       0.013861       0.014459       0.002171      -0.009958       0.006447       0.006528      -0.004132      -0.013051       0.001069       0.011982             33.241575      32.472319       0.931005      -0.713049      33.615480       0.531938      33.636926          -0.000004
           23             Cd      11.967908      12.931609      18.823056       0.529654     240.558391 0.53730927E+04  0.21629344E+06                                28.445073                           22.425110       1.212060       2.002303                    0.998111      90.748588     253.772210       0.433522       0.350975      -1.216232       0.046098      -0.048651      -0.013439       0.068356      -0.082573      -0.121368       0.112764       0.024464      -0.189537      -0.162325      -0.051674       0.213999             33.144651      27.300666       1.157678       4.234977      28.999777      -5.888019      43.133509           0.000053
           24             Cd       1.691003       9.627512      15.692998       0.384857     247.928538 0.62836998E+04  0.26287356E+06                                28.839726                           24.115942       1.347293       2.008713                    0.998792      96.027390     273.164106       0.421842       0.347076      -1.220435       0.001684      -0.000838       0.050053       0.050088       0.003417       0.037007       0.002356       0.016158       0.233163      -0.048131      -0.041088       0.089219             31.847441      33.874315       1.771861      -0.143214      35.907010       1.615577      25.760997          -0.000004
           25              C      12.517213       5.485451       4.602866      -0.068144      38.473808 0.51577322E+03  0.12551044E+05                                 9.717041                            7.646560       0.682056       2.156839                    0.999937      30.469365      86.746124       0.592080       0.425113      -1.067495       0.026854      -0.060040       0.002722       0.065828       0.057587       0.023056      -0.102490       0.171217       0.129503      -0.175094       0.078327       0.096767             10.882199       6.664406      -2.814476      -0.932574      16.990298       3.710437       8.991893           0.000031
           26              C      10.305902       1.223992       4.344431      -0.063828      38.888033 0.52581287E+03  0.12852946E+05                                 9.756527                            7.709789       0.645782       2.138475                    0.999919      30.672443      87.426736       0.591084       0.423921      -1.068595       0.052204       0.032157      -0.001695       0.061337      -0.066973       0.097641       0.021116      -0.165116       0.100236      -0.171152       0.073395       0.097757             10.795549      16.703930       3.153256      -4.114088       7.162020      -1.001553       8.520696           0.000022
           27              C       1.025712      12.885351       2.557148      -0.052422      37.146192 0.51111988E+03  0.12412525E+05                                 9.497509                            7.622993       0.793519       2.195994                    0.999941      30.176449      85.889626       0.591574       0.426343      -1.066478      -0.023611       0.030460       0.032825       0.050623       0.082924       0.008852      -0.009319       0.159277       0.254051      -0.157912       0.071202       0.086710             10.562174       8.218112      -3.353922      -0.827972      16.777956       1.883879       6.690455          -0.000000
           28              C       2.953835       3.598292       2.418409      -0.071789      39.409757 0.54982429E+03  0.13594214E+05                                 9.846665                            7.892589       0.677152       2.144953                    0.999929      31.064192      89.124330       0.583082       0.424860      -1.067733      -0.029474      -0.007800       0.040546       0.050730      -0.059220       0.047304       0.012021      -0.176044       0.216258      -0.152707       0.069657       0.083050             10.913359      18.080819       2.826134      -2.521410       7.901572      -0.557319       6.757685          -0.000001
           29              C       0.417331       9.397587       3.161070      -0.049413      37.734889 0.53152629E+03  0.13011053E+05                                 9.516528                            7.725943       0.681770       2.152188                    0.999921      30.457470      86.512298       0.594168       0.421124      -1.071740      -0.013501      -0.004692       0.047015       0.049139      -0.077653       0.075843       0.078507       0.000943       0.031009      -0.154917       0.072324       0.082594             10.314158      10.012564       4.274819      -3.595238      11.381573      -3.592480       9.548337           0.000009
           30              C      12.282803       2.890096       0.108815      -0.087402      35.553543 0.56785986E+03  0.14166911E+05                                 9.232436                            8.064824       0.707543       2.153052                    0.999936      31.396657      90.756234       0.571600       0.429517      -1.063848       0.020339      -0.016525       0.045278       0.052315       0.005624      -0.062329       0.031945      -0.009071      -0.400558      -0.156251       0.073957       0.082294              9.520725       7.119923      -0.294399       2.346504       7.488331      -0.280945      13.953920          -0.000021
           31              C       1.012163       1.465516       6.439116      -0.042105      42.620025 0.50728665E+03  0.12283210E+05                                10.384954                            7.554821       0.642604       2.144749                    0.999944      30.135072      85.348821       0.599545       0.421916      -1.070401      -0.019907       0.024653      -0.036917       0.048651       0.022220      -0.069505       0.087438       0.013038      -0.309470      -0.166992       0.074622       0.092370             12.620708       7.446235      -1.291366       3.985209       8.048482      -4.843920      22.367408           0.000047
           32              C       5.742363       1.337249      22.600834      -0.068144      38.473804 0.51577316E+03  0.12551041E+05                                 9.717039                            7.646559       0.682056       2.156839                    0.999937      30.469365      86.746119       0.592080       0.425113      -1.067495       0.026854       0.060040      -0.002722       0.065828      -0.057587      -0.023056      -0.102490       0.171217       0.129502      -0.175094       0.078327       0.096767             10.882198       6.664406       2.814476       0.932574      16.990295       3.710436       8.991893           0.000031
           33              C       3.531052       5.598708      22.859269      -0.063828      38.888034 0.52581288E+03  0.12852947E+05                                 9.756527                            7.709789       0.645782       2.138475                    0.999919      30.672443      87.426737       0.591084       0.423921      -1.068595       0.052204      -0.032156       0.001695       0.061337       0.066973      -0.097641       0.021116      -0.165116       0.100236      -0.171152       0.073395       0.097757             10.795549      16.703930      -3.153256       4.114088       7.162020      -1.001553       8.520696           0.000023
           34              C       7.800562       7.582749      24.646552      -0.052422      37.146193 0.51111988E+03  0.12412526E+05                                 9.497510                            7.622994       0.793519       2.195994                    0.999941      30.176448      85.889626       0.591574       0.426343      -1.066477      -0.023611      -0.030460      -0.032825       0.050623      -0.082924      -0.008852      -0.009319       0.159277       0.254051      -0.157912       0.071202       0.086710             10.562175       8.218112       3.353923       0.827972      16.777958       1.883879       6.690456          -0.000000
           35              C       9.728685       3.224408      24.785291      -0.071789      39.409760 0.54982434E+03  0.13594215E+05                                 9.846666                            7.892589       0.677152       2.144953                    0.999929      31.064194      89.124336       0.583082       0.424860      -1.067733      -0.029474       0.007800      -0.040546       0.050730       0.059220      -0.047304       0.012021      -0.176045       0.216258      -0.152707       0.069657       0.083050             10.913359      18.080819      -2.826134       2.521410       7.901572      -0.557319       6.757685          -0.000001
           36              C       7.192181      11.070513      24.042630      -0.049413      37.734885 0.53152623E+03  0.13011051E+05                                 9.516527                            7.725942       0.681771       2.152188                    0.999921      30.457468      86.512291       0.594168       0.421124      -1.071740      -0.013501       0.004692      -0.047015       0.049139       0.077653      -0.075843       0.078507       0.000942       0.031009      -0.154917       0.072324       0.082594             10.314157      10.012563      -4.274819       3.595238      11.381572      -3.592480       9.548336           0.000009
           37              C       5.507953       3.932604      27.094885      -0.087402      35.553541 0.56785983E+03  0.14166910E+05                                 9.232436                            8.064824       0.707543       2.153052                    0.999936      31.396656      90.756232       0.571600       0.429517      -1.063848       0.020339       0.016525      -0.045278       0.052315      -0.005624       0.062329       0.031945      -0.009071      -0.400558      -0.156251       0.073957       0.082294              9.520725       7.119923       0.294399      -2.346504       7.488331      -0.280945      13.953920          -0.000021
           38              C       7.787013       5.357184      20.764584      -0.042105      42.620011 0.50728647E+03  0.12283204E+05                                10.384950                            7.554819       0.642605       2.144749                    0.999944      30.135069      85.348801       0.599545       0.421916      -1.070401      -0.019906      -0.024653       0.036917       0.048651      -0.022220       0.069505       0.087438       0.013038      -0.309470      -0.166992       0.074622       0.092370             12.620704       7.446232       1.291365      -3.985208       8.048480      -4.843918      22.367399           0.000048
           39              C       7.807337       8.159949      18.204716      -0.068144      38.473822 0.51577345E+03  0.12551051E+05                                 9.717044                            7.646562       0.682055       2.156839                    0.999937      30.469369      86.746148       0.592080       0.425113      -1.067495      -0.026854       0.060040       0.002722       0.065828       0.057587      -0.023056       0.102490       0.171217       0.129503      -0.175094       0.078327       0.096767             10.882203       6.664409      -2.814478       0.932574      16.990305      -3.710438       8.991897           0.000031
           40              C      10.018648      12.421408      17.946281      -0.063828      38.888036 0.52581291E+03  0.12852948E+05                                 9.756528                            7.709789       0.645782       2.138475                    0.999919      30.672444      87.426741       0.591084       0.423921      -1.068595      -0.052204      -0.032157      -0.001695       0.061337      -0.066973      -0.097641      -0.021116      -0.165116       0.100236      -0.171152       0.073395       0.097757             10.795549      16.703931       3.153256       4.114088       7.162021       1.001553       8.520696           0.000023
           41              C       5.749138       0.760049      16.158998      -0.052422      37.146203 0.51112005E+03  0.12412531E+05                                 9.497512                            7.622995       0.793518       2.195994                    0.999941      30.176453      85.889645       0.591574       0.426343      -1.066477       0.023611      -0.030460       0.032825       0.050623       0.082924      -0.008852       0.009319       0.159277       0.254051      -0.157912       0.071202       0.086710             10.562177       8.218114      -3.353923       0.827972      16.777961      -1.883880       6.690457          -0.000000
           42              C       3.821015      10.047108      16.020259      -0.071789      39.409778 0.54982464E+03  0.13594225E+05                                 9.846669                            7.892592       0.677151       2.144953                    0.999929      31.064201      89.124369       0.583082       0.424861      -1.067733       0.029474       0.007800       0.040546       0.050730      -0.059220      -0.047304      -0.012021      -0.176045       0.216258      -0.152707       0.069657       0.083050             10.913363      18.080827       2.826135       2.521411       7.901575       0.557319       6.757688          -0.000001
           43              C       6.357519       4.247813      16.762920      -0.049413      37.734895 0.53152640E+03  0.13011057E+05                                 9.516529                            7.725944       0.681770       2.152188                    0.999921      30.457473      86.512310       0.594167       0.421124      -1.071740       0.013501       0.004692       0.047015       0.049139      -0.077653      -0.075843      -0.078507       0.000943       0.031009      -0.154917       0.072324       0.082594             10.314159      10.012565       4.274820       3.595239      11.381574       3.592481       9.548338           0.000009
           44              C       8.041747      10.755304      13.710665      -0.087402      35.553546 0.56785993E+03  0.14166913E+05                                 9.232436                            8.064824       0.707543       2.153052                    0.999936      31.396659      90.756241       0.571600       0.429517      -1.063848      -0.020339       0.016525       0.045278       0.052315       0.005624       0.062329      -0.031945      -0.009071      -0.400558      -0.156251       0.073957       0.082294              9.520725       7.119924      -0.294399      -2.346504       7.488331       0.280945      13.953920          -0.000021
           45              C       5.762687      12.179884      20.040966      -0.042105      42.620030 0.50728671E+03  0.12283212E+05                                10.384954                            7.554821       0.642604       2.144749                    0.999944      30.135074      85.348828       0.599545       0.421916      -1.070401       0.019907      -0.024653      -0.036917       0.048651       0.022220       0.069505      -0.087438       0.013039      -0.309469      -0.166992       0.074622       0.092370             12.620709       7.446235      -1.291366      -3.985209       8.048483       4.843920      22.367409           0.000048
           46              C       1.032487      12.308151       8.998984      -0.068144      38.473813 0.51577330E+03  0.12551046E+05                                 9.717042                            7.646561       0.682055       2.156839                    0.999937      30.469366      86.746132       0.592080       0.425113      -1.067495      -0.026854      -0.060040      -0.002722       0.065828      -0.057587       0.023056       0.102490       0.171217       0.129502      -0.175094       0.078327       0.096767             10.882201       6.664408       2.814477      -0.932574      16.990301      -3.710438       8.991895           0.000031
           47              C       3.243798       8.046692       9.257419      -0.063828      38.888037 0.52581293E+03  0.12852948E+05                                 9.756528                            7.709790       0.645782       2.138475                    0.999919      30.672444      87.426742       0.591084       0.423921      -1.068595      -0.052204       0.032157       0.001695       0.061337       0.066973       0.097641      -0.021116      -0.165116       0.100236      -0.171152       0.073395       0.097757             10.795550      16.703931      -3.153256      -4.114088       7.162021       1.001553       8.520697           0.000023
           48              C      12.523988       6.062651      11.044702      -0.052422      37.146197 0.51111996E+03  0.12412528E+05                                 9.497510                            7.622994       0.793519       2.195994                    0.999941      30.176451      85.889635       0.591574       0.426343      -1.066477       0.023611       0.030460      -0.032825       0.050623      -0.082924       0.008852       0.009319       0.159277       0.254051      -0.157912       0.071202       0.086710             10.562175       8.218113       3.353923      -0.827972      16.777958      -1.883879       6.690456          -0.000000
           49              C      10.595865      10.420992      11.183441      -0.071789      39.409757 0.54982429E+03  0.13594214E+05                                 9.846665                            7.892589       0.677152       2.144953                    0.999929      31.064197      89.124350       0.583082       0.424861      -1.067733       0.029474      -0.007800      -0.040546       0.050730       0.059220       0.047304      -0.012021      -0.176045       0.216258      -0.152707       0.069657       0.083050             10.913359      18.080821      -2.826128      -2.521410       7.901569       0.557317       6.757685          -0.000001
           50              C      13.132369       2.574887      10.440780      -0.049413      37.734895 0.53152642E+03  0.13011057E+05                                 9.516529                            7.725943       0.681770       2.152188                    0.999921      30.457474      86.512311       0.594168       0.421123      -1.071740       0.013501      -0.004692      -0.047015       0.049139       0.077653       0.075843      -0.078507       0.000943       0.031009      -0.154917       0.072324       0.082594             10.314159      10.012565      -4.274819      -3.595239      11.381573       3.592480       9.548338           0.000010
           51              C       1.266897       9.712796      13.493035      -0.087402      35.553547 0.56785995E+03  0.14166913E+05                                 9.232437                            8.064825       0.707542       2.153052                    0.999936      31.396659      90.756244       0.571600       0.429517      -1.063848      -0.020339      -0.016525      -0.045278       0.052315      -0.005624      -0.062329      -0.031945      -0.009071      -0.400558      -0.156251       0.073957       0.082294              9.520726       7.119924       0.294399       2.346504       7.488332       0.280945      13.953921          -0.000021
           52              C      12.537537       8.288216       7.162734      -0.042105      42.620006 0.50728641E+03  0.12283202E+05                                10.384949                            7.554818       0.642605       2.144749                    0.999944      30.135067      85.348794       0.599545       0.421916      -1.070401       0.019907       0.024653       0.036917       0.048651      -0.022220      -0.069505      -0.087438       0.013038      -0.309470      -0.166992       0.074622       0.092370             12.620703       7.446232       1.291365       3.985207       8.048479       4.843917      22.367397           0.000047
           53              C       1.032487       8.159949      22.600834      -0.068144      38.473821 0.51577343E+03  0.12551050E+05                                 9.717043                            7.646561       0.682055       2.156839                    0.999937      30.469370      86.746147       0.592080       0.425113      -1.067495      -0.026854       0.060040      -0.002722       0.065828       0.057587       0.023056      -0.102490       0.171217       0.129503      -0.175094       0.078327       0.096767             10.882202       6.664408      -2.814477      -0.932574      16.990303       3.710438       8.991896           0.000032
           54              C       3.243798      12.421408      22.859269      -0.063827      38.888021 0.52581268E+03  0.12852940E+05                                 9.756524                            7.709787       0.645782       2.138475                    0.999919      30.672439      87.426716       0.591085       0.423921      -1.068596      -0.052204      -0.032157       0.001695       0.061337      -0.066973       0.097641       0.021116      -0.165116       0.100236      -0.171152       0.073395       0.097757             10.795545      16.703924       3.153255      -4.114087       7.162018      -1.001553       8.520694           0.000023
           55              C      12.523988       0.760049      24.646552      -0.052422      37.146206 0.51112010E+03  0.12412532E+05                                 9.497512                            7.622996       0.793518       2.195994                    0.999941      30.176454      85.889651       0.591574       0.426343      -1.066477       0.023611      -0.030460      -0.032825       0.050623       0.082924       0.008852      -0.009319       0.159277       0.254051      -0.157912       0.071202       0.086710             10.562178       8.218114      -3.353924      -0.827972      16.777962       1.883880       6.690457          -0.000000
           56              C      10.595865      10.047108      24.785291      -0.071789      39.409764 0.54982441E+03  0.13594217E+05                                 9.846667                            7.892590       0.677152       2.144953                    0.999929      31.064195      89.124343       0.583082       0.424861      -1.067733       0.029474       0.007799      -0.040546       0.050730      -0.059220       0.047304       0.012021      -0.176045       0.216257      -0.152707       0.069657       0.083050             10.913360      18.080821       2.826134      -2.521410       7.901573      -0.557319       6.757686          -0.000001
           57              C      13.132369       4.247813      24.042630      -0.049412      37.734882 0.53152619E+03  0.13011050E+05                                 9.516526                            7.725942       0.681771       2.152188                    0.999921      30.457468      86.512288       0.594168       0.421123      -1.071740       0.013500       0.004692      -0.047015       0.049139      -0.077653       0.075843       0.078507       0.000942       0.031009      -0.154917       0.072324       0.082594             10.314156      10.012562       4.274818      -3.595238      11.381571      -3.592479       9.548335           0.000010
           58              C       1.266897      10.755304      27.094885      -0.087402      35.553543 0.56785986E+03  0.14166911E+05                                 9.232436                            8.064824       0.707542       2.153052                    0.999936      31.396657      90.756235       0.571600       0.429517      -1.063848      -0.020339       0.016525      -0.045278       0.052315       0.005624      -0.062329       0.031945      -0.009071      -0.400558      -0.156251       0.073957       0.082294              9.520725       7.119924      -0.294399       2.346504       7.488331      -0.280945      13.953920          -0.000021
           59              C      12.537537      12.179884      20.764584      -0.042105      42.620020 0.50728659E+03  0.12283208E+05                                10.384951                            7.554820       0.642605       2.144749                    0.999944      30.135073      85.348815       0.599545       0.421916      -1.070401       0.019906      -0.024653       0.036917       0.048651       0.022220      -0.069505       0.087438       0.013038      -0.309470      -0.166992       0.074622       0.092370             12.620706       7.446233      -1.291365       3.985208       8.048481      -4.843919      22.367403           0.000047
           60              C       7.807337      12.308151       4.602866      -0.068144      38.473815 0.51577333E+03  0.12551047E+05                                 9.717042                            7.646560       0.682055       2.156839                    0.999937      30.469368      86.746136       0.592080       0.425113      -1.067495      -0.026854      -0.060040       0.002722       0.065828      -0.057587      -0.023056      -0.102490       0.171217       0.129502      -0.175094       0.078327       0.096767             10.882201       6.664407       2.814477       0.932574      16.990300       3.710437       8.991895           0.000031
           61              C      10.018648       8.046692       4.344431      -0.063827      38.888028 0.52581280E+03  0.12852944E+05                                 9.756526                            7.709788       0.645782       2.138475                    0.999919      30.672441      87.426729       0.591085       0.423921      -1.068595      -0.052204       0.032157      -0.001695       0.061337       0.066973      -0.097641       0.021116      -0.165116       0.100236      -0.171152       0.073395       0.097757             10.795547      16.703927      -3.153255       4.114087       7.162019      -1.001553       8.520695           0.000023
           62              C       5.749138       6.062651       2.557148      -0.052422      37.146195 0.51111993E+03  0.12412527E+05                                 9.497510                            7.622994       0.793519       2.195994                    0.999941      30.176450      85.889632       0.591574       0.426343      -1.066477       0.023611       0.030460       0.032825       0.050623      -0.082924      -0.008852      -0.009319       0.159277       0.254051      -0.157912       0.071202       0.086710             10.562175       8.218113       3.353923       0.827972      16.777957       1.883879       6.690456          -0.000001
           63              C       3.821015      10.420992       2.418409      -0.071789      39.409748 0.54982415E+03  0.13594210E+05                                 9.846664                            7.892588       0.677152       2.144953                    0.999929      31.064193      89.124333       0.583082       0.424860      -1.067733       0.029474      -0.007800       0.040546       0.050730       0.059220      -0.047304       0.012021      -0.176044       0.216258      -0.152707       0.069657       0.083050             10.913357      18.080818      -2.826128       2.521410       7.901568      -0.557317       6.757684          -0.000001
           64              C       6.357519       2.574887       3.161070      -0.049413      37.734883 0.53152621E+03  0.13011051E+05                                 9.516527                            7.725942       0.681771       2.152188                    0.999921      30.457468      86.512289       0.594168       0.421123      -1.071740       0.013500      -0.004692       0.047015       0.049139       0.077653      -0.075843       0.078507       0.000943       0.031009      -0.154917       0.072324       0.082594             10.314156      10.012562      -4.274818       3.595238      11.381571      -3.592479       9.548336           0.000009
           65              C       8.041747       9.712796       0.108815      -0.087402      35.553543 0.56785985E+03  0.14166910E+05                                 9.232435                            8.064824       0.707543       2.153052                    0.999936      31.396657      90.756233       0.571600       0.429517      -1.063848      -0.020339      -0.016525       0.045278       0.052315      -0.005624       0.062329       0.031945      -0.009071      -0.400558      -0.156251       0.073957       0.082294              9.520725       7.119923       0.294399      -2.346504       7.488331      -0.280945      13.953920          -0.000021
           66              C       5.762687       8.288216       6.439116      -0.042105      42.620026 0.50728667E+03  0.12283210E+05                                10.384953                            7.554821       0.642604       2.144749                    0.999944      30.135074      85.348824       0.599545       0.421916      -1.070401       0.019906       0.024653      -0.036917       0.048651      -0.022220       0.069505       0.087438       0.013038      -0.309470      -0.166992       0.074622       0.092370             12.620708       7.446234       1.291366      -3.985209       8.048482      -4.843919      22.367407           0.000047
           67              C       5.742363       5.485451       8.998984      -0.068145      38.473830 0.51577357E+03  0.12551054E+05                                 9.717045                            7.646563       0.682055       2.156839                    0.999937      30.469373      86.746161       0.592080       0.425113      -1.067495       0.026854      -0.060040      -0.002722       0.065828       0.057587      -0.023056       0.102490       0.171217       0.129502      -0.175094       0.078327       0.096767             10.882205       6.664409      -2.814478       0.932575      16.990307      -3.710439       8.991898           0.000031
           68              C       3.531052       1.223992       9.257419      -0.063828      38.888041 0.52581298E+03  0.12852950E+05                                 9.756529                            7.709790       0.645781       2.138475                    0.999919      30.672444      87.426747       0.591084       0.423921      -1.068595       0.052204       0.032157       0.001695       0.061337      -0.066973      -0.097641      -0.021116      -0.165116       0.100236      -0.171152       0.073395       0.097757             10.795551      16.703934       3.153257       4.114089       7.162022       1.001554       8.520698           0.000023
           69              C       7.800562      12.885351      11.044702      -0.052422      37.146203 0.51112006E+03  0.12412531E+05                                 9.497511                            7.622995       0.793519       2.195994                    0.999941      30.176454      85.889646       0.591574       0.426343      -1.066477      -0.023611       0.030460      -0.032825       0.050623       0.082924      -0.008852       0.009319       0.159277       0.254051      -0.157912       0.071202       0.086710             10.562177       8.218113      -3.353923       0.827972      16.777960      -1.883880       6.690457          -0.000000
           70              C       9.728685       3.598292      11.183441      -0.071789      39.409765 0.54982444E+03  0.13594218E+05                                 9.846667                            7.892590       0.677152       2.144953                    0.999929      31.064197      89.124347       0.583082       0.424860      -1.067733      -0.029474      -0.007800      -0.040546       0.050730      -0.059220      -0.047304      -0.012021      -0.176044       0.216258      -0.152707       0.069657       0.083050             10.913360      18.080821       2.826134       2.521410       7.901573       0.557319       6.757686          -0.000001
           71              C       7.192181       9.397587      10.440780      -0.049413      37.734889 0.53152629E+03  0.13011053E+05                                 9.516527                            7.725942       0.681771       2.152188                    0.999921      30.457471      86.512298       0.594168       0.421123      -1.071740      -0.013501      -0.004692      -0.047015       0.049139      -0.077653      -0.075843      -0.078507       0.000943       0.031009      -0.154917       0.072324       0.082594             10.314157      10.012563       4.274819       3.595238      11.381572       3.592480       9.548336           0.000010
           72              C       5.507953       2.890096      13.493035      -0.087402      35.553544 0.56785989E+03  0.14166912E+05                                 9.232436                            8.064824       0.707543       2.153052                    0.999936      31.396658      90.756237       0.571600       0.429517      -1.063848       0.020339      -0.016525      -0.045278       0.052315       0.005624       0.062329      -0.031945      -0.009071      -0.400558      -0.156251       0.073957       0.082294              9.520725       7.119924      -0.294399      -2.346504       7.488331       0.280945      13.953920          -0.000021
           73              C       7.787013       1.465516       7.162734      -0.042105      42.620018 0.50728657E+03  0.12283207E+05                                10.384951                            7.554820       0.642605       2.144749                    0.999944      30.135072      85.348813       0.599545       0.421916      -1.070401      -0.019907       0.024653       0.036917       0.048651       0.022220       0.069505      -0.087438       0.013038      -0.309470      -0.166992       0.074622       0.092370             12.620706       7.446233      -1.291365      -3.985208       8.048481       4.843919      22.367402           0.000048
           74              C      12.517213       1.337249      18.204716      -0.068144      38.473825 0.51577350E+03  0.12551052E+05                                 9.717044                            7.646562       0.682054       2.156838                    0.999937      30.469373      86.746156       0.592080       0.425113      -1.067495       0.026854       0.060040       0.002722       0.065828      -0.057587       0.023056       0.102490       0.171217       0.129502      -0.175094       0.078327       0.096767             10.882203       6.664408       2.814477      -0.932574      16.990304      -3.710438       8.991896           0.000031
           75              C      10.305902       5.598708      17.946281      -0.063828      38.888037 0.52581293E+03  0.12852948E+05                                 9.756528                            7.709790       0.645781       2.138475                    0.999919      30.672444      87.426743       0.591084       0.423921      -1.068595       0.052204      -0.032157      -0.001695       0.061337       0.066973       0.097641      -0.021116      -0.165116       0.100236      -0.171152       0.073395       0.097757             10.795550      16.703932      -3.153256      -4.114088       7.162021       1.001553       8.520697           0.000023
           76              C       1.025712       7.582749      16.158998      -0.052422      37.146200 0.51112000E+03  0.12412529E+05                                 9.497511                            7.622994       0.793518       2.195994                    0.999941      30.176452      85.889639       0.591574       0.426343      -1.066477      -0.023611      -0.030460       0.032825       0.050623      -0.082924       0.008852       0.009319       0.159277       0.254051      -0.157912       0.071202       0.086710             10.562176       8.218113       3.353923      -0.827972      16.777959      -1.883879       6.690456          -0.000000
           77              C       2.953835       3.224408      16.020259      -0.071789      39.409762 0.54982438E+03  0.13594217E+05                                 9.846666                            7.892590       0.677152       2.144953                    0.999929      31.064195      89.124341       0.583082       0.424860      -1.067733      -0.029474       0.007800       0.040546       0.050730       0.059220       0.047304      -0.012021      -0.176045       0.216258      -0.152707       0.069657       0.083050             10.913360      18.080821      -2.826134      -2.521410       7.901573       0.557319       6.757686          -0.000001
           78              C       0.417331      11.070513      16.762920      -0.049413      37.734884 0.53152621E+03  0.13011051E+05                                 9.516527                            7.725942       0.681771       2.152188                    0.999921      30.457468      86.512289       0.594168       0.421123      -1.071740      -0.013501       0.004692       0.047015       0.049139       0.077653       0.075843      -0.078507       0.000942       0.031009      -0.154917       0.072324       0.082594             10.314157      10.012563      -4.274818      -3.595238      11.381571       3.592480       9.548336           0.000009
           79              C      12.282803       3.932604      13.710665      -0.087402      35.553545 0.56785990E+03  0.14166912E+05                                 9.232436                            8.064824       0.707543       2.153052                    0.999936      31.396658      90.756238       0.571600       0.429517      -1.063848       0.020339       0.016525       0.045278       0.052315      -0.005624      -0.062329      -0.031945      -0.009071      -0.400558      -0.156251       0.073957       0.082294              9.520725       7.119924       0.294399       2.346504       7.488331       0.280945      13.953920          -0.000021
           80              C       1.012163       5.357184      20.040966      -0.042105      42.619997 0.50728630E+03  0.12283199E+05                                10.384947                            7.554817       0.642606       2.144749                    0.999944      30.135066      85.348783       0.599545       0.421916      -1.070402      -0.019907      -0.024653      -0.036917       0.048651      -0.022220      -0.069505      -0.087438       0.013038      -0.309470      -0.166992       0.074622       0.092370             12.620700       7.446230       1.291365       3.985206       8.048478       4.843916      22.367391           0.000047
           81              C      11.049780       5.931655       1.474441       0.054733      25.847238 0.33098498E+03  0.73021528E+04                                 7.805703                            6.216239       0.080808       2.067886                    0.997651      25.561796      72.265244       0.634140       0.437803      -1.046136       0.012455      -0.000621      -0.012773       0.017851      -0.013944      -0.000735       0.001910      -0.046047      -0.058904      -0.019723      -0.017085       0.036808              8.760680      12.941746       1.462678       0.514310       4.907200      -0.903161       8.433093          -0.000013
           82              C      12.357326       6.253687       1.308498      -0.133361      32.756160 0.44340570E+03  0.10571957E+05                                 9.242226                            7.282395      -0.338276       1.886154                    0.997415      29.555154      88.153592       0.572761       0.448516      -1.035142      -0.005522      -0.014789       0.004850       0.016515      -0.022320      -0.002058       0.008598      -0.059266      -0.105369      -0.036015      -0.019501       0.055516             10.514880      15.225512       2.649212      -1.596534       6.235577      -1.569919      10.083553          -0.000014
           83              C      12.835631       6.650768       0.100654       0.127769      32.883980 0.37672141E+03  0.85420910E+04                                 9.178782                            6.620105       0.010516       2.041717                    0.999409      25.376109      71.562447       0.619187       0.436255      -1.052263       0.009885       0.003785      -0.007708       0.013095      -0.014626       0.003941       0.001074      -0.052460      -0.017531      -0.027868      -0.005086       0.032954             11.416050      19.038956       3.562769      -1.173634       6.096216      -1.367718       9.112979          -0.000014
           84              C      11.921026       6.695798      26.270613      -0.144023      32.295841 0.43143459E+03  0.10179200E+05                                 9.026830                            7.081913      -0.095822       1.961234                    0.998449      29.173346      85.534559       0.595511       0.435931      -1.046343      -0.008280       0.004581      -0.006644       0.011562      -0.002161       0.004578       0.007546      -0.043670       0.006510      -0.024005       0.000571       0.023434             10.352473      16.552236       2.257361       0.467228       5.850846      -0.851218       8.654337          -0.000014
           85              C      10.629740       6.368308      26.471920       0.026974      27.186843 0.35129546E+03  0.78707985E+04                                 8.097886                            6.423928       0.048617       2.047314                    0.997415      26.265257      74.963113       0.620583       0.440514      -1.043951       0.011795       0.000854       0.010808       0.016021      -0.002308      -0.010719       0.004568      -0.028157       0.061478      -0.026808       0.002667       0.024140              9.131776      13.761804       1.853091      -0.202814       5.219260      -1.024793       8.414263          -0.000014
           86              C       8.763946       5.643737       0.699135      -0.376890      26.019435 0.40115917E+03  0.92447452E+04                                 7.535045                            6.525741       0.140489       2.051108                    0.995253      29.474913      83.929871       0.667657       0.398083      -1.076108       0.055968       0.013012      -0.007636       0.057966       0.039751      -0.013580      -0.014242       0.134267      -0.117675      -0.063072      -0.036615       0.099688              8.353305      12.056158       0.923227      -0.493230       6.794524       0.134587       6.209234          -0.000016
           87              C       2.499920       7.713745      25.729259       0.054733      25.847234 0.33098494E+03  0.73021514E+04                                 7.805702                            6.216239       0.080808       2.067886                    0.997651      25.561794      72.265235       0.634140       0.437803      -1.046136      -0.012455       0.000621       0.012773       0.017851      -0.013944      -0.000735       0.001911      -0.046047      -0.058904      -0.019723      -0.017085       0.036808              8.760679      12.941745       1.462678       0.514310       4.907200      -0.903160       8.433092          -0.000012
           88              C       1.192374       7.391713      25.895202      -0.133361      32.756166 0.44340580E+03  0.10571960E+05                                 9.242227                            7.282396      -0.338276       1.886154                    0.997415      29.555157      88.153604       0.572761       0.448517      -1.035142       0.005522       0.014789      -0.004850       0.016515      -0.022320      -0.002058       0.008598      -0.059266      -0.105369      -0.036015      -0.019501       0.055516             10.514882      15.225514       2.649212      -1.596534       6.235577      -1.569919      10.083554          -0.000014
           89              C       0.714069       6.994632      27.103046       0.127770      32.883965 0.37672120E+03  0.85420849E+04                                 9.178779                            6.620103       0.010516       2.041717                    0.999409      25.376101      71.562417       0.619187       0.436255      -1.052263      -0.009885      -0.003785       0.007708       0.013095      -0.014626       0.003941       0.001074      -0.052460      -0.017531      -0.027868      -0.005086       0.032954             11.416046      19.038949       3.562768      -1.173634       6.096214      -1.367717       9.112976          -0.000014
           90              C       1.628674       6.949602       0.933087      -0.144023      32.295846 0.43143466E+03  0.10179202E+05                                 9.026831                            7.081913      -0.095821       1.961234                    0.998449      29.173348      85.534565       0.595511       0.435931      -1.046343       0.008280      -0.004580       0.006644       0.011562      -0.002161       0.004578       0.007546      -0.043670       0.006510      -0.024005       0.000571       0.023434             10.352474      16.552238       2.257362       0.467228       5.850847      -0.851218       8.654337          -0.000015
           91              C       2.919960       7.277092       0.731780       0.026975      27.186841 0.35129543E+03  0.78707979E+04                                 8.097886                            6.423928       0.048617       2.047314                    0.997415      26.265256      74.963110       0.620583       0.440514      -1.043951      -0.011795      -0.000854      -0.010808       0.016021      -0.002308      -0.010719       0.004568      -0.028157       0.061478      -0.026808       0.002667       0.024140              9.131775      13.761803       1.853091      -0.202814       5.219260      -1.024793       8.414263          -0.000014
           92              C       4.785754       8.001663      26.504565      -0.376890      26.019434 0.40115916E+03  0.92447448E+04                                 7.535044                            6.525740       0.140490       2.051108                    0.995253      29.474912      83.929864       0.667658       0.398083      -1.076108      -0.055968      -0.013012       0.007636       0.057966       0.039751      -0.013580      -0.014242       0.134267      -0.117675      -0.063072      -0.036615       0.099688              8.353305      12.056157       0.923227      -0.493230       6.794524       0.134587       6.209233          -0.000016
           93              C       4.274930       0.891045      25.729259       0.054733      25.847238 0.33098498E+03  0.73021528E+04                                 7.805702                            6.216239       0.080808       2.067886                    0.997651      25.561796      72.265242       0.634140       0.437803      -1.046136       0.012455       0.000621       0.012773       0.017851       0.013944       0.000735       0.001910      -0.046047      -0.058904      -0.019723      -0.017085       0.036808              8.760679      12.941745      -1.462678      -0.514310       4.907200      -0.903161       8.433092          -0.000012
           94              C       5.582476       0.569013      25.895202      -0.133361      32.756158 0.44340564E+03  0.10571955E+05                                 9.242225                            7.282394      -0.338276       1.886154                    0.997415      29.555153      88.153589       0.572761       0.448517      -1.035142      -0.005522       0.014789      -0.004849       0.016515       0.022320       0.002058       0.008598      -0.059266      -0.105369      -0.036015      -0.019501       0.055516             10.514880      15.225511      -2.649212       1.596534       6.235576      -1.569919      10.083553          -0.000014
           95              C       6.060781       0.171932      27.103046       0.127769      32.883982 0.37672144E+03  0.85420918E+04                                 9.178782                            6.620105       0.010516       2.041717                    0.999409      25.376110      71.562448       0.619187       0.436255      -1.052263       0.009885      -0.003785       0.007708       0.013094       0.014626      -0.003941       0.001074      -0.052460      -0.017531      -0.027868      -0.005086       0.032954             11.416050      19.038956      -3.562769       1.173634       6.096216      -1.367718       9.112979          -0.000014
           96              C       5.146176       0.126902       0.933087      -0.144023      32.295838 0.43143454E+03  0.10179198E+05                                 9.026829                            7.081912      -0.095822       1.961234                    0.998449      29.173344      85.534552       0.595511       0.435931      -1.046343      -0.008280      -0.004580       0.006643       0.011562       0.002161      -0.004578       0.007546      -0.043670       0.006510      -0.024005       0.000571       0.023434             10.352472      16.552234      -2.257361      -0.467228       5.850846      -0.851218       8.654336          -0.000015
           97              C       3.854890       0.454392       0.731780       0.026975      27.186840 0.35129542E+03  0.78707974E+04                                 8.097886                            6.423927       0.048617       2.047314                    0.997415      26.265255      74.963107       0.620583       0.440514      -1.043951       0.011795      -0.000854      -0.010808       0.016021       0.002308       0.010719       0.004568      -0.028157       0.061478      -0.026808       0.002667       0.024140              9.131775      13.761803      -1.853091       0.202814       5.219260      -1.024793       8.414263          -0.000014
           98              C       1.989096       1.178963      26.504565      -0.376890      26.019435 0.40115917E+03  0.92447452E+04                                 7.535045                            6.525741       0.140489       2.051108                    0.995253      29.474913      83.929871       0.667657       0.398083      -1.076108       0.055968      -0.013012       0.007636       0.057966      -0.039751       0.013580      -0.014242       0.134267      -0.117675      -0.063072      -0.036615       0.099688              8.353305      12.056158      -0.923227       0.493230       6.794524       0.134587       6.209234          -0.000016
           99              C       9.274770      12.754355       1.474441       0.054733      25.847235 0.33098494E+03  0.73021514E+04                                 7.805702                            6.216239       0.080808       2.067886                    0.997651      25.561794      72.265234       0.634140       0.437803      -1.046136      -0.012455      -0.000621      -0.012773       0.017851       0.013944       0.000735       0.001911      -0.046047      -0.058904      -0.019723      -0.017085       0.036808              8.760679      12.941744      -1.462678      -0.514310       4.907199      -0.903160       8.433092          -0.000012
          100              C       7.967224      13.076387       1.308498      -0.133361      32.756165 0.44340577E+03  0.10571959E+05                                 9.242226                            7.282395      -0.338275       1.886154                    0.997415      29.555156      88.153598       0.572761       0.448516      -1.035142       0.005522      -0.014789       0.004850       0.016515       0.022320       0.002058       0.008598      -0.059266      -0.105369      -0.036015      -0.019501       0.055516             10.514881      15.225513      -2.649212       1.596534       6.235577      -1.569919      10.083554          -0.000014
          101              C       7.488919      13.473468       0.100654       0.127770      32.883963 0.37672117E+03  0.85420841E+04                                 9.178779                            6.620103       0.010516       2.041717                    0.999409      25.376100      71.562416       0.619187       0.436255      -1.052263      -0.009885       0.003785      -0.007708       0.013095       0.014626      -0.003941       0.001074      -0.052460      -0.017531      -0.027868      -0.005086       0.032954             11.416046      19.038949      -3.562768       1.173634       6.096214      -1.367717       9.112976          -0.000014
          102              C       8.403524      13.518498      26.270613      -0.144023      32.295849 0.43143471E+03  0.10179203E+05                                 9.026831                            7.081914      -0.095822       1.961234                    0.998449      29.173350      85.534572       0.595511       0.435931      -1.046343       0.008280       0.004580      -0.006644       0.011562       0.002161      -0.004578       0.007546      -0.043670       0.006510      -0.024005       0.000571       0.023434             10.352474      16.552239      -2.257362      -0.467228       5.850847      -0.851218       8.654337          -0.000015
          103              C       9.694810      13.191008      26.471920       0.026975      27.186843 0.35129546E+03  0.78707986E+04                                 8.097886                            6.423928       0.048617       2.047314                    0.997415      26.265257      74.963114       0.620583       0.440514      -1.043951      -0.011795       0.000854       0.010808       0.016021       0.002308       0.010719       0.004568      -0.028157       0.061478      -0.026808       0.002667       0.024140              9.131776      13.761804      -1.853091       0.202814       5.219260      -1.024793       8.414263          -0.000015
          104              C      11.560604      12.466437       0.699135      -0.376890      26.019435 0.40115917E+03  0.92447452E+04                                 7.535045                            6.525741       0.140489       2.051108                    0.995253      29.474913      83.929869       0.667657       0.398083      -1.076108      -0.055968       0.013012      -0.007636       0.057966      -0.039751       0.013580      -0.014242       0.134267      -0.117675      -0.063072      -0.036615       0.099688              8.353305      12.056158      -0.923227       0.493230       6.794524       0.134587       6.209234          -0.000016
          105              C       9.274770       7.713745      15.076291       0.054733      25.847235 0.33098494E+03  0.73021516E+04                                 7.805702                            6.216239       0.080808       2.067886                    0.997651      25.561794      72.265235       0.634140       0.437803      -1.046136      -0.012455       0.000621      -0.012773       0.017851      -0.013944       0.000735      -0.001910      -0.046047      -0.058904      -0.019723      -0.017085       0.036808              8.760679      12.941745       1.462678      -0.514310       4.907200       0.903160       8.433092          -0.000012
          106              C       7.967224       7.391713      14.910348      -0.133361      32.756159 0.44340566E+03  0.10571956E+05                                 9.242226                            7.282395      -0.338276       1.886154                    0.997415      29.555154      88.153594       0.572761       0.448517      -1.035142       0.005522       0.014789       0.004850       0.016515      -0.022320       0.002058      -0.008598      -0.059266      -0.105369      -0.036015      -0.019501       0.055516             10.514881      15.225512       2.649212       1.596534       6.235577       1.569919      10.083553          -0.000014
          107              C       7.488919       6.994632      13.702504       0.127769      32.883984 0.37672146E+03  0.85420923E+04                                 9.178782                            6.620105       0.010516       2.041717                    0.999409      25.376111      71.562454       0.619187       0.436255      -1.052263      -0.009885      -0.003785      -0.007708       0.013095      -0.014626      -0.003941      -0.001074      -0.052460      -0.017531      -0.027868      -0.005086       0.032954             11.416051      19.038958       3.562770       1.173634       6.096216       1.367718       9.112979          -0.000014
          108              C       8.403524       6.949602      12.668763      -0.144023      32.295846 0.43143467E+03  0.10179202E+05                                 9.026831                            7.081913      -0.095822       1.961234                    0.998449      29.173349      85.534571       0.595511       0.435931      -1.046343       0.008280      -0.004580      -0.006644       0.011562      -0.002161      -0.004578      -0.007546      -0.043670       0.006510      -0.024005       0.000571       0.023434             10.352474      16.552238       2.257362      -0.467228       5.850847       0.851218       8.654337          -0.000015
          109              C       9.694810       7.277092      12.870070       0.026975      27.186842 0.35129544E+03  0.78707981E+04                                 8.097886                            6.423928       0.048617       2.047314                    0.997415      26.265257      74.963116       0.620583       0.440514      -1.043951      -0.011795      -0.000854       0.010808       0.016021      -0.002308       0.010719      -0.004568      -0.028157       0.061478      -0.026808       0.002667       0.024140              9.131776      13.761805       1.853091       0.202814       5.219260       1.024793       8.414263          -0.000014
          110              C      11.560604       8.001663      14.300985      -0.376890      26.019436 0.40115920E+03  0.92447460E+04                                 7.535045                            6.525741       0.140489       2.051108                    0.995253      29.474913      83.929871       0.667657       0.398083      -1.076108      -0.055968      -0.013012      -0.007636       0.057966       0.039751       0.013579       0.014242       0.134267      -0.117675      -0.063073      -0.036615       0.099688              8.353306      12.056159       0.923227       0.493230       6.794524      -0.134587       6.209234          -0.000016
          111              C       4.274930       5.931655      12.127409       0.054733      25.847235 0.33098495E+03  0.73021519E+04                                 7.805702                            6.216239       0.080808       2.067886                    0.997651      25.561794      72.265235       0.634140       0.437803      -1.046136       0.012455      -0.000621       0.012773       0.017851      -0.013944       0.000735      -0.001910      -0.046047      -0.058904      -0.019723      -0.017085       0.036808              8.760679      12.941745       1.462678      -0.514310       4.907200       0.903160       8.433092          -0.000012
          112              C       5.582476       6.253687      12.293352      -0.133361      32.756165 0.44340577E+03  0.10571959E+05                                 9.242226                            7.282395      -0.338275       1.886154                    0.997415      29.555157      88.153603       0.572761       0.448517      -1.035142      -0.005522      -0.014789      -0.004850       0.016515      -0.022320       0.002058      -0.008598      -0.059266      -0.105369      -0.036015      -0.019501       0.055516             10.514882      15.225514       2.649212       1.596534       6.235577       1.569919      10.083554          -0.000014
          113              C       6.060781       6.650768      13.501196       0.127770      32.883968 0.37672125E+03  0.85420863E+04                                 9.178779                            6.620103       0.010516       2.041717                    0.999409      25.376103      71.562424       0.619187       0.436255      -1.052263       0.009885       0.003785       0.007708       0.013095      -0.014626      -0.003941      -0.001074      -0.052460      -0.017531      -0.027868      -0.005086       0.032954             11.416047      19.038951       3.562768       1.173634       6.096214       1.367717       9.112976          -0.000014
          114              C       5.146176       6.695798      14.534937      -0.144023      32.295847 0.43143468E+03  0.10179203E+05                                 9.026831                            7.081913      -0.095821       1.961234                    0.998449      29.173349      85.534569       0.595511       0.435931      -1.046343      -0.008280       0.004580       0.006644       0.011562      -0.002161      -0.004578      -0.007546      -0.043670       0.006510      -0.024005       0.000571       0.023434             10.352474      16.552238       2.257362      -0.467228       5.850847       0.851218       8.654337          -0.000015
          115              C       3.854890       6.368308      14.333630       0.026975      27.186841 0.35129543E+03  0.78707979E+04                                 8.097886                            6.423928       0.048617       2.047314                    0.997415      26.265256      74.963112       0.620583       0.440514      -1.043951       0.011795       0.000854      -0.010808       0.016021      -0.002308       0.010719      -0.004568      -0.028157       0.061478      -0.026808       0.002667       0.024140              9.131776      13.761804       1.853091       0.202814       5.219260       1.024793       8.414263          -0.000014
          116              C       1.989096       5.643737      12.902715      -0.376890      26.019436 0.40115919E+03  0.92447458E+04                                 7.535045                            6.525741       0.140489       2.051108                    0.995253      29.474913      83.929868       0.667658       0.398083      -1.076108       0.055968       0.013012       0.007636       0.057966       0.039751       0.013580       0.014242       0.134267      -0.117675      -0.063072      -0.036615       0.099688              8.353305      12.056158       0.923227       0.493230       6.794524      -0.134587       6.209234          -0.000016
          117              C       2.499920      12.754355      12.127409       0.054733      25.847234 0.33098491E+03  0.73021509E+04                                 7.805702                            6.216239       0.080808       2.067886                    0.997651      25.561793      72.265233       0.634140       0.437803      -1.046136      -0.012455      -0.000621       0.012773       0.017851       0.013944      -0.000735      -0.001911      -0.046047      -0.058904      -0.019723      -0.017085       0.036808              8.760679      12.941745      -1.462678       0.514310       4.907200       0.903160       8.433092          -0.000013
          118              C       1.192374      13.076387      12.293352      -0.133361      32.756160 0.44340570E+03  0.10571957E+05                                 9.242225                            7.282395      -0.338276       1.886154                    0.997415      29.555154      88.153592       0.572761       0.448516      -1.035142       0.005522      -0.014789      -0.004850       0.016515       0.022320      -0.002058      -0.008598      -0.059267      -0.105369      -0.036015      -0.019501       0.055516             10.514880      15.225512      -2.649212      -1.596534       6.235576       1.569919      10.083553          -0.000014
          119              C       0.714069      13.473468      13.501196       0.127769      32.883980 0.37672141E+03  0.85420909E+04                                 9.178782                            6.620105       0.010516       2.041717                    0.999409      25.376109      71.562447       0.619187       0.436255      -1.052263      -0.009885       0.003785       0.007708       0.013095       0.014626       0.003941      -0.001074      -0.052460      -0.017531      -0.027868      -0.005086       0.032954             11.416050      19.038956      -3.562769      -1.173634       6.096216       1.367718       9.112979          -0.000014
          120              C       1.628674      13.518498      14.534937      -0.144023      32.295841 0.43143459E+03  0.10179200E+05                                 9.026830                            7.081913      -0.095822       1.961234                    0.998449      29.173346      85.534559       0.595511       0.435931      -1.046343       0.008280       0.004580       0.006644       0.011562       0.002161       0.004578      -0.007546      -0.043670       0.006510      -0.024005       0.000571       0.023434             10.352473      16.552236      -2.257361       0.467228       5.850846       0.851218       8.654337          -0.000015
          121              C       2.919960      13.191008      14.333630       0.026975      27.186841 0.35129542E+03  0.78707976E+04                                 8.097886                            6.423927       0.048617       2.047314                    0.997415      26.265256      74.963108       0.620583       0.440514      -1.043951      -0.011795       0.000854      -0.010808       0.016021       0.002308      -0.010719      -0.004568      -0.028157       0.061478      -0.026808       0.002667       0.024140              9.131775      13.761803      -1.853091      -0.202814       5.219260       1.024793       8.414262          -0.000014
          122              C       4.785754      12.466437      12.902715      -0.376890      26.019434 0.40115915E+03  0.92447446E+04                                 7.535044                            6.525740       0.140489       2.051108                    0.995253      29.474912      83.929864       0.667658       0.398083      -1.076108      -0.055968       0.013012       0.007636       0.057966      -0.039751      -0.013579       0.014242       0.134267      -0.117675      -0.063073      -0.036615       0.099688              8.353305      12.056157      -0.923227      -0.493230       6.794524      -0.134587       6.209234          -0.000016
          123              C      11.049780       0.891045      15.076291       0.054733      25.847236 0.33098496E+03  0.73021521E+04                                 7.805702                            6.216239       0.080808       2.067886                    0.997651      25.561795      72.265238       0.634140       0.437803      -1.046136       0.012455       0.000621      -0.012773       0.017851       0.013944      -0.000735      -0.001910      -0.046047      -0.058904      -0.019723      -0.017085       0.036808              8.760679      12.941745      -1.462678       0.514310       4.907200       0.903160       8.433092          -0.000013
          124              C      12.357326       0.569013      14.910348      -0.133361      32.756163 0.44340574E+03  0.10571958E+05                                 9.242226                            7.282395      -0.338275       1.886154                    0.997415      29.555155      88.153594       0.572761       0.448516      -1.035142      -0.005522       0.014789       0.004850       0.016515       0.022320      -0.002058      -0.008598      -0.059266      -0.105369      -0.036015      -0.019501       0.055516             10.514881      15.225513      -2.649212      -1.596534       6.235577       1.569919      10.083553          -0.000014
          125              C      12.835631       0.171932      13.702504       0.127770      32.883965 0.37672120E+03  0.85420849E+04                                 9.178779                            6.620103       0.010516       2.041717                    0.999409      25.376101      71.562419       0.619187       0.436255      -1.052263       0.009885      -0.003785      -0.007708       0.013094       0.014626       0.003941      -0.001074      -0.052460      -0.017531      -0.027868      -0.005086       0.032954             11.416047      19.038950      -3.562768      -1.173634       6.096214       1.367717       9.112976          -0.000014
          126              C      11.921026       0.126902      12.668763      -0.144023      32.295849 0.43143472E+03  0.10179203E+05                                 9.026831                            7.081913      -0.095821       1.961234                    0.998449      29.173350      85.534572       0.595511       0.435931      -1.046343      -0.008280      -0.004580      -0.006644       0.011562       0.002161       0.004578      -0.007546      -0.043670       0.006510      -0.024005       0.000571       0.023434             10.352474      16.552239      -2.257362       0.467228       5.850847       0.851218       8.654337          -0.000015
          127              C      10.629740       0.454392      12.870070       0.026975      27.186839 0.35129541E+03  0.78707972E+04                                 8.097886                            6.423927       0.048617       2.047314                    0.997415      26.265255      74.963108       0.620583       0.440514      -1.043951       0.011795      -0.000854       0.010808       0.016021       0.002308      -0.010719      -0.004568      -0.028157       0.061478      -0.026808       0.002667       0.024140              9.131775      13.761803      -1.853091      -0.202814       5.219260       1.024793       8.414263          -0.000015
          128              C       8.763946       1.178963      14.300985      -0.376890      26.019434 0.40115914E+03  0.92447444E+04                                 7.535045                            6.525740       0.140489       2.051108                    0.995253      29.474913      83.929870       0.667657       0.398083      -1.076108       0.055968      -0.013012      -0.007636       0.057966      -0.039751      -0.013579       0.014242       0.134267      -0.117675      -0.063073      -0.036615       0.099688              8.353305      12.056158      -0.923227      -0.493230       6.794524      -0.134587       6.209234          -0.000016
          129              N      12.789562       4.483878       4.168695      -0.319223      42.695485 0.58484677E+03  0.14581424E+05                                10.263993                            8.052828       0.077808       2.014670                    0.996684      30.189978      84.988920       0.590830       0.415801      -1.081134       0.006653       0.004214       0.033847       0.034751       0.049855       0.022818      -0.083040       0.160143       0.131405      -0.153760       0.072350       0.081410             11.546102       7.339505      -3.224268      -0.863057      18.416415       3.109502       8.882386           0.000014
          130              N      11.293675       1.509181       3.881968      -0.326709      42.312332 0.58605814E+03  0.14604952E+05                                10.126306                            8.012191       0.016859       1.992468                    0.998488      30.346116      85.137619       0.598348       0.410765      -1.085490      -0.006947       0.004981       0.027426       0.028727      -0.052543       0.082578       0.020831      -0.154177       0.102822      -0.149754       0.070653       0.079100             11.243522      17.399323       3.578080      -3.684461       7.882350      -0.991631       8.448892           0.000006
          131              N       0.628706       0.287918       2.668411      -0.331996      42.226064 0.60004652E+03  0.15040852E+05                                10.154939                            8.133498       0.090334       2.018645                    0.997862      30.377191      85.452028       0.591041       0.413429      -1.083819       0.006641      -0.020526       0.029259       0.036352       0.073990       0.008428      -0.016305       0.161258       0.215974      -0.146950       0.071543       0.075407             11.356825       9.063740      -3.570097      -1.133047      17.201420       2.633812       7.805315          -0.000005
          132              N       1.873924       3.309009       2.636039      -0.321942      42.138087 0.59590398E+03  0.14895618E+05                                10.076493                            8.063429       0.111049       2.021144                    0.998825      30.333944      84.922129       0.598866       0.409161      -1.087769       0.023202       0.008526       0.023090       0.033825      -0.053777       0.042515       0.009024      -0.184810       0.207181      -0.150042       0.071512       0.078530             11.224510      17.711595       2.927900      -3.065128       8.407194      -0.807218       7.554741          -0.000001
          133              N      13.296321       8.689391       3.759551      -0.297202      40.142906 0.57798450E+03  0.14353391E+05                                 9.776925                            7.965517       0.004620       1.991762                    0.997398      29.930104      83.814109       0.599135       0.411664      -1.084934      -0.007889       0.004069       0.039242       0.040233      -0.054609       0.032423       0.045157       0.011575       0.051864      -0.091654       0.040368       0.051286             10.585188      10.128285       4.004277      -3.925263      10.769954      -3.560278      10.857324           0.000014
          134              N      12.555152       2.805494       1.197235      -0.335503      38.879626 0.60930155E+03  0.15343203E+05                                 9.590442                            8.198218       0.028862       1.991185                    0.998403      30.738995      86.886996       0.588010       0.413655      -1.082837      -0.001904      -0.002309      -0.016345       0.016616       0.008879      -0.055128       0.018767      -0.004920      -0.388160      -0.146071       0.067629       0.078443             10.068069       7.653241      -0.457518       2.573232       7.863283      -1.005234      14.687682          -0.000015
          135              N       0.697810       1.885794       5.435299      -0.309213      45.488502 0.57491138E+03  0.14261937E+05                                10.681138                            7.954715       0.036614       2.002094                    0.997139      30.003616      84.050045       0.598203       0.412743      -1.083929       0.001512       0.002783       0.013733       0.014094       0.020789      -0.056437       0.074947       0.009955      -0.295042      -0.148321       0.070432       0.077889             12.708479       8.014608      -1.344865       4.076880       8.440864      -4.431459      21.669965           0.000029
          136              N       6.014712       2.338822      23.035005      -0.319223      42.695494 0.58484692E+03  0.14581428E+05                                10.263994                            8.052829       0.077807       2.014670                    0.996684      30.189982      84.988934       0.590830       0.415801      -1.081134       0.006653      -0.004214      -0.033847       0.034751      -0.049855      -0.022818      -0.083040       0.160143       0.131405      -0.153760       0.072350       0.081410             11.546103       7.339506       3.224268       0.863057      18.416418       3.109503       8.882387           0.000014
          137              N       4.518825       5.313519      23.321732      -0.326709      42.312333 0.58605816E+03  0.14604952E+05                                10.126305                            8.012191       0.016859       1.992468                    0.998488      30.346117      85.137621       0.598348       0.410765      -1.085490      -0.006947      -0.004981      -0.027426       0.028727       0.052543      -0.082578       0.020831      -0.154177       0.102822      -0.149754       0.070653       0.079100             11.243522      17.399323      -3.578080       3.684461       7.882350      -0.991632       8.448892           0.000006
          138              N       7.403556       6.534782      24.535289      -0.331996      42.226057 0.60004639E+03  0.15040848E+05                                10.154938                            8.133497       0.090334       2.018645                    0.997862      30.377188      85.452016       0.591041       0.413429      -1.083819       0.006641       0.020526      -0.029258       0.036352      -0.073990      -0.008428      -0.016305       0.161258       0.215974      -0.146950       0.071543       0.075407             11.356824       9.063739       3.570097       1.133047      17.201418       2.633811       7.805314          -0.000005
          139              N       8.648774       3.513691      24.567661      -0.321942      42.138092 0.59590406E+03  0.14895620E+05                                10.076494                            8.063430       0.111049       2.021143                    0.998825      30.333946      84.922137       0.598866       0.409161      -1.087768       0.023202      -0.008526      -0.023090       0.033825       0.053777      -0.042515       0.009024      -0.184811       0.207181      -0.150042       0.071512       0.078530             11.224511      17.711596      -2.927900       3.065129       8.407195      -0.807218       7.554741          -0.000001
          140              N       6.521471      11.778709      23.444149      -0.297202      40.142903 0.57798444E+03  0.14353389E+05                                 9.776925                            7.965516       0.004620       1.991762                    0.997398      29.930102      83.814103       0.599135       0.411664      -1.084934      -0.007889      -0.004069      -0.039242       0.040233       0.054609      -0.032423       0.045157       0.011575       0.051864      -0.091654       0.040368       0.051286             10.585187      10.128285      -4.004276       3.925262      10.769953      -3.560278      10.857324           0.000015
          141              N       5.780302       4.017206      26.006465      -0.335504      38.879630 0.60930163E+03  0.15343205E+05                                 9.590443                            8.198219       0.028862       1.991185                    0.998403      30.738997      86.887003       0.588010       0.413655      -1.082837      -0.001904       0.002309       0.016345       0.016616      -0.008879       0.055128       0.018767      -0.004920      -0.388160      -0.146071       0.067629       0.078443             10.068070       7.653242       0.457518      -2.573232       7.863283      -1.005234      14.687683          -0.000015
          142              N       7.472660       4.936906      21.768401      -0.309213      45.488502 0.57491139E+03  0.14261937E+05                                10.681138                            7.954715       0.036614       2.002094                    0.997139      30.003617      84.050045       0.598203       0.412743      -1.083929       0.001512      -0.002783      -0.013733       0.014094      -0.020789       0.056436       0.074947       0.009955      -0.295042      -0.148321       0.070431       0.077890             12.708479       8.014608       1.344865      -4.076880       8.440864      -4.431459      21.669964           0.000029
          143              N       7.534988       9.161522      17.770545      -0.319223      42.695487 0.58484679E+03  0.14581425E+05                                10.263993                            8.052828       0.077808       2.014670                    0.996684      30.189979      84.988924       0.590830       0.415801      -1.081134      -0.006652      -0.004214       0.033847       0.034751       0.049855      -0.022818       0.083040       0.160143       0.131405      -0.153760       0.072350       0.081410             11.546102       7.339505      -3.224268       0.863057      18.416416      -3.109503       8.882386           0.000014
          144              N       9.030875      12.136219      17.483818      -0.326709      42.312331 0.58605813E+03  0.14604951E+05                                10.126305                            8.012191       0.016859       1.992468                    0.998488      30.346116      85.137618       0.598348       0.410765      -1.085490       0.006947      -0.004981       0.027426       0.028727      -0.052543      -0.082578      -0.020831      -0.154177       0.102822      -0.149754       0.070653       0.079100             11.243522      17.399323       3.578080       3.684461       7.882350       0.991631       8.448892           0.000006
          145              N       6.146144      13.357482      16.270261      -0.331996      42.226064 0.60004650E+03  0.15040852E+05                                10.154939                            8.133498       0.090333       2.018645                    0.997862      30.377191      85.452028       0.591041       0.413429      -1.083819      -0.006641       0.020526       0.029258       0.036352       0.073990      -0.008428       0.016305       0.161258       0.215974      -0.146951       0.071543       0.075407             11.356825       9.063740      -3.570097       1.133047      17.201421      -2.633812       7.805315          -0.000005
          146              N       4.900926      10.336391      16.237889      -0.321942      42.138094 0.59590408E+03  0.14895621E+05                                10.076495                            8.063430       0.111049       2.021143                    0.998825      30.333946      84.922142       0.598865       0.409161      -1.087768      -0.023202      -0.008526       0.023090       0.033825      -0.053777      -0.042515      -0.009024      -0.184811       0.207181      -0.150042       0.071512       0.078530             11.224512      17.711598       2.927900       3.065129       8.407196       0.807218       7.554742          -0.000001
          147              N       7.028229       4.956009      17.361401      -0.297202      40.142906 0.57798448E+03  0.14353391E+05                                 9.776925                            7.965517       0.004620       1.991762                    0.997398      29.930103      83.814109       0.599135       0.411664      -1.084934       0.007889      -0.004069       0.039242       0.040233      -0.054609      -0.032423      -0.045157       0.011575       0.051864      -0.091654       0.040368       0.051286             10.585188      10.128286       4.004277       3.925263      10.769954       3.560278      10.857324           0.000014
          148              N       7.769398      10.839906      14.799085      -0.335503      38.879628 0.60930160E+03  0.15343204E+05                                 9.590443                            8.198219       0.028862       1.991185                    0.998403      30.738996      86.887001       0.588010       0.413655      -1.082837       0.001904       0.002309      -0.016345       0.016616       0.008879       0.055128      -0.018767      -0.004920      -0.388160      -0.146071       0.067629       0.078443             10.068069       7.653242      -0.457518      -2.573232       7.863283       1.005234      14.687683          -0.000015
          149              N       6.077040      11.759606      19.037149      -0.309213      45.488502 0.57491138E+03  0.14261937E+05                                10.681138                            7.954715       0.036613       2.002094                    0.997139      30.003616      84.050045       0.598203       0.412743      -1.083929      -0.001512      -0.002783       0.013733       0.014094       0.020788       0.056437      -0.074947       0.009955      -0.295042      -0.148321       0.070431       0.077890             12.708479       8.014608      -1.344865      -4.076880       8.440864       4.431459      21.669965           0.000029
          150              N       0.760138      11.306578       9.433155      -0.319223      42.695486 0.58484676E+03  0.14581424E+05                                10.263992                            8.052827       0.077808       2.014670                    0.996684      30.189979      84.988920       0.590830       0.415801      -1.081134      -0.006653       0.004214      -0.033847       0.034751      -0.049855       0.022819       0.083040       0.160143       0.131405      -0.153760       0.072350       0.081410             11.546101       7.339505       3.224268      -0.863057      18.416414      -3.109503       8.882385           0.000014
          151              N       2.256025       8.331881       9.719882      -0.326709      42.312329 0.58605810E+03  0.14604951E+05                                10.126305                            8.012191       0.016859       1.992468                    0.998488      30.346115      85.137616       0.598348       0.410765      -1.085490       0.006947       0.004981      -0.027426       0.028727       0.052543       0.082578      -0.020831      -0.154177       0.102822      -0.149754       0.070653       0.079100             11.243521      17.399322      -3.578080      -3.684461       7.882350       0.991631       8.448892           0.000006
          152              N      12.920994       7.110618      10.933439      -0.331996      42.226066 0.60004656E+03  0.15040853E+05                                10.154940                            8.133499       0.090333       2.018645                    0.997862      30.377192      85.452033       0.591041       0.413429      -1.083819      -0.006641      -0.020526      -0.029258       0.036352      -0.073990       0.008427       0.016305       0.161258       0.215974      -0.146950       0.071543       0.075407             11.356826       9.063741       3.570098      -1.133047      17.201421      -2.633812       7.805316          -0.000005
          153              N      11.675776      10.131710      10.965811      -0.321942      42.138082 0.59590393E+03  0.14895616E+05                                10.076493                            8.063430       0.111049       2.021143                    0.998825      30.333946      84.922142       0.598865       0.409161      -1.087768      -0.023202       0.008526      -0.023090       0.033825       0.053777       0.042515      -0.009024      -0.184811       0.207181      -0.150042       0.071512       0.078530             11.224509      17.711596      -2.927894      -3.065128       8.407192       0.807217       7.554740          -0.000001
          154              N       0.253379       1.866691       9.842299      -0.297202      40.142904 0.57798445E+03  0.14353389E+05                                 9.776925                            7.965517       0.004620       1.991762                    0.997398      29.930102      83.814105       0.599135       0.411664      -1.084934       0.007889       0.004069      -0.039242       0.040233       0.054609       0.032423      -0.045157       0.011575       0.051864      -0.091654       0.040368       0.051286             10.585188      10.128285      -4.004277      -3.925263      10.769954       3.560278      10.857324           0.000014
          155              N       0.994548       9.628194      12.404615      -0.335503      38.879630 0.60930162E+03  0.15343205E+05                                 9.590443                            8.198218       0.028862       1.991185                    0.998403      30.738997      86.887003       0.588010       0.413655      -1.082837       0.001904      -0.002309       0.016345       0.016616      -0.008879      -0.055128      -0.018767      -0.004920      -0.388160      -0.146071       0.067629       0.078443             10.068069       7.653242       0.457518       2.573232       7.863283       1.005234      14.687683          -0.000015
          156              N      12.851890       8.708494       8.166551      -0.309213      45.488495 0.57491130E+03  0.14261934E+05                                10.681136                            7.954714       0.036614       2.002094                    0.997139      30.003615      84.050035       0.598203       0.412743      -1.083929      -0.001512       0.002783      -0.013733       0.014094      -0.020789      -0.056437      -0.074947       0.009955      -0.295042      -0.148321       0.070431       0.077890             12.708476       8.014607       1.344865       4.076880       8.440863       4.431457      21.669960           0.000029
          157              N       0.760138       9.161522      23.035005      -0.319223      42.695490 0.58484683E+03  0.14581426E+05                                10.263993                            8.052828       0.077807       2.014670                    0.996684      30.189980      84.988928       0.590830       0.415801      -1.081134      -0.006653      -0.004214      -0.033847       0.034751       0.049855       0.022819      -0.083040       0.160143       0.131405      -0.153760       0.072350       0.081410             11.546103       7.339505      -3.224268      -0.863057      18.416417       3.109503       8.882386           0.000014
          158              N       2.256025      12.136219      23.321732      -0.326709      42.312334 0.58605818E+03  0.14604953E+05                                10.126306                            8.012191       0.016858       1.992468                    0.998488      30.346117      85.137621       0.598348       0.410765      -1.085490       0.006947      -0.004981      -0.027426       0.028727      -0.052543       0.082578       0.020831      -0.154177       0.102822      -0.149754       0.070653       0.079100             11.243522      17.399323       3.578080      -3.684462       7.882350      -0.991631       8.448892           0.000006
          159              N      12.920994      13.357482      24.535289      -0.331996      42.226063 0.60004648E+03  0.15040851E+05                                10.154940                            8.133498       0.090333       2.018645                    0.997862      30.377190      85.452028       0.591041       0.413429      -1.083819      -0.006641       0.020526      -0.029258       0.036352       0.073990       0.008428      -0.016305       0.161258       0.215974      -0.146950       0.071543       0.075407             11.356826       9.063740      -3.570097      -1.133047      17.201421       2.633812       7.805316          -0.000005
          160              N      11.675776      10.336391      24.567661      -0.321942      42.138089 0.59590401E+03  0.14895619E+05                                10.076494                            8.063429       0.111049       2.021143                    0.998825      30.333945      84.922133       0.598866       0.409161      -1.087768      -0.023202      -0.008526      -0.023090       0.033825      -0.053777       0.042515       0.009024      -0.184811       0.207181      -0.150042       0.071512       0.078530             11.224510      17.711595       2.927900      -3.065129       8.407194      -0.807218       7.554741          -0.000001
          161              N       0.253379       4.956009      23.444149      -0.297202      40.142909 0.57798454E+03  0.14353392E+05                                 9.776925                            7.965517       0.004620       1.991762                    0.997398      29.930105      83.814113       0.599135       0.411664      -1.084934       0.007889      -0.004069      -0.039242       0.040233      -0.054609       0.032423       0.045157       0.011575       0.051864      -0.091654       0.040368       0.051286             10.585188      10.128286       4.004277      -3.925263      10.769955      -3.560278      10.857324           0.000014
          162              N       0.994548      10.839906      26.006465      -0.335504      38.879630 0.60930162E+03  0.15343205E+05                                 9.590443                            8.198219       0.028862       1.991185                    0.998403      30.738997      86.887002       0.588010       0.413655      -1.082837       0.001904       0.002309       0.016345       0.016616       0.008879      -0.055128       0.018767      -0.004920      -0.388160      -0.146071       0.067629       0.078443             10.068069       7.653242      -0.457518       2.573232       7.863283      -1.005234      14.687683          -0.000015
          163              N      12.851890      11.759606      21.768401      -0.309213      45.488501 0.57491137E+03  0.14261937E+05                                10.681138                            7.954715       0.036613       2.002094                    0.997139      30.003616      84.050043       0.598203       0.412743      -1.083929      -0.001512      -0.002783      -0.013733       0.014094       0.020789      -0.056436       0.074947       0.009955      -0.295042      -0.148321       0.070432       0.077890             12.708479       8.014608      -1.344865       4.076880       8.440864      -4.431458      21.669964           0.000029
          164              N       7.534988      11.306578       4.168695      -0.319223      42.695486 0.58484676E+03  0.14581424E+05                                10.263992                            8.052827       0.077808       2.014670                    0.996684      30.189979      84.988920       0.590830       0.415801      -1.081134      -0.006653       0.004214       0.033847       0.034751      -0.049855      -0.022819      -0.083040       0.160143       0.131405      -0.153760       0.072350       0.081410             11.546101       7.339505       3.224268       0.863057      18.416414       3.109502       8.882385           0.000014
          165              N       9.030875       8.331881       3.881968      -0.326709      42.312337 0.58605825E+03  0.14604955E+05                                10.126306                            8.012192       0.016858       1.992468                    0.998488      30.346119      85.137629       0.598348       0.410765      -1.085490       0.006947       0.004981       0.027426       0.028727       0.052543      -0.082578       0.020831      -0.154177       0.102822      -0.149754       0.070653       0.079100             11.243522      17.399324      -3.578080       3.684461       7.882351      -0.991631       8.448892           0.000006
          166              N       6.146144       7.110618       2.668411      -0.331996      42.226065 0.60004654E+03  0.15040853E+05                                10.154939                            8.133498       0.090333       2.018645                    0.997862      30.377192      85.452030       0.591041       0.413429      -1.083819      -0.006641      -0.020526       0.029258       0.036352      -0.073990      -0.008427      -0.016305       0.161258       0.215974      -0.146950       0.071543       0.075407             11.356825       9.063740       3.570098       1.133047      17.201420       2.633812       7.805315          -0.000005
          167              N       4.900926      10.131710       2.636039      -0.321942      42.138074 0.59590380E+03  0.14895612E+05                                10.076491                            8.063428       0.111049       2.021144                    0.998825      30.333944      84.922128       0.598866       0.409161      -1.087768      -0.023202       0.008526       0.023090       0.033825       0.053777      -0.042515       0.009024      -0.184811       0.207181      -0.150042       0.071512       0.078530             11.224507      17.711592      -2.927894       3.065127       8.407190      -0.807217       7.554739          -0.000001
          168              N       7.028229       1.866691       3.759551      -0.297202      40.142909 0.57798455E+03  0.14353392E+05                                 9.776925                            7.965517       0.004620       1.991762                    0.997398      29.930105      83.814113       0.599135       0.411664      -1.084934       0.007889       0.004069       0.039242       0.040233       0.054609      -0.032423       0.045157       0.011575       0.051864      -0.091654       0.040368       0.051286             10.585188      10.128286      -4.004277       3.925263      10.769954      -3.560278      10.857325           0.000014
          169              N       7.769398       9.628194       1.197235      -0.335503      38.879626 0.60930155E+03  0.15343203E+05                                 9.590442                            8.198218       0.028862       1.991185                    0.998403      30.738995      86.886995       0.588010       0.413655      -1.082837       0.001904      -0.002309      -0.016345       0.016616      -0.008879       0.055128       0.018767      -0.004920      -0.388160      -0.146071       0.067629       0.078443             10.068069       7.653241       0.457518      -2.573232       7.863283      -1.005234      14.687682          -0.000015
          170              N       6.077040       8.708494       5.435299      -0.309213      45.488502 0.57491139E+03  0.14261937E+05                                10.681139                            7.954715       0.036614       2.002094                    0.997139      30.003616      84.050046       0.598203       0.412743      -1.083929      -0.001512       0.002783       0.013733       0.014094      -0.020789       0.056436       0.074947       0.009955      -0.295042      -0.148321       0.070431       0.077890             12.708479       8.014608       1.344865      -4.076881       8.440864      -4.431459      21.669965           0.000029
          171              N       6.014712       4.483878       9.433155      -0.319223      42.695481 0.58484668E+03  0.14581421E+05                                10.263992                            8.052827       0.077808       2.014670                    0.996684      30.189976      84.988915       0.590830       0.415801      -1.081134       0.006653       0.004214      -0.033847       0.034751       0.049855      -0.022819       0.083040       0.160143       0.131405      -0.153760       0.072350       0.081410             11.546101       7.339504      -3.224268       0.863057      18.416415      -3.109502       8.882385           0.000014
          172              N       4.518825       1.509181       9.719882      -0.326709      42.312335 0.58605818E+03  0.14604953E+05                                10.126306                            8.012191       0.016859       1.992468                    0.998488      30.346118      85.137624       0.598348       0.410765      -1.085490      -0.006947       0.004981      -0.027426       0.028727      -0.052543      -0.082578      -0.020831      -0.154177       0.102822      -0.149754       0.070653       0.079100             11.243522      17.399324       3.578080       3.684462       7.882350       0.991632       8.448892           0.000006
          173              N       7.403556       0.287918      10.933439      -0.331996      42.226064 0.60004650E+03  0.15040852E+05                                10.154939                            8.133498       0.090333       2.018645                    0.997862      30.377191      85.452028       0.591041       0.413429      -1.083819       0.006641      -0.020526      -0.029258       0.036352       0.073990      -0.008427       0.016305       0.161258       0.215974      -0.146950       0.071543       0.075407             11.356825       9.063740      -3.570097       1.133047      17.201420      -2.633812       7.805315          -0.000005
          174              N       8.648774       3.309009      10.965811      -0.321942      42.138095 0.59590411E+03  0.14895622E+05                                10.076495                            8.063430       0.111049       2.021143                    0.998825      30.333947      84.922143       0.598865       0.409161      -1.087768       0.023202       0.008526      -0.023090       0.033825      -0.053777      -0.042515      -0.009024      -0.184811       0.207181      -0.150042       0.071512       0.078530             11.224512      17.711598       2.927900       3.065129       8.407196       0.807218       7.554742          -0.000002
          175              N       6.521471       8.689391       9.842299      -0.297202      40.142915 0.57798464E+03  0.14353395E+05                                 9.776927                            7.965518       0.004620       1.991762                    0.997398      29.930107      83.814123       0.599135       0.411664      -1.084934      -0.007889       0.004069      -0.039242       0.040233      -0.054609      -0.032423      -0.045157       0.011575       0.051864      -0.091654       0.040368       0.051286             10.585190      10.128287       4.004277       3.925264      10.769956       3.560279      10.857326           0.000014
          176              N       5.780302       2.805494      12.404615      -0.335503      38.879626 0.60930156E+03  0.15343203E+05                                 9.590442                            8.198218       0.028862       1.991185                    0.998403      30.738995      86.886997       0.588010       0.413655      -1.082837      -0.001904      -0.002309       0.016345       0.016616       0.008879       0.055128      -0.018767      -0.004920      -0.388160      -0.146071       0.067629       0.078443             10.068069       7.653242      -0.457518      -2.573232       7.863283       1.005234      14.687682          -0.000015
          177              N       7.472660       1.885794       8.166551      -0.309213      45.488499 0.57491134E+03  0.14261936E+05                                10.681138                            7.954715       0.036614       2.002094                    0.997139      30.003615      84.050040       0.598203       0.412743      -1.083929       0.001512       0.002783      -0.013733       0.014094       0.020789       0.056437      -0.074947       0.009955      -0.295042      -0.148321       0.070432       0.077890             12.708478       8.014607      -1.344865      -4.076880       8.440864       4.431458      21.669963           0.000029
          178              N      12.789562       2.338822      17.770545      -0.319223      42.695488 0.58484681E+03  0.14581425E+05                                10.263993                            8.052828       0.077807       2.014670                    0.996684      30.189980      84.988926       0.590830       0.415801      -1.081134       0.006652      -0.004214       0.033847       0.034751      -0.049855       0.022818       0.083040       0.160143       0.131405      -0.153760       0.072350       0.081410             11.546102       7.339505       3.224268      -0.863057      18.416416      -3.109503       8.882386           0.000014
          179              N      11.293675       5.313519      17.483818      -0.326709      42.312338 0.58605824E+03  0.14604955E+05                                10.126306                            8.012192       0.016859       1.992468                    0.998488      30.346119      85.137629       0.598348       0.410765      -1.085490      -0.006947      -0.004981       0.027426       0.028727       0.052543       0.082578      -0.020831      -0.154177       0.102822      -0.149754       0.070653       0.079100             11.243523      17.399325      -3.578080      -3.684462       7.882351       0.991632       8.448893           0.000006
          180              N       0.628706       6.534782      16.270261      -0.331996      42.226059 0.60004641E+03  0.15040849E+05                                10.154938                            8.133497       0.090334       2.018645                    0.997862      30.377189      85.452019       0.591041       0.413429      -1.083819       0.006641       0.020526       0.029258       0.036352      -0.073990       0.008428       0.016305       0.161258       0.215974      -0.146950       0.071543       0.075407             11.356824       9.063739       3.570097      -1.133047      17.201419      -2.633811       7.805314          -0.000005
          181              N       1.873924       3.513691      16.237889      -0.321942      42.138093 0.59590407E+03  0.14895621E+05                                10.076495                            8.063430       0.111049       2.021143                    0.998825      30.333946      84.922139       0.598865       0.409161      -1.087768       0.023202      -0.008526       0.023089       0.033825       0.053777       0.042515      -0.009024      -0.184811       0.207181      -0.150042       0.071512       0.078530             11.224511      17.711597      -2.927900      -3.065129       8.407195       0.807218       7.554741          -0.000001
          182              N      13.296321      11.778709      17.361401      -0.297202      40.142906 0.57798450E+03  0.14353391E+05                                 9.776925                            7.965517       0.004620       1.991762                    0.997398      29.930104      83.814109       0.599135       0.411664      -1.084934      -0.007889      -0.004069       0.039242       0.040233       0.054609       0.032423      -0.045157       0.011575       0.051864      -0.091654       0.040368       0.051286             10.585188      10.128285      -4.004277      -3.925263      10.769954       3.560278      10.857324           0.000014
          183              N      12.555152       4.017206      14.799085      -0.335503      38.879626 0.60930156E+03  0.15343203E+05                                 9.590442                            8.198218       0.028862       1.991185                    0.998403      30.738995      86.886997       0.588010       0.413655      -1.082837      -0.001904       0.002309      -0.016345       0.016616      -0.008879      -0.055128      -0.018767      -0.004920      -0.388160      -0.146071       0.067629       0.078443             10.068069       7.653242       0.457518       2.573232       7.863283       1.005234      14.687682          -0.000015
          184              N       0.697810       4.936906      19.037149      -0.309213      45.488498 0.57491135E+03  0.14261936E+05                                10.681137                            7.954714       0.036614       2.002094                    0.997139      30.003616      84.050039       0.598203       0.412743      -1.083929       0.001512      -0.002783       0.013733       0.014094      -0.020788      -0.056436      -0.074947       0.009955      -0.295042      -0.148321       0.070431       0.077890             12.708477       8.014607       1.344865       4.076880       8.440863       4.431458      21.669962           0.000029
          185              N      10.186664       6.012163       0.476065       0.233207      21.473388 0.25866613E+03  0.52105488E+04                                 6.420378                            5.120795       0.264899       2.232954                    0.998737      19.944566      48.958280       0.799826       0.380160      -1.115957      -0.051982      -0.012038       0.005207       0.053611       0.030339      -0.004725      -0.022428       0.127205       0.025446      -0.079668       0.011818       0.067849              7.319977      11.194872       1.367201       0.033895       3.962917      -0.794034       6.802142          -0.000007
          186              N       3.363036       7.633237      26.727635       0.233207      21.473388 0.25866613E+03  0.52105488E+04                                 6.420378                            5.120795       0.264899       2.232954                    0.998737      19.944566      48.958279       0.799826       0.380160      -1.115957       0.051982       0.012038      -0.005207       0.053611       0.030339      -0.004725      -0.022428       0.127205       0.025446      -0.079668       0.011818       0.067849              7.319977      11.194872       1.367200       0.033895       3.962917      -0.794034       6.802142          -0.000007
          187              N       3.411814       0.810537      26.727635       0.233207      21.473386 0.25866611E+03  0.52105483E+04                                 6.420378                            5.120795       0.264899       2.232954                    0.998737      19.944565      48.958278       0.799826       0.380160      -1.115957      -0.051982       0.012038      -0.005207       0.053611      -0.030339       0.004725      -0.022428       0.127205       0.025446      -0.079667       0.011818       0.067849              7.319977      11.194872      -1.367201      -0.033895       3.962917      -0.794034       6.802142          -0.000007
          188              N      10.137886      12.834863       0.476065       0.233207      21.473387 0.25866613E+03  0.52105487E+04                                 6.420378                            5.120795       0.264899       2.232954                    0.998737      19.944566      48.958279       0.799826       0.380160      -1.115957       0.051982      -0.012038       0.005207       0.053611      -0.030339       0.004725      -0.022428       0.127205       0.025446      -0.079668       0.011818       0.067849              7.319977      11.194872      -1.367200      -0.033895       3.962917      -0.794034       6.802142          -0.000007
          189              N      10.137886       7.633237      14.077915       0.233207      21.473388 0.25866613E+03  0.52105489E+04                                 6.420378                            5.120795       0.264899       2.232954                    0.998737      19.944566      48.958280       0.799826       0.380160      -1.115957       0.051982       0.012038       0.005207       0.053611       0.030339       0.004725       0.022428       0.127205       0.025446      -0.079668       0.011818       0.067849              7.319977      11.194872       1.367201      -0.033895       3.962917       0.794034       6.802142          -0.000007
          190              N       3.411814       6.012163      13.125785       0.233207      21.473388 0.25866613E+03  0.52105488E+04                                 6.420378                            5.120795       0.264899       2.232954                    0.998737      19.944566      48.958280       0.799826       0.380160      -1.115957      -0.051982      -0.012038      -0.005207       0.053611       0.030339       0.004725       0.022428       0.127205       0.025446      -0.079668       0.011818       0.067849              7.319977      11.194872       1.367200      -0.033895       3.962917       0.794034       6.802142          -0.000007
          191              N       3.363036      12.834863      13.125785       0.233207      21.473388 0.25866613E+03  0.52105489E+04                                 6.420378                            5.120795       0.264899       2.232954                    0.998737      19.944566      48.958280       0.799826       0.380160      -1.115957       0.051982      -0.012038      -0.005207       0.053611      -0.030339      -0.004725       0.022428       0.127205       0.025446      -0.079668       0.011818       0.067849              7.319977      11.194872      -1.367200       0.033895       3.962917       0.794034       6.802142          -0.000007
          192              N      10.186664       0.810537      14.077915       0.233207      21.473388 0.25866613E+03  0.52105490E+04                                 6.420379                            5.120796       0.264899       2.232954                    0.998737      19.944566      48.958282       0.799826       0.380160      -1.115957      -0.051982       0.012038       0.005207       0.053611      -0.030339      -0.004725       0.022428       0.127205       0.025446      -0.079668       0.011818       0.067849              7.319978      11.194873      -1.367201       0.033895       3.962918       0.794034       6.802142          -0.000007
          193              H      10.753042       5.649196       2.309594       0.122156       1.122977 0.83682930E+01  0.83480004E+02                                 1.822846                            1.721935      -1.084917       2.377670                    0.997130       3.539495      10.145337       0.462096       1.328703      -0.698964      -0.009968      -0.017423       0.045021       0.049293       0.006208      -0.007082      -0.011206       0.012858       0.018079      -0.015628      -0.002169       0.017797              1.853068       1.736487       0.107276      -0.253141       1.531337      -0.264681       2.291381          -0.000003
          194              H      12.937254       6.201834       2.034837       0.136771       0.885172 0.63075789E+01  0.59641737E+02                                 1.647385                            1.564590      -1.326236       2.269109                    0.993914       3.689468      10.887996       0.445091       1.455358      -0.671636       0.025747      -0.003930       0.026619       0.037241      -0.000162       0.007818      -0.001270       0.019184       0.002404      -0.010180      -0.003715       0.013895              1.680750       1.851892       0.050185       0.309339       1.360877      -0.065661       1.829481          -0.000003
          195              H      12.200150       6.955060      25.421858       0.147717       0.949115 0.68546365E+01  0.65213605E+02                                 1.650346                            1.576392      -0.914509       2.477565                    0.998807       3.298738       9.308431       0.473562       1.359488      -0.693261       0.010188       0.013098      -0.038529       0.041951       0.006268       0.002188      -0.007089       0.013769       0.041918      -0.018011       0.002306       0.015704              1.668966       1.688748       0.124536      -0.253731       1.421338      -0.198059       1.896812          -0.000004
          196              H      10.034908       6.391505      25.756463       0.122333       1.075645 0.77879033E+01  0.76724599E+02                                 1.801976                            1.682359      -1.142272       2.348355                    0.996366       3.623960      10.508549       0.456188       1.362850      -0.690760      -0.020216       0.000742      -0.045248       0.049565       0.006692      -0.001861      -0.003018       0.018751       0.057762      -0.021278       0.001489       0.019789              1.858598       2.170612       0.010968       0.542284       1.442124      -0.035561       1.963057          -0.000005
          197              H       8.289706       6.401057       1.050063       0.178691       0.819567 0.58039670E+01  0.53497752E+02                                 1.554604                            1.489667      -1.068167       2.408877                    0.997371       3.337484       9.576194       0.463459       1.433787      -0.677326      -0.015532       0.016826       0.008556       0.024445      -0.000949       0.000947       0.004396      -0.004195      -0.019832      -0.008200       0.001294       0.006905              1.593092       1.676464      -0.385260      -0.198418       1.757930       0.243661       1.344883          -0.000006
          198              H       8.368295       5.376288      27.070402       0.172326       0.866396 0.63321353E+01  0.59921877E+02                                 1.636179                            1.574068      -1.347768       2.276316                    0.993889       3.543448      10.455422       0.441106       1.467331      -0.670376      -0.015968      -0.008127      -0.017957       0.025367       0.004124      -0.000292       0.003128       0.011972       0.010118      -0.009681       0.003863       0.005818              1.662048       1.680664       0.165880       0.333585       1.430495       0.217408       1.874986          -0.000006
          199              H       8.716522       4.917802       1.324820       0.175404       0.883438 0.64359356E+01  0.59751269E+02                                 1.534317                            1.493551      -0.761044       2.554712                    0.999959       3.032812       8.217384       0.507587       1.299750      -0.707214      -0.006421      -0.018478       0.015112       0.024719      -0.000736       0.002795      -0.008752       0.000194      -0.005379      -0.009605       0.000537       0.009068              1.544394       1.397456       0.096066      -0.049726       1.729484      -0.356754       1.506242          -0.000006
          200              H       2.796658       7.996204      24.894106       0.122156       1.122977 0.83682930E+01  0.83480004E+02                                 1.822846                            1.721935      -1.084917       2.377670                    0.997130       3.539495      10.145337       0.462096       1.328703      -0.698964       0.009968       0.017423      -0.045021       0.049293       0.006208      -0.007082      -0.011206       0.012858       0.018079      -0.015628      -0.002169       0.017797              1.853068       1.736487       0.107276      -0.253141       1.531337      -0.264681       2.291381          -0.000003
          201              H       0.612446       7.443566      25.168863       0.136771       0.885172 0.63075788E+01  0.59641737E+02                                 1.647385                            1.564590      -1.326236       2.269109                    0.993914       3.689468      10.887996       0.445091       1.455358      -0.671636      -0.025747       0.003930      -0.026619       0.037241      -0.000162       0.007818      -0.001270       0.019184       0.002404      -0.010180      -0.003715       0.013895              1.680750       1.851892       0.050185       0.309339       1.360877      -0.065661       1.829481          -0.000003
          202              H       1.349550       6.690340       1.781842       0.147717       0.949115 0.68546361E+01  0.65213596E+02                                 1.650345                            1.576392      -0.914509       2.477565                    0.998807       3.298738       9.308429       0.473562       1.359488      -0.693261      -0.010188      -0.013098       0.038529       0.041951       0.006268       0.002188      -0.007089       0.013769       0.041918      -0.018011       0.002306       0.015704              1.668966       1.688747       0.124536      -0.253731       1.421337      -0.198059       1.896812          -0.000004
          203              H       3.514792       7.253895       1.447237       0.122333       1.075645 0.77879039E+01  0.76724604E+02                                 1.801976                            1.682359      -1.142272       2.348355                    0.996366       3.623960      10.508548       0.456188       1.362849      -0.690760       0.020216      -0.000742       0.045248       0.049565       0.006692      -0.001861      -0.003018       0.018751       0.057762      -0.021278       0.001489       0.019789              1.858598       2.170612       0.010968       0.542284       1.442124      -0.035561       1.963056          -0.000005
          204              H       5.259994       7.244343      26.153637       0.178691       0.819567 0.58039670E+01  0.53497752E+02                                 1.554604                            1.489667      -1.068167       2.408877                    0.997371       3.337484       9.576194       0.463459       1.433787      -0.677326       0.015532      -0.016826      -0.008556       0.024445      -0.000949       0.000947       0.004396      -0.004195      -0.019832      -0.008200       0.001294       0.006905              1.593092       1.676464      -0.385260      -0.198418       1.757930       0.243661       1.344883          -0.000006
          205              H       5.181405       8.269112       0.133298       0.172326       0.866396 0.63321357E+01  0.59921879E+02                                 1.636178                            1.574068      -1.347768       2.276316                    0.993889       3.543448      10.455420       0.441106       1.467330      -0.670376       0.015968       0.008127       0.017957       0.025367       0.004124      -0.000292       0.003128       0.011972       0.010118      -0.009681       0.003863       0.005818              1.662048       1.680664       0.165880       0.333585       1.430495       0.217408       1.874986          -0.000006
          206              H       4.833178       8.727598      25.878880       0.175404       0.883437 0.64359318E+01  0.59751226E+02                                 1.534316                            1.493551      -0.761044       2.554712                    0.999959       3.032811       8.217381       0.507587       1.299751      -0.707214       0.006421       0.018478      -0.015112       0.024719      -0.000737       0.002795      -0.008752       0.000194      -0.005379      -0.009605       0.000537       0.009068              1.544394       1.397456       0.096066      -0.049726       1.729483      -0.356754       1.506242          -0.000006
          207              H       3.978192       1.173504      24.894106       0.122156       1.122977 0.83682936E+01  0.83480016E+02                                 1.822847                            1.721935      -1.084917       2.377670                    0.997130       3.539495      10.145339       0.462096       1.328703      -0.698964      -0.009968       0.017423      -0.045021       0.049293      -0.006208       0.007082      -0.011206       0.012858       0.018079      -0.015628      -0.002169       0.017797              1.853069       1.736488      -0.107276       0.253142       1.531337      -0.264682       2.291382          -0.000003
          208              H       6.162404       0.620866      25.168863       0.136771       0.885173 0.63075840E+01  0.59641795E+02                                 1.647386                            1.564590      -1.326235       2.269109                    0.993914       3.689469      10.887998       0.445091       1.455357      -0.671636       0.025747       0.003930      -0.026619       0.037241       0.000162      -0.007818      -0.001270       0.019184       0.002404      -0.010180      -0.003715       0.013895              1.680750       1.851892      -0.050185      -0.309339       1.360877      -0.065661       1.829481          -0.000003
          209              H       5.425300      13.513040       1.781842       0.147716       0.949115 0.68546359E+01  0.65213598E+02                                 1.650346                            1.576392      -0.914509       2.477565                    0.998807       3.298738       9.308431       0.473562       1.359489      -0.693261       0.010188      -0.013098       0.038529       0.041951      -0.006268      -0.002188      -0.007089       0.013769       0.041918      -0.018011       0.002306       0.015704              1.668966       1.688748      -0.124536       0.253731       1.421338      -0.198059       1.896813          -0.000004
          210              H       3.260058       0.431195       1.447237       0.122333       1.075645 0.77879039E+01  0.76724604E+02                                 1.801976                            1.682359      -1.142272       2.348355                    0.996366       3.623960      10.508548       0.456188       1.362849      -0.690760      -0.020216      -0.000742       0.045248       0.049565      -0.006692       0.001861      -0.003018       0.018751       0.057762      -0.021278       0.001489       0.019789              1.858598       2.170612      -0.010968      -0.542284       1.442124      -0.035561       1.963056          -0.000005
          211              H       1.514856       0.421643      26.153637       0.178691       0.819567 0.58039670E+01  0.53497752E+02                                 1.554604                            1.489667      -1.068167       2.408877                    0.997371       3.337484       9.576194       0.463459       1.433787      -0.677326      -0.015532      -0.016826      -0.008556       0.024445       0.000949      -0.000947       0.004396      -0.004195      -0.019832      -0.008200       0.001294       0.006905              1.593092       1.676464       0.385260       0.198418       1.757930       0.243661       1.344883          -0.000006
          212              H       1.593445       1.446412       0.133298       0.172326       0.866396 0.63321357E+01  0.59921879E+02                                 1.636178                            1.574068      -1.347768       2.276316                    0.993889       3.543448      10.455420       0.441106       1.467330      -0.670376      -0.015968       0.008127       0.017957       0.025367      -0.004124       0.000292       0.003128       0.011972       0.010118      -0.009681       0.003863       0.005818              1.662048       1.680664      -0.165880      -0.333585       1.430495       0.217408       1.874986          -0.000006
          213              H       1.941672       1.904898      25.878880       0.175404       0.883438 0.64359354E+01  0.59751269E+02                                 1.534317                            1.493552      -0.761044       2.554712                    0.999959       3.032812       8.217385       0.507587       1.299751      -0.707214      -0.006421       0.018478      -0.015112       0.024719       0.000737      -0.002795      -0.008752       0.000194      -0.005379      -0.009605       0.000537       0.009068              1.544394       1.397457      -0.096066       0.049726       1.729484      -0.356754       1.506242          -0.000006
          214              H       9.571508      12.471896       2.309594       0.122156       1.122977 0.83682930E+01  0.83480004E+02                                 1.822846                            1.721935      -1.084917       2.377670                    0.997130       3.539495      10.145337       0.462096       1.328703      -0.698964       0.009968      -0.017423       0.045021       0.049293      -0.006208       0.007082      -0.011206       0.012858       0.018079      -0.015628      -0.002169       0.017797              1.853068       1.736487      -0.107276       0.253141       1.531337      -0.264681       2.291381          -0.000003
          215              H       7.387296      13.024534       2.034837       0.136771       0.885173 0.63075797E+01  0.59641746E+02                                 1.647385                            1.564590      -1.326235       2.269109                    0.993914       3.689468      10.887995       0.445091       1.455357      -0.671636      -0.025747      -0.003930       0.026619       0.037241       0.000162      -0.007818      -0.001270       0.019184       0.002404      -0.010180      -0.003715       0.013895              1.680750       1.851892      -0.050185      -0.309339       1.360877      -0.065661       1.829481          -0.000003
          216              H       8.124400       0.132360      25.421858       0.147717       0.949115 0.68546361E+01  0.65213596E+02                                 1.650345                            1.576392      -0.914509       2.477565                    0.998807       3.298738       9.308429       0.473562       1.359488      -0.693261      -0.010188       0.013098      -0.038529       0.041951      -0.006268      -0.002188      -0.007089       0.013769       0.041918      -0.018011       0.002306       0.015704              1.668966       1.688747      -0.124536       0.253731       1.421337      -0.198059       1.896812          -0.000004
          217              H      10.289642      13.214205      25.756463       0.122333       1.075645 0.77879032E+01  0.76724593E+02                                 1.801976                            1.682358      -1.142272       2.348355                    0.996366       3.623960      10.508547       0.456188       1.362849      -0.690760       0.020216       0.000742      -0.045248       0.049565      -0.006692       0.001861      -0.003018       0.018751       0.057762      -0.021278       0.001489       0.019789              1.858597       2.170611      -0.010968      -0.542284       1.442124      -0.035561       1.963056          -0.000005
          218              H      12.034844      13.223757       1.050063       0.178691       0.819567 0.58039670E+01  0.53497752E+02                                 1.554604                            1.489667      -1.068167       2.408877                    0.997371       3.337484       9.576194       0.463459       1.433787      -0.677326       0.015532       0.016826       0.008556       0.024445       0.000949      -0.000947       0.004396      -0.004195      -0.019832      -0.008200       0.001294       0.006905              1.593092       1.676464       0.385260       0.198418       1.757930       0.243661       1.344883          -0.000006
          219              H      11.956255      12.198988      27.070402       0.172326       0.866397 0.63321361E+01  0.59921885E+02                                 1.636179                            1.574068      -1.347768       2.276316                    0.993889       3.543448      10.455421       0.441106       1.467331      -0.670376       0.015968      -0.008127      -0.017957       0.025367      -0.004124       0.000292       0.003128       0.011972       0.010118      -0.009681       0.003863       0.005818              1.662048       1.680664      -0.165880      -0.333585       1.430495       0.217408       1.874986          -0.000006
          220              H      11.608028      11.740502       1.324820       0.175404       0.883437 0.64359345E+01  0.59751256E+02                                 1.534316                            1.493551      -0.761044       2.554712                    0.999959       3.032812       8.217383       0.507587       1.299750      -0.707214       0.006421      -0.018478       0.015112       0.024719       0.000736      -0.002795      -0.008752       0.000194      -0.005379      -0.009605       0.000537       0.009068              1.544394       1.397456      -0.096066       0.049726       1.729483      -0.356754       1.506242          -0.000006
          221              H       9.571508       7.996204      15.911444       0.122156       1.122977 0.83682930E+01  0.83480004E+02                                 1.822846                            1.721935      -1.084917       2.377670                    0.997130       3.539495      10.145337       0.462096       1.328703      -0.698964       0.009968       0.017423       0.045021       0.049293       0.006208       0.007082       0.011206       0.012858       0.018079      -0.015628      -0.002169       0.017797              1.853068       1.736487       0.107276       0.253141       1.531337       0.264681       2.291381          -0.000003
          222              H       7.387296       7.443566      15.636687       0.136771       0.885173 0.63075840E+01  0.59641795E+02                                 1.647386                            1.564590      -1.326236       2.269109                    0.993914       3.689469      10.887998       0.445091       1.455357      -0.671636      -0.025747       0.003930       0.026619       0.037241      -0.000162      -0.007818       0.001270       0.019184       0.002404      -0.010180      -0.003715       0.013895              1.680750       1.851892       0.050185      -0.309339       1.360877       0.065661       1.829481          -0.000003
          223              H       8.124400       6.690340      11.820008       0.147717       0.949115 0.68546352E+01  0.65213590E+02                                 1.650345                            1.576392      -0.914509       2.477565                    0.998807       3.298738       9.308431       0.473562       1.359488      -0.693261      -0.010188      -0.013098      -0.038529       0.041951       0.006268      -0.002188       0.007089       0.013769       0.041918      -0.018011       0.002306       0.015704              1.668966       1.688748       0.124536       0.253731       1.421338       0.198059       1.896812          -0.000004
          224              H      10.289642       7.253895      12.154613       0.122333       1.075646 0.77879082E+01  0.76724656E+02                                 1.801976                            1.682359      -1.142272       2.348354                    0.996366       3.623961      10.508551       0.456188       1.362849      -0.690760       0.020216      -0.000742      -0.045248       0.049565       0.006692       0.001861       0.003018       0.018751       0.057762      -0.021278       0.001489       0.019789              1.858598       2.170612       0.010968      -0.542284       1.442125       0.035561       1.963057          -0.000005
          225              H      12.034844       7.244343      14.651913       0.178691       0.819566 0.58039626E+01  0.53497705E+02                                 1.554604                            1.489667      -1.068167       2.408877                    0.997371       3.337483       9.576193       0.463458       1.433788      -0.677326       0.015532      -0.016826       0.008556       0.024445      -0.000949      -0.000947      -0.004396      -0.004195      -0.019832      -0.008200       0.001294       0.006905              1.593092       1.676464      -0.385260       0.198418       1.757929      -0.243661       1.344883          -0.000006
          226              H      11.956255       8.269112      13.468552       0.172326       0.866396 0.63321353E+01  0.59921877E+02                                 1.636179                            1.574068      -1.347768       2.276316                    0.993889       3.543448      10.455422       0.441106       1.467331      -0.670376       0.015968       0.008127      -0.017957       0.025367       0.004124       0.000292      -0.003128       0.011972       0.010118      -0.009681       0.003863       0.005818              1.662048       1.680664       0.165880      -0.333585       1.430495      -0.217408       1.874986          -0.000006
          227              H      11.608028       8.727598      14.926670       0.175404       0.883437 0.64359345E+01  0.59751255E+02                                 1.534316                            1.493551      -0.761044       2.554712                    0.999959       3.032812       8.217383       0.507587       1.299750      -0.707214       0.006421       0.018478       0.015112       0.024719      -0.000737      -0.002795       0.008752       0.000194      -0.005379      -0.009605       0.000537       0.009068              1.544394       1.397456       0.096066       0.049726       1.729483       0.356754       1.506242          -0.000006
          228              H       3.978192       5.649196      11.292256       0.122156       1.122976 0.83682884E+01  0.83479950E+02                                 1.822846                            1.721935      -1.084917       2.377671                    0.997130       3.539494      10.145335       0.462096       1.328703      -0.698964      -0.009968      -0.017423      -0.045021       0.049293       0.006208       0.007082       0.011206       0.012858       0.018079      -0.015628      -0.002169       0.017797              1.853068       1.736487       0.107276       0.253141       1.531337       0.264681       2.291381          -0.000003
          229              H       6.162404       6.201834      11.567013       0.136771       0.885173 0.63075837E+01  0.59641790E+02                                 1.647385                            1.564590      -1.326236       2.269109                    0.993914       3.689469      10.887997       0.445091       1.455357      -0.671636       0.025747      -0.003930      -0.026619       0.037241      -0.000162      -0.007818       0.001270       0.019184       0.002404      -0.010180      -0.003715       0.013895              1.680750       1.851892       0.050185      -0.309339       1.360877       0.065661       1.829481          -0.000003
          230              H       5.425300       6.955060      15.383692       0.147717       0.949115 0.68546356E+01  0.65213593E+02                                 1.650345                            1.576392      -0.914509       2.477565                    0.998807       3.298738       9.308430       0.473562       1.359488      -0.693261       0.010188       0.013098       0.038529       0.041951       0.006268      -0.002188       0.007089       0.013769       0.041918      -0.018011       0.002306       0.015704              1.668966       1.688748       0.124536       0.253731       1.421338       0.198059       1.896812          -0.000004
          231              H       3.260058       6.391505      15.049087       0.122333       1.075645 0.77879033E+01  0.76724599E+02                                 1.801976                            1.682359      -1.142272       2.348355                    0.996366       3.623960      10.508549       0.456188       1.362850      -0.690760      -0.020216       0.000742       0.045248       0.049565       0.006692       0.001861       0.003018       0.018751       0.057762      -0.021278       0.001489       0.019789              1.858598       2.170612       0.010968      -0.542284       1.442124       0.035561       1.963057          -0.000005
          232              H       1.514856       6.401057      12.551787       0.178691       0.819567 0.58039670E+01  0.53497751E+02                                 1.554604                            1.489667      -1.068167       2.408877                    0.997371       3.337484       9.576194       0.463459       1.433787      -0.677326      -0.015532       0.016826      -0.008556       0.024445      -0.000949      -0.000947      -0.004396      -0.004195      -0.019832      -0.008200       0.001294       0.006905              1.593092       1.676464      -0.385260       0.198418       1.757930      -0.243662       1.344883          -0.000006
          233              H       1.593445       5.376288      13.735148       0.172326       0.866396 0.63321353E+01  0.59921877E+02                                 1.636179                            1.574068      -1.347768       2.276315                    0.993889       3.543448      10.455422       0.441106       1.467331      -0.670376      -0.015968      -0.008127       0.017957       0.025367       0.004124       0.000292      -0.003128       0.011972       0.010118      -0.009681       0.003863       0.005818              1.662048       1.680664       0.165880      -0.333585       1.430495      -0.217408       1.874986          -0.000006
          234              H       1.941672       4.917802      12.277030       0.175404       0.883437 0.64359307E+01  0.59751212E+02                                 1.534316                            1.493551      -0.761044       2.554712                    0.999959       3.032811       8.217380       0.507587       1.299750      -0.707214      -0.006421      -0.018478      -0.015112       0.024719      -0.000736      -0.002795       0.008752       0.000194      -0.005379      -0.009605       0.000537       0.009068              1.544393       1.397456       0.096066       0.049726       1.729483       0.356754       1.506241          -0.000006
          235              H       2.796658      12.471896      11.292256       0.122156       1.122977 0.83682934E+01  0.83480006E+02                                 1.822846                            1.721935      -1.084917       2.377670                    0.997130       3.539495      10.145336       0.462097       1.328703      -0.698964       0.009968      -0.017423      -0.045021       0.049293      -0.006208      -0.007082       0.011206       0.012858       0.018079      -0.015628      -0.002169       0.017797              1.853068       1.736487      -0.107276      -0.253141       1.531336       0.264681       2.291381          -0.000003
          236              H       0.612446      13.024534      11.567013       0.136771       0.885172 0.63075791E+01  0.59641742E+02                                 1.647386                            1.564590      -1.326236       2.269109                    0.993914       3.689468      10.887997       0.445091       1.455358      -0.671636      -0.025747      -0.003930      -0.026619       0.037241       0.000162       0.007818       0.001270       0.019184       0.002404      -0.010180      -0.003715       0.013895              1.680750       1.851892      -0.050185       0.309339       1.360877       0.065661       1.829481          -0.000003
          237              H       1.349550       0.132360      15.383692       0.147717       0.949115 0.68546365E+01  0.65213604E+02                                 1.650346                            1.576392      -0.914509       2.477565                    0.998807       3.298738       9.308431       0.473562       1.359488      -0.693261      -0.010188       0.013098       0.038529       0.041951      -0.006268       0.002188       0.007089       0.013769       0.041918      -0.018011       0.002306       0.015704              1.668966       1.688748      -0.124536      -0.253731       1.421338       0.198059       1.896812          -0.000004
          238              H       3.514792      13.214205      15.049087       0.122333       1.075646 0.77879075E+01  0.76724645E+02                                 1.801976                            1.682359      -1.142272       2.348355                    0.996366       3.623961      10.508550       0.456188       1.362849      -0.690760       0.020216       0.000742       0.045248       0.049565      -0.006692      -0.001861       0.003018       0.018751       0.057762      -0.021278       0.001489       0.019789              1.858598       2.170612      -0.010968       0.542284       1.442124       0.035561       1.963057          -0.000005
          239              H       5.259994      13.223757      12.551787       0.178691       0.819566 0.58039626E+01  0.53497705E+02                                 1.554604                            1.489667      -1.068167       2.408877                    0.997371       3.337483       9.576193       0.463458       1.433788      -0.677326       0.015532       0.016826      -0.008556       0.024445       0.000949       0.000947      -0.004396      -0.004195      -0.019832      -0.008200       0.001294       0.006905              1.593092       1.676464       0.385260      -0.198418       1.757929      -0.243661       1.344883          -0.000006
          240              H       5.181405      12.198988      13.735148       0.172326       0.866397 0.63321400E+01  0.59921928E+02                                 1.636179                            1.574068      -1.347768       2.276315                    0.993889       3.543449      10.455423       0.441106       1.467330      -0.670376       0.015968      -0.008127       0.017957       0.025367      -0.004124      -0.000292      -0.003128       0.011972       0.010118      -0.009681       0.003863       0.005818              1.662049       1.680664      -0.165880       0.333585       1.430495      -0.217408       1.874986          -0.000006
          241              H       4.833178      11.740502      12.277030       0.175404       0.883438 0.64359347E+01  0.59751256E+02                                 1.534316                            1.493551      -0.761043       2.554712                    0.999959       3.032812       8.217382       0.507588       1.299750      -0.707214       0.006421      -0.018478      -0.015112       0.024719       0.000736       0.002795       0.008752       0.000194      -0.005379      -0.009605       0.000537       0.009068              1.544393       1.397456      -0.096066      -0.049726       1.729483       0.356754       1.506242          -0.000006
          242              H      10.753042       1.173504      15.911444       0.122156       1.122977 0.83682930E+01  0.83480004E+02                                 1.822846                            1.721935      -1.084917       2.377670                    0.997130       3.539495      10.145337       0.462096       1.328703      -0.698964      -0.009968       0.017423       0.045021       0.049293      -0.006208      -0.007082       0.011206       0.012858       0.018079      -0.015628      -0.002169       0.017797              1.853068       1.736487      -0.107276      -0.253141       1.531337       0.264681       2.291381          -0.000003
          243              H      12.937254       0.620866      15.636687       0.136771       0.885173 0.63075797E+01  0.59641746E+02                                 1.647385                            1.564590      -1.326235       2.269109                    0.993914       3.689468      10.887995       0.445091       1.455357      -0.671636       0.025747       0.003930       0.026619       0.037241       0.000162       0.007818       0.001270       0.019184       0.002404      -0.010180      -0.003715       0.013895              1.680750       1.851892      -0.050185       0.309339       1.360877       0.065661       1.829481          -0.000003
          244              H      12.200150      13.513040      11.820008       0.147717       0.949115 0.68546356E+01  0.65213593E+02                                 1.650345                            1.576392      -0.914509       2.477565                    0.998807       3.298738       9.308430       0.473562       1.359488      -0.693261       0.010188      -0.013098      -0.038529       0.041951      -0.006268       0.002188       0.007089       0.013769       0.041918      -0.018011       0.002306       0.015704              1.668966       1.688748      -0.124536      -0.253731       1.421338       0.198059       1.896812          -0.000004
          245              H      10.034908       0.431195      12.154613       0.122333       1.075645 0.77879033E+01  0.76724599E+02                                 1.801976                            1.682359      -1.142272       2.348355                    0.996366       3.623960      10.508549       0.456188       1.362850      -0.690760      -0.020216      -0.000742      -0.045248       0.049565      -0.006692      -0.001861       0.003018       0.018751       0.057762      -0.021278       0.001489       0.019789              1.858598       2.170612      -0.010968       0.542284       1.442124       0.035561       1.963057          -0.000005
          246              H       8.289706       0.421643      14.651913       0.178691       0.819567 0.58039678E+01  0.53497759E+02                                 1.554604                            1.489667      -1.068167       2.408877                    0.997371       3.337484       9.576193       0.463459       1.433786      -0.677326      -0.015532      -0.016826       0.008556       0.024445       0.000949       0.000947      -0.004396      -0.004195      -0.019832      -0.008200       0.001294       0.006905              1.593092       1.676464       0.385260      -0.198418       1.757929      -0.243661       1.344883          -0.000006
          247              H       8.368295       1.446412      13.468552       0.172326       0.866397 0.63321400E+01  0.59921929E+02                                 1.636179                            1.574068      -1.347768       2.276315                    0.993889       3.543449      10.455423       0.441106       1.467330      -0.670376      -0.015968       0.008127      -0.017957       0.025367      -0.004124      -0.000292      -0.003128       0.011972       0.010118      -0.009681       0.003863       0.005818              1.662049       1.680664      -0.165880       0.333585       1.430495      -0.217408       1.874986          -0.000006
          248              H       8.716522       1.904898      14.926670       0.175404       0.883438 0.64359356E+01  0.59751270E+02                                 1.534317                            1.493551      -0.761043       2.554712                    0.999959       3.032812       8.217384       0.507587       1.299750      -0.707214      -0.006421       0.018478       0.015112       0.024719       0.000736       0.002795       0.008752       0.000194      -0.005379      -0.009605       0.000537       0.009068              1.544394       1.397456      -0.096066      -0.049726       1.729484       0.356754       1.506242          -0.000006

******************************************************
Auxiliary information for the entire system
The total spin magnetic moment of the unit cell is   0.000386
The total net atomic charge of the unit cell is   0.000012
Accuracy of reproducing the electrostatic potential in the unit cell:
  The inner radius (bohr) =    5.0000
  The outer radius (bohr) =   12.0000
  Valid grid points have density less than (e/(bohr^3)) =    0.0001
  The number of valid grid points were=       156208
  The rms potential error without charges in kcal/mol is=      4.03839
  The rms potential error with partial charges in kcal/mol is=      1.24097
  The RRMSE value at monopole order=      0.30729
  The rms potential error with partial charges and cloud penetration in kcal/mol is=      1.24308
  The RRMSE value at monopole order with cloud penetration is=      0.30781
  The rms potential error with partial charges and atomic dipoles in kcal/mol is=      0.21383
  The RRMSE value at dipole order=      0.05295
  The rms potential error with partial charges, atomic dipoles and cloud penetration in kcal/mol is=      0.19942
  The RRMSE value at dipole order with cloud penetration=      0.04938

******************************************************
The electron densities and ab initio electrostatic potential were computed in VASP using the PBE functional and
projector augmented wave method. See the main text of the journal article for a description of computational details.
The atomic charges, dipoles, and quadrupoles were computed with the DDEC6 method as described in
(a) T. A. Manz and N. Gabaldon Limas, RSC Adv. 6 (2016) 47771-47801 DOI: 10.1039/c6ra04656h
(b) N. Gabaldon Limas and T. A. Manz, RSC Adv. 8 (2018) 2678-2707 DOI: 10.1039/c7ra11829e.
For each atom in the material, the electron cloud parameters were fit to the spherically averaged atom-in-material
electron density using radial positions for which this density was between 10^-4 and 10^-2 electrons per cubic bohr.
The polarizabilities, dispersion coefficients, and quantum Drude oscillator (QDO) parameters were fit using the MCLF method.
The magnetic structure of the system was optimized in VASP from the default ferromagnetic initial guess using spin polarization.
The atomic spin moments (ASMs) were computed on this optimized magnetic structure using the DDEC6 partition as inputs
to the method of T. A. Manz and D. S. Sholl, J. Chem. Theory Comput. 7 (2011) 4146-4164 DOI: 10.1021/ct200539n.
The RMSE and RRMSE were computed using a uniform grid with Ewald summation.
