# Supplementary material for: A collection of forcefield precursors for metal–organic frameworks
Source: RSC Adv. 2019 Nov 13;9(63):36492–507. doi: 10.1039/c9ra07327b (PMC9075174; doi:10.1039/c9ra07327b)
Supplement: RA-009-C9RA07327B-s4899 [file RA-009-C9RA07327B-s4899.xyz]

  296
jmolscript: load "" {1 1 1} spacegroup "x,y,z" unitcell [{     13.665000     0.000000     0.000000 }, {      0.000000    13.794000     0.000000 }, {      0.000000     0.000000    26.990000 }]
Cd    -0.021317     2.301253     3.457149     0.904324
Cd    11.998007     7.483521     4.972907     0.516182
Cd     1.630644    10.862361     1.971350     0.366184
Cd     6.811183     4.595747    23.532851     0.904324
Cd     5.165507    13.207479    22.017092     0.516182
Cd     8.463144     9.828639    25.018650     0.366184
Cd     6.853817    11.492747    16.952149     0.904324
Cd     8.499493     6.310479    18.467907     0.516182
Cd     5.201856     2.931639    15.466350     0.366184
Cd     0.021317     9.198253    10.037851     0.904324
Cd     1.666993     0.586521     8.522092     0.516182
Cd    12.034356     3.965361    11.523650     0.366185
Cd     0.021317    11.492747    23.532851     0.904324
Cd     1.666993     6.310479    22.017092     0.516182
Cd    12.034356     2.931639    25.018650     0.366184
Cd     6.853817     9.198253     3.457149     0.904324
Cd     8.499493     0.586521     4.972907     0.516182
Cd     5.201856     3.965361     1.971350     0.366184
Cd     6.811183     2.301253    10.037851     0.904324
Cd     5.165507     7.483521     8.522092     0.516182
Cd     8.463144    10.862361    11.523650     0.366184
Cd    -0.021317     4.595747    16.952149     0.904324
Cd    11.998007    13.207479    18.467907     0.516182
Cd     1.630644     9.828639    15.466350     0.366185
C     12.671555     5.393454     4.493835    -0.059474
C     10.527516     1.118693     4.288711    -0.050302
C      1.034441    12.908425     2.599137    -0.057253
C      3.066426     3.458156     2.412906    -0.066866
C      0.308829     9.368885     2.914920    -0.037639
C     12.521239     2.833288     0.191629    -0.077048
C      1.082268     1.405609     6.558570    -0.056665
C      5.839054     1.503546    22.496165    -0.059474
C      3.695016     5.778307    22.701289    -0.050302
C      7.866940     7.782575    24.390863    -0.057253
C      9.898926     3.438844    24.577094    -0.066866
C      7.141329    11.322115    24.075080    -0.037639
C      5.688739     4.063712    26.798371    -0.077048
C      7.914768     5.491391    20.431430    -0.056665
C      7.825945     8.400546    17.988835    -0.059474
C      9.969984    12.675307    17.783711    -0.050302
C      5.798059     0.885575    16.094137    -0.057253
C      3.766074    10.335844    15.907906    -0.066866
C      6.523671     4.425115    16.409920    -0.037639
C      7.976260    10.960712    13.686629    -0.077048
C      5.750232    12.388391    20.053570    -0.056665
C      0.993445    12.290454     9.001165    -0.059474
C      3.137484     8.015693     9.206289    -0.050302
C     12.630559     6.011425    10.895863    -0.057253
C     10.598574    10.355156    11.082094    -0.066866
C     13.356171     2.471885    10.580080    -0.037639
C      1.143760     9.730288    13.303371    -0.077048
C     12.582732     8.302609     6.936430    -0.056665
C      0.993445     8.400546    22.496165    -0.059474
C      3.137484    12.675307    22.701289    -0.050302
C     12.630559     0.885575    24.390863    -0.057253
C     10.598574    10.335844    24.577094    -0.066866
C     13.356171     4.425115    24.075080    -0.037639
C      1.143760    10.960712    26.798371    -0.077048
C     12.582732    12.388391    20.431430    -0.056665
C      7.825945    12.290454     4.493835    -0.059474
C      9.969984     8.015693     4.288711    -0.050302
C      5.798059     6.011425     2.599137    -0.057253
C      3.766074    10.355156     2.412906    -0.066866
C      6.523671     2.471885     2.914920    -0.037639
C      7.976260     9.730288     0.191629    -0.077048
C      5.750232     8.302609     6.558570    -0.056665
C      5.839054     5.393454     9.001165    -0.059474
C      3.695016     1.118693     9.206289    -0.050302
C      7.866940    12.908425    10.895863    -0.057253
C      9.898926     3.458156    11.082094    -0.066866
C      7.141329     9.368885    10.580080    -0.037639
C      5.688739     2.833288    13.303371    -0.077048
C      7.914768     1.405609     6.936430    -0.056665
C     12.671555     1.503546    17.988835    -0.059474
C     10.527516     5.778307    17.783711    -0.050302
C      1.034441     7.782575    16.094137    -0.057253
C      3.066426     3.438844    15.907906    -0.066866
C      0.308829    11.322115    16.409920    -0.037639
C     12.521239     4.063712    13.686629    -0.077048
C      1.082268     5.491391    20.053570    -0.056665
C     11.232630     5.826586     1.379189     0.059385
C     12.541737     6.141089     1.211851    -0.137748
C     12.955787     6.720437     0.091766     0.130095
C     12.025200     6.993558    26.120922    -0.145976
C     10.687396     6.607326    26.204591     0.028551
C      8.790694     5.848656     0.599178    -0.368938
C      2.432370     7.967414    25.610811     0.059385
C      1.123263     7.652911    25.778149    -0.137748
C      0.709213     7.073563    26.898234     0.130096
C      1.639800     6.800442     0.869078    -0.145976
C      2.977603     7.186674     0.785409     0.028551
C      4.874306     7.945344    26.390822    -0.368937
C      8.595285     4.731342     4.680066     0.368283
C      7.871040     5.200338     5.964790    -0.491696
C      4.400130     1.070414    25.610811     0.059385
C      5.709237     0.755911    25.778149    -0.137748
C      6.123286     0.176563    26.898234     0.130095
C      5.192700    13.697442     0.869078    -0.145976
C      3.854896     0.289674     0.785409     0.028550
C      1.958195     1.048344    26.390822    -0.368937
C      9.264870    12.723586     1.379189     0.059385
C      7.955763    13.038089     1.211851    -0.137748
C      7.541713    13.617437     0.091766     0.130096
C      8.472300     0.096558    26.120922    -0.145976
C      9.810103    13.504326    26.204591     0.028551
C     11.706805    12.745656     0.599178    -0.368937
C      1.762785     2.165658    22.309934     0.368283
C      1.038540     1.696662    21.025210    -0.491696
C      9.264870     7.967414    14.874189     0.059385
C      7.955763     7.652911    14.706851    -0.137748
C      7.541713     7.073563    13.586766     0.130095
C      8.472300     6.800442    12.625922    -0.145976
C      9.810103     7.186674    12.709591     0.028550
C     11.706805     7.945344    14.094178    -0.368937
C      4.400130     5.826586    12.115811     0.059385
C      5.709237     6.141089    12.283149    -0.137748
C      6.123286     6.720437    13.403234     0.130096
C      5.192700     6.993558    14.364078    -0.145976
C      3.854896     6.607326    14.280409     0.028551
C      1.958195     5.848656    12.895822    -0.368937
C     11.902215     9.062658    18.175066     0.368283
C     12.626460     8.593662    19.459790    -0.491696
C      2.432370    12.723586    12.115811     0.059385
C      1.123263    13.038089    12.283149    -0.137748
C      0.709213    13.617437    13.403234     0.130095
C      1.639800     0.096558    14.364078    -0.145976
C      2.977603    13.504326    14.280409     0.028551
C      4.874306    12.745656    12.895822    -0.368938
C     11.232630     1.070414    14.874189     0.059385
C     12.541737     0.755911    14.706851    -0.137748
C     12.955787     0.176563    13.586766     0.130096
C     12.025200    13.697442    12.625922    -0.145976
C     10.687396     0.289674    12.709591     0.028551
C      8.790694     1.048344    14.094178    -0.368937
C      5.069715    11.628342     8.814934     0.368283
C      5.793960    12.097338     7.530210    -0.491696
C      5.069715     9.062658    22.309934     0.368283
C      5.793960     8.593662    21.025210    -0.491696
C     11.902215    11.628342     4.680066     0.368283
C     12.626460    12.097338     5.964790    -0.491696
C      1.762785     4.731342     8.814934     0.368283
C      1.038540     5.200338     7.530210    -0.491696
C      8.595285     2.165658    18.175066     0.368283
C      7.871040     1.696662    19.459790    -0.491696
N     13.059640     4.409942     4.161858    -0.311299
N     11.527794     1.420782     3.954035    -0.318369
N      0.732444     0.172425     2.763776    -0.326849
N      2.041551     3.140894     2.685505    -0.323543
N     13.358904     8.659873     3.495205    -0.302258
N     12.856032     2.684312     1.252336    -0.320828
N      0.744742     1.822187     5.570736    -0.313099
N      6.227140     2.487058    22.828142    -0.311299
N      4.695294     5.476218    23.035965    -0.318369
N      7.564944     6.724575    24.226224    -0.326849
N      8.874051     3.756106    24.304495    -0.323543
N      6.526404    12.031127    23.494795    -0.302258
N      6.023532     4.212688    25.737664    -0.320828
N      7.577242     5.074813    21.419264    -0.313099
N      7.437859     9.384058    17.656858    -0.311299
N      8.969706    12.373218    17.449035    -0.318369
N      6.100056    13.621575    16.258776    -0.326849
N      4.790949    10.653106    16.180505    -0.323543
N      7.138596     5.134127    16.990205    -0.302258
N      7.641468    11.109688    14.747336    -0.320828
N      6.087757    11.971813    19.065736    -0.313099
N      0.605359    11.306942     9.333142    -0.311299
N      2.137206     8.317782     9.540965    -0.318369
N     12.932556     7.069425    10.731224    -0.326849
N     11.623449    10.037894    10.809495    -0.323543
N      0.306096     1.762873     9.999795    -0.302258
N      0.808968     9.581312    12.242664    -0.320828
N     12.920257     8.719187     7.924264    -0.313099
N      0.605359     9.384058    22.828142    -0.311299
N      2.137206    12.373218    23.035965    -0.318369
N     12.932556    13.621575    24.226224    -0.326849
N     11.623449    10.653106    24.304495    -0.323543
N      0.306096     5.134127    23.494795    -0.302258
N      0.808968    11.109688    25.737664    -0.320828
N     12.920257    11.971813    21.419264    -0.313099
N      7.437859    11.306942     4.161858    -0.311299
N      8.969706     8.317782     3.954035    -0.318369
N      6.100056     7.069425     2.763776    -0.326849
N      4.790949    10.037894     2.685505    -0.323543
N      7.138596     1.762873     3.495205    -0.302258
N      7.641468     9.581312     1.252336    -0.320828
N      6.087757     8.719187     5.570736    -0.313099
N      6.227140     4.409942     9.333142    -0.311299
N      4.695294     1.420782     9.540965    -0.318369
N      7.564944     0.172425    10.731224    -0.326849
N      8.874051     3.140894    10.809495    -0.323543
N      6.526404     8.659873     9.999795    -0.302258
N      6.023532     2.684312    12.242664    -0.320828
N      7.577242     1.822187     7.924264    -0.313099
N     13.059640     2.487058    17.656858    -0.311299
N     11.527794     5.476218    17.449035    -0.318369
N      0.732444     6.724575    16.258776    -0.326849
N      2.041551     3.756106    16.180505    -0.323543
N     13.358904    12.031127    16.990205    -0.302258
N     12.856032     4.212688    14.747336    -0.320828
N      0.744742     5.074813    19.065736    -0.313099
N     10.311609     6.116260     0.429141     0.200525
N      3.353391     7.677740    26.560859     0.200525
N      9.278535     4.524432     3.808289    -0.443053
N      3.479109     0.780740    26.560859     0.200525
N     10.185891    13.013260     0.429141     0.200525
N      2.446035     2.372568    23.181711    -0.443053
N     10.185891     7.677740    13.924141     0.200525
N      3.479109     6.116260    13.065859     0.200525
N     11.218965     9.269568    17.303289    -0.443053
N      3.353391    13.013260    13.065859     0.200525
N     10.311609     0.780740    13.924141     0.200525
N      4.386465    11.421432     9.686711    -0.443053
N      4.386465     9.269568    23.181711    -0.443053
N     11.218965    11.421432     3.808289    -0.443053
N      2.446035     4.524432     9.686711    -0.443053
N      9.278535     2.372568    17.303289    -0.443053
H     10.955230     5.404489     2.159200     0.122626
H     13.152562     5.949352     1.886601     0.135012
H     12.297133     7.473589    25.370600     0.138334
H     10.099801     6.668020    25.486657     0.135618
H      8.599384     5.662437     1.522236     0.175636
H      8.296021     6.621120     0.318482     0.173460
H      8.536525     5.094124     0.062077     0.175136
H      2.709769     8.389511    24.830800     0.122626
H      0.512437     7.844648    25.103399     0.135012
H      1.367866     6.320411     1.619400     0.138334
H      3.565198     7.125980     1.503343     0.135618
H      5.065615     8.131563    25.467764     0.175637
H      5.368978     7.172880    26.671518     0.173460
H      5.128475     8.699876    26.927923     0.175136
H      6.921322     5.085848     5.851432     0.189225
H      8.167570     4.670648     6.704316     0.196536
H      8.063716     6.123157     6.124031     0.193790
H      4.122730     1.492511    24.830800     0.122626
H      6.320062     0.947648    25.103399     0.135012
H      5.464633    13.217411     1.619400     0.138334
H      3.267302     0.228980     1.503343     0.135618
H      1.766884     1.234563    25.467764     0.175636
H      1.463521     0.275880    26.671518     0.173460
H      1.704025     1.802876    26.927923     0.175135
H      9.542269    12.301489     2.159200     0.122626
H      7.344938    12.846352     1.886601     0.135012
H      8.200366     0.576589    25.370600     0.138334
H     10.397698    13.565020    25.486657     0.135618
H     11.898115    12.559437     1.522236     0.175636
H     12.201478    13.518120     0.318482     0.173460
H     11.960975    11.991124     0.062077     0.175136
H      0.088822     1.811152    21.138568     0.189225
H      1.335070     2.226352    20.285684     0.196536
H      1.231216     0.773843    20.865969     0.193790
H      9.542269     8.389511    15.654200     0.122626
H      7.344938     7.844648    15.381601     0.135012
H      8.200366     6.320411    11.875600     0.138334
H     10.397698     7.125980    11.991657     0.135618
H     11.898115     8.131563    15.017236     0.175636
H     12.201478     7.172880    13.813482     0.173460
H     11.960975     8.699876    13.557077     0.175136
H      4.122730     5.404489    11.335800     0.122626
H      6.320062     5.949352    11.608399     0.135012
H      5.464633     7.473589    15.114400     0.138334
H      3.267302     6.668020    14.998343     0.135618
H      1.766884     5.662437    11.972764     0.175636
H      1.463521     6.621120    13.176518     0.173460
H      1.704025     5.094124    13.432923     0.175136
H     13.576177     8.708152    19.346432     0.189225
H     12.329929     9.123352    20.199316     0.196536
H     12.433783     7.670843    19.619031     0.193790
H      2.709769    12.301489    11.335800     0.122626
H      0.512437    12.846352    11.608399     0.135012
H      1.367866     0.576589    15.114400     0.138334
H      3.565198    13.565020    14.998343     0.135618
H      5.065615    12.559437    11.972764     0.175637
H      5.368978    13.518120    13.176518     0.173460
H      5.128475    11.991124    13.432923     0.175136
H     10.955230     1.492511    15.654200     0.122626
H     13.152562     0.947648    15.381601     0.135012
H     12.297133    13.217411    11.875600     0.138334
H     10.099801     0.228980    11.991657     0.135618
H      8.599384     1.234563    15.017236     0.175636
H      8.296021     0.275880    13.813482     0.173460
H      8.536525     1.802876    13.557077     0.175135
H      6.743677    11.982848     7.643568     0.189225
H      5.497429    11.567648     6.790684     0.196536
H      5.601283    13.020157     7.370969     0.193790
H      6.743677     8.708152    21.138568     0.189225
H      5.497429     9.123352    20.285684     0.196536
H      5.601283     7.670843    20.865969     0.193790
H     13.576177    11.982848     5.851432     0.189225
H     12.329929    11.567648     6.704316     0.196536
H     12.433783    13.020157     6.124031     0.193790
H      0.088822     5.085848     7.643568     0.189225
H      1.335070     4.670648     6.790684     0.196536
H      1.231216     6.123157     7.370969     0.193790
H      6.921322     1.811152    19.346432     0.189225
H      8.167570     2.226352    20.199316     0.196536
H      8.063716     0.773843    19.619031     0.193790

The following XYZ coordinates are in angstroms. Other properties are in atomic units.
The sperically averaged electron density of each atom fit to a function of the form exp(a - br)
eigen_1, eigen_2 and eigen_3 are the three eigenvalues of traceless quadrupole moment tensor
  atom number  atomic symbol              X              Y              Z     net charge C6 coefficient C8 coefficient C10 coefficient fluctuating dipole atomic polarizability isotropic forcefield polarizability              a              b squared Pearson coefficient          <r^3>          <r^4>         wp_QDO          m_QDO          q_QDO       dipole_x       dipole_y       dipole_z         dipole            Qxy            Qxz            Qyz     Q(x^2-y^2)  Q(3z^2 - R^2)        eigen_1        eigen_2        eigen_3 static polarizability      alpha(xx)      alpha(xy)      alpha(xz)      alpha(yy)      alpha(yz)      alpha(zz) atomic spin moment
            1             Cd      -0.021317       2.301253       3.457149       0.904324     235.163846 0.48755177E+04  0.18978888E+06                                27.564392                           21.145493       1.362141       2.106699                    0.998814      78.793201     210.224574       0.457520       0.343911      -1.233792      -0.001808      -0.003517       0.005426       0.006714      -0.015664       0.007479      -0.004895       0.017111      -0.028214      -0.013242      -0.011634       0.024877             32.211208      30.571573      -0.647636      -1.482237      33.272488      -0.272133      32.789563           0.000003
            2             Cd      11.998007       7.483521       4.972907       0.516182     231.591561 0.56690503E+04  0.23082993E+06                                27.701436                           22.996806       1.326292       2.027734                    0.998588      91.095803     254.553504       0.430000       0.349829      -1.219635       0.045500       0.051356      -0.034804       0.076935       0.098424      -0.097266      -0.106544      -0.026823      -0.032147      -0.108830      -0.093512       0.202342             30.726353      28.020803      -1.702110       3.536154      30.116750       3.435019      34.041507           0.000010
            3             Cd       1.630644      10.862361       1.971350       0.366184     248.757214 0.65279833E+04  0.27555617E+06                                28.911348                           24.585047       1.367564       2.010468                    0.998580      96.738064     275.922791       0.417908       0.347212      -1.220993       0.000202      -0.000942       0.030743       0.030758      -0.014188       0.012059       0.000530       0.029202       0.178742      -0.050385      -0.011119       0.061505             31.413367      32.934705      -1.794403      -0.387168      34.934085      -1.336154      26.371311          -0.000003
            4             Cd       6.811183       4.595747      23.532851       0.904324     235.163837 0.48755176E+04  0.18978887E+06                                27.564391                           21.145493       1.362141       2.106699                    0.998814      78.793201     210.224573       0.457520       0.343911      -1.233792      -0.001808       0.003517      -0.005426       0.006714       0.015664      -0.007479      -0.004895       0.017111      -0.028214      -0.013242      -0.011635       0.024877             32.211207      30.571573       0.647636       1.482239      33.272486      -0.272132      32.789561           0.000003
            5             Cd       5.165507      13.207479      22.017092       0.516182     231.591585 0.56690502E+04  0.23082993E+06                                27.701438                           22.996806       1.326292       2.027734                    0.998588      91.095804     254.553506       0.430000       0.349829      -1.219635       0.045500      -0.051356       0.034804       0.076935      -0.098424       0.097266      -0.106544      -0.026822      -0.032148      -0.108830      -0.093512       0.202342             30.726357      28.020795       1.702106      -3.536165      30.116750       3.435030      34.041527           0.000010
            6             Cd       8.463144       9.828639      25.018650       0.366184     248.757182 0.65279827E+04  0.27555614E+06                                28.911346                           24.585046       1.367565       2.010468                    0.998580      96.738060     275.922772       0.417908       0.347212      -1.220994       0.000203       0.000942      -0.030743       0.030758       0.014188      -0.012059       0.000530       0.029202       0.178742      -0.050385      -0.011119       0.061505             31.413363      32.934704       1.794406       0.387169      34.934077      -1.336155      26.371309          -0.000003
            7             Cd       6.853817      11.492747      16.952149       0.904324     235.163831 0.48755175E+04  0.18978887E+06                                27.564390                           21.145493       1.362141       2.106699                    0.998814      78.793200     210.224568       0.457520       0.343911      -1.233792       0.001808       0.003517       0.005426       0.006714      -0.015664      -0.007479       0.004895       0.017111      -0.028214      -0.013242      -0.011634       0.024877             32.211206      30.571571      -0.647635       1.482237      33.272492       0.272130      32.789554           0.000003
            8             Cd       8.499493       6.310479      18.467907       0.516182     231.591558 0.56690501E+04  0.23082992E+06                                27.701436                           22.996806       1.326292       2.027734                    0.998588      91.095802     254.553500       0.430000       0.349829      -1.219635      -0.045500      -0.051356      -0.034804       0.076935       0.098424       0.097266       0.106544      -0.026822      -0.032148      -0.108830      -0.093512       0.202342             30.726354      28.020806      -1.702110      -3.536155      30.116750      -3.435019      34.041506           0.000010
            9             Cd       5.201856       2.931639      15.466350       0.366184     248.757205 0.65279829E+04  0.27555615E+06                                28.911348                           24.585047       1.367564       2.010468                    0.998580      96.738063     275.922788       0.417908       0.347212      -1.220993      -0.000202       0.000942       0.030743       0.030758      -0.014188      -0.012059      -0.000531       0.029202       0.178742      -0.050385      -0.011119       0.061505             31.413367      32.934704      -1.794403       0.387172      34.934082       1.336154      26.371313          -0.000003
           10             Cd       0.021317       9.198253      10.037851       0.904324     235.163834 0.48755178E+04  0.18978888E+06                                27.564391                           21.145494       1.362141       2.106699                    0.998814      78.793201     210.224576       0.457520       0.343911      -1.233792       0.001808      -0.003517      -0.005426       0.006714       0.015664       0.007479       0.004895       0.017111      -0.028214      -0.013242      -0.011634       0.024877             32.211206      30.571571       0.647634      -1.482238      33.272493       0.272129      32.789554           0.000003
           11             Cd       1.666993       0.586521       8.522092       0.516182     231.591576 0.56690502E+04  0.23082993E+06                                27.701437                           22.996806       1.326292       2.027734                    0.998588      91.095802     254.553501       0.430000       0.349829      -1.219635      -0.045500       0.051356       0.034804       0.076935      -0.098424      -0.097266       0.106544      -0.026822      -0.032148      -0.108830      -0.093512       0.202342             30.726357      28.020800       1.702109       3.536165      30.116745      -3.435028      34.041526           0.000010
           12             Cd      12.034356       3.965361      11.523650       0.366185     248.757192 0.65279826E+04  0.27555613E+06                                28.911347                           24.585046       1.367564       2.010468                    0.998580      96.738061     275.922781       0.417908       0.347212      -1.220993      -0.000202      -0.000942      -0.030743       0.030758       0.014188       0.012059      -0.000531       0.029202       0.178742      -0.050385      -0.011119       0.061505             31.413365      32.934702       1.794404      -0.387171      34.934082       1.336153      26.371312          -0.000003
           13             Cd       0.021317      11.492747      23.532851       0.904324     235.163829 0.48755177E+04  0.18978888E+06                                27.564390                           21.145493       1.362141       2.106699                    0.998814      78.793201     210.224573       0.457520       0.343911      -1.233792       0.001808       0.003517      -0.005426       0.006714      -0.015664       0.007479      -0.004895       0.017111      -0.028214      -0.013242      -0.011634       0.024877             32.211205      30.571570      -0.647635      -1.482238      33.272492      -0.272130      32.789553           0.000003
           14             Cd       1.666993       6.310479      22.017092       0.516182     231.591580 0.56690503E+04  0.23082993E+06                                27.701437                           22.996806       1.326292       2.027734                    0.998588      91.095803     254.553502       0.430000       0.349829      -1.219635      -0.045500      -0.051356       0.034804       0.076935       0.098424      -0.097266      -0.106544      -0.026822      -0.032148      -0.108830      -0.093512       0.202342             30.726357      28.020800      -1.702108       3.536165      30.116745       3.435028      34.041526           0.000010
           15             Cd      12.034356       2.931639      25.018650       0.366184     248.757188 0.65279825E+04  0.27555612E+06                                28.911347                           24.585046       1.367564       2.010468                    0.998580      96.738059     275.922775       0.417908       0.347212      -1.220993      -0.000202       0.000942      -0.030743       0.030758      -0.014188       0.012059       0.000531       0.029202       0.178742      -0.050385      -0.011119       0.061505             31.413365      32.934702      -1.794404      -0.387171      34.934081      -1.336154      26.371312          -0.000003
           16             Cd       6.853817       9.198253       3.457149       0.904324     235.163836 0.48755176E+04  0.18978887E+06                                27.564391                           21.145493       1.362141       2.106699                    0.998814      78.793201     210.224572       0.457520       0.343911      -1.233792       0.001808      -0.003517       0.005426       0.006714       0.015664      -0.007479      -0.004895       0.017111      -0.028214      -0.013242      -0.011635       0.024877             32.211206      30.571572       0.647635       1.482237      33.272492      -0.272130      32.789555           0.000003
           17             Cd       8.499493       0.586521       4.972907       0.516182     231.591556 0.56690501E+04  0.23082992E+06                                27.701436                           22.996806       1.326292       2.027734                    0.998588      91.095802     254.553500       0.430000       0.349829      -1.219635      -0.045500       0.051356      -0.034804       0.076935      -0.098424       0.097266      -0.106544      -0.026822      -0.032148      -0.108830      -0.093512       0.202342             30.726354      28.020806       1.702110      -3.536156      30.116749       3.435019      34.041505           0.000010
           18             Cd       5.201856       3.965361       1.971350       0.366184     248.757189 0.65279825E+04  0.27555613E+06                                28.911346                           24.585046       1.367564       2.010468                    0.998580      96.738061     275.922778       0.417908       0.347212      -1.220993      -0.000203      -0.000942       0.030743       0.030758       0.014188      -0.012059       0.000530       0.029202       0.178742      -0.050385      -0.011119       0.061505             31.413365      32.934702       1.794403       0.387172      34.934080      -1.336153      26.371312          -0.000003
           19             Cd       6.811183       2.301253      10.037851       0.904324     235.163833 0.48755175E+04  0.18978887E+06                                27.564391                           21.145493       1.362141       2.106699                    0.998814      78.793200     210.224571       0.457520       0.343911      -1.233792      -0.001808      -0.003517      -0.005426       0.006714      -0.015664      -0.007479       0.004895       0.017111      -0.028214      -0.013242      -0.011634       0.024877             32.211207      30.571573      -0.647636       1.482238      33.272486       0.272133      32.789561           0.000003
           20             Cd       5.165507       7.483521       8.522092       0.516182     231.591572 0.56690498E+04  0.23082991E+06                                27.701437                           22.996805       1.326292       2.027734                    0.998588      91.095801     254.553495       0.430000       0.349829      -1.219635       0.045500       0.051356       0.034804       0.076935       0.098424       0.097266       0.106544      -0.026823      -0.032148      -0.108830      -0.093512       0.202342             30.726356      28.020795      -1.702106      -3.536165      30.116749      -3.435030      34.041526           0.000010
           21             Cd       8.463144      10.862361      11.523650       0.366184     248.757197 0.65279832E+04  0.27555616E+06                                28.911347                           24.585047       1.367565       2.010468                    0.998580      96.738062     275.922782       0.417908       0.347212      -1.220993       0.000202      -0.000942      -0.030743       0.030758      -0.014188      -0.012059      -0.000531       0.029202       0.178742      -0.050385      -0.011119       0.061505             31.413365      32.934707      -1.794406       0.387169      34.934078       1.336155      26.371310          -0.000003
           22             Cd      -0.021317       4.595747      16.952149       0.904324     235.163853 0.48755178E+04  0.18978888E+06                                27.564392                           21.145494       1.362141       2.106699                    0.998814      78.793202     210.224577       0.457520       0.343911      -1.233792      -0.001808       0.003517       0.005426       0.006714       0.015664       0.007479       0.004895       0.017111      -0.028214      -0.013242      -0.011634       0.024877             32.211209      30.571574       0.647636      -1.482238      33.272489       0.272133      32.789563           0.000003
           23             Cd      11.998007      13.207479      18.467907       0.516182     231.591542 0.56690498E+04  0.23082990E+06                                27.701434                           22.996805       1.326292       2.027734                    0.998588      91.095800     254.553490       0.430000       0.349829      -1.219635       0.045500      -0.051356      -0.034804       0.076935      -0.098424      -0.097266       0.106544      -0.026822      -0.032147      -0.108830      -0.093512       0.202342             30.726351      28.020802       1.702110       3.536154      30.116748      -3.435018      34.041504           0.000010
           24             Cd       1.630644       9.828639      15.466350       0.366185     248.757205 0.65279830E+04  0.27555615E+06                                28.911348                           24.585047       1.367564       2.010468                    0.998580      96.738062     275.922783       0.417908       0.347212      -1.220993       0.000202       0.000942       0.030743       0.030758       0.014188       0.012059      -0.000531       0.029202       0.178742      -0.050385      -0.011120       0.061505             31.413366      32.934705       1.794403      -0.387168      34.934085       1.336154      26.371310          -0.000003
           25              C      12.671555       5.393454       4.493835      -0.059474      36.372809 0.50546242E+03  0.12237344E+05                                 9.376850                            7.594753       0.833527       2.213143                    0.999901      30.011295      85.204242       0.591205       0.427927      -1.065810       0.009154      -0.061135      -0.012255       0.063019       0.087581       0.033130      -0.077961       0.158146       0.173906      -0.177452       0.087390       0.090062             10.301475       7.175796      -3.209831      -0.516742      15.529508       2.408875       8.199121           0.000004
           26              C      10.527516       1.118693       4.288711      -0.050302      35.611787 0.50487436E+03  0.12245102E+05                                 9.283479                            7.629634       0.703736       2.168821                    0.999963      30.192250      86.382467       0.584079       0.432370      -1.060843       0.041749       0.034329      -0.016023       0.056375      -0.074456       0.069986       0.014909      -0.186506       0.150588      -0.167595       0.070241       0.097354             10.013065      15.675605       2.437237      -2.842831       7.366167      -0.736055       6.997424           0.000005
           27              C       1.034441      12.908425       2.599137      -0.057253      36.036369 0.51375265E+03  0.12506951E+05                                 9.350847                            7.682748       0.790547       2.196591                    0.999896      30.272867      86.595725       0.583981       0.430834      -1.062458      -0.029536       0.032893       0.019202       0.048198       0.066588       0.010450      -0.015257       0.183899       0.217930      -0.151256       0.070172       0.081083             10.209270       7.751458      -2.451254      -1.130892      15.902424       2.073047       6.973929          -0.000002
           28              C       3.066426       3.458156       2.412906      -0.066866      37.419905 0.52038276E+03  0.12701229E+05                                 9.528353                            7.699893       0.720325       2.163526                    0.999899      30.671830      87.674660       0.587362       0.427246      -1.065336      -0.032303      -0.012220       0.036625       0.050341      -0.066500       0.061064       0.015941      -0.165364       0.187756      -0.155542       0.071926       0.083616             10.446536      16.804975       2.928404      -2.679959       7.722966      -0.609358       6.811665          -0.000002
           29              C       0.308829       9.368885       2.914920      -0.037639      34.536959 0.50203086E+03  0.12152101E+05                                 9.059397                            7.587469       0.636593       2.148264                    0.999957      30.010858      85.620842       0.588424       0.430026      -1.062885      -0.029731      -0.003732       0.031688       0.043611      -0.075225       0.081259       0.075963       0.025820       0.011221      -0.155280       0.066444       0.088836              9.633807       9.233771       3.624667      -3.322475      10.887076      -2.964621       8.780575           0.000000
           30              C      12.521239       2.833288       0.191629      -0.077048      34.896967 0.54569897E+03  0.13472749E+05                                 9.087864                            7.889627       0.760538       2.175932                    0.999908      30.881737      88.663935       0.579978       0.427751      -1.065456       0.021022      -0.012707       0.036497       0.043993       0.010213      -0.082408       0.037310      -0.013158      -0.334223      -0.153012       0.067571       0.085441              9.407254       6.990735      -0.454328       2.320495       7.377869      -0.659855      13.853158          -0.000008
           31              C       1.082268       1.405609       6.558570      -0.056665      39.069486 0.50740743E+03  0.12279714E+05                                 9.762994                            7.548611       0.787414       2.190001                    0.999919      30.171545      85.267475       0.600988       0.421123      -1.071529      -0.015935       0.028159      -0.040853       0.052114       0.023693      -0.070567       0.089660       0.012211      -0.297053      -0.166858       0.073968       0.092890             11.181621       7.113036      -0.938555       3.726131       8.043013      -3.681653      18.388813           0.000008
           32              C       5.839054       1.503546      22.496165      -0.059474      36.372818 0.50546258E+03  0.12237349E+05                                 9.376851                            7.594754       0.833527       2.213143                    0.999901      30.011294      85.204236       0.591205       0.427927      -1.065810       0.009154       0.061135       0.012255       0.063019      -0.087581      -0.033130      -0.077961       0.158146       0.173906      -0.177452       0.087390       0.090062             10.301476       7.175799       3.209833       0.516744      15.529508       2.408876       8.199122           0.000004
           33              C       3.695016       5.778307      22.701289      -0.050302      35.611788 0.50487441E+03  0.12245104E+05                                 9.283479                            7.629635       0.703736       2.168821                    0.999963      30.192251      86.382470       0.584079       0.432370      -1.060843       0.041749      -0.034329       0.016023       0.056375       0.074456      -0.069986       0.014909      -0.186506       0.150588      -0.167595       0.070241       0.097354             10.013066      15.675604      -2.437236       2.842832       7.366167      -0.736055       6.997426           0.000005
           34              C       7.866940       7.782575      24.390863      -0.057253      36.036357 0.51375249E+03  0.12506946E+05                                 9.350845                            7.682747       0.790547       2.196591                    0.999896      30.272867      86.595725       0.583981       0.430834      -1.062458      -0.029536      -0.032893      -0.019202       0.048198      -0.066588      -0.010450      -0.015257       0.183899       0.217930      -0.151256       0.070172       0.081083             10.209268       7.751454       2.451250       1.130891      15.902421       2.073046       6.973928          -0.000002
           35              C       9.898926       3.438844      24.577094      -0.066866      37.419908 0.52038278E+03  0.12701230E+05                                 9.528354                            7.699893       0.720325       2.163526                    0.999899      30.671830      87.674663       0.587362       0.427246      -1.065336      -0.032303       0.012220      -0.036625       0.050341       0.066500      -0.061064       0.015941      -0.165364       0.187756      -0.155542       0.071926       0.083616             10.446537      16.804978      -2.928404       2.679959       7.722967      -0.609358       6.811665          -0.000002
           36              C       7.141329      11.322115      24.075080      -0.037639      34.536955 0.50203080E+03  0.12152099E+05                                 9.059396                            7.587468       0.636594       2.148265                    0.999957      30.010857      85.620835       0.588424       0.430026      -1.062885      -0.029731       0.003732      -0.031688       0.043611       0.075225      -0.081259       0.075963       0.025820       0.011221      -0.155280       0.066444       0.088836              9.633806       9.233770      -3.624666       3.322474      10.887074      -2.964620       8.780574           0.000000
           37              C       5.688739       4.063712      26.798371      -0.077048      34.896965 0.54569894E+03  0.13472748E+05                                 9.087863                            7.889627       0.760538       2.175932                    0.999908      30.881737      88.663931       0.579979       0.427751      -1.065456       0.021022       0.012707      -0.036497       0.043993      -0.010213       0.082408       0.037310      -0.013158      -0.334223      -0.153012       0.067571       0.085441              9.407253       6.990734       0.454328      -2.320494       7.377868      -0.659855      13.853157          -0.000008
           38              C       7.914768       5.491391      20.431430      -0.056665      39.069483 0.50740750E+03  0.12279716E+05                                 9.762994                            7.548612       0.787414       2.190001                    0.999919      30.171545      85.267476       0.600988       0.421123      -1.071529      -0.015935      -0.028159       0.040853       0.052114      -0.023693       0.070567       0.089660       0.012211      -0.297053      -0.166858       0.073968       0.092890             11.181620       7.113036       0.938554      -3.726130       8.043013      -3.681652      18.388811           0.000009
           39              C       7.825945       8.400546      17.988835      -0.059474      36.372821 0.50546263E+03  0.12237350E+05                                 9.376852                            7.594754       0.833527       2.213143                    0.999901      30.011295      85.204240       0.591205       0.427927      -1.065810      -0.009154       0.061135      -0.012255       0.063019       0.087581      -0.033129       0.077961       0.158146       0.173906      -0.177452       0.087390       0.090062             10.301477       7.175800      -3.209835       0.516743      15.529509      -2.408874       8.199122           0.000004
           40              C       9.969984      12.675307      17.783711      -0.050302      35.611784 0.50487432E+03  0.12245101E+05                                 9.283478                            7.629634       0.703736       2.168821                    0.999963      30.192249      86.382461       0.584079       0.432370      -1.060843      -0.041749      -0.034329      -0.016023       0.056375      -0.074456      -0.069986      -0.014909      -0.186506       0.150588      -0.167595       0.070241       0.097354             10.013064      15.675603       2.437236       2.842831       7.366166       0.736055       6.997424           0.000005
           41              C       5.798059       0.885575      16.094137      -0.057253      36.036369 0.51375265E+03  0.12506951E+05                                 9.350847                            7.682748       0.790547       2.196591                    0.999896      30.272867      86.595726       0.583980       0.430834      -1.062458       0.029536      -0.032893       0.019202       0.048198       0.066588      -0.010450       0.015257       0.183899       0.217930      -0.151256       0.070172       0.081083             10.209270       7.751458      -2.451254       1.130892      15.902424      -2.073047       6.973929          -0.000002
           42              C       3.766074      10.335844      15.907906      -0.066866      37.419909 0.52038280E+03  0.12701231E+05                                 9.528354                            7.699893       0.720325       2.163526                    0.999899      30.671831      87.674665       0.587362       0.427246      -1.065336       0.032303       0.012220       0.036625       0.050341      -0.066500      -0.061064      -0.015941      -0.165364       0.187756      -0.155542       0.071926       0.083616             10.446537      16.804977       2.928404       2.679959       7.722967       0.609358       6.811665          -0.000002
           43              C       6.523671       4.425115      16.409920      -0.037639      34.536965 0.50203095E+03  0.12152104E+05                                 9.059398                            7.587470       0.636593       2.148264                    0.999957      30.010861      85.620853       0.588424       0.430026      -1.062885       0.029731       0.003732       0.031688       0.043611      -0.075225      -0.081259      -0.075963       0.025820       0.011221      -0.155280       0.066444       0.088836              9.633808       9.233773       3.624668       3.322476      10.887077       2.964621       8.780575           0.000000
           44              C       7.976260      10.960712      13.686629      -0.077048      34.896956 0.54569876E+03  0.13472743E+05                                 9.087862                            7.889626       0.760538       2.175932                    0.999908      30.881737      88.663933       0.579979       0.427751      -1.065456      -0.021022       0.012707       0.036497       0.043993       0.010213       0.082408      -0.037310      -0.013158      -0.334223      -0.153012       0.067571       0.085441              9.407251       6.990731      -0.454328      -2.320491       7.377867       0.659855      13.853156          -0.000008
           45              C       5.750232      12.388391      20.053570      -0.056665      39.069476 0.50740726E+03  0.12279709E+05                                 9.762993                            7.548610       0.787414       2.190001                    0.999919      30.171545      85.267478       0.600988       0.421123      -1.071529       0.015935      -0.028159      -0.040853       0.052114       0.023693       0.070567      -0.089660       0.012211      -0.297053      -0.166858       0.073968       0.092890             11.181619       7.113032      -0.938553      -3.726126       8.043013       3.681654      18.388813           0.000009
           46              C       0.993445      12.290454       9.001165      -0.059474      36.372818 0.50546259E+03  0.12237349E+05                                 9.376851                            7.594754       0.833527       2.213143                    0.999901      30.011294      85.204235       0.591205       0.427927      -1.065810      -0.009154      -0.061135       0.012255       0.063019      -0.087581       0.033129       0.077961       0.158146       0.173906      -0.177452       0.087390       0.090062             10.301476       7.175799       3.209834      -0.516744      15.529507      -2.408876       8.199122           0.000004
           47              C       3.137484       8.015693       9.206289      -0.050302      35.611786 0.50487439E+03  0.12245103E+05                                 9.283479                            7.629635       0.703736       2.168821                    0.999963      30.192250      86.382468       0.584079       0.432370      -1.060843      -0.041749       0.034329       0.016023       0.056375       0.074456       0.069986      -0.014909      -0.186506       0.150588      -0.167595       0.070241       0.097354             10.013065      15.675604      -2.437236      -2.842832       7.366167       0.736055       6.997426           0.000005
           48              C      12.630559       6.011425      10.895863      -0.057253      36.036371 0.51375268E+03  0.12506952E+05                                 9.350847                            7.682748       0.790547       2.196591                    0.999896      30.272868      86.595730       0.583980       0.430834      -1.062458       0.029536       0.032893      -0.019202       0.048198      -0.066588       0.010450       0.015257       0.183899       0.217930      -0.151256       0.070172       0.081083             10.209271       7.751458       2.451254      -1.130892      15.902425      -2.073048       6.973929          -0.000002
           49              C      10.598574      10.355156      11.082094      -0.066866      37.419903 0.52038273E+03  0.12701228E+05                                 9.528352                            7.699892       0.720325       2.163526                    0.999899      30.671829      87.674656       0.587362       0.427246      -1.065336       0.032303      -0.012220      -0.036625       0.050341       0.066500       0.061064      -0.015941      -0.165364       0.187756      -0.155542       0.071926       0.083616             10.446535      16.804975      -2.928403      -2.679959       7.722966       0.609358       6.811665          -0.000002
           50              C      13.356171       2.471885      10.580080      -0.037639      34.536956 0.50203084E+03  0.12152100E+05                                 9.059396                            7.587469       0.636593       2.148264                    0.999957      30.010858      85.620840       0.588424       0.430026      -1.062885       0.029731      -0.003732      -0.031688       0.043611       0.075225       0.081259      -0.075963       0.025820       0.011221      -0.155280       0.066444       0.088836              9.633806       9.233770      -3.624666      -3.322474      10.887075       2.964620       8.780574           0.000000
           51              C       1.143760       9.730288      13.303371      -0.077048      34.896956 0.54569875E+03  0.13472742E+05                                 9.087862                            7.889626       0.760538       2.175932                    0.999908      30.881737      88.663931       0.579979       0.427751      -1.065456      -0.021022      -0.012707      -0.036497       0.043993      -0.010213      -0.082408      -0.037310      -0.013158      -0.334223      -0.153012       0.067571       0.085441              9.407251       6.990731       0.454328       2.320491       7.377867       0.659855      13.853156          -0.000008
           52              C      12.582732       8.302609       6.936430      -0.056665      39.069472 0.50740732E+03  0.12279711E+05                                 9.762992                            7.548611       0.787414       2.190001                    0.999919      30.171545      85.267478       0.600988       0.421123      -1.071529       0.015935       0.028159       0.040853       0.052114      -0.023693      -0.070567      -0.089660       0.012211      -0.297053      -0.166858       0.073968       0.092890             11.181618       7.113031       0.938553       3.726125       8.043012       3.681652      18.388810           0.000008
           53              C       0.993445       8.400546      22.496165      -0.059474      36.372820 0.50546263E+03  0.12237350E+05                                 9.376851                            7.594754       0.833527       2.213143                    0.999901      30.011295      85.204239       0.591205       0.427927      -1.065810      -0.009154       0.061135       0.012255       0.063019       0.087581       0.033130      -0.077961       0.158146       0.173906      -0.177452       0.087390       0.090062             10.301477       7.175800      -3.209834      -0.516744      15.529508       2.408876       8.199122           0.000004
           54              C       3.137484      12.675307      22.701289      -0.050302      35.611786 0.50487438E+03  0.12245103E+05                                 9.283478                            7.629635       0.703736       2.168821                    0.999963      30.192250      86.382467       0.584079       0.432370      -1.060843      -0.041749      -0.034329       0.016023       0.056375      -0.074456       0.069986       0.014909      -0.186506       0.150588      -0.167595       0.070241       0.097354             10.013065      15.675603       2.437236      -2.842832       7.366167      -0.736055       6.997426           0.000005
           55              C      12.630559       0.885575      24.390863      -0.057253      36.036367 0.51375262E+03  0.12506950E+05                                 9.350846                            7.682748       0.790547       2.196591                    0.999896      30.272866      86.595722       0.583980       0.430834      -1.062458       0.029536      -0.032893      -0.019202       0.048198       0.066588       0.010450      -0.015257       0.183899       0.217930      -0.151256       0.070172       0.081083             10.209270       7.751458      -2.451254      -1.130892      15.902424       2.073047       6.973929          -0.000002
           56              C      10.598574      10.335844      24.577094      -0.066866      37.419903 0.52038272E+03  0.12701228E+05                                 9.528352                            7.699892       0.720326       2.163526                    0.999899      30.671829      87.674654       0.587362       0.427246      -1.065336       0.032303       0.012220      -0.036625       0.050341      -0.066500       0.061064       0.015941      -0.165364       0.187756      -0.155542       0.071926       0.083616             10.446535      16.804974       2.928403      -2.679959       7.722965      -0.609358       6.811664          -0.000002
           57              C      13.356171       4.425115      24.075080      -0.037639      34.536958 0.50203088E+03  0.12152102E+05                                 9.059396                            7.587469       0.636593       2.148264                    0.999957      30.010859      85.620845       0.588424       0.430026      -1.062885       0.029731       0.003732      -0.031688       0.043611      -0.075225       0.081259       0.075963       0.025820       0.011221      -0.155280       0.066444       0.088836              9.633807       9.233770       3.624667      -3.322475      10.887075      -2.964621       8.780574           0.000000
           58              C       1.143760      10.960712      26.798371      -0.077048      34.896958 0.54569879E+03  0.13472744E+05                                 9.087863                            7.889626       0.760538       2.175932                    0.999908      30.881738      88.663936       0.579979       0.427751      -1.065456      -0.021022       0.012707      -0.036497       0.043993       0.010213      -0.082408       0.037310      -0.013158      -0.334223      -0.153012       0.067571       0.085441              9.407252       6.990731      -0.454328       2.320491       7.377867      -0.659855      13.853157          -0.000008
           59              C      12.582732      12.388391      20.431430      -0.056665      39.069470 0.50740731E+03  0.12279710E+05                                 9.762992                            7.548611       0.787414       2.190001                    0.999919      30.171545      85.267476       0.600988       0.421123      -1.071529       0.015935      -0.028159       0.040853       0.052114       0.023693      -0.070567       0.089660       0.012211      -0.297053      -0.166858       0.073968       0.092890             11.181617       7.113031      -0.938553       3.726125       8.043012      -3.681652      18.388809           0.000008
           60              C       7.825945      12.290454       4.493835      -0.059474      36.372818 0.50546259E+03  0.12237349E+05                                 9.376851                            7.594753       0.833527       2.213143                    0.999901      30.011294      85.204235       0.591205       0.427927      -1.065810      -0.009154      -0.061135      -0.012255       0.063019      -0.087581      -0.033130      -0.077961       0.158146       0.173906      -0.177452       0.087390       0.090062             10.301476       7.175800       3.209835       0.516743      15.529508       2.408874       8.199121           0.000004
           61              C       9.969984       8.015693       4.288711      -0.050302      35.611786 0.50487436E+03  0.12245102E+05                                 9.283478                            7.629634       0.703736       2.168821                    0.999963      30.192250      86.382466       0.584079       0.432370      -1.060843      -0.041749       0.034329      -0.016023       0.056375       0.074456      -0.069986       0.014909      -0.186506       0.150588      -0.167595       0.070241       0.097354             10.013065      15.675604      -2.437237       2.842831       7.366166      -0.736055       6.997424           0.000005
           62              C       5.798059       6.011425       2.599137      -0.057253      36.036368 0.51375265E+03  0.12506951E+05                                 9.350847                            7.682748       0.790547       2.196591                    0.999896      30.272867      86.595725       0.583981       0.430834      -1.062458       0.029536       0.032893       0.019202       0.048198      -0.066588      -0.010450      -0.015257       0.183899       0.217930      -0.151256       0.070172       0.081083             10.209270       7.751458       2.451254       1.130892      15.902423       2.073047       6.973929          -0.000002
           63              C       3.766074      10.355156       2.412906      -0.066866      37.419910 0.52038281E+03  0.12701231E+05                                 9.528354                            7.699893       0.720325       2.163526                    0.999899      30.671831      87.674665       0.587362       0.427246      -1.065336       0.032303      -0.012220       0.036625       0.050341       0.066500      -0.061064       0.015941      -0.165364       0.187756      -0.155542       0.071926       0.083616             10.446537      16.804978      -2.928404       2.679959       7.722967      -0.609358       6.811665          -0.000002
           64              C       6.523671       2.471885       2.914920      -0.037639      34.536959 0.50203085E+03  0.12152101E+05                                 9.059397                            7.587469       0.636593       2.148264                    0.999957      30.010858      85.620841       0.588424       0.430026      -1.062885       0.029731      -0.003732       0.031688       0.043611       0.075225      -0.081259       0.075963       0.025820       0.011221      -0.155280       0.066444       0.088836              9.633807       9.233772      -3.624668       3.322475      10.887076      -2.964621       8.780574           0.000000
           65              C       7.976260       9.730288       0.191629      -0.077048      34.896958 0.54569880E+03  0.13472744E+05                                 9.087863                            7.889626       0.760538       2.175932                    0.999908      30.881738      88.663937       0.579979       0.427751      -1.065456      -0.021022      -0.012707       0.036497       0.043993      -0.010213       0.082408       0.037310      -0.013158      -0.334223      -0.153012       0.067571       0.085441              9.407252       6.990732       0.454328      -2.320491       7.377867      -0.659855      13.853156          -0.000008
           66              C       5.750232       8.302609       6.558570      -0.056665      39.069473 0.50740722E+03  0.12279708E+05                                 9.762992                            7.548610       0.787414       2.190001                    0.999919      30.171544      85.267473       0.600988       0.421123      -1.071529       0.015935       0.028159      -0.040853       0.052114      -0.023693       0.070567       0.089660       0.012211      -0.297053      -0.166858       0.073968       0.092890             11.181619       7.113031       0.938553      -3.726126       8.043013      -3.681654      18.388811           0.000008
           67              C       5.839054       5.393454       9.001165      -0.059474      36.372818 0.50546259E+03  0.12237349E+05                                 9.376851                            7.594754       0.833527       2.213143                    0.999901      30.011294      85.204237       0.591205       0.427927      -1.065810       0.009154      -0.061135       0.012255       0.063019       0.087581      -0.033130       0.077961       0.158146       0.173906      -0.177452       0.087390       0.090062             10.301476       7.175799      -3.209834       0.516744      15.529508      -2.408876       8.199122           0.000004
           68              C       3.695016       1.118693       9.206289      -0.050302      35.611787 0.50487439E+03  0.12245103E+05                                 9.283479                            7.629635       0.703736       2.168821                    0.999963      30.192250      86.382468       0.584079       0.432370      -1.060843       0.041749       0.034329       0.016023       0.056375      -0.074456      -0.069986      -0.014909      -0.186506       0.150588      -0.167595       0.070241       0.097354             10.013066      15.675604       2.437236       2.842832       7.366167       0.736055       6.997426           0.000005
           69              C       7.866940      12.908425      10.895863      -0.057253      36.036357 0.51375247E+03  0.12506946E+05                                 9.350844                            7.682747       0.790547       2.196591                    0.999896      30.272867      86.595723       0.583981       0.430834      -1.062458      -0.029536       0.032893      -0.019202       0.048198       0.066588      -0.010450       0.015257       0.183899       0.217930      -0.151256       0.070172       0.081083             10.209267       7.751454      -2.451249       1.130891      15.902421      -2.073046       6.973927          -0.000002
           70              C       9.898926       3.458156      11.082094      -0.066866      37.419907 0.52038277E+03  0.12701230E+05                                 9.528353                            7.699893       0.720325       2.163526                    0.999899      30.671830      87.674661       0.587362       0.427246      -1.065336      -0.032303      -0.012220      -0.036625       0.050341      -0.066500      -0.061064      -0.015941      -0.165364       0.187756      -0.155542       0.071926       0.083616             10.446536      16.804977       2.928404       2.679959       7.722967       0.609358       6.811665          -0.000002
           71              C       7.141329       9.368885      10.580080      -0.037639      34.536957 0.50203084E+03  0.12152100E+05                                 9.059396                            7.587469       0.636593       2.148264                    0.999957      30.010858      85.620840       0.588424       0.430026      -1.062885      -0.029731      -0.003732      -0.031688       0.043611      -0.075225      -0.081259      -0.075963       0.025820       0.011221      -0.155280       0.066444       0.088836              9.633806       9.233771       3.624667       3.322475      10.887075       2.964620       8.780574           0.000000
           72              C       5.688739       2.833288      13.303371      -0.077048      34.896966 0.54569897E+03  0.13472749E+05                                 9.087864                            7.889627       0.760538       2.175932                    0.999908      30.881737      88.663935       0.579978       0.427751      -1.065456       0.021022      -0.012707      -0.036497       0.043993       0.010213       0.082408      -0.037310      -0.013158      -0.334223      -0.153012       0.067571       0.085441              9.407254       6.990735      -0.454328      -2.320494       7.377869       0.659855      13.853158          -0.000008
           73              C       7.914768       1.405609       6.936430      -0.056665      39.069480 0.50740745E+03  0.12279715E+05                                 9.762993                            7.548612       0.787414       2.190001                    0.999919      30.171544      85.267471       0.600988       0.421123      -1.071529      -0.015935       0.028159       0.040853       0.052114       0.023693       0.070567      -0.089660       0.012211      -0.297053      -0.166858       0.073968       0.092890             11.181619       7.113035      -0.938554      -3.726130       8.043012       3.681651      18.388810           0.000008
           74              C      12.671555       1.503546      17.988835      -0.059474      36.372809 0.50546241E+03  0.12237344E+05                                 9.376850                            7.594753       0.833527       2.213143                    0.999901      30.011295      85.204241       0.591205       0.427927      -1.065810       0.009154       0.061135      -0.012255       0.063019      -0.087581       0.033129       0.077961       0.158146       0.173906      -0.177452       0.087390       0.090062             10.301475       7.175796       3.209831      -0.516742      15.529508      -2.408875       8.199121           0.000004
           75              C      10.527516       5.778307      17.783711      -0.050302      35.611787 0.50487435E+03  0.12245102E+05                                 9.283478                            7.629634       0.703736       2.168821                    0.999963      30.192250      86.382465       0.584079       0.432370      -1.060843       0.041749      -0.034329      -0.016023       0.056375       0.074456       0.069986      -0.014909      -0.186506       0.150588      -0.167595       0.070241       0.097354             10.013065      15.675605      -2.437237      -2.842831       7.366166       0.736055       6.997424           0.000005
           76              C       1.034441       7.782575      16.094137      -0.057253      36.036369 0.51375265E+03  0.12506951E+05                                 9.350847                            7.682748       0.790547       2.196591                    0.999896      30.272867      86.595726       0.583980       0.430834      -1.062458      -0.029536      -0.032893       0.019202       0.048198      -0.066588       0.010450       0.015257       0.183899       0.217930      -0.151256       0.070172       0.081083             10.209270       7.751458       2.451254      -1.130892      15.902424      -2.073047       6.973929          -0.000002
           77              C       3.066426       3.438844      15.907906      -0.066866      37.419909 0.52038283E+03  0.12701231E+05                                 9.528354                            7.699893       0.720325       2.163526                    0.999899      30.671831      87.674668       0.587362       0.427246      -1.065336      -0.032303       0.012220       0.036625       0.050341       0.066500       0.061064      -0.015941      -0.165364       0.187756      -0.155542       0.071926       0.083616             10.446537      16.804978      -2.928404      -2.679959       7.722967       0.609358       6.811666          -0.000002
           78              C       0.308829      11.322115      16.409920      -0.037639      34.536959 0.50203084E+03  0.12152101E+05                                 9.059396                            7.587469       0.636593       2.148264                    0.999957      30.010858      85.620840       0.588424       0.430026      -1.062885      -0.029731       0.003732       0.031688       0.043611       0.075225       0.081259      -0.075963       0.025820       0.011221      -0.155280       0.066444       0.088836              9.633807       9.233771      -3.624667      -3.322475      10.887076       2.964621       8.780574           0.000000
           79              C      12.521239       4.063712      13.686629      -0.077048      34.896967 0.54569896E+03  0.13472749E+05                                 9.087864                            7.889627       0.760538       2.175932                    0.999908      30.881737      88.663934       0.579978       0.427751      -1.065456       0.021022       0.012707       0.036497       0.043993      -0.010213      -0.082408      -0.037310      -0.013158      -0.334223      -0.153012       0.067571       0.085441              9.407254       6.990735       0.454328       2.320495       7.377868       0.659855      13.853158          -0.000008
           80              C       1.082268       5.491391      20.053570      -0.056665      39.069489 0.50740748E+03  0.12279715E+05                                 9.762995                            7.548612       0.787414       2.190001                    0.999919      30.171546      85.267481       0.600988       0.421123      -1.071529      -0.015935      -0.028159      -0.040853       0.052114      -0.023693      -0.070567      -0.089660       0.012211      -0.297053      -0.166858       0.073968       0.092890             11.181622       7.113036       0.938555       3.726131       8.043014       3.681654      18.388815           0.000009
           81              C      11.232630       5.826586       1.379189       0.059385      28.015114 0.35634788E+03  0.80239514E+04                                 8.330306                            6.517584      -0.078110       2.011089                    0.996814      26.186950      75.275150       0.608501       0.447024      -1.038652       0.008370       0.003659      -0.021538       0.023395      -0.016340       0.008945       0.009712      -0.053488      -0.066925      -0.032890      -0.010359       0.043250              9.476781      13.851609       1.433451      -0.238118       5.675661      -1.901415       8.903073          -0.000003
           82              C      12.541737       6.141089       1.211851      -0.137748      32.942769 0.43222932E+03  0.10254877E+05                                 9.297340                            7.193618      -0.357775       1.879587                    0.997460      29.585987      88.449290       0.575014       0.448964      -1.033374      -0.005016      -0.010291       0.011570       0.016276      -0.019010      -0.007250       0.021037      -0.061213      -0.096139      -0.037633      -0.019930       0.057563             10.710692      15.206438       2.783140      -2.045541       6.894125      -2.524013      10.031511          -0.000003
           83              C      12.955787       6.720437       0.091766       0.130095      32.290931 0.36348781E+03  0.81894278E+04                                 9.111821                            6.529139      -0.106977       2.004825                    0.999320      25.364396      71.894500       0.618143       0.439798      -1.047475       0.007893       0.005783      -0.007688       0.012443      -0.014425      -0.001099       0.009305      -0.052708      -0.013805      -0.027814      -0.006735       0.034549             11.275276      18.214747       3.199565      -1.357224       6.440748      -2.205989       9.170334          -0.000004
           84              C      12.025200       6.993558      26.120922      -0.145976      32.725923 0.44084525E+03  0.10438549E+05                                 9.067167                            7.124316       0.017333       1.993981                    0.998968      29.224192      85.330272       0.599129       0.431749      -1.050771      -0.007882       0.005946      -0.000442       0.009884       0.002058      -0.004208       0.019729      -0.045362       0.048517      -0.031519      -0.003650       0.035168             10.333900      16.424461       1.914500       0.958328       6.349795      -1.576024       8.227444          -0.000005
           85              C      10.687396       6.607326      26.204591       0.028551      27.930624 0.37416367E+03  0.84942026E+04                                 8.217387                            6.607272       0.056253       2.044835                    0.997299      26.504054      75.498136       0.616639       0.437536      -1.048454       0.005754      -0.007645       0.000263       0.009572       0.006298      -0.017723       0.001519      -0.015889       0.040862      -0.024818       0.002591       0.022227              9.179230      13.529751       1.746052       0.561260       5.485443      -1.258642       8.522497          -0.000005
           86              C       8.790694       5.848656       0.599178      -0.368938      26.313602 0.42116774E+03  0.98306512E+04                                 7.606671                            6.696684      -0.012566       1.999340                    0.994022      29.907447      85.877900       0.657178       0.399297      -1.074635       0.066538       0.013235      -0.003320       0.067923       0.027883      -0.013577      -0.002869       0.163362      -0.165397      -0.058882      -0.056122       0.115005              8.277635      11.239798       0.670656      -0.424660       6.739399       0.048636       6.853707          -0.000006
           87              C       2.432370       7.967414      25.610811       0.059385      28.015103 0.35634777E+03  0.80239485E+04                                 8.330304                            6.517584      -0.078110       2.011088                    0.996814      26.186951      75.275155       0.608501       0.447024      -1.038652      -0.008370      -0.003659       0.021538       0.023395      -0.016340       0.008945       0.009712      -0.053488      -0.066925      -0.032890      -0.010359       0.043250              9.476777      13.851600       1.433449      -0.238116       5.675660      -1.901415       8.903072          -0.000003
           88              C       1.123263       7.652911      25.778149      -0.137748      32.942784 0.43222964E+03  0.10254886E+05                                 9.297343                            7.193621      -0.357775       1.879587                    0.997460      29.585989      88.449300       0.575013       0.448964      -1.033374       0.005016       0.010291      -0.011570       0.016276      -0.019010      -0.007250       0.021037      -0.061213      -0.096139      -0.037633      -0.019930       0.057563             10.710694      15.206444       2.783140      -2.045541       6.894127      -2.524013      10.031512          -0.000003
           89              C       0.709213       7.073563      26.898234       0.130096      32.290917 0.36348767E+03  0.81894240E+04                                 9.111819                            6.529137      -0.106977       2.004826                    0.999320      25.364391      71.894482       0.618143       0.439798      -1.047475      -0.007893      -0.005783       0.007688       0.012443      -0.014425      -0.001099       0.009305      -0.052708      -0.013805      -0.027814      -0.006735       0.034549             11.275273      18.214742       3.199563      -1.357222       6.440746      -2.205988       9.170331          -0.000004
           90              C       1.639800       6.800442       0.869078      -0.145976      32.725930 0.44084516E+03  0.10438546E+05                                 9.067168                            7.124315       0.017333       1.993981                    0.998968      29.224194      85.330280       0.599130       0.431749      -1.050771       0.007882      -0.005946       0.000442       0.009884       0.002058      -0.004208       0.019729      -0.045362       0.048517      -0.031519      -0.003650       0.035168             10.333902      16.424468       1.914504       0.958325       6.349795      -1.576024       8.227442          -0.000005
           91              C       2.977603       7.186674       0.785409       0.028551      27.930625 0.37416353E+03  0.84941986E+04                                 8.217387                            6.607270       0.056253       2.044835                    0.997299      26.504055      75.498139       0.616639       0.437536      -1.048454      -0.005754       0.007645      -0.000263       0.009572       0.006298      -0.017723       0.001519      -0.015889       0.040862      -0.024818       0.002591       0.022227              9.179231      13.529756       1.746055       0.561258       5.485443      -1.258641       8.522494          -0.000005
           92              C       4.874306       7.945344      26.390822      -0.368937      26.313590 0.42116750E+03  0.98306442E+04                                 7.606668                            6.696681      -0.012565       1.999341                    0.994022      29.907446      85.877893       0.657178       0.399297      -1.074635      -0.066538      -0.013235       0.003320       0.067923       0.027883      -0.013577      -0.002869       0.163362      -0.165397      -0.058882      -0.056122       0.115005              8.277631      11.239789       0.670656      -0.424657       6.739398       0.048636       6.853706          -0.000006
           93              C       8.595285       4.731342       4.680066       0.368283      27.964029 0.33241114E+03  0.73318396E+04                                 8.418864                            6.533110       0.149299       2.089551                    0.999658      23.946012      67.398474       0.576731       0.481499      -1.022895      -0.054135       0.024659       0.087362       0.105692       0.004041       0.029299      -0.009441      -0.026735      -0.065476      -0.044461       0.018071       0.026390              9.394413       8.659222      -1.284546      -5.539949       5.983176       2.103550      13.540843           0.000004
           94              C       7.871040       5.200338       5.964790      -0.491696      27.397487 0.42025409E+03  0.97830206E+04                                 7.579119                            6.531208       0.262414       2.065813                    0.995133      31.107615      88.582237       0.691256       0.380633      -1.089905       0.033981      -0.011586      -0.044724       0.057351      -0.008754      -0.032069       0.021810       0.024013       0.115357      -0.037507      -0.023421       0.060929              8.033063       7.185479      -0.414292      -1.769675       7.251460       0.377676       9.662251           0.000008
           95              C       4.400130       1.070414      25.610811       0.059385      28.015113 0.35634789E+03  0.80239515E+04                                 8.330306                            6.517585      -0.078110       2.011088                    0.996814      26.186950      75.275150       0.608501       0.447024      -1.038652       0.008370      -0.003659       0.021538       0.023395       0.016340      -0.008945       0.009712      -0.053488      -0.066925      -0.032890      -0.010359       0.043250              9.476780      13.851608      -1.433451       0.238118       5.675661      -1.901415       8.903072          -0.000003
           96              C       5.709237       0.755911      25.778149      -0.137748      32.942762 0.43222924E+03  0.10254874E+05                                 9.297339                            7.193618      -0.357775       1.879587                    0.997460      29.585988      88.449296       0.575014       0.448964      -1.033374      -0.005016       0.010291      -0.011570       0.016276       0.019010       0.007250       0.021037      -0.061213      -0.096139      -0.037633      -0.019930       0.057563             10.710689      15.206431      -2.783137       2.045537       6.894124      -2.524014      10.031513          -0.000003
           97              C       6.123286       0.176563      26.898234       0.130095      32.290912 0.36348775E+03  0.81894262E+04                                 9.111817                            6.529138      -0.106977       2.004825                    0.999320      25.364397      71.894501       0.618143       0.439798      -1.047475       0.007893      -0.005783       0.007688       0.012443       0.014425       0.001099       0.009305      -0.052708      -0.013805      -0.027814      -0.006735       0.034549             11.275269      18.214726      -3.199558       1.357217       6.440746      -2.205989       9.170335          -0.000004
           98              C       5.192700      13.697442       0.869078      -0.145976      32.725916 0.44084510E+03  0.10438545E+05                                 9.067166                            7.124315       0.017333       1.993981                    0.998968      29.224194      85.330278       0.599130       0.431749      -1.050771      -0.007882      -0.005946       0.000442       0.009884      -0.002058       0.004208       0.019729      -0.045362       0.048517      -0.031519      -0.003649       0.035168             10.333897      16.424452      -1.914498      -0.958329       6.349794      -1.576026       8.227446          -0.000005
           99              C       3.854896       0.289674       0.785409       0.028550      27.930613 0.37416352E+03  0.84941985E+04                                 8.217385                            6.607271       0.056253       2.044835                    0.997299      26.504056      75.498142       0.616639       0.437536      -1.048454       0.005754       0.007646      -0.000263       0.009573      -0.006298       0.017723       0.001519      -0.015888       0.040862      -0.024818       0.002591       0.022227              9.179228      13.529743      -1.746052      -0.561259       5.485442      -1.258642       8.522498          -0.000005
          100              C       1.958195       1.048344      26.390822      -0.368937      26.313617 0.42116785E+03  0.98306542E+04                                 7.606674                            6.696684      -0.012565       1.999341                    0.994022      29.907445      85.877889       0.657178       0.399297      -1.074635       0.066538      -0.013235       0.003320       0.067923      -0.027883       0.013577      -0.002869       0.163362      -0.165397      -0.058882      -0.056122       0.115005              8.277639      11.239814      -0.670659       0.424662       6.739397       0.048636       6.853706          -0.000006
          101              C       9.264870      12.723586       1.379189       0.059385      28.015102 0.35634778E+03  0.80239487E+04                                 8.330304                            6.517584      -0.078110       2.011088                    0.996814      26.186950      75.275150       0.608501       0.447024      -1.038652      -0.008370       0.003659      -0.021538       0.023395       0.016340      -0.008945       0.009712      -0.053488      -0.066925      -0.032890      -0.010359       0.043250              9.476777      13.851601      -1.433448       0.238114       5.675659      -1.901414       8.903071          -0.000003
          102              C       7.955763      13.038089       1.211851      -0.137748      32.942764 0.43222940E+03  0.10254879E+05                                 9.297339                            7.193619      -0.357775       1.879587                    0.997460      29.585989      88.449297       0.575014       0.448964      -1.033374       0.005016      -0.010291       0.011570       0.016276       0.019010       0.007250       0.021037      -0.061213      -0.096139      -0.037633      -0.019930       0.057563             10.710689      15.206433      -2.783138       2.045539       6.894124      -2.524012      10.031510          -0.000003
          103              C       7.541713      13.617437       0.091766       0.130096      32.290920 0.36348789E+03  0.81894299E+04                                 9.111819                            6.529139      -0.106977       2.004826                    0.999320      25.364392      71.894484       0.618143       0.439798      -1.047475      -0.007893       0.005783      -0.007688       0.012443       0.014425       0.001099       0.009305      -0.052708      -0.013805      -0.027814      -0.006735       0.034549             11.275273      18.214740      -3.199562       1.357221       6.440747      -2.205987       9.170332          -0.000004
          104              C       8.472300       0.096558      26.120922      -0.145976      32.725930 0.44084519E+03  0.10438547E+05                                 9.067168                            7.124315       0.017333       1.993981                    0.998968      29.224195      85.330285       0.599129       0.431749      -1.050771       0.007882       0.005946      -0.000442       0.009884      -0.002058       0.004208       0.019729      -0.045362       0.048517      -0.031519      -0.003650       0.035168             10.333902      16.424466      -1.914504      -0.958324       6.349796      -1.576024       8.227443          -0.000005
          105              C       9.810103      13.504326      26.204591       0.028551      27.930625 0.37416353E+03  0.84941988E+04                                 8.217387                            6.607271       0.056253       2.044835                    0.997299      26.504055      75.498141       0.616639       0.437536      -1.048453      -0.005754      -0.007645       0.000263       0.009573      -0.006298       0.017723       0.001519      -0.015889       0.040862      -0.024818       0.002591       0.022227              9.179231      13.529756      -1.746056      -0.561257       5.485444      -1.258641       8.522494          -0.000005
          106              C      11.706805      12.745656       0.599178      -0.368937      26.313606 0.42116763E+03  0.98306481E+04                                 7.606672                            6.696682      -0.012565       1.999341                    0.994022      29.907445      85.877890       0.657178       0.399297      -1.074635      -0.066538       0.013235      -0.003320       0.067923      -0.027883       0.013577      -0.002869       0.163362      -0.165397      -0.058882      -0.056122       0.115005              8.277636      11.239806      -0.670659       0.424659       6.739397       0.048635       6.853705          -0.000006
          107              C       1.762785       2.165658      22.309934       0.368283      27.964027 0.33241111E+03  0.73318388E+04                                 8.418864                            6.533109       0.149299       2.089551                    0.999658      23.946011      67.398469       0.576731       0.481499      -1.022895      -0.054135      -0.024659      -0.087362       0.105692      -0.004041      -0.029299      -0.009441      -0.026735      -0.065476      -0.044461       0.018071       0.026390              9.394413       8.659221       1.284546       5.539949       5.983175       2.103550      13.540842           0.000004
          108              C       1.038540       1.696662      21.025210      -0.491696      27.397491 0.42025418E+03  0.97830234E+04                                 7.579120                            6.531209       0.262413       2.065813                    0.995133      31.107618      88.582251       0.691256       0.380633      -1.089905       0.033981       0.011586       0.044724       0.057351       0.008754       0.032069       0.021810       0.024013       0.115357      -0.037507      -0.023421       0.060928              8.033064       7.185480       0.414292       1.769675       7.251460       0.377676       9.662253           0.000008
          109              C       9.264870       7.967414      14.874189       0.059385      28.015102 0.35634779E+03  0.80239489E+04                                 8.330304                            6.517584      -0.078110       2.011088                    0.996814      26.186950      75.275152       0.608501       0.447024      -1.038652      -0.008370      -0.003659      -0.021538       0.023395      -0.016340      -0.008945      -0.009712      -0.053488      -0.066925      -0.032890      -0.010359       0.043250              9.476777      13.851602       1.433448       0.238114       5.675659       1.901414       8.903071          -0.000003
          110              C       7.955763       7.652911      14.706851      -0.137748      32.942759 0.43222931E+03  0.10254876E+05                                 9.297338                            7.193618      -0.357775       1.879587                    0.997460      29.585987      88.449291       0.575014       0.448964      -1.033374       0.005016       0.010291       0.011570       0.016276      -0.019010       0.007250      -0.021037      -0.061213      -0.096139      -0.037633      -0.019930       0.057563             10.710688      15.206432       2.783137       2.045538       6.894123       2.524012      10.031509          -0.000003
          111              C       7.541713       7.073563      13.586766       0.130095      32.290930 0.36348802E+03  0.81894336E+04                                 9.111821                            6.529141      -0.106977       2.004825                    0.999320      25.364397      71.894502       0.618143       0.439798      -1.047475      -0.007893      -0.005783      -0.007688       0.012443      -0.014425       0.001099      -0.009305      -0.052708      -0.013805      -0.027814      -0.006735       0.034549             11.275275      18.214744       3.199563       1.357221       6.440748       2.205988       9.170334          -0.000004
          112              C       8.472300       6.800442      12.625922      -0.145976      32.725925 0.44084510E+03  0.10438544E+05                                 9.067167                            7.124315       0.017333       1.993981                    0.998968      29.224193      85.330276       0.599130       0.431749      -1.050771       0.007882      -0.005946      -0.000442       0.009884       0.002058       0.004208      -0.019729      -0.045362       0.048517      -0.031519      -0.003649       0.035168             10.333901      16.424464       1.914504      -0.958324       6.349795       1.576024       8.227442          -0.000005
          113              C       9.810103       7.186674      12.709591       0.028550      27.930626 0.37416356E+03  0.84941995E+04                                 8.217388                            6.607271       0.056253       2.044835                    0.997299      26.504056      75.498143       0.616639       0.437536      -1.048454      -0.005754       0.007645       0.000263       0.009573       0.006298       0.017723      -0.001519      -0.015889       0.040862      -0.024818       0.002591       0.022227              9.179232      13.529757       1.746056      -0.561257       5.485444       1.258641       8.522495          -0.000005
          114              C      11.706805       7.945344      14.094178      -0.368937      26.313610 0.42116771E+03  0.98306502E+04                                 7.606672                            6.696682      -0.012566       1.999340                    0.994022      29.907447      85.877897       0.657178       0.399297      -1.074635      -0.066538      -0.013234      -0.003320       0.067923       0.027883       0.013577       0.002869       0.163362      -0.165397      -0.058882      -0.056122       0.115005              8.277637      11.239807       0.670660       0.424659       6.739397      -0.048635       6.853706          -0.000006
          115              C       4.400130       5.826586      12.115811       0.059385      28.015114 0.35634789E+03  0.80239516E+04                                 8.330306                            6.517585      -0.078110       2.011088                    0.996814      26.186951      75.275155       0.608501       0.447024      -1.038652       0.008370       0.003659       0.021538       0.023395      -0.016340      -0.008945      -0.009712      -0.053488      -0.066925      -0.032890      -0.010359       0.043250              9.476781      13.851609       1.433451       0.238118       5.675661       1.901415       8.903073          -0.000003
          116              C       5.709237       6.141089      12.283149      -0.137748      32.942764 0.43222927E+03  0.10254875E+05                                 9.297339                            7.193618      -0.357775       1.879587                    0.997460      29.585988      88.449297       0.575014       0.448964      -1.033374      -0.005016      -0.010291      -0.011570       0.016276      -0.019010       0.007250      -0.021037      -0.061213      -0.096139      -0.037633      -0.019930       0.057563             10.710690      15.206432       2.783137       2.045537       6.894125       2.524014      10.031513          -0.000003
          117              C       6.123286       6.720437      13.403234       0.130096      32.290900 0.36348760E+03  0.81894220E+04                                 9.111816                            6.529137      -0.106977       2.004826                    0.999320      25.364391      71.894481       0.618143       0.439798      -1.047475       0.007893       0.005783       0.007688       0.012443      -0.014425       0.001099      -0.009305      -0.052708      -0.013805      -0.027814      -0.006735       0.034549             11.275266      18.214721       3.199557       1.357216       6.440744       2.205989       9.170334          -0.000004
          118              C       5.192700       6.993558      14.364078      -0.145976      32.725919 0.44084516E+03  0.10438546E+05                                 9.067166                            7.124315       0.017333       1.993981                    0.998968      29.224195      85.330283       0.599130       0.431749      -1.050771      -0.007882       0.005946       0.000442       0.009884       0.002058       0.004208      -0.019729      -0.045362       0.048517      -0.031519      -0.003650       0.035168             10.333898      16.424453       1.914498      -0.958329       6.349794       1.576026       8.227447          -0.000005
          119              C       3.854896       6.607326      14.280409       0.028551      27.930615 0.37416355E+03  0.84941993E+04                                 8.217385                            6.607271       0.056253       2.044835                    0.997299      26.504057      75.498146       0.616639       0.437536      -1.048454       0.005754      -0.007645      -0.000263       0.009573       0.006298       0.017723      -0.001519      -0.015888       0.040862      -0.024818       0.002591       0.022227              9.179228      13.529743       1.746052      -0.561259       5.485442       1.258642       8.522498          -0.000005
          120              C       1.958195       5.848656      12.895822      -0.368937      26.313617 0.42116785E+03  0.98306542E+04                                 7.606674                            6.696684      -0.012566       1.999340                    0.994022      29.907446      85.877894       0.657178       0.399297      -1.074635       0.066538       0.013235       0.003320       0.067923       0.027883       0.013577       0.002869       0.163362      -0.165397      -0.058882      -0.056122       0.115005              8.277639      11.239814       0.670659       0.424662       6.739397      -0.048636       6.853706          -0.000006
          121              C      11.902215       9.062658      18.175066       0.368283      27.964025 0.33241110E+03  0.73318383E+04                                 8.418864                            6.533109       0.149299       2.089551                    0.999658      23.946010      67.398467       0.576731       0.481499      -1.022895       0.054135      -0.024659       0.087362       0.105692       0.004041      -0.029299       0.009441      -0.026735      -0.065476      -0.044461       0.018071       0.026390              9.394412       8.659219      -1.284546       5.539948       5.983175      -2.103551      13.540842           0.000004
          122              C      12.626460       8.593662      19.459790      -0.491696      27.397479 0.42025399E+03  0.97830177E+04                                 7.579117                            6.531208       0.262414       2.065813                    0.995133      31.107617      88.582244       0.691256       0.380633      -1.089905      -0.033981       0.011586      -0.044724       0.057351      -0.008754       0.032069      -0.021810       0.024013       0.115357      -0.037507      -0.023421       0.060928              8.033062       7.185479      -0.414290       1.769672       7.251457      -0.377676       9.662248           0.000008
          123              C       2.432370      12.723586      12.115811       0.059385      28.015102 0.35634777E+03  0.80239484E+04                                 8.330304                            6.517583      -0.078110       2.011088                    0.996814      26.186950      75.275149       0.608501       0.447024      -1.038652      -0.008370       0.003659       0.021538       0.023395       0.016340       0.008945      -0.009712      -0.053488      -0.066925      -0.032890      -0.010359       0.043250              9.476777      13.851599      -1.433449      -0.238116       5.675659       1.901415       8.903072          -0.000003
          124              C       1.123263      13.038089      12.283149      -0.137748      32.942781 0.43222959E+03  0.10254885E+05                                 9.297342                            7.193621      -0.357775       1.879587                    0.997460      29.585988      88.449295       0.575013       0.448964      -1.033374       0.005016      -0.010291      -0.011570       0.016276       0.019010      -0.007250      -0.021037      -0.061213      -0.096139      -0.037633      -0.019930       0.057563             10.710694      15.206443      -2.783140      -2.045541       6.894126       2.524013      10.031512          -0.000003
          125              C       0.709213      13.617437      13.403234       0.130095      32.290927 0.36348780E+03  0.81894276E+04                                 9.111820                            6.529138      -0.106977       2.004825                    0.999320      25.364396      71.894498       0.618143       0.439798      -1.047475      -0.007893       0.005783       0.007688       0.012443       0.014425      -0.001099      -0.009305      -0.052708      -0.013805      -0.027814      -0.006735       0.034549             11.275275      18.214745      -3.199564      -1.357222       6.440747       2.205988       9.170332          -0.000004
          126              C       1.639800       0.096558      14.364078      -0.145976      32.725927 0.44084511E+03  0.10438545E+05                                 9.067168                            7.124315       0.017333       1.993981                    0.998968      29.224193      85.330276       0.599130       0.431749      -1.050771       0.007882       0.005946       0.000442       0.009884      -0.002058      -0.004208      -0.019729      -0.045362       0.048517      -0.031519      -0.003650       0.035168             10.333901      16.424467      -1.914504       0.958325       6.349795       1.576024       8.227442          -0.000005
          127              C       2.977603      13.504326      14.280409       0.028551      27.930626 0.37416356E+03  0.84941994E+04                                 8.217387                            6.607271       0.056253       2.044835                    0.997299      26.504056      75.498141       0.616639       0.437536      -1.048454      -0.005754      -0.007645      -0.000263       0.009572      -0.006298      -0.017723      -0.001519      -0.015889       0.040862      -0.024818       0.002591       0.022227              9.179231      13.529756      -1.746055       0.561258       5.485443       1.258641       8.522494          -0.000005
          128              C       4.874306      12.745656      12.895822      -0.368938      26.313591 0.42116752E+03  0.98306449E+04                                 7.606669                            6.696682      -0.012566       1.999340                    0.994022      29.907447      85.877900       0.657178       0.399297      -1.074635      -0.066538       0.013235       0.003320       0.067923      -0.027883      -0.013577       0.002869       0.163362      -0.165397      -0.058882      -0.056122       0.115005              8.277632      11.239791      -0.670656      -0.424657       6.739399      -0.048636       6.853706          -0.000006
          129              C      11.232630       1.070414      14.874189       0.059385      28.015112 0.35634786E+03  0.80239506E+04                                 8.330305                            6.517584      -0.078110       2.011089                    0.996814      26.186949      75.275144       0.608501       0.447024      -1.038652       0.008370      -0.003659      -0.021538       0.023395       0.016340       0.008945      -0.009712      -0.053488      -0.066925      -0.032890      -0.010359       0.043250              9.476780      13.851607      -1.433451      -0.238118       5.675660       1.901415       8.903072          -0.000003
          130              C      12.541737       0.755911      14.706851      -0.137748      32.942773 0.43222939E+03  0.10254879E+05                                 9.297341                            7.193619      -0.357775       1.879587                    0.997460      29.585988      88.449296       0.575013       0.448964      -1.033374      -0.005016       0.010291       0.011570       0.016276       0.019010      -0.007250      -0.021037      -0.061213      -0.096139      -0.037633      -0.019930       0.057563             10.710692      15.206439      -2.783140      -2.045542       6.894126       2.524013      10.031512          -0.000003
          131              C      12.955787       0.176563      13.586766       0.130096      32.290921 0.36348768E+03  0.81894243E+04                                 9.111819                            6.529137      -0.106977       2.004826                    0.999320      25.364391      71.894479       0.618143       0.439798      -1.047475       0.007893      -0.005783      -0.007688       0.012443       0.014425      -0.001099      -0.009305      -0.052708      -0.013805      -0.027814      -0.006735       0.034549             11.275273      18.214742      -3.199564      -1.357223       6.440747       2.205988       9.170331          -0.000004
          132              C      12.025200      13.697442      12.625922      -0.145976      32.725928 0.44084533E+03  0.10438551E+05                                 9.067168                            7.124316       0.017334       1.993981                    0.998968      29.224194      85.330277       0.599129       0.431749      -1.050771      -0.007882      -0.005946      -0.000442       0.009884      -0.002058      -0.004208      -0.019729      -0.045362       0.048517      -0.031519      -0.003650       0.035168             10.333900      16.424461      -1.914500       0.958328       6.349795       1.576024       8.227444          -0.000005
          133              C      10.687396       0.289674      12.709591       0.028551      27.930624 0.37416367E+03  0.84942025E+04                                 8.217387                            6.607272       0.056253       2.044835                    0.997299      26.504054      75.498134       0.616639       0.437536      -1.048454       0.005754       0.007645       0.000263       0.009572      -0.006298      -0.017723      -0.001519      -0.015889       0.040862      -0.024818       0.002591       0.022227              9.179230      13.529750      -1.746052       0.561260       5.485443       1.258642       8.522497          -0.000005
          134              C       8.790694       1.048344      14.094178      -0.368937      26.313600 0.42116771E+03  0.98306502E+04                                 7.606671                            6.696683      -0.012565       1.999341                    0.994022      29.907445      85.877891       0.657178       0.399297      -1.074635       0.066538      -0.013235      -0.003320       0.067923      -0.027883      -0.013577       0.002869       0.163362      -0.165397      -0.058882      -0.056122       0.115005              8.277634      11.239797      -0.670655      -0.424660       6.739398      -0.048636       6.853706          -0.000006
          135              C       5.069715      11.628342       8.814934       0.368283      27.964025 0.33241112E+03  0.73318389E+04                                 8.418863                            6.533109       0.149300       2.089551                    0.999658      23.946011      67.398468       0.576731       0.481499      -1.022895       0.054135       0.024659      -0.087362       0.105692      -0.004041       0.029299       0.009441      -0.026735      -0.065476      -0.044461       0.018071       0.026390              9.394412       8.659219       1.284546      -5.539947       5.983175      -2.103550      13.540842           0.000004
          136              C       5.793960      12.097338       7.530210      -0.491696      27.397472 0.42025383E+03  0.97830131E+04                                 7.579116                            6.531206       0.262414       2.065814                    0.995133      31.107612      88.582225       0.691256       0.380633      -1.089905      -0.033981      -0.011586       0.044724       0.057351       0.008754      -0.032069      -0.021810       0.024013       0.115356      -0.037507      -0.023421       0.060928              8.033060       7.185478       0.414290      -1.769671       7.251456      -0.377676       9.662246           0.000008
          137              C       5.069715       9.062658      22.309934       0.368283      27.964025 0.33241110E+03  0.73318384E+04                                 8.418864                            6.533110       0.149299       2.089551                    0.999658      23.946010      67.398468       0.576731       0.481499      -1.022895       0.054135      -0.024659      -0.087362       0.105692       0.004041       0.029299      -0.009441      -0.026735      -0.065476      -0.044461       0.018071       0.026390              9.394412       8.659220      -1.284546      -5.539948       5.983175       2.103550      13.540842           0.000004
          138              C       5.793960       8.593662      21.025210      -0.491696      27.397483 0.42025406E+03  0.97830200E+04                                 7.579118                            6.531208       0.262414       2.065813                    0.995133      31.107620      88.582257       0.691256       0.380633      -1.089905      -0.033981       0.011586       0.044724       0.057351      -0.008754      -0.032069       0.021810       0.024013       0.115357      -0.037507      -0.023421       0.060928              8.033062       7.185480      -0.414290      -1.769672       7.251458       0.377676       9.662249           0.000008
          139              C      11.902215      11.628342       4.680066       0.368283      27.964026 0.33241112E+03  0.73318388E+04                                 8.418863                            6.533109       0.149299       2.089551                    0.999658      23.946011      67.398468       0.576731       0.481499      -1.022895       0.054135       0.024659       0.087362       0.105692      -0.004041      -0.029299      -0.009441      -0.026735      -0.065476      -0.044461       0.018071       0.026390              9.394412       8.659219       1.284546       5.539948       5.983175       2.103550      13.540842           0.000004
          140              C      12.626460      12.097338       5.964790      -0.491696      27.397478 0.42025396E+03  0.97830170E+04                                 7.579117                            6.531207       0.262414       2.065813                    0.995133      31.107616      88.582242       0.691256       0.380633      -1.089905      -0.033981      -0.011586      -0.044724       0.057351       0.008754       0.032069       0.021810       0.024013       0.115357      -0.037507      -0.023421       0.060928              8.033062       7.185479       0.414290       1.769672       7.251457       0.377677       9.662248           0.000008
          141              C       1.762785       4.731342       8.814934       0.368283      27.964027 0.33241111E+03  0.73318388E+04                                 8.418864                            6.533110       0.149299       2.089551                    0.999658      23.946011      67.398470       0.576731       0.481499      -1.022895      -0.054135       0.024659      -0.087362       0.105692       0.004041      -0.029299       0.009441      -0.026735      -0.065476      -0.044461       0.018071       0.026390              9.394413       8.659221      -1.284546       5.539949       5.983175      -2.103550      13.540842           0.000004
          142              C       1.038540       5.200338       7.530210      -0.491696      27.397489 0.42025414E+03  0.97830222E+04                                 7.579119                            6.531209       0.262414       2.065813                    0.995133      31.107617      88.582245       0.691256       0.380633      -1.089905       0.033981      -0.011586       0.044724       0.057351      -0.008754       0.032069      -0.021810       0.024013       0.115357      -0.037507      -0.023421       0.060928              8.033064       7.185480      -0.414292       1.769675       7.251460      -0.377676       9.662252           0.000008
          143              C       8.595285       2.165658      18.175066       0.368283      27.964026 0.33241110E+03  0.73318383E+04                                 8.418864                            6.533109       0.149299       2.089551                    0.999658      23.946010      67.398467       0.576731       0.481499      -1.022895      -0.054135      -0.024659       0.087362       0.105692      -0.004041       0.029299       0.009441      -0.026735      -0.065476      -0.044461       0.018071       0.026390              9.394413       8.659221       1.284546      -5.539949       5.983175      -2.103550      13.540842           0.000004
          144              C       7.871040       1.696662      19.459790      -0.491696      27.397488 0.42025412E+03  0.97830215E+04                                 7.579119                            6.531209       0.262414       2.065813                    0.995133      31.107616      88.582242       0.691256       0.380633      -1.089905       0.033981       0.011586      -0.044724       0.057351       0.008754      -0.032069      -0.021810       0.024013       0.115357      -0.037507      -0.023421       0.060928              8.033064       7.185480       0.414292      -1.769675       7.251460      -0.377676       9.662252           0.000008
          145              N      13.059640       4.409942       4.161858      -0.311299      40.508530 0.56220322E+03  0.13889688E+05                                 9.927847                            7.914115       0.095353       2.027401                    0.996539      29.800313      83.717071       0.593423       0.417775      -1.079038      -0.016587       0.001933       0.014829       0.022333       0.069852       0.025696      -0.063771       0.146638       0.170417      -0.152277       0.072860       0.079418             11.041756       7.696807      -3.610352      -0.635037      17.019861       2.401646       8.408600           0.000003
          146              N      11.527794       1.420782       3.954035      -0.318369      39.472886 0.57017029E+03  0.14153237E+05                                 9.785776                            8.005656       0.060334       2.011654                    0.997043      30.115106      85.136551       0.585375       0.421522      -1.075333      -0.016889       0.009108       0.005646       0.020002      -0.059947       0.067173       0.021390      -0.175491       0.158872      -0.156475       0.076582       0.079893             10.627976      16.283587       3.083394      -2.769661       8.185146      -0.915250       7.415195           0.000003
          147              N       0.732444       0.172425       2.763776      -0.326849      40.138822 0.58309776E+03  0.14528354E+05                                 9.844774                            8.046154       0.168379       2.043760                    0.997196      30.185310      84.975203       0.590425       0.416358      -1.080667      -0.003563      -0.017595       0.013324       0.022357       0.062466       0.008432      -0.026516       0.189019       0.199394      -0.150094       0.070020       0.080075             10.819951       8.232935      -2.574860      -1.290555      16.468930       2.517785       7.757988          -0.000001
          148              N       2.041551       3.140894       2.685505      -0.323543      40.791708 0.57210878E+03  0.14183397E+05                                 9.900839                            7.944507       0.100826       2.016484                    0.998153      30.195596      84.723070       0.597197       0.413701      -1.082666       0.018220       0.004849       0.011614       0.022144      -0.060936       0.055460       0.012672      -0.182722       0.190187      -0.156188       0.074271       0.081918             10.932433      16.894156       2.982131      -3.308255       8.168534      -0.789054       7.734610           0.000001
          149              N      13.358904       8.659873       3.495205      -0.302258      37.655232 0.56668150E+03  0.14057382E+05                                 9.491994                            7.998382      -0.095415       1.962925                    0.996903      30.066067      85.213537       0.583236       0.423347      -1.073232      -0.021080       0.005912       0.026345       0.034254      -0.057952       0.039752       0.046437       0.038364       0.061862      -0.101729       0.046360       0.055369             10.067504       9.284865       3.483763      -3.554643      10.937872      -3.111117       9.979775           0.000004
          150              N      12.856032       2.684312       1.252336      -0.320828      38.096775 0.58769689E+03  0.14655024E+05                                 9.439375                            8.045482       0.108812       2.026459                    0.998224      30.144774      84.580648       0.594690       0.413030      -1.084072      -0.011673       0.001185      -0.013095       0.017582       0.009491      -0.069687       0.029911      -0.014485      -0.357718      -0.148539       0.071241       0.077298              9.919656       7.555515      -0.593217       2.474978       7.681894      -1.119566      14.521559          -0.000004
          151              N       0.744742       1.822187       5.570736      -0.313099      42.642055 0.56882795E+03  0.14066557E+05                                10.186430                            7.894465       0.080871       2.014825                    0.997659      29.946253      83.621266       0.602842       0.410862      -1.085707       0.001608      -0.002544       0.011451       0.011840       0.021084      -0.057943       0.075407       0.018273      -0.266673      -0.143609       0.066325       0.077284             11.636143       7.567989      -0.947870       3.798218       8.407983      -3.460600      18.932459           0.000007
          152              N       6.227140       2.487058      22.828142      -0.311299      40.508544 0.56220348E+03  0.13889695E+05                                 9.927849                            7.914117       0.095353       2.027401                    0.996539      29.800313      83.717071       0.593423       0.417775      -1.079038      -0.016587      -0.001933      -0.014829       0.022333      -0.069852      -0.025696      -0.063771       0.146638       0.170417      -0.152277       0.072860       0.079418             11.041759       7.696811       3.610357       0.635039      17.019863       2.401646       8.408602           0.000003
          153              N       4.695294       5.476218      23.035965      -0.318369      39.472882 0.57017025E+03  0.14153236E+05                                 9.785775                            8.005656       0.060334       2.011654                    0.997043      30.115105      85.136548       0.585375       0.421522      -1.075333      -0.016889      -0.009108      -0.005646       0.020002       0.059947      -0.067173       0.021390      -0.175491       0.158872      -0.156475       0.076582       0.079893             10.627975      16.283585      -3.083393       2.769661       8.185145      -0.915250       7.415195           0.000003
          154              N       7.564944       6.724575      24.226224      -0.326849      40.138810 0.58309756E+03  0.14528348E+05                                 9.844772                            8.046153       0.168379       2.043760                    0.997196      30.185310      84.975204       0.590425       0.416358      -1.080667      -0.003563       0.017595      -0.013324       0.022357      -0.062466      -0.008432      -0.026516       0.189019       0.199394      -0.150094       0.070020       0.080075             10.819949       8.232931       2.574854       1.290554      16.468928       2.517785       7.757987          -0.000001
          155              N       8.874051       3.756106      24.304495      -0.323543      40.791712 0.57210883E+03  0.14183399E+05                                 9.900840                            7.944508       0.100826       2.016484                    0.998153      30.195597      84.723075       0.597197       0.413701      -1.082666       0.018220      -0.004849      -0.011614       0.022144       0.060936      -0.055460       0.012672      -0.182722       0.190187      -0.156188       0.074271       0.081918             10.932435      16.894159      -2.982132       3.308255       8.168535      -0.789054       7.734611           0.000001
          156              N       6.526404      12.031127      23.494795      -0.302258      37.655230 0.56668152E+03  0.14057383E+05                                 9.491994                            7.998382      -0.095415       1.962925                    0.996903      30.066067      85.213535       0.583236       0.423347      -1.073232      -0.021080      -0.005912      -0.026345       0.034254       0.057952      -0.039752       0.046437       0.038364       0.061862      -0.101729       0.046360       0.055369             10.067504       9.284864      -3.483762       3.554643      10.937871      -3.111117       9.979776           0.000004
          157              N       6.023532       4.212688      25.737664      -0.320828      38.096774 0.58769689E+03  0.14655024E+05                                 9.439375                            8.045482       0.108812       2.026459                    0.998224      30.144774      84.580647       0.594690       0.413030      -1.084072      -0.011673      -0.001185       0.013095       0.017582      -0.009491       0.069687       0.029911      -0.014485      -0.357718      -0.148539       0.071241       0.077298              9.919656       7.555515       0.593217      -2.474978       7.681894      -1.119566      14.521558          -0.000004
          158              N       7.577242       5.074813      21.419264      -0.313099      42.642050 0.56882795E+03  0.14066556E+05                                10.186429                            7.894465       0.080871       2.014825                    0.997659      29.946253      83.621266       0.602842       0.410862      -1.085707       0.001608       0.002544      -0.011451       0.011840      -0.021084       0.057943       0.075407       0.018273      -0.266673      -0.143609       0.066325       0.077284             11.636142       7.567988       0.947870      -3.798217       8.407982      -3.460599      18.932456           0.000007
          159              N       7.437859       9.384058      17.656858      -0.311299      40.508546 0.56220348E+03  0.13889695E+05                                 9.927849                            7.914116       0.095353       2.027401                    0.996539      29.800314      83.717073       0.593423       0.417775      -1.079038       0.016587      -0.001933       0.014829       0.022333       0.069852      -0.025696       0.063771       0.146638       0.170417      -0.152277       0.072860       0.079418             11.041759       7.696811      -3.610357       0.635038      17.019864      -2.401646       8.408602           0.000003
          160              N       8.969706      12.373218      17.449035      -0.318369      39.472881 0.57017021E+03  0.14153235E+05                                 9.785775                            8.005655       0.060334       2.011655                    0.997043      30.115104      85.136542       0.585375       0.421522      -1.075333       0.016889      -0.009108       0.005646       0.020002      -0.059947      -0.067173      -0.021390      -0.175491       0.158872      -0.156475       0.076582       0.079893             10.627974      16.283584       3.083393       2.769661       8.185145       0.915250       7.415194           0.000003
          161              N       6.100056      13.621575      16.258776      -0.326849      40.138822 0.58309776E+03  0.14528354E+05                                 9.844774                            8.046154       0.168379       2.043760                    0.997196      30.185310      84.975203       0.590425       0.416358      -1.080667       0.003563       0.017595       0.013324       0.022357       0.062466      -0.008432       0.026516       0.189019       0.199394      -0.150094       0.070020       0.080075             10.819951       8.232935      -2.574860       1.290555      16.468930      -2.517785       7.757988          -0.000001
          162              N       4.790949      10.653106      16.180505      -0.323543      40.791713 0.57210883E+03  0.14183399E+05                                 9.900840                            7.944508       0.100826       2.016484                    0.998153      30.195597      84.723075       0.597197       0.413701      -1.082666      -0.018220      -0.004849       0.011614       0.022144      -0.060936      -0.055460      -0.012672      -0.182722       0.190187      -0.156188       0.074271       0.081918             10.932435      16.894159       2.982131       3.308255       8.168535       0.789054       7.734611           0.000001
          163              N       7.138596       5.134127      16.990205      -0.302258      37.655237 0.56668159E+03  0.14057385E+05                                 9.491995                            7.998383      -0.095415       1.962925                    0.996903      30.066069      85.213548       0.583236       0.423347      -1.073232       0.021080      -0.005912       0.026345       0.034254      -0.057952      -0.039752      -0.046437       0.038364       0.061862      -0.101729       0.046360       0.055369             10.067506       9.284867       3.483764       3.554644      10.937874       3.111118       9.979777           0.000004
          164              N       7.641468      11.109688      14.747336      -0.320828      38.096762 0.58769667E+03  0.14655017E+05                                 9.439373                            8.045481       0.108812       2.026459                    0.998224      30.144774      84.580647       0.594690       0.413030      -1.084072       0.011673      -0.001185      -0.013095       0.017582       0.009491       0.069687      -0.029911      -0.014485      -0.357718      -0.148539       0.071241       0.077298              9.919653       7.555511      -0.593216      -2.474973       7.681892       1.119565      14.521557          -0.000004
          165              N       6.087757      11.971813      19.065736      -0.313099      42.642044 0.56882779E+03  0.14066552E+05                                10.186428                            7.894464       0.080871       2.014825                    0.997659      29.946254      83.621269       0.602842       0.410862      -1.085707      -0.001608       0.002544       0.011451       0.011840       0.021084       0.057943      -0.075407       0.018273      -0.266673      -0.143609       0.066325       0.077284             11.636141       7.567984      -0.947869      -3.798213       8.407982       3.460601      18.932457           0.000007
          166              N       0.605359      11.306942       9.333142      -0.311299      40.508544 0.56220348E+03  0.13889695E+05                                 9.927848                            7.914116       0.095353       2.027401                    0.996539      29.800314      83.717072       0.593423       0.417775      -1.079038       0.016587       0.001933      -0.014829       0.022333      -0.069852       0.025696       0.063771       0.146638       0.170417      -0.152277       0.072860       0.079418             11.041758       7.696810       3.610356      -0.635039      17.019862      -2.401647       8.408602           0.000003
          167              N       2.137206       8.317782       9.540965      -0.318369      39.472884 0.57017028E+03  0.14153237E+05                                 9.785775                            8.005656       0.060334       2.011654                    0.997043      30.115106      85.136551       0.585375       0.421522      -1.075333       0.016889       0.009108      -0.005646       0.020002       0.059947       0.067173      -0.021390      -0.175491       0.158872      -0.156475       0.076582       0.079893             10.627975      16.283585      -3.083393      -2.769662       8.185145       0.915250       7.415195           0.000003
          168              N      12.932556       7.069425      10.731224      -0.326849      40.138826 0.58309784E+03  0.14528357E+05                                 9.844775                            8.046155       0.168379       2.043760                    0.997196      30.185312      84.975212       0.590425       0.416358      -1.080667       0.003563      -0.017595      -0.013324       0.022357      -0.062466       0.008432       0.026516       0.189019       0.199394      -0.150094       0.070020       0.080075             10.819952       8.232936       2.574860      -1.290555      16.468932      -2.517786       7.757988          -0.000001
          169              N      11.623449      10.037894      10.809495      -0.323543      40.791711 0.57210882E+03  0.14183398E+05                                 9.900839                            7.944508       0.100826       2.016484                    0.998153      30.195597      84.723073       0.597197       0.413701      -1.082666      -0.018220       0.004849      -0.011614       0.022144       0.060936       0.055460      -0.012672      -0.182722       0.190188      -0.156188       0.074271       0.081918             10.932434      16.894157      -2.982131      -3.308255       8.168534       0.789054       7.734611           0.000001
          170              N       0.306096       1.762873       9.999795      -0.302258      37.655233 0.56668161E+03  0.14057386E+05                                 9.491994                            7.998383      -0.095415       1.962925                    0.996903      30.066069      85.213545       0.583236       0.423347      -1.073232       0.021080       0.005912      -0.026345       0.034254       0.057952       0.039752      -0.046437       0.038364       0.061862      -0.101729       0.046360       0.055369             10.067504       9.284864      -3.483762      -3.554643      10.937872       3.111117       9.979776           0.000004
          171              N       0.808968       9.581312      12.242664      -0.320828      38.096762 0.58769666E+03  0.14655016E+05                                 9.439372                            8.045480       0.108812       2.026459                    0.998224      30.144774      84.580645       0.594690       0.413030      -1.084072       0.011673       0.001185       0.013095       0.017582      -0.009491      -0.069687      -0.029911      -0.014485      -0.357718      -0.148539       0.071241       0.077298              9.919653       7.555510       0.593216       2.474973       7.681892       1.119566      14.521556          -0.000004
          172              N      12.920257       8.719187       7.924264      -0.313099      42.642036 0.56882776E+03  0.14066551E+05                                10.186427                            7.894464       0.080871       2.014825                    0.997659      29.946253      83.621267       0.602842       0.410862      -1.085707      -0.001608      -0.002544      -0.011451       0.011840      -0.021084      -0.057943      -0.075407       0.018273      -0.266673      -0.143609       0.066325       0.077284             11.636139       7.567984       0.947868       3.798212       8.407981       3.460600      18.932453           0.000007
          173              N       0.605359       9.384058      22.828142      -0.311299      40.508545 0.56220350E+03  0.13889696E+05                                 9.927849                            7.914117       0.095353       2.027401                    0.996539      29.800314      83.717075       0.593423       0.417775      -1.079038       0.016587      -0.001933      -0.014829       0.022333       0.069852       0.025696      -0.063771       0.146638       0.170417      -0.152277       0.072860       0.079418             11.041759       7.696811      -3.610356      -0.635039      17.019864       2.401647       8.408602           0.000003
          174              N       2.137206      12.373218      23.035965      -0.318369      39.472882 0.57017025E+03  0.14153236E+05                                 9.785775                            8.005656       0.060334       2.011654                    0.997043      30.115105      85.136548       0.585375       0.421522      -1.075333       0.016889      -0.009108      -0.005646       0.020002      -0.059947       0.067173       0.021390      -0.175491       0.158872      -0.156475       0.076582       0.079893             10.627975      16.283584       3.083393      -2.769662       8.185145      -0.915250       7.415195           0.000003
          175              N      12.932556      13.621575      24.226224      -0.326849      40.138822 0.58309777E+03  0.14528354E+05                                 9.844774                            8.046154       0.168379       2.043760                    0.997196      30.185310      84.975204       0.590425       0.416358      -1.080667       0.003563       0.017595      -0.013324       0.022357       0.062466       0.008432      -0.026516       0.189019       0.199394      -0.150094       0.070020       0.080075             10.819951       8.232935      -2.574860      -1.290555      16.468931       2.517785       7.757988          -0.000001
          176              N      11.623449      10.653106      24.304495      -0.323543      40.791706 0.57210874E+03  0.14183396E+05                                 9.900839                            7.944507       0.100826       2.016484                    0.998153      30.195595      84.723065       0.597197       0.413701      -1.082666      -0.018220      -0.004849      -0.011614       0.022144      -0.060936       0.055460       0.012672      -0.182722       0.190187      -0.156188       0.074271       0.081918             10.932433      16.894155       2.982130      -3.308255       8.168533      -0.789054       7.734610           0.000001
          177              N       0.306096       5.134127      23.494795      -0.302258      37.655234 0.56668162E+03  0.14057386E+05                                 9.491995                            7.998383      -0.095415       1.962925                    0.996903      30.066069      85.213547       0.583236       0.423347      -1.073232       0.021080      -0.005912      -0.026345       0.034254      -0.057952       0.039752       0.046437       0.038364       0.061862      -0.101729       0.046360       0.055369             10.067505       9.284865       3.483762      -3.554643      10.937873      -3.111117       9.979777           0.000004
          178              N       0.808968      11.109688      25.737664      -0.320828      38.096764 0.58769670E+03  0.14655018E+05                                 9.439373                            8.045481       0.108812       2.026459                    0.998224      30.144775      84.580649       0.594690       0.413030      -1.084072       0.011673      -0.001185       0.013095       0.017582       0.009491      -0.069687       0.029911      -0.014485      -0.357718      -0.148539       0.071241       0.077298              9.919653       7.555510      -0.593216       2.474973       7.681892      -1.119566      14.521557          -0.000004
          179              N      12.920257      11.971813      21.419264      -0.313099      42.642038 0.56882778E+03  0.14066552E+05                                10.186427                            7.894464       0.080871       2.014825                    0.997659      29.946254      83.621269       0.602842       0.410862      -1.085707      -0.001608       0.002544      -0.011451       0.011840       0.021084      -0.057943       0.075407       0.018273      -0.266673      -0.143609       0.066325       0.077284             11.636139       7.567984      -0.947868       3.798212       8.407981      -3.460600      18.932453           0.000007
          180              N       7.437859      11.306942       4.161858      -0.311299      40.508542 0.56220342E+03  0.13889693E+05                                 9.927848                            7.914116       0.095353       2.027401                    0.996539      29.800312      83.717067       0.593423       0.417775      -1.079038       0.016587       0.001933       0.014829       0.022333      -0.069852      -0.025696      -0.063771       0.146638       0.170417      -0.152277       0.072860       0.079418             11.041758       7.696811       3.610357       0.635038      17.019863       2.401646       8.408601           0.000003
          181              N       8.969706       8.317782       3.954035      -0.318369      39.472882 0.57017024E+03  0.14153235E+05                                 9.785775                            8.005655       0.060334       2.011654                    0.997043      30.115105      85.136545       0.585375       0.421522      -1.075333       0.016889       0.009108       0.005646       0.020002       0.059947      -0.067173       0.021390      -0.175491       0.158872      -0.156475       0.076582       0.079893             10.627975      16.283585      -3.083393       2.769661       8.185145      -0.915250       7.415194           0.000003
          182              N       6.100056       7.069425       2.763776      -0.326849      40.138820 0.58309773E+03  0.14528353E+05                                 9.844774                            8.046154       0.168379       2.043760                    0.997196      30.185309      84.975201       0.590425       0.416358      -1.080667       0.003563      -0.017595       0.013324       0.022357      -0.062466      -0.008432      -0.026516       0.189019       0.199394      -0.150094       0.070020       0.080075             10.819951       8.232935       2.574859       1.290555      16.468930       2.517785       7.757988          -0.000001
          183              N       4.790949      10.037894       2.685505      -0.323543      40.791711 0.57210880E+03  0.14183398E+05                                 9.900839                            7.944507       0.100826       2.016484                    0.998153      30.195597      84.723071       0.597197       0.413701      -1.082666      -0.018220       0.004849       0.011614       0.022144       0.060936      -0.055460       0.012672      -0.182722       0.190188      -0.156188       0.074271       0.081918             10.932434      16.894157      -2.982131       3.308255       8.168534      -0.789054       7.734611           0.000001
          184              N       7.138596       1.762873       3.495205      -0.302258      37.655236 0.56668158E+03  0.14057384E+05                                 9.491995                            7.998382      -0.095415       1.962925                    0.996903      30.066069      85.213545       0.583236       0.423347      -1.073232       0.021080       0.005912       0.026345       0.034254       0.057952      -0.039752       0.046437       0.038364       0.061862      -0.101729       0.046360       0.055369             10.067505       9.284866      -3.483764       3.554644      10.937873      -3.111117       9.979776           0.000004
          185              N       7.641468       9.581312       1.252336      -0.320828      38.096762 0.58769667E+03  0.14655017E+05                                 9.439373                            8.045481       0.108812       2.026459                    0.998224      30.144774      84.580647       0.594690       0.413030      -1.084072       0.011673       0.001185      -0.013095       0.017582      -0.009491       0.069687       0.029911      -0.014485      -0.357718      -0.148539       0.071241       0.077298              9.919653       7.555511       0.593216      -2.474973       7.681892      -1.119565      14.521557          -0.000004
          186              N       6.087757       8.719187       5.570736      -0.313099      42.642040 0.56882772E+03  0.14066550E+05                                10.186428                            7.894464       0.080871       2.014825                    0.997659      29.946252      83.621262       0.602842       0.410862      -1.085707      -0.001608      -0.002544       0.011451       0.011840      -0.021084       0.057943       0.075407       0.018273      -0.266673      -0.143609       0.066325       0.077284             11.636140       7.567984       0.947869      -3.798213       8.407981      -3.460601      18.932455           0.000007
          187              N       6.227140       4.409942       9.333142      -0.311299      40.508545 0.56220350E+03  0.13889696E+05                                 9.927849                            7.914116       0.095353       2.027401                    0.996539      29.800314      83.717073       0.593423       0.417775      -1.079038      -0.016587       0.001933      -0.014829       0.022333       0.069852      -0.025696       0.063771       0.146638       0.170417      -0.152277       0.072860       0.079418             11.041759       7.696811      -3.610357       0.635039      17.019863      -2.401646       8.408602           0.000003
          188              N       4.695294       1.420782       9.540965      -0.318369      39.472883 0.57017028E+03  0.14153237E+05                                 9.785775                            8.005656       0.060334       2.011654                    0.997043      30.115106      85.136550       0.585375       0.421522      -1.075333      -0.016889       0.009107      -0.005646       0.020002      -0.059947      -0.067173      -0.021390      -0.175491       0.158872      -0.156475       0.076582       0.079893             10.627975      16.283585       3.083393       2.769661       8.185145       0.915250       7.415195           0.000003
          189              N       7.564944       0.172425      10.731224      -0.326849      40.138808 0.58309754E+03  0.14528348E+05                                 9.844773                            8.046153       0.168379       2.043760                    0.997196      30.185309      84.975202       0.590425       0.416358      -1.080667      -0.003563      -0.017595      -0.013324       0.022357       0.062466      -0.008432       0.026516       0.189019       0.199394      -0.150094       0.070020       0.080075             10.819949       8.232931      -2.574854       1.290554      16.468928      -2.517785       7.757987          -0.000001
          190              N       8.874051       3.140894      10.809495      -0.323543      40.791710 0.57210879E+03  0.14183398E+05                                 9.900840                            7.944508       0.100826       2.016484                    0.998153      30.195596      84.723071       0.597197       0.413701      -1.082666       0.018220       0.004849      -0.011614       0.022144      -0.060936      -0.055460      -0.012672      -0.182722       0.190187      -0.156188       0.074271       0.081918             10.932434      16.894158       2.982131       3.308255       8.168534       0.789054       7.734611           0.000001
          191              N       6.526404       8.659873       9.999795      -0.302258      37.655235 0.56668161E+03  0.14057385E+05                                 9.491995                            7.998382      -0.095415       1.962925                    0.996903      30.066069      85.213544       0.583236       0.423347      -1.073232      -0.021080       0.005912      -0.026345       0.034254      -0.057952      -0.039752      -0.046437       0.038364       0.061862      -0.101729       0.046360       0.055369             10.067505       9.284865       3.483762       3.554643      10.937872       3.111117       9.979777           0.000004
          192              N       6.023532       2.684312      12.242664      -0.320828      38.096774 0.58769689E+03  0.14655024E+05                                 9.439375                            8.045482       0.108811       2.026459                    0.998224      30.144774      84.580647       0.594690       0.413030      -1.084072      -0.011673       0.001185       0.013095       0.017582       0.009491       0.069687      -0.029911      -0.014485      -0.357718      -0.148539       0.071241       0.077298              9.919656       7.555515      -0.593217      -2.474978       7.681894       1.119566      14.521558          -0.000004
          193              N       7.577242       1.822187       7.924264      -0.313099      42.642051 0.56882797E+03  0.14066557E+05                                10.186430                            7.894465       0.080871       2.014825                    0.997659      29.946253      83.621268       0.602842       0.410862      -1.085707       0.001608      -0.002544      -0.011451       0.011840       0.021084       0.057943      -0.075407       0.018273      -0.266673      -0.143609       0.066325       0.077284             11.636143       7.567989      -0.947870      -3.798218       8.407982       3.460599      18.932457           0.000007
          194              N      13.059640       2.487058      17.656858      -0.311299      40.508532 0.56220325E+03  0.13889688E+05                                 9.927847                            7.914115       0.095353       2.027401                    0.996539      29.800314      83.717073       0.593423       0.417775      -1.079038      -0.016587      -0.001933       0.014829       0.022333      -0.069852       0.025696       0.063771       0.146638       0.170417      -0.152277       0.072860       0.079418             11.041756       7.696807       3.610352      -0.635037      17.019861      -2.401646       8.408600           0.000003
          195              N      11.527794       5.476218      17.449035      -0.318369      39.472883 0.57017024E+03  0.14153235E+05                                 9.785775                            8.005655       0.060334       2.011655                    0.997043      30.115105      85.136545       0.585375       0.421522      -1.075333      -0.016889      -0.009108       0.005646       0.020002       0.059947       0.067173      -0.021390      -0.175491       0.158872      -0.156475       0.076582       0.079893             10.627975      16.283585      -3.083393      -2.769660       8.185145       0.915250       7.415194           0.000003
          196              N       0.732444       6.724575      16.258776      -0.326849      40.138825 0.58309782E+03  0.14528356E+05                                 9.844775                            8.046155       0.168379       2.043760                    0.997196      30.185311      84.975210       0.590425       0.416358      -1.080667      -0.003563       0.017595       0.013324       0.022356      -0.062466       0.008432       0.026516       0.189019       0.199394      -0.150094       0.070020       0.080075             10.819952       8.232936       2.574860      -1.290555      16.468932      -2.517786       7.757989          -0.000001
          197              N       2.041551       3.756106      16.180505      -0.323543      40.791714 0.57210889E+03  0.14183401E+05                                 9.900840                            7.944508       0.100826       2.016484                    0.998153      30.195599      84.723081       0.597197       0.413701      -1.082666       0.018220      -0.004849       0.011614       0.022144       0.060936       0.055460      -0.012672      -0.182722       0.190187      -0.156188       0.074271       0.081918             10.932435      16.894158      -2.982131      -3.308255       8.168535       0.789054       7.734611           0.000001
          198              N      13.358904      12.031127      16.990205      -0.302258      37.655234 0.56668154E+03  0.14057383E+05                                 9.491994                            7.998382      -0.095415       1.962925                    0.996903      30.066068      85.213541       0.583236       0.423347      -1.073232      -0.021080      -0.005912       0.026345       0.034254       0.057952       0.039752      -0.046437       0.038364       0.061862      -0.101729       0.046360       0.055369             10.067505       9.284866      -3.483763      -3.554644      10.937873       3.111117       9.979776           0.000004
          199              N      12.856032       4.212688      14.747336      -0.320828      38.096774 0.58769687E+03  0.14655023E+05                                 9.439374                            8.045482       0.108812       2.026459                    0.998224      30.144774      84.580644       0.594690       0.413030      -1.084072      -0.011673      -0.001185      -0.013095       0.017582      -0.009491      -0.069687      -0.029911      -0.014485      -0.357718      -0.148539       0.071241       0.077298              9.919655       7.555514       0.593217       2.474978       7.681893       1.119566      14.521557          -0.000004
          200              N       0.744742       5.074813      19.065736      -0.313099      42.642060 0.56882803E+03  0.14066559E+05                                10.186431                            7.894466       0.080871       2.014825                    0.997659      29.946255      83.621274       0.602842       0.410862      -1.085707       0.001608       0.002544       0.011451       0.011840      -0.021084      -0.057943      -0.075407       0.018273      -0.266673      -0.143609       0.066325       0.077284             11.636144       7.567989       0.947870       3.798219       8.407983       3.460601      18.932461           0.000007
          201              N      10.311609       6.116260       0.429141       0.200525      22.200997 0.28030558E+03  0.57495908E+04                                 6.542186                            5.324215       0.256235       2.228254                    0.998799      20.387475      50.174235       0.787391       0.379237      -1.118854      -0.043930      -0.005352       0.006585       0.044741       0.022396      -0.003919      -0.038758       0.143266       0.015839      -0.092353       0.018347       0.074006              7.355670      11.069779       0.726950       0.273787       4.122653      -1.232971       6.874577          -0.000003
          202              N       3.353391       7.677740      26.560859       0.200525      22.201001 0.28030564E+03  0.57495923E+04                                 6.542187                            5.324216       0.256235       2.228254                    0.998799      20.387475      50.174236       0.787390       0.379237      -1.118854       0.043930       0.005352      -0.006585       0.044741       0.022396      -0.003919      -0.038758       0.143266       0.015839      -0.092353       0.018347       0.074006              7.355671      11.069785       0.726951       0.273784       4.122653      -1.232971       6.874576          -0.000003
          203              N       9.278535       4.524432       3.808289      -0.443053      38.104962 0.58259908E+03  0.14351511E+05                                 9.112145                            7.703287       1.138307       2.334673                    0.999275      30.489135      82.283277       0.650975       0.381956      -1.116630       0.029950      -0.015132      -0.007044       0.034287       0.026396       0.115614      -0.041320      -0.079462      -0.247034      -0.172878       0.082004       0.090874              9.814660       9.991149      -0.483934      -4.666217       7.122875       0.650123      12.329956           0.000001
          204              N       3.479109       0.780740      26.560859       0.200525      22.200999 0.28030549E+03  0.57495887E+04                                 6.542186                            5.324214       0.256235       2.228254                    0.998799      20.387475      50.174235       0.787391       0.379237      -1.118854      -0.043930       0.005352      -0.006585       0.044741      -0.022396       0.003919      -0.038758       0.143266       0.015839      -0.092353       0.018347       0.074006              7.355671      11.069783      -0.726951      -0.273786       4.122653      -1.232971       6.874576          -0.000003
          205              N      10.185891      13.013260       0.429141       0.200525      22.201002 0.28030554E+03  0.57495900E+04                                 6.542187                            5.324215       0.256235       2.228254                    0.998799      20.387475      50.174236       0.787391       0.379237      -1.118854       0.043930      -0.005352       0.006585       0.044741      -0.022396       0.003919      -0.038758       0.143266       0.015839      -0.092353       0.018347       0.074006              7.355672      11.069788      -0.726952      -0.273784       4.122653      -1.232971       6.874575          -0.000003
          206              N       2.446035       2.372568      23.181711      -0.443053      38.104959 0.58259901E+03  0.14351509E+05                                 9.112144                            7.703287       1.138307       2.334673                    0.999275      30.489134      82.283271       0.650975       0.381956      -1.116630       0.029950       0.015132       0.007044       0.034287      -0.026396      -0.115614      -0.041320      -0.079462      -0.247034      -0.172878       0.082004       0.090874              9.814659       9.991148       0.483934       4.666216       7.122874       0.650123      12.329955           0.000001
          207              N      10.185891       7.677740      13.924141       0.200525      22.201000 0.28030552E+03  0.57495894E+04                                 6.542187                            5.324215       0.256235       2.228254                    0.998799      20.387474      50.174234       0.787390       0.379237      -1.118854       0.043930       0.005352       0.006585       0.044741       0.022396       0.003919       0.038758       0.143266       0.015839      -0.092353       0.018347       0.074006              7.355672      11.069788       0.726952      -0.273784       4.122653       1.232971       6.874575          -0.000003
          208              N       3.479109       6.116260      13.065859       0.200525      22.200999 0.28030550E+03  0.57495889E+04                                 6.542187                            5.324214       0.256235       2.228254                    0.998799      20.387475      50.174237       0.787391       0.379237      -1.118854      -0.043930      -0.005352      -0.006585       0.044741       0.022396       0.003919       0.038758       0.143266       0.015839      -0.092353       0.018347       0.074006              7.355671      11.069784       0.726951      -0.273786       4.122653       1.232971       6.874577          -0.000003
          209              N      11.218965       9.269568      17.303289      -0.443053      38.104957 0.58259901E+03  0.14351509E+05                                 9.112143                            7.703287       1.138307       2.334673                    0.999275      30.489134      82.283271       0.650975       0.381956      -1.116630      -0.029950       0.015132      -0.007044       0.034287       0.026396      -0.115614       0.041320      -0.079462      -0.247034      -0.172878       0.082004       0.090874              9.814658       9.991146      -0.483934       4.666216       7.122874      -0.650123      12.329955           0.000001
          210              N       3.353391      13.013260      13.065859       0.200525      22.201001 0.28030563E+03  0.57495921E+04                                 6.542187                            5.324216       0.256235       2.228254                    0.998799      20.387475      50.174235       0.787390       0.379237      -1.118854       0.043930      -0.005352      -0.006585       0.044741      -0.022396      -0.003919       0.038758       0.143266       0.015839      -0.092353       0.018347       0.074006              7.355671      11.069784      -0.726951       0.273784       4.122653       1.232971       6.874576          -0.000003
          211              N      10.311609       0.780740      13.924141       0.200525      22.200997 0.28030557E+03  0.57495906E+04                                 6.542186                            5.324215       0.256235       2.228254                    0.998799      20.387475      50.174234       0.787391       0.379237      -1.118854      -0.043930       0.005352       0.006585       0.044741      -0.022396      -0.003919       0.038758       0.143265       0.015839      -0.092353       0.018347       0.074006              7.355669      11.069778      -0.726950       0.273788       4.122653       1.232971       6.874577          -0.000003
          212              N       4.386465      11.421432       9.686711      -0.443053      38.104958 0.58259902E+03  0.14351509E+05                                 9.112144                            7.703287       1.138307       2.334673                    0.999275      30.489134      82.283272       0.650975       0.381956      -1.116630      -0.029950      -0.015132       0.007044       0.034287      -0.026396       0.115614       0.041320      -0.079462      -0.247034      -0.172878       0.082004       0.090874              9.814659       9.991147       0.483934      -4.666216       7.122874      -0.650123      12.329955           0.000001
          213              N       4.386465       9.269568      23.181711      -0.443053      38.104960 0.58259905E+03  0.14351510E+05                                 9.112144                            7.703287       1.138307       2.334673                    0.999275      30.489135      82.283274       0.650975       0.381956      -1.116631      -0.029950       0.015132       0.007044       0.034287       0.026396       0.115614      -0.041320      -0.079461      -0.247034      -0.172878       0.082004       0.090874              9.814659       9.991147      -0.483934      -4.666216       7.122874       0.650123      12.329955           0.000002
          214              N      11.218965      11.421432       3.808289      -0.443053      38.104956 0.58259899E+03  0.14351508E+05                                 9.112143                            7.703287       1.138307       2.334673                    0.999275      30.489133      82.283269       0.650975       0.381956      -1.116630      -0.029950      -0.015132      -0.007044       0.034287      -0.026396      -0.115614      -0.041320      -0.079462      -0.247034      -0.172878       0.082004       0.090874              9.814658       9.991146       0.483934       4.666216       7.122874       0.650123      12.329955           0.000001
          215              N       2.446035       4.524432       9.686711      -0.443053      38.104961 0.58259905E+03  0.14351510E+05                                 9.112144                            7.703287       1.138307       2.334673                    0.999275      30.489134      82.283274       0.650975       0.381956      -1.116630       0.029950      -0.015132       0.007044       0.034287       0.026396      -0.115614       0.041320      -0.079461      -0.247034      -0.172878       0.082004       0.090874              9.814660       9.991148      -0.483934       4.666217       7.122875      -0.650123      12.329956           0.000001
          216              N       9.278535       2.372568      17.303289      -0.443053      38.104957 0.58259897E+03  0.14351508E+05                                 9.112144                            7.703287       1.138307       2.334673                    0.999275      30.489133      82.283268       0.650975       0.381956      -1.116630       0.029950       0.015132      -0.007044       0.034287      -0.026396       0.115614       0.041320      -0.079462      -0.247034      -0.172878       0.082004       0.090874              9.814659       9.991147       0.483934      -4.666216       7.122874      -0.650123      12.329955           0.000001
          217              H      10.955230       5.404489       2.159200       0.122626       1.043157 0.74285919E+01  0.72962766E+02                                 1.811252                            1.675137      -1.400030       2.219536                    0.993804       3.873229      11.540261       0.440236       1.416529      -0.678147      -0.004273      -0.026312       0.037952       0.046378      -0.001710       0.003908      -0.007904       0.004662       0.004702      -0.009115      -0.000506       0.009621              1.880722       1.772996       0.185235      -0.343494       1.616781      -0.429395       2.252389          -0.000000
          218              H      13.152562       5.949352       1.886601       0.135012       0.883272 0.62846990E+01  0.59329083E+02                                 1.641542                            1.559099      -1.300162       2.280932                    0.993914       3.671291      10.800368       0.447331       1.450422      -0.672686       0.025581      -0.008513       0.024694       0.036560      -0.001511       0.007060      -0.003818       0.015732      -0.004276      -0.009314      -0.003407       0.012722              1.674438       1.870656      -0.021890       0.278964       1.384332      -0.160014       1.768328          -0.000001
          219              H      12.297133       7.473589      25.370600       0.138334       0.936234 0.67315899E+01  0.63783323E+02                                 1.635576                            1.561054      -0.889964       2.482750                    0.998811       3.338336       9.415377       0.476175       1.357531      -0.693188       0.010059       0.024323      -0.032232       0.041613       0.007222       0.002860      -0.008251       0.004159       0.029668      -0.015252       0.002004       0.013248              1.658891       1.679393       0.167669      -0.199424       1.541531      -0.325534       1.755748          -0.000001
          220              H      10.099801       6.668020      25.486657       0.135618       1.055087 0.75541852E+01  0.73953598E+02                                 1.789103                            1.665778      -1.173673       2.343715                    0.996112       3.564263      10.346803       0.454210       1.377457      -0.688025      -0.020329      -0.001333      -0.045751       0.050082       0.009493      -0.002065      -0.004846       0.015068       0.051077      -0.020954       0.002556       0.018397              1.845982       2.120984      -0.026291       0.548707       1.432955      -0.068836       1.984007          -0.000001
          221              H       8.599384       5.662437       1.522236       0.175636       0.869124 0.63171208E+01  0.59770234E+02                                 1.642385                            1.574212      -1.345884       2.276500                    0.994559       3.543428      10.469344       0.440050       1.471088      -0.669657      -0.010236      -0.003657       0.020935       0.023589       0.002370      -0.000329       0.001644       0.009508       0.007367      -0.006842       0.002755       0.004086              1.664802       1.498925       0.041266      -0.197583       1.342982      -0.164450       2.152498          -0.000001
          222              H       8.296021       6.621120       0.318482       0.173460       0.815867 0.58481336E+01  0.54156228E+02                                 1.564489                            1.506827      -1.133425       2.377096                    0.996094       3.419111       9.922214       0.454291       1.455931      -0.672878      -0.020596       0.013812      -0.001894       0.024870      -0.002593       0.000888      -0.003095       0.006320      -0.028421      -0.010284       0.001259       0.009024              1.596382       1.660597      -0.381769       0.119291       1.791562      -0.177940       1.336986          -0.000002
          223              H       8.536525       5.094124       0.062077       0.175136       0.922971 0.68145187E+01  0.65054909E+02                                 1.654544                            1.593390      -1.074874       2.403541                    0.997387       3.356263       9.640124       0.459220       1.397142      -0.685176      -0.012978      -0.018667      -0.009897       0.024796       0.000886      -0.000576       0.005069      -0.004118      -0.011996      -0.006571       0.000021       0.006551              1.683677       1.538423       0.254553       0.152972       1.905141       0.403561       1.607467          -0.000002
          224              H       2.709769       8.389511      24.830800       0.122626       1.043158 0.74285949E+01  0.72962799E+02                                 1.811251                            1.675137      -1.400030       2.219536                    0.993804       3.873230      11.540262       0.440237       1.416528      -0.678147       0.004273       0.026312      -0.037952       0.046378      -0.001710       0.003908      -0.007904       0.004662       0.004702      -0.009115      -0.000506       0.009621              1.880722       1.772995       0.185234      -0.343493       1.616781      -0.429395       2.252389          -0.000000
          225              H       0.512437       7.844648      25.103399       0.135012       0.883271 0.62846983E+01  0.59329077E+02                                 1.641542                            1.559100      -1.300162       2.280932                    0.993914       3.671290      10.800366       0.447330       1.450422      -0.672686      -0.025581       0.008513      -0.024694       0.036560      -0.001511       0.007060      -0.003818       0.015732      -0.004276      -0.009314      -0.003407       0.012722              1.674439       1.870656      -0.021890       0.278964       1.384332      -0.160014       1.768328          -0.000001
          226              H       1.367866       6.320411       1.619400       0.138334       0.936234 0.67315885E+01  0.63783308E+02                                 1.635576                            1.561055      -0.889963       2.482750                    0.998811       3.338335       9.415375       0.476175       1.357531      -0.693187      -0.010059      -0.024323       0.032232       0.041613       0.007222       0.002860      -0.008251       0.004159       0.029668      -0.015252       0.002004       0.013248              1.658891       1.679393       0.167669      -0.199425       1.541531      -0.325534       1.755748          -0.000001
          227              H       3.565198       7.125980       1.503343       0.135618       1.055087 0.75541848E+01  0.73953595E+02                                 1.789103                            1.665778      -1.173673       2.343715                    0.996112       3.564263      10.346804       0.454210       1.377457      -0.688025       0.020329       0.001333       0.045751       0.050082       0.009493      -0.002065      -0.004846       0.015068       0.051077      -0.020954       0.002556       0.018397              1.845982       2.120985      -0.026291       0.548707       1.432955      -0.068836       1.984007          -0.000001
          228              H       5.065615       8.131563      25.467764       0.175637       0.869124 0.63171212E+01  0.59770239E+02                                 1.642385                            1.574212      -1.345884       2.276500                    0.994559       3.543428      10.469344       0.440050       1.471087      -0.669657       0.010236       0.003657      -0.020935       0.023589       0.002370      -0.000329       0.001644       0.009508       0.007367      -0.006842       0.002755       0.004086              1.664802       1.498925       0.041266      -0.197583       1.342982      -0.164450       2.152499          -0.000001
          229              H       5.368978       7.172880      26.671518       0.173460       0.815867 0.58481307E+01  0.54156196E+02                                 1.564489                            1.506827      -1.133425       2.377096                    0.996094       3.419111       9.922215       0.454291       1.455931      -0.672878       0.020596      -0.013812       0.001894       0.024870      -0.002593       0.000888      -0.003095       0.006320      -0.028421      -0.010284       0.001259       0.009024              1.596382       1.660597      -0.381769       0.119291       1.791562      -0.177940       1.336986          -0.000002
          230              H       5.128475       8.699876      26.927923       0.175136       0.922971 0.68145189E+01  0.65054912E+02                                 1.654545                            1.593390      -1.074874       2.403541                    0.997387       3.356263       9.640124       0.459220       1.397142      -0.685176       0.012978       0.018667       0.009897       0.024796       0.000886      -0.000576       0.005069      -0.004118      -0.011996      -0.006571       0.000021       0.006551              1.683677       1.538423       0.254553       0.152972       1.905141       0.403561       1.607467          -0.000002
          231              H       6.921322       5.085848       5.851432       0.189225       1.043746 0.79108234E+01  0.77497890E+02                                 1.732290                            1.670370      -0.926111       2.475329                    0.999346       3.197407       8.961712       0.472719       1.322620      -0.702630      -0.017338      -0.002782      -0.000260       0.017562       0.004597       0.002025       0.000186       0.010909      -0.012718      -0.005338      -0.004196       0.009534              1.736123       2.258038       0.086664       0.031022       1.437483       0.009473       1.512846           0.000002
          232              H       8.167570       4.670648       6.704316       0.196536       0.915664 0.64681970E+01  0.60174230E+02                                 1.577222                            1.500337      -0.917391       2.486487                    0.999549       3.017164       8.204891       0.504491       1.305045      -0.705928       0.004974      -0.008974       0.017919       0.020648      -0.002933       0.003697      -0.002789       0.003186       0.010037      -0.005060      -0.002137       0.007197              1.606759       1.326650      -0.125755       0.136867       1.580373      -0.401692       1.913254           0.000002
          233              H       8.063716       6.123157       6.124031       0.193790       0.984162 0.72710287E+01  0.70073613E+02                                 1.691789                            1.620665      -0.997540       2.447085                    0.998792       3.203801       9.044614       0.469165       1.354634      -0.695157       0.002037       0.018668       0.005665       0.019615       0.002470       0.001901       0.002184      -0.008812       0.002857      -0.005799      -0.000160       0.005959              1.704625       1.401210       0.143714      -0.019449       2.251636       0.133422       1.461031           0.000002
          234              H       4.122730       1.492511      24.830800       0.122626       1.043157 0.74285919E+01  0.72962766E+02                                 1.811252                            1.675137      -1.400030       2.219536                    0.993804       3.873229      11.540261       0.440236       1.416529      -0.678147      -0.004273       0.026312      -0.037952       0.046378       0.001710      -0.003908      -0.007904       0.004662       0.004702      -0.009115      -0.000506       0.009621              1.880722       1.772996      -0.185235       0.343494       1.616781      -0.429395       2.252389          -0.000000
          235              H       6.320062       0.947648      25.103399       0.135012       0.883272 0.62846991E+01  0.59329084E+02                                 1.641542                            1.559099      -1.300162       2.280932                    0.993914       3.671291      10.800368       0.447331       1.450422      -0.672686       0.025581       0.008513      -0.024694       0.036560       0.001511      -0.007060      -0.003818       0.015732      -0.004276      -0.009314      -0.003407       0.012722              1.674439       1.870656       0.021890      -0.278964       1.384332      -0.160014       1.768328          -0.000001
          236              H       5.464633      13.217411       1.619400       0.138334       0.936234 0.67315901E+01  0.63783325E+02                                 1.635576                            1.561055      -0.889964       2.482750                    0.998811       3.338336       9.415377       0.476175       1.357531      -0.693188       0.010059      -0.024323       0.032232       0.041613      -0.007222      -0.002860      -0.008251       0.004159       0.029668      -0.015252       0.002004       0.013248              1.658891       1.679392      -0.167669       0.199424       1.541531      -0.325534       1.755749          -0.000001
          237              H       3.267302       0.228980       1.503343       0.135618       1.055087 0.75541810E+01  0.73953547E+02                                 1.789102                            1.665778      -1.173673       2.343715                    0.996112       3.564263      10.346803       0.454210       1.377457      -0.688025      -0.020329       0.001333       0.045751       0.050082      -0.009493       0.002065      -0.004846       0.015068       0.051077      -0.020954       0.002556       0.018397              1.845981       2.120983       0.026291      -0.548707       1.432954      -0.068836       1.984007          -0.000001
          238              H       1.766884       1.234563      25.467764       0.175636       0.869124 0.63171233E+01  0.59770260E+02                                 1.642385                            1.574212      -1.345884       2.276500                    0.994559       3.543428      10.469342       0.440050       1.471087      -0.669657      -0.010236       0.003657      -0.020935       0.023589      -0.002370       0.000329       0.001644       0.009508       0.007367      -0.006842       0.002755       0.004086              1.664802       1.498926      -0.041266       0.197584       1.342982      -0.164450       2.152498          -0.000001
          239              H       1.463521       0.275880      26.671518       0.173460       0.815867 0.58481350E+01  0.54156245E+02                                 1.564490                            1.506827      -1.133425       2.377096                    0.996094       3.419111       9.922215       0.454291       1.455931      -0.672878      -0.020596      -0.013812       0.001894       0.024870       0.002593      -0.000888      -0.003095       0.006320      -0.028421      -0.010284       0.001259       0.009024              1.596382       1.660598       0.381770      -0.119291       1.791562      -0.177940       1.336987          -0.000002
          240              H       1.704025       1.802876      26.927923       0.175135       0.922971 0.68145185E+01  0.65054905E+02                                 1.654544                            1.593391      -1.074874       2.403541                    0.997387       3.356263       9.640123       0.459220       1.397142      -0.685176      -0.012978       0.018667       0.009897       0.024796      -0.000886       0.000576       0.005069      -0.004118      -0.011996      -0.006571       0.000021       0.006551              1.683677       1.538423      -0.254553      -0.152972       1.905140       0.403560       1.607467          -0.000002
          241              H       9.542269      12.301489       2.159200       0.122626       1.043157 0.74285907E+01  0.72962751E+02                                 1.811251                            1.675137      -1.400030       2.219536                    0.993804       3.873229      11.540260       0.440236       1.416528      -0.678147       0.004273      -0.026312       0.037952       0.046378       0.001710      -0.003908      -0.007904       0.004662       0.004702      -0.009115      -0.000506       0.009621              1.880721       1.772995      -0.185234       0.343493       1.616781      -0.429395       2.252389          -0.000000
          242              H       7.344938      12.846352       1.886601       0.135012       0.883271 0.62846950E+01  0.59329039E+02                                 1.641542                            1.559099      -1.300162       2.280932                    0.993914       3.671290      10.800366       0.447330       1.450423      -0.672686      -0.025581      -0.008513       0.024694       0.036560       0.001511      -0.007060      -0.003818       0.015732      -0.004276      -0.009314      -0.003407       0.012722              1.674438       1.870655       0.021890      -0.278964       1.384331      -0.160014       1.768328          -0.000001
          243              H       8.200366       0.576589      25.370600       0.138334       0.936234 0.67315873E+01  0.63783294E+02                                 1.635576                            1.561054      -0.889964       2.482750                    0.998811       3.338335       9.415375       0.476175       1.357532      -0.693187      -0.010059       0.024323      -0.032232       0.041613      -0.007222      -0.002860      -0.008251       0.004159       0.029668      -0.015252       0.002004       0.013248              1.658891       1.679393      -0.167669       0.199425       1.541531      -0.325534       1.755748          -0.000001
          244              H      10.397698      13.565020      25.486657       0.135618       1.055087 0.75541854E+01  0.73953600E+02                                 1.789103                            1.665778      -1.173673       2.343715                    0.996112       3.564263      10.346803       0.454210       1.377457      -0.688025       0.020329      -0.001333      -0.045751       0.050082      -0.009493       0.002065      -0.004846       0.015068       0.051077      -0.020954       0.002556       0.018397              1.845982       2.120984       0.026291      -0.548707       1.432955      -0.068836       1.984006          -0.000001
          245              H      11.898115      12.559437       1.522236       0.175636       0.869124 0.63171217E+01  0.59770243E+02                                 1.642385                            1.574212      -1.345884       2.276500                    0.994559       3.543428      10.469343       0.440050       1.471087      -0.669657       0.010236      -0.003657       0.020935       0.023589      -0.002370       0.000329       0.001644       0.009508       0.007367      -0.006842       0.002755       0.004086              1.664802       1.498925      -0.041266       0.197583       1.342982      -0.164450       2.152498          -0.000001
          246              H      12.201478      13.518120       0.318482       0.173460       0.815867 0.58481321E+01  0.54156213E+02                                 1.564489                            1.506827      -1.133425       2.377096                    0.996094       3.419111       9.922216       0.454291       1.455932      -0.672878       0.020596       0.013812      -0.001894       0.024870       0.002593      -0.000888      -0.003095       0.006320      -0.028421      -0.010284       0.001259       0.009024              1.596382       1.660598       0.381769      -0.119291       1.791562      -0.177940       1.336986          -0.000002
          247              H      11.960975      11.991124       0.062077       0.175136       0.922971 0.68145195E+01  0.65054917E+02                                 1.654544                            1.593390      -1.074874       2.403541                    0.997387       3.356263       9.640123       0.459220       1.397142      -0.685176       0.012978      -0.018667      -0.009897       0.024796      -0.000886       0.000576       0.005069      -0.004118      -0.011996      -0.006571       0.000021       0.006551              1.683677       1.538423      -0.254553      -0.152973       1.905141       0.403561       1.607467          -0.000002
          248              H       0.088822       1.811152      21.138568       0.189225       1.043746 0.79108234E+01  0.77497892E+02                                 1.732290                            1.670370      -0.926111       2.475329                    0.999346       3.197407       8.961713       0.472719       1.322620      -0.702630      -0.017338       0.002782       0.000260       0.017562      -0.004597      -0.002025       0.000186       0.010909      -0.012718      -0.005338      -0.004196       0.009534              1.736123       2.258039      -0.086664      -0.031022       1.437484       0.009473       1.512846           0.000002
          249              H       1.335070       2.226352      20.285684       0.196536       0.915663 0.64681941E+01  0.60174200E+02                                 1.577222                            1.500337      -0.917391       2.486487                    0.999549       3.017163       8.204890       0.504490       1.305046      -0.705928       0.004974       0.008974      -0.017919       0.020648       0.002933      -0.003697      -0.002789       0.003186       0.010037      -0.005060      -0.002137       0.007197              1.606759       1.326650       0.125755      -0.136867       1.580374      -0.401692       1.913255           0.000003
          250              H       1.231216       0.773843      20.865969       0.193790       0.984162 0.72710287E+01  0.70073613E+02                                 1.691789                            1.620665      -0.997540       2.447085                    0.998792       3.203801       9.044614       0.469165       1.354634      -0.695157       0.002037      -0.018668      -0.005665       0.019615      -0.002470      -0.001901       0.002184      -0.008812       0.002857      -0.005799      -0.000160       0.005959              1.704625       1.401210      -0.143714       0.019449       2.251636       0.133422       1.461031           0.000003
          251              H       9.542269       8.389511      15.654200       0.122626       1.043157 0.74285899E+01  0.72962743E+02                                 1.811251                            1.675137      -1.400030       2.219536                    0.993804       3.873229      11.540261       0.440236       1.416529      -0.678147       0.004273       0.026312       0.037952       0.046378      -0.001710      -0.003908       0.007904       0.004662       0.004702      -0.009115      -0.000506       0.009621              1.880722       1.772995       0.185234       0.343493       1.616781       0.429395       2.252389          -0.000000
          252              H       7.344938       7.844648      15.381601       0.135012       0.883272 0.62846990E+01  0.59329083E+02                                 1.641542                            1.559099      -1.300162       2.280932                    0.993914       3.671291      10.800368       0.447331       1.450422      -0.672686      -0.025581       0.008513       0.024694       0.036560      -0.001511      -0.007060       0.003818       0.015732      -0.004276      -0.009314      -0.003407       0.012722              1.674438       1.870656      -0.021890      -0.278964       1.384332       0.160014       1.768328          -0.000001
          253              H       8.200366       6.320411      11.875600       0.138334       0.936234 0.67315918E+01  0.63783345E+02                                 1.635576                            1.561055      -0.889964       2.482750                    0.998811       3.338336       9.415377       0.476175       1.357531      -0.693188      -0.010059      -0.024323      -0.032232       0.041613       0.007222      -0.002860       0.008251       0.004159       0.029668      -0.015252       0.002004       0.013248              1.658891       1.679394       0.167669       0.199425       1.541532       0.325534       1.755749          -0.000001
          254              H      10.397698       7.125980      11.991657       0.135618       1.055087 0.75541848E+01  0.73953595E+02                                 1.789103                            1.665778      -1.173673       2.343714                    0.996112       3.564263      10.346804       0.454210       1.377457      -0.688025       0.020329       0.001333      -0.045751       0.050082       0.009493       0.002065       0.004846       0.015068       0.051077      -0.020954       0.002556       0.018397              1.845982       2.120984      -0.026291      -0.548707       1.432955       0.068836       1.984007          -0.000001
          255              H      11.898115       8.131563      15.017236       0.175636       0.869124 0.63171209E+01  0.59770235E+02                                 1.642385                            1.574212      -1.345884       2.276500                    0.994559       3.543428      10.469344       0.440050       1.471088      -0.669657       0.010236       0.003657       0.020935       0.023589       0.002370       0.000329      -0.001644       0.009508       0.007367      -0.006842       0.002755       0.004086              1.664802       1.498925       0.041266       0.197583       1.342982       0.164450       2.152499          -0.000001
          256              H      12.201478       7.172880      13.813482       0.173460       0.815867 0.58481329E+01  0.54156221E+02                                 1.564489                            1.506827      -1.133425       2.377096                    0.996094       3.419111       9.922215       0.454291       1.455931      -0.672878       0.020596      -0.013812      -0.001894       0.024870      -0.002593      -0.000888       0.003095       0.006320      -0.028421      -0.010284       0.001259       0.009024              1.596382       1.660598      -0.381769      -0.119291       1.791562       0.177940       1.336986          -0.000002
          257              H      11.960975       8.699876      13.557077       0.175136       0.922971 0.68145149E+01  0.65054868E+02                                 1.654545                            1.593391      -1.074874       2.403542                    0.997387       3.356262       9.640123       0.459220       1.397143      -0.685176       0.012978       0.018667      -0.009897       0.024796       0.000886       0.000576      -0.005069      -0.004118      -0.011996      -0.006571       0.000021       0.006551              1.683677       1.538424       0.254553      -0.152973       1.905141      -0.403561       1.607467          -0.000002
          258              H       4.122730       5.404489      11.335800       0.122626       1.043158 0.74285969E+01  0.72962823E+02                                 1.811252                            1.675137      -1.400030       2.219536                    0.993804       3.873230      11.540262       0.440237       1.416528      -0.678147      -0.004273      -0.026312      -0.037952       0.046378      -0.001710      -0.003908       0.007904       0.004662       0.004702      -0.009115      -0.000506       0.009621              1.880722       1.772996       0.185235       0.343494       1.616781       0.429395       2.252389          -0.000000
          259              H       6.320062       5.949352      11.608399       0.135012       0.883271 0.62846951E+01  0.59329040E+02                                 1.641542                            1.559099      -1.300162       2.280932                    0.993914       3.671290      10.800366       0.447330       1.450423      -0.672686       0.025581      -0.008513      -0.024694       0.036560      -0.001511      -0.007060       0.003818       0.015732      -0.004276      -0.009314      -0.003407       0.012722              1.674438       1.870656      -0.021890      -0.278964       1.384331       0.160014       1.768328          -0.000001
          260              H       5.464633       7.473589      15.114400       0.138334       0.936233 0.67315863E+01  0.63783285E+02                                 1.635576                            1.561055      -0.889964       2.482750                    0.998811       3.338335       9.415376       0.476175       1.357532      -0.693187       0.010059       0.024323       0.032232       0.041613       0.007222      -0.002860       0.008251       0.004159       0.029668      -0.015252       0.002004       0.013248              1.658891       1.679393       0.167669       0.199424       1.541532       0.325534       1.755749          -0.000001
          261              H       3.267302       6.668020      14.998343       0.135618       1.055086 0.75541804E+01  0.73953542E+02                                 1.789103                            1.665778      -1.173673       2.343714                    0.996112       3.564263      10.346804       0.454210       1.377457      -0.688025      -0.020329      -0.001333       0.045751       0.050082       0.009493       0.002065       0.004846       0.015068       0.051077      -0.020954       0.002556       0.018397              1.845981       2.120983      -0.026291      -0.548707       1.432954       0.068836       1.984007          -0.000001
          262              H       1.766884       5.662437      11.972764       0.175636       0.869125 0.63171284E+01  0.59770317E+02                                 1.642385                            1.574212      -1.345884       2.276500                    0.994559       3.543429      10.469344       0.440050       1.471086      -0.669658      -0.010236      -0.003657      -0.020935       0.023589       0.002370       0.000329      -0.001644       0.009508       0.007367      -0.006842       0.002755       0.004086              1.664802       1.498926       0.041266       0.197584       1.342982       0.164450       2.152499          -0.000001
          263              H       1.463521       6.621120      13.176518       0.173460       0.815867 0.58481342E+01  0.54156238E+02                                 1.564490                            1.506828      -1.133425       2.377096                    0.996094       3.419111       9.922216       0.454291       1.455932      -0.672878      -0.020596       0.013812       0.001894       0.024870      -0.002593      -0.000888       0.003095       0.006320      -0.028421      -0.010284       0.001259       0.009024              1.596382       1.660598      -0.381770      -0.119291       1.791562       0.177940       1.336987          -0.000002
          264              H       1.704025       5.094124      13.432923       0.175136       0.922971 0.68145200E+01  0.65054925E+02                                 1.654545                            1.593391      -1.074874       2.403541                    0.997387       3.356263       9.640124       0.459220       1.397142      -0.685176      -0.012978      -0.018667       0.009897       0.024796       0.000886       0.000576      -0.005069      -0.004118      -0.011996      -0.006571       0.000021       0.006551              1.683677       1.538424       0.254553      -0.152973       1.905141      -0.403560       1.607467          -0.000002
          265              H      13.576177       8.708152      19.346432       0.189225       1.043745 0.79108198E+01  0.77497843E+02                                 1.732289                            1.670369      -0.926111       2.475329                    0.999346       3.197408       8.961713       0.472719       1.322619      -0.702630       0.017338       0.002782      -0.000260       0.017561       0.004597      -0.002025      -0.000186       0.010909      -0.012718      -0.005338      -0.004196       0.009534              1.736122       2.258037       0.086664      -0.031022       1.437483      -0.009473       1.512845           0.000002
          266              H      12.329929       9.123352      20.199316       0.196536       0.915664 0.64681958E+01  0.60174219E+02                                 1.577222                            1.500337      -0.917391       2.486487                    0.999549       3.017163       8.204890       0.504490       1.305046      -0.705928      -0.004974       0.008974       0.017919       0.020648      -0.002933      -0.003697       0.002789       0.003186       0.010037      -0.005060      -0.002137       0.007197              1.606759       1.326650      -0.125755      -0.136868       1.580374       0.401692       1.913255           0.000003
          267              H      12.433783       7.670843      19.619031       0.193790       0.984162 0.72710289E+01  0.70073613E+02                                 1.691789                            1.620665      -0.997540       2.447085                    0.998792       3.203801       9.044613       0.469165       1.354633      -0.695157      -0.002037      -0.018668       0.005665       0.019615       0.002470      -0.001901      -0.002184      -0.008812       0.002857      -0.005799      -0.000160       0.005959              1.704625       1.401210       0.143715       0.019449       2.251635      -0.133422       1.461031           0.000003
          268              H       2.709769      12.301489      11.335800       0.122626       1.043157 0.74285899E+01  0.72962743E+02                                 1.811251                            1.675137      -1.400030       2.219536                    0.993804       3.873229      11.540261       0.440236       1.416529      -0.678147       0.004273      -0.026312      -0.037952       0.046378       0.001710       0.003908       0.007904       0.004662       0.004702      -0.009115      -0.000506       0.009621              1.880722       1.772995      -0.185234      -0.343493       1.616781       0.429395       2.252389          -0.000000
          269              H       0.512437      12.846352      11.608399       0.135012       0.883272 0.62847023E+01  0.59329121E+02                                 1.641543                            1.559100      -1.300162       2.280932                    0.993914       3.671291      10.800368       0.447331       1.450422      -0.672686      -0.025581      -0.008513      -0.024694       0.036560       0.001511       0.007060       0.003818       0.015732      -0.004276      -0.009314      -0.003407       0.012722              1.674439       1.870656       0.021890       0.278964       1.384332       0.160014       1.768328          -0.000001
          270              H       1.367866       0.576589      15.114400       0.138334       0.936234 0.67315913E+01  0.63783340E+02                                 1.635576                            1.561055      -0.889964       2.482750                    0.998811       3.338336       9.415378       0.476175       1.357531      -0.693188      -0.010059       0.024323       0.032232       0.041613      -0.007222       0.002860       0.008251       0.004159       0.029668      -0.015252       0.002004       0.013248              1.658891       1.679394      -0.167669      -0.199425       1.541532       0.325534       1.755749          -0.000001
          271              H       3.565198      13.565020      14.998343       0.135618       1.055087 0.75541848E+01  0.73953595E+02                                 1.789103                            1.665778      -1.173673       2.343714                    0.996112       3.564263      10.346804       0.454210       1.377457      -0.688025       0.020329      -0.001333       0.045751       0.050082      -0.009493      -0.002065       0.004846       0.015068       0.051077      -0.020954       0.002556       0.018397              1.845982       2.120985       0.026291       0.548707       1.432955       0.068836       1.984007          -0.000001
          272              H       5.065615      12.559437      11.972764       0.175637       0.869124 0.63171220E+01  0.59770246E+02                                 1.642385                            1.574212      -1.345884       2.276500                    0.994559       3.543428      10.469343       0.440050       1.471087      -0.669657       0.010236      -0.003657      -0.020935       0.023589      -0.002370      -0.000329      -0.001644       0.009508       0.007367      -0.006842       0.002755       0.004086              1.664802       1.498925      -0.041266      -0.197583       1.342982       0.164450       2.152498          -0.000001
          273              H       5.368978      13.518120      13.176518       0.173460       0.815867 0.58481307E+01  0.54156196E+02                                 1.564489                            1.506827      -1.133425       2.377096                    0.996094       3.419111       9.922215       0.454291       1.455931      -0.672878       0.020596       0.013812       0.001894       0.024870       0.002593       0.000888       0.003095       0.006320      -0.028421      -0.010284       0.001259       0.009024              1.596382       1.660597       0.381769       0.119291       1.791562       0.177940       1.336986          -0.000002
          274              H       5.128475      11.991124      13.432923       0.175136       0.922971 0.68145182E+01  0.65054902E+02                                 1.654544                            1.593390      -1.074874       2.403541                    0.997387       3.356263       9.640123       0.459220       1.397142      -0.685176       0.012978      -0.018667       0.009897       0.024796      -0.000886      -0.000576      -0.005069      -0.004118      -0.011996      -0.006571       0.000021       0.006551              1.683677       1.538423      -0.254553       0.152972       1.905141      -0.403561       1.607467          -0.000002
          275              H      10.955230       1.492511      15.654200       0.122626       1.043157 0.74285919E+01  0.72962766E+02                                 1.811252                            1.675137      -1.400030       2.219536                    0.993804       3.873229      11.540261       0.440236       1.416529      -0.678147      -0.004273       0.026312       0.037952       0.046378       0.001710       0.003908       0.007904       0.004662       0.004702      -0.009115      -0.000506       0.009621              1.880722       1.772996      -0.185235      -0.343494       1.616781       0.429395       2.252389          -0.000000
          276              H      13.152562       0.947648      15.381601       0.135012       0.883271 0.62846941E+01  0.59329030E+02                                 1.641542                            1.559099      -1.300162       2.280932                    0.993914       3.671290      10.800367       0.447330       1.450423      -0.672686       0.025581       0.008513       0.024694       0.036560       0.001511       0.007060       0.003818       0.015732      -0.004276      -0.009314      -0.003407       0.012722              1.674438       1.870656       0.021890       0.278964       1.384331       0.160014       1.768328          -0.000001
          277              H      12.297133      13.217411      11.875600       0.138334       0.936233 0.67315867E+01  0.63783287E+02                                 1.635576                            1.561054      -0.889963       2.482750                    0.998811       3.338335       9.415375       0.476175       1.357531      -0.693187       0.010059      -0.024323      -0.032232       0.041613      -0.007222       0.002860       0.008251       0.004159       0.029668      -0.015252       0.002004       0.013248              1.658891       1.679392      -0.167669      -0.199424       1.541531       0.325534       1.755748          -0.000001
          278              H      10.099801       0.228980      11.991657       0.135618       1.055087 0.75541852E+01  0.73953598E+02                                 1.789103                            1.665778      -1.173673       2.343715                    0.996112       3.564263      10.346803       0.454210       1.377457      -0.688025      -0.020329       0.001333      -0.045751       0.050082      -0.009493      -0.002065       0.004846       0.015068       0.051077      -0.020954       0.002556       0.018397              1.845982       2.120984       0.026291       0.548707       1.432955       0.068836       1.984007          -0.000001
          279              H       8.599384       1.234563      15.017236       0.175636       0.869124 0.63171216E+01  0.59770242E+02                                 1.642385                            1.574212      -1.345884       2.276500                    0.994559       3.543428      10.469343       0.440050       1.471087      -0.669657      -0.010236       0.003657       0.020935       0.023589      -0.002370      -0.000329      -0.001644       0.009508       0.007367      -0.006842       0.002755       0.004086              1.664802       1.498925      -0.041266      -0.197583       1.342982       0.164450       2.152498          -0.000001
          280              H       8.296021       0.275880      13.813482       0.173460       0.815867 0.58481312E+01  0.54156205E+02                                 1.564490                            1.506827      -1.133425       2.377096                    0.996094       3.419111       9.922217       0.454291       1.455932      -0.672878      -0.020596      -0.013812      -0.001894       0.024870       0.002593       0.000888       0.003095       0.006320      -0.028421      -0.010284       0.001259       0.009024              1.596382       1.660598       0.381769       0.119291       1.791562       0.177940       1.336987          -0.000002
          281              H       8.536525       1.802876      13.557077       0.175135       0.922971 0.68145172E+01  0.65054890E+02                                 1.654544                            1.593390      -1.074874       2.403542                    0.997387       3.356263       9.640123       0.459220       1.397142      -0.685176      -0.012978       0.018667      -0.009897       0.024796      -0.000886      -0.000576      -0.005069      -0.004118      -0.011996      -0.006571       0.000021       0.006551              1.683677       1.538423      -0.254553       0.152972       1.905141      -0.403561       1.607467          -0.000002
          282              H       6.743677      11.982848       7.643568       0.189225       1.043746 0.79108213E+01  0.77497863E+02                                 1.732289                            1.670370      -0.926111       2.475329                    0.999346       3.197408       8.961714       0.472719       1.322619      -0.702630       0.017338      -0.002782       0.000260       0.017562      -0.004597       0.002025      -0.000186       0.010909      -0.012718      -0.005338      -0.004196       0.009534              1.736122       2.258038      -0.086664       0.031022       1.437483      -0.009473       1.512846           0.000002
          283              H       5.497429      11.567648       6.790684       0.196536       0.915664 0.64681998E+01  0.60174263E+02                                 1.577222                            1.500337      -0.917391       2.486486                    0.999549       3.017164       8.204892       0.504491       1.305045      -0.705928      -0.004974      -0.008974      -0.017919       0.020648       0.002933       0.003697       0.002789       0.003186       0.010037      -0.005060      -0.002137       0.007197              1.606760       1.326650       0.125755       0.136868       1.580374       0.401692       1.913255           0.000003
          284              H       5.601283      13.020157       7.370969       0.193790       0.984162 0.72710301E+01  0.70073629E+02                                 1.691789                            1.620665      -0.997540       2.447085                    0.998792       3.203801       9.044614       0.469165       1.354634      -0.695157      -0.002037       0.018668      -0.005665       0.019615      -0.002470       0.001901      -0.002184      -0.008812       0.002857      -0.005799      -0.000160       0.005959              1.704626       1.401210      -0.143715      -0.019449       2.251636      -0.133422       1.461031           0.000003
          285              H       6.743677       8.708152      21.138568       0.189225       1.043745 0.79108172E+01  0.77497818E+02                                 1.732290                            1.670370      -0.926111       2.475329                    0.999346       3.197407       8.961713       0.472719       1.322620      -0.702630       0.017338       0.002782       0.000260       0.017561       0.004597       0.002025       0.000186       0.010909      -0.012718      -0.005338      -0.004196       0.009534              1.736122       2.258038       0.086664       0.031022       1.437483       0.009473       1.512846           0.000002
          286              H       5.497429       9.123352      20.285684       0.196536       0.915664 0.64681986E+01  0.60174248E+02                                 1.577222                            1.500337      -0.917391       2.486487                    0.999549       3.017164       8.204891       0.504491       1.305045      -0.705928      -0.004974       0.008974      -0.017919       0.020648      -0.002933       0.003697      -0.002789       0.003186       0.010037      -0.005060      -0.002137       0.007197              1.606759       1.326650      -0.125755       0.136868       1.580373      -0.401691       1.913254           0.000003
          287              H       5.601283       7.670843      20.865969       0.193790       0.984162 0.72710289E+01  0.70073613E+02                                 1.691789                            1.620665      -0.997540       2.447085                    0.998792       3.203801       9.044613       0.469165       1.354633      -0.695157      -0.002037      -0.018668      -0.005665       0.019615       0.002470       0.001901       0.002184      -0.008812       0.002857      -0.005799      -0.000160       0.005959              1.704625       1.401210       0.143715      -0.019449       2.251635       0.133422       1.461031           0.000003
          288              H      13.576177      11.982848       5.851432       0.189225       1.043745 0.79108172E+01  0.77497816E+02                                 1.732289                            1.670370      -0.926111       2.475329                    0.999346       3.197407       8.961712       0.472719       1.322620      -0.702630       0.017338      -0.002782      -0.000260       0.017561      -0.004597      -0.002025       0.000186       0.010909      -0.012718      -0.005338      -0.004196       0.009534              1.736122       2.258038      -0.086664      -0.031022       1.437483       0.009473       1.512846           0.000002
          289              H      12.329929      11.567648       6.704316       0.196536       0.915664 0.64681987E+01  0.60174248E+02                                 1.577222                            1.500337      -0.917391       2.486487                    0.999549       3.017164       8.204891       0.504491       1.305045      -0.705928      -0.004974      -0.008974       0.017919       0.020648       0.002933      -0.003697      -0.002789       0.003186       0.010037      -0.005060      -0.002137       0.007197              1.606759       1.326650       0.125755      -0.136868       1.580373      -0.401691       1.913254           0.000002
          290              H      12.433783      13.020157       6.124031       0.193790       0.984162 0.72710289E+01  0.70073613E+02                                 1.691789                            1.620665      -0.997540       2.447085                    0.998792       3.203801       9.044613       0.469165       1.354633      -0.695157      -0.002037       0.018668       0.005665       0.019615      -0.002470      -0.001901       0.002184      -0.008812       0.002857      -0.005799      -0.000160       0.005959              1.704625       1.401210      -0.143715       0.019449       2.251635       0.133422       1.461031           0.000003
          291              H       0.088822       5.085848       7.643568       0.189225       1.043746 0.79108260E+01  0.77497918E+02                                 1.732290                            1.670370      -0.926111       2.475329                    0.999346       3.197408       8.961714       0.472719       1.322619      -0.702630      -0.017338      -0.002782       0.000260       0.017561       0.004597      -0.002025      -0.000186       0.010909      -0.012718      -0.005338      -0.004196       0.009534              1.736123       2.258038       0.086664      -0.031022       1.437483      -0.009473       1.512846           0.000002
          292              H       1.335070       4.670648       6.790684       0.196536       0.915663 0.64681942E+01  0.60174201E+02                                 1.577222                            1.500337      -0.917391       2.486487                    0.999549       3.017163       8.204890       0.504490       1.305046      -0.705928       0.004974      -0.008974      -0.017919       0.020648      -0.002933      -0.003697       0.002789       0.003186       0.010037      -0.005060      -0.002137       0.007197              1.606759       1.326650      -0.125755      -0.136867       1.580374       0.401692       1.913255           0.000002
          293              H       1.231216       6.123157       7.370969       0.193790       0.984162 0.72710287E+01  0.70073613E+02                                 1.691789                            1.620665      -0.997540       2.447085                    0.998792       3.203801       9.044614       0.469165       1.354634      -0.695157       0.002037       0.018668      -0.005665       0.019615       0.002470      -0.001901      -0.002184      -0.008812       0.002857      -0.005799      -0.000160       0.005959              1.704625       1.401210       0.143714       0.019449       2.251636      -0.133422       1.461031           0.000003
          294              H       6.921322       1.811152      19.346432       0.189225       1.043746 0.79108260E+01  0.77497916E+02                                 1.732290                            1.670370      -0.926111       2.475329                    0.999346       3.197408       8.961713       0.472719       1.322619      -0.702630      -0.017338       0.002782      -0.000260       0.017561      -0.004597       0.002025      -0.000186       0.010909      -0.012718      -0.005338      -0.004196       0.009534              1.736122       2.258038      -0.086663       0.031022       1.437483      -0.009473       1.512846           0.000002
          295              H       8.167570       2.226352      20.199316       0.196536       0.915663 0.64681942E+01  0.60174201E+02                                 1.577222                            1.500337      -0.917391       2.486487                    0.999549       3.017163       8.204890       0.504490       1.305046      -0.705928       0.004974       0.008974       0.017919       0.020648       0.002933       0.003697       0.002789       0.003186       0.010037      -0.005060      -0.002137       0.007197              1.606759       1.326650       0.125755       0.136867       1.580374       0.401692       1.913255           0.000003
          296              H       8.063716       0.773843      19.619031       0.193790       0.984162 0.72710287E+01  0.70073613E+02                                 1.691789                            1.620665      -0.997540       2.447085                    0.998792       3.203801       9.044614       0.469165       1.354634      -0.695157       0.002037      -0.018668       0.005665       0.019615      -0.002470       0.001901      -0.002184      -0.008812       0.002857      -0.005799      -0.000160       0.005959              1.704625       1.401210      -0.143714      -0.019449       2.251636      -0.133422       1.461031           0.000003

******************************************************
Auxiliary information for the entire system
The total spin magnetic moment of the unit cell is   0.000103
The total net atomic charge of the unit cell is   0.000002
Accuracy of reproducing the electrostatic potential in the unit cell:
  The inner radius (bohr) =    5.0000
  The outer radius (bohr) =   12.0000
  Valid grid points have density less than (e/(bohr^3)) =    0.0001
  The number of valid grid points were=        54560
  The rms potential error without charges in kcal/mol is=      4.09826
  The rms potential error with partial charges in kcal/mol is=      1.43336
  The RRMSE value at monopole order=      0.34975
  The rms potential error with partial charges and cloud penetration in kcal/mol is=      1.44737
  The RRMSE value at monopole order with cloud penetration is=      0.35317
  The rms potential error with partial charges and atomic dipoles in kcal/mol is=      0.26725
  The RRMSE value at dipole order=      0.06521
  The rms potential error with partial charges, atomic dipoles and cloud penetration in kcal/mol is=      0.24569
  The RRMSE value at dipole order with cloud penetration=      0.05995

******************************************************
The electron densities and ab initio electrostatic potential were computed in VASP using the PBE functional and
projector augmented wave method. See the main text of the journal article for a description of computational details.
The atomic charges, dipoles, and quadrupoles were computed with the DDEC6 method as described in
(a) T. A. Manz and N. Gabaldon Limas, RSC Adv. 6 (2016) 47771-47801 DOI: 10.1039/c6ra04656h
(b) N. Gabaldon Limas and T. A. Manz, RSC Adv. 8 (2018) 2678-2707 DOI: 10.1039/c7ra11829e.
For each atom in the material, the electron cloud parameters were fit to the spherically averaged atom-in-material
electron density using radial positions for which this density was between 10^-4 and 10^-2 electrons per cubic bohr.
The polarizabilities, dispersion coefficients, and quantum Drude oscillator (QDO) parameters were fit using the MCLF method.
The magnetic structure of the system was optimized in VASP from the default ferromagnetic initial guess using spin polarization.
The atomic spin moments (ASMs) were computed on this optimized magnetic structure using the DDEC6 partition as inputs
to the method of T. A. Manz and D. S. Sholl, J. Chem. Theory Comput. 7 (2011) 4146-4164 DOI: 10.1021/ct200539n.
The RMSE and RRMSE were computed using a uniform grid with Ewald summation.
