# Supplementary material for: A collection of forcefield precursors for metal–organic frameworks
Source: RSC Adv. 2019 Nov 13;9(63):36492–507. doi: 10.1039/c9ra07327b (PMC9075174; doi:10.1039/c9ra07327b)
Supplement: RA-009-C9RA07327B-s4900 [file RA-009-C9RA07327B-s4900.xyz]

  136
jmolscript: load "" {1 1 1} spacegroup "x,y,z" unitcell [{     13.569000     0.000000     0.000000 }, {      0.000000    13.724000     0.000000 }, {      0.000000     0.000000    27.269000 }]
Cd    13.518659     2.305769     3.423896     0.973984
Cd    11.833254     7.375827     5.220377     0.578282
Cd     1.569391    10.760302     2.059628     0.478405
Cd     6.734159     4.556231    23.845104     0.973986
Cd     5.048754    13.210173    22.048623     0.578279
Cd     8.353891     9.825698    25.209372     0.478407
Cd     6.834841    11.418231    17.058396     0.973989
Cd     8.520246     6.348173    18.854877     0.578282
Cd     5.215109     2.963698    15.694128     0.478411
Cd     0.050341     9.167769    10.210604     0.973987
Cd     1.735746     0.513827     8.414123     0.578283
Cd    11.999609     3.898302    11.574872     0.478408
Cd     0.050341    11.418231    23.845104     0.973981
Cd     1.735746     6.348173    22.048623     0.578279
Cd    11.999609     2.963698    25.209372     0.478404
Cd     6.834841     9.167769     3.423896     0.973988
Cd     8.520246     0.513827     5.220377     0.578283
Cd     5.215109     3.898302     2.059628     0.478414
Cd     6.734159     2.305769    10.210604     0.973988
Cd     5.048754     7.375827     8.414123     0.578284
Cd     8.353891    10.760302    11.574872     0.478411
Cd    13.518659     4.556231    17.058396     0.973986
Cd    11.833254    13.210173    18.854877     0.578282
Cd     1.569391     9.825698    15.694128     0.478410
C     12.566251     5.401766     4.515746    -0.006612
C     10.393854     1.161050     4.270325    -0.008793
C      1.020389    12.826450     2.623278     0.012061
C      3.086948     3.411786     2.396945     0.002431
C      0.278165     9.299382     3.105939    -0.027738
C     12.430561     2.883412     0.139072     0.018898
C      1.001392     1.379262     6.530926    -0.014371
C      5.781751     1.460234    22.753254    -0.006612
C      3.609354     5.700950    22.998675    -0.008793
C      7.804889     7.759550    24.645722     0.012063
C      9.871448     3.450214    24.872055     0.002432
C      7.062665    11.286618    24.163061    -0.027741
C      5.646061     3.978588    27.129928     0.018899
C      7.785892     5.482738    20.738074    -0.014372
C      7.787249     8.322234    18.150246    -0.006610
C      9.959646    12.562950    17.904825    -0.008793
C      5.764111     0.897550    16.257778     0.012062
C      3.697553    10.312214    16.031445     0.002431
C      6.506336     4.424618    16.740439    -0.027738
C      7.922939    10.840588    13.773572     0.018896
C      5.783108    12.344738    20.165425    -0.014369
C      1.002749    12.263766     9.118754    -0.006610
C      3.175146     8.023050     9.364175    -0.008793
C     12.548611     5.964450    11.011222     0.012062
C     10.482053    10.273786    11.237555     0.002430
C     13.290836     2.437382    10.528561    -0.027738
C      1.138439     9.745412    13.495428     0.018894
C     12.567608     8.241262     7.103575    -0.014370
C      1.002749     8.322234    22.753254    -0.006611
C      3.175146    12.562950    22.998675    -0.008793
C     12.548611     0.897550    24.645722     0.012062
C     10.482053    10.312214    24.872055     0.002431
C     13.290836     4.424618    24.163061    -0.027740
C      1.138439    10.840588    27.129928     0.018895
C     12.567608    12.344738    20.738074    -0.014371
C      7.787249    12.263766     4.515746    -0.006612
C      9.959646     8.023050     4.270325    -0.008793
C      5.764111     5.964450     2.623278     0.012061
C      3.697553    10.273786     2.396945     0.002432
C      6.506336     2.437382     3.105939    -0.027740
C      7.922939     9.745412     0.139072     0.018899
C      5.783108     8.241262     6.530926    -0.014371
C      5.781751     5.401766     9.118754    -0.006611
C      3.609354     1.161050     9.364175    -0.008793
C      7.804889    12.826450    11.011222     0.012061
C      9.871448     3.411786    11.237555     0.002431
C      7.062665     9.299382    10.528561    -0.027739
C      5.646061     2.883412    13.495428     0.018895
C      7.785892     1.379262     7.103575    -0.014371
C     12.566251     1.460234    18.150246    -0.006610
C     10.393854     5.700950    17.904825    -0.008793
C      1.020389     7.759550    16.257778     0.012061
C      3.086948     3.450214    16.031445     0.002431
C      0.278165    11.286618    16.740439    -0.027738
C     12.430561     3.978588    13.773572     0.018895
C      1.001392     5.482738    20.165425    -0.014369
N     12.904119     4.405404     4.065808    -0.291759
N     11.372179     1.482192     3.850383    -0.288677
N      0.678450     0.156454     2.786892    -0.280647
N      2.058417     3.104369     2.672362    -0.288807
N     13.198566     8.591224     3.686769    -0.285483
N     12.733150     2.715980     1.208017    -0.276868
N      0.659453     1.792354     5.557422    -0.294307
N      6.119619     2.456596    23.203192    -0.291757
N      4.587679     5.379808    23.418617    -0.288675
N      7.462950     6.705546    24.482108    -0.280647
N      8.842917     3.757631    24.596638    -0.288805
N      6.414066    11.994776    23.582231    -0.285483
N      5.948650     4.146020    26.060983    -0.276870
N      7.443953     5.069646    21.711578    -0.294307
N      7.449381     9.318596    17.700308    -0.291756
N      8.981321    12.241808    17.484883    -0.288676
N      6.106050    13.567546    16.421392    -0.280650
N      4.726083    10.619631    16.306862    -0.288810
N      7.154934     5.132776    17.321269    -0.285486
N      7.620350    11.008020    14.842517    -0.276875
N      6.125047    11.931646    19.191922    -0.294306
N      0.664881    11.267404     9.568692    -0.291756
N      2.196821     8.344192     9.784117    -0.288676
N     12.890550     7.018454    10.847608    -0.280649
N     11.510583     9.966369    10.962138    -0.288810
N      0.370434     1.729224     9.947731    -0.285486
N      0.835850     9.577980    12.426483    -0.276875
N     12.909547     8.654354     8.077078    -0.294306
N      0.664881     9.318596    23.203192    -0.291758
N      2.196821    12.241808    23.418617    -0.288676
N     12.890550    13.567546    24.482108    -0.280646
N     11.510583    10.619631    24.596638    -0.288805
N      0.370434     5.132776    23.582231    -0.285483
N      0.835850    11.008020    26.060983    -0.276867
N     12.909547    11.931646    21.711578    -0.294307
N      7.449381    11.267404     4.065808    -0.291759
N      8.981321     8.344192     3.850383    -0.288677
N      6.106050     7.018454     2.786892    -0.280649
N      4.726083     9.966369     2.672362    -0.288807
N      7.154934     1.729224     3.686769    -0.285484
N      7.620350     9.577980     1.208017    -0.276870
N      6.125047     8.654354     5.557422    -0.294307
N      6.119619     4.405404     9.568692    -0.291756
N      4.587679     1.482192     9.784117    -0.288676
N      7.462950     0.156454    10.847608    -0.280649
N      8.842917     3.104369    10.962138    -0.288810
N      6.414066     8.591224     9.947731    -0.285486
N      5.948650     2.715980    12.426483    -0.276875
N      7.443953     1.792354     8.077078    -0.294306
N     12.904119     2.456596    17.700308    -0.291756
N     11.372179     5.379808    17.484883    -0.288676
N      0.678450     6.705546    16.421392    -0.280649
N      2.058417     3.757631    16.306862    -0.288809
N     13.198566    11.994776    17.321269    -0.285485
N     12.733150     4.146020    14.842517    -0.276874
N      0.659453     5.069646    19.191922    -0.294306

The following XYZ coordinates are in angstroms. Other properties are in atomic units.
The sperically averaged electron density of each atom fit to a function of the form exp(a - br)
eigen_1, eigen_2 and eigen_3 are the three eigenvalues of traceless quadrupole moment tensor
  atom number  atomic symbol              X              Y              Z     net charge C6 coefficient C8 coefficient C10 coefficient fluctuating dipole atomic polarizability isotropic forcefield polarizability              a              b squared Pearson coefficient          <r^3>          <r^4>         wp_QDO          m_QDO          q_QDO       dipole_x       dipole_y       dipole_z         dipole            Qxy            Qxz            Qyz     Q(x^2-y^2)  Q(3z^2 - R^2)        eigen_1        eigen_2        eigen_3 static polarizability      alpha(xx)      alpha(xy)      alpha(xz)      alpha(yy)      alpha(yz)      alpha(zz) atomic spin moment
            1             Cd      13.518659       2.305769       3.423896       0.973984     236.896491 0.45765756E+04  0.17519271E+06                                27.775424                           20.510409       1.425041       2.137038                    0.998725      77.108019     203.392681       0.464185       0.344698      -1.234236       0.000233       0.001765      -0.005096       0.005398      -0.002121       0.001007       0.003376      -0.008393       0.000773      -0.005477      -0.000736       0.006213             34.106813      33.749291      -1.278990      -1.002638      34.457577      -0.178503      34.113570           0.110947
            2             Cd      11.833254       7.375827       5.220377       0.578282     226.506423 0.51133173E+04  0.20333298E+06                                27.502356                           21.968433       1.207738       2.008109                    0.998260      89.221048     248.102809       0.435185       0.353938      -1.213493       0.018387       0.011645      -0.011816       0.024765       0.116605      -0.151075      -0.119101       0.018771      -0.060940      -0.155204      -0.103883       0.259087             31.831339      31.060376      -2.761730       4.444145      31.409866       3.985299      33.023775           0.031812
            3             Cd       1.569391      10.760302       2.059628       0.478405     249.463143 0.58365112E+04  0.23961876E+06                                29.096001                           23.360911       1.248113       2.001842                    0.998101      92.766423     261.127366       0.425482       0.350637      -1.217740      -0.002433      -0.012094       0.010992       0.016523      -0.002070       0.035245       0.040868      -0.017426       0.115056      -0.053797      -0.016977       0.070775             33.407044      34.112446      -2.915532       1.003362      33.920155      -3.564882      32.188532           0.089320
            4             Cd       6.734159       4.556231      23.845104       0.973986     236.895874 0.45765609E+04  0.17519201E+06                                27.775389                           20.510384       1.425031       2.137036                    0.998725      77.107880     203.392255       0.464185       0.344699      -1.234236       0.000233      -0.001765       0.005097       0.005399       0.002123      -0.001009       0.003376      -0.008395       0.000782      -0.005481      -0.000733       0.006214             34.106771      33.749254       1.278988       1.002638      34.457536      -0.178503      34.113523           0.110947
            5             Cd       5.048754      13.210173      22.048623       0.578279     226.506959 0.51133327E+04  0.20333375E+06                                27.502394                           21.968464       1.207743       2.008110                    0.998260      89.221173     248.103260       0.435185       0.353938      -1.213493       0.018390      -0.011644       0.011816       0.024767      -0.116608       0.151078      -0.119100       0.018764      -0.060935      -0.155206      -0.103884       0.259090             31.831383      31.060420       2.761734      -4.444148      31.409913       3.985304      33.023815           0.031800
            6             Cd       8.353891       9.825698      25.209372       0.478407     249.462484 0.58364915E+04  0.23961776E+06                                29.095968                           23.360884       1.248100       2.001840                    0.998101      92.766221     261.126740       0.425482       0.350637      -1.217740      -0.002436       0.012095      -0.010991       0.016523       0.002070      -0.035246       0.040874      -0.017445       0.115101      -0.053806      -0.016984       0.070790             33.407006      34.112405       2.915522      -1.003355      33.920122      -3.564879      32.188491           0.089312
            7             Cd       6.834841      11.418231      17.058396       0.973989     236.895711 0.45765545E+04  0.17519169E+06                                27.775367                           20.510360       1.425039       2.137039                    0.998725      77.107861     203.392115       0.464186       0.344698      -1.234236      -0.000233      -0.001765      -0.005098       0.005400      -0.002123      -0.001009      -0.003377      -0.008396       0.000776      -0.005480      -0.000734       0.006215             34.106751      33.749249      -1.278978       1.002637      34.457498       0.178512      34.113507           0.110762
            8             Cd       8.520246       6.348173      18.854877       0.578282     226.506646 0.51133217E+04  0.20333321E+06                                27.502379                           21.968447       1.207733       2.008107                    0.998260      89.221055     248.102903       0.435185       0.353938      -1.213493      -0.018389      -0.011645      -0.011817       0.024767       0.116605       0.151076       0.119099       0.018766      -0.060939      -0.155205      -0.103882       0.259086             31.831371      31.060407      -2.761724      -4.444160      31.409890      -3.985310      33.023815           0.031735
            9             Cd       5.215109       2.963698      15.694128       0.478411     249.461979 0.58364720E+04  0.23961680E+06                                29.095962                           23.360868       1.248082       2.001836                    0.998101      92.765956     261.126017       0.425481       0.350638      -1.217739       0.002435       0.012094       0.010989       0.016521      -0.002064      -0.035248      -0.040874      -0.017435       0.115078      -0.053801      -0.016986       0.070787             33.407010      34.112440      -2.915543      -1.003374      33.920106       3.564880      32.188485           0.089037
           10             Cd       0.050341       9.167769      10.210604       0.973987     236.895880 0.45765588E+04  0.17519190E+06                                27.775383                           20.510373       1.425037       2.137038                    0.998725      77.107882     203.392221       0.464186       0.344698      -1.234236      -0.000233       0.001765       0.005099       0.005400       0.002122       0.001009      -0.003376      -0.008395       0.000776      -0.005480      -0.000734       0.006214             34.106770      33.749260       1.278982      -1.002633      34.457516       0.178513      34.113534           0.110763
           11             Cd       1.735746       0.513827       8.414123       0.578283     226.506447 0.51133163E+04  0.20333294E+06                                27.502361                           21.968433       1.207735       2.008108                    0.998260      89.221029     248.102774       0.435185       0.353938      -1.213493      -0.018389       0.011646       0.011818       0.024768      -0.116604      -0.151075       0.119100       0.018769      -0.060944      -0.155204      -0.103881       0.259085             31.831348      31.060387       2.761725       4.444157      31.409869      -3.985305      33.023789           0.031743
           12             Cd      11.999609       3.898302      11.574872       0.478408     249.462465 0.58364868E+04  0.23961755E+06                                29.095991                           23.360893       1.248089       2.001838                    0.998101      92.766086     261.126457       0.425481       0.350638      -1.217739       0.002434      -0.012094      -0.010990       0.016522       0.002065       0.035247      -0.040872      -0.017429       0.115061      -0.053798      -0.016983       0.070781             33.407043      34.112468       2.915546       1.003378      33.920137       3.564883      32.188525           0.089041
           13             Cd       0.050341      11.418231      23.845104       0.973981     236.897221 0.45765926E+04  0.17519352E+06                                27.775467                           20.510439       1.425053       2.137040                    0.998725      77.108177     203.393173       0.464185       0.344698      -1.234236      -0.000233      -0.001765       0.005095       0.005397      -0.002122       0.001008       0.003376      -0.008394       0.000777      -0.005479      -0.000734       0.006213             34.106864      33.749338      -1.278995      -1.002637      34.457630      -0.178504      34.113625           0.110935
           14             Cd       1.735746       6.348173      22.048623       0.578279     226.506921 0.51133317E+04  0.20333370E+06                                27.502389                           21.968460       1.207745       2.008110                    0.998260      89.221177     248.103251       0.435185       0.353937      -1.213493      -0.018388      -0.011646       0.011817       0.024766       0.116608      -0.151076      -0.119102       0.018773      -0.060935      -0.155204      -0.103887       0.259091             31.831376      31.060414      -2.761733       4.444149      31.409904       3.985302      33.023809           0.031800
           15             Cd      11.999609       2.963698      25.209372       0.478404     249.463377 0.58365171E+04  0.23961907E+06                                29.096022                           23.360925       1.248112       2.001842                    0.998101      92.766453     261.127515       0.425482       0.350637      -1.217740       0.002434       0.012095      -0.010991       0.016524      -0.002069       0.035246       0.040867      -0.017424       0.115076      -0.053798      -0.016981       0.070779             33.407069      34.112487      -2.915539       1.003364      33.920177      -3.564884      32.188543           0.089311
           16             Cd       6.834841       9.167769       3.423896       0.973988     236.895425 0.45765502E+04  0.17519149E+06                                27.775347                           20.510353       1.425035       2.137038                    0.998725      77.107823     203.391982       0.464186       0.344698      -1.234236      -0.000233       0.001765      -0.005097       0.005399       0.002123      -0.001008       0.003377      -0.008397       0.000774      -0.005480      -0.000736       0.006216             34.106719      33.749206       1.278982       1.002637      34.457477      -0.178505      34.113475           0.110950
           17             Cd       8.520246       0.513827       5.220377       0.578283     226.506210 0.51133112E+04  0.20333268E+06                                27.502345                           21.968425       1.207733       2.008108                    0.998260      89.220975     248.102591       0.435185       0.353938      -1.213493      -0.018388       0.011644      -0.011816       0.024765      -0.116605       0.151076      -0.119099       0.018765      -0.060941      -0.155205      -0.103881       0.259086             31.831327      31.060364       2.761730      -4.444146      31.409855       3.985301      33.023764           0.031812
           18             Cd       5.215109       3.898302       2.059628       0.478414     249.460937 0.58364458E+04  0.23961543E+06                                29.095873                           23.360809       1.248084       2.001837                    0.998101      92.765822     261.125391       0.425482       0.350638      -1.217740       0.002434      -0.012093       0.010991       0.016522       0.002070      -0.035247       0.040875      -0.017439       0.115093      -0.053806      -0.016983       0.070789             33.406899      34.112310       2.915523      -1.003361      33.920001      -3.564861      32.188385           0.089324
           19             Cd       6.734159       2.305769      10.210604       0.973988     236.895592 0.45765525E+04  0.17519160E+06                                27.775367                           20.510362       1.425030       2.137037                    0.998725      77.107824     203.392041       0.464186       0.344699      -1.234236       0.000233       0.001765       0.005099       0.005401      -0.002123      -0.001009      -0.003376      -0.008396       0.000777      -0.005480      -0.000734       0.006214             34.106749      33.749244      -1.278979       1.002634      34.457495       0.178513      34.113509           0.110764
           20             Cd       5.048754       7.375827       8.414123       0.578284     226.506324 0.51133126E+04  0.20333276E+06                                27.502355                           21.968428       1.207731       2.008107                    0.998260      89.220984     248.102641       0.435185       0.353938      -1.213493       0.018390       0.011646       0.011818       0.024768       0.116603       0.151074       0.119099       0.018766      -0.060942      -0.155204      -0.103880       0.259083             31.831343      31.060384      -2.761724      -4.444156      31.409863      -3.985305      33.023783           0.031744
           21             Cd       8.353891      10.760302      11.574872       0.478411     249.461909 0.58364708E+04  0.23961674E+06                                29.095958                           23.360868       1.248082       2.001836                    0.998101      92.765939     261.125966       0.425481       0.350638      -1.217739      -0.002434      -0.012093      -0.010990       0.016521      -0.002065      -0.035247      -0.040874      -0.017435       0.115071      -0.053801      -0.016984       0.070785             33.407004      34.112415      -2.915533      -1.003370      33.920105       3.564883      32.188493           0.089042
           22             Cd      13.518659       4.556231      17.058396       0.973986     236.896255 0.45765676E+04  0.17519233E+06                                27.775409                           20.510391       1.425040       2.137038                    0.998725      77.107956     203.392469       0.464186       0.344698      -1.234236       0.000233      -0.001765      -0.005098       0.005400       0.002122       0.001008      -0.003376      -0.008394       0.000775      -0.005479      -0.000735       0.006214             34.106801      33.749296       1.278982      -1.002637      34.457551       0.178511      34.113558           0.110761
           23             Cd      11.833254      13.210173      18.854877       0.578282     226.506807 0.51133263E+04  0.20333343E+06                                27.502384                           21.968451       1.207740       2.008109                    0.998260      89.221124     248.103090       0.435185       0.353938      -1.213493       0.018388      -0.011645      -0.011818       0.024767      -0.116606      -0.151077       0.119101       0.018769      -0.060943      -0.155206      -0.103883       0.259089             31.831376      31.060415       2.761725       4.444158      31.409895      -3.985307      33.023817           0.031735
           24             Cd       1.569391       9.825698      15.694128       0.478410     249.462464 0.58364863E+04  0.23961752E+06                                29.095988                           23.360890       1.248090       2.001838                    0.998101      92.766091     261.126449       0.425481       0.350638      -1.217740      -0.002434       0.012094       0.010989       0.016521       0.002065       0.035247      -0.040872      -0.017429       0.115069      -0.053798      -0.016984       0.070783             33.407041      34.112455       2.915536       1.003369      33.920144       3.564890      32.188522           0.089037
           25              C      12.566251       5.401766       4.515746      -0.006612      39.161994 0.49137903E+03  0.11786412E+05                                 9.811795                            7.430129       0.644787       2.154738                    0.999947      29.446160      82.610543       0.606085       0.421315      -1.072348       0.026446      -0.031925      -0.039881       0.057525       0.071845       0.028189      -0.100830       0.152132       0.111403      -0.174523       0.077279       0.097244             11.439849       7.591355      -3.746392      -1.374829      18.801675       4.268693       7.926516           0.023877
           26              C      10.393854       1.161050       4.270325      -0.008793      36.996337 0.46293925E+03  0.10953341E+05                                 9.462457                            7.231922       0.682301       2.172886                    0.999940      29.027480      81.204258       0.611039       0.423657      -1.069555       0.021683       0.022645      -0.041588       0.052082      -0.073246       0.091802       0.024906      -0.156192       0.140932      -0.171533       0.075805       0.095728             10.917778      17.681910       3.429113      -4.235602       7.267250      -1.343849       7.804173           0.022249
           27              C       1.020389      12.826450       2.623278       0.012061      36.425201 0.46724260E+03  0.11089672E+05                                 9.408933                            7.301540       0.594385       2.148280                    0.999926      28.932342      81.277428       0.603132       0.427876      -1.066051      -0.011190       0.025198      -0.003239       0.027761       0.069822       0.009987      -0.027864       0.179911       0.218987      -0.154227       0.076623       0.077604             10.715526       7.225649      -3.557785      -0.772430      17.946255       2.705729       6.974675           0.051424
           28              C       3.086948       3.411786       2.396945       0.002431      36.960084 0.46122392E+03  0.10916605E+05                                 9.498538                            7.251904       0.582145       2.143020                    0.999894      29.022655      81.545509       0.605211       0.427586      -1.065724      -0.033335      -0.010355       0.001064       0.034923      -0.063562       0.062001       0.019519      -0.173809       0.175360      -0.156545       0.077582       0.078963             10.983470      18.563976       3.831858      -2.991760       7.413013      -0.933520       6.973420           0.035220
           29              C       0.278165       9.299382       3.105939      -0.027738      37.490039 0.49134957E+03  0.11803713E+05                                 9.524549                            7.444357       0.572002       2.126773                    0.999938      29.803205      84.098559       0.602813       0.422956      -1.069656      -0.023308      -0.027595       0.011194       0.037816      -0.085402       0.075005       0.079231       0.010652       0.030836      -0.160434       0.079812       0.080622             10.708223      10.642117       4.795215      -3.912464      11.672625      -4.399205       9.809928           0.015362
           30              C      12.430561       2.883412       0.139072       0.018898      36.531252 0.46516578E+03  0.11023537E+05                                 9.429669                            7.281023       0.581656       2.144344                    0.999890      28.875722      80.947182       0.604762       0.427374      -1.066805       0.005889      -0.006065       0.022229       0.023782       0.011836      -0.065811       0.037338      -0.015183      -0.370797      -0.152229       0.075623       0.076606             10.819966       7.093789      -0.432585       3.277475       6.428121      -1.317051      18.937989           0.076401
           31              C       1.001392       1.379262       6.530926      -0.014371      37.378285 0.46822400E+03  0.11114020E+05                                 9.530818                            7.276219       0.704093       2.177507                    0.999961      29.215457      81.961584       0.608554       0.424023      -1.068924      -0.027269       0.029863      -0.034060       0.052873       0.025448      -0.078479       0.089864       0.010196      -0.303490      -0.173129       0.076391       0.096737             10.992374       7.483534      -1.426802       3.777238       7.748566      -4.119546      17.745022           0.011387
           32              C       5.781751       1.460234      22.753254      -0.006612      39.162022 0.49137948E+03  0.11786425E+05                                 9.811798                            7.430131       0.644787       2.154739                    0.999947      29.446173      82.610588       0.606085       0.421315      -1.072348       0.026445       0.031924       0.039881       0.057524      -0.071845      -0.028189      -0.100830       0.152130       0.111402      -0.174522       0.077278       0.097243             11.439853       7.591358       3.746394       1.374830      18.801682       4.268694       7.926518           0.023872
           33              C       3.609354       5.700950      22.998675      -0.008793      36.996382 0.46293994E+03  0.10953362E+05                                 9.462463                            7.231926       0.682298       2.172885                    0.999940      29.027504      81.204336       0.611039       0.423657      -1.069555       0.021683      -0.022645       0.041588       0.052082       0.073246      -0.091802       0.024906      -0.156191       0.140931      -0.171533       0.075805       0.095728             10.917784      17.681922      -3.429116       4.235604       7.267254      -1.343850       7.804177           0.022245
           34              C       7.804889       7.759550      24.645722       0.012063      36.425166 0.46724206E+03  0.11089657E+05                                 9.408937                            7.301543       0.594381       2.148279                    0.999926      28.932302      81.277353       0.603130       0.427877      -1.066051      -0.011189      -0.025194       0.003240       0.027756      -0.069820      -0.009987      -0.027865       0.179907       0.218982      -0.154223       0.076621       0.077602             10.715531       7.225652       3.557786       0.772431      17.946265       2.705731       6.974677           0.051421
           35              C       9.871448       3.450214      24.872055       0.002432      36.960183 0.46122534E+03  0.10916648E+05                                 9.498551                            7.251913       0.582137       2.143017                    0.999894      29.022704      81.545681       0.605211       0.427586      -1.065724      -0.033335       0.010355      -0.001064       0.034922       0.063562      -0.062001       0.019518      -0.173808       0.175359      -0.156544       0.077581       0.078963             10.983486      18.564005      -3.831864       2.991765       7.413024      -0.933521       6.973429           0.035216
           36              C       7.062665      11.286618      24.163061      -0.027741      37.490105 0.49135062E+03  0.11803745E+05                                 9.524562                            7.444366       0.572002       2.126772                    0.999938      29.803234      84.098672       0.602813       0.422956      -1.069656      -0.023308       0.027596      -0.011194       0.037816       0.085402      -0.075005       0.079232       0.010653       0.030837      -0.160434       0.079813       0.080621             10.708238      10.642131      -4.795223       3.912470      11.672642      -4.399213       9.809941           0.015353
           37              C       5.646061       3.978588      27.129928       0.018899      36.531140 0.46516404E+03  0.11023490E+05                                 9.429677                            7.281029       0.581646       2.144342                    0.999890      28.875603      80.946937       0.604759       0.427377      -1.066803       0.005886       0.006063      -0.022219       0.023771      -0.011835       0.065808       0.037335      -0.015183      -0.370782      -0.152222       0.075620       0.076602             10.819977       7.093795       0.432586      -3.277479       6.428126      -1.317052      18.938010           0.076405
           38              C       7.785892       5.482738      20.738074      -0.014372      37.378327 0.46822464E+03  0.11114040E+05                                 9.530826                            7.276225       0.704091       2.177507                    0.999961      29.215472      81.961655       0.608554       0.424023      -1.068924      -0.027268      -0.029863       0.034059       0.052871      -0.025447       0.078478       0.089863       0.010196      -0.303487      -0.173127       0.076391       0.096737             10.992384       7.483540       1.426803      -3.777242       7.748573      -4.119550      17.745040           0.011380
           39              C       7.787249       8.322234      18.150246      -0.006610      39.161958 0.49137851E+03  0.11786396E+05                                 9.811790                            7.430126       0.644789       2.154740                    0.999947      29.446136      82.610472       0.606085       0.421316      -1.072348      -0.026445       0.031922      -0.039882       0.057523       0.071844      -0.028189       0.100829       0.152130       0.111402      -0.174521       0.077278       0.097243             11.439844       7.591352      -3.746390       1.374829      18.801667      -4.268692       7.926514           0.023759
           40              C       9.959646      12.562950      17.904825      -0.008793      36.996379 0.46293982E+03  0.10953359E+05                                 9.462464                            7.231926       0.682298       2.172885                    0.999940      29.027497      81.204325       0.611039       0.423657      -1.069555      -0.021682      -0.022645      -0.041589       0.052082      -0.073246      -0.091801      -0.024906      -0.156190       0.140931      -0.171532       0.075804       0.095727             10.917787      17.681929       3.429116       4.235608       7.267255       1.343850       7.804179           0.022114
           41              C       5.764111       0.897550      16.257778       0.012062      36.425164 0.46724195E+03  0.11089656E+05                                 9.408943                            7.301547       0.594379       2.148278                    0.999926      28.932285      81.277338       0.603130       0.427877      -1.066050       0.011188      -0.025193      -0.003241       0.027756       0.069819      -0.009987       0.027865       0.179908       0.218979      -0.154222       0.076620       0.077602             10.715540       7.225658      -3.557791       0.772432      17.946281      -2.705732       6.974681           0.051236
           42              C       3.697553      10.312214      16.031445       0.002431      36.960199 0.46122552E+03  0.10916656E+05                                 9.498568                            7.251925       0.582130       2.143015                    0.999894      29.022698      81.545761       0.605209       0.427587      -1.065723       0.033334       0.010355       0.001061       0.034921      -0.063560      -0.062000      -0.019518      -0.173808       0.175357      -0.156543       0.077581       0.078962             10.983507      18.564043       3.831874       2.991772       7.413038       0.933524       6.973440           0.035014
           43              C       6.506336       4.424618      16.740439      -0.027738      37.490017 0.49134918E+03  0.11803706E+05                                 9.524565                            7.444369       0.571992       2.126770                    0.999938      29.803158      84.098529       0.602811       0.422958      -1.069654       0.023307       0.027594       0.011190       0.037814      -0.085402      -0.075004      -0.079230       0.010652       0.030840      -0.160432       0.079812       0.080621             10.708242      10.642134       4.795225       3.912472      11.672648       4.399216       9.809946           0.015180
           44              C       7.922939      10.840588      13.773572       0.018896      36.531333 0.46516687E+03  0.11023575E+05                                 9.429709                            7.281051       0.581640       2.144339                    0.999890      28.875696      80.947287       0.604758       0.427376      -1.066803      -0.005887       0.006063       0.022222       0.023775       0.011835       0.065809      -0.037335      -0.015183      -0.370786      -0.152224       0.075621       0.076602             10.820014       7.093818      -0.432588      -3.277493       6.428145       1.317057      18.938078           0.076137
           45              C       5.783108      12.344738      20.165425      -0.014369      37.378156 0.46822221E+03  0.11113967E+05                                 9.530792                            7.276202       0.704100       2.177510                    0.999961      29.215423      81.961435       0.608556       0.424022      -1.068924       0.027268      -0.029861      -0.034059       0.052870       0.025447       0.078478      -0.089863       0.010196      -0.303486      -0.173127       0.076390       0.096736             10.992341       7.483515      -1.426797      -3.777223       7.748547       4.119532      17.744962           0.011357
           46              C       1.002749      12.263766       9.118754      -0.006610      39.161967 0.49137863E+03  0.11786400E+05                                 9.811793                            7.430128       0.644787       2.154739                    0.999947      29.446137      82.610484       0.606085       0.421316      -1.072347      -0.026445      -0.031922       0.039883       0.057524      -0.071845       0.028189       0.100829       0.152130       0.111402      -0.174521       0.077279       0.097243             11.439848       7.591354       3.746392      -1.374830      18.801673      -4.268694       7.926516           0.023767
           47              C       3.175146       8.023050       9.364175      -0.008793      36.996375 0.46293975E+03  0.10953357E+05                                 9.462468                            7.231929       0.682296       2.172885                    0.999940      29.027486      81.204313       0.611038       0.423658      -1.069554      -0.021681       0.022645       0.041589       0.052082       0.073246       0.091801      -0.024906      -0.156190       0.140931      -0.171532       0.075805       0.095727             10.917792      17.681936      -3.429118      -4.235610       7.267258       1.343851       7.804182           0.022123
           48              C      12.548611       5.964450      11.011222       0.012062      36.425180 0.46724223E+03  0.11089663E+05                                 9.408942                            7.301546       0.594378       2.148278                    0.999926      28.932303      81.277373       0.603130       0.427877      -1.066051       0.011188       0.025196       0.003241       0.027758      -0.069820       0.009987       0.027865       0.179910       0.218982      -0.154224       0.076621       0.077603             10.715538       7.225656       3.557790      -0.772431      17.946276      -2.705732       6.974680           0.051243
           49              C      10.482053      10.273786      11.237555       0.002430      36.960155 0.46122488E+03  0.10916637E+05                                 9.498562                            7.251921       0.582131       2.143015                    0.999894      29.022675      81.545679       0.605209       0.427587      -1.065723       0.033334      -0.010355      -0.001061       0.034921       0.063561       0.062001      -0.019518      -0.173809       0.175357      -0.156544       0.077581       0.078962             10.983499      18.564029      -3.831871      -2.991770       7.413033       0.933523       6.973436           0.035018
           50              C      13.290836       2.437382      10.528561      -0.027738      37.490008 0.49134906E+03  0.11803701E+05                                 9.524561                            7.444366       0.571993       2.126771                    0.999938      29.803160      84.098514       0.602811       0.422957      -1.069655       0.023307      -0.027595      -0.011191       0.037814       0.085402       0.075004      -0.079230       0.010652       0.030839      -0.160433       0.079812       0.080621             10.708237      10.642128      -4.795222      -3.912470      11.672642       4.399213       9.809941           0.015186
           51              C       1.138439       9.745412      13.495428       0.018894      36.531339 0.46516697E+03  0.11023577E+05                                 9.429705                            7.281048       0.581644       2.144341                    0.999890      28.875710      80.947304       0.604759       0.427376      -1.066803      -0.005888      -0.006064      -0.022223       0.023776      -0.011835      -0.065809      -0.037336      -0.015183      -0.370789      -0.152225       0.075622       0.076603             10.820010       7.093816       0.432587       3.277492       6.428143       1.317057      18.938071           0.076137
           52              C      12.567608       8.241262       7.103575      -0.014370      37.378171 0.46822242E+03  0.11113973E+05                                 9.530795                            7.276204       0.704100       2.177510                    0.999961      29.215429      81.961459       0.608555       0.424022      -1.068924       0.027267       0.029861       0.034059       0.052870      -0.025447      -0.078479      -0.089863       0.010196      -0.303487      -0.173127       0.076391       0.096736             10.992346       7.483517       1.426798       3.777225       7.748550       4.119533      17.744970           0.011365
           53              C       1.002749       8.322234      22.753254      -0.006611      39.162014 0.49137933E+03  0.11786419E+05                                 9.811790                            7.430126       0.644791       2.154740                    0.999947      29.446185      82.610586       0.606086       0.421315      -1.072348      -0.026447       0.031928       0.039883       0.057528       0.071846       0.028189      -0.100832       0.152134       0.111404      -0.174526       0.077280       0.097245             11.439843       7.591352      -3.746390      -1.374829      18.801666       4.268691       7.926513           0.023872
           54              C       3.175146      12.562950      22.998675      -0.008793      36.996379 0.46293985E+03  0.10953358E+05                                 9.462457                            7.231922       0.682304       2.172887                    0.999940      29.027514      81.204335       0.611039       0.423657      -1.069555      -0.021687      -0.022646       0.041590       0.052086      -0.073247       0.091804       0.024907      -0.156195       0.140933      -0.171536       0.075806       0.095730             10.917778      17.681911       3.429113      -4.235602       7.267250      -1.343849       7.804172           0.022244
           55              C      12.548611       0.897550      24.645722       0.012062      36.425230 0.46724303E+03  0.11089683E+05                                 9.408932                            7.301539       0.594390       2.148281                    0.999926      28.932369      81.277485       0.603132       0.427875      -1.066052       0.011191      -0.025202       0.003239       0.027765       0.069824       0.009987      -0.027865       0.179914       0.218991      -0.154229       0.076624       0.077605             10.715525       7.225649      -3.557785      -0.772430      17.946254       2.705728       6.974673           0.051419
           56              C      10.482053      10.312214      24.872055       0.002431      36.960138 0.46122480E+03  0.10916630E+05                                 9.498533                            7.251902       0.582149       2.143020                    0.999894      29.022729      81.545687       0.605212       0.427585      -1.065724       0.033341       0.010357      -0.001065       0.034928      -0.063564       0.062003       0.019519      -0.173813       0.175365      -0.156550       0.077584       0.078965             10.983463      18.563961       3.831855      -2.991758       7.413011      -0.933519       6.973417           0.035215
           57              C      13.290836       4.424618      24.163061      -0.027740      37.490104 0.49135061E+03  0.11803745E+05                                 9.524562                            7.444367       0.571998       2.126771                    0.999938      29.803242      84.098707       0.602813       0.422956      -1.069656       0.023308       0.027595      -0.011194       0.037816      -0.085402       0.075006       0.079231       0.010652       0.030836      -0.160434       0.079813       0.080622             10.708237      10.642128       4.795222      -3.912469      11.672643      -4.399213       9.809941           0.015352
           58              C       1.138439      10.840588      27.129928       0.018895      36.531314 0.46516673E+03  0.11023564E+05                                 9.429672                            7.281025       0.581663       2.144346                    0.999890      28.875770      80.947304       0.604763       0.427374      -1.066805      -0.005890       0.006065      -0.022233       0.023786       0.011836      -0.065813       0.037339      -0.015184      -0.370806      -0.152233       0.075625       0.076607             10.819970       7.093791      -0.432585       3.277476       6.428123      -1.317051      18.937998           0.076401
           59              C      12.567608      12.344738      20.738074      -0.014371      37.378303 0.46822423E+03  0.11114027E+05                                 9.530819                            7.276220       0.704094       2.177508                    0.999961      29.215467      81.961614       0.608555       0.424023      -1.068924       0.027269      -0.029864       0.034061       0.052874       0.025448      -0.078479       0.089865       0.010197      -0.303491      -0.173130       0.076392       0.096738             10.992376       7.483535      -1.426802       3.777238       7.748567      -4.119547      17.745026           0.011381
           60              C       7.787249      12.263766       4.515746      -0.006612      39.161976 0.49137880E+03  0.11786405E+05                                 9.811796                            7.430130       0.644785       2.154738                    0.999947      29.446142      82.610509       0.606085       0.421316      -1.072347      -0.026444      -0.031922      -0.039880       0.057521      -0.071844      -0.028188      -0.100829       0.152129       0.111402      -0.174520       0.077278       0.097242             11.439850       7.591356       3.746393       1.374830      18.801677       4.268693       7.926517           0.023877
           61              C       9.959646       8.023050       4.270325      -0.008793      36.996338 0.46293929E+03  0.10953343E+05                                 9.462457                            7.231922       0.682299       2.172886                    0.999940      29.027481      81.204264       0.611039       0.423657      -1.069555      -0.021682       0.022645      -0.041587       0.052081       0.073245      -0.091801       0.024906      -0.156190       0.140931      -0.171531       0.075804       0.095727             10.917778      17.681911      -3.429113       4.235602       7.267251      -1.343849       7.804173           0.022249
           62              C       5.764111       5.964450       2.623278       0.012061      36.425083 0.46724078E+03  0.11089621E+05                                 9.408933                            7.301540       0.594380       2.148279                    0.999926      28.932242      81.277193       0.603130       0.427878      -1.066050       0.011187       0.025190      -0.003240       0.027752      -0.069819      -0.009987      -0.027865       0.179905       0.218977      -0.154221       0.076620       0.077601             10.715526       7.225649       3.557785       0.772431      17.946255       2.705729       6.974674           0.051425
           63              C       3.697553      10.273786       2.396945       0.002432      36.960097 0.46122414E+03  0.10916613E+05                                 9.498539                            7.251905       0.582138       2.143018                    0.999894      29.022679      81.545599       0.605211       0.427586      -1.065723       0.033333      -0.010355       0.001063       0.034921       0.063562      -0.062000       0.019518      -0.173807       0.175357      -0.156543       0.077581       0.078962             10.983469      18.563971      -3.831857       2.991760       7.413015      -0.933520       6.973421           0.035220
           64              C       6.506336       2.437382       3.105939      -0.027740      37.489980 0.49134872E+03  0.11803689E+05                                 9.524545                            7.444355       0.572004       2.126774                    0.999938      29.803176      84.098485       0.602813       0.422956      -1.069655       0.023308      -0.027595       0.011193       0.037816       0.085402      -0.075005       0.079231       0.010652       0.030838      -0.160434       0.079813       0.080621             10.708219      10.642109      -4.795212       3.912461      11.672622      -4.399204       9.809925           0.015362
           65              C       7.922939       9.745412       0.139072       0.018899      36.531183 0.46516470E+03  0.11023508E+05                                 9.429673                            7.281026       0.581646       2.144342                    0.999890      28.875650      80.947034       0.604760       0.427376      -1.066804      -0.005887      -0.006063       0.022222       0.023774      -0.011835       0.065808       0.037336      -0.015184      -0.370785      -0.152223       0.075621       0.076603             10.819972       7.093791       0.432585      -3.277476       6.428123      -1.317051      18.938000           0.076401
           66              C       5.783108       8.241262       6.530926      -0.014371      37.378286 0.46822403E+03  0.11114022E+05                                 9.530818                            7.276220       0.704092       2.177507                    0.999961      29.215456      81.961588       0.608554       0.424023      -1.068924       0.027269       0.029863      -0.034059       0.052871      -0.025448       0.078478       0.089864       0.010196      -0.303487      -0.173127       0.076391       0.096737             10.992375       7.483534       1.426802      -3.777238       7.748567      -4.119546      17.745024           0.011387
           67              C       5.781751       5.401766       9.118754      -0.006611      39.161964 0.49137859E+03  0.11786399E+05                                 9.811796                            7.430130       0.644787       2.154739                    0.999947      29.446128      82.610472       0.606085       0.421316      -1.072347       0.026445      -0.031921       0.039882       0.057522       0.071844      -0.028189       0.100829       0.152130       0.111402      -0.174520       0.077278       0.097242             11.439851       7.591356      -3.746393       1.374830      18.801679      -4.268695       7.926517           0.023767
           68              C       3.609354       1.161050       9.364175      -0.008793      36.996381 0.46293986E+03  0.10953361E+05                                 9.462469                            7.231930       0.682297       2.172885                    0.999940      29.027487      81.204323       0.611038       0.423658      -1.069554       0.021680       0.022645       0.041589       0.052081      -0.073246      -0.091800      -0.024906      -0.156189       0.140931      -0.171531       0.075804       0.095727             10.917794      17.681939       3.429118       4.235611       7.267259       1.343851       7.804183           0.022123
           69              C       7.804889      12.826450      11.011222       0.012061      36.425159 0.46724190E+03  0.11089654E+05                                 9.408944                            7.301548       0.594377       2.148278                    0.999926      28.932279      81.277326       0.603129       0.427877      -1.066050      -0.011187       0.025193       0.003241       0.027755       0.069819      -0.009987       0.027865       0.179907       0.218978      -0.154222       0.076620       0.077602             10.715541       7.225658      -3.557790       0.772431      17.946282      -2.705733       6.974682           0.051243
           70              C       9.871448       3.411786      11.237555       0.002431      36.960201 0.46122548E+03  0.10916655E+05                                 9.498570                            7.251926       0.582130       2.143015                    0.999894      29.022675      81.545691       0.605209       0.427587      -1.065723      -0.033333      -0.010354      -0.001061       0.034920      -0.063560      -0.062000      -0.019518      -0.173808       0.175356      -0.156542       0.077581       0.078962             10.983511      18.564052       3.831876       2.991773       7.413039       0.933524       6.973442           0.035017
           71              C       7.062665       9.299382      10.528561      -0.027739      37.490027 0.49134932E+03  0.11803709E+05                                 9.524565                            7.444369       0.571993       2.126771                    0.999938      29.803155      84.098506       0.602811       0.422957      -1.069655      -0.023307      -0.027595      -0.011191       0.037814      -0.085402      -0.075004      -0.079230       0.010652       0.030840      -0.160433       0.079812       0.080621             10.708243      10.642137       4.795226       3.912474      11.672647       4.399216       9.809945           0.015187
           72              C       5.646061       2.883412      13.495428       0.018895      36.531295 0.46516630E+03  0.11023558E+05                                 9.429706                            7.281049       0.581644       2.144341                    0.999890      28.875670      80.947211       0.604758       0.427377      -1.066803       0.005886      -0.006063      -0.022220       0.023773       0.011835       0.065808      -0.037335      -0.015183      -0.370783      -0.152223       0.075621       0.076602             10.820010       7.093816      -0.432587      -3.277493       6.428144       1.317057      18.938071           0.076137
           73              C       7.785892       1.379262       7.103575      -0.014371      37.378186 0.46822266E+03  0.11113981E+05                                 9.530799                            7.276207       0.704100       2.177510                    0.999961      29.215432      81.961482       0.608555       0.424023      -1.068924      -0.027267       0.029861       0.034059       0.052869       0.025447       0.078478      -0.089863       0.010196      -0.303486      -0.173126       0.076390       0.096736             10.992351       7.483521      -1.426799      -3.777228       7.748553       4.119536      17.744979           0.011365
           74              C      12.566251       1.460234      18.150246      -0.006610      39.161988 0.49137894E+03  0.11786409E+05                                 9.811793                            7.430128       0.644790       2.154740                    0.999947      29.446154      82.610523       0.606085       0.421315      -1.072348       0.026445       0.031924      -0.039883       0.057525      -0.071845       0.028189       0.100830       0.152131       0.111403      -0.174522       0.077279       0.097243             11.439848       7.591354       3.746392      -1.374830      18.801673      -4.268694       7.926515           0.023759
           75              C      10.393854       5.700950      17.904825      -0.008793      36.996374 0.46293975E+03  0.10953357E+05                                 9.462463                            7.231926       0.682300       2.172886                    0.999940      29.027494      81.204314       0.611039       0.423657      -1.069555       0.021682      -0.022645      -0.041590       0.052083       0.073246       0.091801      -0.024906      -0.156191       0.140932      -0.171533       0.075805       0.095728             10.917787      17.681927      -3.429116      -4.235608       7.267254       1.343850       7.804179           0.022114
           76              C       1.020389       7.759550      16.257778       0.012061      36.425210 0.46724267E+03  0.11089676E+05                                 9.408946                            7.301549       0.594379       2.148278                    0.999926      28.932320      81.277426       0.603130       0.427877      -1.066051      -0.011189      -0.025196      -0.003241       0.027759      -0.069820       0.009987       0.027865       0.179910       0.218982      -0.154225       0.076621       0.077603             10.715542       7.225659       3.557791      -0.772431      17.946286      -2.705733       6.974682           0.051236
           77              C       3.086948       3.450214      16.031445       0.002431      36.960234 0.46122596E+03  0.10916669E+05                                 9.498573                            7.251927       0.582134       2.143016                    0.999894      29.022698      81.545754       0.605209       0.427587      -1.065723      -0.033334       0.010355       0.001062       0.034922       0.063561       0.062001      -0.019518      -0.173809       0.175358      -0.156544       0.077582       0.078962             10.983514      18.564059      -3.831877      -2.991774       7.413041       0.933524       6.973443           0.035014
           78              C       0.278165      11.286618      16.740439      -0.027738      37.490083 0.49135016E+03  0.11803735E+05                                 9.524574                            7.444375       0.571990       2.126769                    0.999938      29.803182      84.098608       0.602811       0.422957      -1.069655      -0.023307       0.027595       0.011191       0.037814       0.085402       0.075004      -0.079230       0.010652       0.030840      -0.160433       0.079812       0.080621             10.708254      10.642148      -4.795232      -3.912478      11.672659       4.399221       9.809954           0.015180
           79              C      12.430561       3.978588      13.773572       0.018895      36.531377 0.46516756E+03  0.11023594E+05                                 9.429708                            7.281050       0.581645       2.144340                    0.999890      28.875737      80.947377       0.604759       0.427376      -1.066803       0.005888       0.006064       0.022225       0.023778      -0.011836      -0.065810      -0.037336      -0.015183      -0.370792      -0.152227       0.075623       0.076604             10.820013       7.093818       0.432588       3.277494       6.428145       1.317057      18.938076           0.076137
           80              C       1.001392       5.482738      20.165425      -0.014369      37.378168 0.46822238E+03  0.11113972E+05                                 9.530794                            7.276203       0.704100       2.177510                    0.999961      29.215429      81.961453       0.608556       0.424022      -1.068924      -0.027268      -0.029862      -0.034060       0.052871      -0.025447      -0.078479      -0.089863       0.010196      -0.303487      -0.173127       0.076391       0.096737             10.992343       7.483516       1.426798       3.777224       7.748549       4.119532      17.744966           0.011357
           81              N      12.904119       4.405404       4.065808      -0.291759      44.352911 0.57233038E+03  0.14165568E+05                                10.483976                            7.920074       0.018187       1.999843                    0.996960      29.720434      82.848542       0.602110       0.411001      -1.086331       0.003215       0.003325      -0.013050       0.013846       0.057490       0.026069      -0.075417       0.131607       0.105552      -0.141076       0.068490       0.072585             12.241959       8.263334      -3.900718      -1.437641      19.798772       4.533679       8.663771           0.033931
           82              N      11.372179       1.482192       3.850383      -0.288677      41.640234 0.54441215E+03  0.13323724E+05                                10.085503                            7.756537       0.040666       2.009001                    0.997282      29.481303      82.053453       0.603906       0.414419      -1.082736      -0.012361      -0.001953      -0.014349       0.019040      -0.059194       0.080613       0.025485      -0.147546       0.120277      -0.151841       0.073095       0.078746             11.605025      18.517972       3.682885      -4.042441       7.985772      -1.302213       8.311331           0.031725
           83              N       0.678450       0.156454       2.786892      -0.280647      41.174655 0.54568553E+03  0.13349144E+05                                 9.983280                            7.743700       0.097305       2.028533                    0.997444      29.322817      81.324898       0.607588       0.412084      -1.085367      -0.002036       0.002999      -0.012618       0.013128       0.061721       0.011147      -0.029949       0.172815       0.203070      -0.144828       0.070953       0.073874             11.399559       7.922552      -3.715581      -0.869374      18.690077       2.810617       7.586049           0.047689
           84              N       2.058417       3.104369       2.672362      -0.288807      41.629519 0.54126661E+03  0.13224064E+05                                10.076486                            7.729044       0.081073       2.022199                    0.997461      29.411841      81.719319       0.605732       0.413877      -1.083377      -0.000157       0.002727      -0.010612       0.010957      -0.059301       0.052072       0.017117      -0.179659       0.188520      -0.152971       0.075087       0.077884             11.629430      19.017640       3.994469      -3.314973       8.166087      -1.063528       7.704565           0.040270
           85              N      13.198566       8.591224       3.686769      -0.285483      40.448506 0.55392292E+03  0.13622773E+05                                 9.900338                            7.837574      -0.047195       1.978962                    0.997273      29.674748      82.941860       0.598887       0.415858      -1.081205      -0.008745      -0.009540      -0.000227       0.012944      -0.063911       0.043386       0.053089       0.016444       0.066693      -0.110842       0.052379       0.058464             11.056848      11.079088       4.628594      -4.082175      11.672861      -4.345469      10.418597           0.016294
           86              N      12.733150       2.715980       1.208017      -0.276868      41.419475 0.54161107E+03  0.13212858E+05                                 9.998981                            7.691997       0.103001       2.030594                    0.997476      29.215474      80.679358       0.612879       0.409658      -1.087941      -0.003122      -0.003041       0.005001       0.006634       0.008519      -0.058666       0.029671      -0.013206      -0.373801      -0.146433       0.072924       0.073510             11.511843       7.877264      -0.475167       3.545273       6.983241      -1.648373      19.675023           0.057179
           87              N       0.659453       1.792354       5.557422      -0.294307      42.202819 0.55364567E+03  0.13623050E+05                                10.215143                            7.854208      -0.006021       1.993733                    0.996897      29.690887      83.183969       0.595744       0.417834      -1.079227      -0.000736       0.003230       0.007701       0.008383       0.027061      -0.064393       0.075696       0.011071      -0.279647      -0.151231       0.073904       0.077327             11.736292       8.180032      -1.426269       3.945027       8.354503      -3.994284      18.674340           0.026368
           88              N       6.119619       2.456596      23.203192      -0.291757      44.352881 0.57232989E+03  0.14165554E+05                                10.483978                            7.920076       0.018187       1.999843                    0.996960      29.720410      82.848497       0.602109       0.411002      -1.086330       0.003216      -0.003324       0.013051       0.013846      -0.057490      -0.026069      -0.075417       0.131607       0.105551      -0.141075       0.068490       0.072585             12.241961       8.263336       3.900719       1.437641      19.798776       4.533679       8.663772           0.033928
           89              N       4.587679       5.379808      23.418617      -0.288675      41.640196 0.54441150E+03  0.13323705E+05                                10.085498                            7.756533       0.040670       2.009002                    0.997282      29.481285      82.053394       0.603906       0.414419      -1.082736      -0.012361       0.001953       0.014349       0.019040       0.059194      -0.080613       0.025485      -0.147546       0.120277      -0.151841       0.073095       0.078746             11.605019      18.517963      -3.682882       4.042437       7.985768      -1.302212       8.311327           0.031722
           90              N       7.462950       6.705546      24.482108      -0.280647      41.174609 0.54568484E+03  0.13349123E+05                                 9.983276                            7.743698       0.097307       2.028533                    0.997444      29.322790      81.324826       0.607588       0.412084      -1.085366      -0.002038      -0.003003       0.012618       0.013130      -0.061720      -0.011147      -0.029949       0.172813       0.203068      -0.144826       0.070953       0.073873             11.399556       7.922549       3.715579       0.869373      18.690070       2.810616       7.586047           0.047687
           91              N       8.842917       3.757631      24.596638      -0.288805      41.629504 0.54126626E+03  0.13224053E+05                                10.076481                            7.729040       0.081077       2.022201                    0.997461      29.411837      81.719294       0.605733       0.413877      -1.083377      -0.000156      -0.002727       0.010612       0.010958       0.059301      -0.052072       0.017116      -0.179659       0.188520      -0.152971       0.075087       0.077884             11.629426      19.017632      -3.994467       3.314972       8.166083      -1.063528       7.704561           0.040268
           92              N       6.414066      11.994776      23.582231      -0.285483      40.448489 0.55392261E+03  0.13622764E+05                                 9.900336                            7.837572      -0.047197       1.978962                    0.997273      29.674741      82.941839       0.598887       0.415858      -1.081205      -0.008746       0.009541       0.000227       0.012945       0.063910      -0.043386       0.053090       0.016444       0.066694      -0.110841       0.052377       0.058464             11.056846      11.079085      -4.628593       4.082174      11.672858      -4.345467      10.418594           0.016290
           93              N       5.948650       4.146020      26.060983      -0.276870      41.419354 0.54160929E+03  0.13212805E+05                                 9.998969                            7.691989       0.103007       2.030597                    0.997476      29.215407      80.679168       0.612879       0.409659      -1.087941      -0.003120       0.003044      -0.005009       0.006640      -0.008518       0.058664       0.029669      -0.013207      -0.373790      -0.146429       0.072921       0.073507             11.511829       7.877256       0.475166      -3.545268       6.983234      -1.648370      19.674997           0.057182
           94              N       7.443953       5.069646      21.711578      -0.294307      42.202808 0.55364547E+03  0.13623046E+05                                10.215148                            7.854212      -0.006022       1.993733                    0.996897      29.690869      83.183953       0.595743       0.417835      -1.079226      -0.000737      -0.003231      -0.007699       0.008382      -0.027060       0.064392       0.075695       0.011071      -0.279646      -0.151230       0.073904       0.077326             11.736299       8.180037       1.426270      -3.945030       8.354508      -3.994286      18.674351           0.026364
           95              N       7.449381       9.318596      17.700308      -0.291756      44.352854 0.57232947E+03  0.14165541E+05                                10.483976                            7.920074       0.018186       1.999843                    0.996960      29.720391      82.848443       0.602109       0.411002      -1.086330      -0.003216      -0.003324      -0.013054       0.013849       0.057490      -0.026069       0.075416       0.131607       0.105552      -0.141075       0.068490       0.072585             12.241960       8.263335      -3.900718       1.437642      19.798772      -4.533681       8.663773           0.033792
           96              N       8.981321      12.241808      17.484883      -0.288676      41.640271 0.54441259E+03  0.13323739E+05                                10.085514                            7.756544       0.040667       2.009001                    0.997282      29.481304      82.053494       0.603905       0.414419      -1.082736       0.012361       0.001954      -0.014352       0.019042      -0.059195      -0.080613      -0.025485      -0.147546       0.120278      -0.151842       0.073095       0.078746             11.605040      18.518000       3.682890       4.042449       7.985780       1.302215       8.311341           0.031570
           97              N       6.106050      13.567546      16.421392      -0.280650      41.174676 0.54568591E+03  0.13349157E+05                                 9.983289                            7.743707       0.097309       2.028534                    0.997444      29.322813      81.324923       0.607587       0.412085      -1.085366       0.002039      -0.003004      -0.012620       0.013132       0.061719      -0.011147       0.029950       0.172813       0.203066      -0.144825       0.070952       0.073873             11.399571       7.922560      -3.715586       0.869374      18.690100      -2.810618       7.586054           0.047518
           98              N       4.726083      10.619631      16.306862      -0.288810      41.629667 0.54126878E+03  0.13224133E+05                                10.076516                            7.729065       0.081073       2.022198                    0.997461      29.411905      81.719607       0.605731       0.413878      -1.083376       0.000158      -0.002725      -0.010613       0.010959      -0.059300      -0.052072      -0.017117      -0.179659       0.188519      -0.152970       0.075086       0.077884             11.629468      19.017707       3.994487       3.314985       8.166113       1.063533       7.704586           0.040089
           99              N       7.154934       5.132776      17.321269      -0.285486      40.448510 0.55392304E+03  0.13622778E+05                                 9.900342                            7.837577      -0.047189       1.978964                    0.997273      29.674753      82.941902       0.598886       0.415858      -1.081205       0.008747       0.009543      -0.000226       0.012947      -0.063910      -0.043385      -0.053089       0.016443       0.066696      -0.110840       0.052377       0.058463             11.056852      11.079088       4.628594       4.082176      11.672867       4.345472      10.418602           0.016120
          100              N       7.620350      11.008020      14.842517      -0.276875      41.419670 0.54161413E+03  0.13212955E+05                                 9.999025                            7.692027       0.103000       2.030593                    0.997476      29.215530      80.679658       0.612877       0.409659      -1.087940       0.003120       0.003044       0.005007       0.006639       0.008519       0.058665      -0.029669      -0.013206      -0.373794      -0.146431       0.072923       0.073508             11.511895       7.877299      -0.475169      -3.545294       6.983270       1.648382      19.675116           0.056962
          101              N       6.125047      11.931646      19.191922      -0.294306      42.202820 0.55364572E+03  0.13623054E+05                                10.215153                            7.854216      -0.006028       1.993731                    0.996897      29.690883      83.184017       0.595742       0.417835      -1.079226       0.000736      -0.003230       0.007698       0.008381       0.027060       0.064393      -0.075695       0.011071      -0.279647      -0.151231       0.073904       0.077327             11.736302       8.180040      -1.426271      -3.945030       8.354512       3.994288      18.674355           0.026314
          102              N       0.664881      11.267404       9.568692      -0.291756      44.352841 0.57232929E+03  0.14165535E+05                                10.483971                            7.920071       0.018186       1.999843                    0.996960      29.720391      82.848427       0.602110       0.411002      -1.086330      -0.003216       0.003324       0.013054       0.013849      -0.057490       0.026069       0.075416       0.131607       0.105552      -0.141075       0.068490       0.072585             12.241954       8.263332       3.900716      -1.437641      19.798762      -4.533679       8.663769           0.033797
          103              N       2.196821       8.344192       9.784117      -0.288676      41.640251 0.54441233E+03  0.13323730E+05                                10.085509                            7.756541       0.040667       2.009001                    0.997282      29.481300      82.053467       0.603905       0.414419      -1.082736       0.012361      -0.001953       0.014352       0.019042       0.059194       0.080612      -0.025485      -0.147545       0.120277      -0.151841       0.073095       0.078746             11.605034      18.517988      -3.682887      -4.042447       7.985776       1.302215       8.311337           0.031578
          104              N      12.890550       7.018454      10.847608      -0.280649      41.174676 0.54568590E+03  0.13349156E+05                                 9.983287                            7.743705       0.097307       2.028533                    0.997444      29.322817      81.324924       0.607588       0.412084      -1.085366       0.002038       0.003002       0.012620       0.013131      -0.061720       0.011147       0.029949       0.172814       0.203067      -0.144826       0.070953       0.073874             11.399569       7.922558       3.715585      -0.869374      18.690095      -2.810618       7.586053           0.047523
          105              N      11.510583       9.966369      10.962138      -0.288810      41.629625 0.54126818E+03  0.13224114E+05                                10.076507                            7.729059       0.081073       2.022199                    0.997461      29.411892      81.719542       0.605731       0.413878      -1.083376       0.000158       0.002726       0.010613       0.010959       0.059300       0.052072      -0.017117      -0.179659       0.188518      -0.152970       0.075086       0.077884             11.629457      19.017687      -3.994482      -3.314981       8.166105       1.063532       7.704579           0.040093
          106              N       0.370434       1.729224       9.947731      -0.285486      40.448485 0.55392261E+03  0.13622764E+05                                 9.900337                            7.837573      -0.047189       1.978964                    0.997273      29.674743      82.941858       0.598887       0.415858      -1.081205       0.008747      -0.009542       0.000226       0.012946       0.063910       0.043385      -0.053089       0.016444       0.066695      -0.110841       0.052378       0.058463             11.056847      11.079083      -4.628592      -4.082174      11.672861       4.345470      10.418597           0.016128
          107              N       0.835850       9.577980      12.426483      -0.276875      41.419680 0.54161424E+03  0.13212958E+05                                 9.999027                            7.692029       0.102998       2.030592                    0.997476      29.215532      80.679670       0.612877       0.409659      -1.087940       0.003121      -0.003043      -0.005005       0.006637      -0.008519      -0.058665      -0.029670      -0.013206      -0.373796      -0.146431       0.072923       0.073508             11.511898       7.877301       0.475170       3.545295       6.983271       1.648382      19.675122           0.056965
          108              N      12.909547       8.654354       8.077078      -0.294306      42.202826 0.55364580E+03  0.13623057E+05                                10.215155                            7.854217      -0.006030       1.993730                    0.996897      29.690883      83.184028       0.595742       0.417835      -1.079226       0.000735       0.003230      -0.007699       0.008381      -0.027060      -0.064393      -0.075695       0.011071      -0.279647      -0.151231       0.073904       0.077326             11.736306       8.180042       1.426271       3.945032       8.354514       3.994289      18.674360           0.026322
          109              N       0.664881       9.318596      23.203192      -0.291758      44.352942 0.57233082E+03  0.14165581E+05                                10.483978                            7.920076       0.018183       1.999842                    0.996960      29.720451      82.848586       0.602110       0.411001      -1.086331      -0.003214      -0.003328       0.013049       0.013845       0.057491       0.026070      -0.075418       0.131608       0.105552      -0.141078       0.068491       0.072586             12.241961       8.263336      -3.900718      -1.437641      19.798776       4.533680       8.663773           0.033929
          110              N       2.196821      12.241808      23.418617      -0.288676      41.640258 0.54441249E+03  0.13323733E+05                                10.085499                            7.756534       0.040666       2.009001                    0.997282      29.481329      82.053493       0.603906       0.414418      -1.082737       0.012366       0.001955       0.014347       0.019041      -0.059195       0.080615       0.025486      -0.147548       0.120277      -0.151844       0.073097       0.078747             11.605020      18.517963       3.682882      -4.042439       7.985768      -1.302212       8.311328           0.031721
          111              N      12.890550      13.567546      24.482108      -0.280646      41.174698 0.54568619E+03  0.13349163E+05                                 9.983281                            7.743701       0.097301       2.028531                    0.997444      29.322845      81.324966       0.607588       0.412084      -1.085367       0.002035      -0.002995       0.012619       0.013128       0.061722       0.011147      -0.029949       0.172817       0.203073      -0.144830       0.070955       0.073875             11.399562       7.922554      -3.715583      -0.869374      18.690081       2.810617       7.586050           0.047686
          112              N      11.510583      10.619631      24.596638      -0.288805      41.629523 0.54126662E+03  0.13224063E+05                                10.076476                            7.729038       0.081071       2.022199                    0.997461      29.411880      81.719395       0.605733       0.413877      -1.083377       0.000150      -0.002729       0.010613       0.010959      -0.059303       0.052072       0.017117      -0.179662       0.188524      -0.152974       0.075088       0.077886             11.629418      19.017616       3.994465      -3.314969       8.166080      -1.063527       7.704558           0.040267
          113              N       0.370434       5.132776      23.582231      -0.285483      40.448460 0.55392211E+03  0.13622748E+05                                 9.900329                            7.837567      -0.047195       1.978962                    0.997273      29.674743      82.941832       0.598887       0.415858      -1.081205       0.008746       0.009541       0.000227       0.012945      -0.063910       0.043386       0.053089       0.016444       0.066694      -0.110841       0.052378       0.058463             11.056838      11.079073       4.628587      -4.082169      11.672852      -4.345465      10.418588           0.016289
          114              N       0.835850      11.008020      26.060983      -0.276867      41.419525 0.54161181E+03  0.13212880E+05                                 9.998987                            7.692001       0.102994       2.030592                    0.997476      29.215498      80.679439       0.612879       0.409658      -1.087941       0.003124       0.003041      -0.004996       0.006631       0.008519      -0.058666       0.029672      -0.013206      -0.373806      -0.146435       0.072925       0.073511             11.511851       7.877269      -0.475167       3.545276       6.983245      -1.648374      19.675038           0.057180
          115              N      12.909547      11.931646      21.711578      -0.294307      42.202839 0.55364594E+03  0.13623058E+05                                10.215144                            7.854209      -0.006023       1.993733                    0.996897      29.690898      83.183999       0.595744       0.417834      -1.079227       0.000735      -0.003229      -0.007702       0.008384       0.027061      -0.064393       0.075696       0.011071      -0.279649      -0.151232       0.073905       0.077327             11.736294       8.180033      -1.426269       3.945028       8.354504      -3.994284      18.674343           0.026364
          116              N       7.449381      11.267404       4.065808      -0.291759      44.352889 0.57233007E+03  0.14165560E+05                                10.483981                            7.920078       0.018190       1.999844                    0.996960      29.720411      82.848509       0.602109       0.411002      -1.086330      -0.003217       0.003321      -0.013052       0.013847      -0.057489      -0.026069      -0.075416       0.131605       0.105551      -0.141074       0.068490       0.072584             12.241965       8.263338       3.900720       1.437642      19.798781       4.533681       8.663775           0.033932
          117              N       8.981321       8.344192       3.850383      -0.288677      41.640248 0.54441234E+03  0.13323731E+05                                10.085511                            7.756543       0.040668       2.009001                    0.997282      29.481298      82.053470       0.603905       0.414419      -1.082736       0.012360      -0.001953      -0.014350       0.019040       0.059194      -0.080612       0.025485      -0.147545       0.120278      -0.151841       0.073095       0.078746             11.605035      18.517989      -3.682888       4.042444       7.985778      -1.302214       8.311337           0.031725
          118              N       6.106050       7.018454       2.786892      -0.280649      41.174578 0.54568443E+03  0.13349111E+05                                 9.983274                            7.743697       0.097311       2.028534                    0.997444      29.322771      81.324774       0.607588       0.412085      -1.085366       0.002040       0.003007      -0.012618       0.013131      -0.061719      -0.011147      -0.029949       0.172811       0.203064      -0.144824       0.070951       0.073872             11.399553       7.922548       3.715578       0.869373      18.690065       2.810615       7.586046           0.047690
          119              N       4.726083       9.966369       2.672362      -0.288807      41.629508 0.54126635E+03  0.13224057E+05                                10.076488                            7.729045       0.081077       2.022200                    0.997461      29.411845      81.719360       0.605732       0.413878      -1.083376       0.000158       0.002727      -0.010611       0.010957       0.059301      -0.052071       0.017116      -0.179658       0.188520      -0.152970       0.075087       0.077884             11.629432      19.017641      -3.994470       3.314975       8.166089      -1.063529       7.704567           0.040270
          120              N       7.154934       1.729224       3.686769      -0.285484      40.448447 0.55392205E+03  0.13622747E+05                                 9.900332                            7.837570      -0.047195       1.978962                    0.997273      29.674729      82.941807       0.598887       0.415858      -1.081205       0.008746      -0.009541      -0.000227       0.012945       0.063910      -0.043386       0.053090       0.016444       0.066694      -0.110842       0.052378       0.058464             11.056840      11.079075      -4.628588       4.082170      11.672854      -4.345466      10.418591           0.016295
          121              N       7.620350       9.577980       1.208017      -0.276870      41.419416 0.54161021E+03  0.13212832E+05                                 9.998977                            7.691994       0.103007       2.030596                    0.997476      29.215437      80.679263       0.612879       0.409659      -1.087941       0.003120      -0.003043       0.005007       0.006638      -0.008519       0.058664       0.029670      -0.013207      -0.373794      -0.146430       0.072922       0.073508             11.511839       7.877261       0.475166      -3.545271       6.983239      -1.648372      19.675016           0.057179
          122              N       6.125047       8.654354       5.557422      -0.294307      42.202829 0.55364583E+03  0.13623056E+05                                10.215150                            7.854213      -0.006020       1.993733                    0.996897      29.690881      83.183982       0.595743       0.417835      -1.079227       0.000737       0.003231       0.007699       0.008382      -0.027060       0.064392       0.075695       0.011071      -0.279646      -0.151230       0.073904       0.077326             11.736301       8.180038       1.426270      -3.945031       8.354509      -3.994287      18.674355           0.026368
          123              N       6.119619       4.405404       9.568692      -0.291756      44.352805 0.57232874E+03  0.14165519E+05                                10.483969                            7.920069       0.018189       1.999844                    0.996960      29.720372      82.848375       0.602110       0.411002      -1.086330       0.003216       0.003322       0.013054       0.013849       0.057490      -0.026069       0.075416       0.131606       0.105551      -0.141074       0.068490       0.072584             12.241951       8.263330      -3.900715       1.437641      19.798756      -4.533677       8.663766           0.033797
          124              N       4.587679       1.482192       9.784117      -0.288676      41.640224 0.54441190E+03  0.13323718E+05                                10.085506                            7.756538       0.040670       2.009002                    0.997282      29.481287      82.053426       0.603905       0.414419      -1.082736      -0.012360      -0.001953       0.014352       0.019041      -0.059194      -0.080612      -0.025485      -0.147544       0.120277      -0.151840       0.073095       0.078746             11.605030      18.517982       3.682886       4.042445       7.985774       1.302214       8.311334           0.031578
          125              N       7.462950       0.156454      10.847608      -0.280649      41.174631 0.54568522E+03  0.13349135E+05                                 9.983281                            7.743701       0.097311       2.028534                    0.997444      29.322795      81.324856       0.607588       0.412085      -1.085366      -0.002039       0.003005       0.012620       0.013132       0.061719      -0.011147       0.029949       0.172812       0.203065      -0.144825       0.070952       0.073873             11.399562       7.922554      -3.715582       0.869374      18.690083      -2.810616       7.586049           0.047523
          126              N       8.842917       3.104369      10.962138      -0.288810      41.629636 0.54126829E+03  0.13224117E+05                                10.076509                            7.729059       0.081078       2.022200                    0.997461      29.411878      81.719492       0.605731       0.413878      -1.083376      -0.000159       0.002726       0.010613       0.010958      -0.059300      -0.052071      -0.017116      -0.179658       0.188518      -0.152969       0.075086       0.077883             11.629460      19.017695       3.994483       3.314982       8.166106       1.063531       7.704580           0.040093
          127              N       6.414066       8.591224       9.947731      -0.285486      40.448505 0.55392295E+03  0.13622775E+05                                 9.900342                            7.837576      -0.047189       1.978964                    0.997273      29.674738      82.941851       0.598886       0.415858      -1.081205      -0.008747      -0.009542       0.000226       0.012947      -0.063910      -0.043386      -0.053089       0.016444       0.066695      -0.110841       0.052377       0.058464             11.056853      11.079093       4.628596       4.082178      11.672865       4.345471      10.418601           0.016129
          128              N       5.948650       2.715980      12.426483      -0.276875      41.419613 0.54161325E+03  0.13212928E+05                                 9.999016                            7.692022       0.103004       2.030594                    0.997476      29.215504      80.679568       0.612877       0.409659      -1.087940      -0.003120      -0.003044      -0.005008       0.006640       0.008519       0.058664      -0.029669      -0.013206      -0.373791      -0.146429       0.072922       0.073507             11.511885       7.877293      -0.475169      -3.545291       6.983264       1.648380      19.675098           0.056965
          129              N       7.443953       1.792354       8.077078      -0.294306      42.202800 0.55364541E+03  0.13623045E+05                                10.215153                            7.854216      -0.006028       1.993731                    0.996897      29.690870      83.183991       0.595742       0.417835      -1.079226      -0.000736       0.003230      -0.007697       0.008380       0.027060       0.064392      -0.075695       0.011071      -0.279646      -0.151230       0.073904       0.077326             11.736303       8.180041      -1.426271      -3.945031       8.354512       3.994288      18.674355           0.026322
          130              N      12.904119       2.456596      17.700308      -0.291756      44.352854 0.57232944E+03  0.14165540E+05                                10.483973                            7.920072       0.018185       1.999843                    0.996960      29.720397      82.848445       0.602110       0.411002      -1.086330       0.003215      -0.003325      -0.013053       0.013848      -0.057490       0.026069       0.075417       0.131607       0.105552      -0.141076       0.068491       0.072585             12.241956       8.263333       3.900717      -1.437641      19.798765      -4.533680       8.663770           0.033791
          131              N      11.372179       5.379808      17.484883      -0.288676      41.640245 0.54441220E+03  0.13323726E+05                                10.085507                            7.756539       0.040666       2.009001                    0.997282      29.481299      82.053456       0.603905       0.414419      -1.082736      -0.012362       0.001954      -0.014351       0.019042       0.059195       0.080613      -0.025485      -0.147546       0.120277      -0.151842       0.073095       0.078746             11.605032      18.517985      -3.682887      -4.042446       7.985775       1.302214       8.311336           0.031570
          132              N       0.678450       6.705546      16.421392      -0.280649      41.174678 0.54568591E+03  0.13349156E+05                                 9.983286                            7.743704       0.097306       2.028533                    0.997444      29.322821      81.324930       0.607588       0.412084      -1.085366      -0.002038      -0.003002      -0.012620       0.013131      -0.061720       0.011147       0.029949       0.172815       0.203068      -0.144827       0.070953       0.073874             11.399568       7.922557       3.715584      -0.869374      18.690094      -2.810617       7.586052           0.047518
          133              N       2.058417       3.757631      16.306862      -0.288809      41.629688 0.54126910E+03  0.13224142E+05                                10.076516                            7.729064       0.081073       2.022199                    0.997461      29.411903      81.719578       0.605731       0.413878      -1.083376      -0.000157      -0.002726      -0.010613       0.010959       0.059300       0.052072      -0.017117      -0.179659       0.188519      -0.152971       0.075086       0.077884             11.629469      19.017711      -3.994486      -3.314985       8.166112       1.063532       7.704585           0.040089
          134              N      13.198566      11.994776      17.321269      -0.285485      40.448537 0.55392344E+03  0.13622790E+05                                 9.900345                            7.837579      -0.047191       1.978964                    0.997273      29.674756      82.941909       0.598886       0.415858      -1.081205      -0.008747       0.009542      -0.000226       0.012947       0.063910       0.043385      -0.053088       0.016443       0.066696      -0.110840       0.052377       0.058463             11.056857      11.079097      -4.628598      -4.082180      11.672869       4.345473      10.418605           0.016120
          135              N      12.733150       4.146020      14.842517      -0.276874      41.419686 0.54161433E+03  0.13212960E+05                                 9.999024                            7.692027       0.102997       2.030592                    0.997476      29.215543      80.679684       0.612877       0.409659      -1.087941      -0.003121       0.003043       0.005003       0.006636      -0.008519      -0.058665      -0.029670      -0.013206      -0.373798      -0.146432       0.072923       0.073509             11.511894       7.877299       0.475169       3.545294       6.983269       1.648381      19.675114           0.056962
          136              N       0.659453       5.069646      19.191922      -0.294306      42.202804 0.55364545E+03  0.13623045E+05                                10.215148                            7.854212      -0.006028       1.993731                    0.996897      29.690880      83.183993       0.595743       0.417835      -1.079226      -0.000735      -0.003230       0.007699       0.008382      -0.027060      -0.064393      -0.075695       0.011071      -0.279647      -0.151231       0.073904       0.077327             11.736297       8.180037       1.426270       3.945028       8.354509       3.994286      18.674345           0.026313

******************************************************
Auxiliary information for the entire system
The total spin magnetic moment of the unit cell is   5.760660
The total net atomic charge of the unit cell is   0.000001
Accuracy of reproducing the electrostatic potential in the unit cell:
  The inner radius (bohr) =    5.0000
  The outer radius (bohr) =   12.0000
  Valid grid points have density less than (e/(bohr^3)) =    0.0001
  The number of valid grid points were=       360680
  The rms potential error without charges in kcal/mol is=      4.05344
  The rms potential error with partial charges in kcal/mol is=      1.28659
  The RRMSE value at monopole order=      0.31741
  The rms potential error with partial charges and cloud penetration in kcal/mol is=      1.28532
  The RRMSE value at monopole order with cloud penetration is=      0.31709
  The rms potential error with partial charges and atomic dipoles in kcal/mol is=      0.23658
  The RRMSE value at dipole order=      0.05836
  The rms potential error with partial charges, atomic dipoles and cloud penetration in kcal/mol is=      0.22406
  The RRMSE value at dipole order with cloud penetration=      0.05528

******************************************************
The electron densities and ab initio electrostatic potential were computed in VASP using the PBE functional and
projector augmented wave method. See the main text of the journal article for a description of computational details.
The atomic charges, dipoles, and quadrupoles were computed with the DDEC6 method as described in
(a) T. A. Manz and N. Gabaldon Limas, RSC Adv. 6 (2016) 47771-47801 DOI: 10.1039/c6ra04656h
(b) N. Gabaldon Limas and T. A. Manz, RSC Adv. 8 (2018) 2678-2707 DOI: 10.1039/c7ra11829e.
For each atom in the material, the electron cloud parameters were fit to the spherically averaged atom-in-material
electron density using radial positions for which this density was between 10^-4 and 10^-2 electrons per cubic bohr.
The polarizabilities, dispersion coefficients, and quantum Drude oscillator (QDO) parameters were fit using the MCLF method.
The magnetic structure of the system was optimized in VASP from the default ferromagnetic initial guess using spin polarization.
The atomic spin moments (ASMs) were computed on this optimized magnetic structure using the DDEC6 partition as inputs
to the method of T. A. Manz and D. S. Sholl, J. Chem. Theory Comput. 7 (2011) 4146-4164 DOI: 10.1021/ct200539n.
The RMSE and RRMSE were computed using a uniform grid with Ewald summation.
