# Supplementary material for: A collection of forcefield precursors for metal–organic frameworks
Source: RSC Adv. 2019 Nov 13;9(63):36492–507. doi: 10.1039/c9ra07327b (PMC9075174; doi:10.1039/c9ra07327b)
Supplement: RA-009-C9RA07327B-s4901 [file RA-009-C9RA07327B-s4901.xyz]

  248
jmolscript: load "" {1 1 1} spacegroup "x,y,z" unitcell [{     13.718000     0.000000     0.000000 }, {      0.000000    27.232000     0.000000 }, {      0.000000     0.000000    13.639000 }]
Cd    11.437245    23.791781    13.584308     0.911989
Cd     6.454045    21.990385     1.874408     0.538853
Cd     3.051569    25.197770    12.165852     0.367779
Cd     9.139755     3.440219     6.764808     0.911989
Cd     0.404955     5.241615     8.693908     0.538852
Cd     3.807431     2.034230     5.346352     0.367779
Cd     2.280755    10.175781     6.874192     0.911989
Cd     7.263955     8.374385     4.945092     0.538853
Cd    10.666431    11.581770     8.292648     0.367779
Cd     4.578245    17.056219     0.054692     0.911989
Cd    13.313045    18.857615    11.764592     0.538853
Cd     9.910569    15.650230     1.473148     0.367779
Cd     2.280755     3.440219     0.054692     0.911989
Cd     7.263955     5.241615    11.764592     0.538853
Cd    10.666431     2.034230     1.473148     0.367779
Cd     4.578245    23.791781     6.874192     0.911989
Cd    13.313045    21.990385     4.945092     0.538853
Cd     9.910569    25.197770     8.292648     0.367779
Cd    11.437245    17.056219     6.764808     0.911989
Cd     6.454045    18.857615     8.693908     0.538853
Cd     3.051569    15.650230     5.346352     0.367779
Cd     9.139755    10.175781    13.584308     0.911989
Cd     0.404955     8.374385     1.874408     0.538853
Cd     3.807431    11.581770    12.165852     0.367779
N      9.332355    23.141754     0.585113    -0.313360
N     12.266636    23.367779     2.097678    -0.320790
N     13.591794    24.459782    12.932500    -0.335859
N     10.689066    24.546925    11.470399    -0.325109
N      5.173058    23.607421     0.510099    -0.318919
N     10.975772    26.014730     0.681950    -0.332158
N     11.949750    21.646717    12.884763    -0.306815
N      7.485913    26.799011     3.394747     0.217066
N     11.244645     4.090246     7.404613    -0.313361
N      8.310364     3.864221     8.917178    -0.320790
N      6.985206     2.772218     6.113000    -0.335859
N      9.887934     2.685075     4.650899    -0.325109
N      1.685942     3.624579     7.329599    -0.318919
N      9.601228     1.217270     7.501450    -0.332158
N      8.627250     5.585283     6.065263    -0.306815
N     13.091087     0.432989    10.214247     0.217066
N      4.385645     9.525754     6.234387    -0.313360
N      1.451364     9.751779     4.721822    -0.320790
N      0.126206    10.843782     7.526000    -0.335859
N      3.028934    10.930925     8.988101    -0.325109
N      8.544942     9.991421     6.309401    -0.318919
N      2.742228    12.398730     6.137550    -0.332158
N      1.768250     8.030717     7.573737    -0.306815
N      6.232087    13.183011     3.424753     0.217066
N      2.473355    17.706246    13.053887    -0.313360
N      5.407636    17.480221    11.541322    -0.320790
N      6.732794    16.388218     0.706500    -0.335859
N      3.830066    16.301075     2.168601    -0.325109
N     12.032058    17.240579    13.128901    -0.318919
N      4.116772    14.833270    12.957050    -0.332158
N      5.090750    19.201283     0.754237    -0.306815
N      0.626913    14.048989    10.244253     0.217066
N      4.385645     4.090246    13.053887    -0.313360
N      1.451364     3.864221    11.541322    -0.320790
N      0.126206     2.772218     0.706500    -0.335859
N      3.028934     2.685075     2.168601    -0.325109
N      8.544942     3.624579    13.128901    -0.318919
N      2.742228     1.217270    12.957050    -0.332158
N      1.768250     5.585283     0.754237    -0.306815
N      6.232087     0.432989    10.244253     0.217066
N      2.473355    23.141754     6.234387    -0.313361
N      5.407636    23.367779     4.721822    -0.320790
N      6.732794    24.459782     7.526000    -0.335859
N      3.830066    24.546925     8.988101    -0.325109
N     12.032058    23.607421     6.309401    -0.318919
N      4.116772    26.014730     6.137550    -0.332158
N      5.090750    21.646717     7.573737    -0.306815
N      0.626913    26.799011     3.424753     0.217066
N      9.332355    17.706246     7.404613    -0.313360
N     12.266636    17.480221     8.917178    -0.320790
N     13.591794    16.388218     6.113000    -0.335859
N     10.689066    16.301075     4.650899    -0.325109
N      5.173058    17.240579     7.329599    -0.318919
N     10.975772    14.833270     7.501450    -0.332158
N     11.949750    19.201283     6.065263    -0.306815
N      7.485913    14.048989    10.214247     0.217066
N     11.244645     9.525754     0.585113    -0.313360
N      8.310364     9.751779     2.097678    -0.320790
N      6.985206    10.843782    12.932500    -0.335859
N      9.887934    10.930925    11.470399    -0.325109
N      1.685942     9.991421     0.510099    -0.318919
N      9.601228    12.398730     0.681950    -0.332158
N      8.627250     8.030717    12.884763    -0.306815
N     13.091087    13.183011     3.394747     0.217066
C      8.372095    22.735997     1.024289    -0.057698
C     12.621932    22.921174     3.061956    -0.062655
C      0.957516    24.631344    12.650173    -0.053442
C     10.385898    24.800182    10.439291    -0.061592
C      4.495389    24.171123    13.502610    -0.053026
C     10.811156    27.068608     1.003830    -0.084900
C     12.379123    20.715382    12.508327    -0.033708
C      7.769875    25.834998     2.531398     0.054964
C      7.549015    25.982051     1.178410    -0.134673
C      6.971488    27.120349     0.721503     0.122994
C      6.694384     0.909549     1.631224    -0.139574
C      6.968744     0.751603     2.946024     0.030844
C      7.745183    26.605664     4.871851    -0.378495
C     12.204905     4.496003     7.843789    -0.057698
C      7.955068     4.310826     9.881456    -0.062655
C      5.901484     2.600656     5.830672    -0.053442
C     10.191102     2.431818     3.619791    -0.061592
C      2.363611     3.060877     6.683110    -0.053026
C      9.765844     0.163392     7.823330    -0.084900
C      8.197877     6.516618     5.688827    -0.033708
C     12.807125     1.397002     9.350898     0.054964
C     13.027985     1.249949     7.997910    -0.134673
C     13.605512     0.111651     7.541003     0.122994
C      0.164616    26.322451     8.450724    -0.139574
C     13.608256    26.480397     9.765524     0.030844
C     12.831817     0.626336    11.691351    -0.378495
C      5.345905     9.119997     5.795211    -0.057698
C      1.096068     9.305174     3.757545    -0.062655
C     12.760484    11.015344     7.808328    -0.053442
C      3.332102    11.184182    10.019209    -0.061592
C      9.222611    10.555123     6.955890    -0.053026
C      2.906844    13.452608     5.815670    -0.084900
C      1.338877     7.099382     7.950173    -0.033707
C      5.948125    12.218998     4.288102     0.054964
C      6.168985    12.366051     5.641090    -0.134673
C      6.746512    13.504349     6.097997     0.122994
C      7.023616    14.525549     5.188276    -0.139574
C      6.749256    14.367603     3.873476     0.030844
C      5.972817    12.989664     1.947649    -0.378495
C      1.513095    18.112003    12.614711    -0.057698
C      5.762932    17.926826    10.577044    -0.062655
C      7.816516    16.216656     0.988827    -0.053442
C      3.526898    16.047818     3.199709    -0.061592
C     11.354389    16.676877     0.136390    -0.053026
C      3.952156    13.779392    12.635170    -0.084900
C      5.520123    20.132618     1.130673    -0.033707
C      0.910875    15.013002    11.107602     0.054964
C      0.690015    14.865949    12.460590    -0.134673
C      0.112488    13.727651    12.917497     0.122994
C     13.553384    12.706451    12.007776    -0.139574
C      0.109744    12.864397    10.692976     0.030844
C      0.886183    14.242336     8.767149    -0.378495
C      5.345905     4.496003    12.614711    -0.057698
C      1.096068     4.310826    10.577044    -0.062655
C     12.760484     2.600656     0.988827    -0.053442
C      3.332102     2.431818     3.199709    -0.061592
C      9.222611     3.060877     0.136390    -0.053026
C      2.906844     0.163392    12.635170    -0.084900
C      1.338877     6.516618     1.130673    -0.033708
C      5.948125     1.397002    11.107602     0.054964
C      6.168985     1.249949    12.460590    -0.134673
C      6.746512     0.111651    12.917497     0.122994
C      7.023616    26.322451    12.007776    -0.139573
C      6.749256    26.480397    10.692976     0.030844
C      5.972817     0.626336     8.767149    -0.378495
C      1.513095    22.735997     5.795211    -0.057698
C      5.762932    22.921174     3.757545    -0.062655
C      7.816516    24.631344     7.808328    -0.053442
C      3.526898    24.800182    10.019209    -0.061592
C     11.354389    24.171123     6.955890    -0.053026
C      3.952156    27.068608     5.815670    -0.084900
C      5.520123    20.715382     7.950173    -0.033708
C      0.910875    25.834998     4.288102     0.054964
C      0.690015    25.982051     5.641090    -0.134673
C      0.112488    27.120349     6.097997     0.122994
C     13.553384     0.909549     5.188276    -0.139574
C      0.109744     0.751603     3.873476     0.030844
C      0.886183    26.605664     1.947649    -0.378495
C      8.372095    18.112003     7.843789    -0.057698
C     12.621932    17.926826     9.881456    -0.062655
C      0.957516    16.216656     5.830672    -0.053442
C     10.385898    16.047818     3.619791    -0.061592
C      4.495389    16.676877     6.683110    -0.053026
C     10.811156    13.779392     7.823330    -0.084900
C     12.379123    20.132618     5.688827    -0.033708
C      7.769875    15.013002     9.350898     0.054964
C      7.549015    14.865949     7.997910    -0.134673
C      6.971488    13.727651     7.541003     0.122994
C      6.694384    12.706451     8.450724    -0.139574
C      6.968744    12.864397     9.765524     0.030844
C      7.745183    14.242336    11.691351    -0.378495
C     12.204905     9.119997     1.024289    -0.057698
C      7.955068     9.305174     3.061956    -0.062655
C      5.901484    11.015344    12.650173    -0.053442
C     10.191102    11.184182    10.439291    -0.061592
C      2.363611    10.555123    13.502610    -0.053026
C      9.765844    13.452608     1.003830    -0.084900
C      8.197877     7.099382    12.508327    -0.033708
C     12.807125    12.218998     2.531398     0.054964
C     13.027985    12.366051     1.178410    -0.134673
C     13.605512    13.504349     0.721503     0.122994
C      0.164616    14.525549     1.631224    -0.139574
C     13.608256    14.367603     2.946024     0.030844
C     12.831817    12.989664     4.871851    -0.378495
H      8.127915    25.037101     2.846459     0.123188
H      7.794568    25.309421     0.586477     0.140372
H      6.308908     1.702000     1.332530     0.151176
H      6.812359     1.446019     3.543412     0.124147
H      7.104552    25.987498     5.231920     0.178579
H      7.665618     0.217856     5.323302     0.175557
H      8.631366    26.257094     4.998694     0.175264
H     12.449085     2.194899     9.665959     0.123188
H     12.782432     1.922579     7.405977     0.140372
H      0.550092    25.530000     8.152030     0.151176
H      0.046641    25.785981    10.362912     0.124147
H     13.472448     1.244502    12.051420     0.178579
H     12.911382    27.014144    12.142802     0.175557
H     11.945634     0.974906    11.818194     0.175264
H      5.590085    11.421101     3.973041     0.123188
H      5.923432    11.693421     6.233023     0.140372
H      7.409092    15.318000     5.486970     0.151176
H      6.905641    15.062019     3.276088     0.124147
H      6.613448    12.371498     1.587580     0.178579
H      6.052382    13.833856     1.496198     0.175557
H      5.086634    12.641094     1.820806     0.175264
H      1.268915    15.810899    10.792541     0.123188
H      0.935568    15.538579    13.052523     0.140372
H     13.167908    11.914000    12.306470     0.151176
H     13.671359    12.169981    10.095588     0.124147
H      0.245552    14.860502     8.407080     0.178579
H      0.806618    13.398144     8.315698     0.175557
H      1.772366    14.590906     8.640307     0.175264
H      5.590085     2.194899    10.792541     0.123188
H      5.923432     1.922579    13.052523     0.140372
H      7.409092    25.530000    12.306470     0.151176
H      6.905641    25.785981    10.095588     0.124147
H      6.613448     1.244502     8.407080     0.178579
H      6.052382    27.014144     8.315698     0.175557
H      5.086634     0.974906     8.640307     0.175264
H      1.268915    25.037101     3.973041     0.123188
H      0.935568    25.309421     6.233023     0.140372
H     13.167908     1.702000     5.486970     0.151176
H     13.671359     1.446019     3.276088     0.124147
H      0.245552    25.987498     1.587580     0.178579
H      0.806618     0.217856     1.496198     0.175557
H      1.772366    26.257094     1.820806     0.175264
H      8.127915    15.810899     9.665959     0.123188
H      7.794568    15.538579     7.405977     0.140372
H      6.308908    11.914000     8.152030     0.151176
H      6.812359    12.169981    10.362912     0.124147
H      7.104552    14.860502    12.051420     0.178579
H      7.665618    13.398144    12.142802     0.175557
H      8.631366    14.590906    11.818194     0.175264
H     12.449085    11.421101     2.846459     0.123188
H     12.782432    11.693421     0.586477     0.140372
H      0.550092    15.318000     1.332530     0.151176
H      0.046641    15.062019     3.543412     0.124147
H     13.472448    12.371498     5.231920     0.178579
H     12.911382    13.833856     5.323302     0.175557
H     11.945634    12.641094     4.998694     0.175264

The following XYZ coordinates are in angstroms. Other properties are in atomic units.
The sperically averaged electron density of each atom fit to a function of the form exp(a - br)
eigen_1, eigen_2 and eigen_3 are the three eigenvalues of traceless quadrupole moment tensor
  atom number  atomic symbol              X              Y              Z     net charge C6 coefficient C8 coefficient C10 coefficient fluctuating dipole atomic polarizability isotropic forcefield polarizability              a              b squared Pearson coefficient          <r^3>          <r^4>         wp_QDO          m_QDO          q_QDO       dipole_x       dipole_y       dipole_z         dipole            Qxy            Qxz            Qyz     Q(x^2-y^2)  Q(3z^2 - R^2)        eigen_1        eigen_2        eigen_3 static polarizability      alpha(xx)      alpha(xy)      alpha(xz)      alpha(yy)      alpha(yz)      alpha(zz) atomic spin moment
            1             Cd      11.437245      23.791781      13.584308       0.911989     238.311987 0.48334984E+04  0.18778151E+06                                27.885282                           21.094471       1.323673       2.096680                    0.998756      78.657287     209.782337       0.456676       0.345229      -1.232383       0.002555      -0.012594      -0.001492       0.012937       0.001107      -0.003826      -0.003004       0.021405       0.023546      -0.015038       0.003517       0.011522             33.158746      34.280386      -0.597005      -1.579338      33.348437      -1.323323      31.847414          -0.000001
            2             Cd       6.454045      21.990385       1.874408       0.538853     230.259796 0.53004421E+04  0.21274392E+06                                27.807592                           22.368195       1.259942       2.011618                    0.998562      90.698190     253.648667       0.431102       0.353982      -1.213070      -0.009417      -0.016440      -0.009812       0.021336      -0.183538       0.142582      -0.172915       0.088001       0.097169      -0.221926      -0.111972       0.333898             31.930722      28.300343       5.773164      -3.192174      39.979470       4.134335      27.512352           0.000037
            3             Cd       3.051569      25.197770      12.165852       0.367779     253.055976 0.65479479E+04  0.27671335E+06                                29.300942                           24.671048       1.353847       2.004441                    0.998740      96.954095     277.034080       0.415796       0.348579      -1.219339       0.003819      -0.044373       0.000345       0.044538       0.024401      -0.024449       0.023555      -0.118591      -0.117760      -0.071554      -0.015013       0.086567             32.259458      37.516561      -2.103528      -0.860707      26.098504       0.592586      33.163308          -0.000008
            4             Cd       9.139755       3.440219       6.764808       0.911989     238.311993 0.48334984E+04  0.18778151E+06                                27.885283                           21.094471       1.323673       2.096680                    0.998756      78.657286     209.782337       0.456676       0.345229      -1.232383      -0.002555       0.012594      -0.001492       0.012937       0.001107       0.003826       0.003004       0.021405       0.023546      -0.015038       0.003517       0.011522             33.158747      34.280388      -0.597004       1.579341      33.348437       1.323323      31.847417          -0.000001
            5             Cd       0.404955       5.241615       8.693908       0.538852     230.259844 0.53004426E+04  0.21274395E+06                                27.807596                           22.368197       1.259942       2.011618                    0.998562      90.698195     253.648694       0.431102       0.353982      -1.213070       0.009417       0.016440      -0.009812       0.021336      -0.183538      -0.142582       0.172915       0.088001       0.097169      -0.221926      -0.111972       0.333898             31.930728      28.300346       5.773161       3.192177      39.979476      -4.134343      27.512361           0.000037
            6             Cd       3.807431       2.034230       5.346352       0.367779     253.055970 0.65479476E+04  0.27671333E+06                                29.300942                           24.671048       1.353847       2.004441                    0.998740      96.954093     277.034076       0.415796       0.348579      -1.219339      -0.003819       0.044373       0.000345       0.044538       0.024401       0.024449      -0.023555      -0.118591      -0.117760      -0.071554      -0.015013       0.086567             32.259459      37.516565      -2.103527       0.860704      26.098504      -0.592587      33.163307          -0.000008
            7             Cd       2.280755      10.175781       6.874192       0.911989     238.311979 0.48334983E+04  0.18778150E+06                                27.885282                           21.094471       1.323673       2.096680                    0.998756      78.657285     209.782333       0.456676       0.345229      -1.232383      -0.002555      -0.012594       0.001492       0.012937      -0.001107      -0.003826       0.003004       0.021405       0.023546      -0.015038       0.003517       0.011522             33.158745      34.280387       0.597005      -1.579341      33.348436       1.323324      31.847413          -0.000001
            8             Cd       7.263955       8.374385       4.945092       0.538853     230.259789 0.53004410E+04  0.21274387E+06                                27.807591                           22.368193       1.259942       2.011618                    0.998562      90.698187     253.648656       0.431102       0.353982      -1.213070       0.009417      -0.016440       0.009812       0.021336       0.183538       0.142582       0.172915       0.088001       0.097169      -0.221926      -0.111972       0.333898             31.930722      28.300341      -5.773161      -3.192177      39.979469      -4.134341      27.512357           0.000037
            9             Cd      10.666431      11.581770       8.292648       0.367779     253.055968 0.65479475E+04  0.27671332E+06                                29.300942                           24.671048       1.353847       2.004441                    0.998740      96.954093     277.034074       0.415796       0.348579      -1.219339      -0.003819      -0.044373      -0.000345       0.044538      -0.024401      -0.024449      -0.023555      -0.118591      -0.117760      -0.071554      -0.015013       0.086567             32.259458      37.516566       2.103527      -0.860703      26.098503      -0.592586      33.163304          -0.000008
           10             Cd       4.578245      17.056219       0.054692       0.911989     238.311986 0.48334984E+04  0.18778151E+06                                27.885283                           21.094471       1.323673       2.096680                    0.998756      78.657286     209.782336       0.456676       0.345229      -1.232383       0.002555       0.012594       0.001492       0.012937      -0.001107       0.003826      -0.003004       0.021405       0.023546      -0.015038       0.003517       0.011522             33.158746      34.280386       0.597005       1.579338      33.348436      -1.323323      31.847415          -0.000001
           11             Cd      13.313045      18.857615      11.764592       0.538853     230.259797 0.53004412E+04  0.21274387E+06                                27.807592                           22.368193       1.259942       2.011618                    0.998562      90.698188     253.648660       0.431102       0.353982      -1.213070      -0.009417       0.016440       0.009812       0.021336       0.183538      -0.142582      -0.172915       0.088001       0.097169      -0.221926      -0.111972       0.333898             31.930723      28.300341      -5.773161       3.192176      39.979472       4.134343      27.512357           0.000037
           12             Cd       9.910569      15.650230       1.473148       0.367779     253.055974 0.65479478E+04  0.27671334E+06                                29.300942                           24.671048       1.353847       2.004441                    0.998740      96.954094     277.034077       0.415796       0.348579      -1.219339       0.003819       0.044373      -0.000345       0.044538      -0.024401       0.024449       0.023555      -0.118591      -0.117760      -0.071554      -0.015013       0.086567             32.259459      37.516561       2.103529       0.860707      26.098505       0.592586      33.163310          -0.000008
           13             Cd       2.280755       3.440219       0.054692       0.911989     238.311985 0.48334984E+04  0.18778151E+06                                27.885283                           21.094471       1.323673       2.096680                    0.998756      78.657286     209.782336       0.456676       0.345229      -1.232383      -0.002555       0.012594       0.001492       0.012937       0.001107      -0.003826      -0.003004       0.021405       0.023546      -0.015038       0.003517       0.011522             33.158746      34.280387      -0.597004      -1.579338      33.348436      -1.323323      31.847415          -0.000001
           14             Cd       7.263955       5.241615      11.764592       0.538853     230.259783 0.53004406E+04  0.21274384E+06                                27.807591                           22.368192       1.259943       2.011618                    0.998562      90.698184     253.648644       0.431102       0.353982      -1.213070       0.009417       0.016440       0.009812       0.021336      -0.183538       0.142582      -0.172915       0.088001       0.097169      -0.221926      -0.111972       0.333898             31.930722      28.300341       5.773161      -3.192176      39.979470       4.134343      27.512356           0.000037
           15             Cd      10.666431       2.034230       1.473148       0.367779     253.055986 0.65479483E+04  0.27671337E+06                                29.300944                           24.671050       1.353846       2.004441                    0.998740      96.954096     277.034089       0.415796       0.348579      -1.219339      -0.003819       0.044373      -0.000345       0.044538       0.024401      -0.024449       0.023555      -0.118591      -0.117760      -0.071554      -0.015013       0.086567             32.259460      37.516562      -2.103529      -0.860707      26.098506       0.592587      33.163312          -0.000008
           16             Cd       4.578245      23.791781       6.874192       0.911989     238.311976 0.48334982E+04  0.18778150E+06                                27.885282                           21.094470       1.323673       2.096680                    0.998756      78.657285     209.782330       0.456676       0.345229      -1.232383       0.002555      -0.012594       0.001492       0.012937       0.001107       0.003826       0.003004       0.021405       0.023546      -0.015038       0.003517       0.011522             33.158744      34.280386      -0.597005       1.579341      33.348436       1.323323      31.847411          -0.000001
           17             Cd      13.313045      21.990385       4.945092       0.538853     230.259757 0.53004401E+04  0.21274382E+06                                27.807588                           22.368191       1.259942       2.011618                    0.998562      90.698182     253.648634       0.431102       0.353982      -1.213070      -0.009417      -0.016440       0.009812       0.021336      -0.183538      -0.142582       0.172915       0.088001       0.097169      -0.221926      -0.111972       0.333898             31.930719      28.300338       5.773160       3.192177      39.979464      -4.134341      27.512355           0.000037
           18             Cd       9.910569      25.197770       8.292648       0.367779     253.055962 0.65479472E+04  0.27671331E+06                                29.300941                           24.671047       1.353847       2.004441                    0.998740      96.954091     277.034068       0.415796       0.348579      -1.219339       0.003819      -0.044373      -0.000345       0.044538       0.024401       0.024449      -0.023555      -0.118591      -0.117760      -0.071554      -0.015013       0.086567             32.259458      37.516565      -2.103527       0.860703      26.098503      -0.592587      33.163304          -0.000008
           19             Cd      11.437245      17.056219       6.764808       0.911989     238.311981 0.48334983E+04  0.18778150E+06                                27.885282                           21.094470       1.323673       2.096680                    0.998756      78.657286     209.782334       0.456676       0.345229      -1.232383       0.002555       0.012594      -0.001492       0.012937      -0.001107      -0.003826       0.003004       0.021405       0.023546      -0.015038       0.003517       0.011522             33.158745      34.280386       0.597004      -1.579340      33.348435       1.323323      31.847415          -0.000001
           20             Cd       6.454045      18.857615       8.693908       0.538853     230.259751 0.53004398E+04  0.21274381E+06                                27.807587                           22.368190       1.259943       2.011618                    0.998562      90.698181     253.648627       0.431102       0.353982      -1.213070      -0.009417       0.016440      -0.009812       0.021336       0.183538       0.142582       0.172915       0.088001       0.097169      -0.221926      -0.111972       0.333898             31.930718      28.300337      -5.773160      -3.192176      39.979466      -4.134342      27.512352           0.000037
           21             Cd       3.051569      15.650230       5.346352       0.367779     253.055989 0.65479481E+04  0.27671336E+06                                29.300944                           24.671049       1.353846       2.004441                    0.998740      96.954095     277.034088       0.415796       0.348579      -1.219339       0.003819       0.044373       0.000345       0.044538      -0.024401      -0.024449      -0.023555      -0.118591      -0.117760      -0.071554      -0.015013       0.086567             32.259461      37.516567       2.103527      -0.860705      26.098506      -0.592587      33.163310          -0.000008
           22             Cd       9.139755      10.175781      13.584308       0.911989     238.311977 0.48334982E+04  0.18778149E+06                                27.885282                           21.094470       1.323673       2.096680                    0.998756      78.657285     209.782331       0.456676       0.345229      -1.232383      -0.002555      -0.012594      -0.001492       0.012937      -0.001107       0.003826      -0.003004       0.021405       0.023546      -0.015038       0.003517       0.011522             33.158745      34.280386       0.597005       1.579338      33.348436      -1.323322      31.847413          -0.000001
           23             Cd       0.404955       8.374385       1.874408       0.538853     230.259741 0.53004402E+04  0.21274383E+06                                27.807587                           22.368191       1.259943       2.011618                    0.998562      90.698180     253.648622       0.431102       0.353982      -1.213070       0.009417      -0.016440      -0.009812       0.021336       0.183538      -0.142582      -0.172915       0.088001       0.097169      -0.221926      -0.111972       0.333897             31.930716      28.300338      -5.773163       3.192173      39.979463       4.134335      27.512348           0.000037
           24             Cd       3.807431      11.581770      12.165852       0.367779     253.055970 0.65479477E+04  0.27671333E+06                                29.300942                           24.671048       1.353847       2.004441                    0.998740      96.954093     277.034074       0.415796       0.348579      -1.219339      -0.003819      -0.044373       0.000345       0.044538      -0.024401       0.024449       0.023555      -0.118591      -0.117760      -0.071554      -0.015013       0.086567             32.259458      37.516561       2.103528       0.860708      26.098503       0.592586      33.163308          -0.000008
           25              N       9.332355      23.141754       0.585113      -0.313360      42.179286 0.57197888E+03  0.14169008E+05                                10.146175                            7.930901       0.084291       2.020263                    0.996719      29.913412      83.698120       0.599584       0.412379      -1.084326      -0.002413      -0.027440       0.000430       0.027549      -0.074251       0.075316       0.035809      -0.128260       0.094239      -0.151776       0.069277       0.082499             11.447435      17.842976       2.759936      -4.067383       8.643355      -1.126854       7.855976           0.000008
           26              N      12.266636      23.367779       2.097678      -0.320790      41.844494 0.58467353E+03  0.14569301E+05                                10.089997                            8.033178       0.063082       2.004800                    0.997719      30.289552      85.118018       0.593866       0.413897      -1.082875      -0.004407      -0.026897       0.010978       0.029383       0.027633      -0.068184       0.083125       0.014949      -0.255823      -0.154038       0.070981       0.083056             11.166438       8.059995      -1.025872       3.710744       8.443766      -3.495325      16.995552           0.000004
           27              N      13.591794      24.459782      12.932500      -0.335859      42.763539 0.60741979E+03  0.15273284E+05                                10.245048                            8.183520       0.075418       2.013163                    0.997561      30.501508      85.955160       0.589169       0.413450      -1.083731       0.018662      -0.027819      -0.001704       0.033542      -0.027197       0.054253       0.008819      -0.192932       0.173289      -0.144069       0.070599       0.073470             11.488848      17.735353       2.991540      -2.889591       8.115073      -1.061991       8.616118          -0.000001
           28              N      10.689066      24.546925      11.470399      -0.325109      40.504313 0.56508395E+03  0.13966171E+05                                 9.857320                            7.894346       0.133422       2.027376                    0.998297      30.134688      84.424723       0.599227       0.413572      -1.082741      -0.004370      -0.015695      -0.018093       0.024348       0.014073      -0.058125       0.054479      -0.009276      -0.386044      -0.159049       0.075952       0.083097             10.942773       8.140786      -0.775390       2.979469       7.423191      -3.065363      17.264340          -0.000000
           29              N       5.173058      23.607421       0.510099      -0.318919      38.257164 0.56926872E+03  0.14123789E+05                                 9.574687                            8.001640      -0.049622       1.969529                    0.997580      30.320561      85.666619       0.585329       0.421766      -1.075290      -0.015653      -0.027271      -0.004367       0.031746       0.056350      -0.075893       0.046701      -0.041102      -0.016623      -0.124061       0.057765       0.066296             10.230791      10.583006      -3.144736       3.760250      10.314061      -3.493261       9.795306           0.000009
           30              N      10.975772      26.014730       0.681950      -0.332158      38.563764 0.59983357E+03  0.15057577E+05                                 9.572684                            8.167365       0.011607       1.990494                    0.997974      30.584080      86.535560       0.585083       0.417027      -1.079793      -0.004102       0.017401       0.004378       0.018407       0.037198       0.013084      -0.065390       0.191098       0.163667      -0.151402       0.074827       0.076574             10.064666       8.076335      -1.333302      -0.601117      14.379862       2.604641       7.737801          -0.000012
           31              N      11.949750      21.646717      12.884763      -0.306815      42.527248 0.53777653E+03  0.13142186E+05                                10.262476                            7.735373       0.005953       1.996622                    0.997075      29.663024      82.934311       0.600687       0.417246      -1.079158      -0.000734      -0.013350       0.001759       0.013485       0.084741       0.032109      -0.072900       0.127757       0.147815      -0.160890       0.076753       0.084137             12.091089       8.189164      -4.262827      -1.457215      20.153470       4.190288       7.930633           0.000022
           32              N       7.485913      26.799011       3.394747       0.217066      21.974105 0.26864189E+03  0.54542260E+04                                 6.503338                            5.207633       0.244165       2.225078                    0.998635      20.148480      49.395543       0.796908       0.378563      -1.118917       0.003961      -0.004170       0.049486       0.049820      -0.036028       0.021245      -0.003619      -0.074579       0.200071      -0.087396       0.016129       0.071267              7.433206       4.127155      -1.198211       0.770735       6.569023       0.178049      11.603439          -0.000004
           33              N      11.244645       4.090246       7.404613      -0.313361      42.179291 0.57197895E+03  0.14169010E+05                                10.146176                            7.930901       0.084291       2.020263                    0.996719      29.913414      83.698126       0.599584       0.412379      -1.084326       0.002413       0.027440       0.000430       0.027549      -0.074251      -0.075316      -0.035809      -0.128260       0.094239      -0.151776       0.069277       0.082500             11.447437      17.842978       2.759937       4.067384       8.643355       1.126854       7.855977           0.000008
           34              N       8.310364       3.864221       8.917178      -0.320790      41.844502 0.58467366E+03  0.14569305E+05                                10.089999                            8.033179       0.063081       2.004800                    0.997719      30.289555      85.118031       0.593866       0.413897      -1.082875       0.004407       0.026897       0.010978       0.029383       0.027633       0.068184      -0.083125       0.014949      -0.255823      -0.154038       0.070981       0.083056             11.166439       8.059996      -1.025872      -3.710744       8.443767       3.495326      16.995555           0.000003
           35              N       6.985206       2.772218       6.113000      -0.335859      42.763557 0.60742009E+03  0.15273294E+05                                10.245051                            8.183522       0.075419       2.013163                    0.997561      30.501511      85.955172       0.589169       0.413450      -1.083731      -0.018662       0.027819      -0.001704       0.033542      -0.027197      -0.054253      -0.008819      -0.192932       0.173289      -0.144069       0.070599       0.073470             11.488852      17.735357       2.991541       2.889597       8.115076       1.061993       8.616123          -0.000001
           36              N       9.887934       2.685075       4.650899      -0.325109      40.504312 0.56508397E+03  0.13966171E+05                                 9.857320                            7.894347       0.133422       2.027376                    0.998297      30.134688      84.424724       0.599227       0.413572      -1.082741       0.004370       0.015695      -0.018093       0.024347       0.014073       0.058125      -0.054479      -0.009276      -0.386044      -0.159049       0.075952       0.083097             10.942773       8.140786      -0.775390      -2.979469       7.423191       3.065363      17.264341          -0.000001
           37              N       1.685942       3.624579       7.329599      -0.318919      38.257168 0.56926879E+03  0.14123791E+05                                 9.574688                            8.001641      -0.049622       1.969528                    0.997580      30.320562      85.666626       0.585329       0.421766      -1.075290       0.015653       0.027271      -0.004367       0.031746       0.056350       0.075893      -0.046701      -0.041102      -0.016623      -0.124061       0.057765       0.066296             10.230792      10.583007      -3.144736      -3.760251      10.314062       3.493262       9.795308           0.000009
           38              N       9.601228       1.217270       7.501450      -0.332158      38.563764 0.59983357E+03  0.15057577E+05                                 9.572684                            8.167365       0.011608       1.990494                    0.997974      30.584080      86.535559       0.585083       0.417027      -1.079793       0.004102      -0.017401       0.004378       0.018407       0.037198      -0.013084       0.065390       0.191098       0.163667      -0.151402       0.074827       0.076574             10.064666       8.076335      -1.333302       0.601117      14.379862      -2.604642       7.737801          -0.000012
           39              N       8.627250       5.585283       6.065263      -0.306815      42.527247 0.53777653E+03  0.13142186E+05                                10.262476                            7.735373       0.005953       1.996622                    0.997075      29.663024      82.934310       0.600687       0.417246      -1.079158       0.000734       0.013350       0.001759       0.013485       0.084741      -0.032109       0.072900       0.127757       0.147815      -0.160890       0.076753       0.084137             12.091089       8.189164      -4.262827       1.457215      20.153469      -4.190287       7.930632           0.000022
           40              N      13.091087       0.432989      10.214247       0.217066      21.974104 0.26864187E+03  0.54542256E+04                                 6.503338                            5.207633       0.244165       2.225078                    0.998635      20.148479      49.395540       0.796908       0.378563      -1.118917      -0.003961       0.004170       0.049486       0.049820      -0.036028      -0.021245       0.003619      -0.074579       0.200071      -0.087396       0.016129       0.071267              7.433206       4.127155      -1.198211      -0.770735       6.569023      -0.178048      11.603439          -0.000004
           41              N       4.385645       9.525754       6.234387      -0.313360      42.179286 0.57197887E+03  0.14169008E+05                                10.146176                            7.930901       0.084291       2.020263                    0.996719      29.913411      83.698119       0.599584       0.412379      -1.084326       0.002413      -0.027440      -0.000430       0.027549       0.074251       0.075316      -0.035809      -0.128260       0.094239      -0.151776       0.069277       0.082500             11.447436      17.842977      -2.759937      -4.067384       8.643355       1.126854       7.855976           0.000008
           42              N       1.451364       9.751779       4.721822      -0.320790      41.844462 0.58467303E+03  0.14569286E+05                                10.089993                            8.033175       0.063081       2.004800                    0.997719      30.289555      85.118032       0.593866       0.413897      -1.082875       0.004407      -0.026897      -0.010978       0.029383      -0.027633      -0.068184      -0.083125       0.014949      -0.255823      -0.154038       0.070981       0.083056             11.166432       8.059993       1.025872       3.710742       8.443763       3.495324      16.995539           0.000003
           43              N       0.126206      10.843782       7.526000      -0.335859      42.763555 0.60742006E+03  0.15273293E+05                                10.245051                            8.183522       0.075418       2.013163                    0.997561      30.501510      85.955169       0.589169       0.413450      -1.083731      -0.018662      -0.027819       0.001704       0.033542       0.027197       0.054253      -0.008819      -0.192932       0.173289      -0.144069       0.070599       0.073470             11.488852      17.735356      -2.991541      -2.889597       8.115075       1.061993       8.616123          -0.000001
           44              N       3.028934      10.930925       8.988101      -0.325109      40.504313 0.56508397E+03  0.13966172E+05                                 9.857320                            7.894347       0.133422       2.027376                    0.998297      30.134688      84.424726       0.599227       0.413572      -1.082741       0.004370      -0.015695       0.018093       0.024348      -0.014073      -0.058125      -0.054479      -0.009276      -0.386044      -0.159049       0.075952       0.083097             10.942773       8.140787       0.775390       2.979468       7.423191       3.065363      17.264341          -0.000001
           45              N       8.544942       9.991421       6.309401      -0.318919      38.257170 0.56926882E+03  0.14123792E+05                                 9.574689                            8.001641      -0.049623       1.969528                    0.997580      30.320563      85.666629       0.585329       0.421766      -1.075290       0.015653      -0.027271       0.004367       0.031746      -0.056350      -0.075893      -0.046701      -0.041102      -0.016623      -0.124061       0.057765       0.066296             10.230792      10.583007       3.144736       3.760251      10.314062       3.493262       9.795308           0.000008
           46              N       2.742228      12.398730       6.137550      -0.332158      38.563763 0.59983354E+03  0.15057576E+05                                 9.572684                            8.167365       0.011608       1.990494                    0.997974      30.584079      86.535557       0.585083       0.417027      -1.079793       0.004102       0.017401      -0.004378       0.018407      -0.037198       0.013084       0.065390       0.191098       0.163667      -0.151402       0.074827       0.076574             10.064666       8.076335       1.333302      -0.601117      14.379862      -2.604642       7.737801          -0.000012
           47              N       1.768250       8.030717       7.573737      -0.306815      42.527244 0.53777649E+03  0.13142185E+05                                10.262476                            7.735373       0.005953       1.996622                    0.997075      29.663023      82.934305       0.600687       0.417246      -1.079158       0.000734      -0.013350      -0.001759       0.013485      -0.084742       0.032109       0.072900       0.127757       0.147815      -0.160890       0.076753       0.084137             12.091088       8.189163       4.262826      -1.457215      20.153468      -4.190287       7.930632           0.000022
           48              N       6.232087      13.183011       3.424753       0.217066      21.974106 0.26864189E+03  0.54542260E+04                                 6.503338                            5.207634       0.244165       2.225078                    0.998635      20.148480      49.395544       0.796908       0.378563      -1.118917      -0.003961      -0.004170      -0.049486       0.049820       0.036028       0.021245       0.003619      -0.074579       0.200071      -0.087396       0.016129       0.071267              7.433206       4.127155       1.198211       0.770735       6.569023      -0.178049      11.603440          -0.000004
           49              N       2.473355      17.706246      13.053887      -0.313360      42.179287 0.57197889E+03  0.14169008E+05                                10.146175                            7.930901       0.084291       2.020263                    0.996719      29.913412      83.698120       0.599584       0.412379      -1.084326      -0.002413       0.027440      -0.000430       0.027549       0.074251      -0.075316       0.035809      -0.128260       0.094239      -0.151776       0.069277       0.082499             11.447436      17.842976      -2.759936       4.067383       8.643355      -1.126854       7.855976           0.000008
           50              N       5.407636      17.480221      11.541322      -0.320790      41.844494 0.58467353E+03  0.14569301E+05                                10.089998                            8.033178       0.063082       2.004800                    0.997719      30.289551      85.118018       0.593866       0.413897      -1.082875      -0.004407       0.026897      -0.010978       0.029383      -0.027633       0.068184       0.083125       0.014949      -0.255823      -0.154038       0.070981       0.083056             11.166438       8.059996       1.025872      -3.710744       8.443766      -3.495326      16.995553           0.000004
           51              N       6.732794      16.388218       0.706500      -0.335859      42.763543 0.60741987E+03  0.15273287E+05                                10.245049                            8.183520       0.075419       2.013163                    0.997561      30.501510      85.955168       0.589169       0.413450      -1.083731       0.018662       0.027819       0.001704       0.033542       0.027197      -0.054253       0.008819      -0.192932       0.173289      -0.144069       0.070599       0.073470             11.488849      17.735354      -2.991540       2.889591       8.115074      -1.061991       8.616118          -0.000001
           52              N       3.830066      16.301075       2.168601      -0.325109      40.504321 0.56508410E+03  0.13966175E+05                                 9.857321                            7.894347       0.133422       2.027376                    0.998297      30.134692      84.424738       0.599227       0.413572      -1.082741      -0.004370       0.015695       0.018093       0.024347      -0.014074       0.058125       0.054479      -0.009276      -0.386044      -0.159049       0.075952       0.083097             10.942775       8.140787       0.775390      -2.979469       7.423192      -3.065364      17.264344          -0.000000
           53              N      12.032058      17.240579      13.128901      -0.318919      38.257172 0.56926885E+03  0.14123793E+05                                 9.574689                            8.001642      -0.049623       1.969528                    0.997580      30.320563      85.666632       0.585329       0.421766      -1.075290      -0.015653       0.027271       0.004367       0.031746      -0.056350       0.075893       0.046701      -0.041102      -0.016623      -0.124061       0.057765       0.066296             10.230793      10.583008       3.144737      -3.760251      10.314063      -3.493262       9.795309           0.000009
           54              N       4.116772      14.833270      12.957050      -0.332158      38.563760 0.59983350E+03  0.15057575E+05                                 9.572684                            8.167364       0.011608       1.990494                    0.997974      30.584078      86.535553       0.585083       0.417027      -1.079793      -0.004102      -0.017401      -0.004378       0.018407      -0.037198      -0.013084      -0.065390       0.191098       0.163668      -0.151402       0.074827       0.076574             10.064666       8.076335       1.333302       0.601117      14.379861       2.604641       7.737801          -0.000011
           55              N       5.090750      19.201283       0.754237      -0.306815      42.527248 0.53777655E+03  0.13142186E+05                                10.262476                            7.735373       0.005953       1.996622                    0.997075      29.663024      82.934311       0.600687       0.417246      -1.079158      -0.000734       0.013350      -0.001759       0.013485      -0.084741      -0.032109      -0.072900       0.127757       0.147815      -0.160890       0.076753       0.084137             12.091089       8.189164       4.262827       1.457215      20.153470       4.190287       7.930632           0.000022
           56              N       0.626913      14.048989      10.244253       0.217066      21.974104 0.26864190E+03  0.54542261E+04                                 6.503337                            5.207633       0.244165       2.225078                    0.998635      20.148480      49.395540       0.796908       0.378563      -1.118917       0.003961       0.004170      -0.049486       0.049820       0.036028      -0.021245      -0.003619      -0.074579       0.200071      -0.087396       0.016129       0.071267              7.433205       4.127155       1.198211      -0.770735       6.569023       0.178048      11.603438          -0.000004
           57              N       4.385645       4.090246      13.053887      -0.313360      42.179288 0.57197891E+03  0.14169009E+05                                10.146176                            7.930901       0.084291       2.020263                    0.996719      29.913413      83.698124       0.599584       0.412379      -1.084326       0.002413       0.027440      -0.000430       0.027549      -0.074251       0.075316       0.035809      -0.128260       0.094239      -0.151776       0.069277       0.082499             11.447436      17.842977       2.759937      -4.067383       8.643355      -1.126854       7.855976           0.000008
           58              N       1.451364       3.864221      11.541322      -0.320790      41.844501 0.58467365E+03  0.14569305E+05                                10.089999                            8.033179       0.063081       2.004800                    0.997719      30.289554      85.118030       0.593866       0.413897      -1.082875       0.004407       0.026897      -0.010978       0.029383       0.027633      -0.068184       0.083125       0.014949      -0.255823      -0.154038       0.070981       0.083056             11.166439       8.059997      -1.025872       3.710744       8.443767      -3.495326      16.995555           0.000003
           59              N       0.126206       2.772218       0.706500      -0.335859      42.763539 0.60741980E+03  0.15273284E+05                                10.245048                            8.183520       0.075418       2.013163                    0.997561      30.501508      85.955161       0.589169       0.413450      -1.083731      -0.018662       0.027819       0.001704       0.033542      -0.027197       0.054253       0.008819      -0.192932       0.173289      -0.144069       0.070599       0.073470             11.488848      17.735353       2.991540      -2.889591       8.115074      -1.061991       8.616118          -0.000001
           60              N       3.028934       2.685075       2.168601      -0.325109      40.504310 0.56508391E+03  0.13966169E+05                                 9.857319                            7.894346       0.133422       2.027376                    0.998297      30.134687      84.424718       0.599227       0.413572      -1.082741       0.004370       0.015695       0.018093       0.024347       0.014073      -0.058125       0.054479      -0.009276      -0.386044      -0.159049       0.075952       0.083097             10.942772       8.140786      -0.775390       2.979469       7.423191      -3.065363      17.264340          -0.000001
           61              N       8.544942       3.624579      13.128901      -0.318919      38.257172 0.56926885E+03  0.14123793E+05                                 9.574689                            8.001642      -0.049623       1.969528                    0.997580      30.320563      85.666632       0.585329       0.421766      -1.075290       0.015653       0.027271       0.004367       0.031746       0.056350      -0.075893       0.046701      -0.041102      -0.016623      -0.124061       0.057765       0.066296             10.230793      10.583008      -3.144737       3.760251      10.314063      -3.493262       9.795309           0.000008
           62              N       2.742228       1.217270      12.957050      -0.332158      38.563763 0.59983356E+03  0.15057577E+05                                 9.572684                            8.167365       0.011608       1.990494                    0.997974      30.584080      86.535558       0.585083       0.417027      -1.079793       0.004102      -0.017401      -0.004378       0.018407       0.037198       0.013084      -0.065390       0.191098       0.163667      -0.151402       0.074827       0.076574             10.064666       8.076335      -1.333302      -0.601117      14.379862       2.604641       7.737801          -0.000012
           63              N       1.768250       5.585283       0.754237      -0.306815      42.527240 0.53777643E+03  0.13142183E+05                                10.262475                            7.735373       0.005953       1.996622                    0.997075      29.663021      82.934300       0.600687       0.417246      -1.079158       0.000734       0.013350      -0.001759       0.013485       0.084741       0.032109      -0.072900       0.127757       0.147815      -0.160890       0.076753       0.084137             12.091087       8.189163      -4.262826      -1.457215      20.153467       4.190287       7.930632           0.000022
           64              N       6.232087       0.432989      10.244253       0.217066      21.974104 0.26864190E+03  0.54542263E+04                                 6.503338                            5.207633       0.244165       2.225078                    0.998635      20.148480      49.395542       0.796908       0.378563      -1.118917      -0.003961       0.004170      -0.049486       0.049820      -0.036028       0.021245      -0.003619      -0.074579       0.200071      -0.087396       0.016129       0.071267              7.433206       4.127155      -1.198212       0.770736       6.569023       0.178048      11.603438          -0.000004
           65              N       2.473355      23.141754       6.234387      -0.313361      42.179290 0.57197892E+03  0.14169010E+05                                10.146176                            7.930901       0.084291       2.020263                    0.996719      29.913413      83.698124       0.599584       0.412379      -1.084326      -0.002413      -0.027440      -0.000430       0.027549      -0.074251      -0.075316      -0.035809      -0.128260       0.094239      -0.151776       0.069277       0.082499             11.447437      17.842978       2.759936       4.067384       8.643355       1.126854       7.855977           0.000008
           66              N       5.407636      23.367779       4.721822      -0.320790      41.844457 0.58467295E+03  0.14569283E+05                                10.089992                            8.033174       0.063082       2.004800                    0.997719      30.289553      85.118023       0.593866       0.413897      -1.082875      -0.004407      -0.026897      -0.010978       0.029383       0.027633       0.068184      -0.083125       0.014949      -0.255823      -0.154038       0.070981       0.083056             11.166431       8.059992      -1.025872      -3.710741       8.443763       3.495323      16.995537           0.000004
           67              N       6.732794      24.459782       7.526000      -0.335859      42.763552 0.60742001E+03  0.15273291E+05                                10.245050                            8.183521       0.075418       2.013163                    0.997561      30.501509      85.955164       0.589169       0.413450      -1.083731       0.018662      -0.027819       0.001704       0.033542      -0.027197      -0.054253      -0.008819      -0.192932       0.173289      -0.144069       0.070599       0.073470             11.488851      17.735355       2.991541       2.889597       8.115075       1.061993       8.616123          -0.000001
           68              N       3.830066      24.546925       8.988101      -0.325109      40.504320 0.56508408E+03  0.13966175E+05                                 9.857321                            7.894348       0.133422       2.027376                    0.998297      30.134691      84.424737       0.599226       0.413572      -1.082741      -0.004370      -0.015695       0.018093       0.024348       0.014074       0.058125      -0.054479      -0.009276      -0.386044      -0.159049       0.075952       0.083097             10.942774       8.140787      -0.775390      -2.979469       7.423192       3.065364      17.264342          -0.000001
           69              N      12.032058      23.607421       6.309401      -0.318919      38.257170 0.56926882E+03  0.14123792E+05                                 9.574688                            8.001641      -0.049622       1.969528                    0.997580      30.320563      85.666628       0.585329       0.421766      -1.075290      -0.015653      -0.027271       0.004367       0.031746       0.056350       0.075893      -0.046701      -0.041102      -0.016623      -0.124061       0.057765       0.066296             10.230792      10.583007      -3.144736      -3.760251      10.314062       3.493262       9.795308           0.000009
           70              N       4.116772      26.014730       6.137550      -0.332158      38.563760 0.59983349E+03  0.15057575E+05                                 9.572683                            8.167364       0.011608       1.990494                    0.997974      30.584078      86.535551       0.585083       0.417027      -1.079793      -0.004102       0.017401      -0.004378       0.018407       0.037198      -0.013084       0.065390       0.191098       0.163667      -0.151402       0.074828       0.076574             10.064665       8.076335      -1.333301       0.601117      14.379861      -2.604642       7.737800          -0.000012
           71              N       5.090750      21.646717       7.573737      -0.306815      42.527250 0.53777658E+03  0.13142188E+05                                10.262477                            7.735374       0.005952       1.996622                    0.997075      29.663025      82.934316       0.600687       0.417246      -1.079158      -0.000734      -0.013350      -0.001759       0.013485       0.084741      -0.032109       0.072900       0.127757       0.147815      -0.160890       0.076753       0.084137             12.091090       8.189165      -4.262827       1.457215      20.153472      -4.190287       7.930633           0.000022
           72              N       0.626913      26.799011       3.424753       0.217066      21.974105 0.26864189E+03  0.54542260E+04                                 6.503338                            5.207633       0.244165       2.225078                    0.998635      20.148480      49.395543       0.796908       0.378563      -1.118917       0.003961      -0.004170      -0.049486       0.049820      -0.036028      -0.021245       0.003619      -0.074579       0.200071      -0.087396       0.016129       0.071267              7.433206       4.127155      -1.198211      -0.770735       6.569023      -0.178049      11.603439          -0.000004
           73              N       9.332355      17.706246       7.404613      -0.313360      42.179284 0.57197884E+03  0.14169007E+05                                10.146175                            7.930900       0.084291       2.020263                    0.996719      29.913411      83.698116       0.599584       0.412379      -1.084326      -0.002413       0.027440       0.000430       0.027549       0.074251       0.075316      -0.035809      -0.128260       0.094239      -0.151776       0.069277       0.082500             11.447435      17.842975      -2.759936      -4.067383       8.643355       1.126854       7.855976           0.000008
           74              N      12.266636      17.480221       8.917178      -0.320790      41.844497 0.58467357E+03  0.14569302E+05                                10.089998                            8.033179       0.063081       2.004800                    0.997719      30.289552      85.118022       0.593866       0.413897      -1.082875      -0.004407       0.026897       0.010978       0.029383      -0.027633      -0.068184      -0.083125       0.014949      -0.255823      -0.154038       0.070981       0.083056             11.166439       8.059996       1.025872       3.710744       8.443767       3.495326      16.995554           0.000004
           75              N      13.591794      16.388218       6.113000      -0.335859      42.763554 0.60742004E+03  0.15273292E+05                                10.245051                            8.183521       0.075418       2.013163                    0.997561      30.501510      85.955167       0.589169       0.413450      -1.083731       0.018662       0.027819      -0.001704       0.033542       0.027197       0.054253      -0.008819      -0.192932       0.173289      -0.144069       0.070599       0.073470             11.488851      17.735355      -2.991541      -2.889597       8.115075       1.061993       8.616123          -0.000001
           76              N      10.689066      16.301075       4.650899      -0.325109      40.504313 0.56508398E+03  0.13966172E+05                                 9.857320                            7.894346       0.133422       2.027376                    0.998297      30.134689      84.424726       0.599227       0.413572      -1.082741      -0.004370       0.015695      -0.018093       0.024347      -0.014073      -0.058125      -0.054479      -0.009276      -0.386044      -0.159049       0.075952       0.083097             10.942773       8.140786       0.775390       2.979469       7.423191       3.065363      17.264341          -0.000001
           77              N       5.173058      17.240579       7.329599      -0.318919      38.257177 0.56926895E+03  0.14123796E+05                                 9.574690                            8.001642      -0.049623       1.969528                    0.997580      30.320566      85.666641       0.585329       0.421766      -1.075290      -0.015653       0.027271      -0.004367       0.031746      -0.056350      -0.075893      -0.046701      -0.041102      -0.016623      -0.124061       0.057765       0.066296             10.230794      10.583008       3.144737       3.760251      10.314063       3.493262       9.795309           0.000009
           78              N      10.975772      14.833270       7.501450      -0.332158      38.563761 0.59983351E+03  0.15057575E+05                                 9.572684                            8.167365       0.011608       1.990494                    0.997974      30.584078      86.535554       0.585083       0.417027      -1.079793      -0.004102      -0.017401       0.004378       0.018407      -0.037198       0.013084       0.065390       0.191098       0.163668      -0.151402       0.074827       0.076574             10.064666       8.076335       1.333302      -0.601117      14.379862      -2.604642       7.737801          -0.000012
           79              N      11.949750      19.201283       6.065263      -0.306815      42.527239 0.53777641E+03  0.13142182E+05                                10.262475                            7.735372       0.005953       1.996622                    0.997075      29.663021      82.934298       0.600687       0.417246      -1.079158      -0.000734       0.013350       0.001759       0.013485      -0.084742       0.032109       0.072900       0.127757       0.147815      -0.160890       0.076753       0.084137             12.091087       8.189163       4.262826      -1.457215      20.153466      -4.190286       7.930631           0.000022
           80              N       7.485913      14.048989      10.214247       0.217066      21.974103 0.26864187E+03  0.54542256E+04                                 6.503337                            5.207633       0.244165       2.225078                    0.998635      20.148479      49.395539       0.796908       0.378563      -1.118917       0.003961       0.004170       0.049486       0.049820       0.036028       0.021245       0.003619      -0.074579       0.200071      -0.087396       0.016129       0.071267              7.433206       4.127155       1.198211       0.770735       6.569023      -0.178048      11.603439          -0.000004
           81              N      11.244645       9.525754       0.585113      -0.313360      42.179286 0.57197889E+03  0.14169008E+05                                10.146175                            7.930901       0.084291       2.020263                    0.996719      29.913412      83.698121       0.599584       0.412379      -1.084326       0.002413      -0.027440       0.000430       0.027549       0.074251      -0.075316       0.035809      -0.128260       0.094239      -0.151776       0.069277       0.082499             11.447436      17.842976      -2.759936       4.067383       8.643355      -1.126854       7.855976           0.000008
           82              N       8.310364       9.751779       2.097678      -0.320790      41.844499 0.58467362E+03  0.14569304E+05                                10.089998                            8.033179       0.063082       2.004800                    0.997719      30.289554      85.118026       0.593866       0.413897      -1.082875       0.004407      -0.026897       0.010978       0.029383      -0.027633       0.068184       0.083125       0.014949      -0.255823      -0.154038       0.070981       0.083056             11.166439       8.059996       1.025872      -3.710744       8.443767      -3.495326      16.995554           0.000003
           83              N       6.985206      10.843782      12.932500      -0.335859      42.763541 0.60741983E+03  0.15273286E+05                                10.245049                            8.183520       0.075418       2.013163                    0.997561      30.501509      85.955165       0.589169       0.413450      -1.083731      -0.018662      -0.027819      -0.001704       0.033542       0.027197      -0.054253       0.008819      -0.192932       0.173289      -0.144069       0.070599       0.073470             11.488849      17.735354      -2.991540       2.889591       8.115074      -1.061991       8.616119          -0.000001
           84              N       9.887934      10.930925      11.470399      -0.325109      40.504312 0.56508394E+03  0.13966171E+05                                 9.857320                            7.894346       0.133422       2.027376                    0.998297      30.134687      84.424721       0.599227       0.413572      -1.082741       0.004370      -0.015695      -0.018093       0.024348      -0.014074       0.058125       0.054479      -0.009276      -0.386044      -0.159049       0.075952       0.083097             10.942773       8.140787       0.775390      -2.979469       7.423191      -3.065363      17.264341          -0.000001
           85              N       1.685942       9.991421       0.510099      -0.318919      38.257174 0.56926890E+03  0.14123795E+05                                 9.574689                            8.001642      -0.049622       1.969528                    0.997580      30.320565      85.666636       0.585329       0.421766      -1.075290       0.015653      -0.027271      -0.004367       0.031746      -0.056350       0.075893       0.046701      -0.041102      -0.016623      -0.124061       0.057765       0.066296             10.230793      10.583008       3.144737      -3.760251      10.314063      -3.493262       9.795308           0.000008
           86              N       9.601228      12.398730       0.681950      -0.332158      38.563763 0.59983355E+03  0.15057577E+05                                 9.572684                            8.167365       0.011607       1.990494                    0.997974      30.584079      86.535558       0.585083       0.417027      -1.079793       0.004102       0.017401       0.004378       0.018407      -0.037198      -0.013084      -0.065390       0.191098       0.163667      -0.151402       0.074827       0.076574             10.064666       8.076335       1.333302       0.601117      14.379862       2.604642       7.737801          -0.000012
           87              N       8.627250       8.030717      12.884763      -0.306815      42.527248 0.53777654E+03  0.13142186E+05                                10.262477                            7.735373       0.005953       1.996622                    0.997075      29.663024      82.934312       0.600687       0.417246      -1.079158       0.000734      -0.013350       0.001759       0.013485      -0.084741      -0.032109      -0.072900       0.127757       0.147815      -0.160890       0.076753       0.084137             12.091089       8.189164       4.262827       1.457215      20.153471       4.190288       7.930633           0.000022
           88              N      13.091087      13.183011       3.394747       0.217066      21.974105 0.26864189E+03  0.54542260E+04                                 6.503338                            5.207633       0.244165       2.225078                    0.998635      20.148480      49.395543       0.796908       0.378563      -1.118917      -0.003961      -0.004170       0.049486       0.049820       0.036028      -0.021245      -0.003619      -0.074579       0.200071      -0.087396       0.016129       0.071267              7.433206       4.127155       1.198211      -0.770735       6.569023       0.178049      11.603439          -0.000004
           89              C       8.372095      22.735997       1.024289      -0.057698      38.498577 0.51725031E+03  0.12585003E+05                                 9.714431                            7.651685       0.726441       2.172673                    0.999957      30.293171      85.992232       0.593074       0.424468      -1.068833       0.048565       0.001435      -0.040587       0.063308      -0.088955       0.093446       0.034790      -0.138597       0.093136      -0.175939       0.075138       0.100801             10.874941      16.334620       3.430515      -3.787615       8.934946      -1.384257       7.355256           0.000017
           90              C      12.621932      22.921174       3.061956      -0.062655      38.215342 0.51757119E+03  0.12600731E+05                                 9.641632                            7.646309       0.681036       2.151421                    0.999883      30.524105      86.809278       0.593903       0.423609      -1.068868      -0.043516       0.005000      -0.041255       0.060172       0.025515      -0.085947       0.094938       0.011749      -0.263517      -0.173516       0.069681       0.103835             10.645962       7.288373      -1.168242       3.431792       8.432142      -3.895565      16.217370           0.000013
           91              C       0.957516      24.631344      12.650173      -0.053442      37.759022 0.52234958E+03  0.12755569E+05                                 9.616375                            7.715072       0.769088       2.186889                    0.999944      30.362039      86.684198       0.586972       0.427317      -1.065768      -0.033590      -0.033473       0.021378       0.052017      -0.023092       0.060626       0.012209      -0.215651       0.165550      -0.155841       0.070620       0.085221             10.715994      17.339337       2.248703      -2.604723       7.003282      -0.759702       7.805363           0.000001
           92              C      10.385898      24.800182      10.439291      -0.061592      36.970479 0.51046604E+03  0.12398859E+05                                 9.449832                            7.621739       0.731660       2.168597                    0.999834      30.484725      86.916194       0.590906       0.426749      -1.065693       0.010626      -0.043433       0.032950       0.055542       0.017633      -0.060536       0.062514      -0.011290      -0.350366      -0.155390       0.071731       0.083659             10.414684       7.719099      -0.601235       2.891793       6.593755      -2.530346      16.931199          -0.000005
           93              C       4.495389      24.171123      13.502610      -0.053026      34.696525 0.49171196E+03  0.11836541E+05                                 9.049042                            7.475805       0.657543       2.149816                    0.999948      30.146477      85.671736       0.596974       0.426223      -1.065621       0.003815      -0.045472       0.014687       0.047937       0.078827      -0.076950       0.076917      -0.017453      -0.009788      -0.155352       0.071795       0.083557              9.716417      10.823068      -3.137867       4.048408       8.796457      -3.192174       9.529727           0.000002
           94              C      10.811156      27.068608       1.003830      -0.084900      34.905528 0.55166394E+03  0.13668416E+05                                 9.116665                            7.951086       0.749013       2.168565                    0.999899      31.183490      89.932481       0.575245       0.429744      -1.063337       0.020243      -0.041256      -0.023506       0.051617       0.045321       0.015378      -0.071797       0.187196       0.137073      -0.153852       0.072588       0.081264              9.413616       7.636255      -0.839718      -0.480346      13.447104       2.471481       7.157488          -0.000019
           95              C      12.379123      20.715382      12.508327      -0.033708      38.423282 0.46263755E+03  0.10951309E+05                                 9.697367                            7.221520       0.703468       2.172041                    0.999927      29.419023      82.488190       0.612115       0.422715      -1.069477      -0.031462       0.031662       0.028737       0.053087       0.093681       0.030075      -0.083171       0.129268       0.143059      -0.172596       0.074510       0.098086             11.563958       7.735879      -4.514451      -1.454842      19.633929       4.038702       7.322067           0.000031
           96              C       7.769875      25.834998       2.531398       0.054964      26.287468 0.33755391E+03  0.74792838E+04                                 7.892851                            6.277376       0.120917       2.079336                    0.997602      25.680428      72.615605       0.631458       0.437768      -1.046782      -0.005915       0.009137      -0.013781       0.017561       0.003187      -0.008568      -0.002206       0.058270      -0.052253      -0.021624      -0.017721       0.039345              8.893793       5.064988      -1.393624       0.713207       8.101886       0.505039      13.514506          -0.000007
           97              C       7.549015      25.982051       1.178410      -0.134673      33.522077 0.45892263E+03  0.11039339E+05                                 9.410101                            7.427679      -0.393731       1.865688                    0.997296      29.885040      89.610887       0.564813       0.450815      -1.033547       0.011230      -0.014147       0.008014       0.019761       0.021956      -0.012874      -0.006269       0.067876      -0.029138      -0.035802      -0.012894       0.048696             10.729047       6.731752      -2.229374       2.002344       9.693365      -1.522331      15.762023          -0.000006
           98              C       6.971488      27.120349       0.721503       0.122994      33.409013 0.38987291E+03  0.89349163E+04                                 9.330770                            6.771903      -0.127211       1.992340                    0.999155      25.861326      73.816851       0.605911       0.441092      -1.047199      -0.011566       0.003577      -0.003256       0.012537       0.006169      -0.010723       0.004698       0.021999      -0.063340      -0.025141       0.000065       0.025075             11.564361       6.290568      -1.969876       2.621792       9.024453      -1.143732      19.378061          -0.000009
           99              C       6.694384       0.909549       1.631224      -0.139574      32.327276 0.42957717E+03  0.10107724E+05                                 9.011768                            7.046410       0.025104       2.002750                    0.998711      28.897275      84.153772       0.600576       0.433437      -1.049578      -0.006088       0.010175       0.000853       0.011888       0.016493       0.000206       0.006210       0.007983      -0.080046      -0.027888      -0.002705       0.030593             10.395533       5.984216      -1.438590       1.419941       8.134715       0.651358      17.067667          -0.000009
          100              C       6.968744       0.751603       2.946024       0.030844      27.479457 0.35694668E+03  0.80120298E+04                                 8.114940                            6.440172       0.189843       2.090876                    0.998089      26.218640      74.370882       0.626245       0.435735      -1.049069       0.006995      -0.009690      -0.008368       0.014589       0.003891       0.002553      -0.013582      -0.026494      -0.075746      -0.029047      -0.000542       0.029588              9.179520       5.372350      -1.459065       1.338951       7.963769       0.076374      14.202442          -0.000009
          101              C       7.745183      26.605664       4.871851      -0.378495      26.601129 0.41483318E+03  0.96425060E+04                                 7.659277                            6.642144       0.083954       2.029796                    0.994962      29.775047      85.213621       0.660717       0.398818      -1.075367      -0.009925       0.010582      -0.060407       0.062125      -0.012396       0.027186      -0.009902      -0.008141       0.309029      -0.066319      -0.042119       0.108438              8.524870       6.863458       0.206891       0.654671       6.335259      -0.435833      12.375893          -0.000010
          102              C      12.204905       4.496003       7.843789      -0.057698      38.498578 0.51725032E+03  0.12585003E+05                                 9.714431                            7.651685       0.726441       2.172673                    0.999957      30.293171      85.992233       0.593074       0.424468      -1.068833      -0.048565      -0.001435      -0.040587       0.063308      -0.088955      -0.093446      -0.034790      -0.138597       0.093135      -0.175939       0.075138       0.100801             10.874941      16.334622       3.430515       3.787615       8.934946       1.384257       7.355256           0.000017
          103              C       7.955068       4.310826       9.881456      -0.062655      38.215347 0.51757125E+03  0.12600733E+05                                 9.641632                            7.646309       0.681036       2.151421                    0.999883      30.524107      86.809286       0.593903       0.423609      -1.068868       0.043516      -0.005001      -0.041255       0.060172       0.025515       0.085947      -0.094938       0.011749      -0.263517      -0.173516       0.069681       0.103835             10.645963       7.288374      -1.168242      -3.431792       8.432143       3.895566      16.217371           0.000012
          104              C       5.901484       2.600656       5.830672      -0.053442      37.759038 0.52234983E+03  0.12755576E+05                                 9.616378                            7.715073       0.769088       2.186889                    0.999944      30.362042      86.684210       0.586972       0.427317      -1.065768       0.033590       0.033473       0.021378       0.052017      -0.023092      -0.060626      -0.012209      -0.215651       0.165550      -0.155841       0.070620       0.085221             10.715997      17.339341       2.248703       2.604727       7.003284       0.759704       7.805367           0.000001
          105              C      10.191102       2.431818       3.619791      -0.061592      36.970476 0.51046602E+03  0.12398859E+05                                 9.449832                            7.621739       0.731660       2.168597                    0.999834      30.484724      86.916192       0.590906       0.426749      -1.065693      -0.010626       0.043433       0.032950       0.055542       0.017633       0.060536      -0.062514      -0.011290      -0.350366      -0.155390       0.071731       0.083659             10.414684       7.719099      -0.601235      -2.891793       6.593755       2.530347      16.931200          -0.000005
          106              C       2.363611       3.060877       6.683110      -0.053026      34.696525 0.49171196E+03  0.11836541E+05                                 9.049042                            7.475805       0.657543       2.149816                    0.999948      30.146477      85.671736       0.596974       0.426223      -1.065621      -0.003815       0.045472       0.014687       0.047937       0.078827       0.076950      -0.076917      -0.017453      -0.009788      -0.155352       0.071795       0.083557              9.716418      10.823068      -3.137867      -4.048409       8.796457       3.192174       9.529727           0.000002
          107              C       9.765844       0.163392       7.823330      -0.084900      34.905527 0.55166393E+03  0.13668415E+05                                 9.116665                            7.951086       0.749013       2.168565                    0.999899      31.183490      89.932479       0.575245       0.429744      -1.063337      -0.020243       0.041256      -0.023506       0.051617       0.045321      -0.015378       0.071797       0.187196       0.137072      -0.153852       0.072588       0.081264              9.413615       7.636255      -0.839718       0.480346      13.447103      -2.471481       7.157488          -0.000019
          108              C       8.197877       6.516618       5.688827      -0.033708      38.423274 0.46263744E+03  0.10951306E+05                                 9.697366                            7.221519       0.703468       2.172042                    0.999927      29.419020      82.488177       0.612115       0.422715      -1.069477       0.031462      -0.031662       0.028737       0.053087       0.093681      -0.030075       0.083171       0.129268       0.143059      -0.172596       0.074510       0.098086             11.563956       7.735877      -4.514450       1.454841      19.633925      -4.038702       7.322066           0.000030
          109              C      12.807125       1.397002       9.350898       0.054964      26.287471 0.33755392E+03  0.74792842E+04                                 7.892851                            6.277377       0.120917       2.079335                    0.997602      25.680429      72.615610       0.631458       0.437769      -1.046782       0.005915      -0.009137      -0.013781       0.017561       0.003187       0.008568       0.002206       0.058270      -0.052253      -0.021624      -0.017721       0.039345              8.893793       5.064988      -1.393624      -0.713206       8.101886      -0.505039      13.514504          -0.000007
          110              C      13.027985       1.249949       7.997910      -0.134673      33.522082 0.45892271E+03  0.11039342E+05                                 9.410101                            7.427680      -0.393731       1.865688                    0.997296      29.885042      89.610894       0.564813       0.450815      -1.033547      -0.011230       0.014147       0.008014       0.019761       0.021956       0.012874       0.006269       0.067876      -0.029138      -0.035802      -0.012894       0.048696             10.729046       6.731752      -2.229375      -2.002343       9.693368       1.522331      15.762018          -0.000006
          111              C      13.605512       0.111651       7.541003       0.122994      33.408970 0.38987235E+03  0.89349007E+04                                 9.330763                            6.771898      -0.127211       1.992340                    0.999155      25.861303      73.816785       0.605911       0.441092      -1.047199       0.011566      -0.003577      -0.003256       0.012537       0.006169       0.010723      -0.004698       0.021999      -0.063340      -0.025141       0.000065       0.025075             11.564351       6.290563      -1.969875      -2.621789       9.024448       1.143732      19.378040          -0.000009
          112              C       0.164616      26.322451       8.450724      -0.139574      32.327069 0.42957365E+03  0.10107635E+05                                 9.011798                            7.046432       0.025104       2.002749                    0.998711      28.897110      84.153653       0.600568       0.433443      -1.049573       0.006088      -0.010175       0.000853       0.011888       0.016493      -0.000206      -0.006210       0.007983      -0.080046      -0.027888      -0.002705       0.030593             10.395569       5.984236      -1.438594      -1.419946       8.134739      -0.651361      17.067731          -0.000009
          113              C      13.608256      26.480397       9.765524       0.030844      27.479422 0.35694623E+03  0.80120172E+04                                 8.114934                            6.440167       0.189844       2.090877                    0.998089      26.218617      74.370808       0.626245       0.435735      -1.049069      -0.006995       0.009690      -0.008368       0.014589       0.003891      -0.002553       0.013582      -0.026494      -0.075746      -0.029047      -0.000542       0.029588              9.179513       5.372346      -1.459064      -1.338951       7.963763      -0.076373      14.202430          -0.000009
          114              C      12.831817       0.626336      11.691351      -0.378495      26.601134 0.41483332E+03  0.96425100E+04                                 7.659278                            6.642146       0.083953       2.029796                    0.994962      29.775051      85.213638       0.660717       0.398818      -1.075367       0.009925      -0.010582      -0.060407       0.062125      -0.012396      -0.027186       0.009901      -0.008141       0.309029      -0.066319      -0.042119       0.108438              8.524872       6.863460       0.206891      -0.654672       6.335260       0.435833      12.375896          -0.000010
          115              C       5.345905       9.119997       5.795211      -0.057698      38.498580 0.51725035E+03  0.12585004E+05                                 9.714431                            7.651685       0.726441       2.172673                    0.999957      30.293172      85.992236       0.593074       0.424468      -1.068833      -0.048565       0.001435       0.040587       0.063308       0.088955       0.093446      -0.034790      -0.138597       0.093135      -0.175939       0.075138       0.100801             10.874941      16.334622      -3.430515      -3.787616       8.934946       1.384257       7.355256           0.000017
          116              C       1.096068       9.305174       3.757545      -0.062655      38.215318 0.51757087E+03  0.12600722E+05                                 9.641628                            7.646307       0.681036       2.151421                    0.999883      30.524111      86.809299       0.593903       0.423609      -1.068868       0.043517       0.005000       0.041255       0.060172      -0.025515      -0.085947      -0.094938       0.011749      -0.263516      -0.173516       0.069681       0.103835             10.645956       7.288371       1.168242       3.431790       8.432140       3.895563      16.217358           0.000012
          117              C      12.760484      11.015344       7.808328      -0.053442      37.759037 0.52234981E+03  0.12755576E+05                                 9.616377                            7.715073       0.769088       2.186889                    0.999944      30.362042      86.684208       0.586972       0.427317      -1.065768       0.033590      -0.033473      -0.021378       0.052017       0.023092       0.060626      -0.012209      -0.215651       0.165550      -0.155841       0.070620       0.085221             10.715997      17.339340      -2.248703      -2.604727       7.003284       0.759703       7.805367           0.000001
          118              C       3.332102      11.184182      10.019209      -0.061592      36.970486 0.51046616E+03  0.12398863E+05                                 9.449833                            7.621740       0.731659       2.168597                    0.999834      30.484728      86.916208       0.590906       0.426749      -1.065693      -0.010626      -0.043433      -0.032950       0.055542      -0.017633      -0.060536      -0.062514      -0.011290      -0.350366      -0.155390       0.071731       0.083659             10.414686       7.719100       0.601235       2.891793       6.593756       2.530347      16.931202          -0.000005
          119              C       9.222611      10.555123       6.955890      -0.053026      34.696523 0.49171192E+03  0.11836539E+05                                 9.049042                            7.475805       0.657543       2.149816                    0.999948      30.146476      85.671731       0.596974       0.426223      -1.065621      -0.003815      -0.045472      -0.014687       0.047937      -0.078827      -0.076950      -0.076917      -0.017453      -0.009788      -0.155352       0.071795       0.083557              9.716417      10.823068       3.137867       4.048408       8.796456       3.192174       9.529727           0.000002
          120              C       2.906844      13.452608       5.815670      -0.084900      34.905530 0.55166398E+03  0.13668417E+05                                 9.116666                            7.951087       0.749012       2.168565                    0.999899      31.183491      89.932485       0.575245       0.429744      -1.063337      -0.020243      -0.041256       0.023506       0.051617      -0.045321       0.015378       0.071797       0.187196       0.137072      -0.153852       0.072588       0.081264              9.413616       7.636255       0.839718      -0.480346      13.447104      -2.471481       7.157488          -0.000019
          121              C       1.338877       7.099382       7.950173      -0.033707      38.423269 0.46263738E+03  0.10951304E+05                                 9.697365                            7.221519       0.703468       2.172042                    0.999927      29.419018      82.488170       0.612115       0.422715      -1.069477       0.031462       0.031662      -0.028737       0.053087      -0.093681       0.030075       0.083171       0.129268       0.143059      -0.172596       0.074510       0.098086             11.563955       7.735877       4.514449      -1.454841      19.633923      -4.038701       7.322065           0.000030
          122              C       5.948125      12.218998       4.288102       0.054964      26.287470 0.33755393E+03  0.74792845E+04                                 7.892852                            6.277377       0.120917       2.079335                    0.997602      25.680429      72.615610       0.631458       0.437768      -1.046782       0.005915       0.009137       0.013781       0.017561      -0.003187      -0.008568       0.002206       0.058270      -0.052253      -0.021624      -0.017721       0.039345              8.893794       5.064988       1.393624       0.713207       8.101886      -0.505039      13.514507          -0.000007
          123              C       6.168985      12.366051       5.641090      -0.134673      33.522075 0.45892260E+03  0.11039338E+05                                 9.410101                            7.427679      -0.393731       1.865688                    0.997296      29.885039      89.610884       0.564813       0.450815      -1.033546      -0.011230      -0.014147      -0.008014       0.019761      -0.021956      -0.012874       0.006269       0.067876      -0.029139      -0.035802      -0.012894       0.048696             10.729047       6.731752       2.229374       2.002344       9.693365       1.522331      15.762023          -0.000006
          124              C       6.746512      13.504349       6.097997       0.122994      33.409013 0.38987291E+03  0.89349164E+04                                 9.330770                            6.771903      -0.127211       1.992340                    0.999155      25.861326      73.816850       0.605911       0.441092      -1.047199       0.011566       0.003577       0.003256       0.012537      -0.006169      -0.010723      -0.004698       0.021999      -0.063340      -0.025141       0.000065       0.025075             11.564361       6.290568       1.969876       2.621792       9.024453       1.143732      19.378061          -0.000009
          125              C       7.023616      14.525549       5.188276      -0.139574      32.327275 0.42957717E+03  0.10107724E+05                                 9.011768                            7.046410       0.025104       2.002750                    0.998711      28.897275      84.153771       0.600576       0.433437      -1.049578       0.006088       0.010175      -0.000853       0.011888      -0.016493       0.000206      -0.006210       0.007983      -0.080046      -0.027888      -0.002705       0.030593             10.395532       5.984216       1.438590       1.419941       8.134715      -0.651358      17.067666          -0.000009
          126              C       6.749256      14.367603       3.873476       0.030844      27.479457 0.35694668E+03  0.80120298E+04                                 8.114940                            6.440172       0.189844       2.090877                    0.998089      26.218640      74.370880       0.626245       0.435735      -1.049069      -0.006995      -0.009690       0.008368       0.014589      -0.003891       0.002553       0.013582      -0.026494      -0.075746      -0.029047      -0.000542       0.029588              9.179520       5.372350       1.459065       1.338951       7.963768      -0.076374      14.202441          -0.000009
          127              C       5.972817      12.989664       1.947649      -0.378495      26.601133 0.41483326E+03  0.96425085E+04                                 7.659277                            6.642145       0.083953       2.029796                    0.994962      29.775050      85.213633       0.660717       0.398818      -1.075367       0.009925       0.010582       0.060407       0.062125       0.012396       0.027186       0.009902      -0.008141       0.309029      -0.066319      -0.042119       0.108438              8.524871       6.863459      -0.206891       0.654672       6.335260       0.435833      12.375895          -0.000010
          128              C       1.513095      18.112003      12.614711      -0.057698      38.498574 0.51725027E+03  0.12585001E+05                                 9.714430                            7.651684       0.726442       2.172673                    0.999957      30.293171      85.992227       0.593074       0.424468      -1.068833       0.048565      -0.001435       0.040587       0.063308       0.088955      -0.093446       0.034790      -0.138597       0.093136      -0.175939       0.075138       0.100801             10.874940      16.334619      -3.430514       3.787615       8.934945      -1.384257       7.355255           0.000017
          129              C       5.762932      17.926826      10.577044      -0.062655      38.215343 0.51757119E+03  0.12600731E+05                                 9.641631                            7.646308       0.681036       2.151421                    0.999883      30.524106      86.809278       0.593903       0.423609      -1.068868      -0.043516      -0.005001       0.041255       0.060172      -0.025515       0.085947       0.094938       0.011749      -0.263517      -0.173516       0.069681       0.103835             10.645961       7.288373       1.168242      -3.431791       8.432142      -3.895565      16.217369           0.000012
          130              C       7.816516      16.216656       0.988827      -0.053442      37.759029 0.52234968E+03  0.12755572E+05                                 9.616376                            7.715072       0.769088       2.186889                    0.999944      30.362042      86.684210       0.586972       0.427317      -1.065768      -0.033590       0.033473      -0.021378       0.052017       0.023092      -0.060626       0.012209      -0.215651       0.165550      -0.155841       0.070620       0.085221             10.715995      17.339339      -2.248703       2.604723       7.003283      -0.759702       7.805364           0.000001
          131              C       3.526898      16.047818       3.199709      -0.061592      36.970484 0.51046614E+03  0.12398862E+05                                 9.449834                            7.621740       0.731659       2.168597                    0.999834      30.484727      86.916207       0.590906       0.426749      -1.065693       0.010626       0.043433      -0.032950       0.055542      -0.017633       0.060536       0.062514      -0.011290      -0.350366      -0.155390       0.071731       0.083659             10.414687       7.719100       0.601235      -2.891794       6.593756      -2.530347      16.931204          -0.000005
          132              C      11.354389      16.676877       0.136390      -0.053026      34.696527 0.49171199E+03  0.11836542E+05                                 9.049043                            7.475805       0.657543       2.149816                    0.999948      30.146478      85.671740       0.596974       0.426223      -1.065621       0.003815       0.045472      -0.014687       0.047937      -0.078827       0.076950       0.076917      -0.017453      -0.009788      -0.155352       0.071795       0.083557              9.716418      10.823069       3.137867      -4.048409       8.796457      -3.192175       9.529728           0.000002
          133              C       3.952156      13.779392      12.635170      -0.084900      34.905526 0.55166391E+03  0.13668415E+05                                 9.116665                            7.951086       0.749013       2.168566                    0.999899      31.183489      89.932477       0.575245       0.429744      -1.063337       0.020243       0.041256       0.023506       0.051617      -0.045321      -0.015378      -0.071797       0.187196       0.137073      -0.153852       0.072588       0.081264              9.413615       7.636255       0.839718       0.480346      13.447103       2.471481       7.157488          -0.000019
          134              C       5.520123      20.132618       1.130673      -0.033707      38.423268 0.46263737E+03  0.10951304E+05                                 9.697364                            7.221518       0.703468       2.172042                    0.999927      29.419019      82.488170       0.612116       0.422715      -1.069477      -0.031462      -0.031662      -0.028737       0.053087      -0.093681      -0.030075      -0.083171       0.129268       0.143059      -0.172596       0.074510       0.098086             11.563954       7.735876       4.514449       1.454841      19.633921       4.038700       7.322064           0.000031
          135              C       0.910875      15.013002      11.107602       0.054964      26.287468 0.33755388E+03  0.74792831E+04                                 7.892850                            6.277376       0.120917       2.079335                    0.997602      25.680427      72.615602       0.631458       0.437768      -1.046782      -0.005915      -0.009137       0.013781       0.017561      -0.003187       0.008568      -0.002206       0.058270      -0.052253      -0.021624      -0.017721       0.039345              8.893792       5.064988       1.393624      -0.713206       8.101886       0.505039      13.514502          -0.000007
          136              C       0.690015      14.865949      12.460590      -0.134673      33.522082 0.45892272E+03  0.11039342E+05                                 9.410101                            7.427679      -0.393731       1.865688                    0.997296      29.885042      89.610893       0.564813       0.450815      -1.033547       0.011230       0.014147      -0.008014       0.019761      -0.021956       0.012874      -0.006269       0.067876      -0.029138      -0.035802      -0.012894       0.048696             10.729046       6.731752       2.229375      -2.002343       9.693368      -1.522331      15.762018          -0.000006
          137              C       0.112488      13.727651      12.917497       0.122994      33.408970 0.38987235E+03  0.89349006E+04                                 9.330763                            6.771898      -0.127211       1.992340                    0.999155      25.861303      73.816785       0.605911       0.441092      -1.047199      -0.011566      -0.003577       0.003256       0.012537      -0.006169       0.010723       0.004698       0.021999      -0.063340      -0.025141       0.000065       0.025075             11.564351       6.290563       1.969875      -2.621789       9.024448      -1.143731      19.378040          -0.000009
          138              C      13.553384      12.706451      12.007776      -0.139574      32.327070 0.42957368E+03  0.10107636E+05                                 9.011798                            7.046432       0.025104       2.002749                    0.998711      28.897111      84.153654       0.600568       0.433443      -1.049573      -0.006088      -0.010175      -0.000853       0.011888      -0.016493      -0.000206       0.006210       0.007983      -0.080046      -0.027888      -0.002705       0.030593             10.395569       5.984236       1.438594      -1.419946       8.134739       0.651361      17.067731          -0.000009
          139              C       0.109744      12.864397      10.692976       0.030844      27.479422 0.35694623E+03  0.80120173E+04                                 8.114934                            6.440167       0.189844       2.090877                    0.998089      26.218617      74.370808       0.626245       0.435735      -1.049069       0.006995       0.009690       0.008368       0.014589      -0.003891      -0.002553      -0.013582      -0.026494      -0.075746      -0.029047      -0.000542       0.029588              9.179513       5.372346       1.459064      -1.338950       7.963763       0.076373      14.202430          -0.000009
          140              C       0.886183      14.242336       8.767149      -0.378495      26.601125 0.41483316E+03  0.96425056E+04                                 7.659276                            6.642144       0.083953       2.029796                    0.994962      29.775047      85.213623       0.660717       0.398818      -1.075367      -0.009925      -0.010582       0.060407       0.062125       0.012396      -0.027186      -0.009902      -0.008141       0.309029      -0.066319      -0.042119       0.108438              8.524869       6.863459      -0.206891      -0.654668       6.335259      -0.435832      12.375890          -0.000010
          141              C       5.345905       4.496003      12.614711      -0.057698      38.498586 0.51725045E+03  0.12585007E+05                                 9.714433                            7.651686       0.726441       2.172672                    0.999957      30.293174      85.992247       0.593074       0.424468      -1.068833      -0.048565      -0.001435       0.040587       0.063308      -0.088955       0.093446       0.034790      -0.138597       0.093136      -0.175939       0.075138       0.100801             10.874943      16.334625       3.430516      -3.787616       8.934948      -1.384257       7.355257           0.000017
          142              C       1.096068       4.310826      10.577044      -0.062655      38.215344 0.51757122E+03  0.12600732E+05                                 9.641632                            7.646309       0.681036       2.151421                    0.999883      30.524106      86.809282       0.593903       0.423609      -1.068868       0.043517      -0.005000       0.041255       0.060172       0.025515      -0.085947       0.094938       0.011749      -0.263516      -0.173516       0.069681       0.103835             10.645962       7.288373      -1.168242       3.431792       8.432142      -3.895565      16.217370           0.000012
          143              C      12.760484       2.600656       0.988827      -0.053442      37.759025 0.52234962E+03  0.12755570E+05                                 9.616375                            7.715072       0.769088       2.186889                    0.999944      30.362040      86.684202       0.586972       0.427317      -1.065768       0.033590       0.033473      -0.021378       0.052017      -0.023092       0.060626       0.012209      -0.215651       0.165550      -0.155841       0.070620       0.085221             10.715994      17.339338       2.248703      -2.604723       7.003282      -0.759702       7.805363           0.000001
          144              C       3.332102       2.431818       3.199709      -0.061592      36.970478 0.51046604E+03  0.12398859E+05                                 9.449832                            7.621739       0.731660       2.168597                    0.999834      30.484725      86.916193       0.590906       0.426749      -1.065693      -0.010626       0.043433      -0.032950       0.055542       0.017633      -0.060536       0.062514      -0.011290      -0.350366      -0.155390       0.071731       0.083659             10.414685       7.719099      -0.601235       2.891793       6.593755      -2.530346      16.931200          -0.000005
          145              C       9.222611       3.060877       0.136390      -0.053026      34.696524 0.49171193E+03  0.11836540E+05                                 9.049042                            7.475805       0.657543       2.149816                    0.999948      30.146476      85.671733       0.596974       0.426223      -1.065621      -0.003815       0.045472      -0.014687       0.047937       0.078827      -0.076950       0.076917      -0.017453      -0.009788      -0.155352       0.071795       0.083557              9.716417      10.823068      -3.137867       4.048409       8.796457      -3.192174       9.529727           0.000002
          146              C       2.906844       0.163392      12.635170      -0.084900      34.905526 0.55166390E+03  0.13668414E+05                                 9.116665                            7.951086       0.749013       2.168566                    0.999899      31.183489      89.932476       0.575245       0.429744      -1.063337      -0.020243       0.041256       0.023506       0.051617       0.045321       0.015378      -0.071797       0.187196       0.137073      -0.153852       0.072588       0.081264              9.413615       7.636255      -0.839718      -0.480346      13.447103       2.471480       7.157488          -0.000019
          147              C       1.338877       6.516618       1.130673      -0.033708      38.423276 0.46263749E+03  0.10951307E+05                                 9.697366                            7.221519       0.703468       2.172042                    0.999927      29.419022      82.488182       0.612115       0.422715      -1.069477       0.031462      -0.031662      -0.028737       0.053087       0.093681       0.030075      -0.083171       0.129268       0.143059      -0.172596       0.074510       0.098086             11.563956       7.735878      -4.514450      -1.454841      19.633925       4.038701       7.322066           0.000030
          148              C       5.948125       1.397002      11.107602       0.054964      26.287468 0.33755388E+03  0.74792830E+04                                 7.892850                            6.277376       0.120917       2.079336                    0.997602      25.680427      72.615601       0.631458       0.437768      -1.046782       0.005915      -0.009137       0.013781       0.017561       0.003187      -0.008568      -0.002206       0.058270      -0.052253      -0.021624      -0.017721       0.039345              8.893792       5.064987      -1.393624       0.713206       8.101885       0.505039      13.514502          -0.000007
          149              C       6.168985       1.249949      12.460590      -0.134673      33.522085 0.45892278E+03  0.11039344E+05                                 9.410101                            7.427680      -0.393731       1.865688                    0.997296      29.885043      89.610895       0.564813       0.450815      -1.033547      -0.011230       0.014147      -0.008014       0.019761       0.021956      -0.012874      -0.006269       0.067876      -0.029138      -0.035802      -0.012894       0.048696             10.729046       6.731752      -2.229375       2.002343       9.693368      -1.522331      15.762018          -0.000006
          150              C       6.746512       0.111651      12.917497       0.122994      33.408967 0.38987229E+03  0.89348991E+04                                 9.330763                            6.771898      -0.127211       1.992341                    0.999155      25.861301      73.816778       0.605911       0.441092      -1.047199       0.011566      -0.003577       0.003256       0.012537       0.006169      -0.010723       0.004698       0.021999      -0.063340      -0.025141       0.000065       0.025075             11.564350       6.290563      -1.969875       2.621789       9.024448      -1.143731      19.378039          -0.000009
          151              C       7.023616      26.322451      12.007776      -0.139573      32.327067 0.42957363E+03  0.10107634E+05                                 9.011797                            7.046431       0.025104       2.002750                    0.998711      28.897109      84.153647       0.600568       0.433443      -1.049573       0.006088      -0.010175      -0.000853       0.011888       0.016493       0.000206       0.006210       0.007983      -0.080046      -0.027888      -0.002705       0.030593             10.395568       5.984235      -1.438594       1.419946       8.134739       0.651361      17.067729          -0.000009
          152              C       6.749256      26.480397      10.692976       0.030844      27.479423 0.35694625E+03  0.80120180E+04                                 8.114934                            6.440168       0.189844       2.090876                    0.998089      26.218618      74.370813       0.626245       0.435735      -1.049069      -0.006995       0.009690       0.008368       0.014589       0.003891       0.002553      -0.013582      -0.026494      -0.075746      -0.029047      -0.000542       0.029588              9.179514       5.372347      -1.459064       1.338951       7.963764       0.076373      14.202431          -0.000009
          153              C       5.972817       0.626336       8.767149      -0.378495      26.601126 0.41483318E+03  0.96425061E+04                                 7.659276                            6.642144       0.083954       2.029796                    0.994962      29.775048      85.213624       0.660717       0.398818      -1.075367       0.009925      -0.010582       0.060407       0.062125      -0.012396       0.027186      -0.009901      -0.008141       0.309029      -0.066319      -0.042119       0.108438              8.524869       6.863458       0.206891       0.654668       6.335259      -0.435832      12.375890          -0.000010
          154              C       1.513095      22.735997       5.795211      -0.057698      38.498581 0.51725037E+03  0.12585004E+05                                 9.714431                            7.651685       0.726441       2.172672                    0.999957      30.293173      85.992238       0.593074       0.424468      -1.068833       0.048565       0.001435       0.040587       0.063308      -0.088955      -0.093446      -0.034790      -0.138597       0.093136      -0.175939       0.075138       0.100801             10.874941      16.334622       3.430515       3.787616       8.934946       1.384257       7.355256           0.000017
          155              C       5.762932      22.921174       3.757545      -0.062655      38.215306 0.51757069E+03  0.12600716E+05                                 9.641626                            7.646305       0.681036       2.151421                    0.999883      30.524106      86.809278       0.593903       0.423609      -1.068868      -0.043517       0.005000       0.041255       0.060172       0.025515       0.085947      -0.094938       0.011749      -0.263517      -0.173516       0.069681       0.103835             10.645954       7.288370      -1.168241      -3.431789       8.432138       3.895562      16.217354           0.000013
          156              C       7.816516      24.631344       7.808328      -0.053442      37.759037 0.52234981E+03  0.12755576E+05                                 9.616378                            7.715073       0.769088       2.186889                    0.999944      30.362041      86.684208       0.586972       0.427317      -1.065768      -0.033590      -0.033473      -0.021378       0.052017      -0.023092      -0.060626      -0.012209      -0.215651       0.165550      -0.155841       0.070620       0.085221             10.715998      17.339341       2.248703       2.604727       7.003284       0.759704       7.805367           0.000001
          157              C       3.526898      24.800182      10.019209      -0.061592      36.970484 0.51046613E+03  0.12398862E+05                                 9.449832                            7.621740       0.731660       2.168597                    0.999834      30.484728      86.916205       0.590906       0.426749      -1.065693       0.010626      -0.043433      -0.032950       0.055542       0.017633       0.060536      -0.062514      -0.011290      -0.350366      -0.155390       0.071731       0.083659             10.414685       7.719099      -0.601235      -2.891792       6.593755       2.530347      16.931200          -0.000005
          158              C      11.354389      24.171123       6.955890      -0.053026      34.696520 0.49171186E+03  0.11836537E+05                                 9.049041                            7.475804       0.657543       2.149816                    0.999948      30.146474      85.671724       0.596974       0.426223      -1.065621       0.003815      -0.045472      -0.014687       0.047937       0.078827       0.076950      -0.076917      -0.017453      -0.009788      -0.155352       0.071795       0.083557              9.716416      10.823067      -3.137866      -4.048408       8.796456       3.192174       9.529726           0.000002
          159              C       3.952156      27.068608       5.815670      -0.084900      34.905527 0.55166393E+03  0.13668415E+05                                 9.116665                            7.951086       0.749013       2.168565                    0.999899      31.183490      89.932478       0.575245       0.429744      -1.063337       0.020243      -0.041256       0.023506       0.051617       0.045321      -0.015378       0.071797       0.187196       0.137072      -0.153852       0.072588       0.081264              9.413615       7.636255      -0.839718       0.480346      13.447103      -2.471481       7.157488          -0.000019
          160              C       5.520123      20.715382       7.950173      -0.033708      38.423280 0.46263753E+03  0.10951309E+05                                 9.697367                            7.221520       0.703468       2.172041                    0.999927      29.419023      82.488188       0.612115       0.422715      -1.069477      -0.031462       0.031662      -0.028737       0.053087       0.093681      -0.030075       0.083171       0.129268       0.143059      -0.172596       0.074510       0.098086             11.563958       7.735878      -4.514450       1.454841      19.633928      -4.038702       7.322066           0.000030
          161              C       0.910875      25.834998       4.288102       0.054964      26.287465 0.33755386E+03  0.74792824E+04                                 7.892851                            6.277376       0.120917       2.079336                    0.997602      25.680426      72.615599       0.631458       0.437768      -1.046782      -0.005915       0.009137       0.013781       0.017561       0.003187       0.008568       0.002206       0.058270      -0.052253      -0.021624      -0.017721       0.039345              8.893793       5.064988      -1.393624      -0.713206       8.101886      -0.505039      13.514506          -0.000007
          162              C       0.690015      25.982051       5.641090      -0.134673      33.522078 0.45892267E+03  0.11039340E+05                                 9.410101                            7.427679      -0.393731       1.865688                    0.997296      29.885041      89.610890       0.564813       0.450815      -1.033547       0.011230      -0.014147      -0.008014       0.019761       0.021956       0.012874       0.006269       0.067876      -0.029138      -0.035802      -0.012894       0.048696             10.729047       6.731752      -2.229374      -2.002344       9.693366       1.522332      15.762024          -0.000006
          163              C       0.112488      27.120349       6.097997       0.122994      33.409009 0.38987285E+03  0.89349147E+04                                 9.330770                            6.771903      -0.127211       1.992341                    0.999155      25.861324      73.816846       0.605911       0.441093      -1.047199      -0.011566       0.003577       0.003256       0.012537       0.006169       0.010723      -0.004698       0.021999      -0.063340      -0.025141       0.000065       0.025075             11.564360       6.290568      -1.969876      -2.621792       9.024453       1.143732      19.378060          -0.000009
          164              C      13.553384       0.909549       5.188276      -0.139574      32.327276 0.42957717E+03  0.10107724E+05                                 9.011768                            7.046409       0.025104       2.002750                    0.998711      28.897275      84.153770       0.600576       0.433437      -1.049578      -0.006088       0.010175      -0.000853       0.011888       0.016493      -0.000206      -0.006210       0.007983      -0.080046      -0.027888      -0.002705       0.030593             10.395532       5.984216      -1.438590      -1.419941       8.134714      -0.651358      17.067666          -0.000009
          165              C       0.109744       0.751603       3.873476       0.030844      27.479455 0.35694665E+03  0.80120289E+04                                 8.114939                            6.440172       0.189844       2.090877                    0.998089      26.218639      74.370875       0.626245       0.435735      -1.049069       0.006995      -0.009690       0.008368       0.014589       0.003891      -0.002553       0.013582      -0.026494      -0.075746      -0.029047      -0.000542       0.029588              9.179519       5.372350      -1.459065      -1.338951       7.963768      -0.076374      14.202440          -0.000009
          166              C       0.886183      26.605664       1.947649      -0.378495      26.601128 0.41483316E+03  0.96425053E+04                                 7.659276                            6.642144       0.083954       2.029796                    0.994962      29.775046      85.213617       0.660717       0.398818      -1.075367      -0.009925       0.010582       0.060407       0.062125      -0.012396      -0.027186       0.009901      -0.008141       0.309029      -0.066319      -0.042120       0.108438              8.524870       6.863458       0.206891      -0.654671       6.335259       0.435833      12.375893          -0.000010
          167              C       8.372095      18.112003       7.843789      -0.057698      38.498580 0.51725036E+03  0.12585004E+05                                 9.714431                            7.651685       0.726441       2.172673                    0.999957      30.293173      85.992237       0.593074       0.424468      -1.068833       0.048565      -0.001435      -0.040587       0.063308       0.088955       0.093446      -0.034790      -0.138597       0.093135      -0.175939       0.075138       0.100801             10.874941      16.334621      -3.430515      -3.787615       8.934946       1.384257       7.355256           0.000017
          168              C      12.621932      17.926826       9.881456      -0.062655      38.215340 0.51757115E+03  0.12600730E+05                                 9.641631                            7.646308       0.681036       2.151421                    0.999883      30.524105      86.809274       0.593903       0.423609      -1.068868      -0.043516      -0.005001      -0.041255       0.060172      -0.025515      -0.085947      -0.094938       0.011749      -0.263517      -0.173516       0.069681       0.103835             10.645961       7.288372       1.168242       3.431791       8.432141       3.895565      16.217368           0.000013
          169              C       0.957516      16.216656       5.830672      -0.053442      37.759039 0.52234984E+03  0.12755577E+05                                 9.616378                            7.715074       0.769088       2.186889                    0.999944      30.362042      86.684212       0.586972       0.427317      -1.065768      -0.033590       0.033473       0.021378       0.052017       0.023092       0.060626      -0.012209      -0.215651       0.165550      -0.155841       0.070620       0.085221             10.715998      17.339342      -2.248703      -2.604727       7.003284       0.759704       7.805368           0.000001
          170              C      10.385898      16.047818       3.619791      -0.061592      36.970480 0.51046609E+03  0.12398860E+05                                 9.449833                            7.621740       0.731660       2.168597                    0.999834      30.484726      86.916199       0.590906       0.426749      -1.065693       0.010626       0.043433       0.032950       0.055542      -0.017633      -0.060536      -0.062514      -0.011290      -0.350366      -0.155390       0.071731       0.083659             10.414685       7.719099       0.601235       2.891793       6.593755       2.530347      16.931201          -0.000005
          171              C       4.495389      16.676877       6.683110      -0.053026      34.696520 0.49171187E+03  0.11836538E+05                                 9.049042                            7.475805       0.657543       2.149816                    0.999948      30.146474      85.671726       0.596974       0.426223      -1.065621       0.003815       0.045472       0.014687       0.047937      -0.078827      -0.076950      -0.076917      -0.017453      -0.009788      -0.155352       0.071795       0.083557              9.716417      10.823067       3.137867       4.048408       8.796456       3.192174       9.529727           0.000002
          172              C      10.811156      13.779392       7.823330      -0.084900      34.905526 0.55166390E+03  0.13668414E+05                                 9.116665                            7.951086       0.749013       2.168566                    0.999899      31.183489      89.932475       0.575245       0.429744      -1.063337       0.020243       0.041256      -0.023506       0.051617      -0.045321       0.015378       0.071797       0.187196       0.137073      -0.153852       0.072588       0.081264              9.413615       7.636255       0.839718      -0.480346      13.447102      -2.471480       7.157488          -0.000019
          173              C      12.379123      20.132618       5.688827      -0.033708      38.423270 0.46263740E+03  0.10951305E+05                                 9.697365                            7.221519       0.703468       2.172042                    0.999927      29.419019      82.488171       0.612115       0.422715      -1.069477      -0.031462      -0.031662       0.028737       0.053087      -0.093681       0.030075       0.083171       0.129268       0.143059      -0.172596       0.074510       0.098086             11.563955       7.735877       4.514449      -1.454841      19.633923      -4.038701       7.322065           0.000030
          174              C       7.769875      15.013002       9.350898       0.054964      26.287468 0.33755388E+03  0.74792830E+04                                 7.892850                            6.277376       0.120917       2.079336                    0.997602      25.680427      72.615600       0.631458       0.437768      -1.046782      -0.005915      -0.009137      -0.013781       0.017561      -0.003187      -0.008568       0.002206       0.058270      -0.052253      -0.021624      -0.017721       0.039345              8.893791       5.064987       1.393624       0.713206       8.101885      -0.505039      13.514502          -0.000007
          175              C       7.549015      14.865949       7.997910      -0.134673      33.522084 0.45892275E+03  0.11039343E+05                                 9.410101                            7.427680      -0.393731       1.865688                    0.997296      29.885042      89.610894       0.564813       0.450815      -1.033547       0.011230       0.014147       0.008014       0.019761      -0.021956      -0.012874       0.006269       0.067876      -0.029138      -0.035802      -0.012894       0.048696             10.729046       6.731752       2.229375       2.002343       9.693368       1.522331      15.762018          -0.000006
          176              C       6.971488      13.727651       7.541003       0.122994      33.408965 0.38987227E+03  0.89348984E+04                                 9.330762                            6.771898      -0.127211       1.992341                    0.999155      25.861300      73.816775       0.605911       0.441093      -1.047199      -0.011566      -0.003577      -0.003256       0.012537      -0.006169      -0.010723      -0.004698       0.021999      -0.063340      -0.025141       0.000065       0.025075             11.564350       6.290563       1.969875       2.621789       9.024448       1.143731      19.378038          -0.000009
          177              C       6.694384      12.706451       8.450724      -0.139574      32.327067 0.42957363E+03  0.10107634E+05                                 9.011797                            7.046432       0.025104       2.002750                    0.998711      28.897109      84.153645       0.600568       0.433443      -1.049573      -0.006088      -0.010175       0.000853       0.011888      -0.016493       0.000206      -0.006210       0.007983      -0.080046      -0.027888      -0.002705       0.030593             10.395568       5.984235       1.438594       1.419946       8.134739      -0.651361      17.067729          -0.000009
          178              C       6.968744      12.864397       9.765524       0.030844      27.479423 0.35694625E+03  0.80120179E+04                                 8.114934                            6.440167       0.189844       2.090877                    0.998089      26.218618      74.370811       0.626245       0.435735      -1.049069       0.006995       0.009690      -0.008368       0.014589      -0.003891       0.002553       0.013582      -0.026494      -0.075746      -0.029047      -0.000542       0.029588              9.179514       5.372347       1.459064       1.338951       7.963763      -0.076373      14.202431          -0.000009
          179              C       7.745183      14.242336      11.691351      -0.378495      26.601131 0.41483326E+03  0.96425083E+04                                 7.659277                            6.642145       0.083954       2.029796                    0.994962      29.775049      85.213629       0.660717       0.398818      -1.075367      -0.009925      -0.010582      -0.060407       0.062125       0.012396       0.027186       0.009901      -0.008141       0.309029      -0.066319      -0.042119       0.108438              8.524871       6.863459      -0.206891       0.654672       6.335260       0.435833      12.375894          -0.000010
          180              C      12.204905       9.119997       1.024289      -0.057698      38.498582 0.51725039E+03  0.12585005E+05                                 9.714431                            7.651685       0.726441       2.172673                    0.999957      30.293174      85.992241       0.593074       0.424468      -1.068833      -0.048565       0.001435      -0.040587       0.063308       0.088955      -0.093446       0.034790      -0.138597       0.093135      -0.175939       0.075138       0.100801             10.874941      16.334621      -3.430515       3.787615       8.934946      -1.384257       7.355256           0.000017
          181              C       7.955068       9.305174       3.061956      -0.062655      38.215339 0.51757114E+03  0.12600730E+05                                 9.641630                            7.646308       0.681037       2.151421                    0.999883      30.524105      86.809273       0.593903       0.423609      -1.068868       0.043516       0.005000      -0.041255       0.060172      -0.025515       0.085947       0.094938       0.011749      -0.263516      -0.173516       0.069681       0.103835             10.645960       7.288372       1.168242      -3.431791       8.432141      -3.895565      16.217368           0.000012
          182              C       5.901484      11.015344      12.650173      -0.053442      37.759029 0.52234969E+03  0.12755572E+05                                 9.616376                            7.715073       0.769088       2.186889                    0.999944      30.362042      86.684211       0.586972       0.427317      -1.065768       0.033590      -0.033473       0.021378       0.052017       0.023092      -0.060626       0.012209      -0.215651       0.165550      -0.155841       0.070620       0.085221             10.715996      17.339340      -2.248703       2.604723       7.003283      -0.759702       7.805364           0.000001
          183              C      10.191102      11.184182      10.439291      -0.061592      36.970472 0.51046592E+03  0.12398855E+05                                 9.449830                            7.621738       0.731660       2.168597                    0.999834      30.484722      86.916180       0.590906       0.426749      -1.065693      -0.010626      -0.043433       0.032950       0.055542      -0.017633       0.060536       0.062514      -0.011290      -0.350366      -0.155390       0.071731       0.083659             10.414682       7.719098       0.601235      -2.891792       6.593754      -2.530346      16.931196          -0.000005
          184              C       2.363611      10.555123      13.502610      -0.053026      34.696518 0.49171184E+03  0.11836537E+05                                 9.049041                            7.475804       0.657543       2.149816                    0.999948      30.146474      85.671722       0.596974       0.426223      -1.065621      -0.003815      -0.045472       0.014687       0.047937      -0.078827       0.076950       0.076917      -0.017453      -0.009788      -0.155352       0.071795       0.083557              9.716416      10.823066       3.137866      -4.048407       8.796455      -3.192174       9.529725           0.000002
          185              C       9.765844      13.452608       1.003830      -0.084900      34.905526 0.55166392E+03  0.13668415E+05                                 9.116665                            7.951086       0.749013       2.168566                    0.999899      31.183490      89.932477       0.575245       0.429744      -1.063337      -0.020243      -0.041256      -0.023506       0.051617      -0.045321      -0.015378      -0.071797       0.187196       0.137073      -0.153852       0.072588       0.081264              9.413615       7.636255       0.839718       0.480346      13.447102       2.471480       7.157487          -0.000019
          186              C       8.197877       7.099382      12.508327      -0.033708      38.423285 0.46263759E+03  0.10951310E+05                                 9.697368                            7.221521       0.703468       2.172041                    0.999927      29.419024      82.488194       0.612115       0.422715      -1.069477       0.031462       0.031662       0.028737       0.053087      -0.093681      -0.030075      -0.083171       0.129268       0.143059      -0.172596       0.074510       0.098086             11.563959       7.735879       4.514451       1.454842      19.633931       4.038703       7.322067           0.000030
          187              C      12.807125      12.218998       2.531398       0.054964      26.287469 0.33755391E+03  0.74792840E+04                                 7.892852                            6.277377       0.120917       2.079335                    0.997602      25.680429      72.615611       0.631458       0.437769      -1.046782       0.005915       0.009137      -0.013781       0.017561      -0.003187       0.008568      -0.002206       0.058270      -0.052253      -0.021624      -0.017721       0.039345              8.893794       5.064988       1.393624      -0.713207       8.101887       0.505039      13.514508          -0.000007
          188              C      13.027985      12.366051       1.178410      -0.134673      33.522080 0.45892269E+03  0.11039341E+05                                 9.410101                            7.427679      -0.393731       1.865688                    0.997296      29.885042      89.610893       0.564813       0.450815      -1.033547      -0.011230      -0.014147       0.008014       0.019761      -0.021956       0.012874      -0.006269       0.067876      -0.029138      -0.035802      -0.012894       0.048696             10.729047       6.731752       2.229374      -2.002344       9.693366      -1.522332      15.762024          -0.000006
          189              C      13.605512      13.504349       0.721503       0.122994      33.409011 0.38987288E+03  0.89349154E+04                                 9.330770                            6.771903      -0.127211       1.992341                    0.999155      25.861325      73.816849       0.605911       0.441093      -1.047199       0.011566       0.003577      -0.003256       0.012537      -0.006169       0.010723       0.004698       0.021999      -0.063339      -0.025141       0.000066       0.025075             11.564361       6.290568       1.969876      -2.621792       9.024453      -1.143732      19.378061          -0.000009
          190              C       0.164616      14.525549       1.631224      -0.139574      32.327277 0.42957720E+03  0.10107725E+05                                 9.011768                            7.046410       0.025104       2.002750                    0.998711      28.897276      84.153774       0.600576       0.433437      -1.049578       0.006088       0.010175       0.000853       0.011888      -0.016493      -0.000206       0.006210       0.007983      -0.080046      -0.027888      -0.002705       0.030593             10.395533       5.984216       1.438590      -1.419941       8.134715       0.651358      17.067667          -0.000009
          191              C      13.608256      14.367603       2.946024       0.030844      27.479455 0.35694665E+03  0.80120290E+04                                 8.114940                            6.440172       0.189844       2.090877                    0.998089      26.218639      74.370878       0.626245       0.435735      -1.049069      -0.006995      -0.009690      -0.008368       0.014589      -0.003891      -0.002553      -0.013582      -0.026494      -0.075746      -0.029046      -0.000542       0.029588              9.179520       5.372350       1.459065      -1.338951       7.963768       0.076374      14.202441          -0.000009
          192              C      12.831817      12.989664       4.871851      -0.378495      26.601131 0.41483324E+03  0.96425077E+04                                 7.659277                            6.642145       0.083953       2.029796                    0.994962      29.775049      85.213630       0.660717       0.398818      -1.075367       0.009925       0.010582      -0.060407       0.062125       0.012396      -0.027186      -0.009902      -0.008141       0.309029      -0.066319      -0.042119       0.108438              8.524871       6.863459      -0.206891      -0.654672       6.335260      -0.435833      12.375894          -0.000010
          193              H       8.127915      25.037101       2.846459       0.123188       1.111816 0.82688220E+01  0.82090909E+02                                 1.801476                            1.705247      -1.030711       2.405490                    0.997710       3.469744       9.862247       0.467835       1.318749      -0.701564       0.022411      -0.042897       0.011716       0.049796      -0.013864       0.005153      -0.006299      -0.007445       0.015540      -0.016949      -0.000300       0.017249              1.830075       1.572929      -0.324533       0.122520       2.177895      -0.252895       1.739401          -0.000002
          194              H       7.794568      25.309421       0.586477       0.140372       0.861626 0.60967206E+01  0.57203097E+02                                 1.623326                            1.542645      -1.322090       2.274036                    0.993829       3.657081      10.777191       0.445980       1.463751      -0.670166       0.011426      -0.025413      -0.026228       0.038266      -0.003171      -0.002398       0.007006      -0.005506       0.030155      -0.009266      -0.004524       0.013790              1.658029       1.400714      -0.183661      -0.063355       1.736913       0.279011       1.836459          -0.000002
          195              H       6.308908       1.702000       1.332530       0.151176       0.908423 0.64571115E+01  0.60455472E+02                                 1.597582                            1.525710      -0.868651       2.503178                    0.999331       3.213191       8.962972       0.483918       1.351877      -0.694986      -0.018023       0.037047      -0.010622       0.042546      -0.007997       0.005466       0.001770      -0.021603      -0.003685      -0.015189       0.001136       0.014054              1.619026       1.441396      -0.266256       0.149853       1.742096      -0.233383       1.673587          -0.000002
          196              H       6.812359       1.446019       3.543412       0.124147       1.080483 0.77925536E+01  0.76792728E+02                                 1.807245                            1.682392      -1.222432       2.311093                    0.995538       3.630965      10.535257       0.456310       1.362090      -0.690759      -0.006930       0.045016       0.019122       0.049397      -0.006207       0.005398      -0.002930      -0.032506      -0.001856      -0.018402      -0.000111       0.018513              1.867584       1.469694      -0.141871      -0.095664       1.922794       0.537161       2.210264          -0.000003
          197              H       7.104552      25.987498       5.231920       0.178579       0.839655 0.60397876E+01  0.56392592E+02                                 1.594245                            1.530760      -1.195025       2.347341                    0.996158       3.448779      10.054676       0.450902       1.454869      -0.672895      -0.014030      -0.013985       0.014368       0.024472       0.006835       0.000098       0.000721       0.002615       0.003263      -0.007531       0.001063       0.006468              1.626645       1.676093       0.365389      -0.269065       1.594152      -0.252412       1.609690          -0.000003
          198              H       7.665618       0.217856       5.323302       0.175557       0.811027 0.58264829E+01  0.54108689E+02                                 1.578057                            1.519525      -1.231181       2.331862                    0.995177       3.502753      10.305068       0.443818       1.486074      -0.666929       0.000968       0.016345       0.017749       0.024148       0.000010       0.000952      -0.000599      -0.010758       0.024017      -0.009434       0.001323       0.008111              1.605417       1.304854      -0.042441      -0.006406       1.825521       0.359439       1.685875          -0.000004
          199              H       8.631366      26.257094       4.998694       0.175264       0.927710 0.68478866E+01  0.64814861E+02                                 1.607729                            1.557962      -0.831806       2.519334                    0.999582       3.143920       8.708206       0.486855       1.329193      -0.700604       0.020238      -0.007832       0.009026       0.023503      -0.006294      -0.002259       0.001843       0.013629       0.002057      -0.009699      -0.000085       0.009784              1.628930       2.044368      -0.238369       0.179941       1.359213      -0.047322       1.483211          -0.000005
          200              H      12.449085       2.194899       9.665959       0.123188       1.111816 0.82688253E+01  0.82090944E+02                                 1.801476                            1.705247      -1.030711       2.405490                    0.997710       3.469745       9.862248       0.467835       1.318748      -0.701564      -0.022411       0.042897       0.011716       0.049796      -0.013864      -0.005153       0.006299      -0.007445       0.015540      -0.016949      -0.000300       0.017249              1.830075       1.572929      -0.324533      -0.122520       2.177894       0.252895       1.739401          -0.000002
          201              H      12.782432       1.922579       7.405977       0.140372       0.861626 0.60967236E+01  0.57203132E+02                                 1.623326                            1.542646      -1.322091       2.274036                    0.993829       3.657082      10.777194       0.445980       1.463750      -0.670166      -0.011426       0.025413      -0.026228       0.038266      -0.003171       0.002398      -0.007006      -0.005506       0.030155      -0.009266      -0.004524       0.013790              1.658029       1.400714      -0.183661       0.063356       1.736914      -0.279011       1.836460          -0.000002
          202              H       0.550092      25.530000       8.152030       0.151176       0.908415 0.64570491E+01  0.60454824E+02                                 1.597584                            1.525712      -0.868651       2.503178                    0.999331       3.213176       8.962965       0.483913       1.351893      -0.694983       0.018023      -0.037047      -0.010622       0.042546      -0.007997      -0.005466      -0.001770      -0.021603      -0.003685      -0.015189       0.001136       0.014054              1.619028       1.441398      -0.266256      -0.149853       1.742097       0.233383       1.673590          -0.000002
          203              H       0.046641      25.785981      10.362912       0.124147       1.080483 0.77925500E+01  0.76792683E+02                                 1.807245                            1.682392      -1.222432       2.311093                    0.995538       3.630964      10.535253       0.456310       1.362090      -0.690759       0.006930      -0.045016       0.019122       0.049397      -0.006207      -0.005398       0.002930      -0.032506      -0.001856      -0.018402      -0.000111       0.018513              1.867583       1.469694      -0.141870       0.095664       1.922793      -0.537161       2.210263          -0.000003
          204              H      13.472448       1.244502      12.051420       0.178579       0.839655 0.60397864E+01  0.56392578E+02                                 1.594245                            1.530760      -1.195026       2.347341                    0.996158       3.448779      10.054676       0.450902       1.454869      -0.672895       0.014030       0.013985       0.014368       0.024472       0.006835      -0.000098      -0.000721       0.002615       0.003263      -0.007531       0.001063       0.006468              1.626645       1.676093       0.365389       0.269065       1.594152       0.252411       1.609689          -0.000003
          205              H      12.911382      27.014144      12.142802       0.175557       0.811026 0.58264782E+01  0.54108638E+02                                 1.578057                            1.519525      -1.231181       2.331862                    0.995177       3.502752      10.305067       0.443818       1.486075      -0.666928      -0.000968      -0.016345       0.017749       0.024148       0.000010      -0.000952       0.000599      -0.010758       0.024017      -0.009434       0.001323       0.008111              1.605417       1.304854      -0.042441       0.006406       1.825521      -0.359439       1.685875          -0.000004
          206              H      11.945634       0.974906      11.818194       0.175264       0.927710 0.68478865E+01  0.64814860E+02                                 1.607729                            1.557962      -0.831806       2.519334                    0.999582       3.143920       8.708206       0.486855       1.329193      -0.700604      -0.020238       0.007832       0.009026       0.023503      -0.006294       0.002259      -0.001843       0.013629       0.002057      -0.009699      -0.000085       0.009784              1.628930       2.044368      -0.238369      -0.179941       1.359213       0.047322       1.483211          -0.000005
          207              H       5.590085      11.421101       3.973041       0.123188       1.111816 0.82688220E+01  0.82090909E+02                                 1.801476                            1.705247      -1.030711       2.405490                    0.997710       3.469744       9.862247       0.467835       1.318749      -0.701564      -0.022411      -0.042897      -0.011716       0.049796       0.013864       0.005153       0.006299      -0.007445       0.015540      -0.016949      -0.000300       0.017249              1.830075       1.572929       0.324533       0.122520       2.177895       0.252895       1.739401          -0.000002
          208              H       5.923432      11.693421       6.233023       0.140372       0.861626 0.60967214E+01  0.57203105E+02                                 1.623326                            1.542645      -1.322090       2.274036                    0.993829       3.657081      10.777190       0.445980       1.463750      -0.670166      -0.011426      -0.025413       0.026228       0.038266       0.003171      -0.002398      -0.007006      -0.005506       0.030155      -0.009266      -0.004524       0.013790              1.658029       1.400714       0.183661      -0.063356       1.736913      -0.279011       1.836459          -0.000002
          209              H       7.409092      15.318000       5.486970       0.151176       0.908423 0.64571115E+01  0.60455472E+02                                 1.597582                            1.525710      -0.868651       2.503178                    0.999331       3.213191       8.962972       0.483918       1.351877      -0.694986       0.018023       0.037047       0.010622       0.042546       0.007997       0.005466      -0.001770      -0.021603      -0.003685      -0.015189       0.001136       0.014054              1.619026       1.441396       0.266256       0.149853       1.742096       0.233383       1.673587          -0.000002
          210              H       6.905641      15.062019       3.276088       0.124147       1.080483 0.77925530E+01  0.76792723E+02                                 1.807245                            1.682392      -1.222432       2.311093                    0.995538       3.630965      10.535258       0.456310       1.362091      -0.690759       0.006930       0.045016      -0.019122       0.049397       0.006207       0.005398       0.002930      -0.032506      -0.001856      -0.018402      -0.000111       0.018513              1.867584       1.469694       0.141871      -0.095664       1.922794      -0.537161       2.210264          -0.000003
          211              H       6.613448      12.371498       1.587580       0.178579       0.839655 0.60397914E+01  0.56392633E+02                                 1.594246                            1.530760      -1.195026       2.347341                    0.996158       3.448780      10.054678       0.450902       1.454869      -0.672895       0.014030      -0.013985      -0.014368       0.024472      -0.006835       0.000098      -0.000721       0.002615       0.003263      -0.007531       0.001063       0.006468              1.626645       1.676093      -0.365389      -0.269065       1.594152       0.252412       1.609690          -0.000003
          212              H       6.052382      13.833856       1.496198       0.175557       0.811026 0.58264782E+01  0.54108638E+02                                 1.578057                            1.519525      -1.231181       2.331862                    0.995177       3.502752      10.305067       0.443818       1.486075      -0.666928      -0.000968       0.016345      -0.017749       0.024148      -0.000010       0.000952       0.000599      -0.010758       0.024017      -0.009434       0.001323       0.008111              1.605417       1.304854       0.042441      -0.006406       1.825521      -0.359439       1.685875          -0.000004
          213              H       5.086634      12.641094       1.820806       0.175264       0.927710 0.68478863E+01  0.64814860E+02                                 1.607730                            1.557962      -0.831806       2.519334                    0.999582       3.143920       8.708207       0.486855       1.329194      -0.700603      -0.020238      -0.007832      -0.009026       0.023503       0.006294      -0.002259      -0.001843       0.013629       0.002057      -0.009699      -0.000085       0.009784              1.628930       2.044368       0.238369       0.179941       1.359213       0.047322       1.483211          -0.000005
          214              H       1.268915      15.810899      10.792541       0.123188       1.111816 0.82688220E+01  0.82090909E+02                                 1.801476                            1.705247      -1.030711       2.405490                    0.997710       3.469744       9.862247       0.467835       1.318749      -0.701564       0.022411       0.042897      -0.011716       0.049796       0.013864      -0.005153      -0.006299      -0.007445       0.015540      -0.016949      -0.000300       0.017249              1.830075       1.572929       0.324533      -0.122520       2.177895      -0.252895       1.739401          -0.000002
          215              H       0.935568      15.538579      13.052523       0.140372       0.861626 0.60967236E+01  0.57203131E+02                                 1.623326                            1.542646      -1.322090       2.274036                    0.993829       3.657082      10.777194       0.445980       1.463750      -0.670166       0.011426       0.025413       0.026228       0.038266       0.003171       0.002398       0.007006      -0.005506       0.030155      -0.009266      -0.004524       0.013790              1.658029       1.400714       0.183661       0.063356       1.736914       0.279011       1.836460          -0.000002
          216              H      13.167908      11.914000      12.306470       0.151176       0.908415 0.64570479E+01  0.60454810E+02                                 1.597584                            1.525712      -0.868651       2.503178                    0.999331       3.213176       8.962965       0.483913       1.351893      -0.694983      -0.018023      -0.037047       0.010622       0.042546       0.007997      -0.005466       0.001770      -0.021603      -0.003685      -0.015189       0.001136       0.014054              1.619028       1.441398       0.266256      -0.149853       1.742097      -0.233383       1.673590          -0.000002
          217              H      13.671359      12.169981      10.095588       0.124147       1.080483 0.77925493E+01  0.76792677E+02                                 1.807245                            1.682392      -1.222432       2.311093                    0.995538       3.630964      10.535254       0.456310       1.362091      -0.690759      -0.006930      -0.045016      -0.019122       0.049397       0.006207      -0.005398      -0.002930      -0.032506      -0.001856      -0.018402      -0.000111       0.018513              1.867584       1.469694       0.141870       0.095664       1.922793       0.537161       2.210264          -0.000003
          218              H       0.245552      14.860502       8.407080       0.178579       0.839655 0.60397876E+01  0.56392592E+02                                 1.594245                            1.530760      -1.195025       2.347341                    0.996158       3.448779      10.054676       0.450902       1.454869      -0.672895      -0.014030       0.013985      -0.014368       0.024472      -0.006835      -0.000098       0.000721       0.002615       0.003263      -0.007531       0.001063       0.006468              1.626645       1.676093      -0.365389       0.269065       1.594152      -0.252412       1.609690          -0.000003
          219              H       0.806618      13.398144       8.315698       0.175557       0.811026 0.58264782E+01  0.54108638E+02                                 1.578057                            1.519525      -1.231181       2.331862                    0.995177       3.502752      10.305067       0.443818       1.486075      -0.666928       0.000968      -0.016345      -0.017749       0.024148      -0.000010      -0.000952      -0.000599      -0.010758       0.024017      -0.009434       0.001323       0.008111              1.605417       1.304854       0.042441       0.006406       1.825521       0.359439       1.685875          -0.000004
          220              H       1.772366      14.590906       8.640307       0.175264       0.927710 0.68478856E+01  0.64814852E+02                                 1.607729                            1.557962      -0.831806       2.519334                    0.999582       3.143920       8.708207       0.486855       1.329194      -0.700603       0.020238       0.007832      -0.009026       0.023503       0.006294       0.002259       0.001843       0.013629       0.002057      -0.009699      -0.000085       0.009784              1.628930       2.044368       0.238369      -0.179940       1.359213      -0.047321       1.483211          -0.000005
          221              H       5.590085       2.194899      10.792541       0.123188       1.111816 0.82688220E+01  0.82090909E+02                                 1.801476                            1.705247      -1.030711       2.405490                    0.997710       3.469744       9.862247       0.467835       1.318749      -0.701564      -0.022411       0.042897      -0.011716       0.049796      -0.013864       0.005153      -0.006299      -0.007445       0.015540      -0.016949      -0.000300       0.017249              1.830075       1.572929      -0.324533       0.122520       2.177895      -0.252895       1.739401          -0.000002
          222              H       5.923432       1.922579      13.052523       0.140372       0.861625 0.60967188E+01  0.57203079E+02                                 1.623326                            1.542645      -1.322090       2.274036                    0.993829       3.657081      10.777193       0.445980       1.463751      -0.670166      -0.011426       0.025413       0.026228       0.038266      -0.003171      -0.002398       0.007006      -0.005506       0.030155      -0.009266      -0.004524       0.013790              1.658029       1.400714      -0.183661      -0.063356       1.736914       0.279011       1.836459          -0.000002
          223              H       7.409092      25.530000      12.306470       0.151176       0.908415 0.64570487E+01  0.60454821E+02                                 1.597585                            1.525712      -0.868651       2.503178                    0.999331       3.213176       8.962966       0.483912       1.351893      -0.694983       0.018023      -0.037047       0.010622       0.042546      -0.007997       0.005466       0.001770      -0.021603      -0.003685      -0.015189       0.001136       0.014054              1.619028       1.441398      -0.266256       0.149853       1.742098      -0.233383       1.673590          -0.000002
          224              H       6.905641      25.785981      10.095588       0.124147       1.080483 0.77925493E+01  0.76792677E+02                                 1.807245                            1.682392      -1.222432       2.311093                    0.995538       3.630964      10.535254       0.456310       1.362091      -0.690759       0.006930      -0.045016      -0.019122       0.049397      -0.006207       0.005398      -0.002930      -0.032506      -0.001856      -0.018402      -0.000111       0.018513              1.867584       1.469694      -0.141870      -0.095664       1.922793       0.537161       2.210264          -0.000003
          225              H       6.613448       1.244502       8.407080       0.178579       0.839655 0.60397876E+01  0.56392592E+02                                 1.594245                            1.530760      -1.195025       2.347341                    0.996158       3.448779      10.054676       0.450902       1.454869      -0.672895       0.014030       0.013985      -0.014368       0.024472       0.006835       0.000098       0.000721       0.002615       0.003263      -0.007531       0.001063       0.006468              1.626645       1.676093       0.365389      -0.269065       1.594152      -0.252412       1.609690          -0.000003
          226              H       6.052382      27.014144       8.315698       0.175557       0.811026 0.58264782E+01  0.54108638E+02                                 1.578057                            1.519525      -1.231181       2.331862                    0.995177       3.502752      10.305067       0.443818       1.486075      -0.666928      -0.000968      -0.016345      -0.017749       0.024148       0.000010       0.000952      -0.000599      -0.010758       0.024017      -0.009434       0.001323       0.008111              1.605417       1.304854      -0.042441      -0.006406       1.825521       0.359439       1.685875          -0.000004
          227              H       5.086634       0.974906       8.640307       0.175264       0.927710 0.68478867E+01  0.64814866E+02                                 1.607730                            1.557962      -0.831806       2.519334                    0.999582       3.143920       8.708208       0.486855       1.329194      -0.700603      -0.020238       0.007832      -0.009026       0.023503      -0.006294      -0.002259       0.001843       0.013629       0.002057      -0.009699      -0.000085       0.009784              1.628931       2.044368      -0.238369       0.179940       1.359213      -0.047321       1.483211          -0.000005
          228              H       1.268915      25.037101       3.973041       0.123188       1.111816 0.82688223E+01  0.82090910E+02                                 1.801476                            1.705247      -1.030711       2.405490                    0.997710       3.469744       9.862246       0.467835       1.318749      -0.701564       0.022411      -0.042897      -0.011716       0.049796      -0.013864      -0.005153       0.006299      -0.007445       0.015540      -0.016949      -0.000300       0.017249              1.830075       1.572929      -0.324533      -0.122520       2.177895       0.252895       1.739401          -0.000002
          229              H       0.935568      25.309421       6.233023       0.140372       0.861626 0.60967214E+01  0.57203105E+02                                 1.623326                            1.542645      -1.322090       2.274036                    0.993829       3.657081      10.777190       0.445980       1.463750      -0.670166       0.011426      -0.025413       0.026228       0.038266      -0.003171       0.002398      -0.007006      -0.005506       0.030155      -0.009266      -0.004524       0.013790              1.658029       1.400714      -0.183661       0.063355       1.736913      -0.279011       1.836459          -0.000002
          230              H      13.167908       1.702000       5.486970       0.151176       0.908423 0.64571110E+01  0.60455469E+02                                 1.597583                            1.525710      -0.868651       2.503178                    0.999331       3.213191       8.962973       0.483918       1.351877      -0.694986      -0.018023       0.037047       0.010622       0.042546      -0.007997      -0.005466      -0.001770      -0.021603      -0.003685      -0.015189       0.001136       0.014054              1.619027       1.441396      -0.266256      -0.149853       1.742096       0.233383       1.673587          -0.000002
          231              H      13.671359       1.446019       3.276088       0.124147       1.080483 0.77925543E+01  0.76792739E+02                                 1.807245                            1.682392      -1.222432       2.311093                    0.995538       3.630965      10.535258       0.456310       1.362091      -0.690759      -0.006930       0.045016      -0.019122       0.049397      -0.006207      -0.005398       0.002930      -0.032506      -0.001856      -0.018402      -0.000111       0.018513              1.867584       1.469694      -0.141871       0.095664       1.922794      -0.537161       2.210264          -0.000003
          232              H       0.245552      25.987498       1.587580       0.178579       0.839656 0.60397922E+01  0.56392641E+02                                 1.594246                            1.530760      -1.195025       2.347341                    0.996158       3.448780      10.054677       0.450902       1.454868      -0.672895      -0.014030      -0.013985      -0.014368       0.024472       0.006835      -0.000098      -0.000721       0.002615       0.003263      -0.007531       0.001063       0.006468              1.626645       1.676093       0.365389       0.269065       1.594152       0.252412       1.609690          -0.000003
          233              H       0.806618       0.217856       1.496198       0.175557       0.811026 0.58264782E+01  0.54108638E+02                                 1.578057                            1.519525      -1.231181       2.331862                    0.995177       3.502752      10.305067       0.443818       1.486075      -0.666928       0.000968       0.016345      -0.017749       0.024148       0.000010      -0.000952       0.000599      -0.010758       0.024017      -0.009434       0.001323       0.008111              1.605417       1.304854      -0.042441       0.006406       1.825521      -0.359439       1.685875          -0.000004
          234              H       1.772366      26.257094       1.820806       0.175264       0.927710 0.68478866E+01  0.64814861E+02                                 1.607729                            1.557962      -0.831806       2.519334                    0.999582       3.143920       8.708206       0.486855       1.329193      -0.700604       0.020238      -0.007832      -0.009026       0.023503      -0.006294       0.002259      -0.001843       0.013629       0.002057      -0.009699      -0.000085       0.009784              1.628930       2.044368      -0.238369      -0.179941       1.359213       0.047322       1.483211          -0.000005
          235              H       8.127915      15.810899       9.665959       0.123188       1.111816 0.82688220E+01  0.82090909E+02                                 1.801476                            1.705247      -1.030711       2.405490                    0.997710       3.469744       9.862247       0.467835       1.318749      -0.701564       0.022411       0.042897       0.011716       0.049796       0.013864       0.005153       0.006299      -0.007445       0.015540      -0.016949      -0.000300       0.017249              1.830075       1.572929       0.324533       0.122520       2.177895       0.252895       1.739401          -0.000002
          236              H       7.794568      15.538579       7.405977       0.140372       0.861625 0.60967188E+01  0.57203079E+02                                 1.623326                            1.542645      -1.322090       2.274036                    0.993829       3.657081      10.777193       0.445980       1.463751      -0.670166       0.011426       0.025413      -0.026228       0.038266       0.003171      -0.002398      -0.007006      -0.005506       0.030155      -0.009266      -0.004524       0.013790              1.658029       1.400714       0.183661      -0.063356       1.736913      -0.279011       1.836459          -0.000002
          237              H       6.308908      11.914000       8.152030       0.151176       0.908415 0.64570483E+01  0.60454813E+02                                 1.597584                            1.525712      -0.868651       2.503178                    0.999331       3.213176       8.962964       0.483913       1.351893      -0.694983      -0.018023      -0.037047      -0.010622       0.042546       0.007997       0.005466      -0.001770      -0.021603      -0.003685      -0.015189       0.001136       0.014054              1.619028       1.441398       0.266256       0.149853       1.742097       0.233383       1.673589          -0.000002
          238              H       6.812359      12.169981      10.362912       0.124147       1.080483 0.77925499E+01  0.76792683E+02                                 1.807245                            1.682392      -1.222431       2.311093                    0.995538       3.630964      10.535253       0.456310       1.362090      -0.690759      -0.006930      -0.045016       0.019122       0.049397       0.006207       0.005398       0.002930      -0.032506      -0.001856      -0.018402      -0.000111       0.018513              1.867583       1.469694       0.141870      -0.095664       1.922793      -0.537161       2.210263          -0.000003
          239              H       7.104552      14.860502      12.051420       0.178579       0.839655 0.60397876E+01  0.56392592E+02                                 1.594245                            1.530760      -1.195025       2.347341                    0.996158       3.448779      10.054676       0.450902       1.454869      -0.672895      -0.014030       0.013985       0.014368       0.024472      -0.006835       0.000098      -0.000721       0.002615       0.003263      -0.007531       0.001063       0.006468              1.626645       1.676093      -0.365389      -0.269065       1.594152       0.252412       1.609690          -0.000003
          240              H       7.665618      13.398144      12.142802       0.175557       0.811026 0.58264782E+01  0.54108638E+02                                 1.578057                            1.519525      -1.231181       2.331862                    0.995177       3.502752      10.305067       0.443818       1.486075      -0.666928       0.000968      -0.016345       0.017749       0.024148      -0.000010       0.000952       0.000599      -0.010758       0.024017      -0.009434       0.001323       0.008111              1.605417       1.304854       0.042441      -0.006406       1.825521      -0.359439       1.685875          -0.000004
          241              H       8.631366      14.590906      11.818194       0.175264       0.927710 0.68478865E+01  0.64814861E+02                                 1.607729                            1.557962      -0.831806       2.519334                    0.999582       3.143920       8.708206       0.486855       1.329193      -0.700604       0.020238       0.007832       0.009026       0.023503       0.006294      -0.002259      -0.001843       0.013629       0.002057      -0.009699      -0.000085       0.009784              1.628930       2.044368       0.238369       0.179941       1.359213       0.047322       1.483211          -0.000005
          242              H      12.449085      11.421101       2.846459       0.123188       1.111816 0.82688265E+01  0.82090960E+02                                 1.801476                            1.705247      -1.030711       2.405490                    0.997710       3.469745       9.862249       0.467835       1.318748      -0.701564      -0.022411      -0.042897       0.011716       0.049796       0.013864      -0.005153      -0.006299      -0.007445       0.015540      -0.016949      -0.000300       0.017249              1.830075       1.572929       0.324533      -0.122520       2.177895      -0.252895       1.739401          -0.000002
          243              H      12.782432      11.693421       0.586477       0.140372       0.861626 0.60967214E+01  0.57203105E+02                                 1.623326                            1.542645      -1.322090       2.274036                    0.993829       3.657081      10.777190       0.445980       1.463750      -0.670166      -0.011426      -0.025413      -0.026228       0.038266       0.003171       0.002398       0.007006      -0.005506       0.030155      -0.009266      -0.004524       0.013790              1.658029       1.400714       0.183661       0.063355       1.736913       0.279011       1.836459          -0.000002
          244              H       0.550092      15.318000       1.332530       0.151176       0.908423 0.64571115E+01  0.60455472E+02                                 1.597582                            1.525710      -0.868651       2.503178                    0.999331       3.213191       8.962972       0.483918       1.351877      -0.694986       0.018023       0.037047      -0.010622       0.042546       0.007997      -0.005466       0.001770      -0.021603      -0.003685      -0.015189       0.001136       0.014054              1.619026       1.441396       0.266256      -0.149853       1.742096      -0.233383       1.673587          -0.000002
          245              H       0.046641      15.062019       3.543412       0.124147       1.080483 0.77925543E+01  0.76792739E+02                                 1.807245                            1.682392      -1.222432       2.311093                    0.995538       3.630965      10.535258       0.456310       1.362091      -0.690759       0.006930       0.045016       0.019122       0.049397       0.006207      -0.005398      -0.002930      -0.032506      -0.001856      -0.018402      -0.000111       0.018513              1.867584       1.469694       0.141871       0.095664       1.922794       0.537161       2.210264          -0.000003
          246              H      13.472448      12.371498       5.231920       0.178579       0.839655 0.60397868E+01  0.56392584E+02                                 1.594246                            1.530760      -1.195025       2.347341                    0.996158       3.448779      10.054677       0.450901       1.454870      -0.672895       0.014030      -0.013985       0.014368       0.024472      -0.006835      -0.000098       0.000721       0.002615       0.003263      -0.007531       0.001063       0.006468              1.626645       1.676093      -0.365389       0.269065       1.594152      -0.252412       1.609690          -0.000003
          247              H      12.911382      13.833856       5.323302       0.175557       0.811027 0.58264829E+01  0.54108689E+02                                 1.578057                            1.519525      -1.231181       2.331862                    0.995177       3.502753      10.305068       0.443818       1.486074      -0.666929      -0.000968       0.016345       0.017749       0.024148      -0.000010      -0.000952      -0.000599      -0.010758       0.024017      -0.009434       0.001323       0.008111              1.605417       1.304854       0.042441       0.006406       1.825521       0.359439       1.685875          -0.000004
          248              H      11.945634      12.641094       4.998694       0.175264       0.927710 0.68478866E+01  0.64814861E+02                                 1.607729                            1.557962      -0.831806       2.519334                    0.999582       3.143920       8.708206       0.486855       1.329193      -0.700604      -0.020238      -0.007832       0.009026       0.023503       0.006294       0.002259       0.001843       0.013629       0.002057      -0.009699      -0.000085       0.009784              1.628930       2.044368       0.238369      -0.179941       1.359213      -0.047322       1.483211          -0.000005

******************************************************
Auxiliary information for the entire system
The total spin magnetic moment of the unit cell is   0.000168
The total net atomic charge of the unit cell is   -0.000008
Accuracy of reproducing the electrostatic potential in the unit cell:
  The inner radius (bohr) =    5.0000
  The outer radius (bohr) =   12.0000
  Valid grid points have density less than (e/(bohr^3)) =    0.0001
  The number of valid grid points were=       164816
  The rms potential error without charges in kcal/mol is=      4.32667
  The rms potential error with partial charges in kcal/mol is=      1.31747
  The RRMSE value at monopole order=      0.30450
  The rms potential error with partial charges and cloud penetration in kcal/mol is=      1.32321
  The RRMSE value at monopole order with cloud penetration is=      0.30583
  The rms potential error with partial charges and atomic dipoles in kcal/mol is=      0.30395
  The RRMSE value at dipole order=      0.07025
  The rms potential error with partial charges, atomic dipoles and cloud penetration in kcal/mol is=      0.29388
  The RRMSE value at dipole order with cloud penetration=      0.06792

******************************************************
The electron densities and ab initio electrostatic potential were computed in VASP using the PBE functional and
projector augmented wave method. See the main text of the journal article for a description of computational details.
The atomic charges, dipoles, and quadrupoles were computed with the DDEC6 method as described in
(a) T. A. Manz and N. Gabaldon Limas, RSC Adv. 6 (2016) 47771-47801 DOI: 10.1039/c6ra04656h
(b) N. Gabaldon Limas and T. A. Manz, RSC Adv. 8 (2018) 2678-2707 DOI: 10.1039/c7ra11829e.
For each atom in the material, the electron cloud parameters were fit to the spherically averaged atom-in-material
electron density using radial positions for which this density was between 10^-4 and 10^-2 electrons per cubic bohr.
The polarizabilities, dispersion coefficients, and quantum Drude oscillator (QDO) parameters were fit using the MCLF method.
The magnetic structure of the system was optimized in VASP from the default ferromagnetic initial guess using spin polarization.
The atomic spin moments (ASMs) were computed on this optimized magnetic structure using the DDEC6 partition as inputs
to the method of T. A. Manz and D. S. Sholl, J. Chem. Theory Comput. 7 (2011) 4146-4164 DOI: 10.1021/ct200539n.
The RMSE and RRMSE were computed using a uniform grid with Ewald summation.
