# Supplementary material for: A collection of forcefield precursors for metal–organic frameworks
Source: RSC Adv. 2019 Nov 13;9(63):36492–507. doi: 10.1039/c9ra07327b (PMC9075174; doi:10.1039/c9ra07327b)
Supplement: RA-009-C9RA07327B-s4902 [file RA-009-C9RA07327B-s4902.xyz]

  248
jmolscript: load "" {1 1 1} spacegroup "x,y,z" unitcell [{     13.740000     0.000000     0.000000 }, {      0.000000    27.030000     0.000000 }, {      0.000000     0.000000    13.647000 }]
Cd    11.432779    23.646114    -0.031798     0.913254
Cd     6.454640    21.826455     1.866910     0.536840
Cd     3.033517    24.955448    12.157976     0.377990
Cd     9.177221     3.383886     6.791702     0.913254
Cd     0.415360     5.203545     8.690410     0.536840
Cd     3.836483     2.074553     5.334476     0.377990
Cd     2.307221    10.131114     6.855298     0.913254
Cd     7.285360     8.311455     4.956590     0.536840
Cd    10.706483    11.440448     8.312524     0.377990
Cd     4.562779    16.898886     0.031798     0.913254
Cd    13.324640    18.718545    11.780090     0.536840
Cd     9.903517    15.589552     1.489024     0.377990
Cd     2.307221     3.383886     0.031798     0.913254
Cd     7.285360     5.203545    11.780090     0.536840
Cd    10.706483     2.074553     1.489024     0.377990
Cd     4.562779    23.646114     6.855298     0.913254
Cd    13.324640    21.826455     4.956590     0.536840
Cd     9.903517    24.955448     8.312524     0.377990
Cd    11.432779    16.898886     6.791702     0.913254
Cd     6.454640    18.718545     8.690410     0.536841
Cd     3.033517    15.589552     5.334476     0.377990
Cd     9.177221    10.131114    -0.031798     0.913254
Cd     0.415360     8.311455     1.866910     0.536841
Cd     3.836483    11.440448    12.157976     0.377990
N      9.352818    22.948470     0.590915    -0.313335
N     12.289056    23.153898     2.101638    -0.317795
N     13.583364    24.254019    12.937356    -0.325202
N     10.660866    24.381060    11.500327    -0.326102
N      5.179980    23.426901     0.511763    -0.316328
N     10.987878    25.819056     0.745126    -0.331088
N     11.937312    21.521286    12.869121    -0.306055
N      7.507536    26.597520     3.395374     0.234274
N     11.257182     4.081530     7.414415    -0.313335
N      8.320944     3.876102     8.925138    -0.317795
N      7.026636     2.775981     6.113856    -0.325202
N      9.949134     2.648940     4.676827    -0.326102
N      1.690020     3.603099     7.335262    -0.316328
N      9.622122     1.210944     7.568626    -0.331089
N      8.672688     5.508714     6.045621    -0.306055
N     13.102464     0.432480    10.218874     0.234274
N      4.387182     9.433470     6.232585    -0.313335
N      1.450944     9.638898     4.721862    -0.317795
N      0.156636    10.739019     7.533144    -0.325202
N      3.079134    10.866060     8.970173    -0.326102
N      8.560020     9.911901     6.311738    -0.316328
N      2.752122    12.304056     6.078374    -0.331088
N      1.802688     8.006286     7.601379    -0.306055
N      6.232464    13.082520     3.428126     0.234274
N      2.482818    17.596530    13.056085    -0.313335
N      5.419056    17.391102    11.545362    -0.317795
N      6.713364    16.290981     0.709644    -0.325202
N      3.790866    16.163940     2.146673    -0.326102
N     12.049980    17.118099    13.135237    -0.316328
N      4.117878    14.725944    12.901874    -0.331088
N      5.067312    19.023714     0.777879    -0.306055
N      0.637536    13.947480    10.251626     0.234274
N      4.387182     4.081530    13.056085    -0.313335
N      1.450944     3.876102    11.545362    -0.317795
N      0.156636     2.775981     0.709644    -0.325202
N      3.079134     2.648940     2.146673    -0.326102
N      8.560020     3.603099    13.135237    -0.316328
N      2.752122     1.210944    12.901874    -0.331088
N      1.802688     5.508714     0.777879    -0.306055
N      6.232464     0.432480    10.251626     0.234274
N      2.482818    22.948470     6.232585    -0.313335
N      5.419056    23.153898     4.721862    -0.317795
N      6.713364    24.254019     7.533144    -0.325202
N      3.790866    24.381060     8.970173    -0.326102
N     12.049980    23.426901     6.311738    -0.316328
N      4.117878    25.819056     6.078374    -0.331089
N      5.067312    21.521286     7.601379    -0.306055
N      0.637536    26.597520     3.428126     0.234274
N      9.352818    17.596530     7.414415    -0.313335
N     12.289056    17.391102     8.925138    -0.317795
N     13.583364    16.290981     6.113856    -0.325202
N     10.660866    16.163940     4.676827    -0.326102
N      5.179980    17.118099     7.335262    -0.316328
N     10.987878    14.725944     7.568626    -0.331089
N     11.937312    19.023714     6.045621    -0.306055
N      7.507536    13.947480    10.218874     0.234274
N     11.257182     9.433470     0.590915    -0.313335
N      8.320944     9.638898     2.101638    -0.317795
N      7.026636    10.739019    12.937356    -0.325202
N      9.949134    10.866060    11.500327    -0.326102
N      1.690020     9.911901     0.511763    -0.316328
N      9.622122    12.304056     0.745126    -0.331088
N      8.672688     8.006286    12.869121    -0.306055
N     13.102464    13.082520     3.395374     0.234274
C      8.378652    22.513287     1.018066    -0.060615
C     12.661410    22.740339     3.052834    -0.062819
C      0.934320    24.410793    12.648040    -0.064665
C     10.388814    24.618924    10.450873    -0.063070
C      4.481988    23.959392    13.495518    -0.051456
C     10.821624    26.908365     1.039901    -0.091464
C     12.379740    20.580642    12.514299    -0.040525
C      7.801572    25.648767     2.568365     0.049846
C      7.557000    25.800135     1.202301    -0.134136
C      6.995034    26.943504     0.686444     0.121808
C      6.721608     0.924426     1.637640    -0.135737
C      6.979920     0.708186     2.965493     0.024488
C      7.812564    26.429934     4.877438    -0.375917
C     12.231348     4.516713     7.841566    -0.060615
C      7.948590     4.289661     9.876334    -0.062819
C      5.935680     2.619207     5.824540    -0.064665
C     10.221186     2.411076     3.627373    -0.063070
C      2.388012     3.070608     6.672018    -0.051456
C      9.788376     0.121635     7.863401    -0.091464
C      8.230260     6.449358     5.690799    -0.040525
C     12.808428     1.381233     9.391865     0.049846
C     13.053000     1.229865     8.025801    -0.134136
C     13.614966     0.086496     7.509944     0.121808
C      0.148392    26.105574     8.461140    -0.135737
C     13.630080    26.321814     9.788993     0.024488
C     12.797436     0.600066    11.700938    -0.375917
C      5.361348     8.998287     5.805434    -0.060615
C      1.078590     9.225339     3.770666    -0.062819
C     12.805680    10.895793     7.822460    -0.064665
C      3.351186    11.103924    10.019627    -0.063071
C      9.258012    10.444392     6.974982    -0.051456
C      2.918376    13.393365     5.783599    -0.091464
C      1.360260     7.065642     7.956201    -0.040525
C      5.938428    12.133767     4.255135     0.049846
C      6.183000    12.285135     5.621199    -0.134136
C      6.744966    13.428504     6.137056     0.121808
C      7.018392    14.439426     5.185860    -0.135737
C      6.760080    14.223186     3.858007     0.024488
C      5.927436    12.914934     1.946062    -0.375917
C      1.508652    18.031713    12.628934    -0.060615
C      5.791410    17.804661    10.594166    -0.062819
C      7.804320    16.134207     0.998960    -0.064665
C      3.518814    15.926076     3.196127    -0.063070
C     11.351988    16.585608     0.151482    -0.051456
C      3.951624    13.636635    12.607099    -0.091464
C      5.509740    19.964358     1.132701    -0.040525
C      0.931572    14.896233    11.078635     0.049846
C      0.687000    14.744865    12.444699    -0.134136
C      0.125034    13.601496    12.960556     0.121808
C     13.591608    12.590574    12.009360    -0.135737
C      0.109920    12.806814    10.681507     0.024488
C      0.942564    14.115066     8.769562    -0.375916
C      5.361348     4.516713    12.628934    -0.060615
C      1.078590     4.289661    10.594166    -0.062819
C     12.805680     2.619207     0.998960    -0.064665
C      3.351186     2.411076     3.196127    -0.063070
C      9.258012     3.070608     0.151482    -0.051456
C      2.918376     0.121635    12.607099    -0.091464
C      1.360260     6.449358     1.132701    -0.040525
C      5.938428     1.381233    11.078635     0.049846
C      6.183000     1.229865    12.444699    -0.134136
C      6.744966     0.086496    12.960556     0.121808
C      7.018392    26.105574    12.009360    -0.135737
C      6.760080    26.321814    10.681507     0.024488
C      5.927436     0.600066     8.769562    -0.375916
C      1.508652    22.513287     5.805434    -0.060615
C      5.791410    22.740339     3.770666    -0.062819
C      7.804320    24.410793     7.822460    -0.064665
C      3.518814    24.618924    10.019627    -0.063070
C     11.351988    23.959392     6.974982    -0.051456
C      3.951624    26.908365     5.783599    -0.091464
C      5.509740    20.580642     7.956201    -0.040525
C      0.931572    25.648767     4.255135     0.049846
C      0.687000    25.800135     5.621199    -0.134136
C      0.125034    26.943504     6.137056     0.121808
C     13.591608     0.924426     5.185860    -0.135736
C      0.109920     0.708186     3.858007     0.024488
C      0.942564    26.429934     1.946062    -0.375917
C      8.378652    18.031713     7.841566    -0.060615
C     12.661410    17.804661     9.876334    -0.062819
C      0.934320    16.134207     5.824540    -0.064665
C     10.388814    15.926076     3.627373    -0.063070
C      4.481988    16.585608     6.672018    -0.051456
C     10.821624    13.636635     7.863401    -0.091464
C     12.379740    19.964358     5.690799    -0.040525
C      7.801572    14.896233     9.391865     0.049846
C      7.557000    14.744865     8.025801    -0.134136
C      6.995034    13.601496     7.509944     0.121808
C      6.721608    12.590574     8.461140    -0.135737
C      6.979920    12.806814     9.788993     0.024488
C      7.812564    14.115066    11.700938    -0.375917
C     12.231348     8.998287     1.018066    -0.060615
C      7.948590     9.225339     3.052834    -0.062819
C      5.935680    10.895793    12.648040    -0.064665
C     10.221186    11.103924    10.450873    -0.063070
C      2.388012    10.444392    13.495518    -0.051456
C      9.788376    13.393365     1.039901    -0.091464
C      8.230260     7.065642    12.514299    -0.040525
C     12.808428    12.133767     2.568365     0.049846
C     13.053000    12.285135     1.202301    -0.134136
C     13.614966    13.428504     0.686444     0.121808
C      0.148392    14.439426     1.637640    -0.135737
C     13.630080    14.223186     2.965493     0.024488
C     12.797436    12.914934     4.877438    -0.375916
H      8.179422    24.862194     2.886340     0.123546
H      7.780962    25.108167     0.625033     0.134958
H      6.367116     1.738029     1.359241     0.150895
H      6.772446     1.373124     3.580973     0.121279
H      8.068128    25.519023     5.049390     0.174416
H      7.030758    26.646174     5.390565     0.176657
H      8.529792    -0.013515     5.124448     0.176057
H     12.430578     2.167806     9.709841     0.123546
H     12.829038     1.921833     7.448533     0.134958
H      0.502884    25.291971     8.182741     0.150895
H      0.097554    25.656876    10.404473     0.121279
H     12.541872     1.510977    11.872890     0.174416
H     13.579242     0.383826    12.214065     0.176657
H     12.080208     0.013515    11.947949     0.176057
H      5.560578    11.347194     3.937159     0.123546
H      5.959038    11.593167     6.198467     0.134958
H      7.372884    15.253029     5.464259     0.150895
H      6.967554    14.888124     3.242527     0.121279
H      5.671872    12.004023     1.774110     0.174416
H      6.709242    13.131174     1.432935     0.176657
H      5.210208    13.501485     1.699051     0.176057
H      1.309422    15.682806    10.760659     0.123546
H      0.910962    15.436833    13.021967     0.134958
H     13.237116    11.776971    12.287759     0.150895
H     13.642446    12.141876    10.066027     0.121279
H      1.198128    15.025977     8.597610     0.174416
H      0.160758    13.898826     8.256435     0.176657
H      1.659792    13.528515     8.522552     0.176057
H      5.560578     2.167806    10.760659     0.123546
H      5.959038     1.921833    13.021967     0.134959
H      7.372884    25.291971    12.287759     0.150895
H      6.967554    25.656876    10.066027     0.121279
H      5.671872     1.510977     8.597610     0.174416
H      6.709242     0.383826     8.256435     0.176657
H      5.210208     0.013515     8.522552     0.176057
H      1.309422    24.862194     3.937159     0.123546
H      0.910962    25.108167     6.198467     0.134959
H     13.237116     1.738029     5.464259     0.150895
H     13.642446     1.373124     3.242527     0.121279
H      1.198128    25.519023     1.774110     0.174416
H      0.160758    26.646174     1.432935     0.176657
H      1.659792    -0.013515     1.699051     0.176057
H      8.179422    15.682806     9.709841     0.123546
H      7.780962    15.436833     7.448533     0.134958
H      6.367116    11.776971     8.182741     0.150895
H      6.772446    12.141876    10.404473     0.121279
H      8.068128    15.025977    11.872890     0.174416
H      7.030758    13.898826    12.214065     0.176657
H      8.529792    13.528515    11.947949     0.176057
H     12.430578    11.347194     2.886340     0.123546
H     12.829038    11.593167     0.625033     0.134959
H      0.502884    15.253029     1.359241     0.150895
H      0.097554    14.888124     3.580973     0.121279
H     12.541872    12.004023     5.049390     0.174416
H     13.579242    13.131174     5.390565     0.176657
H     12.080208    13.501485     5.124448     0.176057

The following XYZ coordinates are in angstroms. Other properties are in atomic units.
The sperically averaged electron density of each atom fit to a function of the form exp(a - br)
eigen_1, eigen_2 and eigen_3 are the three eigenvalues of traceless quadrupole moment tensor
  atom number  atomic symbol              X              Y              Z     net charge C6 coefficient C8 coefficient C10 coefficient fluctuating dipole atomic polarizability isotropic forcefield polarizability              a              b squared Pearson coefficient          <r^3>          <r^4>         wp_QDO          m_QDO          q_QDO       dipole_x       dipole_y       dipole_z         dipole            Qxy            Qxz            Qyz     Q(x^2-y^2)  Q(3z^2 - R^2)        eigen_1        eigen_2        eigen_3 static polarizability      alpha(xx)      alpha(xy)      alpha(xz)      alpha(yy)      alpha(yz)      alpha(zz) atomic spin moment
            1             Cd      11.432779      23.646114      -0.031798       0.913254     239.766034 0.48425730E+04  0.18823565E+06                                27.957908                           21.092394       1.295586       2.090040                    0.998744      78.619125     209.785780       0.457376       0.344514      -1.232934       0.000923      -0.010371      -0.001059       0.010465       0.003656      -0.006594      -0.001768       0.014467       0.004030      -0.008781      -0.003080       0.011862             33.269190      34.563357      -0.698654      -1.784495      33.489845      -1.028674      31.754368          -0.000001
            2             Cd       6.454640      21.826455       1.866910       0.536840     231.228911 0.53259312E+04  0.21402154E+06                                27.875861                           22.416464       1.252873       2.009656                    0.998552      90.784200     254.032694       0.430799       0.353810      -1.213229      -0.014280      -0.015291      -0.016208       0.026466      -0.173177       0.132953      -0.178022       0.077203       0.062346      -0.214931      -0.108233       0.323164             31.989252      28.732534       5.821729      -3.244219      39.639229       3.852995      27.595992           0.000034
            3             Cd       3.033517      24.955448      12.157976       0.377990     250.426412 0.63997147E+04  0.26894250E+06                                29.077230                           24.367549       1.361507       2.009587                    0.998795      96.447686     274.942627       0.418902       0.347932      -1.219737      -0.000475      -0.046047       0.002689       0.046128       0.024080      -0.016246       0.035821      -0.141279      -0.121151      -0.072817      -0.029646       0.102463             32.077811      37.193717      -2.054668      -0.775499      25.876223       0.345589      33.163494          -0.000006
            4             Cd       9.177221       3.383886       6.791702       0.913254     239.766061 0.48425734E+04  0.18823567E+06                                27.957910                           21.092395       1.295586       2.090040                    0.998744      78.619127     209.785788       0.457376       0.344514      -1.232934      -0.000923       0.010371      -0.001059       0.010465       0.003656       0.006594       0.001768       0.014467       0.004030      -0.008781      -0.003080       0.011862             33.269193      34.563360      -0.698654       1.784496      33.489847       1.028673      31.754372          -0.000001
            5             Cd       0.415360       5.203545       8.690410       0.536840     231.228902 0.53259312E+04  0.21402154E+06                                27.875860                           22.416464       1.252872       2.009656                    0.998552      90.784199     254.032689       0.430799       0.353810      -1.213229       0.014280       0.015291      -0.016208       0.026466      -0.173177      -0.132953       0.178022       0.077204       0.062346      -0.214931      -0.108233       0.323164             31.989250      28.732533       5.821732       3.244219      39.639223      -3.852996      27.595994           0.000035
            6             Cd       3.836483       2.074553       5.334476       0.377990     250.426440 0.63997150E+04  0.26894252E+06                                29.077232                           24.367549       1.361507       2.009586                    0.998795      96.447686     274.942629       0.418902       0.347932      -1.219736       0.000475       0.046047       0.002689       0.046128       0.024080       0.016246      -0.035821      -0.141279      -0.121150      -0.072817      -0.029646       0.102463             32.077815      37.193731      -2.054670       0.775499      25.876212      -0.345582      33.163501          -0.000006
            7             Cd       2.307221      10.131114       6.855298       0.913254     239.766056 0.48425733E+04  0.18823566E+06                                27.957910                           21.092394       1.295586       2.090040                    0.998744      78.619127     209.785786       0.457376       0.344514      -1.232934      -0.000923      -0.010371       0.001059       0.010465      -0.003656      -0.006594       0.001768       0.014467       0.004030      -0.008781      -0.003080       0.011862             33.269193      34.563359       0.698654      -1.784496      33.489847       1.028674      31.754372          -0.000001
            8             Cd       7.285360       8.311455       4.956590       0.536840     231.228879 0.53259305E+04  0.21402151E+06                                27.875858                           22.416462       1.252873       2.009656                    0.998552      90.784197     254.032676       0.430799       0.353810      -1.213229       0.014280      -0.015291       0.016208       0.026466       0.173177       0.132953       0.178022       0.077203       0.062346      -0.214931      -0.108233       0.323164             31.989247      28.732532      -5.821731      -3.244220      39.639218      -3.852995      27.595991           0.000035
            9             Cd      10.706483      11.440448       8.312524       0.377990     250.426426 0.63997151E+04  0.26894252E+06                                29.077231                           24.367550       1.361507       2.009586                    0.998795      96.447687     274.942634       0.418902       0.347932      -1.219736       0.000475      -0.046047      -0.002689       0.046127      -0.024080      -0.016246      -0.035821      -0.141278      -0.121150      -0.072817      -0.029646       0.102463             32.077813      37.193721       2.054668      -0.775501      25.876223      -0.345589      33.163494          -0.000006
           10             Cd       4.562779      16.898886       0.031798       0.913254     239.766054 0.48425733E+04  0.18823566E+06                                27.957910                           21.092394       1.295586       2.090040                    0.998744      78.619127     209.785787       0.457376       0.344514      -1.232934       0.000922       0.010371       0.001059       0.010465      -0.003656       0.006594      -0.001768       0.014467       0.004030      -0.008781      -0.003080       0.011862             33.269192      34.563358       0.698654       1.784495      33.489849      -1.028673      31.754369          -0.000001
           11             Cd      13.324640      18.718545      11.780090       0.536840     231.228874 0.53259303E+04  0.21402149E+06                                27.875858                           22.416462       1.252873       2.009656                    0.998552      90.784195     254.032672       0.430799       0.353810      -1.213229      -0.014280       0.015291       0.016208       0.026466       0.173177      -0.132953      -0.178022       0.077203       0.062346      -0.214931      -0.108234       0.323164             31.989247      28.732531      -5.821727       3.244219      39.639221       3.852994      27.595989           0.000034
           12             Cd       9.903517      15.589552       1.489024       0.377990     250.426413 0.63997145E+04  0.26894249E+06                                29.077230                           24.367548       1.361507       2.009587                    0.998795      96.447685     274.942623       0.418902       0.347932      -1.219737      -0.000475       0.046047      -0.002689       0.046127      -0.024080       0.016246       0.035821      -0.141279      -0.121150      -0.072817      -0.029646       0.102463             32.077812      37.193718       2.054668       0.775500      25.876221       0.345589      33.163495          -0.000006
           13             Cd       2.307221       3.383886       0.031798       0.913254     239.766062 0.48425734E+04  0.18823567E+06                                27.957911                           21.092395       1.295586       2.090040                    0.998744      78.619127     209.785790       0.457376       0.344514      -1.232934      -0.000923       0.010371       0.001059       0.010465       0.003656      -0.006594      -0.001768       0.014467       0.004030      -0.008781      -0.003080       0.011862             33.269194      34.563361      -0.698654      -1.784496      33.489849      -1.028673      31.754371          -0.000001
           14             Cd       7.285360       5.203545      11.780090       0.536840     231.228879 0.53259303E+04  0.21402149E+06                                27.875858                           22.416461       1.252873       2.009656                    0.998552      90.784196     254.032673       0.430799       0.353810      -1.213229       0.014280       0.015291       0.016208       0.026466      -0.173177       0.132953      -0.178022       0.077204       0.062345      -0.214931      -0.108233       0.323164             31.989248      28.732532       5.821728      -3.244219      39.639222       3.852994      27.595990           0.000035
           15             Cd      10.706483       2.074553       1.489024       0.377990     250.426443 0.63997149E+04  0.26894251E+06                                29.077232                           24.367549       1.361507       2.009587                    0.998795      96.447686     274.942629       0.418902       0.347932      -1.219736       0.000475       0.046046      -0.002689       0.046127       0.024080      -0.016246       0.035821      -0.141278      -0.121150      -0.072817      -0.029646       0.102463             32.077816      37.193731      -2.054669      -0.775497      25.876211       0.345581      33.163504          -0.000006
           16             Cd       4.562779      23.646114       6.855298       0.913254     239.766046 0.48425732E+04  0.18823566E+06                                27.957909                           21.092394       1.295586       2.090040                    0.998744      78.619126     209.785784       0.457376       0.344514      -1.232934       0.000923      -0.010371       0.001059       0.010465       0.003656       0.006594       0.001768       0.014467       0.004030      -0.008781      -0.003080       0.011862             33.269191      34.563358      -0.698653       1.784496      33.489845       1.028674      31.754370          -0.000001
           17             Cd      13.324640      21.826455       4.956590       0.536840     231.228871 0.53259302E+04  0.21402149E+06                                27.875857                           22.416461       1.252873       2.009656                    0.998552      90.784194     254.032665       0.430799       0.353810      -1.213229      -0.014280      -0.015291       0.016208       0.026466      -0.173177      -0.132953       0.178022       0.077204       0.062346      -0.214931      -0.108233       0.323164             31.989247      28.732531       5.821731       3.244220      39.639219      -3.852996      27.595990           0.000034
           18             Cd       9.903517      24.955448       8.312524       0.377990     250.426422 0.63997151E+04  0.26894252E+06                                29.077231                           24.367550       1.361507       2.009586                    0.998795      96.447687     274.942634       0.418902       0.347932      -1.219736      -0.000475      -0.046047      -0.002689       0.046127       0.024080       0.016246      -0.035821      -0.141279      -0.121151      -0.072817      -0.029646       0.102463             32.077812      37.193719      -2.054668       0.775501      25.876224      -0.345589      33.163493          -0.000006
           19             Cd      11.432779      16.898886       6.791702       0.913254     239.766061 0.48425734E+04  0.18823567E+06                                27.957910                           21.092395       1.295586       2.090040                    0.998744      78.619127     209.785789       0.457376       0.344514      -1.232934       0.000923       0.010371      -0.001059       0.010465      -0.003656      -0.006594       0.001768       0.014467       0.004030      -0.008781      -0.003080       0.011862             33.269193      34.563359       0.698654      -1.784496      33.489849       1.028673      31.754371          -0.000001
           20             Cd       6.454640      18.718545       8.690410       0.536841     231.228860 0.53259300E+04  0.21402148E+06                                27.875856                           22.416461       1.252873       2.009656                    0.998552      90.784193     254.032660       0.430799       0.353810      -1.213229      -0.014280       0.015291      -0.016208       0.026466       0.173177       0.132953       0.178022       0.077204       0.062345      -0.214931      -0.108233       0.323164             31.989245      28.732530      -5.821731      -3.244220      39.639216      -3.852996      27.595990           0.000034
           21             Cd       3.033517      15.589552       5.334476       0.377990     250.426397 0.63997143E+04  0.26894248E+06                                29.077229                           24.367548       1.361507       2.009587                    0.998795      96.447683     274.942616       0.418902       0.347932      -1.219737      -0.000475       0.046047       0.002689       0.046128      -0.024080      -0.016246      -0.035821      -0.141279      -0.121150      -0.072817      -0.029646       0.102463             32.077810      37.193717       2.054667      -0.775502      25.876221      -0.345590      33.163491          -0.000006
           22             Cd       9.177221      10.131114      -0.031798       0.913254     239.766060 0.48425734E+04  0.18823567E+06                                27.957910                           21.092394       1.295586       2.090040                    0.998744      78.619128     209.785789       0.457376       0.344514      -1.232934      -0.000923      -0.010371      -0.001059       0.010465      -0.003656       0.006594      -0.001768       0.014467       0.004030      -0.008781      -0.003080       0.011862             33.269192      34.563359       0.698654       1.784495      33.489848      -1.028674      31.754370          -0.000001
           23             Cd       0.415360       8.311455       1.866910       0.536841     231.228827 0.53259287E+04  0.21402141E+06                                27.875853                           22.416457       1.252873       2.009656                    0.998552      90.784189     254.032638       0.430799       0.353810      -1.213229       0.014280      -0.015291      -0.016208       0.026466       0.173177      -0.132953      -0.178022       0.077203       0.062346      -0.214931      -0.108233       0.323164             31.989242      28.732527      -5.821727       3.244219      39.639216       3.852994      27.595985           0.000035
           24             Cd       3.836483      11.440448      12.157976       0.377990     250.426412 0.63997145E+04  0.26894249E+06                                29.077230                           24.367548       1.361507       2.009587                    0.998795      96.447684     274.942621       0.418902       0.347932      -1.219737       0.000475      -0.046047       0.002689       0.046128      -0.024080       0.016246       0.035821      -0.141279      -0.121151      -0.072817      -0.029646       0.102463             32.077812      37.193718       2.054668       0.775501      25.876222       0.345589      33.163496          -0.000006
           25              N       9.352818      22.948470       0.590915      -0.313335      43.312838 0.58711290E+03  0.14625815E+05                                10.299282                            8.011776       0.110915       2.026816                    0.996863      30.025225      83.996390       0.599709       0.409984      -1.086897      -0.002258      -0.029945      -0.000188       0.030031      -0.074455       0.068735       0.033853      -0.121691       0.097874      -0.145431       0.065512       0.079919             11.660699      18.198092       3.024140      -4.084314       8.872406      -1.189891       7.911599           0.000007
           26              N      12.289056      23.153898       2.101638      -0.317795      40.895619 0.56729993E+03  0.14044118E+05                                 9.963912                            7.939552       0.057245       2.005185                    0.997826      30.119280      84.637226       0.593764       0.416688      -1.079983      -0.003441      -0.026226       0.010029       0.028289       0.030144      -0.075699       0.081925       0.001421      -0.274470      -0.161667       0.075658       0.086010             11.008115       8.044077      -1.057374       3.811369       8.195731      -3.324480      16.784537           0.000004
           27              N      13.583364      24.254019      12.937356      -0.325202      42.553702 0.60461771E+03  0.15179654E+05                                10.197436                            8.154122       0.088578       2.019162                    0.997620      30.352317      85.366418       0.591589       0.412387      -1.084829       0.019449      -0.028767      -0.003780       0.034930      -0.024834       0.052223       0.007278      -0.190674       0.174208      -0.141484       0.069363       0.072120             11.425696      17.756026       2.956735      -2.964696       7.997058      -1.051011       8.524004          -0.000001
           28              N      10.660866      24.381060      11.500327      -0.326102      40.957348 0.57358578E+03  0.14227113E+05                                 9.927870                            7.950452       0.128728       2.024476                    0.998241      30.245964      84.845232       0.597546       0.413254      -1.083117      -0.005293      -0.023022      -0.021974       0.032263       0.010890      -0.051497       0.049463      -0.006259      -0.394280      -0.155666       0.075056       0.080610             11.020734       8.115608      -0.714879       2.876913       7.469149      -3.027395      17.477443          -0.000001
           29              N       5.179980      23.426901       0.511763      -0.316328      38.621902 0.57493532E+03  0.14294920E+05                                 9.628418                            8.035129      -0.050307       1.969413                    0.997504      30.325046      85.676469       0.584986       0.421112      -1.076071      -0.015034      -0.029409      -0.003249       0.033188       0.050312      -0.078104       0.041800      -0.053065      -0.031101      -0.121925       0.057222       0.064703             10.292565      10.783134      -3.108835       3.902065      10.171716      -3.452537       9.922844           0.000008
           30              N      10.987878      25.819056       0.745126      -0.331088      39.606385 0.61702077E+03  0.15577121E+05                                 9.696611                            8.237730       0.043529       1.998353                    0.998021      30.689843      86.686582       0.588264       0.412427      -1.084299      -0.004426       0.013854       0.006460       0.015914       0.032135       0.012038      -0.056345       0.183927       0.163784      -0.141606       0.068362       0.073243             10.220070       8.090628      -1.332675      -0.586933      14.804559       2.600961       7.765023          -0.000011
           31              N      11.937312      21.521286      12.869121      -0.306055      42.853142 0.54315847E+03  0.13306043E+05                                10.313492                            7.772464      -0.000859       1.994420                    0.997116      29.705990      83.140169       0.599462       0.417083      -1.079324      -0.000057      -0.013995       0.001549       0.014081       0.086132       0.031258      -0.068954       0.125931       0.157921      -0.159930       0.076789       0.083141             12.141970       8.310100      -4.333161      -1.443607      20.215214       4.079099       7.900595           0.000020
           32              N       7.507536      26.597520       3.395374       0.234274      21.224470 0.25405515E+03  0.50969222E+04                                 6.369575                            5.078019       0.256466       2.231126                    0.998601      19.899877      48.818823       0.802111       0.380620      -1.115135       0.008309      -0.000536       0.046033       0.046780      -0.029873       0.022188      -0.002349      -0.052848       0.178848      -0.072532       0.007835       0.064697              7.260837       4.147127      -1.309333       0.846279       6.582347       0.304088      11.053036          -0.000004
           33              N      11.257182       4.081530       7.414415      -0.313335      43.312843 0.58711297E+03  0.14625817E+05                                10.299282                            8.011776       0.110915       2.026816                    0.996863      30.025228      83.996396       0.599709       0.409984      -1.086897       0.002258       0.029945      -0.000188       0.030031      -0.074455      -0.068735      -0.033853      -0.121691       0.097874      -0.145431       0.065512       0.079919             11.660699      18.198091       3.024141       4.084313       8.872406       1.189891       7.911599           0.000007
           34              N       8.320944       3.876102       8.925138      -0.317795      40.895621 0.56729995E+03  0.14044119E+05                                 9.963912                            7.939552       0.057244       2.005185                    0.997826      30.119281      84.637228       0.593764       0.416688      -1.079983       0.003441       0.026226       0.010029       0.028289       0.030144       0.075699      -0.081925       0.001421      -0.274470      -0.161667       0.075658       0.086010             11.008115       8.044077      -1.057374      -3.811368       8.195731       3.324480      16.784538           0.000004
           35              N       7.026636       2.775981       6.113856      -0.325202      42.553711 0.60461782E+03  0.15179657E+05                                10.197437                            8.154122       0.088578       2.019162                    0.997620      30.352320      85.366428       0.591589       0.412387      -1.084829      -0.019449       0.028767      -0.003780       0.034930      -0.024834      -0.052223      -0.007278      -0.190674       0.174208      -0.141484       0.069363       0.072120             11.425698      17.756030       2.956735       2.964697       7.997059       1.051011       8.524005          -0.000001
           36              N       9.949134       2.648940       4.676827      -0.326102      40.957356 0.57358589E+03  0.14227116E+05                                 9.927871                            7.950453       0.128728       2.024476                    0.998241      30.245967      84.845243       0.597546       0.413254      -1.083117       0.005293       0.023022      -0.021974       0.032263       0.010890       0.051497      -0.049463      -0.006259      -0.394280      -0.155666       0.075056       0.080610             11.020735       8.115609      -0.714878      -2.876914       7.469150       3.027394      17.477447          -0.000001
           37              N       1.690020       3.603099       7.335262      -0.316328      38.621879 0.57493488E+03  0.14294907E+05                                 9.628414                            8.035127      -0.050307       1.969413                    0.997504      30.325045      85.676466       0.584986       0.421112      -1.076071       0.015034       0.029409      -0.003249       0.033188       0.050312       0.078104      -0.041800      -0.053065      -0.031101      -0.121925       0.057222       0.064703             10.292561      10.783133      -3.108835      -3.902063      10.171712       3.452535       9.922837           0.000008
           38              N       9.622122       1.210944       7.568626      -0.331089      39.606392 0.61702081E+03  0.15577123E+05                                 9.696612                            8.237730       0.043530       1.998353                    0.998021      30.689844      86.686587       0.588264       0.412427      -1.084299       0.004426      -0.013854       0.006460       0.015914       0.032135      -0.012038       0.056345       0.183928       0.163784      -0.141606       0.068362       0.073243             10.220072       8.090628      -1.332675       0.586933      14.804563      -2.600963       7.765024          -0.000011
           39              N       8.672688       5.508714       6.045621      -0.306055      42.853138 0.54315841E+03  0.13306041E+05                                10.313491                            7.772463      -0.000859       1.994420                    0.997116      29.705989      83.140163       0.599462       0.417083      -1.079324       0.000057       0.013995       0.001549       0.014081       0.086132      -0.031258       0.068954       0.125931       0.157921      -0.159930       0.076789       0.083141             12.141969       8.310100      -4.333160       1.443607      20.215212      -4.079098       7.900595           0.000020
           40              N      13.102464       0.432480      10.218874       0.234274      21.224469 0.25405515E+03  0.50969220E+04                                 6.369574                            5.078018       0.256466       2.231126                    0.998601      19.899877      48.818821       0.802111       0.380620      -1.115135      -0.008309       0.000536       0.046033       0.046780      -0.029873      -0.022188       0.002349      -0.052848       0.178848      -0.072532       0.007835       0.064697              7.260836       4.147127      -1.309333      -0.846279       6.582346      -0.304087      11.053035          -0.000004
           41              N       4.387182       9.433470       6.232585      -0.313335      43.312840 0.58711293E+03  0.14625816E+05                                10.299283                            8.011776       0.110915       2.026816                    0.996863      30.025226      83.996394       0.599709       0.409984      -1.086897       0.002258      -0.029945       0.000188       0.030031       0.074455       0.068735      -0.033852      -0.121691       0.097874      -0.145431       0.065512       0.079919             11.660699      18.198092      -3.024141      -4.084314       8.872406       1.189891       7.911599           0.000007
           42              N       1.450944       9.638898       4.721862      -0.317795      40.895627 0.56730006E+03  0.14044122E+05                                 9.963914                            7.939553       0.057244       2.005185                    0.997826      30.119283      84.637240       0.593764       0.416688      -1.079983       0.003441      -0.026226      -0.010029       0.028289      -0.030144      -0.075699      -0.081925       0.001421      -0.274470      -0.161667       0.075658       0.086010             11.008117       8.044078       1.057374       3.811369       8.195732       3.324481      16.784541           0.000004
           43              N       0.156636      10.739019       7.533144      -0.325202      42.553708 0.60461779E+03  0.15179656E+05                                10.197437                            8.154123       0.088578       2.019162                    0.997620      30.352319      85.366427       0.591589       0.412387      -1.084829      -0.019449      -0.028767       0.003780       0.034930       0.024834       0.052223      -0.007278      -0.190674       0.174208      -0.141484       0.069363       0.072120             11.425698      17.756029      -2.956736      -2.964697       7.997059       1.051011       8.524005          -0.000001
           44              N       3.079134      10.866060       8.970173      -0.326102      40.957348 0.57358576E+03  0.14227112E+05                                 9.927870                            7.950453       0.128728       2.024476                    0.998241      30.245963      84.845231       0.597546       0.413254      -1.083117       0.005293      -0.023022       0.021974       0.032263      -0.010890      -0.051497      -0.049463      -0.006259      -0.394280      -0.155666       0.075056       0.080610             11.020734       8.115608       0.714878       2.876913       7.469149       3.027395      17.477445          -0.000001
           45              N       8.560020       9.911901       6.311738      -0.316328      38.621882 0.57493496E+03  0.14294910E+05                                 9.628415                            8.035127      -0.050307       1.969412                    0.997504      30.325048      85.676476       0.584986       0.421112      -1.076071       0.015034      -0.029409       0.003249       0.033188      -0.050312      -0.078104      -0.041800      -0.053065      -0.031101      -0.121925       0.057222       0.064703             10.292561      10.783133       3.108835       3.902062      10.171713       3.452535       9.922837           0.000008
           46              N       2.752122      12.304056       6.078374      -0.331088      39.606393 0.61702084E+03  0.15577123E+05                                 9.696612                            8.237730       0.043529       1.998353                    0.998021      30.689845      86.686589       0.588264       0.412426      -1.084299       0.004426       0.013854      -0.006460       0.015914      -0.032135       0.012038       0.056345       0.183928       0.163784      -0.141606       0.068363       0.073243             10.220071       8.090628       1.332675      -0.586933      14.804562      -2.600962       7.765024          -0.000011
           47              N       1.802688       8.006286       7.601379      -0.306055      42.853142 0.54315847E+03  0.13306043E+05                                10.313492                            7.772464      -0.000859       1.994420                    0.997116      29.705990      83.140170       0.599462       0.417083      -1.079324       0.000057      -0.013995      -0.001549       0.014081      -0.086132       0.031258       0.068954       0.125931       0.157921      -0.159930       0.076789       0.083141             12.141970       8.310101       4.333161      -1.443607      20.215215      -4.079099       7.900596           0.000020
           48              N       6.232464      13.082520       3.428126       0.234274      21.224469 0.25405514E+03  0.50969220E+04                                 6.369574                            5.078018       0.256466       2.231126                    0.998601      19.899877      48.818822       0.802111       0.380620      -1.115135      -0.008309      -0.000536      -0.046033       0.046780       0.029873       0.022188       0.002349      -0.052848       0.178848      -0.072532       0.007835       0.064697              7.260836       4.147127       1.309333       0.846279       6.582346      -0.304087      11.053035          -0.000004
           49              N       2.482818      17.596530      13.056085      -0.313335      43.312836 0.58711286E+03  0.14625814E+05                                10.299282                            8.011775       0.110915       2.026816                    0.996863      30.025224      83.996386       0.599709       0.409984      -1.086897      -0.002258       0.029945       0.000188       0.030031       0.074455      -0.068735       0.033853      -0.121691       0.097874      -0.145431       0.065512       0.079919             11.660699      18.198091      -3.024140       4.084313       8.872406      -1.189891       7.911599           0.000007
           50              N       5.419056      17.391102      11.545362      -0.317795      40.895621 0.56729997E+03  0.14044119E+05                                 9.963913                            7.939552       0.057244       2.005185                    0.997826      30.119281      84.637230       0.593764       0.416688      -1.079983      -0.003441       0.026226      -0.010030       0.028289      -0.030144       0.075699       0.081925       0.001421      -0.274470      -0.161667       0.075658       0.086010             11.008115       8.044077       1.057374      -3.811369       8.195731      -3.324480      16.784537           0.000004
           51              N       6.713364      16.290981       0.709644      -0.325202      42.553706 0.60461777E+03  0.15179656E+05                                10.197436                            8.154122       0.088578       2.019162                    0.997620      30.352319      85.366424       0.591589       0.412387      -1.084829       0.019449       0.028767       0.003780       0.034930       0.024834      -0.052223       0.007278      -0.190674       0.174208      -0.141484       0.069363       0.072120             11.425697      17.756027      -2.956735       2.964696       7.997058      -1.051011       8.524004          -0.000001
           52              N       3.790866      16.163940       2.146673      -0.326102      40.957351 0.57358583E+03  0.14227114E+05                                 9.927870                            7.950453       0.128728       2.024476                    0.998241      30.245965      84.845237       0.597546       0.413254      -1.083117      -0.005293       0.023023       0.021974       0.032263      -0.010890       0.051497       0.049463      -0.006259      -0.394280      -0.155666       0.075056       0.080610             11.020734       8.115608       0.714879      -2.876914       7.469150      -3.027395      17.477444          -0.000001
           53              N      12.049980      17.118099      13.135237      -0.316328      38.621905 0.57493538E+03  0.14294922E+05                                 9.628418                            8.035130      -0.050307       1.969412                    0.997504      30.325048      85.676475       0.584986       0.421112      -1.076071      -0.015034       0.029409       0.003249       0.033188      -0.050312       0.078104       0.041800      -0.053065      -0.031101      -0.121925       0.057222       0.064703             10.292565      10.783134       3.108835      -3.902065      10.171716      -3.452538       9.922845           0.000007
           54              N       4.117878      14.725944      12.901874      -0.331088      39.606393 0.61702085E+03  0.15577124E+05                                 9.696612                            8.237730       0.043529       1.998353                    0.998021      30.689845      86.686590       0.588264       0.412427      -1.084299      -0.004426      -0.013854      -0.006460       0.015914      -0.032135      -0.012038      -0.056345       0.183928       0.163784      -0.141606       0.068363       0.073243             10.220072       8.090628       1.332675       0.586933      14.804562       2.600962       7.765024          -0.000011
           55              N       5.067312      19.023714       0.777879      -0.306055      42.853150 0.54315857E+03  0.13306047E+05                                10.313493                            7.772465      -0.000860       1.994419                    0.997116      29.705992      83.140181       0.599462       0.417083      -1.079324      -0.000057       0.013995      -0.001549       0.014081      -0.086132      -0.031258      -0.068954       0.125931       0.157921      -0.159930       0.076789       0.083142             12.141972       8.310102       4.333162       1.443607      20.215219       4.079100       7.900597           0.000020
           56              N       0.637536      13.947480      10.251626       0.234274      21.224468 0.25405515E+03  0.50969220E+04                                 6.369574                            5.078018       0.256466       2.231126                    0.998601      19.899877      48.818821       0.802111       0.380620      -1.115135       0.008309       0.000536      -0.046033       0.046780       0.029873      -0.022188      -0.002349      -0.052848       0.178848      -0.072532       0.007835       0.064697              7.260835       4.147127       1.309333      -0.846279       6.582346       0.304087      11.053034          -0.000004
           57              N       4.387182       4.081530      13.056085      -0.313335      43.312843 0.58711297E+03  0.14625817E+05                                10.299283                            8.011776       0.110914       2.026816                    0.996863      30.025227      83.996397       0.599709       0.409984      -1.086897       0.002258       0.029945       0.000188       0.030031      -0.074455       0.068735       0.033853      -0.121691       0.097874      -0.145431       0.065512       0.079919             11.660700      18.198093       3.024141      -4.084314       8.872407      -1.189891       7.911599           0.000007
           58              N       1.450944       3.876102      11.545362      -0.317795      40.895626 0.56730005E+03  0.14044122E+05                                 9.963913                            7.939553       0.057244       2.005185                    0.997826      30.119283      84.637237       0.593764       0.416688      -1.079983       0.003441       0.026226      -0.010030       0.028289       0.030144      -0.075699       0.081925       0.001421      -0.274470      -0.161667       0.075658       0.086010             11.008116       8.044078      -1.057374       3.811369       8.195732      -3.324481      16.784539           0.000004
           59              N       0.156636       2.775981       0.709644      -0.325202      42.553709 0.60461778E+03  0.15179656E+05                                10.197436                            8.154122       0.088578       2.019162                    0.997620      30.352319      85.366425       0.591589       0.412387      -1.084829      -0.019449       0.028767       0.003780       0.034930      -0.024834       0.052223       0.007278      -0.190674       0.174208      -0.141483       0.069363       0.072120             11.425697      17.756029       2.956735      -2.964697       7.997059      -1.051011       8.524005          -0.000001
           60              N       3.079134       2.648940       2.146673      -0.326102      40.957353 0.57358585E+03  0.14227115E+05                                 9.927870                            7.950453       0.128728       2.024476                    0.998241      30.245966      84.845239       0.597546       0.413254      -1.083117       0.005293       0.023022       0.021974       0.032263       0.010890      -0.051497       0.049463      -0.006259      -0.394280      -0.155666       0.075056       0.080610             11.020734       8.115608      -0.714878       2.876914       7.469149      -3.027394      17.477445          -0.000001
           61              N       8.560020       3.603099      13.135237      -0.316328      38.621909 0.57493542E+03  0.14294923E+05                                 9.628419                            8.035130      -0.050308       1.969412                    0.997504      30.325048      85.676478       0.584986       0.421112      -1.076071       0.015034       0.029409       0.003249       0.033188       0.050312      -0.078104       0.041800      -0.053065      -0.031101      -0.121925       0.057222       0.064703             10.292566      10.783136      -3.108836       3.902066      10.171717      -3.452538       9.922846           0.000008
           62              N       2.752122       1.210944      12.901874      -0.331088      39.606393 0.61702084E+03  0.15577123E+05                                 9.696612                            8.237730       0.043529       1.998353                    0.998021      30.689845      86.686588       0.588264       0.412426      -1.084299       0.004426      -0.013854      -0.006460       0.015914       0.032135       0.012038      -0.056345       0.183927       0.163784      -0.141606       0.068362       0.073243             10.220071       8.090628      -1.332675      -0.586933      14.804562       2.600962       7.765024          -0.000011
           63              N       1.802688       5.508714       0.777879      -0.306055      42.853141 0.54315846E+03  0.13306043E+05                                10.313492                            7.772464      -0.000860       1.994419                    0.997116      29.705989      83.140169       0.599462       0.417083      -1.079324       0.000057       0.013995      -0.001549       0.014081       0.086132       0.031258      -0.068954       0.125931       0.157921      -0.159930       0.076789       0.083141             12.141971       8.310101      -4.333161      -1.443607      20.215215       4.079099       7.900596           0.000020
           64              N       6.232464       0.432480      10.251626       0.234274      21.224468 0.25405515E+03  0.50969221E+04                                 6.369574                            5.078018       0.256466       2.231126                    0.998601      19.899877      48.818822       0.802111       0.380620      -1.115135      -0.008309       0.000536      -0.046033       0.046780      -0.029873       0.022188      -0.002349      -0.052848       0.178848      -0.072532       0.007835       0.064697              7.260836       4.147127      -1.309333       0.846279       6.582346       0.304088      11.053034          -0.000004
           65              N       2.482818      22.948470       6.232585      -0.313335      43.312841 0.58711295E+03  0.14625816E+05                                10.299283                            8.011776       0.110915       2.026816                    0.996863      30.025227      83.996395       0.599709       0.409984      -1.086897      -0.002258      -0.029945       0.000188       0.030031      -0.074455      -0.068735      -0.033853      -0.121691       0.097874      -0.145431       0.065512       0.079919             11.660699      18.198092       3.024141       4.084314       8.872406       1.189891       7.911599           0.000007
           66              N       5.419056      23.153898       4.721862      -0.317795      40.895627 0.56730006E+03  0.14044122E+05                                 9.963914                            7.939553       0.057244       2.005185                    0.997826      30.119283      84.637239       0.593764       0.416688      -1.079983      -0.003441      -0.026226      -0.010030       0.028289       0.030144       0.075699      -0.081925       0.001421      -0.274470      -0.161667       0.075658       0.086010             11.008117       8.044078      -1.057374      -3.811369       8.195732       3.324481      16.784540           0.000004
           67              N       6.713364      24.254019       7.533144      -0.325202      42.553707 0.60461778E+03  0.15179656E+05                                10.197436                            8.154122       0.088578       2.019162                    0.997620      30.352319      85.366424       0.591589       0.412387      -1.084829       0.019449      -0.028767       0.003780       0.034930      -0.024834      -0.052223      -0.007278      -0.190674       0.174208      -0.141484       0.069363       0.072120             11.425697      17.756027       2.956735       2.964697       7.997058       1.051011       8.524005          -0.000001
           68              N       3.790866      24.381060       8.970173      -0.326102      40.957349 0.57358577E+03  0.14227113E+05                                 9.927870                            7.950453       0.128728       2.024476                    0.998241      30.245963      84.845231       0.597546       0.413254      -1.083117      -0.005293      -0.023022       0.021974       0.032263       0.010890       0.051497      -0.049463      -0.006259      -0.394280      -0.155666       0.075056       0.080610             11.020734       8.115608      -0.714878      -2.876913       7.469150       3.027395      17.477445          -0.000001
           69              N      12.049980      23.426901       6.311738      -0.316328      38.621889 0.57493510E+03  0.14294914E+05                                 9.628416                            8.035128      -0.050308       1.969412                    0.997504      30.325051      85.676489       0.584986       0.421112      -1.076071      -0.015034      -0.029409       0.003249       0.033188       0.050312       0.078104      -0.041800      -0.053065      -0.031101      -0.121925       0.057222       0.064703             10.292562      10.783134      -3.108836      -3.902063      10.171715       3.452535       9.922838           0.000008
           70              N       4.117878      25.819056       6.078374      -0.331089      39.606393 0.61702092E+03  0.15577126E+05                                 9.696612                            8.237731       0.043529       1.998353                    0.998021      30.689847      86.686597       0.588264       0.412427      -1.084299      -0.004426       0.013854      -0.006460       0.015914       0.032135      -0.012038       0.056345       0.183928       0.163784      -0.141606       0.068362       0.073243             10.220071       8.090629      -1.332675       0.586933      14.804561      -2.600962       7.765024          -0.000011
           71              N       5.067312      21.521286       7.601379      -0.306055      42.853138 0.54315841E+03  0.13306041E+05                                10.313491                            7.772464      -0.000859       1.994420                    0.997116      29.705988      83.140163       0.599462       0.417083      -1.079324      -0.000057      -0.013995      -0.001549       0.014081       0.086132      -0.031258       0.068954       0.125931       0.157921      -0.159930       0.076789       0.083141             12.141970       8.310100      -4.333161       1.443607      20.215213      -4.079099       7.900595           0.000020
           72              N       0.637536      26.597520       3.428126       0.234274      21.224470 0.25405517E+03  0.50969225E+04                                 6.369574                            5.078018       0.256466       2.231126                    0.998601      19.899878      48.818824       0.802111       0.380620      -1.115135       0.008309      -0.000536      -0.046033       0.046780      -0.029873      -0.022188       0.002349      -0.052848       0.178848      -0.072532       0.007835       0.064697              7.260836       4.147127      -1.309334      -0.846279       6.582346      -0.304087      11.053035          -0.000004
           73              N       9.352818      17.596530       7.414415      -0.313335      43.312844 0.58711300E+03  0.14625818E+05                                10.299283                            8.011776       0.110915       2.026816                    0.996863      30.025228      83.996400       0.599709       0.409984      -1.086897      -0.002258       0.029945      -0.000188       0.030031       0.074455       0.068735      -0.033853      -0.121691       0.097874      -0.145431       0.065512       0.079919             11.660700      18.198093      -3.024141      -4.084314       8.872407       1.189891       7.911600           0.000007
           74              N      12.289056      17.391102       8.925138      -0.317795      40.895621 0.56729995E+03  0.14044119E+05                                 9.963913                            7.939552       0.057244       2.005185                    0.997826      30.119280      84.637228       0.593764       0.416688      -1.079983      -0.003441       0.026226       0.010029       0.028289      -0.030144      -0.075699      -0.081925       0.001421      -0.274470      -0.161667       0.075658       0.086010             11.008116       8.044077       1.057374       3.811369       8.195731       3.324480      16.784539           0.000004
           75              N      13.583364      16.290981       6.113856      -0.325202      42.553707 0.60461779E+03  0.15179656E+05                                10.197436                            8.154122       0.088578       2.019162                    0.997620      30.352319      85.366425       0.591589       0.412387      -1.084829       0.019449       0.028767      -0.003780       0.034930       0.024834       0.052223      -0.007278      -0.190674       0.174208      -0.141483       0.069363       0.072120             11.425697      17.756028      -2.956736      -2.964697       7.997059       1.051011       8.524005          -0.000001
           76              N      10.660866      16.163940       4.676827      -0.326102      40.957352 0.57358583E+03  0.14227114E+05                                 9.927870                            7.950453       0.128728       2.024476                    0.998241      30.245965      84.845237       0.597546       0.413254      -1.083117      -0.005293       0.023022      -0.021974       0.032263      -0.010890      -0.051497      -0.049463      -0.006259      -0.394280      -0.155666       0.075056       0.080610             11.020735       8.115608       0.714879       2.876914       7.469150       3.027395      17.477445          -0.000001
           77              N       5.179980      17.118099       7.335262      -0.316328      38.621880 0.57493493E+03  0.14294908E+05                                 9.628414                            8.035127      -0.050307       1.969412                    0.997504      30.325047      85.676470       0.584986       0.421112      -1.076071      -0.015034       0.029409      -0.003249       0.033188      -0.050312      -0.078104      -0.041800      -0.053065      -0.031101      -0.121925       0.057222       0.064703             10.292560      10.783132       3.108835       3.902062      10.171712       3.452534       9.922836           0.000008
           78              N      10.987878      14.725944       7.568626      -0.331089      39.606392 0.61702082E+03  0.15577123E+05                                 9.696612                            8.237731       0.043529       1.998353                    0.998021      30.689844      86.686588       0.588264       0.412427      -1.084299      -0.004426      -0.013854       0.006460       0.015914      -0.032135       0.012038       0.056345       0.183928       0.163784      -0.141606       0.068362       0.073243             10.220072       8.090628       1.332675      -0.586933      14.804563      -2.600963       7.765024          -0.000011
           79              N      11.937312      19.023714       6.045621      -0.306055      42.853146 0.54315852E+03  0.13306045E+05                                10.313493                            7.772464      -0.000859       1.994419                    0.997116      29.705991      83.140175       0.599462       0.417083      -1.079324      -0.000057       0.013995       0.001550       0.014081      -0.086132       0.031258       0.068954       0.125931       0.157921      -0.159930       0.076789       0.083141             12.141971       8.310101       4.333161      -1.443607      20.215216      -4.079099       7.900596           0.000020
           80              N       7.507536      13.947480      10.218874       0.234274      21.224469 0.25405515E+03  0.50969220E+04                                 6.369574                            5.078018       0.256466       2.231126                    0.998601      19.899877      48.818822       0.802111       0.380620      -1.115135       0.008309       0.000536       0.046033       0.046780       0.029873       0.022188       0.002349      -0.052848       0.178848      -0.072532       0.007835       0.064697              7.260836       4.147127       1.309334       0.846279       6.582346      -0.304087      11.053035          -0.000004
           81              N      11.257182       9.433470       0.590915      -0.313335      43.312845 0.58711300E+03  0.14625818E+05                                10.299283                            8.011776       0.110914       2.026816                    0.996863      30.025228      83.996400       0.599709       0.409984      -1.086897       0.002258      -0.029945      -0.000188       0.030030       0.074455      -0.068735       0.033853      -0.121691       0.097874      -0.145431       0.065512       0.079919             11.660700      18.198094      -3.024141       4.084314       8.872407      -1.189891       7.911600           0.000007
           82              N       8.320944       9.638898       2.101638      -0.317795      40.895628 0.56730009E+03  0.14044123E+05                                 9.963914                            7.939553       0.057244       2.005185                    0.997826      30.119284      84.637242       0.593764       0.416688      -1.079983       0.003441      -0.026226       0.010030       0.028289      -0.030144       0.075699       0.081925       0.001421      -0.274470      -0.161667       0.075658       0.086010             11.008117       8.044078       1.057374      -3.811369       8.195732      -3.324481      16.784540           0.000004
           83              N       7.026636      10.739019      12.937356      -0.325202      42.553709 0.60461783E+03  0.15179657E+05                                10.197437                            8.154123       0.088578       2.019162                    0.997620      30.352320      85.366429       0.591589       0.412387      -1.084829      -0.019449      -0.028767      -0.003780       0.034930       0.024834      -0.052223       0.007278      -0.190674       0.174208      -0.141483       0.069363       0.072120             11.425697      17.756029      -2.956736       2.964697       7.997059      -1.051011       8.524005          -0.000001
           84              N       9.949134      10.866060      11.500327      -0.326102      40.957355 0.57358589E+03  0.14227116E+05                                 9.927871                            7.950453       0.128728       2.024476                    0.998241      30.245967      84.845243       0.597546       0.413254      -1.083117       0.005293      -0.023022      -0.021974       0.032263      -0.010890       0.051497       0.049463      -0.006259      -0.394280      -0.155666       0.075056       0.080610             11.020735       8.115609       0.714879      -2.876914       7.469150      -3.027395      17.477446          -0.000001
           85              N       1.690020       9.911901       0.511763      -0.316328      38.621912 0.57493551E+03  0.14294926E+05                                 9.628420                            8.035131      -0.050308       1.969412                    0.997504      30.325050      85.676487       0.584986       0.421112      -1.076071       0.015034      -0.029409      -0.003249       0.033188      -0.050312       0.078104       0.041800      -0.053065      -0.031101      -0.121925       0.057222       0.064703             10.292567      10.783136       3.108836      -3.902066      10.171718      -3.452538       9.922847           0.000008
           86              N       9.622122      12.304056       0.745126      -0.331088      39.606393 0.61702085E+03  0.15577124E+05                                 9.696612                            8.237730       0.043529       1.998353                    0.998021      30.689845      86.686590       0.588264       0.412427      -1.084299       0.004426       0.013854       0.006460       0.015914      -0.032135      -0.012038      -0.056345       0.183928       0.163784      -0.141606       0.068362       0.073243             10.220072       8.090628       1.332675       0.586933      14.804562       2.600962       7.765024          -0.000011
           87              N       8.672688       8.006286      12.869121      -0.306055      42.853146 0.54315852E+03  0.13306045E+05                                10.313493                            7.772464      -0.000859       1.994419                    0.997116      29.705991      83.140175       0.599462       0.417083      -1.079324       0.000057      -0.013995       0.001549       0.014081      -0.086132      -0.031258      -0.068954       0.125931       0.157921      -0.159930       0.076789       0.083141             12.141971       8.310101       4.333161       1.443607      20.215217       4.079099       7.900596           0.000020
           88              N      13.102464      13.082520       3.395374       0.234274      21.224471 0.25405518E+03  0.50969228E+04                                 6.369575                            5.078019       0.256466       2.231126                    0.998601      19.899878      48.818826       0.802111       0.380620      -1.115135      -0.008309      -0.000536       0.046033       0.046780       0.029873      -0.022188      -0.002349      -0.052848       0.178848      -0.072532       0.007835       0.064697              7.260837       4.147127       1.309334      -0.846279       6.582347       0.304088      11.053037          -0.000004
           89              C       8.378652      22.513287       1.018066      -0.060615      39.814419 0.53570572E+03  0.13144267E+05                                 9.926870                            7.779003       0.699713       2.160543                    0.999943      30.578305      87.070381       0.589309       0.423597      -1.069748       0.047691      -0.002140      -0.039727       0.062107      -0.095147       0.087156       0.034221      -0.130101       0.107133      -0.174403       0.073203       0.101200             11.153330      16.833052       3.668294      -3.852404       9.170687      -1.437760       7.456252           0.000018
           90              C      12.661410      22.740339       3.052834      -0.062819      37.086628 0.49845794E+03  0.12027154E+05                                 9.450002                            7.507470       0.708584       2.162760                    0.999857      30.279214      85.853122       0.598662       0.424023      -1.068129      -0.044574       0.001520      -0.041915       0.061204       0.025110      -0.091985       0.088566       0.000332      -0.263011      -0.172797       0.068898       0.103899             10.414265       7.221608      -1.119454       3.462921       8.120510      -3.641919      15.900678           0.000012
           91              C       0.934320      24.410793      12.648040      -0.064665      38.611437 0.53636339E+03  0.13180403E+05                                 9.752568                            7.810364       0.758201       2.179263                    0.999923      30.654330      87.699610       0.584416       0.426496      -1.066632      -0.033371      -0.035709       0.017967       0.052072      -0.018749       0.061905       0.010301      -0.212903       0.166426      -0.154481       0.071625       0.082856             10.877478      17.633240       2.312498      -2.706802       7.095120      -0.785343       7.904075           0.000001
           92              C      10.388814      24.618924      10.450873      -0.063070      37.550279 0.51871910E+03  0.12651328E+05                                 9.554997                            7.687443       0.707859       2.160288                    0.999907      30.604826      87.469870       0.587813       0.427231      -1.065275       0.008424      -0.045884       0.031017       0.056021       0.012441      -0.052855       0.056311      -0.010638      -0.374347      -0.153999       0.070771       0.083228             10.543768       7.704992      -0.531646       2.846244       6.623134      -2.456323      17.303177          -0.000005
           93              C       4.481988      23.959392      13.495518      -0.051456      34.914266 0.49310711E+03  0.11872023E+05                                 9.069873                            7.471424       0.662450       2.151142                    0.999955      30.109663      85.420792       0.599275       0.424519      -1.067274       0.004813      -0.043116       0.014919       0.045878       0.073828      -0.081853       0.073618      -0.034851      -0.022575      -0.154399       0.071119       0.083280              9.750028      10.989841      -3.107478       4.184739       8.636230      -3.134672       9.624015           0.000002
           94              C      10.821624      26.908365       1.039901      -0.091464      36.733337 0.58684722E+03  0.14753114E+05                                 9.423492                            8.186301       0.705732       2.149293                    0.999943      31.653401      91.679277       0.568939       0.428235      -1.065247       0.014615      -0.041846      -0.020414       0.048800       0.043105       0.012008      -0.066883       0.184800       0.168196      -0.152138       0.072685       0.079453              9.757725       7.875208      -0.839801      -0.463105      14.079276       2.488850       7.318691          -0.000018
           95              C      12.379740      20.580642      12.514299      -0.040525      39.276296 0.47581321E+03  0.11343717E+05                                 9.847410                            7.329111       0.694737       2.165986                    0.999932      29.697312      83.593789       0.606862       0.423348      -1.068967      -0.030599       0.033930       0.027738       0.053450       0.095748       0.029736      -0.079200       0.129801       0.155392      -0.172954       0.075792       0.097162             11.743189       7.911578      -4.674008      -1.448516      19.987485       3.959502       7.330504           0.000029
           96              C       7.801572      25.648767       2.568365       0.049846      25.966792 0.32923610E+03  0.72478502E+04                                 7.807966                            6.184570       0.184361       2.102180                    0.997875      25.495951      71.803320       0.638648       0.435655      -1.048305      -0.001478       0.007532      -0.017366       0.018986       0.007614      -0.003362       0.002575       0.060822      -0.049890      -0.024217      -0.015610       0.039827              8.806716       5.082047      -1.476027       0.743853       8.095204       0.611527      13.242898          -0.000007
           97              C       7.557000      25.800135       1.202301      -0.134136      34.538884 0.47624526E+03  0.11552290E+05                                 9.603268                            7.568440      -0.408298       1.858249                    0.997295      30.069421      90.277242       0.559829       0.451038      -1.034344       0.008981      -0.009500       0.010616       0.016841       0.019213      -0.013895      -0.002188       0.066216      -0.019336      -0.035142      -0.010143       0.045285             11.017517       6.853744      -2.174747       2.299359       9.786522      -1.705379      16.412286          -0.000006
           98              C       6.995034      26.943504       0.686444       0.121808      34.087989 0.38172938E+03  0.87065068E+04                                 9.434891                            6.695248      -0.122107       1.995375                    0.999191      25.774660      73.511148       0.609830       0.440361      -1.047120      -0.008465       0.005254      -0.008588       0.013154       0.001515      -0.013068       0.005621       0.016422      -0.079917      -0.030897       0.006049       0.024848             11.866402       6.337734      -1.830305       2.970658       8.691855      -1.297073      20.569617          -0.000008
           99              C       6.721608       0.924426       1.637640      -0.135737      32.676100 0.44049625E+03  0.10415608E+05                                 9.059575                            7.121361       0.059390       2.012974                    0.998645      28.915898      84.037827       0.599996       0.431733      -1.052053      -0.006424       0.009415      -0.001265       0.011468       0.013567       0.000806       0.004676       0.009573      -0.069649      -0.023972      -0.002253       0.026225             10.446565       5.941365      -1.394952       1.319096       8.200514       0.446930      17.197816          -0.000009
          100              C       6.979920       0.708186       2.965493       0.024488      27.422776 0.35263241E+03  0.78984943E+04                                 8.121633                            6.416675       0.119382       2.069931                    0.997633      26.203782      74.475777       0.624532       0.437854      -1.046826       0.008346      -0.012939      -0.013272       0.020328       0.005274       0.008451      -0.006978      -0.031426      -0.062943      -0.026045      -0.001683       0.027728              9.195871       5.484921      -1.718844       1.207984       8.013255      -0.220387      14.089437          -0.000009
          101              C       7.812564      26.429934       4.877438      -0.375917      26.266295 0.41022987E+03  0.95159274E+04                                 7.603351                            6.607155       0.063129       2.023355                    0.994861      29.805358      85.417425       0.661682       0.399055      -1.074417      -0.013197       0.003952      -0.058565       0.060164      -0.010671       0.030445      -0.015242      -0.007063       0.292387      -0.062001      -0.043341       0.105342              8.450194       6.859109       0.240588       0.780291       6.319120      -0.330899      12.172354          -0.000010
          102              C      12.231348       4.516713       7.841566      -0.060615      39.814417 0.53570567E+03  0.13144265E+05                                 9.926870                            7.779003       0.699713       2.160543                    0.999943      30.578304      87.070377       0.589309       0.423597      -1.069748      -0.047691       0.002140      -0.039727       0.062107      -0.095147      -0.087156      -0.034221      -0.130101       0.107133      -0.174403       0.073203       0.101200             11.153330      16.833051       3.668294       3.852404       9.170687       1.437760       7.456252           0.000018
          103              C       7.948590       4.289661       9.876334      -0.062819      37.086632 0.49845798E+03  0.12027155E+05                                 9.450003                            7.507470       0.708583       2.162760                    0.999857      30.279215      85.853128       0.598662       0.424024      -1.068129       0.044574      -0.001520      -0.041915       0.061204       0.025110       0.091985      -0.088566       0.000332      -0.263011      -0.172797       0.068898       0.103899             10.414267       7.221609      -1.119454      -3.462921       8.120511       3.641919      15.900680           0.000012
          104              C       5.935680       2.619207       5.824540      -0.064665      38.611444 0.53636346E+03  0.13180405E+05                                 9.752570                            7.810365       0.758201       2.179263                    0.999923      30.654332      87.699620       0.584416       0.426496      -1.066632       0.033371       0.035709       0.017967       0.052072      -0.018749      -0.061905      -0.010301      -0.212903       0.166426      -0.154481       0.071625       0.082856             10.877481      17.633245       2.312497       2.706803       7.095120       0.785343       7.904076           0.000001
          105              C      10.221186       2.411076       3.627373      -0.063070      37.550285 0.51871917E+03  0.12651330E+05                                 9.554998                            7.687443       0.707859       2.160288                    0.999907      30.604829      87.469880       0.587813       0.427231      -1.065275      -0.008424       0.045884       0.031017       0.056021       0.012441       0.052855      -0.056311      -0.010638      -0.374347      -0.153999       0.070771       0.083228             10.543769       7.704993      -0.531646      -2.846245       6.623134       2.456321      17.303179          -0.000005
          106              C       2.388012       3.070608       6.672018      -0.051456      34.914242 0.49310666E+03  0.11872009E+05                                 9.069869                            7.471420       0.662450       2.151142                    0.999955      30.109662      85.420787       0.599275       0.424519      -1.067274      -0.004813       0.043116       0.014919       0.045878       0.073828       0.081853      -0.073618      -0.034851      -0.022575      -0.154399       0.071119       0.083280              9.750024      10.989839      -3.107478      -4.184737       8.636226       3.134668       9.624007           0.000002
          107              C       9.788376       0.121635       7.863401      -0.091464      36.733343 0.58684723E+03  0.14753114E+05                                 9.423494                            8.186301       0.705732       2.149293                    0.999943      31.653403      91.679288       0.568939       0.428235      -1.065247      -0.014615       0.041846      -0.020414       0.048800       0.043105      -0.012008       0.066883       0.184800       0.168196      -0.152138       0.072685       0.079453              9.757727       7.875208      -0.839802       0.463105      14.079280      -2.488852       7.318692          -0.000018
          108              C       8.230260       6.449358       5.690799      -0.040525      39.276291 0.47581314E+03  0.11343715E+05                                 9.847408                            7.329110       0.694737       2.165986                    0.999932      29.697311      83.593781       0.606862       0.423348      -1.068967       0.030599      -0.033930       0.027738       0.053450       0.095748      -0.029736       0.079200       0.129801       0.155392      -0.172954       0.075792       0.097162             11.743187       7.911577      -4.674007       1.448516      19.987482      -3.959501       7.330503           0.000029
          109              C      12.808428       1.381233       9.391865       0.049846      25.966798 0.32923619E+03  0.72478526E+04                                 7.807967                            6.184571       0.184361       2.102180                    0.997875      25.495950      71.803314       0.638648       0.435655      -1.048305       0.001478      -0.007532      -0.017366       0.018986       0.007614       0.003362      -0.002575       0.060822      -0.049890      -0.024217      -0.015610       0.039827              8.806718       5.082048      -1.476027      -0.743854       8.095203      -0.611524      13.242904          -0.000007
          110              C      13.053000       1.229865       8.025801      -0.134136      34.538885 0.47624523E+03  0.11552289E+05                                 9.603269                            7.568440      -0.408298       1.858249                    0.997295      30.069421      90.277241       0.559829       0.451038      -1.034344      -0.008981       0.009500       0.010616       0.016841       0.019213       0.013895       0.002188       0.066216      -0.019336      -0.035142      -0.010143       0.045285             11.017518       6.853744      -2.174747      -2.299359       9.786522       1.705379      16.412288          -0.000006
          111              C      13.614966       0.086496       7.509944       0.121808      34.087990 0.38172939E+03  0.87065069E+04                                 9.434891                            6.695248      -0.122107       1.995375                    0.999191      25.774660      73.511149       0.609830       0.440361      -1.047120       0.008465      -0.005254      -0.008588       0.013154       0.001515       0.013068      -0.005621       0.016422      -0.079917      -0.030897       0.006049       0.024848             11.866403       6.337734      -1.830305      -2.970658       8.691856       1.297073      20.569619          -0.000008
          112              C       0.148392      26.105574       8.461140      -0.135737      32.676097 0.44049620E+03  0.10415607E+05                                 9.059575                            7.121361       0.059390       2.012974                    0.998645      28.915896      84.037820       0.599996       0.431733      -1.052053       0.006424      -0.009415      -0.001265       0.011468       0.013567      -0.000806      -0.004676       0.009573      -0.069649      -0.023972      -0.002253       0.026225             10.446565       5.941365      -1.394952      -1.319096       8.200513      -0.446930      17.197816          -0.000009
          113              C      13.630080      26.321814       9.788993       0.024488      27.422774 0.35263239E+03  0.78984935E+04                                 8.121633                            6.416675       0.119383       2.069932                    0.997633      26.203780      74.475769       0.624532       0.437854      -1.046826      -0.008346       0.012939      -0.013272       0.020328       0.005274      -0.008451       0.006978      -0.031427      -0.062943      -0.026045      -0.001683       0.027728              9.195870       5.484921      -1.718843      -1.207984       8.013254       0.220387      14.089436          -0.000009
          114              C      12.797436       0.600066      11.700938      -0.375917      26.266302 0.41022997E+03  0.95159303E+04                                 7.603352                            6.607156       0.063129       2.023355                    0.994861      29.805359      85.417427       0.661682       0.399055      -1.074417       0.013197      -0.003952      -0.058565       0.060164      -0.010671      -0.030445       0.015242      -0.007063       0.292387      -0.062001      -0.043341       0.105342              8.450196       6.859109       0.240587      -0.780294       6.319120       0.330897      12.172360          -0.000010
          115              C       5.361348       8.998287       5.805434      -0.060615      39.814428 0.53570585E+03  0.13144271E+05                                 9.926872                            7.779005       0.699713       2.160543                    0.999943      30.578307      87.070395       0.589309       0.423597      -1.069748      -0.047691      -0.002140       0.039727       0.062107       0.095147       0.087156      -0.034221      -0.130101       0.107133      -0.174403       0.073203       0.101200             11.153333      16.833056      -3.668295      -3.852405       9.170689       1.437761       7.456254           0.000018
          116              C       1.078590       9.225339       3.770666      -0.062819      37.086636 0.49845805E+03  0.12027157E+05                                 9.450003                            7.507471       0.708583       2.162760                    0.999857      30.279218      85.853137       0.598662       0.424023      -1.068129       0.044574       0.001520       0.041915       0.061204      -0.025110      -0.091985      -0.088566       0.000332      -0.263011      -0.172797       0.068898       0.103899             10.414267       7.221609       1.119454       3.462921       8.120511       3.641919      15.900681           0.000012
          117              C      12.805680      10.895793       7.822460      -0.064665      38.611447 0.53636356E+03  0.13180408E+05                                 9.752570                            7.810366       0.758201       2.179263                    0.999923      30.654334      87.699628       0.584416       0.426496      -1.066632       0.033371      -0.035709      -0.017967       0.052072       0.018749       0.061905      -0.010301      -0.212903       0.166426      -0.154481       0.071625       0.082856             10.877481      17.633245      -2.312499      -2.706803       7.095121       0.785343       7.904077           0.000001
          118              C       3.351186      11.103924      10.019627      -0.063071      37.550287 0.51871921E+03  0.12651331E+05                                 9.554999                            7.687444       0.707859       2.160288                    0.999907      30.604829      87.469882       0.587813       0.427231      -1.065275      -0.008424      -0.045884      -0.031017       0.056021      -0.012441      -0.052855      -0.056311      -0.010638      -0.374347      -0.153999       0.070771       0.083228             10.543770       7.704994       0.531646       2.846245       6.623135       2.456323      17.303180          -0.000005
          119              C       9.258012      10.444392       6.974982      -0.051456      34.914247 0.49310679E+03  0.11872013E+05                                 9.069870                            7.471421       0.662450       2.151142                    0.999955      30.109665      85.420799       0.599275       0.424519      -1.067274      -0.004813      -0.043116      -0.014919       0.045878      -0.073828      -0.081853      -0.073618      -0.034851      -0.022575      -0.154399       0.071119       0.083280              9.750025      10.989839       3.107478       4.184736       8.636228       3.134669       9.624007           0.000002
          120              C       2.918376      13.393365       5.783599      -0.091464      36.733344 0.58684725E+03  0.14753115E+05                                 9.423494                            8.186301       0.705732       2.149293                    0.999943      31.653404      91.679290       0.568939       0.428235      -1.065247      -0.014615      -0.041846       0.020414       0.048800      -0.043105       0.012008       0.066883       0.184800       0.168196      -0.152138       0.072685       0.079453              9.757727       7.875208       0.839802      -0.463105      14.079280      -2.488852       7.318692          -0.000018
          121              C       1.360260       7.065642       7.956201      -0.040525      39.276299 0.47581323E+03  0.11343718E+05                                 9.847410                            7.329111       0.694737       2.165986                    0.999932      29.697312      83.593792       0.606862       0.423348      -1.068967       0.030599       0.033930      -0.027738       0.053450      -0.095748       0.029736       0.079200       0.129801       0.155392      -0.172954       0.075792       0.097162             11.743190       7.911579       4.674008      -1.448516      19.987487      -3.959502       7.330505           0.000029
          122              C       5.938428      12.133767       4.255135       0.049846      25.966799 0.32923619E+03  0.72478529E+04                                 7.807967                            6.184571       0.184361       2.102180                    0.997875      25.495951      71.803320       0.638648       0.435655      -1.048305       0.001478       0.007532       0.017366       0.018986      -0.007614      -0.003362      -0.002575       0.060822      -0.049890      -0.024217      -0.015610       0.039827              8.806719       5.082048       1.476027       0.743855       8.095203      -0.611524      13.242904          -0.000007
          123              C       6.183000      12.285135       5.621199      -0.134136      34.538885 0.47624522E+03  0.11552289E+05                                 9.603269                            7.568440      -0.408298       1.858249                    0.997295      30.069421      90.277243       0.559829       0.451038      -1.034344      -0.008981      -0.009500      -0.010616       0.016841      -0.019213      -0.013895       0.002188       0.066216      -0.019336      -0.035142      -0.010143       0.045285             11.017518       6.853744       2.174747       2.299359       9.786522       1.705379      16.412289          -0.000006
          124              C       6.744966      13.428504       6.137056       0.121808      34.087988 0.38172936E+03  0.87065062E+04                                 9.434891                            6.695248      -0.122107       1.995375                    0.999191      25.774659      73.511146       0.609830       0.440361      -1.047120       0.008465       0.005254       0.008588       0.013154      -0.001515      -0.013068      -0.005621       0.016422      -0.079917      -0.030897       0.006049       0.024848             11.866403       6.337734       1.830305       2.970658       8.691855       1.297073      20.569618          -0.000008
          125              C       7.018392      14.439426       5.185860      -0.135737      32.676099 0.44049623E+03  0.10415607E+05                                 9.059575                            7.121361       0.059389       2.012974                    0.998645      28.915897      84.037825       0.599996       0.431733      -1.052053       0.006424       0.009415       0.001265       0.011468      -0.013567       0.000806      -0.004676       0.009573      -0.069649      -0.023972      -0.002253       0.026225             10.446565       5.941365       1.394952       1.319096       8.200514      -0.446930      17.197817          -0.000009
          126              C       6.760080      14.223186       3.858007       0.024488      27.422776 0.35263241E+03  0.78984943E+04                                 8.121634                            6.416675       0.119382       2.069931                    0.997633      26.203782      74.475777       0.624532       0.437854      -1.046826      -0.008346      -0.012939       0.013272       0.020328      -0.005274       0.008451       0.006978      -0.031426      -0.062943      -0.026045      -0.001683       0.027728              9.195871       5.484921       1.718844       1.207984       8.013255       0.220388      14.089437          -0.000009
          127              C       5.927436      12.914934       1.946062      -0.375917      26.266306 0.41023008E+03  0.95159334E+04                                 7.603353                            6.607157       0.063129       2.023355                    0.994861      29.805362      85.417440       0.661682       0.399055      -1.074417       0.013197       0.003952       0.058565       0.060164       0.010671       0.030445       0.015242      -0.007063       0.292387      -0.062001      -0.043341       0.105342              8.450197       6.859110      -0.240587       0.780294       6.319121       0.330897      12.172361          -0.000010
          128              C       1.508652      18.031713      12.628934      -0.060615      39.814420 0.53570573E+03  0.13144267E+05                                 9.926870                            7.779004       0.699713       2.160543                    0.999943      30.578305      87.070382       0.589309       0.423597      -1.069748       0.047691       0.002140       0.039727       0.062107       0.095147      -0.087156       0.034221      -0.130101       0.107133      -0.174403       0.073203       0.101200             11.153331      16.833052      -3.668294       3.852404       9.170687      -1.437760       7.456252           0.000018
          129              C       5.791410      17.804661      10.594166      -0.062819      37.086631 0.49845798E+03  0.12027155E+05                                 9.450003                            7.507470       0.708583       2.162760                    0.999857      30.279215      85.853128       0.598662       0.424024      -1.068129      -0.044574      -0.001520       0.041915       0.061204      -0.025110       0.091985       0.088566       0.000332      -0.263011      -0.172797       0.068898       0.103899             10.414266       7.221609       1.119454      -3.462921       8.120511      -3.641919      15.900679           0.000012
          130              C       7.804320      16.134207       0.998960      -0.064665      38.611446 0.53636355E+03  0.13180408E+05                                 9.752570                            7.810366       0.758201       2.179263                    0.999923      30.654334      87.699627       0.584416       0.426496      -1.066632      -0.033371       0.035709      -0.017967       0.052072       0.018749      -0.061905       0.010301      -0.212903       0.166426      -0.154481       0.071625       0.082856             10.877481      17.633244      -2.312498       2.706803       7.095121      -0.785343       7.904076           0.000001
          131              C       3.518814      15.926076       3.196127      -0.063070      37.550280 0.51871910E+03  0.12651328E+05                                 9.554997                            7.687443       0.707859       2.160288                    0.999907      30.604826      87.469871       0.587813       0.427231      -1.065275       0.008424       0.045884      -0.031017       0.056021      -0.012442       0.052855       0.056311      -0.010638      -0.374347      -0.153999       0.070772       0.083228             10.543768       7.704993       0.531646      -2.846244       6.623134      -2.456323      17.303177          -0.000005
          132              C      11.351988      16.585608       0.151482      -0.051456      34.914268 0.49310716E+03  0.11872024E+05                                 9.069873                            7.471424       0.662450       2.151142                    0.999955      30.109665      85.420798       0.599275       0.424519      -1.067274       0.004813       0.043116      -0.014919       0.045878      -0.073828       0.081853       0.073618      -0.034851      -0.022575      -0.154399       0.071119       0.083280              9.750029      10.989841       3.107478      -4.184739       8.636230      -3.134672       9.624015           0.000002
          133              C       3.951624      13.636635      12.607099      -0.091464      36.733343 0.58684723E+03  0.14753114E+05                                 9.423494                            8.186301       0.705732       2.149293                    0.999943      31.653403      91.679288       0.568939       0.428235      -1.065247       0.014615       0.041846       0.020414       0.048800      -0.043105      -0.012008      -0.066883       0.184800       0.168196      -0.152138       0.072685       0.079453              9.757727       7.875209       0.839802       0.463106      14.079280       2.488852       7.318692          -0.000018
          134              C       5.509740      19.964358       1.132701      -0.040525      39.276305 0.47581332E+03  0.11343721E+05                                 9.847412                            7.329112       0.694736       2.165986                    0.999932      29.697314      83.593802       0.606862       0.423348      -1.068967      -0.030599      -0.033930      -0.027738       0.053450      -0.095748      -0.029736      -0.079200       0.129801       0.155392      -0.172954       0.075792       0.097162             11.743192       7.911580       4.674009       1.448516      19.987490       3.959503       7.330505           0.000029
          135              C       0.931572      14.896233      11.078635       0.049846      25.966798 0.32923619E+03  0.72478526E+04                                 7.807967                            6.184571       0.184361       2.102180                    0.997875      25.495950      71.803313       0.638648       0.435655      -1.048305      -0.001478      -0.007532       0.017365       0.018986      -0.007614       0.003362       0.002575       0.060822      -0.049890      -0.024217      -0.015610       0.039827              8.806717       5.082047       1.476027      -0.743854       8.095203       0.611524      13.242903          -0.000007
          136              C       0.687000      14.744865      12.444699      -0.134136      34.538884 0.47624523E+03  0.11552289E+05                                 9.603269                            7.568440      -0.408298       1.858249                    0.997295      30.069421      90.277242       0.559829       0.451038      -1.034344       0.008981       0.009500      -0.010616       0.016841      -0.019213       0.013895      -0.002188       0.066216      -0.019336      -0.035142      -0.010143       0.045285             11.017518       6.853744       2.174747      -2.299359       9.786522      -1.705379      16.412287          -0.000006
          137              C       0.125034      13.601496      12.960556       0.121808      34.087991 0.38172941E+03  0.87065076E+04                                 9.434891                            6.695248      -0.122107       1.995374                    0.999191      25.774661      73.511151       0.609830       0.440361      -1.047120      -0.008465      -0.005254       0.008588       0.013154      -0.001515       0.013068       0.005621       0.016422      -0.079917      -0.030897       0.006049       0.024848             11.866402       6.337734       1.830305      -2.970658       8.691855      -1.297073      20.569618          -0.000008
          138              C      13.591608      12.590574      12.009360      -0.135737      32.676098 0.44049623E+03  0.10415607E+05                                 9.059575                            7.121361       0.059390       2.012974                    0.998645      28.915897      84.037825       0.599996       0.431733      -1.052053      -0.006424      -0.009415       0.001265       0.011468      -0.013567      -0.000806       0.004676       0.009573      -0.069649      -0.023972      -0.002253       0.026225             10.446565       5.941365       1.394952      -1.319096       8.200514       0.446931      17.197817          -0.000009
          139              C       0.109920      12.806814      10.681507       0.024488      27.422773 0.35263239E+03  0.78984935E+04                                 8.121633                            6.416675       0.119382       2.069931                    0.997633      26.203780      74.475770       0.624532       0.437854      -1.046826       0.008346       0.012939       0.013272       0.020328      -0.005274      -0.008451      -0.006978      -0.031427      -0.062944      -0.026045      -0.001683       0.027728              9.195870       5.484921       1.718843      -1.207984       8.013254      -0.220387      14.089436          -0.000009
          140              C       0.942564      14.115066       8.769562      -0.375916      26.266291 0.41022979E+03  0.95159249E+04                                 7.603350                            6.607154       0.063129       2.023355                    0.994861      29.805355      85.417413       0.661682       0.399055      -1.074417      -0.013197      -0.003952       0.058565       0.060164       0.010671      -0.030445      -0.015242      -0.007063       0.292387      -0.062001      -0.043341       0.105342              8.450193       6.859108      -0.240588      -0.780291       6.319119      -0.330898      12.172352          -0.000010
          141              C       5.361348       4.516713      12.628934      -0.060615      39.814427 0.53570584E+03  0.13144271E+05                                 9.926872                            7.779005       0.699713       2.160543                    0.999943      30.578307      87.070394       0.589309       0.423597      -1.069748      -0.047691       0.002140       0.039727       0.062107      -0.095147       0.087156       0.034221      -0.130101       0.107133      -0.174403       0.073203       0.101200             11.153333      16.833056       3.668295      -3.852405       9.170689      -1.437760       7.456254           0.000018
          142              C       1.078590       4.289661      10.594166      -0.062819      37.086623 0.49845785E+03  0.12027151E+05                                 9.450001                            7.507469       0.708584       2.162760                    0.999857      30.279212      85.853113       0.598662       0.424023      -1.068129       0.044574      -0.001520       0.041915       0.061204       0.025110      -0.091985       0.088566       0.000332      -0.263011      -0.172797       0.068898       0.103899             10.414264       7.221607      -1.119454       3.462920       8.120509      -3.641918      15.900676           0.000012
          143              C      12.805680       2.619207       0.998960      -0.064665      38.611447 0.53636352E+03  0.13180407E+05                                 9.752570                            7.810365       0.758201       2.179263                    0.999923      30.654334      87.699626       0.584416       0.426496      -1.066632       0.033371       0.035709      -0.017967       0.052072      -0.018749       0.061905       0.010301      -0.212903       0.166427      -0.154481       0.071625       0.082856             10.877481      17.633246       2.312497      -2.706803       7.095121      -0.785342       7.904076           0.000001
          144              C       3.351186       2.411076       3.196127      -0.063070      37.550282 0.51871913E+03  0.12651328E+05                                 9.554998                            7.687443       0.707859       2.160288                    0.999907      30.604827      87.469875       0.587813       0.427231      -1.065275      -0.008424       0.045884      -0.031017       0.056021       0.012441      -0.052855       0.056311      -0.010638      -0.374347      -0.153999       0.070771       0.083228             10.543768       7.704993      -0.531646       2.846245       6.623134      -2.456321      17.303179          -0.000005
          145              C       9.258012       3.070608       0.151482      -0.051456      34.914266 0.49310706E+03  0.11872021E+05                                 9.069873                            7.471423       0.662450       2.151142                    0.999955      30.109663      85.420790       0.599275       0.424519      -1.067274      -0.004813       0.043116      -0.014919       0.045878       0.073828      -0.081853       0.073618      -0.034851      -0.022575      -0.154399       0.071119       0.083280              9.750028      10.989841      -3.107478       4.184740       8.636228      -3.134671       9.624015           0.000002
          146              C       2.918376       0.121635      12.607099      -0.091464      36.733341 0.58684719E+03  0.14753113E+05                                 9.423493                            8.186301       0.705732       2.149293                    0.999943      31.653402      91.679284       0.568939       0.428235      -1.065247      -0.014615       0.041846       0.020414       0.048800       0.043105       0.012008      -0.066883       0.184800       0.168196      -0.152138       0.072685       0.079453              9.757727       7.875208      -0.839802      -0.463106      14.079280       2.488852       7.318692          -0.000018
          147              C       1.360260       6.449358       1.132701      -0.040525      39.276304 0.47581330E+03  0.11343720E+05                                 9.847411                            7.329112       0.694737       2.165986                    0.999932      29.697314      83.593800       0.606862       0.423348      -1.068967       0.030599      -0.033930      -0.027738       0.053450       0.095748       0.029736      -0.079200       0.129801       0.155392      -0.172954       0.075792       0.097162             11.743191       7.911579      -4.674009      -1.448516      19.987489       3.959503       7.330505           0.000029
          148              C       5.938428       1.381233      11.078635       0.049846      25.966797 0.32923618E+03  0.72478526E+04                                 7.807967                            6.184571       0.184362       2.102180                    0.997875      25.495950      71.803316       0.638648       0.435655      -1.048305       0.001478      -0.007532       0.017366       0.018986       0.007614      -0.003362       0.002575       0.060822      -0.049890      -0.024217      -0.015610       0.039827              8.806718       5.082048      -1.476027       0.743854       8.095203       0.611524      13.242903          -0.000007
          149              C       6.183000       1.229865      12.444699      -0.134136      34.538888 0.47624529E+03  0.11552291E+05                                 9.603269                            7.568440      -0.408298       1.858249                    0.997295      30.069422      90.277245       0.559829       0.451038      -1.034344      -0.008981       0.009500      -0.010616       0.016841       0.019213      -0.013895      -0.002188       0.066216      -0.019336      -0.035142      -0.010143       0.045285             11.017518       6.853744      -2.174747       2.299359       9.786522      -1.705379      16.412288          -0.000006
          150              C       6.744966       0.086496      12.960556       0.121808      34.087985 0.38172933E+03  0.87065053E+04                                 9.434891                            6.695248      -0.122107       1.995375                    0.999191      25.774658      73.511141       0.609830       0.440361      -1.047120       0.008465      -0.005254       0.008588       0.013154       0.001515      -0.013068       0.005621       0.016422      -0.079917      -0.030897       0.006049       0.024848             11.866401       6.337734      -1.830305       2.970658       8.691855      -1.297073      20.569616          -0.000008
          151              C       7.018392      26.105574      12.009360      -0.135737      32.676097 0.44049622E+03  0.10415607E+05                                 9.059574                            7.121360       0.059390       2.012974                    0.998645      28.915896      84.037819       0.599996       0.431733      -1.052053       0.006424      -0.009415       0.001265       0.011468       0.013567       0.000806       0.004676       0.009573      -0.069649      -0.023972      -0.002253       0.026225             10.446564       5.941364      -1.394952       1.319096       8.200513       0.446930      17.197815          -0.000009
          152              C       6.760080      26.321814      10.681507       0.024488      27.422773 0.35263239E+03  0.78984936E+04                                 8.121633                            6.416675       0.119382       2.069931                    0.997633      26.203780      74.475773       0.624532       0.437854      -1.046826      -0.008346       0.012939       0.013272       0.020328       0.005274       0.008451      -0.006978      -0.031426      -0.062943      -0.026045      -0.001683       0.027728              9.195871       5.484921      -1.718844       1.207984       8.013255      -0.220388      14.089436          -0.000009
          153              C       5.927436       0.600066       8.769562      -0.375916      26.266292 0.41022980E+03  0.95159252E+04                                 7.603350                            6.607154       0.063129       2.023355                    0.994861      29.805356      85.417414       0.661682       0.399055      -1.074417       0.013197      -0.003952       0.058565       0.060164      -0.010671       0.030445      -0.015242      -0.007063       0.292386      -0.062001      -0.043341       0.105342              8.450193       6.859108       0.240588       0.780291       6.319119      -0.330898      12.172352          -0.000010
          154              C       1.508652      22.513287       5.805434      -0.060615      39.814423 0.53570577E+03  0.13144269E+05                                 9.926871                            7.779004       0.699713       2.160543                    0.999943      30.578305      87.070387       0.589309       0.423597      -1.069748       0.047691      -0.002140       0.039727       0.062107      -0.095147      -0.087156      -0.034221      -0.130101       0.107133      -0.174403       0.073203       0.101200             11.153332      16.833054       3.668295       3.852405       9.170689       1.437760       7.456253           0.000018
          155              C       5.791410      22.740339       3.770666      -0.062819      37.086630 0.49845796E+03  0.12027154E+05                                 9.450002                            7.507470       0.708584       2.162760                    0.999857      30.279215      85.853126       0.598662       0.424023      -1.068129      -0.044574       0.001520       0.041915       0.061204       0.025110       0.091985      -0.088566       0.000332      -0.263011      -0.172797       0.068898       0.103899             10.414266       7.221608      -1.119454      -3.462920       8.120510       3.641919      15.900679           0.000011
          156              C       7.804320      24.410793       7.822460      -0.064665      38.611437 0.53636339E+03  0.13180403E+05                                 9.752568                            7.810364       0.758201       2.179263                    0.999923      30.654330      87.699610       0.584416       0.426496      -1.066632      -0.033371      -0.035709      -0.017967       0.052072      -0.018749      -0.061905      -0.010301      -0.212903       0.166426      -0.154481       0.071625       0.082856             10.877479      17.633240       2.312498       2.706802       7.095120       0.785343       7.904075           0.000001
          157              C       3.518814      24.618924      10.019627      -0.063070      37.550274 0.51871900E+03  0.12651324E+05                                 9.554996                            7.687441       0.707860       2.160288                    0.999907      30.604824      87.469858       0.587813       0.427231      -1.065275       0.008424      -0.045884      -0.031017       0.056021       0.012441       0.052855      -0.056311      -0.010638      -0.374347      -0.153999       0.070771       0.083228             10.543766       7.704991      -0.531646      -2.846243       6.623133       2.456322      17.303174          -0.000005
          158              C      11.351988      23.959392       6.974982      -0.051456      34.914241 0.49310668E+03  0.11872010E+05                                 9.069869                            7.471421       0.662450       2.151142                    0.999955      30.109662      85.420788       0.599275       0.424519      -1.067274       0.004813      -0.043116      -0.014919       0.045878       0.073828       0.081853      -0.073618      -0.034851      -0.022575      -0.154399       0.071119       0.083280              9.750023      10.989837      -3.107478      -4.184735       8.636227       3.134669       9.624006           0.000002
          159              C       3.951624      26.908365       5.783599      -0.091464      36.733341 0.58684729E+03  0.14753116E+05                                 9.423493                            8.186302       0.705732       2.149293                    0.999943      31.653403      91.679286       0.568939       0.428235      -1.065247       0.014615      -0.041846       0.020414       0.048800       0.043105      -0.012008       0.066883       0.184800       0.168196      -0.152138       0.072685       0.079453              9.757726       7.875209      -0.839802       0.463105      14.079278      -2.488851       7.318692          -0.000018
          160              C       5.509740      20.580642       7.956201      -0.040525      39.276294 0.47581317E+03  0.11343716E+05                                 9.847409                            7.329110       0.694737       2.165986                    0.999932      29.697312      83.593785       0.606862       0.423348      -1.068967      -0.030599       0.033930      -0.027738       0.053450       0.095748      -0.029736       0.079200       0.129801       0.155392      -0.172954       0.075792       0.097162             11.743188       7.911578      -4.674007       1.448516      19.987483      -3.959502       7.330504           0.000029
          161              C       0.931572      25.648767       4.255135       0.049846      25.966800 0.32923621E+03  0.72478532E+04                                 7.807967                            6.184571       0.184361       2.102180                    0.997875      25.495951      71.803319       0.638648       0.435655      -1.048305      -0.001478       0.007532       0.017366       0.018986       0.007614       0.003362      -0.002575       0.060822      -0.049890      -0.024217      -0.015610       0.039827              8.806718       5.082048      -1.476027      -0.743855       8.095203      -0.611524      13.242904          -0.000007
          162              C       0.687000      25.800135       5.621199      -0.134136      34.538888 0.47624529E+03  0.11552291E+05                                 9.603269                            7.568440      -0.408298       1.858249                    0.997295      30.069422      90.277246       0.559829       0.451038      -1.034344       0.008981      -0.009500      -0.010616       0.016841       0.019213       0.013895       0.002188       0.066216      -0.019336      -0.035142      -0.010143       0.045285             11.017519       6.853744      -2.174747      -2.299359       9.786522       1.705379      16.412290          -0.000006
          163              C       0.125034      26.943504       6.137056       0.121808      34.087986 0.38172933E+03  0.87065053E+04                                 9.434891                            6.695248      -0.122107       1.995375                    0.999191      25.774658      73.511143       0.609830       0.440361      -1.047120      -0.008465       0.005254       0.008588       0.013154       0.001515       0.013068      -0.005621       0.016422      -0.079917      -0.030897       0.006049       0.024848             11.866402       6.337734      -1.830305      -2.970658       8.691855       1.297073      20.569618          -0.000008
          164              C      13.591608       0.924426       5.185860      -0.135736      32.676097 0.44049621E+03  0.10415607E+05                                 9.059575                            7.121360       0.059390       2.012974                    0.998645      28.915896      84.037820       0.599996       0.431733      -1.052053      -0.006424       0.009415       0.001265       0.011468       0.013567      -0.000806      -0.004676       0.009573      -0.069649      -0.023972      -0.002253       0.026225             10.446564       5.941364      -1.394952      -1.319096       8.200513      -0.446930      17.197815          -0.000009
          165              C       0.109920       0.708186       3.858007       0.024488      27.422773 0.35263237E+03  0.78984930E+04                                 8.121633                            6.416675       0.119383       2.069932                    0.997633      26.203780      74.475770       0.624532       0.437854      -1.046826       0.008346      -0.012939       0.013272       0.020328       0.005274      -0.008451       0.006978      -0.031427      -0.062943      -0.026045      -0.001683       0.027728              9.195870       5.484921      -1.718844      -1.207984       8.013254       0.220388      14.089436          -0.000009
          166              C       0.942564      26.429934       1.946062      -0.375917      26.266302 0.41022998E+03  0.95159305E+04                                 7.603352                            6.607156       0.063129       2.023355                    0.994861      29.805359      85.417427       0.661682       0.399055      -1.074417      -0.013197       0.003952       0.058565       0.060164      -0.010671      -0.030445       0.015242      -0.007063       0.292386      -0.062001      -0.043341       0.105342              8.450196       6.859109       0.240587      -0.780294       6.319120       0.330896      12.172359          -0.000010
          167              C       8.378652      18.031713       7.841566      -0.060615      39.814427 0.53570584E+03  0.13144271E+05                                 9.926872                            7.779005       0.699713       2.160543                    0.999943      30.578308      87.070395       0.589309       0.423597      -1.069748       0.047691       0.002140      -0.039727       0.062107       0.095147       0.087156      -0.034221      -0.130101       0.107133      -0.174403       0.073203       0.101200             11.153332      16.833055      -3.668295      -3.852405       9.170689       1.437761       7.456254           0.000017
          168              C      12.661410      17.804661       9.876334      -0.062819      37.086625 0.49845789E+03  0.12027152E+05                                 9.450001                            7.507469       0.708584       2.162760                    0.999857      30.279213      85.853117       0.598662       0.424023      -1.068129      -0.044574      -0.001520      -0.041915       0.061204      -0.025110      -0.091985      -0.088566       0.000332      -0.263011      -0.172797       0.068898       0.103899             10.414265       7.221608       1.119454       3.462920       8.120510       3.641918      15.900677           0.000011
          169              C       0.934320      16.134207       5.824540      -0.064665      38.611442 0.53636347E+03  0.13180406E+05                                 9.752569                            7.810365       0.758201       2.179263                    0.999923      30.654332      87.699619       0.584416       0.426496      -1.066632      -0.033371       0.035709       0.017967       0.052072       0.018749       0.061905      -0.010301      -0.212903       0.166426      -0.154481       0.071625       0.082856             10.877480      17.633243      -2.312498      -2.706803       7.095121       0.785343       7.904076           0.000001
          170              C      10.388814      15.926076       3.627373      -0.063070      37.550283 0.51871914E+03  0.12651329E+05                                 9.554998                            7.687443       0.707859       2.160288                    0.999907      30.604827      87.469875       0.587813       0.427231      -1.065275       0.008424       0.045884       0.031017       0.056021      -0.012441      -0.052855      -0.056311      -0.010638      -0.374347      -0.153999       0.070771       0.083228             10.543769       7.704993       0.531646       2.846244       6.623134       2.456323      17.303179          -0.000005
          171              C       4.481988      16.585608       6.672018      -0.051456      34.914233 0.49310655E+03  0.11872006E+05                                 9.069867                            7.471419       0.662451       2.151143                    0.999955      30.109659      85.420771       0.599275       0.424519      -1.067274       0.004813       0.043116       0.014919       0.045878      -0.073828      -0.081853      -0.073618      -0.034851      -0.022575      -0.154399       0.071119       0.083280              9.750021      10.989835       3.107477       4.184734       8.636225       3.134668       9.624004           0.000002
          172              C      10.821624      13.636635       7.863401      -0.091464      36.733341 0.58684719E+03  0.14753113E+05                                 9.423493                            8.186301       0.705732       2.149293                    0.999943      31.653402      91.679284       0.568939       0.428235      -1.065247       0.014615       0.041846      -0.020414       0.048800      -0.043105       0.012008       0.066883       0.184800       0.168196      -0.152138       0.072685       0.079453              9.757726       7.875208       0.839802      -0.463105      14.079280      -2.488852       7.318692          -0.000018
          173              C      12.379740      19.964358       5.690799      -0.040525      39.276300 0.47581325E+03  0.11343719E+05                                 9.847410                            7.329111       0.694737       2.165986                    0.999932      29.697313      83.593794       0.606862       0.423348      -1.068967      -0.030599      -0.033930       0.027738       0.053450      -0.095748       0.029736       0.079200       0.129801       0.155392      -0.172954       0.075792       0.097162             11.743190       7.911579       4.674008      -1.448516      19.987487      -3.959502       7.330505           0.000028
          174              C       7.801572      14.896233       9.391865       0.049846      25.966800 0.32923621E+03  0.72478532E+04                                 7.807967                            6.184571       0.184361       2.102180                    0.997875      25.495951      71.803317       0.638648       0.435655      -1.048305      -0.001478      -0.007532      -0.017366       0.018986      -0.007614      -0.003362      -0.002575       0.060822      -0.049890      -0.024217      -0.015610       0.039827              8.806718       5.082047       1.476027       0.743854       8.095203      -0.611524      13.242904          -0.000007
          175              C       7.557000      14.744865       8.025801      -0.134136      34.538887 0.47624526E+03  0.11552290E+05                                 9.603269                            7.568440      -0.408298       1.858249                    0.997295      30.069422      90.277245       0.559829       0.451038      -1.034344       0.008981       0.009500       0.010616       0.016841      -0.019213      -0.013895       0.002188       0.066216      -0.019336      -0.035142      -0.010143       0.045285             11.017519       6.853744       2.174747       2.299359       9.786522       1.705379      16.412289          -0.000006
          176              C       6.995034      13.601496       7.509944       0.121808      34.087986 0.38172934E+03  0.87065054E+04                                 9.434891                            6.695248      -0.122107       1.995375                    0.999191      25.774658      73.511140       0.609830       0.440361      -1.047120      -0.008465      -0.005254      -0.008588       0.013154      -0.001515      -0.013068      -0.005621       0.016422      -0.079917      -0.030897       0.006049       0.024848             11.866402       6.337734       1.830305       2.970658       8.691855       1.297073      20.569617          -0.000008
          177              C       6.721608      12.590574       8.461140      -0.135737      32.676098 0.44049622E+03  0.10415607E+05                                 9.059574                            7.121360       0.059390       2.012974                    0.998645      28.915896      84.037818       0.599996       0.431733      -1.052053      -0.006424      -0.009415      -0.001265       0.011468      -0.013567       0.000806      -0.004676       0.009573      -0.069649      -0.023972      -0.002253       0.026225             10.446564       5.941364       1.394952       1.319096       8.200513      -0.446930      17.197815          -0.000009
          178              C       6.979920      12.806814       9.788993       0.024488      27.422775 0.35263239E+03  0.78984937E+04                                 8.121633                            6.416675       0.119382       2.069931                    0.997633      26.203781      74.475774       0.624532       0.437854      -1.046826       0.008346       0.012939      -0.013272       0.020328      -0.005274       0.008451       0.006978      -0.031426      -0.062943      -0.026045      -0.001683       0.027728              9.195871       5.484921       1.718844       1.207984       8.013254       0.220388      14.089437          -0.000009
          179              C       7.812564      14.115066      11.700938      -0.375917      26.266302 0.41022999E+03  0.95159306E+04                                 7.603353                            6.607156       0.063129       2.023355                    0.994861      29.805360      85.417432       0.661682       0.399055      -1.074417      -0.013197      -0.003952      -0.058565       0.060164       0.010671       0.030445       0.015242      -0.007063       0.292387      -0.062001      -0.043341       0.105342              8.450197       6.859110      -0.240587       0.780294       6.319120       0.330896      12.172360          -0.000010
          180              C      12.231348       8.998287       1.018066      -0.060615      39.814426 0.53570581E+03  0.13144270E+05                                 9.926871                            7.779004       0.699713       2.160543                    0.999943      30.578307      87.070392       0.589309       0.423597      -1.069748      -0.047691      -0.002140      -0.039727       0.062107       0.095146      -0.087156       0.034221      -0.130101       0.107133      -0.174403       0.073203       0.101200             11.153332      16.833055      -3.668295       3.852405       9.170689      -1.437760       7.456253           0.000018
          181              C       7.948590       9.225339       3.052834      -0.062819      37.086628 0.49845794E+03  0.12027154E+05                                 9.450002                            7.507469       0.708584       2.162760                    0.999857      30.279215      85.853124       0.598662       0.424023      -1.068129       0.044574       0.001520      -0.041915       0.061204      -0.025110       0.091985       0.088566       0.000332      -0.263011      -0.172797       0.068898       0.103899             10.414265       7.221608       1.119454      -3.462921       8.120510      -3.641919      15.900677           0.000012
          182              C       5.935680      10.895793      12.648040      -0.064665      38.611442 0.53636347E+03  0.13180406E+05                                 9.752569                            7.810365       0.758201       2.179263                    0.999923      30.654332      87.699619       0.584416       0.426496      -1.066632       0.033371      -0.035709       0.017967       0.052072       0.018749      -0.061905       0.010301      -0.212903       0.166426      -0.154481       0.071625       0.082856             10.877480      17.633242      -2.312498       2.706802       7.095121      -0.785343       7.904076           0.000001
          183              C      10.221186      11.103924      10.450873      -0.063070      37.550279 0.51871909E+03  0.12651327E+05                                 9.554997                            7.687443       0.707859       2.160288                    0.999907      30.604826      87.469870       0.587813       0.427231      -1.065275      -0.008424      -0.045884       0.031017       0.056021      -0.012441       0.052855       0.056311      -0.010637      -0.374347      -0.153999       0.070772       0.083228             10.543768       7.704992       0.531646      -2.846244       6.623134      -2.456323      17.303177          -0.000005
          184              C       2.388012      10.444392      13.495518      -0.051456      34.914261 0.49310702E+03  0.11872020E+05                                 9.069872                            7.471423       0.662450       2.151142                    0.999955      30.109661      85.420783       0.599275       0.424519      -1.067274      -0.004813      -0.043116       0.014919       0.045878      -0.073828       0.081853       0.073618      -0.034851      -0.022575      -0.154399       0.071119       0.083280              9.750027      10.989839       3.107478      -4.184739       8.636229      -3.134671       9.624014           0.000002
          185              C       9.788376      13.393365       1.039901      -0.091464      36.733341 0.58684718E+03  0.14753113E+05                                 9.423493                            8.186301       0.705732       2.149293                    0.999943      31.653402      91.679283       0.568939       0.428235      -1.065247      -0.014615      -0.041846      -0.020414       0.048800      -0.043105      -0.012008      -0.066883       0.184800       0.168196      -0.152138       0.072685       0.079453              9.757726       7.875208       0.839802       0.463106      14.079279       2.488851       7.318692          -0.000018
          186              C       8.230260       7.065642      12.514299      -0.040525      39.276296 0.47581320E+03  0.11343717E+05                                 9.847410                            7.329111       0.694737       2.165986                    0.999932      29.697312      83.593789       0.606862       0.423348      -1.068967       0.030599       0.033930       0.027738       0.053450      -0.095748      -0.029736      -0.079200       0.129801       0.155392      -0.172954       0.075792       0.097162             11.743189       7.911578       4.674008       1.448516      19.987485       3.959502       7.330504           0.000028
          187              C      12.808428      12.133767       2.568365       0.049846      25.966792 0.32923610E+03  0.72478505E+04                                 7.807966                            6.184570       0.184361       2.102180                    0.997875      25.495951      71.803320       0.638648       0.435655      -1.048305       0.001478       0.007532      -0.017365       0.018986      -0.007614       0.003362       0.002575       0.060821      -0.049890      -0.024217      -0.015610       0.039827              8.806716       5.082047       1.476027      -0.743853       8.095204       0.611527      13.242898          -0.000007
          188              C      13.053000      12.285135       1.202301      -0.134136      34.538885 0.47624528E+03  0.11552291E+05                                 9.603269                            7.568440      -0.408298       1.858249                    0.997295      30.069422      90.277247       0.559829       0.451038      -1.034344      -0.008981      -0.009500       0.010616       0.016841      -0.019213       0.013895      -0.002188       0.066216      -0.019336      -0.035142      -0.010143       0.045285             11.017518       6.853744       2.174747      -2.299359       9.786522      -1.705379      16.412288          -0.000006
          189              C      13.614966      13.428504       0.686444       0.121808      34.087986 0.38172935E+03  0.87065060E+04                                 9.434891                            6.695248      -0.122108       1.995374                    0.999191      25.774659      73.511145       0.609830       0.440361      -1.047120       0.008465       0.005254      -0.008588       0.013154      -0.001515       0.013068       0.005621       0.016422      -0.079917      -0.030897       0.006049       0.024848             11.866402       6.337734       1.830305      -2.970658       8.691855      -1.297073      20.569616          -0.000008
          190              C       0.148392      14.439426       1.637640      -0.135737      32.676100 0.44049627E+03  0.10415609E+05                                 9.059575                            7.121361       0.059390       2.012974                    0.998645      28.915898      84.037826       0.599996       0.431733      -1.052053       0.006424       0.009415      -0.001265       0.011468      -0.013567      -0.000806       0.004676       0.009573      -0.069649      -0.023972      -0.002253       0.026225             10.446565       5.941365       1.394952      -1.319096       8.200514       0.446930      17.197816          -0.000009
          191              C      13.630080      14.223186       2.965493       0.024488      27.422775 0.35263239E+03  0.78984938E+04                                 8.121634                            6.416676       0.119382       2.069931                    0.997633      26.203781      74.475777       0.624532       0.437854      -1.046826      -0.008346      -0.012939      -0.013272       0.020328      -0.005274      -0.008451      -0.006978      -0.031426      -0.062943      -0.026045      -0.001683       0.027728              9.195871       5.484921       1.718844      -1.207984       8.013255      -0.220388      14.089437          -0.000009
          192              C      12.797436      12.914934       4.877438      -0.375916      26.266292 0.41022982E+03  0.95159258E+04                                 7.603350                            6.607154       0.063129       2.023355                    0.994861      29.805356      85.417415       0.661682       0.399055      -1.074417       0.013197       0.003952      -0.058565       0.060164       0.010671      -0.030445      -0.015242      -0.007063       0.292387      -0.062001      -0.043341       0.105342              8.450193       6.859108      -0.240588      -0.780291       6.319119      -0.330898      12.172352          -0.000010
          193              H       8.179422      24.862194       2.886340       0.123546       1.118102 0.82897903E+01  0.82369233E+02                                 1.808992                            1.707948      -1.080259       2.382711                    0.997337       3.480477       9.904050       0.467140       1.319584      -0.701299       0.024352      -0.041632       0.011132       0.049499      -0.014025       0.006781      -0.005318      -0.007281       0.006618      -0.015876      -0.002003       0.017879              1.839930       1.592730      -0.346517       0.130409       2.174329      -0.246815       1.752731          -0.000002
          194              H       7.780962      25.108167       0.625033       0.134958       0.870142 0.62213517E+01  0.58637359E+02                                 1.628991                            1.554129      -1.319435       2.270892                    0.993899       3.695539      10.896282       0.446371       1.455863      -0.671428       0.010046      -0.026056      -0.026839       0.038732      -0.002927      -0.001439       0.006862      -0.006635       0.029532      -0.009430      -0.003929       0.013359              1.660272       1.402974      -0.172026      -0.048163       1.761827       0.276189       1.816013          -0.000002
          195              H       6.367116       1.738029       1.359241       0.150895       0.919082 0.65944539E+01  0.62034902E+02                                 1.607094                            1.540098      -0.875937       2.499867                    0.999251       3.217051       8.979823       0.482725       1.348805      -0.695742      -0.015796       0.039295      -0.011368       0.043850      -0.007649       0.004523       0.001584      -0.023242       0.000400      -0.015450       0.001601       0.013850              1.623685       1.435932      -0.251620       0.127706       1.785439      -0.222613       1.649685          -0.000002
          196              H       6.772446       1.373124       3.580973       0.121279       1.068175 0.76801583E+01  0.75499715E+02                                 1.799656                            1.674245      -1.229385       2.305719                    0.995218       3.665264      10.662744       0.455231       1.368670      -0.689114      -0.009431       0.039950       0.021261       0.046228      -0.008038       0.004769      -0.003185      -0.030442       0.002897      -0.018484       0.000660       0.017823              1.861441       1.484139      -0.183066      -0.144042       1.891570       0.525063       2.208615          -0.000003
          197              H       8.068128      25.519023       5.049390       0.174416       0.934328 0.69805827E+01  0.66662369E+02                                 1.638280                            1.591147      -0.940063       2.470001                    0.998841       3.236371       9.126180       0.471582       1.360066      -0.693733       0.006491      -0.022121       0.010510       0.025336      -0.005418       0.000940       0.002040      -0.013981       0.000247      -0.009149       0.000049       0.009100              1.645518       1.383620      -0.167144       0.058389       1.980129      -0.187756       1.572803          -0.000003
          198              H       7.030758      26.646174       5.390565       0.176657       0.810892 0.57725042E+01  0.53369719E+02                                 1.568759                            1.505204      -1.172905       2.362728                    0.995477       3.424471       9.983136       0.450109       1.471831      -0.669953      -0.014917       0.001732       0.018502       0.023830      -0.003129      -0.002106       0.000624       0.013078       0.021562      -0.010844       0.002607       0.008237              1.611969       1.816322      -0.117236      -0.420052       1.285302       0.082612       1.734282          -0.000004
          199              H       8.529792      -0.013515       5.124448       0.176057       0.928138 0.68416671E+01  0.65499927E+02                                 1.670513                            1.603806      -1.135466       2.374850                    0.996712       3.404290       9.851239       0.453789       1.409851      -0.682365       0.017723       0.012761       0.012486       0.025157       0.005377       0.001199      -0.000407       0.004090       0.000968      -0.006076       0.000377       0.005699              1.704597       1.908893       0.427772       0.265152       1.626036       0.172309       1.578862          -0.000005
          200              H      12.430578       2.167806       9.709841       0.123546       1.118102 0.82897899E+01  0.82369229E+02                                 1.808992                            1.707949      -1.080259       2.382711                    0.997337       3.480476       9.904048       0.467140       1.319585      -0.701299      -0.024352       0.041632       0.011132       0.049499      -0.014025      -0.006781       0.005318      -0.007281       0.006618      -0.015876      -0.002003       0.017879              1.839930       1.592731      -0.346517      -0.130410       2.174329       0.246816       1.752731          -0.000002
          201              H      12.829038       1.921833       7.448533       0.134958       0.870143 0.62213566E+01  0.58637412E+02                                 1.628991                            1.554129      -1.319436       2.270892                    0.993899       3.695540      10.896283       0.446371       1.455862      -0.671429      -0.010046       0.026056      -0.026839       0.038732      -0.002927       0.001439      -0.006862      -0.006635       0.029532      -0.009430      -0.003929       0.013359              1.660272       1.402974      -0.172026       0.048163       1.761827      -0.276189       1.816013          -0.000002
          202              H       0.502884      25.291971       8.182741       0.150895       0.919082 0.65944539E+01  0.62034902E+02                                 1.607094                            1.540098      -0.875937       2.499867                    0.999251       3.217051       8.979823       0.482725       1.348805      -0.695742       0.015796      -0.039295      -0.011368       0.043850      -0.007649      -0.004523      -0.001584      -0.023242       0.000400      -0.015450       0.001601       0.013850              1.623685       1.435932      -0.251620      -0.127706       1.785439       0.222613       1.649685          -0.000002
          203              H       0.097554      25.656876      10.404473       0.121279       1.068175 0.76801539E+01  0.75499666E+02                                 1.799656                            1.674245      -1.229385       2.305719                    0.995218       3.665263      10.662743       0.455231       1.368671      -0.689114       0.009431      -0.039950       0.021261       0.046228      -0.008038      -0.004769       0.003185      -0.030442       0.002897      -0.018484       0.000660       0.017823              1.861441       1.484139      -0.183066       0.144042       1.891570      -0.525063       2.208615          -0.000003
          204              H      12.541872       1.510977      11.872890       0.174416       0.934328 0.69805825E+01  0.66662360E+02                                 1.638279                            1.591146      -0.940063       2.470002                    0.998841       3.236371       9.126177       0.471582       1.360065      -0.693733      -0.006491       0.022121       0.010510       0.025336      -0.005418      -0.000940      -0.002040      -0.013981       0.000247      -0.009149       0.000049       0.009100              1.645517       1.383619      -0.167144      -0.058389       1.980128       0.187756       1.572803          -0.000003
          205              H      13.579242       0.383826      12.214065       0.176657       0.810892 0.57725087E+01  0.53369767E+02                                 1.568759                            1.505204      -1.172906       2.362727                    0.995477       3.424472       9.983137       0.450109       1.471830      -0.669953       0.014917      -0.001732       0.018502       0.023830      -0.003129       0.002106      -0.000624       0.013078       0.021562      -0.010844       0.002607       0.008237              1.611969       1.816322      -0.117236       0.420052       1.285302      -0.082612       1.734282          -0.000004
          206              H      12.080208       0.013515      11.947949       0.176057       0.928138 0.68416650E+01  0.65499903E+02                                 1.670513                            1.603807      -1.135465       2.374850                    0.996712       3.404289       9.851237       0.453789       1.409852      -0.682365      -0.017723      -0.012761       0.012486       0.025157       0.005377      -0.001199       0.000407       0.004090       0.000968      -0.006076       0.000377       0.005699              1.704597       1.908893       0.427772      -0.265153       1.626036      -0.172310       1.578863          -0.000005
          207              H       5.560578      11.347194       3.937159       0.123546       1.118102 0.82897940E+01  0.82369280E+02                                 1.808992                            1.707949      -1.080259       2.382711                    0.997337       3.480477       9.904051       0.467140       1.319585      -0.701299      -0.024352      -0.041632      -0.011132       0.049499       0.014025       0.006781       0.005318      -0.007281       0.006618      -0.015876      -0.002003       0.017879              1.839931       1.592731       0.346517       0.130410       2.174330       0.246816       1.752732          -0.000002
          208              H       5.959038      11.593167       6.198467       0.134958       0.870143 0.62213575E+01  0.58637421E+02                                 1.628991                            1.554129      -1.319436       2.270892                    0.993899       3.695540      10.896282       0.446371       1.455862      -0.671429      -0.010046      -0.026056       0.026839       0.038732       0.002927      -0.001439      -0.006862      -0.006635       0.029532      -0.009430      -0.003929       0.013359              1.660272       1.402974       0.172026      -0.048163       1.761827      -0.276189       1.816013          -0.000002
          209              H       7.372884      15.253029       5.464259       0.150895       0.919082 0.65944539E+01  0.62034902E+02                                 1.607094                            1.540098      -0.875937       2.499867                    0.999251       3.217051       8.979823       0.482725       1.348805      -0.695742       0.015796       0.039295       0.011368       0.043850       0.007649       0.004523      -0.001584      -0.023242       0.000400      -0.015450       0.001601       0.013850              1.623685       1.435932       0.251620       0.127706       1.785439       0.222613       1.649685          -0.000002
          210              H       6.967554      14.888124       3.242527       0.121279       1.068175 0.76801590E+01  0.75499721E+02                                 1.799656                            1.674244      -1.229385       2.305719                    0.995218       3.665264      10.662743       0.455231       1.368670      -0.689114       0.009431       0.039950      -0.021261       0.046228       0.008038       0.004769       0.003185      -0.030442       0.002897      -0.018484       0.000660       0.017823              1.861441       1.484139       0.183066      -0.144042       1.891570      -0.525063       2.208615          -0.000003
          211              H       5.671872      12.004023       1.774110       0.174416       0.934328 0.69805820E+01  0.66662357E+02                                 1.638279                            1.591146      -0.940063       2.470002                    0.998841       3.236371       9.126178       0.471582       1.360066      -0.693733      -0.006491      -0.022121      -0.010510       0.025336       0.005418       0.000940      -0.002040      -0.013981       0.000247      -0.009149       0.000049       0.009100              1.645517       1.383620       0.167144       0.058389       1.980129       0.187756       1.572803          -0.000003
          212              H       6.709242      13.131174       1.432935       0.176657       0.810892 0.57725041E+01  0.53369718E+02                                 1.568759                            1.505204      -1.172905       2.362728                    0.995477       3.424471       9.983136       0.450109       1.471831      -0.669953       0.014917       0.001732      -0.018502       0.023830       0.003129      -0.002106      -0.000624       0.013078       0.021562      -0.010844       0.002607       0.008237              1.611969       1.816322       0.117236      -0.420052       1.285302      -0.082612       1.734281          -0.000004
          213              H       5.210208      13.501485       1.699051       0.176057       0.928138 0.68416637E+01  0.65499891E+02                                 1.670513                            1.603807      -1.135465       2.374850                    0.996712       3.404289       9.851239       0.453789       1.409852      -0.682365      -0.017723       0.012761      -0.012486       0.025157      -0.005376       0.001199       0.000407       0.004090       0.000968      -0.006076       0.000377       0.005699              1.704597       1.908893      -0.427772       0.265153       1.626036      -0.172310       1.578863          -0.000005
          214              H       1.309422      15.682806      10.760659       0.123546       1.118102 0.82897899E+01  0.82369229E+02                                 1.808992                            1.707949      -1.080259       2.382711                    0.997337       3.480476       9.904048       0.467140       1.319585      -0.701299       0.024352       0.041632      -0.011132       0.049499       0.014025      -0.006781      -0.005318      -0.007281       0.006618      -0.015876      -0.002003       0.017879              1.839930       1.592731       0.346517      -0.130410       2.174329      -0.246816       1.752731          -0.000002
          215              H       0.910962      15.436833      13.021967       0.134958       0.870143 0.62213566E+01  0.58637412E+02                                 1.628991                            1.554129      -1.319436       2.270892                    0.993899       3.695540      10.896283       0.446371       1.455862      -0.671429       0.010046       0.026056       0.026839       0.038732       0.002927       0.001439       0.006862      -0.006635       0.029532      -0.009430      -0.003929       0.013359              1.660272       1.402974       0.172026       0.048163       1.761827       0.276189       1.816013          -0.000002
          216              H      13.237116      11.776971      12.287759       0.150895       0.919082 0.65944543E+01  0.62034905E+02                                 1.607094                            1.540098      -0.875936       2.499867                    0.999251       3.217051       8.979822       0.482725       1.348805      -0.695742      -0.015796      -0.039295       0.011368       0.043850       0.007649      -0.004523       0.001584      -0.023242       0.000400      -0.015450       0.001601       0.013850              1.623685       1.435931       0.251620      -0.127706       1.785438      -0.222613       1.649685          -0.000002
          217              H      13.642446      12.141876      10.066027       0.121279       1.068175 0.76801539E+01  0.75499666E+02                                 1.799656                            1.674245      -1.229384       2.305719                    0.995218       3.665263      10.662743       0.455231       1.368671      -0.689114      -0.009431      -0.039950      -0.021261       0.046228       0.008038      -0.004769      -0.003185      -0.030442       0.002897      -0.018484       0.000660       0.017823              1.861441       1.484139       0.183066       0.144042       1.891570       0.525063       2.208615          -0.000003
          218              H       1.198128      15.025977       8.597610       0.174416       0.934328 0.69805835E+01  0.66662375E+02                                 1.638280                            1.591146      -0.940063       2.470001                    0.998841       3.236371       9.126178       0.471582       1.360066      -0.693733       0.006491       0.022121      -0.010510       0.025336       0.005418      -0.000940       0.002040      -0.013981       0.000247      -0.009149       0.000049       0.009100              1.645517       1.383620       0.167144      -0.058389       1.980129      -0.187756       1.572803          -0.000003
          219              H       0.160758      13.898826       8.256435       0.176657       0.810892 0.57725096E+01  0.53369776E+02                                 1.568759                            1.505204      -1.172905       2.362728                    0.995477       3.424472       9.983136       0.450109       1.471830      -0.669953      -0.014917      -0.001732      -0.018502       0.023830       0.003129       0.002106       0.000624       0.013078       0.021562      -0.010844       0.002607       0.008237              1.611969       1.816322       0.117236       0.420052       1.285302       0.082612       1.734282          -0.000004
          220              H       1.659792      13.528515       8.522552       0.176057       0.928138 0.68416630E+01  0.65499882E+02                                 1.670513                            1.603806      -1.135465       2.374850                    0.996712       3.404289       9.851238       0.453789       1.409852      -0.682365       0.017723      -0.012761      -0.012486       0.025157      -0.005376      -0.001199      -0.000407       0.004090       0.000968      -0.006076       0.000377       0.005699              1.704597       1.908893      -0.427772      -0.265152       1.626036       0.172309       1.578862          -0.000005
          221              H       5.560578       2.167806      10.760659       0.123546       1.118102 0.82897899E+01  0.82369229E+02                                 1.808992                            1.707949      -1.080259       2.382711                    0.997337       3.480476       9.904048       0.467140       1.319585      -0.701299      -0.024352       0.041632      -0.011132       0.049499      -0.014025       0.006781      -0.005318      -0.007281       0.006618      -0.015876      -0.002003       0.017879              1.839930       1.592731      -0.346517       0.130410       2.174329      -0.246816       1.752731          -0.000002
          222              H       5.959038       1.921833      13.021967       0.134959       0.870143 0.62213530E+01  0.58637373E+02                                 1.628990                            1.554129      -1.319435       2.270892                    0.993899       3.695539      10.896282       0.446371       1.455863      -0.671428      -0.010046       0.026056       0.026839       0.038732      -0.002927      -0.001439       0.006862      -0.006635       0.029532      -0.009430      -0.003929       0.013359              1.660271       1.402974      -0.172026      -0.048163       1.761827       0.276189       1.816013          -0.000002
          223              H       7.372884      25.291971      12.287759       0.150895       0.919082 0.65944505E+01  0.62034866E+02                                 1.607095                            1.540098      -0.875937       2.499867                    0.999251       3.217050       8.979822       0.482725       1.348806      -0.695742       0.015796      -0.039295       0.011368       0.043850      -0.007649       0.004523       0.001584      -0.023242       0.000400      -0.015450       0.001601       0.013850              1.623685       1.435932      -0.251620       0.127706       1.785439      -0.222613       1.649685          -0.000002
          224              H       6.967554      25.656876      10.066027       0.121279       1.068175 0.76801539E+01  0.75499666E+02                                 1.799656                            1.674245      -1.229384       2.305719                    0.995218       3.665263      10.662743       0.455231       1.368671      -0.689114       0.009431      -0.039950      -0.021261       0.046228      -0.008038       0.004769      -0.003185      -0.030442       0.002897      -0.018484       0.000660       0.017823              1.861441       1.484139      -0.183066      -0.144042       1.891570       0.525063       2.208615          -0.000003
          225              H       5.671872       1.510977       8.597610       0.174416       0.934328 0.69805822E+01  0.66662359E+02                                 1.638280                            1.591146      -0.940063       2.470001                    0.998841       3.236371       9.126178       0.471582       1.360066      -0.693733      -0.006491       0.022121      -0.010510       0.025336      -0.005418       0.000940       0.002040      -0.013981       0.000247      -0.009149       0.000049       0.009100              1.645517       1.383620      -0.167144       0.058389       1.980129      -0.187756       1.572803          -0.000003
          226              H       6.709242       0.383826       8.256435       0.176657       0.810892 0.57725088E+01  0.53369768E+02                                 1.568760                            1.505204      -1.172906       2.362727                    0.995477       3.424472       9.983137       0.450109       1.471830      -0.669953       0.014917      -0.001732      -0.018502       0.023830      -0.003129      -0.002106       0.000624       0.013078       0.021562      -0.010844       0.002607       0.008237              1.611969       1.816322      -0.117236      -0.420052       1.285302       0.082612       1.734282          -0.000004
          227              H       5.210208       0.013515       8.522552       0.176057       0.928138 0.68416685E+01  0.65499942E+02                                 1.670513                            1.603807      -1.135465       2.374850                    0.996712       3.404290       9.851239       0.453789       1.409851      -0.682365      -0.017723      -0.012761      -0.012486       0.025157       0.005376       0.001199      -0.000407       0.004090       0.000968      -0.006076       0.000377       0.005699              1.704597       1.908893       0.427772       0.265152       1.626036       0.172309       1.578862          -0.000005
          228              H       1.309422      24.862194       3.937159       0.123546       1.118102 0.82897896E+01  0.82369228E+02                                 1.808992                            1.707949      -1.080259       2.382711                    0.997337       3.480476       9.904049       0.467140       1.319585      -0.701299       0.024352      -0.041632      -0.011132       0.049499      -0.014025      -0.006781       0.005318      -0.007281       0.006618      -0.015876      -0.002003       0.017879              1.839931       1.592731      -0.346517      -0.130410       2.174330       0.246816       1.752731          -0.000002
          229              H       0.910962      25.108167       6.198467       0.134959       0.870143 0.62213530E+01  0.58637373E+02                                 1.628990                            1.554129      -1.319436       2.270892                    0.993899       3.695539      10.896282       0.446371       1.455863      -0.671428       0.010046      -0.026056       0.026839       0.038732      -0.002927       0.001439      -0.006862      -0.006635       0.029532      -0.009430      -0.003929       0.013359              1.660271       1.402974      -0.172026       0.048163       1.761827      -0.276189       1.816013          -0.000002
          230              H      13.237116       1.738029       5.464259       0.150895       0.919082 0.65944539E+01  0.62034902E+02                                 1.607094                            1.540098      -0.875937       2.499867                    0.999251       3.217051       8.979823       0.482725       1.348805      -0.695742      -0.015796       0.039295       0.011368       0.043850      -0.007649      -0.004523      -0.001584      -0.023242       0.000400      -0.015450       0.001601       0.013850              1.623685       1.435932      -0.251620      -0.127706       1.785439       0.222613       1.649685          -0.000002
          231              H      13.642446       1.373124       3.242527       0.121279       1.068175 0.76801590E+01  0.75499721E+02                                 1.799656                            1.674244      -1.229385       2.305719                    0.995218       3.665264      10.662743       0.455231       1.368670      -0.689114      -0.009431       0.039950      -0.021261       0.046228      -0.008038      -0.004769       0.003185      -0.030442       0.002897      -0.018484       0.000660       0.017823              1.861441       1.484139      -0.183066       0.144042       1.891570      -0.525063       2.208615          -0.000003
          232              H       1.198128      25.519023       1.774110       0.174416       0.934328 0.69805821E+01  0.66662358E+02                                 1.638279                            1.591146      -0.940063       2.470002                    0.998841       3.236371       9.126178       0.471582       1.360066      -0.693733       0.006491      -0.022121      -0.010510       0.025336      -0.005418      -0.000940      -0.002040      -0.013981       0.000247      -0.009149       0.000049       0.009100              1.645517       1.383620      -0.167144      -0.058389       1.980129       0.187756       1.572803          -0.000003
          233              H       0.160758      26.646174       1.432935       0.176657       0.810892 0.57725078E+01  0.53369759E+02                                 1.568760                            1.505205      -1.172906       2.362727                    0.995477       3.424472       9.983138       0.450109       1.471830      -0.669953      -0.014917       0.001732      -0.018502       0.023830      -0.003129       0.002106      -0.000624       0.013078       0.021562      -0.010844       0.002607       0.008237              1.611969       1.816322      -0.117236       0.420052       1.285302      -0.082612       1.734282          -0.000004
          234              H       1.659792      -0.013515       1.699051       0.176057       0.928138 0.68416643E+01  0.65499897E+02                                 1.670513                            1.603807      -1.135465       2.374850                    0.996712       3.404289       9.851238       0.453789       1.409852      -0.682365       0.017723       0.012761      -0.012486       0.025157       0.005376      -0.001199       0.000407       0.004090       0.000968      -0.006076       0.000377       0.005699              1.704597       1.908893       0.427772      -0.265153       1.626036      -0.172310       1.578863          -0.000005
          235              H       8.179422      15.682806       9.709841       0.123546       1.118102 0.82897893E+01  0.82369226E+02                                 1.808992                            1.707949      -1.080259       2.382711                    0.997337       3.480476       9.904050       0.467140       1.319585      -0.701299       0.024352       0.041632       0.011132       0.049499       0.014025       0.006781       0.005318      -0.007281       0.006618      -0.015876      -0.002003       0.017879              1.839931       1.592731       0.346517       0.130410       2.174330       0.246816       1.752732          -0.000002
          236              H       7.780962      15.436833       7.448533       0.134958       0.870143 0.62213575E+01  0.58637421E+02                                 1.628991                            1.554129      -1.319436       2.270892                    0.993899       3.695540      10.896282       0.446371       1.455862      -0.671429       0.010046       0.026056      -0.026839       0.038732       0.002927      -0.001439      -0.006862      -0.006635       0.029532      -0.009430      -0.003929       0.013359              1.660272       1.402974       0.172026      -0.048163       1.761827      -0.276189       1.816013          -0.000002
          237              H       6.367116      11.776971       8.182741       0.150895       0.919082 0.65944505E+01  0.62034866E+02                                 1.607095                            1.540098      -0.875936       2.499867                    0.999251       3.217050       8.979822       0.482725       1.348806      -0.695742      -0.015796      -0.039295      -0.011368       0.043850       0.007649       0.004523      -0.001584      -0.023242       0.000400      -0.015450       0.001601       0.013850              1.623685       1.435932       0.251620       0.127706       1.785439       0.222613       1.649685          -0.000002
          238              H       6.772446      12.141876      10.404473       0.121279       1.068175 0.76801590E+01  0.75499721E+02                                 1.799656                            1.674244      -1.229385       2.305719                    0.995218       3.665264      10.662743       0.455231       1.368670      -0.689114      -0.009431      -0.039950       0.021261       0.046228       0.008038       0.004769       0.003185      -0.030442       0.002897      -0.018484       0.000660       0.017823              1.861441       1.484139       0.183066      -0.144042       1.891570      -0.525063       2.208615          -0.000003
          239              H       8.068128      15.025977      11.872890       0.174416       0.934328 0.69805825E+01  0.66662361E+02                                 1.638279                            1.591146      -0.940063       2.470002                    0.998841       3.236371       9.126177       0.471582       1.360065      -0.693733       0.006491       0.022121       0.010510       0.025336       0.005418       0.000940      -0.002040      -0.013981       0.000247      -0.009149       0.000049       0.009100              1.645517       1.383619       0.167144       0.058389       1.980128       0.187756       1.572803          -0.000003
          240              H       7.030758      13.898826      12.214065       0.176657       0.810892 0.57725087E+01  0.53369767E+02                                 1.568759                            1.505204      -1.172906       2.362728                    0.995477       3.424472       9.983137       0.450109       1.471830      -0.669953      -0.014917      -0.001732       0.018502       0.023830       0.003129      -0.002106      -0.000624       0.013078       0.021562      -0.010844       0.002607       0.008237              1.611969       1.816322       0.117236      -0.420052       1.285302      -0.082612       1.734282          -0.000004
          241              H       8.529792      13.528515      11.947949       0.176057       0.928139 0.68416685E+01  0.65499942E+02                                 1.670513                            1.603807      -1.135465       2.374850                    0.996712       3.404290       9.851239       0.453789       1.409851      -0.682365       0.017723      -0.012761       0.012486       0.025157      -0.005376       0.001199       0.000407       0.004090       0.000968      -0.006076       0.000377       0.005699              1.704597       1.908893      -0.427772       0.265153       1.626036      -0.172310       1.578863          -0.000005
          242              H      12.430578      11.347194       2.886340       0.123546       1.118102 0.82897870E+01  0.82369197E+02                                 1.808992                            1.707948      -1.080259       2.382711                    0.997337       3.480476       9.904049       0.467140       1.319585      -0.701299      -0.024352      -0.041632       0.011132       0.049499       0.014025      -0.006781      -0.005318      -0.007281       0.006618      -0.015876      -0.002003       0.017879              1.839930       1.592731       0.346517      -0.130409       2.174330      -0.246816       1.752731          -0.000002
          243              H      12.829038      11.593167       0.625033       0.134959       0.870143 0.62213539E+01  0.58637382E+02                                 1.628990                            1.554129      -1.319435       2.270892                    0.993899       3.695539      10.896281       0.446371       1.455862      -0.671428      -0.010046      -0.026056      -0.026839       0.038732       0.002927       0.001439       0.006862      -0.006635       0.029532      -0.009430      -0.003929       0.013359              1.660271       1.402974       0.172026       0.048163       1.761827       0.276189       1.816013          -0.000002
          244              H       0.502884      15.253029       1.359241       0.150895       0.919082 0.65944505E+01  0.62034866E+02                                 1.607095                            1.540098      -0.875936       2.499867                    0.999251       3.217050       8.979822       0.482725       1.348806      -0.695742       0.015796       0.039295      -0.011368       0.043850       0.007649      -0.004523       0.001584      -0.023242       0.000400      -0.015450       0.001601       0.013850              1.623685       1.435932       0.251620      -0.127706       1.785439      -0.222613       1.649685          -0.000002
          245              H       0.097554      14.888124       3.580973       0.121279       1.068175 0.76801583E+01  0.75499715E+02                                 1.799656                            1.674245      -1.229385       2.305719                    0.995218       3.665264      10.662744       0.455231       1.368670      -0.689114       0.009431       0.039950       0.021261       0.046228       0.008038      -0.004769      -0.003185      -0.030442       0.002897      -0.018484       0.000660       0.017823              1.861441       1.484139       0.183066       0.144042       1.891570       0.525063       2.208615          -0.000003
          246              H      12.541872      12.004023       5.049390       0.174416       0.934328 0.69805831E+01  0.66662372E+02                                 1.638280                            1.591147      -0.940063       2.470001                    0.998841       3.236371       9.126179       0.471582       1.360066      -0.693733      -0.006491      -0.022121       0.010510       0.025336       0.005418      -0.000940       0.002040      -0.013981       0.000247      -0.009149       0.000049       0.009100              1.645517       1.383620       0.167144      -0.058389       1.980129      -0.187756       1.572803          -0.000003
          247              H      13.579242      13.131174       5.390565       0.176657       0.810892 0.57725079E+01  0.53369760E+02                                 1.568760                            1.505205      -1.172906       2.362727                    0.995477       3.424472       9.983138       0.450109       1.471830      -0.669953       0.014917       0.001732       0.018502       0.023830       0.003129       0.002106       0.000624       0.013078       0.021562      -0.010844       0.002607       0.008237              1.611969       1.816323       0.117236       0.420052       1.285302       0.082612       1.734282          -0.000004
          248              H      12.080208      13.501485       5.124448       0.176057       0.928138 0.68416637E+01  0.65499892E+02                                 1.670513                            1.603807      -1.135466       2.374850                    0.996712       3.404289       9.851239       0.453789       1.409852      -0.682365      -0.017723       0.012761       0.012486       0.025157      -0.005376      -0.001199      -0.000407       0.004090       0.000968      -0.006076       0.000377       0.005699              1.704597       1.908893      -0.427772      -0.265152       1.626037       0.172309       1.578862          -0.000005

******************************************************
Auxiliary information for the entire system
The total spin magnetic moment of the unit cell is   0.000154
The total net atomic charge of the unit cell is   -0.000003
Accuracy of reproducing the electrostatic potential in the unit cell:
  The inner radius (bohr) =    5.0000
  The outer radius (bohr) =   12.0000
  Valid grid points have density less than (e/(bohr^3)) =    0.0001
  The number of valid grid points were=       160704
  The rms potential error without charges in kcal/mol is=      4.84409
  The rms potential error with partial charges in kcal/mol is=      1.61716
  The RRMSE value at monopole order=      0.33384
  The rms potential error with partial charges and cloud penetration in kcal/mol is=      1.62352
  The RRMSE value at monopole order with cloud penetration is=      0.33516
  The rms potential error with partial charges and atomic dipoles in kcal/mol is=      0.30080
  The RRMSE value at dipole order=      0.06210
  The rms potential error with partial charges, atomic dipoles and cloud penetration in kcal/mol is=      0.28981
  The RRMSE value at dipole order with cloud penetration=      0.05983

******************************************************
The electron densities and ab initio electrostatic potential were computed in VASP using the PBE functional and
projector augmented wave method. See the main text of the journal article for a description of computational details.
The atomic charges, dipoles, and quadrupoles were computed with the DDEC6 method as described in
(a) T. A. Manz and N. Gabaldon Limas, RSC Adv. 6 (2016) 47771-47801 DOI: 10.1039/c6ra04656h
(b) N. Gabaldon Limas and T. A. Manz, RSC Adv. 8 (2018) 2678-2707 DOI: 10.1039/c7ra11829e.
For each atom in the material, the electron cloud parameters were fit to the spherically averaged atom-in-material
electron density using radial positions for which this density was between 10^-4 and 10^-2 electrons per cubic bohr.
The polarizabilities, dispersion coefficients, and quantum Drude oscillator (QDO) parameters were fit using the MCLF method.
The magnetic structure of the system was optimized in VASP from the default ferromagnetic initial guess using spin polarization.
The atomic spin moments (ASMs) were computed on this optimized magnetic structure using the DDEC6 partition as inputs
to the method of T. A. Manz and D. S. Sholl, J. Chem. Theory Comput. 7 (2011) 4146-4164 DOI: 10.1021/ct200539n.
The RMSE and RRMSE were computed using a uniform grid with Ewald summation.
