# Supplementary material for: A collection of forcefield precursors for metal–organic frameworks
Source: RSC Adv. 2019 Nov 13;9(63):36492–507. doi: 10.1039/c9ra07327b (PMC9075174; doi:10.1039/c9ra07327b)
Supplement: RA-009-C9RA07327B-s4903 [file RA-009-C9RA07327B-s4903.xyz]

  124
jmolscript: load "" {1 1 1} spacegroup "x,y,z" unitcell [{      6.722000     0.000000     0.000000 }, {      0.000000    14.239000     0.000000 }, {      0.000000     0.000000    22.880000 }]
Tb     5.041500    13.561651    14.653267     1.894290
Tb     1.680500     7.796849     3.213267     1.894289
Tb     1.680500     0.677349     8.226733     1.894289
Tb     5.041500     6.442151    19.666733     1.894287
H      5.041500    14.058165    18.182736     0.101984
H      5.041500    12.920469    20.171008     0.128278
H      5.041500    10.649348    20.205328     0.127907
H      5.041500    10.952639    12.249952     0.102602
H      5.041500    10.519773    10.007712     0.124591
H      5.041500    12.276866     8.493056     0.131811
H      1.680500     7.300335     6.742736     0.101984
H      1.680500     8.438031     8.731008     0.128277
H      1.680500    10.709152     8.765328     0.127908
H      1.680500    10.405861     0.809952     0.102600
H      1.680500    10.838727    21.447712     0.124591
H      1.680500     9.081634    19.933056     0.131811
H      1.680500     0.180835     4.697264     0.101983
H      1.680500     1.318531     2.708992     0.128277
H      1.680500     3.589652     2.674672     0.127908
H      1.680500     3.286361    10.630048     0.102602
H      1.680500     3.719227    12.872288     0.124591
H      1.680500     1.962134    14.386944     0.131811
H      5.041500     6.938665    16.137264     0.101984
H      5.041500     5.800969    14.148992     0.128277
H      5.041500     3.529848    14.114672     0.127908
H      5.041500     3.833139    22.070048     0.102602
H      5.041500     3.400273     1.432288     0.124592
H      5.041500     5.157366     2.946944     0.131811
C      5.041500    13.128358    18.173584     0.127070
C      5.041500    12.446310    19.372496    -0.102519
C      5.041500    11.106420    19.395376    -0.047715
C      5.041500    10.397318    18.182736    -0.035907
C      5.041500     8.873745    18.239936     0.582003
C      5.041500    11.117811    16.990688     0.089693
C      5.041500    10.461393    15.643056     0.563687
C      5.041500    11.668861    11.657360     0.144695
C      5.041500    11.399743    10.309728    -0.103440
C      5.041500    12.443462     9.408256    -0.035301
C      5.041500    13.761993     9.895600    -0.075281
C      5.041500     0.647875     8.895744     0.687670
C      5.041500    13.948524    11.288992     0.054798
C      5.041500     1.089284    11.911328     0.542719
C      1.680500     8.230142     6.733584     0.127066
C      1.680500     8.912190     7.932496    -0.102518
C      1.680500    10.252080     7.955376    -0.047715
C      1.680500    10.961182     6.742736    -0.035913
C      1.680500    12.484755     6.799936     0.582017
C      1.680500    10.240689     5.550688     0.089692
C      1.680500    10.897107     4.203056     0.563673
C      1.680500     9.689640     0.217360     0.144696
C      1.680500     9.958757    21.749728    -0.103442
C      1.680500     8.915038    20.848256    -0.035301
C      1.680500     7.596506    21.335600    -0.075283
C      1.680500     6.471626    20.335744     0.687670
C      1.680500     7.409976    22.728992     0.054796
C      1.680500     6.030217     0.471328     0.542719
C      1.680500     1.110642     4.706416     0.127067
C      1.680500     1.792690     3.507504    -0.102519
C      1.680500     3.132580     3.484624    -0.047715
C      1.680500     3.841682     4.697264    -0.035910
C      1.680500     5.365255     4.640064     0.582009
C      1.680500     3.121189     5.889312     0.089694
C      1.680500     3.777607     7.236944     0.563683
C      1.680500     2.570139    11.222640     0.144696
C      1.680500     2.839257    12.570272    -0.103441
C      1.680500     1.795538    13.471744    -0.035301
C      1.680500     0.477007    12.984400    -0.075281
C      1.680500    13.591125    13.984256     0.687671
C      1.680500     0.290476    11.591008     0.054797
C      1.680500    13.149717    10.968672     0.542719
C      5.041500     6.008858    16.146416     0.127068
C      5.041500     5.326810    14.947504    -0.102518
C      5.041500     3.986920    14.924624    -0.047715
C      5.041500     3.277818    16.137264    -0.035907
C      5.041500     1.754245    16.080064     0.582008
C      5.041500     3.998311    17.329312     0.089693
C      5.041500     3.341893    18.676944     0.563684
C      5.041500     4.549360    22.662640     0.144695
C      5.041500     4.280243     1.130272    -0.103441
C      5.041500     5.323962     2.031744    -0.035301
C      5.041500     6.642494     1.544400    -0.075284
C      5.041500     7.767374     2.544256     0.687671
C      5.041500     6.829024     0.151008     0.054795
C      5.041500     8.208783    22.408672     0.542713
N      5.041500    12.469092    16.960944    -0.347883
N      5.041500    12.909077    12.156144    -0.333614
N      1.680500     8.889408     5.520944    -0.347883
N      1.680500     8.449423     0.716144    -0.333616
N      1.680500     1.769908     5.919056    -0.347883
N      1.680500     1.329923    10.723856    -0.333613
N      5.041500     5.349592    17.359056    -0.347883
N      5.041500     5.789577    22.163856    -0.333612
O      6.137186     8.261468    18.381563    -0.548802
O      6.153991     1.075044     8.482302    -0.608154
O      0.584814    13.097032     6.941563    -0.548808
O      0.568009     6.044455    19.922302    -0.608154
O      2.776186     5.977532     4.498437    -0.548806
O      2.792991    13.163956    14.397698    -0.608154
O      3.945814     1.141968    15.938437    -0.548806
O      3.929009     8.194545     2.957698    -0.608156
O      0.584814     5.977532     4.498437    -0.548805
O      0.568009    13.163956    14.397698    -0.608154
O      6.137186     1.141968    15.938437    -0.548806
O      6.153991     8.194545     2.957698    -0.608156
O      3.945814     8.261468    18.381563    -0.548802
O      3.929009     1.075044     8.482302    -0.608154
O      2.776186    13.097032     6.941563    -0.548808
O      2.792991     6.044455    19.922302    -0.608154
O      5.041500    11.231723    14.647776    -0.586173
O      5.041500     9.214057    15.581280    -0.384325
O      5.041500     1.109218    13.194896    -0.657733
O      5.041500     2.067503    11.142560    -0.379996
O      1.680500    10.126777     3.207776    -0.586171
O      1.680500    12.144443     4.141280    -0.384306
O      1.680500     6.010282     1.754896    -0.657736
O      1.680500     5.051997    22.582560    -0.379989
O      1.680500     3.007277     8.232224    -0.586172
O      1.680500     5.024943     7.298720    -0.384321
O      1.680500    13.129782     9.685104    -0.657733
O      1.680500    12.171497    11.737440    -0.379986
O      5.041500     4.112223    19.672224    -0.586170
O      5.041500     2.094557    18.738720    -0.384324
O      5.041500     8.228718    21.125104    -0.657733
O      5.041500     9.187003     0.297440    -0.379964

The following XYZ coordinates are in angstroms. Other properties are in atomic units.
The sperically averaged electron density of each atom fit to a function of the form exp(a - br)
eigen_1, eigen_2 and eigen_3 are the three eigenvalues of traceless quadrupole moment tensor
  atom number  atomic symbol              X              Y              Z     net charge C6 coefficient C8 coefficient C10 coefficient fluctuating dipole atomic polarizability isotropic forcefield polarizability              a              b squared Pearson coefficient          <r^3>          <r^4>         wp_QDO          m_QDO          q_QDO       dipole_x       dipole_y       dipole_z         dipole            Qxy            Qxz            Qyz     Q(x^2-y^2)  Q(3z^2 - R^2)        eigen_1        eigen_2        eigen_3 static polarizability      alpha(xx)      alpha(xy)      alpha(xz)      alpha(yy)      alpha(yz)      alpha(zz) atomic spin moment
            1             Tb       5.041500      13.561651      14.653267       1.894290     180.823799 0.44506654E+04  0.16583110E+06                                21.228961                           18.304797       2.352971       2.424415                    0.998874      80.169546     195.407823       0.582276       0.282316      -1.323669      -0.000000       0.006613      -0.010189       0.012147       0.000000       0.000000       0.026373       0.057822      -0.511961      -0.173676       0.059438       0.114238             24.880156      26.701997      -0.000000      -0.000000      21.581219      -3.950908      26.357253           0.009713
            2             Tb       1.680500       7.796849       3.213267       1.894289     180.823488 0.44506604E+04  0.16583088E+06                                21.228968                           18.304810       2.352919       2.424402                    0.998873      80.169384     195.407503       0.582275       0.282317      -1.323668       0.000000      -0.006609      -0.010189       0.012145       0.000000      -0.000000      -0.026375       0.057809      -0.511958      -0.173676       0.059445       0.114231             24.880158      26.701970      -0.000000      -0.000000      21.581175       3.950911      26.357328           0.009712
            3             Tb       1.680500       0.677349       8.226733       1.894289     180.823961 0.44506704E+04  0.16583135E+06                                21.229001                           18.304829       2.352956       2.424410                    0.998873      80.169574     195.408004       0.582274       0.282317      -1.323668       0.000000      -0.006610       0.010191       0.012147       0.000000      -0.000000       0.026371       0.057816      -0.511963      -0.173677       0.059442       0.114235             24.880207      26.702088       0.000000       0.000000      21.581222      -3.950915      26.357310           0.009714
            4             Tb       5.041500       6.442151      19.666733       1.894287     180.823919 0.44506715E+04  0.16583142E+06                                21.229031                           18.304861       2.352916       2.424400                    0.998873      80.169524     195.408011       0.582272       0.282318      -1.323667       0.000000       0.006615       0.010192       0.012151      -0.000000      -0.000000      -0.026373       0.057815      -0.511957      -0.173675       0.059442       0.114234             24.880238      26.702091       0.000000      -0.000000      21.581281       3.950895      26.357342           0.009709
            5              H       5.041500      14.058165      18.182736       0.101984       1.198366 0.79886691E+01  0.78944762E+02                                 1.899963                            1.671584      -1.275984       2.269310                    0.994483       3.779707      10.859710       0.472546       1.311636      -0.699705       0.000000       0.046221       0.004921       0.046482       0.000000       0.000000       0.000297      -0.011289       0.005391      -0.006543       0.001767       0.004775              2.059060       1.388661      -0.000000       0.000000       3.214821      -0.153014       1.573697          -0.000024
            6              H       5.041500      12.920469      20.171008       0.128278       1.051041 0.73993799E+01  0.69483766E+02                                 1.563862                            1.483617      -0.751980       2.534156                    0.999803       2.989086       7.544085       0.584707       1.115526      -0.752210       0.000000       0.018410       0.033513       0.038236       0.000000      -0.000000       0.001975      -0.027060       0.039420      -0.020100       0.006383       0.013717              1.569103       1.235526       0.000000      -0.000000       1.599933       0.314825       1.871850          -0.000018
            7              H       5.041500      10.649348      20.205328       0.127907       1.031664 0.71170228E+01  0.68234919E+02                                 1.724506                            1.585744      -1.007780       2.413120                    0.997971       3.450424       9.721061       0.482168       1.324949      -0.698900       0.000000      -0.016750       0.035310       0.039081      -0.000000       0.000000       0.002942      -0.012343       0.029198      -0.011038       0.000380       0.010658              1.824447       1.374973       0.000000      -0.000000       1.884709      -0.641769       2.213659           0.000091
            8              H       5.041500      10.952639      12.249952       0.102602       1.177195 0.83576189E+01  0.82100433E+02                                 1.779856                            1.643878      -0.833783       2.482242                    0.999514       3.346681       9.061956       0.514227       1.212518      -0.725996       0.000000      -0.040115       0.027883       0.048854      -0.000000       0.000000      -0.002118      -0.027846      -0.021427      -0.010352      -0.007323       0.017675              1.834593       1.392144       0.000000      -0.000000       1.989443      -0.563041       2.122191          -0.000074
            9              H       5.041500      10.519773      10.007712       0.124591       1.001381 0.69784333E+01  0.64655237E+02                                 1.516351                            1.441917      -0.736421       2.535731                    0.999860       2.982746       7.506758       0.591706       1.117259      -0.751023      -0.000000      -0.035535      -0.013114       0.037878      -0.000000      -0.000000      -0.000625      -0.030590       0.021401      -0.018862       0.007050       0.011812              1.534340       1.262067       0.000000       0.000000       1.949045       0.300520       1.391907           0.000107
           10              H       5.041500      12.276866       8.493056       0.131811       1.001903 0.72974688E+01  0.70222378E+02                                 1.679920                            1.602502      -0.877414       2.481099                    0.999074       3.343865       9.358743       0.482333       1.319641      -0.701413       0.000000      -0.008064      -0.043350       0.044093       0.000000      -0.000000       0.002864      -0.024764       0.036584      -0.018479       0.005125       0.013355              1.715402       1.479722       0.000000      -0.000000       1.420498       0.210910       2.245987           0.000592
           11              H       1.680500       7.300335       6.742736       0.101984       1.198365 0.79886545E+01  0.78944523E+02                                 1.899955                            1.671578      -1.275992       2.269306                    0.994483       3.779699      10.859654       0.472549       1.311628      -0.699706       0.000000      -0.046221       0.004921       0.046482      -0.000000       0.000000      -0.000296      -0.011289       0.005392      -0.006543       0.001768       0.004775              2.059051       1.388657      -0.000000      -0.000000       3.214804       0.153013       1.573691          -0.000024
           12              H       1.680500       8.438031       8.731008       0.128277       1.051042 0.73993917E+01  0.69483921E+02                                 1.563865                            1.483620      -0.751980       2.534156                    0.999803       2.989087       7.544096       0.584705       1.115529      -0.752209      -0.000000      -0.018410       0.033513       0.038237       0.000000      -0.000000      -0.001975      -0.027061       0.039419      -0.020100       0.006383       0.013717              1.569106       1.235528       0.000000      -0.000000       1.599937      -0.314825       1.871853          -0.000017
           13              H       1.680500      10.709152       8.765328       0.127908       1.031685 0.71172059E+01  0.68237193E+02                                 1.724535                            1.585769      -1.007818       2.413101                    0.997970       3.450478       9.721287       0.482162       1.324956      -0.698898       0.000000       0.016750       0.035309       0.039081       0.000000       0.000000      -0.002942      -0.012343       0.029192      -0.011037       0.000381       0.010656              1.824480       1.374994       0.000000       0.000000       1.884744       0.641788       2.213703           0.000093
           14              H       1.680500      10.405861       0.809952       0.102600       1.177186 0.83575271E+01  0.82099222E+02                                 1.779839                            1.643864      -0.833781       2.482242                    0.999514       3.346664       9.061863       0.514233       1.212509      -0.725998      -0.000000       0.040116       0.027883       0.048854       0.000000      -0.000000       0.002119      -0.027846      -0.021427      -0.010352      -0.007323       0.017675              1.834574       1.392132       0.000000       0.000000       1.989422       0.563032       2.122169          -0.000076
           15              H       1.680500      10.838727      21.447712       0.124591       1.001379 0.69784047E+01  0.64654867E+02                                 1.516344                            1.441911      -0.736423       2.535730                    0.999860       2.982742       7.506727       0.591710       1.117254      -0.751025       0.000000       0.035535      -0.013114       0.037877       0.000000       0.000000       0.000625      -0.030590       0.021401      -0.018862       0.007050       0.011812              1.534333       1.262062       0.000000      -0.000000       1.949036      -0.300518       1.391900           0.000106
           16              H       1.680500       9.081634      19.933056       0.131811       1.001893 0.72973775E+01  0.70221251E+02                                 1.679907                            1.602490      -0.877397       2.481107                    0.999074       3.343843       9.358652       0.482336       1.319639      -0.701414      -0.000000       0.008064      -0.043350       0.044094      -0.000000       0.000000      -0.002864      -0.024763       0.036585      -0.018479       0.005124       0.013355              1.715389       1.479711       0.000000       0.000000       1.420488      -0.210907       2.245967           0.000592
           17              H       1.680500       0.180835       4.697264       0.101983       1.198358 0.79886010E+01  0.78943778E+02                                 1.899940                            1.671566      -1.275987       2.269308                    0.994483       3.779679      10.859544       0.472554       1.311619      -0.699708      -0.000000      -0.046221      -0.004921       0.046482       0.000000      -0.000000       0.000296      -0.011288       0.005392      -0.006543       0.001768       0.004775              2.059033       1.388648       0.000000      -0.000000       3.214771      -0.153011       1.573680          -0.000024
           18              H       1.680500       1.318531       2.708992       0.128277       1.051033 0.73993066E+01  0.69482889E+02                                 1.563852                            1.483609      -0.751979       2.534156                    0.999803       2.989075       7.544041       0.584709       1.115525      -0.752211       0.000000      -0.018410      -0.033513       0.038237      -0.000000      -0.000000       0.001975      -0.027061       0.039419      -0.020100       0.006383       0.013717              1.569093       1.235520       0.000000       0.000000       1.599923       0.314822       1.871837          -0.000017
           19              H       1.680500       3.589652       2.674672       0.127908       1.031680 0.71171643E+01  0.68236669E+02                                 1.724528                            1.585763      -1.007808       2.413106                    0.997970       3.450464       9.721227       0.482164       1.324953      -0.698898       0.000000       0.016750      -0.035309       0.039081       0.000000      -0.000000       0.002942      -0.012343       0.029193      -0.011037       0.000380       0.010657              1.824472       1.374988      -0.000000       0.000000       1.884735      -0.641783       2.213693           0.000093
           20              H       1.680500       3.286361      10.630048       0.102602       1.177192 0.83575907E+01  0.82100085E+02                                 1.779852                            1.643876      -0.833781       2.482243                    0.999514       3.346677       9.061941       0.514228       1.212518      -0.725996      -0.000000       0.040115      -0.027883       0.048854      -0.000000       0.000000      -0.002119      -0.027846      -0.021427      -0.010352      -0.007323       0.017675              1.834589       1.392141      -0.000000       0.000000       1.989439      -0.563038       2.122186          -0.000074
           21              H       1.680500       3.719227      12.872288       0.124591       1.001382 0.69784379E+01  0.64655289E+02                                 1.516351                            1.441917      -0.736421       2.535731                    0.999860       2.982748       7.506763       0.591707       1.117259      -0.751024       0.000000       0.035535       0.013114       0.037878       0.000000      -0.000000      -0.000625      -0.030591       0.021401      -0.018862       0.007050       0.011812              1.534340       1.262068      -0.000000      -0.000000       1.949045       0.300520       1.391907           0.000108
           22              H       1.680500       1.962134      14.386944       0.131811       1.001892 0.72973664E+01  0.70221118E+02                                 1.679906                            1.602489      -0.877398       2.481107                    0.999074       3.343841       9.358645       0.482336       1.319639      -0.701414      -0.000000       0.008064       0.043350       0.044094      -0.000000       0.000000       0.002864      -0.024763       0.036585      -0.018479       0.005124       0.013355              1.715388       1.479710      -0.000000       0.000000       1.420487       0.210907       2.245966           0.000592
           23              H       5.041500       6.938665      16.137264       0.101984       1.198368 0.79886808E+01  0.78944913E+02                                 1.899965                            1.671585      -1.275989       2.269308                    0.994483       3.779711      10.859727       0.472546       1.311636      -0.699704      -0.000000       0.046221      -0.004921       0.046482       0.000000      -0.000000      -0.000297      -0.011289       0.005391      -0.006543       0.001767       0.004775              2.059063       1.388663       0.000000       0.000000       3.214826       0.153014       1.573699          -0.000024
           24              H       5.041500       5.800969      14.148992       0.128277       1.051047 0.73994393E+01  0.69484494E+02                                 1.563871                            1.483626      -0.751980       2.534156                    0.999803       2.989094       7.544125       0.584703       1.115530      -0.752209      -0.000000       0.018410      -0.033513       0.038236       0.000000       0.000000      -0.001975      -0.027060       0.039420      -0.020100       0.006383       0.013717              1.569113       1.235532       0.000000      -0.000000       1.599944      -0.314828       1.871861          -0.000015
           25              H       5.041500       3.529848      14.114672       0.127908       1.031689 0.71172403E+01  0.68237621E+02                                 1.724541                            1.585774      -1.007822       2.413098                    0.997970       3.450488       9.721330       0.482161       1.324958      -0.698897      -0.000000      -0.016750      -0.035309       0.039081      -0.000000       0.000000      -0.002942      -0.012343       0.029191      -0.011037       0.000381       0.010656              1.824487       1.374997      -0.000000      -0.000000       1.884751       0.641792       2.213712           0.000093
           26              H       5.041500       3.833139      22.070048       0.102602       1.177192 0.83575919E+01  0.82100088E+02                                 1.779851                            1.643875      -0.833778       2.482244                    0.999514       3.346677       9.061936       0.514228       1.212516      -0.725996      -0.000000      -0.040116      -0.027883       0.048854       0.000000      -0.000000       0.002118      -0.027845      -0.021427      -0.010351      -0.007323       0.017675              1.834588       1.392141      -0.000000      -0.000000       1.989437       0.563038       2.122187          -0.000074
           27              H       5.041500       3.400273       1.432288       0.124592       1.001380 0.69784189E+01  0.64655057E+02                                 1.516347                            1.441914      -0.736421       2.535731                    0.999860       2.982744       7.506745       0.591708       1.117257      -0.751024       0.000000      -0.035535       0.013114       0.037878      -0.000000       0.000000       0.000625      -0.030590       0.021401      -0.018862       0.007050       0.011812              1.534336       1.262065      -0.000000       0.000000       1.949040      -0.300519       1.391904           0.000107
           28              H       5.041500       5.157366       2.946944       0.131811       1.001891 0.72973556E+01  0.70220988E+02                                 1.679905                            1.602488      -0.877396       2.481108                    0.999074       3.343838       9.358635       0.482336       1.319639      -0.701414       0.000000      -0.008064       0.043350       0.044094       0.000000       0.000000      -0.002864      -0.024763       0.036586      -0.018479       0.005124       0.013355              1.715386       1.479710      -0.000000       0.000000       1.420486      -0.210906       2.245964           0.000593
           29              C       5.041500      13.128358      18.173584       0.127070      27.591417 0.33164289E+03  0.73091204E+04                                 8.103683                            6.179658      -0.054583       2.009735                    0.998871      25.647808      72.110080       0.643609       0.431807      -1.051354       0.000000      -0.040937      -0.038077       0.055908       0.000000       0.000000       0.025745       0.076791      -0.148942      -0.063045      -0.000174       0.063219              9.275204       4.211371      -0.000000       0.000000      13.158979      -1.953870      10.455261           0.021661
           30              C       5.041500      12.446310      19.372496      -0.102519      28.390465 0.35180254E+03  0.78018761E+04                                 7.938305                            6.145249       0.439215       2.137765                    0.999783      26.949294      73.918877       0.686112       0.402542      -1.079121       0.000000      -0.016341      -0.005117       0.017123       0.000000       0.000000       0.006435      -0.008404       0.036932      -0.010357      -0.004428       0.014785              8.963187       4.187679      -0.000000      -0.000000      12.816866      -2.341084       9.885015          -0.001437
           31              C       5.041500      11.106420      19.395376      -0.047715      29.484082 0.38879328E+03  0.89035997E+04                                 8.402534                            6.659099       0.126311       2.042734                    0.999294      27.609748      78.766813       0.625339       0.427704      -1.055347       0.000000       0.000730      -0.022448       0.022460       0.000000       0.000000       0.003797       0.062105      -0.004549      -0.030787      -0.001024       0.031810              9.444818       4.515299      -0.000000      -0.000000      13.347877      -2.385620      10.471279           0.007000
           32              C       5.041500      10.397318      18.182736      -0.035907      38.346316 0.45240436E+03  0.10647521E+05                                 9.823159                            7.070473      -0.025350       2.004106                    0.998720      27.109495      75.751011       0.628034       0.414382      -1.074999      -0.000000       0.021917       0.018262       0.028529       0.000000       0.000000      -0.003457       0.098738      -0.110166      -0.038350      -0.029380       0.067730             12.204805       5.039998      -0.000000       0.000000      17.501703      -5.017752      14.072715           0.014907
           33              C       5.041500       8.873745      18.239936       0.582003      24.224898 0.27987436E+03  0.59787599E+04                                 7.819912                            6.001647      -0.329948       1.936277                    0.999107      23.443562      67.319049       0.594086       0.482624      -1.011088      -0.000000      -0.033982      -0.010420       0.035544      -0.000000       0.000000       0.041946       0.036668       0.295020      -0.077509      -0.030836       0.108345              9.224237       8.462775       0.000000       0.000000      13.333557      -2.791025       5.876378          -0.004148
           34              C       5.041500      11.117811      16.990688       0.089693      34.585633 0.39876863E+03  0.91409756E+04                                 9.266261                            6.717840       0.086967       2.041205                    0.999534      26.378897      73.986489       0.629600       0.424394      -1.063077      -0.000000       0.063561       0.037268       0.073681       0.000000       0.000000       0.012150       0.125030      -0.153784      -0.058190      -0.029955       0.088146             11.249560       4.689940      -0.000000       0.000000      13.556917      -3.478285      15.501825           0.024453
           35              C       5.041500      10.461393      15.643056       0.563687      25.679498 0.25603884E+03  0.53115851E+04                                 7.894111                            5.636082      -0.047700       2.042980                    0.999401      22.219806      61.443622       0.634611       0.465243      -1.027629      -0.000000      -0.013773      -0.081034       0.082197      -0.000000      -0.000000      -0.002056       0.213738      -0.148248      -0.082290      -0.049287       0.131577              9.445103       4.247705      -0.000000       0.000000      12.379203      -3.030097      11.708400          -0.002809
           36              C       5.041500      11.668861      11.657360       0.144695      23.325340 0.31324449E+03  0.68286226E+04                                 7.257628                            6.053028      -0.069101       2.010592                    0.998946      25.370921      71.722046       0.640565       0.438625      -1.043749      -0.000000       0.055179       0.008866       0.055887      -0.000000       0.000000      -0.018841       0.054154      -0.145763      -0.055342       0.003971       0.051371              7.704841       4.340639       0.000000      -0.000000       8.444094       0.003030      10.329790           0.009110
           37              C       5.041500      11.399743      10.309728      -0.103440      26.237929 0.38582658E+03  0.87796224E+04                                 7.611210                            6.546791       0.453131       2.145542                    0.999672      27.480913      77.023120       0.646139       0.416578      -1.067059      -0.000000       0.015050      -0.009810       0.017965       0.000000      -0.000000       0.001074       0.003842      -0.037675      -0.012626       0.004426       0.008200              7.930421       4.607253       0.000000      -0.000000       8.813739       0.710232      10.370269           0.000852
           38              C       5.041500      12.443462       9.408256      -0.035301      26.259090 0.41586434E+03  0.97383155E+04                                 7.925339                            7.034738      -0.147398       1.957618                    0.997495      28.341283      83.235296       0.586136       0.446247      -1.038509      -0.000000       0.004643       0.016715       0.017348       0.000000      -0.000000       0.009345       0.064686      -0.025193      -0.031865      -0.004677       0.036542              8.192258       5.234524       0.000000      -0.000000       9.387296       0.629518       9.954953           0.002373
           39              C       5.041500      13.761993       9.895600      -0.075281      34.001928 0.51257797E+03  0.12570922E+05                                 9.353342                            7.786479      -0.295902       1.902360                    0.998068      29.221693      86.109245       0.563048       0.443561      -1.046388      -0.000000      -0.041852       0.014577       0.044317       0.000000      -0.000000       0.007742       0.082155      -0.081583      -0.035081      -0.019594       0.054675             10.289716       6.020709       0.000000      -0.000000      10.648134      -0.516987      14.200304           0.007267
           40              C       5.041500       0.647875       8.895744       0.687670      23.356434 0.23760919E+03  0.48956070E+04                                 7.706011                            5.627782      -0.361920       1.957410                    0.998763      21.898468      62.724665       0.594730       0.499853      -0.997494       0.000000       0.060585      -0.061378       0.086243       0.000000       0.000000       0.081059      -0.148216       0.120444      -0.094182      -0.034264       0.128447              9.178506      13.956228      -0.000000      -0.000000       6.260378      -2.416543       7.318911           0.000293
           41              C       5.041500      13.948524      11.288992       0.054798      30.134202 0.44832225E+03  0.10709093E+05                                 8.844113                            7.444882      -0.306870       1.902386                    0.998406      28.686708      85.392753       0.553079       0.463614      -1.027530       0.000000      -0.077291       0.005357       0.077476       0.000000      -0.000000      -0.002698       0.067755      -0.122159      -0.040985      -0.013252       0.054237              9.680385       5.588606       0.000000      -0.000000      10.225871       1.484269      13.226679           0.020946
           42              C       5.041500       1.089284      11.911328       0.542719      21.350357 0.28453456E+03  0.61267484E+04                                 7.200930                            6.102636      -0.361742       1.926552                    0.998237      23.998951      70.054028       0.579535       0.490830      -1.003008      -0.000000       0.063874       0.055616       0.084694      -0.000000      -0.000000       0.016679       0.162282      -0.119373      -0.070349      -0.030688       0.101037              7.692226       4.867446      -0.000000      -0.000000       7.757920       0.651427      10.451313          -0.000260
           43              C       1.680500       8.230142       6.733584       0.127066      27.591513 0.33164434E+03  0.73091584E+04                                 8.103690                            6.179663      -0.054575       2.009736                    0.998871      25.647884      72.110259       0.643610       0.431806      -1.051355      -0.000000       0.040937      -0.038078       0.055909      -0.000000      -0.000000      -0.025746       0.076784      -0.148932      -0.063042      -0.000172       0.063214              9.275213       4.211375      -0.000000      -0.000000      13.158985       1.953886      10.455280           0.021661
           44              C       1.680500       8.912190       7.932496      -0.102518      28.390557 0.35180370E+03  0.78019090E+04                                 7.938323                            6.145258       0.439209       2.137762                    0.999783      26.949351      73.919094       0.686111       0.402542      -1.079121      -0.000000       0.016341      -0.005117       0.017123       0.000000       0.000000      -0.006436      -0.008406       0.036934      -0.010359      -0.004427       0.014786              8.963211       4.187687      -0.000000      -0.000000      12.816909       2.341104       9.885039          -0.001434
           45              C       1.680500      10.252080       7.955376      -0.047715      29.484267 0.38879585E+03  0.89036761E+04                                 8.402569                            6.659119       0.126307       2.042731                    0.999294      27.609888      78.767374       0.625338       0.427704      -1.055347      -0.000000      -0.000731      -0.022448       0.022460       0.000000       0.000000      -0.003797       0.062100      -0.004548      -0.030785      -0.001023       0.031808              9.444867       4.515314      -0.000000       0.000000      13.347942       2.385661      10.471344           0.007002
           46              C       1.680500      10.961182       6.742736      -0.035913      38.346393 0.45240594E+03  0.10647564E+05                                 9.823157                            7.070474      -0.025325       2.004114                    0.998720      27.109552      75.751130       0.628035       0.414381      -1.075000      -0.000000      -0.021914       0.018263       0.028527       0.000000       0.000000       0.003453       0.098725      -0.110156      -0.038343      -0.029379       0.067722             12.204797       5.039996      -0.000000      -0.000000      17.501679       5.017742      14.072716           0.014906
           47              C       1.680500      12.484755       6.799936       0.582017      24.224614 0.27987043E+03  0.59786601E+04                                 7.819892                            6.001636      -0.329993       1.936268                    0.999106      23.443401      67.318694       0.594081       0.482629      -1.011084       0.000000       0.033982      -0.010426       0.035545       0.000000       0.000000      -0.041944       0.036667       0.295054      -0.077513      -0.030842       0.108355              9.224208       8.462758      -0.000000      -0.000000      13.333506       2.791008       5.876360          -0.004146
           48              C       1.680500      10.240689       5.550688       0.089692      34.585568 0.39876796E+03  0.91409575E+04                                 9.266260                            6.717843       0.086973       2.041207                    0.999534      26.378851      73.986377       0.629599       0.424395      -1.063076      -0.000000      -0.063558       0.037257       0.073673      -0.000000       0.000000      -0.012151       0.125016      -0.153761      -0.058185      -0.029950       0.088135             11.249559       4.689940      -0.000000      -0.000000      13.556917       3.478289      15.501820           0.024452
           49              C       1.680500      10.897107       4.203056       0.563673      25.678727 0.25603030E+03  0.53113628E+04                                 7.893977                            5.635999      -0.047739       2.042979                    0.999401      22.219332      61.442016       0.634614       0.465245      -1.027628      -0.000000       0.013763      -0.081031       0.082192       0.000000      -0.000000       0.002050       0.213698      -0.148181      -0.082280      -0.049266       0.131546              9.444933       4.247642      -0.000000      -0.000000      12.378975       3.030021      11.708183          -0.002811
           50              C       1.680500       9.689640       0.217360       0.144696      23.325263 0.31324329E+03  0.68285888E+04                                 7.257612                            6.053019      -0.069120       2.010586                    0.998946      25.370849      71.721762       0.640565       0.438625      -1.043749      -0.000000      -0.055179       0.008866       0.055886       0.000000      -0.000000       0.018840       0.054157      -0.145767      -0.055343       0.003970       0.051373              7.704821       4.340632      -0.000000       0.000000       8.444068      -0.003035      10.329764           0.009101
           51              C       1.680500       9.958757      21.749728      -0.103442      26.237844 0.38582487E+03  0.87795710E+04                                 7.611186                            6.546772       0.453140       2.145545                    0.999672      27.480848      77.022808       0.646141       0.416577      -1.067060      -0.000000      -0.015049      -0.009809       0.017964       0.000000       0.000000      -0.001073       0.003847      -0.037678      -0.012627       0.004424       0.008203              7.930394       4.607239       0.000000       0.000000       8.813710      -0.710229      10.370232           0.000849
           52              C       1.680500       8.915038      20.848256      -0.035301      26.259092 0.41586453E+03  0.97383203E+04                                 7.925342                            7.034744      -0.147400       1.957618                    0.997495      28.341252      83.235184       0.586135       0.446248      -1.038509      -0.000000      -0.004644       0.016715       0.017348      -0.000000      -0.000000      -0.009344       0.064688      -0.025191      -0.031866      -0.004677       0.036542              8.192260       5.234528       0.000000       0.000000       9.387302      -0.629517       9.954949           0.002371
           53              C       1.680500       7.596506      21.335600      -0.075283      34.001880 0.51257669E+03  0.12570885E+05                                 9.353340                            7.786475      -0.295907       1.902359                    0.998068      29.221645      86.109134       0.563047       0.443562      -1.046387      -0.000000       0.041852       0.014576       0.044317       0.000000      -0.000000      -0.007742       0.082154      -0.081587      -0.035081      -0.019594       0.054675             10.289717       6.020707      -0.000000       0.000000      10.648122       0.517000      14.200321           0.007261
           54              C       1.680500       6.471626      20.335744       0.687670      23.356288 0.23760753E+03  0.48955655E+04                                 7.705994                            5.627772      -0.361938       1.957407                    0.998763      21.898373      62.724391       0.594729       0.499855      -0.997493      -0.000000      -0.060586      -0.061376       0.086242      -0.000000       0.000000      -0.081061      -0.148217       0.120449      -0.094183      -0.034266       0.128449              9.178483      13.956172      -0.000000       0.000000       6.260372       2.416545       7.318905           0.000294
           55              C       1.680500       7.409976      22.728992       0.054796      30.134156 0.44832132E+03  0.10709070E+05                                 8.844120                            7.444886      -0.306888       1.902380                    0.998406      28.686678      85.392776       0.553077       0.463616      -1.027528       0.000000       0.077285       0.005360       0.077471       0.000000       0.000000       0.002696       0.067751      -0.122156      -0.040983      -0.013252       0.054235              9.680394       5.588609       0.000000       0.000000      10.225867      -1.484264      13.226706           0.020941
           56              C       1.680500       6.030217       0.471328       0.542719      21.350074 0.28452989E+03  0.61266239E+04                                 7.200883                            6.102598      -0.361761       1.926551                    0.998236      23.998711      70.053232       0.579535       0.490832      -1.003006      -0.000000      -0.063870       0.055618       0.084692      -0.000000       0.000000      -0.016682       0.162263      -0.119366      -0.070345      -0.030681       0.101026              7.692177       4.867414       0.000000       0.000000       7.757870      -0.651423      10.451245          -0.000261
           57              C       1.680500       1.110642       4.706416       0.127067      27.591437 0.33164338E+03  0.73091322E+04                                 8.103684                            6.179663      -0.054592       2.009731                    0.998871      25.647824      72.110079       0.643609       0.431807      -1.051355      -0.000000       0.040937       0.038077       0.055908      -0.000000       0.000000       0.025746       0.076791      -0.148939      -0.063045      -0.000174       0.063219              9.275202       4.211374       0.000000       0.000000      13.158957      -1.953878      10.455276           0.021658
           58              C       1.680500       1.792690       3.507504      -0.102519      28.390431 0.35180208E+03  0.78018625E+04                                 7.938299                            6.145245       0.439218       2.137766                    0.999783      26.949266      73.918765       0.686112       0.402542      -1.079121      -0.000000       0.016340       0.005117       0.017123      -0.000000      -0.000000       0.006436      -0.008405       0.036930      -0.010358      -0.004427       0.014785              8.963180       4.187677       0.000000       0.000000      12.816855      -2.341093       9.885009          -0.001436
           59              C       1.680500       3.132580       3.484624      -0.047715      29.484146 0.38879408E+03  0.89036247E+04                                 8.402549                            6.659107       0.126308       2.042733                    0.999294      27.609802      78.767062       0.625339       0.427704      -1.055346      -0.000000      -0.000730       0.022448       0.022460       0.000000      -0.000000       0.003797       0.062104      -0.004551      -0.030786      -0.001024       0.031810              9.444841       4.515305       0.000000       0.000000      13.347892      -2.385649      10.471325           0.007002
           60              C       1.680500       3.841682       4.697264      -0.035910      38.346279 0.45240431E+03  0.10647517E+05                                 9.823146                            7.070467      -0.025334       2.004111                    0.998720      27.109492      75.750949       0.628035       0.414382      -1.074999       0.000000      -0.021917      -0.018263       0.028528       0.000000       0.000000      -0.003456       0.098734      -0.110165      -0.038349      -0.029379       0.067728             12.204783       5.039991       0.000000      -0.000000      17.501644      -5.017738      14.072714           0.014907
           61              C       1.680500       5.365255       4.640064       0.582009      24.224691 0.27987171E+03  0.59786890E+04                                 7.819875                            6.001625      -0.329955       1.936278                    0.999107      23.443423      67.318572       0.594086       0.482625      -1.011087      -0.000000       0.033982       0.010422       0.035545       0.000000       0.000000       0.041945       0.036667       0.295026      -0.077510      -0.030838       0.108347              9.224185       8.462740       0.000000      -0.000000      13.333467      -2.791000       5.876349          -0.004147
           62              C       1.680500       3.121189       5.889312       0.089694      34.585546 0.39876765E+03  0.91409472E+04                                 9.266248                            6.717834       0.086969       2.041206                    0.999534      26.378851      73.986328       0.629600       0.424395      -1.063076       0.000000      -0.063560      -0.037265       0.073679      -0.000000       0.000000       0.012150       0.125027      -0.153775      -0.058188      -0.029955       0.088143             11.249544       4.689935       0.000000      -0.000000      13.556885      -3.478282      15.501811           0.024449
           63              C       1.680500       3.777607       7.236944       0.563683      25.679173 0.25603523E+03  0.53114911E+04                                 7.894055                            5.636047      -0.047711       2.042981                    0.999401      22.219605      61.442943       0.634612       0.465244      -1.027629       0.000000       0.013769       0.081034       0.082196       0.000000      -0.000000      -0.002053       0.213723      -0.148225      -0.082286      -0.049280       0.131566              9.445032       4.247679       0.000000      -0.000000      12.379106      -3.030067      11.708312          -0.002812
           64              C       1.680500       2.570139      11.222640       0.144696      23.325347 0.31324478E+03  0.68286317E+04                                 7.257636                            6.053036      -0.069101       2.010592                    0.998946      25.370927      71.722116       0.640564       0.438626      -1.043749       0.000000      -0.055179      -0.008866       0.055887      -0.000000       0.000000      -0.018841       0.054155      -0.145766      -0.055343       0.003971       0.051372              7.704849       4.340645      -0.000000       0.000000       8.444103       0.003036      10.329797           0.009111
           65              C       1.680500       2.839257      12.570272      -0.103441      26.237952 0.38582716E+03  0.87796394E+04                                 7.611216                            6.546798       0.453127       2.145540                    0.999672      27.480933      77.023209       0.646139       0.416578      -1.067059       0.000000      -0.015050       0.009810       0.017965       0.000000      -0.000000       0.001074       0.003841      -0.037674      -0.012626       0.004427       0.008199              7.930427       4.607259      -0.000000       0.000000       8.813747       0.710237      10.370274           0.000854
           66              C       1.680500       1.795538      13.471744      -0.035301      26.259030 0.41586339E+03  0.97382853E+04                                 7.925324                            7.034729      -0.147389       1.957622                    0.997495      28.341221      83.235019       0.586137       0.446247      -1.038509      -0.000000      -0.004644      -0.016715       0.017348      -0.000000      -0.000000       0.009345       0.064688      -0.025191      -0.031866      -0.004676       0.036543              8.192240       5.234518      -0.000000       0.000000       9.387279       0.629513       9.954923           0.002374
           67              C       1.680500       0.477007      12.984400      -0.075281      34.001834 0.51257655E+03  0.12570878E+05                                 9.353325                            7.786468      -0.295894       1.902363                    0.998068      29.221626      86.108997       0.563048       0.443561      -1.046388       0.000000       0.041852      -0.014576       0.044317      -0.000000       0.000000       0.007742       0.082156      -0.081586      -0.035081      -0.019594       0.054675             10.289695       6.020701      -0.000000       0.000000      10.648113      -0.516990      14.200270           0.007268
           68              C       1.680500      13.591125      13.984256       0.687671      23.356344 0.23760812E+03  0.48955796E+04                                 7.705996                            5.627772      -0.361926       1.957410                    0.998763      21.898403      62.724441       0.594731       0.499854      -0.997493       0.000000      -0.060585       0.061377       0.086242       0.000000      -0.000000       0.081060      -0.148216       0.120446      -0.094182      -0.034265       0.128448              9.178486      13.956198       0.000000       0.000000       6.260366      -2.416536       7.318894           0.000294
           69              C       1.680500       0.290476      11.591008       0.054797      30.134135 0.44832127E+03  0.10709065E+05                                 8.844105                            7.444878      -0.306867       1.902387                    0.998407      28.686662      85.392618       0.553079       0.463615      -1.027529      -0.000000       0.077288      -0.005359       0.077474      -0.000000       0.000000      -0.002697       0.067752      -0.122159      -0.040984      -0.013252       0.054236              9.680375       5.588603      -0.000000       0.000000      10.225861       1.484267      13.226660           0.020948
           70              C       1.680500      13.149717      10.968672       0.542719      21.350208 0.28453222E+03  0.61266856E+04                                 7.200904                            6.102617      -0.361749       1.926552                    0.998236      23.998813      70.053553       0.579535       0.490831      -1.003007       0.000000      -0.063871      -0.055618       0.084693      -0.000000      -0.000000       0.016681       0.162271      -0.119368      -0.070346      -0.030683       0.101030              7.692198       4.867430       0.000000       0.000000       7.757896       0.651428      10.451268          -0.000259
           71              C       5.041500       6.008858      16.146416       0.127068      27.591478 0.33164364E+03  0.73091410E+04                                 8.103694                            6.179664      -0.054584       2.009734                    0.998871      25.647845      72.110204       0.643609       0.431807      -1.051355       0.000000      -0.040937       0.038077       0.055908      -0.000000       0.000000      -0.025745       0.076789      -0.148940      -0.063044      -0.000174       0.063218              9.275220       4.211376       0.000000      -0.000000      13.159003       1.953883      10.455281           0.021662
           72              C       5.041500       5.326810      14.947504      -0.102518      28.390507 0.35180287E+03  0.78018862E+04                                 7.938315                            6.145251       0.439216       2.137764                    0.999783      26.949317      73.918987       0.686111       0.402542      -1.079121      -0.000000      -0.016341       0.005118       0.017123      -0.000000       0.000000      -0.006436      -0.008404       0.036931      -0.010357      -0.004428       0.014785              8.963203       4.187682       0.000000      -0.000000      12.816899       2.341098       9.885029          -0.001433
           73              C       5.041500       3.986920      14.924624      -0.047715      29.484194 0.38879445E+03  0.89036374E+04                                 8.402562                            6.659111       0.126307       2.042733                    0.999294      27.609832      78.767217       0.625338       0.427704      -1.055346      -0.000000       0.000730       0.022449       0.022461      -0.000000       0.000000      -0.003797       0.062103      -0.004554      -0.030785      -0.001025       0.031811              9.444860       4.515309       0.000000      -0.000000      13.347933       2.385658      10.471339           0.007003
           74              C       5.041500       3.277818      16.137264      -0.035907      38.346365 0.45240499E+03  0.10647539E+05                                 9.823165                            7.070476      -0.025347       2.004106                    0.998720      27.109519      75.751090       0.628034       0.414382      -1.074999      -0.000000       0.021917      -0.018262       0.028529      -0.000000      -0.000000       0.003457       0.098738      -0.110166      -0.038350      -0.029380       0.067730             12.204814       5.040000       0.000000       0.000000      17.501697       5.017756      14.072745           0.014909
           75              C       5.041500       1.754245      16.080064       0.582008      24.224890 0.27987432E+03  0.59787579E+04                                 7.819904                            6.001643      -0.329944       1.936278                    0.999107      23.443560      67.319012       0.594086       0.482624      -1.011088      -0.000000      -0.033983       0.010420       0.035544      -0.000000      -0.000000      -0.041946       0.036668       0.295018      -0.077509      -0.030836       0.108345              9.224226       8.462768       0.000000       0.000000      13.333537       2.791019       5.876373          -0.004149
           76              C       5.041500       3.998311      17.329312       0.089693      34.585636 0.39876855E+03  0.91409731E+04                                 9.266260                            6.717838       0.086968       2.041206                    0.999534      26.378897      73.986479       0.629601       0.424394      -1.063077       0.000000       0.063561      -0.037268       0.073681      -0.000000       0.000000      -0.012150       0.125029      -0.153783      -0.058190      -0.029955       0.088145             11.249562       4.689939       0.000000       0.000000      13.556905       3.478287      15.501840           0.024454
           77              C       5.041500       3.341893      18.676944       0.563684      25.679537 0.25603930E+03  0.53115974E+04                                 7.894122                            5.636088      -0.047707       2.042978                    0.999401      22.219826      61.443708       0.634611       0.465243      -1.027629       0.000000      -0.013773       0.081034       0.082196      -0.000000       0.000000       0.002056       0.213739      -0.148248      -0.082290      -0.049288       0.131577              9.445116       4.247710       0.000000       0.000000      12.379213       3.030102      11.708426          -0.002808
           78              C       5.041500       4.549360      22.662640       0.144695      23.325316 0.31324421E+03  0.68286162E+04                                 7.257632                            6.053033      -0.069105       2.010591                    0.998946      25.370897      71.722019       0.640564       0.438626      -1.043748      -0.000000       0.055179      -0.008866       0.055887       0.000000      -0.000000       0.018840       0.054157      -0.145768      -0.055343       0.003970       0.051373              7.704846       4.340643      -0.000000      -0.000000       8.444087      -0.003029      10.329807           0.009103
           79              C       5.041500       4.280243       1.130272      -0.103441      26.237912 0.38582625E+03  0.87796123E+04                                 7.611204                            6.546787       0.453130       2.145542                    0.999672      27.480901      77.023052       0.646140       0.416578      -1.067060      -0.000000       0.015049       0.009810       0.017964       0.000000       0.000000      -0.001073       0.003843      -0.037674      -0.012626       0.004425       0.008200              7.930415       4.607251      -0.000000      -0.000000       8.813723      -0.710228      10.370269           0.000851
           80              C       5.041500       5.323962       2.031744      -0.035301      26.259077 0.41586447E+03  0.97383178E+04                                 7.925338                            7.034742      -0.147395       1.957620                    0.997495      28.341242      83.235131       0.586136       0.446248      -1.038509       0.000000       0.004644      -0.016715       0.017348       0.000000       0.000000      -0.009345       0.064689      -0.025192      -0.031867      -0.004677       0.036543              8.192254       5.234528      -0.000000      -0.000000       9.387291      -0.629507       9.954944           0.002374
           81              C       5.041500       6.642494       1.544400      -0.075284      34.001707 0.51257424E+03  0.12570806E+05                                 9.353300                            7.786449      -0.295883       1.902369                    0.998068      29.221518      86.108608       0.563049       0.443561      -1.046388      -0.000000      -0.041851      -0.014574       0.044316      -0.000000       0.000000      -0.007742       0.082151      -0.081594      -0.035080      -0.019594       0.054674             10.289668       6.020686      -0.000000      -0.000000      10.648079       0.517007      14.200239           0.007261
           82              C       5.041500       7.767374       2.544256       0.687671      23.356037 0.23760462E+03  0.48954924E+04                                 7.705964                            5.627754      -0.361963       1.957404                    0.998763      21.898217      62.723941       0.594727       0.499858      -0.997491      -0.000000       0.060587       0.061373       0.086241       0.000000       0.000000      -0.081063      -0.148218       0.120456      -0.094185      -0.034267       0.128452              9.178443      13.956106       0.000000      -0.000000       6.260351       2.416535       7.318873           0.000295
           83              C       5.041500       6.829024       0.151008       0.054795      30.133986 0.44831906E+03  0.10709003E+05                                 8.844098                            7.444876      -0.306875       1.902386                    0.998406      28.686540      85.392331       0.553077       0.463617      -1.027528      -0.000000      -0.077277      -0.005366       0.077463      -0.000000      -0.000000       0.002692       0.067745      -0.122152      -0.040981      -0.013250       0.054231              9.680365       5.588601      -0.000000      -0.000000      10.225839      -1.484244      13.226655           0.020941
           84              C       5.041500       8.208783      22.408672       0.542713      21.349628 0.28452277E+03  0.61264321E+04                                 7.200803                            6.102536      -0.361783       1.926552                    0.998236      23.998315      70.051845       0.579536       0.490834      -1.003005       0.000000       0.063862      -0.055622       0.084689       0.000000      -0.000000      -0.016688       0.162228      -0.119353      -0.070337      -0.030669       0.101006              7.692088       4.867362       0.000000      -0.000000       7.757786      -0.651403      10.451115          -0.000260
           85              N       5.041500      12.469092      16.960944      -0.347883      42.237810 0.61059748E+03  0.15309251E+05                                10.011255                            7.948256       0.084528       2.012710                    0.998909      30.067208      83.465243       0.629633       0.387989      -1.105689      -0.000000      -0.109459       0.189159       0.218546       0.000000       0.000000       0.099829       0.062424      -0.258251      -0.148314       0.074060       0.074254             11.371984       5.403126      -0.000000       0.000000      15.633182      -0.858241      13.079645           0.009285
           86              N       5.041500      12.909077      12.156144      -0.333614      38.478685 0.65666479E+03  0.16908172E+05                                 9.628198                            8.458242      -0.286510       1.898008                    0.996862      31.031621      89.730235       0.582245       0.408552      -1.082354      -0.000000      -0.046476      -0.201490       0.206780       0.000000      -0.000000      -0.049601      -0.019716      -0.382377      -0.139030       0.053872       0.085159             10.152992       6.557178       0.000000      -0.000000      12.476015      -0.239542      11.425782           0.012421
           87              N       1.680500       8.889408       5.520944      -0.347883      42.237808 0.61059758E+03  0.15309259E+05                                10.011271                            7.948268       0.084511       2.012705                    0.998909      30.067192      83.465296       0.629631       0.387991      -1.105688      -0.000000       0.109456       0.189153       0.218539      -0.000000      -0.000000      -0.099828       0.062423      -0.258241      -0.148311       0.074059       0.074252             11.372007       5.403135      -0.000000      -0.000000      15.633196       0.858275      13.079689           0.009287
           88              N       1.680500       8.449423       0.716144      -0.333616      38.478698 0.65666533E+03  0.16908190E+05                                 9.628205                            8.458251      -0.286523       1.898004                    0.996862      31.031618      89.730267       0.582244       0.408553      -1.082354       0.000000       0.046476      -0.201485       0.206775      -0.000000       0.000000       0.049600      -0.019719      -0.382370      -0.139028       0.053869       0.085159             10.152998       6.557183       0.000000       0.000000      12.476009       0.239544      11.425802           0.012418
           89              N       1.680500       1.769908       5.919056      -0.347883      42.237792 0.61059748E+03  0.15309252E+05                                10.011257                            7.948259       0.084520       2.012707                    0.998909      30.067201      83.465251       0.629632       0.387990      -1.105689      -0.000000       0.109458      -0.189156       0.218543       0.000000       0.000000       0.099829       0.062425      -0.258245      -0.148313       0.074059       0.074253             11.371987       5.403129       0.000000      -0.000000      15.633167      -0.858263      13.079665           0.009283
           90              N       1.680500       1.329923      10.723856      -0.333613      38.478602 0.65666331E+03  0.16908123E+05                                 9.628183                            8.458231      -0.286506       1.898010                    0.996862      31.031580      89.730072       0.582245       0.408552      -1.082354       0.000000       0.046476       0.201487       0.206778       0.000000      -0.000000      -0.049600      -0.019716      -0.382372      -0.139029       0.053871       0.085158             10.152974       6.557171      -0.000000       0.000000      12.475995      -0.239536      11.425757           0.012421
           91              N       5.041500       5.349592      17.359056      -0.347883      42.237829 0.61059779E+03  0.15309262E+05                                10.011260                            7.948259       0.084525       2.012709                    0.998909      30.067214      83.465283       0.629632       0.387990      -1.105689       0.000000      -0.109460      -0.189159       0.218546       0.000000       0.000000      -0.099829       0.062425      -0.258252      -0.148315       0.074060       0.074254             11.371991       5.403128       0.000000      -0.000000      15.633184       0.858245      13.079662           0.009284
           92              N       5.041500       5.789577      22.163856      -0.333612      38.478465 0.65666063E+03  0.16908041E+05                                 9.628177                            8.458227      -0.286517       1.898007                    0.996862      31.031490      89.729848       0.582244       0.408554      -1.082353       0.000000      -0.046475       0.201476       0.206767      -0.000000      -0.000000       0.049596      -0.019718      -0.382363      -0.139024       0.053868       0.085156             10.152969       6.557168      -0.000000      -0.000000      12.475972       0.239546      11.425767           0.012424
           93              O       6.137186       8.261468      18.381563      -0.548802      32.616488 0.52746031E+03  0.12646198E+05                                 8.137395                            7.166212       0.321302       2.151122                    0.995507      27.847260      73.608114       0.699705       0.365108      -1.131802       0.031214       0.034281      -0.031159       0.055860      -0.053282       0.012619       0.026182       0.086167       0.065116      -0.087135       0.029466       0.057669              8.880866      10.815308      -3.043470       1.546386       8.946766      -1.625171       6.880525           0.100296
           94              O       6.153991       1.075044       8.482302      -0.608154      44.389368 0.59986227E+03  0.14836689E+05                                10.034388                            7.629339       0.135270       2.078209                    0.995960      28.676401      76.728185       0.680561       0.363876      -1.133933      -0.086270       0.048133      -0.009793       0.099273       0.016370      -0.007599       0.068228      -0.009992      -0.068267      -0.077218       0.008244       0.068974             12.294043      21.407551       3.173883      -4.594856       7.084732      -1.685358       8.389845           0.020477
           95              O       0.584814      13.097032       6.941563      -0.548808      32.616555 0.52746192E+03  0.12646236E+05                                 8.137363                            7.166186       0.321354       2.151138                    0.995507      27.847432      73.608372       0.699712       0.365104      -1.131806      -0.031210      -0.034273      -0.031161       0.055855      -0.053302      -0.012618      -0.026180       0.086168       0.065168      -0.087155       0.029479       0.057676              8.880828      10.815263      -3.043457      -1.546376       8.946723       1.625159       6.880498           0.100292
           96              O       0.568009       6.044455      19.922302      -0.608154      44.389231 0.59986072E+03  0.14836641E+05                                10.034375                            7.629334       0.135277       2.078213                    0.995960      28.676334      76.727991       0.680561       0.363877      -1.133932       0.086271      -0.048132      -0.009792       0.099274       0.016368       0.007599      -0.068226      -0.009992      -0.068267      -0.077216       0.008243       0.068973             12.294023      21.407498       3.173884       4.594853       7.084729       1.685358       8.389841           0.020472
           97              O       2.776186       5.977532       4.498437      -0.548806      32.616407 0.52745890E+03  0.12646155E+05                                 8.137381                            7.166202       0.321311       2.151126                    0.995507      27.847224      73.607971       0.699706       0.365107      -1.131802       0.031214      -0.034279       0.031160       0.055860       0.053283      -0.012619       0.026183       0.086168       0.065122      -0.087137       0.029468       0.057669              8.880848      10.815286       3.043460      -1.546378       8.946742      -1.625163       6.880516           0.100286
           98              O       2.792991      13.163956      14.397698      -0.608154      44.389274 0.59986100E+03  0.14836649E+05                                10.034376                            7.629333       0.135276       2.078212                    0.995960      28.676362      76.728057       0.680561       0.363876      -1.133933      -0.086270      -0.048132       0.009793       0.099273      -0.016369       0.007599       0.068227      -0.009992      -0.068267      -0.077218       0.008244       0.068974             12.294026      21.407518      -3.173878       4.594847       7.084726      -1.685354       8.389833           0.020477
           99              O       3.945814       1.141968      15.938437      -0.548806      32.616601 0.52746259E+03  0.12646265E+05                                 8.137405                            7.166221       0.321308       2.151123                    0.995507      27.847346      73.608344       0.699706       0.365107      -1.131802      -0.031214       0.034279       0.031160       0.055859       0.053286       0.012617      -0.026181       0.086168       0.065128      -0.087139       0.029469       0.057670              8.880877      10.815322       3.043474       1.546385       8.946776       1.625173       6.880534           0.100296
          100              O       3.929009       8.194545       2.957698      -0.608156      44.389053 0.59985865E+03  0.14836578E+05                                10.034357                            7.629326       0.135291       2.078218                    0.995960      28.676263      76.727782       0.680560       0.363877      -1.133932       0.086272       0.048133       0.009792       0.099275      -0.016367      -0.007600      -0.068226      -0.009993      -0.068267      -0.077216       0.008244       0.068973             12.293992      21.407436      -3.173872      -4.594831       7.084717       1.685354       8.389824           0.020472
          101              O       0.584814       5.977532       4.498437      -0.548805      32.616405 0.52745885E+03  0.12646153E+05                                 8.137380                            7.166201       0.321311       2.151126                    0.995507      27.847224      73.607969       0.699706       0.365107      -1.131802      -0.031214      -0.034279       0.031160       0.055860      -0.053283       0.012619       0.026183       0.086168       0.065122      -0.087137       0.029468       0.057669              8.880847      10.815285      -3.043459       1.546378       8.946741      -1.625163       6.880516           0.100286
          102              O       0.568009      13.163956      14.397698      -0.608154      44.389272 0.59986096E+03  0.14836648E+05                                10.034376                            7.629333       0.135276       2.078212                    0.995960      28.676361      76.728054       0.680561       0.363876      -1.133933       0.086270      -0.048132       0.009793       0.099273       0.016369      -0.007599       0.068227      -0.009992      -0.068267      -0.077218       0.008244       0.068974             12.294025      21.407518       3.173877      -4.594847       7.084726      -1.685354       8.389833           0.020477
          103              O       6.137186       1.141968      15.938437      -0.548806      32.616598 0.52746254E+03  0.12646263E+05                                 8.137405                            7.166220       0.321308       2.151123                    0.995507      27.847345      73.608340       0.699706       0.365107      -1.131802       0.031214       0.034279       0.031160       0.055859      -0.053286      -0.012617      -0.026181       0.086168       0.065128      -0.087139       0.029469       0.057670              8.880877      10.815322      -3.043474      -1.546385       8.946775       1.625172       6.880533           0.100296
          104              O       6.153991       8.194545       2.957698      -0.608156      44.389047 0.59985856E+03  0.14836575E+05                                10.034355                            7.629325       0.135291       2.078218                    0.995960      28.676262      76.727775       0.680560       0.363877      -1.133932      -0.086272       0.048133       0.009792       0.099275       0.016367       0.007600      -0.068226      -0.009993      -0.068267      -0.077216       0.008243       0.068973             12.293991      21.407433       3.173871       4.594831       7.084716       1.685354       8.389823           0.020472
          105              O       3.945814       8.261468      18.381563      -0.548802      32.616486 0.52746026E+03  0.12646196E+05                                 8.137395                            7.166212       0.321302       2.151122                    0.995507      27.847259      73.608110       0.699705       0.365108      -1.131802      -0.031214       0.034281      -0.031159       0.055860       0.053282      -0.012619       0.026182       0.086167       0.065116      -0.087135       0.029466       0.057669              8.880866      10.815308       3.043470      -1.546386       8.946766      -1.625171       6.880525           0.100296
          106              O       3.929009       1.075044       8.482302      -0.608154      44.389367 0.59986226E+03  0.14836688E+05                                10.034388                            7.629339       0.135270       2.078209                    0.995960      28.676401      76.728184       0.680561       0.363876      -1.133933       0.086270       0.048133      -0.009793       0.099273      -0.016370       0.007599       0.068228      -0.009992      -0.068267      -0.077218       0.008244       0.068974             12.294043      21.407551      -3.173883       4.594856       7.084732      -1.685358       8.389845           0.020477
          107              O       2.776186      13.097032       6.941563      -0.548808      32.616553 0.52746186E+03  0.12646234E+05                                 8.137362                            7.166186       0.321354       2.151138                    0.995507      27.847431      73.608368       0.699712       0.365104      -1.131806       0.031210      -0.034273      -0.031161       0.055855       0.053302       0.012618      -0.026180       0.086168       0.065168      -0.087155       0.029479       0.057676              8.880828      10.815263       3.043456       1.546376       8.946723       1.625158       6.880498           0.100292
          108              O       2.792991       6.044455      19.922302      -0.608154      44.389231 0.59986072E+03  0.14836641E+05                                10.034375                            7.629334       0.135277       2.078213                    0.995960      28.676334      76.727991       0.680561       0.363877      -1.133932      -0.086271      -0.048132      -0.009792       0.099274      -0.016368      -0.007599      -0.068226      -0.009993      -0.068267      -0.077216       0.008243       0.068973             12.294023      21.407498      -3.173884      -4.594853       7.084729       1.685358       8.389841           0.020472
          109              O       5.041500      11.231723      14.647776      -0.586173      45.821315 0.57927824E+03  0.14190346E+05                                10.264029                            7.498738       0.065796       2.062064                    0.995743      28.259744      75.030776       0.686878       0.364016      -1.134839       0.000000      -0.078297      -0.003997       0.078399      -0.000000      -0.000000      -0.063891       0.099301      -0.054867      -0.094247       0.035452       0.058795             13.009944       6.640366      -0.000000       0.000000      14.290401      -8.738420      18.099066           0.051915
          110              O       5.041500       9.214057      15.581280      -0.384325      26.840792 0.35011777E+03  0.75301560E+04                                 7.035545                            5.684200       0.821761       2.354308                    0.998690      24.539682      60.206963       0.822925       0.346064      -1.154179       0.000000       0.042804      -0.000661       0.042809      -0.000000      -0.000000      -0.045867      -0.045779      -0.084290      -0.051804      -0.008841       0.060645              8.054746       4.303574      -0.000000       0.000000      14.096410      -1.455930       5.764255           0.252794
          111              O       5.041500       1.109218      13.194896      -0.657733      46.044962 0.78714277E+03  0.20867488E+05                                10.321442                            8.850114      -0.198071       1.950539                    0.994864      30.622014      85.229496       0.619176       0.373143      -1.125191       0.000000       0.064990      -0.048519       0.081104       0.000000       0.000000      -0.002922       0.093161       0.208381      -0.081367       0.011850       0.069517             11.574910       7.852272      -0.000000      -0.000000       7.843915       2.209061      19.028543           0.022248
          112              O       5.041500       2.067503      11.142560      -0.379996      22.707029 0.37846477E+03  0.83420235E+04                                 6.273899                            6.025701       0.745219       2.333545                    0.997657      24.960343      63.030890       0.772394       0.359767      -1.137243      -0.000000      -0.023774       0.007093       0.024809      -0.000000      -0.000000      -0.042865       0.058453       0.112613      -0.065779       0.010457       0.055322              6.235974       5.228741      -0.000000      -0.000000       6.622686      -1.636800       6.856496           0.209954
          113              O       1.680500      10.126777       3.207776      -0.586171      45.820408 0.57926630E+03  0.14189979E+05                                10.263913                            7.498669       0.065849       2.062083                    0.995744      28.259435      75.029734       0.686881       0.364017      -1.134838      -0.000000       0.078299      -0.003995       0.078401       0.000000       0.000000       0.063888       0.099246      -0.054883      -0.094228       0.035458       0.058770             13.009784       6.640299      -0.000000      -0.000000      14.290219       8.738291      18.098835           0.051911
          114              O       1.680500      12.144443       4.141280      -0.384306      26.839746 0.35009992E+03  0.75297079E+04                                 7.035590                            5.684241       0.821633       2.354286                    0.998690      24.538135      60.203740       0.822878       0.346086      -1.154155       0.000000      -0.042823      -0.000667       0.042828       0.000000      -0.000000       0.045876      -0.045802      -0.083746      -0.051685      -0.008943       0.060628              8.054796       4.303600      -0.000000      -0.000000      14.096490       1.455933       5.764299           0.252772
          115              O       1.680500       6.010282       1.754896      -0.657736      46.044832 0.78714046E+03  0.20867408E+05                                10.321420                            8.850098      -0.198050       1.950545                    0.994864      30.621966      85.229279       0.619177       0.373143      -1.125191       0.000000      -0.064990      -0.048519       0.081104      -0.000000      -0.000000       0.002926       0.093154       0.208395      -0.081366       0.011844       0.069522             11.574887       7.852255       0.000000       0.000000       7.843895      -2.209053      19.028509           0.022249
          116              O       1.680500       5.051997      22.582560      -0.379989      22.706644 0.37845708E+03  0.83418237E+04                                 6.273907                            6.025710       0.745170       2.333536                    0.997657      24.959754      63.029583       0.772379       0.359775      -1.137235       0.000000       0.023776       0.007102       0.024814      -0.000000       0.000000       0.042815       0.058403       0.112685      -0.065729       0.010421       0.055309              6.235983       5.228748       0.000000       0.000000       6.622694       1.636801       6.856505           0.209951
          117              O       1.680500       3.007277       8.232224      -0.586172      45.820918 0.57927293E+03  0.14190184E+05                                10.263982                            7.498710       0.065810       2.062070                    0.995744      28.259596      75.030301       0.686879       0.364017      -1.134838      -0.000000       0.078299       0.003995       0.078401       0.000000      -0.000000      -0.063887       0.099275      -0.054873      -0.094236       0.035453       0.058783             13.009879       6.640340       0.000000      -0.000000      14.290324      -8.738368      18.098973           0.051918
          118              O       1.680500       5.024943       7.298720      -0.384321      26.840413 0.35011135E+03  0.75299947E+04                                 7.035561                            5.684215       0.821723       2.354302                    0.998690      24.539125      60.205801       0.822908       0.346072      -1.154170       0.000000      -0.042810       0.000662       0.042815       0.000000       0.000000      -0.045872      -0.045787      -0.084094      -0.051762      -0.008878       0.060640              8.054764       4.303583       0.000000      -0.000000      14.096436      -1.455931       5.764271           0.252782
          119              O       1.680500      13.129782       9.685104      -0.657733      46.044816 0.78714050E+03  0.20867411E+05                                10.321420                            8.850101      -0.198061       1.950542                    0.994864      30.621967      85.229310       0.619176       0.373143      -1.125191       0.000000      -0.064990       0.048519       0.081104      -0.000000      -0.000000      -0.002925       0.093156       0.208389      -0.081366       0.011846       0.069520             11.574883       7.852261       0.000000       0.000000       7.843901       2.209059      19.028486           0.022251
          120              O       1.680500      12.171497      11.737440      -0.379986      22.706685 0.37845778E+03  0.83418374E+04                                 6.273880                            6.025685       0.745193       2.333541                    0.997657      24.959934      63.029892       0.772387       0.359771      -1.137239       0.000000       0.023775      -0.007098       0.024812      -0.000000      -0.000000      -0.042834       0.058422       0.112659      -0.065748       0.010434       0.055314              6.235955       5.228727       0.000000       0.000000       6.622668      -1.636793       6.856470           0.209969
          121              O       5.041500       4.112223      19.672224      -0.586170      45.821201 0.57927638E+03  0.14190292E+05                                10.264024                            7.498734       0.065793       2.062064                    0.995744      28.259675      75.030616       0.686877       0.364017      -1.134838       0.000000      -0.078299       0.003998       0.078401      -0.000000      -0.000000       0.063885       0.099295      -0.054862      -0.094239       0.035448       0.058791             13.009939       6.640364       0.000000       0.000000      14.290385       8.738413      18.099068           0.051921
          122              O       5.041500       2.094557      18.738720      -0.384324      26.840770 0.35011754E+03  0.75301494E+04                                 7.035538                            5.684196       0.821758       2.354307                    0.998690      24.539685      60.206956       0.822926       0.346063      -1.154179       0.000000       0.042804       0.000660       0.042809      -0.000000       0.000000       0.045869      -0.045780      -0.084301      -0.051808      -0.008840       0.060648              8.054737       4.303570       0.000000       0.000000      14.096388       1.455926       5.764252           0.252794
          123              O       5.041500       8.228718      21.125104      -0.657733      46.044244 0.78712939E+03  0.20867035E+05                                10.321332                            8.850032      -0.198020       1.950557                    0.994864      30.621748      85.228425       0.619180       0.373143      -1.125192       0.000000       0.064990       0.048520       0.081104       0.000000       0.000000       0.002936       0.093138       0.208424      -0.081363       0.011832       0.069532             11.574779       7.852196       0.000000      -0.000000       7.843829      -2.209023      19.028313           0.022256
          124              O       5.041500       9.187003       0.297440      -0.379964      22.705806 0.37844003E+03  0.83413765E+04                                 6.273901                            6.025705       0.745088       2.333524                    0.997657      24.958581      63.026910       0.772352       0.359791      -1.137220       0.000000      -0.023782      -0.007117       0.024824       0.000000      -0.000000       0.042722       0.058319       0.112821      -0.065641       0.010356       0.055285              6.235976       5.228745       0.000000      -0.000000       6.622691       1.636799       6.856493           0.209985

******************************************************
Auxiliary information for the entire system
The total spin magnetic moment of the unit cell is   3.642988
The total net atomic charge of the unit cell is   0.000006
Accuracy of reproducing the electrostatic potential in the unit cell:
  The inner radius (bohr) =    5.0000
  The outer radius (bohr) =   12.0000
  Valid grid points have density less than (e/(bohr^3)) =    0.0001
  The number of valid grid points were=        92264
  The rms potential error without charges in kcal/mol is=      7.65714
  The rms potential error with partial charges in kcal/mol is=      0.67621
  The RRMSE value at monopole order=      0.08831
  The rms potential error with partial charges and cloud penetration in kcal/mol is=      0.66114
  The RRMSE value at monopole order with cloud penetration is=      0.08634
  The rms potential error with partial charges and atomic dipoles in kcal/mol is=      0.88332
  The RRMSE value at dipole order=      0.11536
  The rms potential error with partial charges, atomic dipoles and cloud penetration in kcal/mol is=      0.85552
  The RRMSE value at dipole order with cloud penetration=      0.11173

******************************************************
The electron densities and ab initio electrostatic potential were computed in VASP using the PBE functional and
projector augmented wave method. See the main text of the journal article for a description of computational details.
The atomic charges, dipoles, and quadrupoles were computed with the DDEC6 method as described in
(a) T. A. Manz and N. Gabaldon Limas, RSC Adv. 6 (2016) 47771-47801 DOI: 10.1039/c6ra04656h
(b) N. Gabaldon Limas and T. A. Manz, RSC Adv. 8 (2018) 2678-2707 DOI: 10.1039/c7ra11829e.
For each atom in the material, the electron cloud parameters were fit to the spherically averaged atom-in-material
electron density using radial positions for which this density was between 10^-4 and 10^-2 electrons per cubic bohr.
The polarizabilities, dispersion coefficients, and quantum Drude oscillator (QDO) parameters were fit using the MCLF method.
The magnetic structure of the system was optimized in VASP from the default ferromagnetic initial guess using spin polarization.
The atomic spin moments (ASMs) were computed on this optimized magnetic structure using the DDEC6 partition as inputs
to the method of T. A. Manz and D. S. Sholl, J. Chem. Theory Comput. 7 (2011) 4146-4164 DOI: 10.1021/ct200539n.
The RMSE and RRMSE were computed using a uniform grid with Ewald summation.
