# Supplementary material for: A collection of forcefield precursors for metal–organic frameworks
Source: RSC Adv. 2019 Nov 13;9(63):36492–507. doi: 10.1039/c9ra07327b (PMC9075174; doi:10.1039/c9ra07327b)
Supplement: RA-009-C9RA07327B-s4904 [file RA-009-C9RA07327B-s4904.xyz]

  148
jmolscript: load "" {1 1 1} spacegroup "x,y,z" unitcell [{     12.348000     0.000000     0.000000 }, {      0.000000    14.802000     0.000000 }, {     -4.888352     0.000000    15.106678 }]
Mn     0.039397     1.190081    12.027484     0.971003
Mn     1.107947     1.160033     3.055175     0.968541
Mn    -1.197925     8.591081    10.632533     0.969621
Mn     2.621877     8.561033     4.498164     0.968624
Mn     7.420251    13.611919     3.079194     0.970566
Mn     6.351701    13.641967    12.051503     0.968560
Mn     8.657573     6.210919     4.474145     0.970163
Mn     4.837771     6.240967    10.608514     0.968446
Nb     9.211781     3.081924    -0.021905     0.793342
Nb     6.866043    10.482924     7.575244     0.793399
Nb     3.136219    11.720076     0.021905     0.793361
Nb     0.593605     4.319076     7.531434     0.793386
H     -4.330962     2.409766    14.299981     0.297315
H      4.363842     4.600462     1.117894     0.317031
H     -2.258281     3.564322    11.275624     0.112236
H      7.958563     3.907728    12.408625     0.126657
H     -2.340620     1.184160    14.327173     0.087406
H      4.255198     0.852595     1.930633     0.111307
H      5.680503     2.538543     1.006105     0.122833
H      2.202161     4.126798     1.986528     0.105319
H      3.172434     9.810766     8.360036     0.297266
H     -0.634018    12.001462     6.435445     0.316997
H      1.099753    10.965322    11.384393     0.112164
H      3.230909    11.308728    10.251392     0.126589
H      1.182092     8.585160     8.332844     0.087369
H     -0.525374     8.253595     5.622706     0.111309
H     -1.950679     9.939543     6.547234     0.122843
H      1.527663    11.527798     5.566811     0.105302
H     11.790610    12.392234     0.806697     0.297294
H      3.095806    10.201538    13.988784     0.316956
H      9.717929    11.237678     3.831054     0.112206
H     -0.498915    10.894272     2.698053     0.126627
H      9.800268    13.617840     0.779505     0.087383
H      3.204450    13.949405    13.176045     0.111294
H      1.779145    12.263457    14.100573     0.122830
H      5.257487    10.675202    13.120150     0.105293
H      4.287214     4.991234     6.746642     0.297278
H      8.093666     2.800538     8.671233     0.316912
H      6.359895     3.836678     3.722285     0.112169
H      4.228739     3.493272     4.855286     0.126595
H      6.277556     6.216840     6.773834     0.087376
H      7.985022     6.548405     9.483972     0.111299
H      9.410327     4.862457     8.559444     0.122831
H      5.931985     3.274202     9.539867     0.105256
C     -2.531769     3.130623    12.052108    -0.057648
C     -3.710924     3.324529    12.662417    -0.034942
C     -2.564969     1.839889    13.707800     0.174793
C      4.019253     1.746636     1.827908    -0.053132
C      4.814741     2.656959     1.323345    -0.018950
C      2.893756     3.515475     1.871717     0.172488
C      2.543492     2.274327    13.955549     0.001247
C     10.994243     2.246055     1.086925     0.009510
C      5.232933     1.464954    13.808108    -0.030880
C      4.359598     3.994468    13.027244     0.040503
C      5.914273     4.661002    14.967848    -0.153983
C      8.336541     1.429577     1.228626    -0.029675
C      7.683704     4.717693     0.099100    -0.144415
C      9.162924     3.959831     2.051940     0.027317
C      1.373241    10.531623    10.607909    -0.057788
C      2.552396    10.725529     9.997600    -0.035091
C      1.406441     9.240889     8.952217     0.174695
C     -0.289429     9.147636     5.725431    -0.053122
C     -1.084917    10.057959     6.229994    -0.018928
C      0.836068    10.916475     5.681622     0.172481
C      8.645980     9.675327     8.704468     0.000966
C      5.083581     9.647055     6.466414     0.009538
C      5.956539     8.865954     8.851909    -0.030858
C      6.829874    11.395468     9.632773     0.040574
C      5.275199    12.062002     7.692169    -0.154009
C      7.741283     8.830577     6.324713    -0.029717
C      8.394120    12.118693     7.454239    -0.144392
C      6.914900    11.360831     5.501399     0.027402
C      9.991417    11.671377     3.054570    -0.057714
C     11.170572    11.477471     2.444261    -0.035010
C     10.024617    12.962111     1.398878     0.174760
C      3.440395    13.055364    13.278770    -0.053158
C      2.644907    12.145041    13.783333    -0.018962
C      4.565892    11.286525    13.234961     0.172505
C      4.916156    12.527673     1.151129     0.001177
C     -3.534595    12.555945    14.019753     0.009519
C      2.226715    13.337046     1.298570    -0.030885
C      3.100050    10.807532     2.079434     0.040550
C      1.545375    10.140998     0.138830    -0.153971
C     -0.876893    13.372423    13.878052    -0.029588
C     -0.224056    10.084307    15.007578    -0.144407
C     -1.703276    10.842169    13.054738     0.027192
C      6.086407     4.270377     4.498769    -0.057785
C      4.907252     4.076471     5.109078    -0.035071
C      6.053207     5.561111     6.154461     0.174740
C      7.749077     5.654364     9.381247    -0.053130
C      8.544565     4.744041     8.876684    -0.018993
C      6.623580     3.885525     9.425056     0.172456
C     -1.186332     5.126673     6.402210     0.001128
C      2.376067     5.154945     8.640264     0.009505
C      1.503109     5.936046     6.254769    -0.030820
C      0.629774     3.406532     5.473905     0.040550
C      2.184449     2.739998     7.414509    -0.154021
C     -0.281635     5.971423     8.781965    -0.029873
C     -0.934472     2.683307     7.652439    -0.144405
C      0.544748     3.441169     9.605279     0.027482
N     -1.788078     2.206682    12.732966    -0.311597
N     -3.703172     2.495617    13.718374    -0.194635
N      2.812473     2.252568     2.184728    -0.320342
N      4.094748     3.821876     1.365644    -0.209357
N      1.627427     1.898505    13.371223    -0.358343
N     -0.419987     1.854691     1.626838    -0.373265
N      5.696310     0.631009    13.178613    -0.375946
N      4.410381     4.521863    12.009809    -0.378670
N      6.754576     5.433074    14.871618    -0.329251
N      7.922410     0.587047     1.880328    -0.368035
N      6.913038     5.560815     0.193819    -0.334827
N      9.074343     4.481009     3.072849    -0.359930
N      0.629550     9.607682     9.927051    -0.311443
N      2.544644     9.896617     8.941643    -0.194689
N      0.917351     9.653568     5.368611    -0.320367
N     -0.364924    11.222876     6.187695    -0.209347
N     -2.785955     9.299505     9.288794    -0.358102
N      4.149811     9.255691     5.926501    -0.373255
N      5.493162     8.032009     9.481404    -0.375913
N      6.779091    11.922863    10.650208    -0.378729
N      4.434896    12.834074     7.788399    -0.329282
N      8.155414     7.988047     5.673011    -0.367972
N      9.164786    12.961815     7.359520    -0.334881
N      7.003481    11.882009     4.480490    -0.360032
N      9.247726    12.595318     2.373712    -0.311555
N     11.162820    12.306383     1.388304    -0.194648
N      4.647175    12.549432    12.921950    -0.320356
N      3.364900    10.980124    13.741034    -0.209310
N      5.832221    12.903495     1.735455    -0.358272
N      7.879635    12.947309    13.479840    -0.373264
N      1.763338    14.170991     1.928065    -0.375953
N      3.049267    10.280137     3.096869    -0.378701
N      0.705072     9.368926     0.235060    -0.329243
N     -0.462762    14.214953    13.226350    -0.368129
N      0.546610     9.241185    14.912859    -0.334828
N     -1.614695    10.320991    12.033829    -0.359826
N      6.830098     5.194318     5.179627    -0.311512
N      4.915004     4.905383     6.165035    -0.194662
N      6.542297     5.148432     9.738067    -0.320376
N      7.824572     3.579124     8.918983    -0.209339
N     10.245603     5.502495     5.817884    -0.358199
N      3.309837     5.546309     9.180177    -0.373220
N      1.966486     6.769991     5.625274    -0.375949
N      0.680557     2.879137     4.456470    -0.378722
N      3.024752     1.967926     7.318279    -0.329253
N     -0.695766     6.813953     9.433667    -0.367839
N     -1.705138     1.840185     7.747158    -0.334840
N      0.456167     2.919991    10.626188    -0.360102

The following XYZ coordinates are in angstroms. Other properties are in atomic units.
The sperically averaged electron density of each atom fit to a function of the form exp(a - br)
eigen_1, eigen_2 and eigen_3 are the three eigenvalues of traceless quadrupole moment tensor
  atom number  atomic symbol              X              Y              Z     net charge C6 coefficient C8 coefficient C10 coefficient fluctuating dipole atomic polarizability isotropic forcefield polarizability              a              b squared Pearson coefficient          <r^3>          <r^4>         wp_QDO          m_QDO          q_QDO       dipole_x       dipole_y       dipole_z         dipole            Qxy            Qxz            Qyz     Q(x^2-y^2)  Q(3z^2 - R^2)        eigen_1        eigen_2        eigen_3 static polarizability      alpha(xx)      alpha(xy)      alpha(xz)      alpha(yy)      alpha(yz)      alpha(zz) atomic spin moment
            1             Mn       0.039397       1.190081      12.027484       0.971003     164.970069 0.36856859E+04  0.13778827E+06                                23.103651                           18.940032       0.560536       1.948434                    0.999620      54.356045     156.508904       0.448888       0.364984      -1.180226       0.043751      -0.073444      -0.118772       0.146338      -0.016640       0.020549       0.145525      -0.012600       0.309380      -0.141835      -0.050758       0.192593             26.381808      26.049976       1.951556      -0.793256      27.603090      -9.106104      25.492359           4.914642
            2             Mn       1.107947       1.160033       3.055175       0.968541     163.599699 0.36652295E+04  0.13678752E+06                                22.957091                           18.849240       0.572922       1.950701                    0.999715      54.334487     156.142442       0.451485       0.363511      -1.181813      -0.042798      -0.081950       0.119790       0.151318      -0.000595       0.032126      -0.132279       0.075587       0.170048      -0.152333       0.005710       0.146624             26.335230      23.561910      -1.428299      -1.751872      27.781716       9.401170      27.662064           4.903473
            3             Mn      -1.197925       8.591081      10.632533       0.969621     165.137138 0.36904803E+04  0.13801566E+06                                23.121062                           18.954261       0.558898       1.947777                    0.999621      54.378645     156.613581       0.448641       0.365058      -1.180139      -0.043710      -0.073277       0.118626       0.146124       0.016552       0.020543      -0.145220      -0.012634       0.309350      -0.141529      -0.050795       0.192324             26.401599      26.069610      -1.952983      -0.793924      27.623542       9.113511      25.511644           4.913573
            4             Mn       2.621877       8.561033       4.498164       0.968624     163.597163 0.36651566E+04  0.13678401E+06                                22.956753                           18.848960       0.572998       1.950726                    0.999715      54.334356     156.141237       0.451492       0.363508      -1.181817       0.042806      -0.081936      -0.119753       0.151283       0.000590       0.032096       0.132255       0.075557       0.170109      -0.152300       0.005693       0.146607             26.334845      23.561600       1.428224      -1.751934      27.781223      -9.401003      27.661712           4.903441
            5             Mn       7.420251      13.611919       3.079194       0.970566     165.004155 0.36867184E+04  0.13783717E+06                                23.107210                           18.943113       0.560137       1.948279                    0.999620      54.360847     156.530977       0.448834       0.365001      -1.180208      -0.043737       0.073447       0.118799       0.146358      -0.016619       0.020561       0.145526      -0.012627       0.309443      -0.141823      -0.050788       0.192611             26.385667      26.054053       1.951718      -0.793265      27.606750      -9.107244      25.496197           4.914220
            6             Mn       6.351701      13.641967      12.051503       0.968560     163.603330 0.36653333E+04  0.13679237E+06                                22.957382                           18.849474       0.572913       1.950693                    0.999715      54.335247     156.145226       0.451483       0.363510      -1.181814       0.042771       0.081932      -0.119780       0.151293      -0.000627       0.032138      -0.132287       0.075535       0.170111      -0.152320       0.005662       0.146658             26.335539      23.562370      -1.428369      -1.751845      27.781942       9.401232      27.662305           4.903377
            7             Mn       8.657573       6.210919       4.474145       0.970163     165.055059 0.36881853E+04  0.13790670E+06                                23.112481                           18.947436       0.559634       1.948078                    0.999621      54.367867     156.563153       0.448760       0.365022      -1.180182       0.043725       0.073397      -0.118752       0.146291       0.016601       0.020563      -0.145439      -0.012642       0.309503      -0.141741      -0.050807       0.192549             26.391640      26.059890      -1.952112      -0.793484      27.613061       9.109523      25.501970           4.913596
            8             Mn       4.837771       6.240967      10.608514       0.968446     163.602683 0.36653657E+04  0.13679403E+06                                22.957514                           18.849745       0.572826       1.950671                    0.999715      54.334775     156.144680       0.451473       0.363517      -1.181807      -0.042806       0.081963       0.119792       0.151329       0.000588       0.032104       0.132281       0.075561       0.170124      -0.152327       0.005693       0.146633             26.335532      23.562577       1.428102      -1.751920      27.781857      -9.400998      27.662162           4.903553
            9             Nb       9.211781       3.081924      -0.021905       0.793342     192.585821 0.27943927E+04  0.97997987E+05                                28.188657                           18.711023       3.641459       2.593395                    0.999221      99.598062     282.586676       0.371738       0.469828      -1.102188      -0.004923       0.033428       0.004386       0.034072       0.001559       0.023471       0.001922      -0.026998      -0.011618      -0.031502       0.013257       0.018245             35.806794      35.163835      -0.698736       2.036756      34.284066       0.304024      37.972480           0.565300
           10             Nb       6.866043      10.482924       7.575244       0.793399     192.583736 0.27943436E+04  0.97995729E+05                                28.188391                           18.710808       3.641469       2.593407                    0.999221      99.596313     282.579977       0.371742       0.469825      -1.102191       0.004962       0.033379      -0.004359       0.034026      -0.001572       0.023449      -0.001939      -0.026927      -0.011735      -0.031465       0.013217       0.018248             35.806494      35.163871       0.698215       2.036968      34.283560      -0.303972      37.972051           0.565279
           11             Nb       3.136219      11.720076       0.021905       0.793361     192.585157 0.27943568E+04  0.97996474E+05                                28.188681                           18.710956       3.641427       2.593388                    0.999221      99.597734     282.585968       0.371737       0.469831      -1.102186       0.004928      -0.033443      -0.004403       0.034090       0.001570       0.023462       0.001950      -0.026942      -0.011600      -0.031476       0.013213       0.018263             35.806960      35.163594      -0.698741       2.036652      34.284128       0.304141      37.973158           0.565265
           12             Nb       0.593605       4.319076       7.531434       0.793386     192.583401 0.27943253E+04  0.97995065E+05                                28.188520                           18.710851       3.641432       2.593395                    0.999221      99.596668     282.582236       0.371738       0.469831      -1.102186      -0.004952      -0.033367       0.004388       0.034017      -0.001562       0.023440      -0.001901      -0.026947      -0.011747      -0.031462       0.013252       0.018209             35.806728      35.163323       0.698256       2.036384      34.284261      -0.303627      37.972600           0.565319
           13              H      -4.330962       2.409766      14.299981       0.297315       0.538340 0.32281420E+01  0.26078695E+02                                 1.240436                            1.166583      -1.128631       2.450996                    0.999889       2.744435       7.736503       0.479582       1.580921      -0.651292      -0.026236      -0.001506       0.021994       0.034268      -0.008038      -0.005913      -0.011653       0.003405      -0.004202      -0.017704       0.006696       0.011008              1.272101       1.444362       0.048131      -0.349518       1.020832      -0.060731       1.351110           0.000360
           14              H       4.363842       4.600462       1.117894       0.317031       0.602685 0.37169166E+01  0.30353069E+02                                 1.230462                            1.173049      -1.114787       2.482982                    0.999824       2.363501       6.184402       0.540264       1.388291      -0.689452       0.010370       0.038241      -0.013611       0.041895      -0.008654      -0.006514      -0.005746      -0.017352      -0.051261      -0.021147       0.000125       0.021022              1.239081       1.126586       0.193836      -0.062210       1.509273      -0.148505       1.081384           0.000609
           15              H      -2.258281       3.564322      11.275624       0.112236       1.140964 0.79983787E+01  0.79374463E+02                                 1.873213                            1.705592      -1.232452       2.298923                    0.994612       3.732389      10.884504       0.452530       1.363891      -0.690200       0.014595       0.022400      -0.036233       0.045029      -0.006355      -0.007385      -0.013863       0.004505       0.015186      -0.019307       0.004011       0.015296              1.955712       1.663085       0.141185      -0.327482       1.709926      -0.601950       2.494127          -0.000028
           16              H       7.958563       3.907728      12.408625       0.126657       1.088566 0.76505495E+01  0.74887675E+02                                 1.801470                            1.660140      -1.039419       2.397482                    0.996990       3.555214      10.209476       0.463191       1.350915      -0.693660      -0.031237       0.034908      -0.014525       0.049044      -0.013567      -0.005051      -0.020483       0.008352      -0.002788      -0.028371       0.007585       0.020786              1.857452       2.104826      -0.582726       0.266210       1.837449      -0.288034       1.630081           0.000216
           17              H      -2.340620       1.184160      14.327173       0.087406       1.032820 0.71757554E+01  0.69372515E+02                                 1.753572                            1.614039      -1.119819       2.338036                    0.995604       3.766754      10.876679       0.465366       1.361418      -0.689839       0.014984      -0.041597       0.034160       0.055873      -0.009028      -0.006701      -0.018533       0.003439      -0.003587      -0.024342       0.006738       0.017604              1.816597       1.500455      -0.246833       0.232203       2.001275      -0.546449       1.948062          -0.000483
           18              H       4.255198       0.852595       1.930633       0.111307       1.121791 0.80199402E+01  0.79374333E+02                                 1.831439                            1.693917      -1.093006       2.363752                    0.996326       3.642377      10.491693       0.461267       1.341667      -0.695378       0.012817      -0.042511       0.001344       0.044421      -0.005082      -0.012444      -0.004617      -0.005918      -0.037061      -0.020673       0.008168       0.012505              1.882825       1.567694      -0.251701       0.032372       2.642894      -0.074080       1.437888           0.000595
           19              H       5.680503       2.538543       1.006105       0.122833       0.996197 0.67517188E+01  0.64778679E+02                                 1.758301                            1.600783      -1.339720       2.247679                    0.994085       3.803400      11.216726       0.448546       1.423252      -0.677039       0.040359      -0.013756      -0.016461       0.045706      -0.007674      -0.009260      -0.003351      -0.009246      -0.049284      -0.021125       0.003858       0.017267              1.837521       2.537233      -0.140713      -0.421068       1.409686       0.076598       1.565642           0.000899
           20              H       2.202161       4.126798       1.986528       0.105319       1.157602 0.81390950E+01  0.79536114E+02                                 1.773631                            1.635253      -0.782200       2.512797                    0.999661       3.295863       8.941406       0.508736       1.232041      -0.722101      -0.049218       0.035989       0.006571       0.061325      -0.007494      -0.012322      -0.005893      -0.001195      -0.068096      -0.028337       0.008949       0.019388              1.822323       2.135483      -0.564040      -0.129612       1.853551       0.146179       1.477935           0.000036
           21              H       3.172434       9.810766       8.360036       0.297266       0.538396 0.32285510E+01  0.26082696E+02                                 1.240498                            1.166638      -1.128508       2.451024                    0.999889       2.744587       7.736910       0.479585       1.580870      -0.651300       0.026236      -0.001506      -0.021995       0.034269       0.008041      -0.005916       0.011655       0.003407      -0.004199      -0.017710       0.006700       0.011010              1.272166       1.444437      -0.048136      -0.349545       1.020878       0.060738       1.351182           0.000357
           22              H      -0.634018      12.001462       6.435445       0.316997       0.602707 0.37170841E+01  0.30354785E+02                                 1.230498                            1.173081      -1.114770       2.482983                    0.999824       2.363554       6.184581       0.540252       1.388305      -0.689450      -0.010368       0.038239       0.013620       0.041896       0.008653      -0.006515       0.005746      -0.017350      -0.051260      -0.021148       0.000127       0.021021              1.239119       1.126617      -0.193848      -0.062214       1.509326       0.148514       1.081413           0.000605
           23              H       1.099753      10.965322      11.384393       0.112164       1.141171 0.80001653E+01  0.79396328E+02                                 1.873401                            1.705754      -1.232556       2.298835                    0.994611       3.732814      10.885894       0.452522       1.363845      -0.690208      -0.014597       0.022382       0.036229       0.045017       0.006362      -0.007383       0.013865       0.004510       0.015186      -0.019312       0.004018       0.015295              1.955915       1.663253      -0.141202      -0.327533       1.710090       0.602032       2.494402          -0.000030
           24              H       3.230909      11.308728      10.251392       0.126589       1.088732 0.76520348E+01  0.74905778E+02                                 1.801638                            1.660290      -1.039421       2.397441                    0.996988       3.555616      10.210842       0.463176       1.350896      -0.693663       0.031235       0.034901       0.014521       0.049037       0.013571      -0.005055       0.020486       0.008357      -0.002766      -0.028377       0.007589       0.020788              1.857627       2.105033       0.582795       0.266237       1.837616       0.288070       1.630232           0.000213
           25              H       1.182092       8.585160       8.332844       0.087369       1.032889 0.71762956E+01  0.69378796E+02                                 1.753626                            1.614080      -1.119725       2.338059                    0.995604       3.766867      10.876962       0.465370       1.361386      -0.689845      -0.014991      -0.041593      -0.034149       0.055865       0.009031      -0.006701       0.018531       0.003448      -0.003588      -0.024343       0.006743       0.017600              1.816658       1.500496       0.246850       0.232219       2.001348       0.546483       1.948128          -0.000485
           26              H      -0.525374       8.253595       5.622706       0.111309       1.121776 0.80198196E+01  0.79373021E+02                                 1.831440                            1.693919      -1.093008       2.363756                    0.996326       3.642376      10.491760       0.461260       1.341689      -0.695374      -0.012819      -0.042512      -0.001335       0.044423       0.005084      -0.012445       0.004617      -0.005917      -0.037063      -0.020674       0.008167       0.012507              1.882827       1.567697       0.251702       0.032373       2.642894       0.074079       1.437890           0.000594
           27              H      -1.950679       9.939543       6.547234       0.122843       0.996160 0.67514063E+01  0.64774910E+02                                 1.758258                            1.600746      -1.339710       2.247690                    0.994085       3.803295      11.216338       0.448551       1.423253      -0.677039      -0.040356      -0.013760       0.016471       0.045708       0.007672      -0.009257       0.003353      -0.009242      -0.049297      -0.021126       0.003860       0.017266              1.837475       2.537167       0.140708      -0.421053       1.409655      -0.076594       1.565604           0.000894
           28              H       1.527663      11.527798       5.566811       0.105302       1.157623 0.81392844E+01  0.79538429E+02                                 1.773653                            1.635273      -0.782191       2.512796                    0.999661       3.295911       8.941563       0.508733       1.232042      -0.722100       0.049220       0.035988      -0.006561       0.061325       0.007494      -0.012322       0.005895      -0.001196      -0.068091      -0.028337       0.008949       0.019388              1.822346       2.135513       0.564050      -0.129614       1.853574      -0.146181       1.477952           0.000029
           29              H      11.790610      12.392234       0.806697       0.297294       0.538354 0.32282357E+01  0.26079575E+02                                 1.240446                            1.166592      -1.128576       2.451013                    0.999889       2.744458       7.736522       0.479586       1.580899      -0.651296       0.026236       0.001505      -0.021995       0.034269      -0.008038      -0.005914      -0.011653       0.003406      -0.004201      -0.017705       0.006697       0.011008              1.272112       1.444374       0.048133      -0.349524       1.020839      -0.060733       1.351122           0.000359
           30              H       3.095806      10.201538      13.988784       0.316956       0.602695 0.37169672E+01  0.30353565E+02                                 1.230492                            1.173072      -1.114784       2.482988                    0.999824       2.363487       6.184360       0.540248       1.388328      -0.689448      -0.010370      -0.038245       0.013614       0.041899      -0.008652      -0.006515      -0.005746      -0.017353      -0.051262      -0.021148       0.000126       0.021022              1.239113       1.126606       0.193850      -0.062214       1.509329      -0.148517       1.081405           0.000601
           31              H       9.717929      11.237678       3.831054       0.112206       1.140986 0.79985648E+01  0.79376486E+02                                 1.873213                            1.705595      -1.232424       2.298928                    0.994613       3.732408      10.884444       0.452538       1.363863      -0.690206      -0.014598      -0.022399       0.036230       0.045027      -0.006356      -0.007384      -0.013863       0.004504       0.015185      -0.019307       0.004012       0.015295              1.955711       1.663089       0.141183      -0.327482       1.709924      -0.601944       2.494121          -0.000027
           32              H      -0.498915      10.894272       2.698053       0.126627       1.088636 0.76511547E+01  0.74894965E+02                                 1.801533                            1.660195      -1.039397       2.397475                    0.996989       3.555363      10.209946       0.463189       1.350897      -0.693663       0.031233      -0.034908       0.014521       0.049040      -0.013567      -0.005052      -0.020484       0.008355      -0.002780      -0.028372       0.007586       0.020786              1.857517       2.104903      -0.582753       0.266222       1.837512      -0.288049       1.630137           0.000221
           33              H       9.800268      13.617840       0.779505       0.087383       1.032858 0.71760575E+01  0.69376092E+02                                 1.753609                            1.614067      -1.119805       2.338033                    0.995604       3.766828      10.876906       0.465365       1.361409      -0.689840      -0.014985       0.041595      -0.034158       0.055870      -0.009029      -0.006701      -0.018533       0.003439      -0.003587      -0.024342       0.006739       0.017604              1.816637       1.500483      -0.246843       0.232213       2.001322      -0.546471       1.948107          -0.000484
           34              H       3.204450      13.949405      13.176045       0.111294       1.121863 0.80206051E+01  0.79382636E+02                                 1.831519                            1.693989      -1.093042       2.363723                    0.996325       3.642543      10.492318       0.461256       1.341669      -0.695377      -0.012814       0.042510      -0.001339       0.044419      -0.005083      -0.012447      -0.004617      -0.005919      -0.037071      -0.020677       0.008169       0.012508              1.882909       1.567761      -0.251715       0.032374       2.643022      -0.074083       1.437944           0.000595
           35              H       1.779145      12.263457      14.100573       0.122830       0.996188 0.67516551E+01  0.64777886E+02                                 1.758288                            1.600774      -1.339692       2.247692                    0.994085       3.803381      11.216638       0.448548       1.423249      -0.677040      -0.040357       0.013754       0.016464       0.045705      -0.007674      -0.009259      -0.003352      -0.009245      -0.049290      -0.021126       0.003858       0.017267              1.837506       2.537207      -0.140708      -0.421061       1.409678       0.076595       1.565633           0.000894
           36              H       5.257487      10.675202      13.120150       0.105293       1.157520 0.81383464E+01  0.79526657E+02                                 1.773531                            1.635167      -0.782163       2.512823                    0.999661       3.295695       8.940715       0.508757       1.232025      -0.722106       0.049219      -0.035994      -0.006570       0.061329      -0.007495      -0.012320      -0.005893      -0.001196      -0.068092      -0.028336       0.008946       0.019389              1.822218       2.135352      -0.563995      -0.129598       1.853444       0.146166       1.477858           0.000020
           37              H       4.287214       4.991234       6.746642       0.297278       0.538366 0.32283205E+01  0.26080374E+02                                 1.240456                            1.166600      -1.128538       2.451024                    0.999889       2.744475       7.736532       0.479590       1.580879      -0.651299      -0.026235       0.001504       0.021996       0.034269       0.008039      -0.005914       0.011654       0.003405      -0.004205      -0.017707       0.006698       0.011009              1.272122       1.444386      -0.048134      -0.349529       1.020845       0.060734       1.351134           0.000360
           38              H       8.093666       2.800538       8.671233       0.316912       0.602745 0.37173665E+01  0.30357725E+02                                 1.230577                            1.173149      -1.114755       2.482984                    0.999824       2.363634       6.184892       0.540219       1.388361      -0.689442       0.010367      -0.038243      -0.013624       0.041900       0.008652      -0.006517       0.005748      -0.017350      -0.051264      -0.021151       0.000129       0.021021              1.239199       1.126683      -0.193873      -0.062222       1.509442       0.148533       1.081473           0.000610
           39              H       6.359895       3.836678       3.722285       0.112169       1.141033 0.79989614E+01  0.79381181E+02                                 1.873243                            1.705623      -1.232400       2.298925                    0.994613       3.732493      10.884643       0.452542       1.363840      -0.690211       0.014597      -0.022395      -0.036227       0.045023       0.006360      -0.007382       0.013865       0.004507       0.015187      -0.019311       0.004015       0.015296              1.955743       1.663117      -0.141184      -0.327487       1.709951       0.601955       2.494162          -0.000025
           40              H       4.228739       3.493272       4.855286       0.126595       1.088646 0.76512430E+01  0.74895876E+02                                 1.801531                            1.660196      -1.039324       2.397499                    0.996990       3.555386      10.209940       0.463193       1.350883      -0.693667      -0.031232      -0.034909      -0.014519       0.049039       0.013569      -0.005053       0.020486       0.008355      -0.002770      -0.028375       0.007587       0.020788              1.857515       2.104899       0.582748       0.266218       1.837508       0.288046       1.630137           0.000221
           41              H       6.277556       6.216840       6.773834       0.087376       1.032851 0.71759879E+01  0.69375167E+02                                 1.753596                            1.614056      -1.119770       2.338050                    0.995604       3.766787      10.876725       0.465369       1.361403      -0.689842       0.014989       0.041593       0.034158       0.055870       0.009030      -0.006700       0.018532       0.003442      -0.003589      -0.024342       0.006740       0.017602              1.816624       1.500472       0.246842       0.232211       2.001309       0.546466       1.948091          -0.000488
           42              H       7.985022       6.548405       9.483972       0.111299       1.121756 0.80196682E+01  0.79371450E+02                                 1.831452                            1.693929      -1.093059       2.363740                    0.996325       3.642389      10.491923       0.461246       1.341730      -0.695366       0.012820       0.042515       0.001338       0.044426       0.005084      -0.012446       0.004619      -0.005917      -0.037068      -0.020676       0.008169       0.012507              1.882840       1.567707       0.251704       0.032373       2.642914       0.074080       1.437898           0.000596
           43              H       9.410327       4.862457       8.559444       0.122831       0.996183 0.67516110E+01  0.64777371E+02                                 1.758284                            1.600770      -1.339734       2.247674                    0.994085       3.803370      11.216605       0.448547       1.423252      -0.677039       0.040355       0.013761      -0.016470       0.045707       0.007672      -0.009260       0.003354      -0.009246      -0.049298      -0.021129       0.003862       0.017267              1.837502       2.537203       0.140711      -0.421058       1.409677      -0.076596       1.565627           0.000895
           44              H       5.931985       3.274202       9.539867       0.105256       1.157673 0.81396986E+01  0.79543561E+02                                 1.773721                            1.635329      -0.782233       2.512775                    0.999660       3.295978       8.941832       0.508717       1.232064      -0.722097      -0.049220      -0.035988       0.006559       0.061325       0.007495      -0.012322       0.005897      -0.001196      -0.068089      -0.028337       0.008950       0.019388              1.822418       2.135606       0.564087      -0.129623       1.853649      -0.146191       1.478001           0.000030
           45              C      -2.531769       3.130623      12.052108      -0.057648      29.528839 0.39153812E+03  0.90200144E+04                                 8.385190                            6.632870       0.111645       2.012047                    0.999769      28.883821      83.787975       0.630976       0.421367      -1.054857       0.073445      -0.043273       0.036049       0.092554      -0.006529      -0.004229      -0.032596      -0.006610       0.042312      -0.031468      -0.007514       0.038981              9.211433       9.278920      -1.008647      -1.977872       7.367748      -3.880046      10.987631           0.004450
           46              C      -3.710924       3.324529      12.662417      -0.034942      27.499536 0.37065725E+03  0.84199441E+04                                 8.041027                            6.499063       0.255972       2.080353                    0.999068      27.788886      79.960002       0.630971       0.427327      -1.051513      -0.012981      -0.029442       0.084913       0.090805      -0.028240      -0.015199      -0.064004       0.000990       0.041493      -0.075896       0.007149       0.068747              8.687726      10.256675      -2.949131      -0.203618       7.569949      -2.871466       8.236554           0.002806
           47              C      -2.564969       1.839889      13.707800       0.174793      22.855571 0.29161251E+03  0.62533198E+04                                 7.185916                            5.812750       0.391829       2.160990                    0.999709      24.938793      70.251891       0.657375       0.434499      -1.044716      -0.022258       0.046716      -0.037708       0.064029      -0.005722       0.014101      -0.015055      -0.025658      -0.024333      -0.023789      -0.003846       0.027634              7.804498       8.079974      -1.962404      -0.279242       7.264708      -3.010086       8.068812           0.008104
           48              C       4.019253       1.746636       1.827908      -0.053132      26.640840 0.36844540E+03  0.83679937E+04                                 7.804507                            6.438456       0.252206       2.065107                    0.999794      28.369864      81.968737       0.639199       0.421912      -1.053508      -0.078033       0.009074       0.023967       0.082134      -0.030462      -0.016791       0.010282      -0.022277      -0.062715      -0.031669      -0.016029       0.047698              8.302271       9.082282      -0.478770      -1.416523      10.764194      -0.487638       5.060336           0.004581
           49              C       4.814741       2.656959       1.323345      -0.018950      26.850188 0.37366493E+03  0.84985674E+04                                 7.948112                            6.550483       0.220488       2.077936                    0.998524      27.368468      78.590426       0.625385       0.430621      -1.050344      -0.025932       0.079856      -0.015131       0.085314      -0.041011      -0.020707      -0.003363      -0.051588      -0.143880      -0.059481      -0.013375       0.072856              8.534240      12.188612      -0.323333      -2.658024       7.753424      -0.094058       5.660684           0.002028
           50              C       2.893756       3.515475       1.871717       0.172488      21.347310 0.28380583E+03  0.60107249E+04                                 6.705986                            5.634633       0.470584       2.181735                    0.999916      24.539027      67.441726       0.689381       0.419509      -1.059895       0.045810      -0.033781      -0.016371       0.059226      -0.021694      -0.012589      -0.006640       0.032411      -0.059331      -0.030706      -0.007495       0.038201              7.058023       9.051607      -1.286588      -1.477207       7.492223       0.061477       4.630237           0.007947
           51              C       2.543492       2.274327      13.955549       0.001247      42.525728 0.57404735E+03  0.14362570E+05                                10.573879                            8.194291       0.468277       2.092836                    0.999947      30.396843      88.041599       0.558104       0.438638      -1.058094      -0.054460       0.000721      -0.045488       0.070962      -0.083827      -0.123886      -0.068824      -0.176514       0.050058      -0.215526       0.091301       0.124225             12.030786      16.782902       3.257430       4.816520       8.803060       1.605025      10.506397           0.023829
           52              C      10.994243       2.246055       1.086925       0.009510      41.323746 0.56821481E+03  0.14186175E+05                                10.387005                            8.161708       0.467835       2.094015                    0.999957      30.305002      87.798369       0.558049       0.439623      -1.057069       0.049699      -0.003398       0.054856       0.074099       0.088947      -0.119799       0.065807      -0.176296       0.089989      -0.215617       0.094742       0.120875             11.702063      16.693974      -3.164035       4.288995       8.494193      -1.276079       9.918023           0.023431
           53              C       5.232933       1.464954      13.808108      -0.030880      42.907547 0.60318021E+03  0.15299596E+05                                10.663213                            8.410185       0.458284       2.075335                    0.999952      31.441890      92.090735       0.549133       0.439739      -1.056035       0.023641      -0.060888      -0.052130       0.083569       0.074385       0.089923      -0.128734       0.114325       0.047043      -0.209544       0.078086       0.131458             12.024438       9.994426      -3.684681      -2.263025      15.580868       4.701029      10.498022           0.037121
           54              C       4.359598       3.994468      13.027244       0.040503      42.838577 0.55198545E+03  0.13683953E+05                                10.683015                            8.059610       0.371708       2.067854                    0.999850      29.872104      86.289191       0.559874       0.441298      -1.055877      -0.020969       0.034945      -0.054593       0.068127       0.005092       0.022701       0.150004       0.071522      -0.389137      -0.220915       0.092076       0.128839             12.606191       7.952412       0.757946      -1.113227      10.582720      -6.505629      19.283441           0.014978
           55              C       5.914273       4.661002      14.967848      -0.153983      43.730531 0.71002183E+03  0.18829160E+05                                10.895713                            9.219398       0.180082       1.967753                    0.999294      34.224022     103.751380       0.514496       0.448916      -1.046684      -0.006999       0.046014       0.016246       0.049298      -0.153961       0.030874       0.005187      -0.016045       0.339062      -0.212755       0.086885       0.125871             11.556521      13.858090       4.819918      -0.708739      12.120056      -0.694892       8.691416          -0.008265
           56              C       8.336541       1.429577       1.228626      -0.029675      42.696125 0.59972216E+03  0.15185343E+05                                10.616276                            8.381886       0.468073       2.079701                    0.999958      31.314969      91.546555       0.550639       0.439304      -1.056623      -0.030846      -0.059903       0.047237       0.082287      -0.060273       0.083903       0.134901       0.137007       0.024451      -0.208893       0.074676       0.134217             11.893033       9.807112       3.192067      -2.057002      15.333953      -4.684043      10.538033           0.037118
           57              C       7.683704       4.717693       0.099100      -0.144415      44.205783 0.70528649E+03  0.18665827E+05                                10.966480                            9.183089       0.158741       1.962289                    0.999479      34.037492     102.964663       0.516156       0.448377      -1.047363       0.004644       0.040912      -0.017400       0.044700       0.154142       0.035434      -0.008031       0.038985       0.338634      -0.214471       0.084486       0.129985             11.770920      13.306488      -5.188577      -0.896025      13.012643       0.962798       8.993630          -0.008253
           58              C       9.162924       3.959831       2.051940       0.027317      43.057661 0.55520791E+03  0.13771037E+05                                10.683459                            8.054780       0.440120       2.087455                    0.999896      29.943204      86.254075       0.563524       0.438211      -1.058718       0.015771       0.030843       0.056436       0.066220      -0.002083       0.023976      -0.148375       0.065192      -0.381223      -0.217379       0.090591       0.126788             12.642501       8.046923      -1.161669      -1.596484      10.619087       6.588540      19.261493           0.015011
           59              C       1.373241      10.531623      10.607909      -0.057788      29.532686 0.39159566E+03  0.90217034E+04                                 8.385926                            6.633368       0.111484       2.011953                    0.999769      28.886581      83.798639       0.630948       0.421368      -1.054852      -0.073445      -0.043305      -0.036019       0.092557       0.006544      -0.004269       0.032590      -0.006555       0.042389      -0.031498      -0.007478       0.038977              9.212286       9.279873       1.008803      -1.978122       7.368369       3.880404      10.988615           0.004449
           60              C       2.552396      10.725529       9.997600      -0.035091      27.503922 0.37072779E+03  0.84219839E+04                                 8.041864                            6.499671       0.255857       2.080256                    0.999069      27.792411      79.973359       0.630940       0.427326      -1.051509       0.012988      -0.029462      -0.084923       0.090822       0.028284      -0.015205       0.064010       0.001022       0.041507      -0.075934       0.007182       0.068752              8.688656      10.257807       2.949450      -0.203716       7.570699       2.871799       8.237462           0.002788
           61              C       1.406441       9.240889       8.952217       0.174695      22.856060 0.29161732E+03  0.62534061E+04                                 7.185794                            5.812619       0.392258       2.161111                    0.999709      24.938957      70.250693       0.657417       0.434472      -1.044739       0.022263       0.046693       0.037708       0.064014       0.005762       0.014105       0.015058      -0.025629      -0.024361      -0.023781      -0.003870       0.027651              7.804385       8.079808       1.962414      -0.279198       7.264636       3.010100       8.068712           0.008097
           62              C      -0.289429       9.147636       5.725431      -0.053122      26.640859 0.36844614E+03  0.83680282E+04                                 7.804570                            6.438506       0.252091       2.065075                    0.999794      28.369858      81.969232       0.639189       0.421917      -1.053503       0.078048       0.009064      -0.023905       0.082128       0.030475      -0.016806      -0.010286      -0.022271      -0.062702      -0.031682      -0.016030       0.047712              8.302343       9.082376       0.478796      -1.416533      10.764271       0.487633       5.060382           0.004578
           63              C      -1.084917      10.057959       6.229994      -0.018928      26.849397 0.37365123E+03  0.84981784E+04                                 7.947992                            6.550391       0.220437       2.077934                    0.998523      27.367811      78.588193       0.625385       0.430625      -1.050342       0.025959       0.079834       0.015204       0.085314       0.041013      -0.020706       0.003360      -0.051606      -0.143848      -0.059474      -0.013383       0.072857              8.534114      12.188434       0.323321      -2.657969       7.753312       0.094066       5.660594           0.002022
           64              C       0.836068      10.916475       5.681622       0.172481      21.347423 0.28380775E+03  0.60107766E+04                                 6.706003                            5.634645       0.470559       2.181723                    0.999916      24.539176      67.442228       0.689382       0.419508      -1.059895      -0.045791      -0.033793       0.016426       0.059233       0.021700      -0.012588       0.006650       0.032409      -0.059320      -0.030714      -0.007487       0.038202              7.058041       9.051638       1.286591      -1.477212       7.492235      -0.061476       4.630251           0.007939
           65              C       8.645980       9.675327       8.704468       0.000966      42.535881 0.57421267E+03  0.14367709E+05                                10.575402                            8.195381       0.468437       2.092831                    0.999947      30.401086      88.056322       0.558078       0.438628      -1.058102       0.054385       0.000744       0.045447       0.070878       0.083825      -0.123861       0.068808      -0.176490       0.050084      -0.215494       0.091292       0.124202             12.032591      16.785583      -3.258073       4.817446       8.804275      -1.605340      10.507916           0.023797
           66              C       5.083581       9.647055       6.466414       0.009538      41.322542 0.56819460E+03  0.14185529E+05                                10.386776                            8.161539       0.467855       2.094028                    0.999957      30.304439      87.796005       0.558058       0.439621      -1.057072      -0.049718      -0.003414      -0.054826       0.074091      -0.088949      -0.119812      -0.065800      -0.176281       0.089963      -0.215620       0.094757       0.120863             11.701801      16.693621       3.163951       4.288845       8.494006       1.276052       9.917776           0.023429
           67              C       5.956539       8.865954       8.851909      -0.030858      42.905043 0.60313966E+03  0.15298291E+05                                10.662816                            8.409918       0.458280       2.075352                    0.999952      31.440602      92.085751       0.549141       0.439741      -1.056035      -0.023625      -0.060878       0.052136       0.083561      -0.074395       0.089912       0.128728       0.114365       0.046988      -0.209547       0.078107       0.131440             12.023955       9.994099       3.684514      -2.262949      15.580171      -4.700790      10.497597           0.037101
           68              C       6.829874      11.395468       9.632773       0.040574      42.836529 0.55195235E+03  0.13682961E+05                                10.682821                            8.059468       0.371554       2.067823                    0.999850      29.871113      86.286488       0.559867       0.441309      -1.055868       0.020986       0.034915       0.054630       0.068147      -0.005102       0.022702      -0.150016       0.071560      -0.389157      -0.220933       0.092083       0.128850             12.605964       7.952310      -0.757964      -1.113249      10.582494       6.505473      19.283087           0.014975
           69              C       5.275199      12.062002       7.692169      -0.154009      43.731572 0.71004181E+03  0.18829844E+05                                10.895907                            9.219539       0.180025       1.967731                    0.999294      34.224640     103.754071       0.514491       0.448917      -1.046683       0.006965       0.045985      -0.016223       0.049258       0.153971       0.030859      -0.005199      -0.016022       0.339028      -0.212759       0.086908       0.125851             11.556747      13.858447      -4.820018      -0.708787      12.120213       0.694902       8.691580          -0.008267
           70              C       7.741283       8.830577       6.324713      -0.029717      42.697920 0.59975134E+03  0.15186269E+05                                10.616573                            8.382092       0.468046       2.079685                    0.999958      31.315688      91.549272       0.550632       0.439304      -1.056623       0.030858      -0.059911      -0.047180       0.082265       0.060278       0.083910      -0.134891       0.136990       0.024450      -0.208886       0.074672       0.134214             11.893389       9.807318      -3.192176      -2.057056      15.334496       4.684264      10.538353           0.037094
           71              C       8.394120      12.118693       7.454239      -0.144392      44.205697 0.70528559E+03  0.18665841E+05                                10.966561                            9.183157       0.158603       1.962250                    0.999478      34.037542     102.965718       0.516147       0.448384      -1.047356      -0.004600       0.040883       0.017437       0.044684      -0.154154       0.035453       0.008023       0.038994       0.338594      -0.214478       0.084477       0.130001             11.771003      13.306570       5.188604      -0.896021      13.012740      -0.962805       8.993699          -0.008258
           72              C       6.914900      11.360831       5.501399       0.027402      43.057260 0.55520143E+03  0.13770879E+05                                10.683510                            8.054820       0.439911       2.087392                    0.999896      29.943043      86.254498       0.563511       0.438220      -1.058709      -0.015770       0.030848      -0.056479       0.066258       0.002073       0.023983       0.148391       0.065199      -0.381223      -0.217396       0.090600       0.126795             12.642553       8.046966       1.161638      -1.596436      10.619092      -6.588516      19.261601           0.015021
           73              C       9.991417      11.671377       3.054570      -0.057714      29.529789 0.39155298E+03  0.90204504E+04                                 8.385400                            6.633030       0.111558       2.012010                    0.999769      28.884432      83.790426       0.630963       0.421371      -1.054853      -0.073459       0.043261      -0.036059       0.092564      -0.006529      -0.004242      -0.032588      -0.006614       0.042323      -0.031465      -0.007511       0.038977              9.211666       9.279209      -1.008709      -1.977920       7.367908      -3.880120      10.987882           0.004453
           74              C      11.170572      11.477471       2.444261      -0.035010      27.500814 0.37067764E+03  0.84205316E+04                                 8.041265                            6.499238       0.255944       2.080325                    0.999068      27.789917      79.963821       0.630962       0.427326      -1.051512       0.012969       0.029425      -0.084933       0.090817      -0.028247      -0.015201      -0.064004       0.000988       0.041482      -0.075901       0.007154       0.068747              8.687989      10.256980      -2.949222      -0.203626       7.570165      -2.871571       8.236823           0.002811
           75              C      10.024617      12.962111       1.398878       0.174760      22.855575 0.29161128E+03  0.62532683E+04                                 7.185835                            5.812673       0.391961       2.161028                    0.999709      24.938663      70.250701       0.657392       0.434489      -1.044725       0.022256      -0.046720       0.037704       0.064029      -0.005730       0.014102      -0.015056      -0.025663      -0.024343      -0.023789      -0.003852       0.027641              7.804416       8.079855      -1.962393      -0.279207       7.264646      -3.010092       8.068746           0.008100
           76              C       3.440395      13.055364      13.278770      -0.053158      26.641997 0.36846483E+03  0.83685588E+04                                 7.804742                            6.438632       0.252151       2.065074                    0.999794      28.370870      81.972679       0.639189       0.421913      -1.053506       0.078044      -0.009073      -0.023945       0.082137      -0.030461      -0.016806       0.010288      -0.022295      -0.062748      -0.031688      -0.016022       0.047710              8.302529       9.082612      -0.478773      -1.416574      10.764495      -0.487639       5.060481           0.004576
           77              C       2.644907      12.145041      13.783333      -0.018962      26.850398 0.37366922E+03  0.84986815E+04                                 7.948132                            6.550510       0.220533       2.077948                    0.998524      27.368551      78.590500       0.625385       0.430620      -1.050346       0.025936      -0.079856       0.015152       0.085318      -0.041003      -0.020712      -0.003359      -0.051584      -0.143876      -0.059481      -0.013367       0.072848              8.534255      12.188597      -0.323262      -2.658002       7.753469      -0.094080       5.660699           0.002018
           78              C       4.565892      11.286525      13.234961       0.172505      21.346339 0.28379091E+03  0.60103126E+04                                 6.705756                            5.634473       0.470658       2.181774                    0.999916      24.538105      67.438016       0.689395       0.419507      -1.059899      -0.045804       0.033779       0.016377       0.059222      -0.021695      -0.012585      -0.006639       0.032395      -0.059310      -0.030699      -0.007493       0.038192              7.057765       9.051245      -1.286516      -1.477120       7.491965       0.061464       4.630087           0.007932
           79              C       4.916156      12.527673       1.151129       0.001177      42.528165 0.57408823E+03  0.14363825E+05                                10.574193                            8.194526       0.468375       2.092851                    0.999947      30.397889      88.044859       0.558103       0.438632      -1.058099       0.054452      -0.000743       0.045479       0.070950      -0.083832      -0.123882      -0.068820      -0.176499       0.050060      -0.215520       0.091304       0.124216             12.031148      16.783401       3.257562       4.816684       8.803312       1.605072      10.506730           0.023825
           80              C      -3.534595      12.555945      14.019753       0.009519      41.323905 0.56821689E+03  0.14186243E+05                                10.387030                            8.161720       0.467829       2.094013                    0.999957      30.305082      87.798712       0.558049       0.439623      -1.057069      -0.049716       0.003367      -0.054852       0.074107       0.088944      -0.119801       0.065819      -0.176285       0.089979      -0.215618       0.094736       0.120882             11.702098      16.694020      -3.164065       4.288978       8.494234      -1.276080       9.918040           0.023422
           81              C       2.226715      13.337046       1.298570      -0.030885      42.907998 0.60318754E+03  0.15299827E+05                                10.663277                            8.410227       0.458283       2.075331                    0.999952      31.442095      92.091438       0.549133       0.439738      -1.056036      -0.023653       0.060881       0.052140       0.083574       0.074385       0.089927      -0.128730       0.114349       0.047018      -0.209547       0.078088       0.131459             12.024523       9.994469      -3.684712      -2.263052      15.580981       4.701070      10.498120           0.037124
           82              C       3.100050      10.807532       2.079434       0.040550      42.838688 0.55198391E+03  0.13683937E+05                                10.683124                            8.059657       0.371610       2.067826                    0.999850      29.872090      86.289870       0.559865       0.441304      -1.055871       0.020979      -0.034935       0.054615       0.068142       0.005088       0.022706       0.150007       0.071556      -0.389137      -0.220922       0.092086       0.128836             12.606373       7.952483       0.757960      -1.113267      10.582826      -6.505744      19.283812           0.014986
           83              C       1.545375      10.140998       0.138830      -0.153971      43.730642 0.71002513E+03  0.18829276E+05                                10.895745                            9.219430       0.180074       1.967751                    0.999294      34.224070     103.751722       0.514494       0.448917      -1.046683       0.006973      -0.045985      -0.016275       0.049276      -0.153950       0.030868       0.005200      -0.015991       0.339087      -0.212747       0.086885       0.125863             11.556551      13.858105       4.819899      -0.708766      12.120053      -0.694902       8.691496          -0.008268
           84              C      -0.876893      13.372423      13.878052      -0.029588      42.693978 0.59968347E+03  0.15184158E+05                                10.616031                            8.381687       0.467958       2.079680                    0.999958      31.314052      91.544026       0.550637       0.439311      -1.056616       0.030876       0.059909      -0.047250       0.082310      -0.060270       0.083906       0.134908       0.137008       0.024423      -0.208899       0.074678       0.134221             11.892775       9.806885       3.191992      -2.056946      15.333658      -4.683909      10.537781           0.037116
           85              C      -0.224056      10.084307      15.007578      -0.144407      44.206008 0.70529230E+03  0.18666034E+05                                10.966548                            9.183151       0.158709       1.962280                    0.999478      34.037617     102.965458       0.516152       0.448379      -1.047361      -0.004622      -0.040885       0.017373       0.044663       0.154129       0.035447      -0.008020       0.039029       0.338668      -0.214466       0.084461       0.130006             11.770991      13.306523      -5.188584      -0.896036      13.012699       0.962808       8.993751          -0.008258
           86              C      -1.703276      10.842169      13.054738       0.027192      43.061857 0.55526923E+03  0.13772913E+05                                10.684006                            8.055115       0.440315       2.087491                    0.999896      29.945034      86.259938       0.563524       0.438199      -1.058728      -0.015773      -0.030850      -0.056382       0.066177      -0.002089       0.023973      -0.148336       0.065204      -0.381235      -0.217348       0.090588       0.126760             12.643237       8.047302      -1.161779      -1.596647      10.619720       6.589054      19.262690           0.014986
           87              C       6.086407       4.270377       4.498769      -0.057785      29.531244 0.39157617E+03  0.90211235E+04                                 8.385661                            6.633224       0.111515       2.011977                    0.999769      28.885491      83.794302       0.630954       0.421371      -1.054853       0.073463       0.043261       0.036057       0.092566       0.006539      -0.004252       0.032593      -0.006600       0.042364      -0.031482      -0.007503       0.038985              9.211957       9.279523       1.008774      -1.977975       7.368143       3.880244      10.988205           0.004458
           88              C       4.907252       4.076471       5.109078      -0.035071      27.501864 0.37069560E+03  0.84210418E+04                                 8.041435                            6.499375       0.255964       2.080313                    0.999069      27.790789      79.966819       0.630958       0.427324      -1.051514      -0.012967       0.029418       0.084946       0.090826       0.028266      -0.015204       0.064006       0.000997       0.041495      -0.075917       0.007166       0.068751              8.688167      10.257186       2.949262      -0.203667       7.570306       2.871627       8.237010           0.002813
           89              C       6.053207       5.561111       6.154461       0.174740      22.855320 0.29160728E+03  0.62531497E+04                                 7.185743                            5.812606       0.392068       2.161064                    0.999709      24.938376      70.249295       0.657402       0.434485      -1.044729      -0.022252      -0.046724      -0.037697       0.064026       0.005739       0.014103       0.015052      -0.025655      -0.024343      -0.023786      -0.003855       0.027641              7.804310       8.079731       1.962371      -0.279198       7.264562       3.010050       8.068637           0.008096
           90              C       7.749077       5.654364       9.381247      -0.053130      26.641109 0.36845005E+03  0.83681471E+04                                 7.804653                            6.438560       0.252044       2.065057                    0.999794      28.370027      81.970125       0.639183       0.421920      -1.053500      -0.078044      -0.009063       0.023913       0.082127       0.030475      -0.016809      -0.010277      -0.022269      -0.062717      -0.031689      -0.016022       0.047711              8.302439       9.082509       0.478815      -1.416553      10.764387       0.487639       5.060420           0.004576
           91              C       8.544565       4.744041       8.876684      -0.018993      26.850837 0.37367630E+03  0.84988801E+04                                 7.948201                            6.550554       0.220576       2.077955                    0.998524      27.368861      78.591489       0.625386       0.430618      -1.050348      -0.025955      -0.079828      -0.015200       0.085307       0.041020      -0.020717       0.003373      -0.051600      -0.143901      -0.059499      -0.013371       0.072870              8.534339      12.188748       0.323338      -2.658024       7.753550       0.094070       5.660718           0.002021
           92              C       6.623580       3.885525       9.425056       0.172456      21.347328 0.28380477E+03  0.60106880E+04                                 6.705943                            5.634576       0.470622       2.181742                    0.999916      24.539061      67.441408       0.689394       0.419502      -1.059901       0.045785       0.033790      -0.016433       0.059229       0.021705      -0.012590       0.006659       0.032406      -0.059318      -0.030725      -0.007478       0.038203              7.057986       9.051585       1.286623      -1.477205       7.492190      -0.061480       4.630185           0.007941
           93              C      -1.186332       5.126673       6.402210       0.001128      42.529093 0.57410424E+03  0.14364310E+05                                10.574319                            8.194626       0.468423       2.092863                    0.999947      30.398189      88.045667       0.558102       0.438630      -1.058101      -0.054440      -0.000726      -0.045437       0.070914       0.083832      -0.123871       0.068825      -0.176503       0.050071      -0.215515       0.091293       0.124222             12.031286      16.783580      -3.257609       4.816782       8.803410      -1.605110      10.506867           0.023818
           94              C       2.376067       5.154945       8.640264       0.009505      41.323147 0.56820679E+03  0.14185903E+05                                10.386865                            8.161623       0.467895       2.094039                    0.999957      30.304679      87.796776       0.558056       0.439621      -1.057073       0.049693       0.003421       0.054828       0.074076      -0.088958      -0.119806      -0.065792      -0.176277       0.089942      -0.215617       0.094761       0.120856             11.701884      16.693730       3.163975       4.288832       8.494105       1.276037       9.917818           0.023423
           95              C       1.503109       5.936046       6.254769      -0.030820      42.904471 0.60312735E+03  0.15297918E+05                                10.662750                            8.409845       0.458250       2.075347                    0.999952      31.440406      92.085321       0.549142       0.439742      -1.056033       0.023645       0.060899      -0.052109       0.083565      -0.074392       0.089908       0.128737       0.114344       0.047005      -0.209547       0.078106       0.131441             12.023905       9.993969       3.684492      -2.262955      15.580142      -4.700797      10.497602           0.037120
           96              C       0.629774       3.406532       5.473905       0.040550      42.837942 0.55197257E+03  0.13683581E+05                                10.683013                            8.059582       0.371584       2.067822                    0.999850      29.871726      86.288482       0.559867       0.441305      -1.055871      -0.020978      -0.034938      -0.054622       0.068149      -0.005092       0.022707      -0.150009       0.071573      -0.389153      -0.220930       0.092090       0.128840             12.606236       7.952406      -0.757960      -1.113269      10.582716       6.505664      19.283587           0.014996
           97              C       2.184449       2.739998       7.414509      -0.154021      43.732867 0.71006838E+03  0.18830706E+05                                10.896061                            9.219665       0.180069       1.967736                    0.999294      34.225256     103.756022       0.514492       0.448912      -1.046686      -0.006945      -0.045960       0.016218       0.049230       0.153956       0.030872      -0.005187      -0.015978       0.339039      -0.212744       0.086879       0.125865             11.556912      13.858582      -4.820105      -0.708819      12.120427       0.694942       8.691726          -0.008258
           98              C      -0.281635       5.971423       8.781965      -0.029873      42.704117 0.59985324E+03  0.15189487E+05                                10.617513                            8.382739       0.468136       2.079680                    0.999958      31.318432      91.559064       0.550617       0.439297      -1.056627      -0.030823       0.059878       0.047157       0.082214       0.060276       0.083905      -0.134871       0.136980       0.024374      -0.208864       0.074671       0.134193             11.894534       9.808176      -3.192592      -2.057318      15.336129       4.684833      10.539296           0.037086
           99              C      -0.934472       2.683307       7.652439      -0.144405      44.206772 0.70530685E+03  0.18666522E+05                                10.966667                            9.183241       0.158665       1.962261                    0.999478      34.038058     102.967193       0.516150       0.448379      -1.047361       0.004578      -0.040863      -0.017451       0.044669      -0.154137       0.035456       0.008051       0.039037       0.338601      -0.214469       0.084481       0.129988             11.771121      13.306694       5.188664      -0.896003      13.012869      -0.962770       8.993801          -0.008243
          100              C       0.544748       3.441169       9.605279       0.027482      43.056476 0.55518678E+03  0.13770480E+05                                10.683556                            8.054834       0.439704       2.087339                    0.999896      29.942624      86.254319       0.563496       0.438233      -1.058697       0.015775      -0.030826       0.056509       0.066275       0.002066       0.023996       0.148396       0.065224      -0.381222      -0.217405       0.090610       0.126795             12.642633       8.046998       1.161642      -1.596456      10.619216      -6.588594      19.261685           0.015023
          101              N      -1.788078       2.206682      12.732966      -0.311597      35.696896 0.53450570E+03  0.12991707E+05                                 8.954970                            7.408743       0.137496       2.051456                    0.998965      28.828464      79.368032       0.654371       0.385095      -1.105301      -0.128500       0.091055       0.011244       0.157892       0.018946       0.006943      -0.047372      -0.080581       0.101985      -0.065284      -0.011459       0.076742              9.774596      11.976733      -2.401180      -1.666042       7.947523      -2.630756       9.399534           0.040353
          102              N      -3.703172       2.495617      13.718374      -0.194635      26.775946 0.36510836E+03  0.81984878E+04                                 7.771063                            6.362446      -0.291954       1.971717                    0.995321      26.050083      72.649844       0.656049       0.415774      -1.067032       0.040762       0.034552      -0.060093       0.080415      -0.038650      -0.021325      -0.051324       0.018267      -0.032960      -0.078071       0.025417       0.052653              8.412162      10.140799      -1.292780      -2.237340       6.340351      -2.203795       8.755336           0.003945
          103              N       2.812473       2.252568       2.184728      -0.320342      35.493622 0.56242524E+03  0.13857854E+05                                 8.952340                            7.644553       0.022572       2.010005                    0.998565      29.270925      81.374917       0.637976       0.389646      -1.101072       0.133954       0.041494      -0.061685       0.153201      -0.066485       0.016445       0.008955      -0.051455      -0.090507      -0.065917      -0.020489       0.086406              9.547317      12.164370       0.654704      -2.470581       9.886303      -0.356439       6.591279           0.041829
          104              N       4.094748       3.821876       1.365644      -0.209357      24.025128 0.34705609E+03  0.76388355E+04                                 7.018425                            6.073883       0.072261       2.098745                    0.998339      25.315112      68.246311       0.698094       0.398625      -1.086249       0.000701      -0.077931       0.005804       0.078150      -0.032734      -0.044931      -0.030960      -0.012785      -0.232794      -0.104583       0.032226       0.072357              7.257003       8.281903       0.573724      -1.426549       8.598955      -0.702839       4.890149           0.004299
          105              N       1.627427       1.898505      13.371223      -0.358343      42.505487 0.58419437E+03  0.14511727E+05                                10.070186                            7.904793       0.226313       2.068230                    0.998250      30.067100      83.555520       0.614737       0.401102      -1.094617       0.021854       0.040430       0.019090       0.049766      -0.050966      -0.080731      -0.049840      -0.125597       0.029384      -0.142822       0.053633       0.089189             11.335230      15.969772       2.930861       5.517550       7.717986       1.635509      10.317930           0.047717
          106              N      -0.419987       1.854691       1.626838      -0.373265      41.813106 0.59090621E+03  0.14723100E+05                                 9.965304                            7.958835       0.271650       2.083183                    0.997707      30.206744      84.120921       0.611524       0.401987      -1.093816      -0.028429       0.036466      -0.009779       0.047261       0.051705      -0.081887       0.046592      -0.113095       0.071976      -0.141424       0.057349       0.084074             11.067913      15.828404      -2.687436       4.987090       7.409119      -1.359314       9.966217           0.044786
          107              N       5.696310       0.631009      13.178613      -0.375946      42.242723 0.59349378E+03  0.14828926E+05                                10.102481                            8.003444       0.159431       2.040497                    0.997892      30.611107      85.841561       0.605681       0.404733      -1.090101      -0.026128       0.018749       0.034024       0.046817       0.059429       0.064084      -0.085195       0.065581      -0.008103      -0.145492       0.062670       0.082822             11.344932       8.599110      -2.877935      -2.159598      15.975514       4.940659       9.460171           0.049532
          108              N       4.410381       4.521863      12.009809      -0.378670      44.663179 0.57311636E+03  0.14146616E+05                                10.407802                            7.778350       0.420223       2.126031                    0.998809      30.066691      82.869336       0.626806       0.395880      -1.099913      -0.028188      -0.040732       0.019974       0.053409       0.004132       0.010165       0.091078       0.051753      -0.249270      -0.137527       0.059945       0.077582             12.429531       7.305190       0.767409      -1.378987      10.647393      -7.489294      19.336010           0.027293
          109              N       6.754576       5.433074      14.871618      -0.329251      35.458573 0.58628739E+03  0.14598504E+05                                 8.896657                            7.918753       0.368448       2.071390                    0.999862      31.355226      87.665258       0.613301       0.401083      -1.092998      -0.104888      -0.057873       0.025942       0.122572      -0.172287       0.017230       0.025410      -0.036527       0.320487      -0.229310       0.105670       0.123640              9.139160      10.351515       3.360577      -0.444903      10.359420      -0.143442       6.706544           0.049796
          110              N       7.922410       0.587047       1.880328      -0.368035      41.637129 0.58153018E+03  0.14453251E+05                                 9.992747                            7.915807       0.208456       2.060100                    0.998095      30.339733      84.798582       0.609907       0.404063      -1.090776       0.009668       0.025290      -0.036927       0.045789      -0.050124       0.059695       0.095554       0.077840      -0.018092      -0.148802       0.062480       0.086321             11.163183       8.477380       2.508029      -1.882089      15.679450      -4.935976       9.332718           0.051202
          111              N       6.913038       5.560815       0.193819      -0.334827      35.835298 0.58138393E+03  0.14436706E+05                                 8.940612                            7.867649       0.449585       2.099101                    0.999825      31.232235      87.017588       0.617793       0.399262      -1.094950       0.102092      -0.066849      -0.031229       0.125964       0.174080       0.020469      -0.023401       0.029480       0.291294      -0.226239       0.100064       0.126176              9.287911      10.029650      -3.564962      -0.626409      10.993979       0.241540       6.840104           0.048456
          112              N       9.074343       4.481009       3.072849      -0.359930      43.127426 0.55537180E+03  0.13602735E+05                                10.177865                            7.669538       0.394568       2.127069                    0.998208      29.640674      81.408078       0.629619       0.397179      -1.098893       0.014883      -0.044766      -0.013878       0.049174       0.001825       0.006171      -0.090320       0.063916      -0.264904      -0.141590       0.065086       0.076503             12.059544       7.454678      -1.082324      -1.701152      10.371970       7.136552      18.351984           0.030948
          113              N       0.629550       9.607682       9.927051      -0.311443      35.689955 0.53437354E+03  0.12987721E+05                                 8.953952                            7.407930       0.137307       2.051468                    0.998964      28.824565      79.355519       0.654392       0.385106      -1.105291       0.128464       0.090998      -0.011202       0.157826      -0.018917       0.006933       0.047374      -0.080552       0.101986      -0.065252      -0.011484       0.076737              9.773464      11.975159       2.400879      -1.665705       7.946707       2.630514       9.398525           0.040277
          114              N       2.544644       9.896617       8.941643      -0.194689      26.777232 0.36512709E+03  0.81990246E+04                                 7.771289                            6.362595      -0.291840       1.971728                    0.995323      26.051191      72.653769       0.656043       0.415773      -1.067031      -0.040766       0.034548       0.060101       0.080421       0.038656      -0.021343       0.051321       0.018277      -0.032941      -0.078081       0.025436       0.052645              8.412421      10.141019       1.292801      -2.237421       6.340553       2.203934       8.755692           0.003932
          115              N       0.917351       9.653568       5.368611      -0.320367      35.494974 0.56245217E+03  0.13858697E+05                                 8.952575                            7.644741       0.022543       2.009984                    0.998565      29.271713      81.377890       0.637967       0.389647      -1.101070      -0.133939       0.041487       0.061732       0.153205       0.066484       0.016440      -0.008954      -0.051453      -0.090509      -0.065913      -0.020492       0.086404              9.547578      12.164727      -0.654725      -2.470672       9.886543       0.356447       6.591463           0.041832
          116              N      -0.364924      11.222876       6.187695      -0.209347      24.024724 0.34704766E+03  0.76385993E+04                                 7.018328                            6.073789       0.072321       2.098771                    0.998339      25.314819      68.245174       0.698104       0.398622      -1.086252      -0.000680      -0.077940      -0.005744       0.078155       0.032732      -0.044937       0.030964      -0.012782      -0.232774      -0.104583       0.032231       0.072352              7.256908       8.281789      -0.573758      -1.426533       8.598859       0.702853       4.890077           0.004290
          117              N      -2.785955       9.299505       9.288794      -0.358102      42.492808 0.58397735E+03  0.14504964E+05                                10.068080                            7.903235       0.226518       2.068367                    0.998250      30.061892      83.536649       0.614809       0.401093      -1.094625      -0.021817       0.040400      -0.019035       0.049704       0.050953      -0.080700       0.049808      -0.125524       0.029389      -0.142760       0.053626       0.089134             11.332762      15.966114      -2.930130       5.516096       7.716486      -1.635143      10.315685           0.047659
          118              N       4.149811       9.255691       5.926501      -0.373255      41.812902 0.59090323E+03  0.14723002E+05                                 9.965272                            7.958816       0.271636       2.083183                    0.997706      30.206626      84.120440       0.611525       0.401987      -1.093816       0.028410       0.036455       0.009819       0.047249      -0.051706      -0.081892      -0.046590      -0.113081       0.071979      -0.141424       0.057353       0.084072             11.067879      15.828357       2.687424       4.987051       7.409094       1.359312       9.966186           0.044783
          119              N       5.493162       8.032009       9.481404      -0.375913      42.238823 0.59342998E+03  0.14826890E+05                                10.101773                            8.002946       0.159555       2.040557                    0.997892      30.609525      85.835031       0.605709       0.404726      -1.090108       0.026116       0.018757      -0.034011       0.046804      -0.059432       0.064064       0.085189       0.065610      -0.008151      -0.145483       0.062677       0.082806             11.344085       8.598528       2.877663      -2.159422      15.974227      -4.940216       9.459498           0.049508
          120              N       6.779091      11.922863      10.650208      -0.378729      44.665801 0.57315518E+03  0.14147825E+05                                10.408237                            7.778633       0.420263       2.126035                    0.998809      30.067575      82.872739       0.626791       0.395882      -1.099911       0.028196      -0.040774      -0.019959       0.053440      -0.004144       0.010166      -0.091075       0.051768      -0.249264      -0.137525       0.059934       0.077591             12.430103       7.305481      -0.767456      -1.379055      10.647850       7.489706      19.336980           0.027280
          121              N       4.434896      12.834074       7.788399      -0.329282      35.460672 0.58633345E+03  0.14599978E+05                                 8.897144                            7.919180       0.368227       2.071317                    0.999862      31.355926      87.668987       0.613270       0.401095      -1.092987       0.104856      -0.057917      -0.025928       0.122562       0.172302       0.017227      -0.025432      -0.036508       0.320437      -0.229319       0.105650       0.123669              9.139664      10.352111      -3.360765      -0.444938      10.359981       0.143432       6.706901           0.049803
          122              N       8.155414       7.988047       5.673011      -0.367972      41.635514 0.58150024E+03  0.14452335E+05                                 9.992517                            7.915624       0.208380       2.060091                    0.998094      30.338872      84.795960       0.609911       0.404065      -1.090774      -0.009661       0.025252       0.036949       0.045785       0.050121       0.059690      -0.095534       0.077820      -0.018108      -0.148777       0.062473       0.086304             11.162914       8.477165      -2.507941      -1.882029      15.679065       4.935850       9.332514           0.051181
          123              N       9.164786      12.961815       7.359520      -0.334881      35.838290 0.58144714E+03  0.14438685E+05                                 8.941124                            7.868092       0.449483       2.099048                    0.999825      31.233781      87.023456       0.617773       0.399264      -1.094948      -0.102067      -0.066887       0.031260       0.125971      -0.174093       0.020477       0.023384       0.029491       0.291242      -0.226243       0.100046       0.126197              9.288445      10.030239       3.565199      -0.626451      10.994625      -0.241553       6.840470           0.048453
          124              N       7.003481      11.882009       4.480490      -0.360032      43.132659 0.55545351E+03  0.13605244E+05                                10.178671                            7.670098       0.394604       2.127048                    0.998208      29.642818      81.415636       0.629596       0.397178      -1.098893      -0.014899      -0.044802       0.013884       0.049213      -0.001829       0.006178       0.090337       0.063919      -0.264927      -0.141610       0.065100       0.076509             12.060554       7.455223       1.082418      -1.701287      10.372794      -7.137251      18.353647           0.030956
          125              N       9.247726      12.595318       2.373712      -0.311555      35.693730 0.53444688E+03  0.12989896E+05                                 8.954412                            7.408312       0.137541       2.051497                    0.998965      28.826791      79.361796       0.654395       0.385093      -1.105305       0.128488      -0.091054      -0.011238       0.157881       0.018942       0.006937      -0.047364      -0.080590       0.101978      -0.065280      -0.011456       0.076736              9.773963      11.975862      -2.400983      -1.665876       7.947039      -2.630611       9.398989           0.040334
          126              N      11.162820      12.306383       1.388304      -0.194648      26.775770 0.36510451E+03  0.81983714E+04                                 7.770991                            6.362385      -0.291868       1.971744                    0.995322      26.049997      72.649234       0.656057       0.415771      -1.067035      -0.040768      -0.034562       0.060087       0.080418      -0.038647      -0.021333      -0.051319       0.018262      -0.032972      -0.078068       0.025423       0.052645              8.412083      10.140648      -1.292765      -2.237293       6.340311      -2.203809       8.755290           0.003945
          127              N       4.647175      12.549432      12.921950      -0.320356      35.494123 0.56243503E+03  0.13858154E+05                                 8.952413                            7.644612       0.022591       2.010007                    0.998565      29.271178      81.375761       0.637974       0.389646      -1.101072      -0.133949      -0.041495       0.061693       0.153200      -0.066484       0.016438       0.008960      -0.051456      -0.090514      -0.065914      -0.020492       0.086406              9.547403      12.164571       0.654662      -2.470600       9.886307      -0.356403       6.591331           0.041828
          128              N       3.364900      10.980124      13.741034      -0.209310      24.022964 0.34701499E+03  0.76376685E+04                                 7.017883                            6.073417       0.072393       2.098816                    0.998339      25.313555      68.239884       0.698143       0.398611      -1.086264      -0.000698       0.077924      -0.005791       0.078142      -0.032732      -0.044933      -0.030958      -0.012789      -0.232787      -0.104581       0.032226       0.072355              7.256441       8.281147       0.573724      -1.426395       8.598402      -0.702832       4.889775           0.004284
          129              N       5.832221      12.903495       1.735455      -0.358272      42.501242 0.58412325E+03  0.14509495E+05                                10.069447                            7.904258       0.226391       2.068277                    0.998250      30.065442      83.549132       0.614765       0.401097      -1.094622      -0.021838      -0.040442      -0.019079       0.049764      -0.050968      -0.080724      -0.049826      -0.125582       0.029380      -0.142809       0.053638       0.089171             11.334353      15.968455       2.930599       5.517034       7.717444       1.635374      10.317161           0.047696
          130              N       7.879635      12.947309      13.479840      -0.373264      41.814048 0.59092198E+03  0.14723603E+05                                 9.965478                            7.958961       0.271584       2.083158                    0.997707      30.207106      84.122467       0.611517       0.401989      -1.093814       0.028408      -0.036500       0.009790       0.047277       0.051703      -0.081884       0.046599      -0.113091       0.071967      -0.141421       0.057342       0.084079             11.068118      15.828731      -2.687514       4.987192       7.409246      -1.359347       9.966378           0.044779
          131              N       1.763338      14.170991       1.928065      -0.375953      42.242712 0.59349322E+03  0.14828907E+05                                10.102478                            8.003438       0.159431       2.040497                    0.997892      30.611115      85.841541       0.605681       0.404733      -1.090101       0.026111      -0.018763      -0.034020       0.046810       0.059428       0.064082      -0.085189       0.065601      -0.008126      -0.145489       0.062666       0.082823             11.344938       8.599088      -2.877939      -2.159603      15.975531       4.940677       9.460193           0.049531
          132              N       3.049267      10.280137       3.096869      -0.378701      44.666866 0.57316915E+03  0.14148273E+05                                10.408445                            7.778759       0.420143       2.125993                    0.998809      30.067910      82.874282       0.626782       0.395885      -1.099907       0.028203       0.040755      -0.019964       0.053432       0.004131       0.010167       0.091072       0.051782      -0.249269      -0.137526       0.059946       0.077580             12.430396       7.305602       0.767477      -1.379107      10.648084      -7.489925      19.337501           0.027304
          133              N       0.705072       9.368926       0.235060      -0.329243      35.458464 0.58628583E+03  0.14598460E+05                                 8.896657                            7.918760       0.368441       2.071392                    0.999862      31.355110      87.665014       0.613299       0.401085      -1.092997       0.104831       0.057914      -0.025971       0.122549      -0.172272       0.017230       0.025428      -0.036459       0.320476      -0.229293       0.105658       0.123635              9.139155      10.351503       3.360563      -0.444914      10.359404      -0.143440       6.706559           0.049792
          134              N      -0.462762      14.214953      13.226350      -0.368129      41.643477 0.58163726E+03  0.14456622E+05                                 9.993876                            7.916621       0.208334       2.060029                    0.998094      30.342302      84.808695       0.609864       0.404072      -1.090767      -0.009647      -0.025307       0.036951       0.045814      -0.050124       0.059704       0.095561       0.077847      -0.018136      -0.148814       0.062484       0.086330             11.164531       8.478308       2.508409      -1.882337      15.681553      -4.936687       9.333731           0.051210
          135              N       0.546610       9.241185      14.912859      -0.334828      35.835518 0.58138934E+03  0.14436882E+05                                 8.940674                            7.867709       0.449565       2.099096                    0.999825      31.232269      87.017963       0.617787       0.399265      -1.094948      -0.102048       0.066886       0.031208       0.125942       0.174062       0.020476      -0.023390       0.029531       0.291305      -0.226225       0.100068       0.126157              9.287972      10.029701      -3.564981      -0.626410      10.994041       0.241541       6.840172           0.048456
          136              N      -1.614695      10.320991      12.033829      -0.359826      43.126167 0.55534534E+03  0.13601980E+05                                10.177840                            7.669482       0.394325       2.127011                    0.998208      29.639683      81.406110       0.629603       0.397192      -1.098879      -0.014873       0.044692       0.013881       0.049104       0.001822       0.006169      -0.090276       0.063934      -0.264892      -0.141551       0.065041       0.076510             12.059542       7.454679      -1.082343      -1.701190      10.371984       7.136563      18.351962           0.030928
          137              N       6.830098       5.194318       5.179627      -0.311512      35.691459 0.53440484E+03  0.12988624E+05                                 8.954062                            7.408044       0.137491       2.051505                    0.998964      28.825555      79.357722       0.654403       0.385095      -1.105302      -0.128475      -0.091043       0.011235       0.157864      -0.018931       0.006935       0.047365      -0.080582       0.101984      -0.065271      -0.011464       0.076735              9.773562      11.975291       2.400891      -1.665740       7.946776       2.630520       9.398621           0.040315
          138              N       4.915004       4.905383       6.165035      -0.194662      26.775748 0.36510385E+03  0.81983496E+04                                 7.770966                            6.362367      -0.291813       1.971759                    0.995322      26.050026      72.649190       0.656060       0.415769      -1.067037       0.040775      -0.034571      -0.060079       0.080419       0.038650      -0.021336       0.051317       0.018260      -0.032971      -0.078070       0.025424       0.052646              8.412049      10.140578       1.292744      -2.237293       6.340292       2.203806       8.755278           0.003944
          139              N       6.542297       5.148432       9.738067      -0.320376      35.494459 0.56244088E+03  0.13858337E+05                                 8.952465                            7.644643       0.022596       2.010003                    0.998566      29.271405      81.376555       0.637974       0.389645      -1.101073       0.133939      -0.041481      -0.061726       0.153201       0.066487       0.016437      -0.008945      -0.051461      -0.090507      -0.065910      -0.020499       0.086409              9.547457      12.164583      -0.654656      -2.470624       9.886439       0.356437       6.591350           0.041829
          140              N       7.824572       3.579124       8.918983      -0.209339      24.023832 0.34702875E+03  0.76380535E+04                                 7.018032                            6.073507       0.072440       2.098812                    0.998340      25.314304      68.242463       0.698142       0.398607      -1.086266       0.000674       0.077935       0.005729       0.078148       0.032732      -0.044940       0.030979      -0.012793      -0.232790      -0.104596       0.032242       0.072354              7.256611       8.281393      -0.573750      -1.426468       8.598590       0.702859       4.889849           0.004296
          141              N      10.245603       5.502495       5.817884      -0.358199      42.496636 0.58404613E+03  0.14507076E+05                                10.068651                            7.903680       0.226508       2.068341                    0.998250      30.063571      83.542025       0.614795       0.401091      -1.094628       0.021818      -0.040418       0.019087       0.049739       0.050965      -0.080711       0.049820      -0.125559       0.029379      -0.142788       0.053631       0.089158             11.333410      15.967044      -2.930319       5.516476       7.716884      -1.635243      10.316302           0.047677
          142              N       3.309837       5.546309       9.180177      -0.373220      41.810215 0.59085795E+03  0.14721569E+05                                 9.964789                            7.958467       0.271735       2.083226                    0.997707      30.205557      84.116162       0.611545       0.401982      -1.093821      -0.028416      -0.036444      -0.009804       0.047241      -0.051712      -0.081888      -0.046580      -0.113084       0.071966      -0.141421       0.057362       0.084059             11.067305      15.827525       2.687263       4.986716       7.408769       1.359221       9.965622           0.044780
          143              N       1.966486       6.769991       5.625274      -0.375949      42.242960 0.59349838E+03  0.14829063E+05                                10.102519                            8.003473       0.159409       2.040491                    0.997891      30.611140      85.841593       0.605680       0.404733      -1.090101      -0.026109      -0.018744       0.034047       0.046821      -0.059427       0.064073       0.085192       0.065596      -0.008158      -0.145485       0.062673       0.082812             11.344988       8.599115       2.877953      -2.159624      15.975613      -4.940707       9.460235           0.049532
          144              N       0.680557       2.879137       4.456470      -0.378722      44.665630 0.57315107E+03  0.14147697E+05                                10.408208                            7.778599       0.420255       2.126032                    0.998809      30.067531      82.872509       0.626793       0.395881      -1.099911      -0.028202       0.040755       0.019969       0.053433      -0.004134       0.010169      -0.091071       0.051786      -0.249282      -0.137528       0.059944       0.077584             12.430097       7.305446      -0.767449      -1.379061      10.647843       7.489714      19.337002           0.027302
          145              N       3.024752       1.967926       7.318279      -0.329253      35.458977 0.58629614E+03  0.14598804E+05                                 8.896833                            7.918904       0.368304       2.071351                    0.999862      31.355128      87.665792       0.613284       0.401092      -1.092990      -0.104805       0.057937       0.025923       0.122527       0.172276       0.017233      -0.025419      -0.036456       0.320423      -0.229288       0.105653       0.123634              9.139346      10.351732      -3.360648      -0.444923      10.359627       0.143445       6.706678           0.049815
          146              N      -0.695766       6.813953       9.433667      -0.367839      41.632444 0.58144110E+03  0.14450540E+05                                 9.992140                            7.915302       0.208227       2.060068                    0.998094      30.337196      84.791132       0.609912       0.404074      -1.090765       0.009666      -0.025208      -0.036938       0.045753       0.050117       0.059686      -0.095510       0.077809      -0.018205      -0.148754       0.062472       0.086282             11.162510       8.476865      -2.507837      -1.881956      15.678486       4.935646       9.332178           0.051186
          147              N      -1.705138       1.840185       7.747158      -0.334840      35.836903 0.58141761E+03  0.14437761E+05                                 8.940877                            7.867877       0.449509       2.099066                    0.999825      31.233125      87.020904       0.617783       0.399262      -1.094950       0.102011       0.066912      -0.031302       0.125949      -0.174068       0.020491       0.023408       0.029546       0.291221      -0.226223       0.100044       0.126178              9.288187      10.029958       3.565085      -0.626417      10.994319      -0.241525       6.840284           0.048476
          148              N       0.456167       2.919991      10.626188      -0.360102      43.138307 0.55553868E+03  0.13607880E+05                                10.179619                            7.670732       0.394559       2.127006                    0.998208      29.644871      81.423469       0.629563       0.397183      -1.098887       0.014923       0.044840      -0.013875       0.049253      -0.001830       0.006187       0.090336       0.063951      -0.264942      -0.141616       0.065088       0.076529             12.061775       7.455863       1.082561      -1.701493      10.373882      -7.138164      18.355580           0.030964

******************************************************
Auxiliary information for the entire system
The total spin magnetic moment of the unit cell is   43.959449
The total net atomic charge of the unit cell is   0.000001
Accuracy of reproducing the electrostatic potential in the unit cell:
  The inner radius (bohr) =    5.0000
  The outer radius (bohr) =   12.0000
  Valid grid points have density less than (e/(bohr^3)) =    0.0001
  The number of valid grid points were=        55049
  The rms potential error without charges in kcal/mol is=      9.11926
  The rms potential error with partial charges in kcal/mol is=      1.75073
  The RRMSE value at monopole order=      0.19198
  The rms potential error with partial charges and cloud penetration in kcal/mol is=      1.73533
  The RRMSE value at monopole order with cloud penetration is=      0.19029
  The rms potential error with partial charges and atomic dipoles in kcal/mol is=      0.85769
  The RRMSE value at dipole order=      0.09405
  The rms potential error with partial charges, atomic dipoles and cloud penetration in kcal/mol is=      0.84195
  The RRMSE value at dipole order with cloud penetration=      0.09233

******************************************************
The electron densities and ab initio electrostatic potential were computed in VASP using the PBE functional and
projector augmented wave method. See the main text of the journal article for a description of computational details.
The atomic charges, dipoles, and quadrupoles were computed with the DDEC6 method as described in
(a) T. A. Manz and N. Gabaldon Limas, RSC Adv. 6 (2016) 47771-47801 DOI: 10.1039/c6ra04656h
(b) N. Gabaldon Limas and T. A. Manz, RSC Adv. 8 (2018) 2678-2707 DOI: 10.1039/c7ra11829e.
For each atom in the material, the electron cloud parameters were fit to the spherically averaged atom-in-material
electron density using radial positions for which this density was between 10^-4 and 10^-2 electrons per cubic bohr.
The polarizabilities, dispersion coefficients, and quantum Drude oscillator (QDO) parameters were fit using the MCLF method.
The magnetic structure of the system was optimized in VASP from the default ferromagnetic initial guess using spin polarization.
The atomic spin moments (ASMs) were computed on this optimized magnetic structure using the DDEC6 partition as inputs
to the method of T. A. Manz and D. S. Sholl, J. Chem. Theory Comput. 7 (2011) 4146-4164 DOI: 10.1021/ct200539n.
The RMSE and RRMSE were computed using a uniform grid with Ewald summation.
