# Supplementary material for: A collection of forcefield precursors for metal–organic frameworks
Source: RSC Adv. 2019 Nov 13;9(63):36492–507. doi: 10.1039/c9ra07327b (PMC9075174; doi:10.1039/c9ra07327b)
Supplement: RA-009-C9RA07327B-s4905 [file RA-009-C9RA07327B-s4905.xyz]

  232
jmolscript: load "" {1 1 1} spacegroup "x,y,z" unitcell [{     10.590300     0.000000     0.000000 }, {     -5.295130    12.268033     0.000000 }, {      0.000000     0.000000    20.907000 }]
Cd     1.443680     6.565851     9.108344     0.845133
Cd     3.851490     5.702182    19.561844     0.845134
Cd    -1.443659     6.565851     1.345156     0.843495
Cd     6.738829     5.702182    11.798656     0.843495
H     -0.132369     5.682553    13.510103     0.110686
H      1.859664     4.590698    16.771595     0.102106
H      3.829460     4.735461    15.630073     0.117064
H      3.927950     4.642224     9.953823     0.107944
H      2.458016     4.627502     6.364091     0.119379
H      4.258365     3.017936     6.395451     0.123995
H      6.215452     3.329544     9.445783     0.126086
H      5.265501     2.083112     9.525229     0.115454
H      5.209369     0.456371     7.695867     0.123150
H      1.046341    11.757683     5.918772     0.108932
H      9.033530     2.414349     6.031669     0.112390
H      7.877071     3.479214     7.727227     0.129929
H      6.233464     8.057644     0.982629     0.116237
H     -1.174448     9.964096     2.228686     0.112727
H     -3.007626    11.617827     2.147149     0.127517
H      5.248571    11.220343     0.535219     0.104050
H      4.573967     9.858591     0.913636     0.133249
H      3.876065     9.532262     3.343029     0.117919
H      3.000249    10.570137     5.222569     0.100766
H      9.181793     1.852473     3.740262     0.106607
H     -0.368541     0.863670     1.942260     0.112442
H      5.427539     6.585480     3.056603     0.110686
H      3.435506     7.677335     6.318095     0.102106
H      1.465710     7.532572     5.176573     0.117064
H      1.367220     7.625809    20.407323     0.107944
H      2.837154     7.640531    16.817591     0.119379
H      1.036805     9.250097    16.848951     0.123995
H     -0.920282     8.938489    19.899283     0.126086
H      0.029669    10.184921    19.978729     0.115454
H      0.085801    11.811662    18.149367     0.123150
H      4.248829     0.510350    16.372272     0.108932
H     -3.738360     9.853684    16.485170     0.112390
H     -2.581901     8.788819    18.180727     0.129929
H     -0.938294     4.210389    11.436129     0.116237
H      6.469618     2.303937    12.682186     0.112727
H      8.302796     0.650206    12.600649     0.127517
H      0.046599     1.047690    10.988719     0.104050
H      0.721203     2.409442    11.367136     0.133249
H      1.419105     2.735771    13.796529     0.117919
H      2.294921     1.697896    15.676069     0.100766
H     -3.886623    10.415560    14.193762     0.106607
H     -4.926589    11.404363    12.395760     0.112442
H      0.132388     5.682553    17.850397     0.111236
H     -1.859649     4.590698    14.588905     0.100360
H      6.760855     4.735461    15.730427     0.115617
H      6.662365     4.642224     0.499677     0.106314
H      8.132299     4.627502     4.089409     0.120711
H      6.331945     3.017936     4.058049     0.121193
H      4.374858     3.329544     1.007717     0.124637
H      5.324806     2.083112     0.928271     0.115599
H      5.380932     0.456371     2.757633     0.124247
H     -1.046302    11.757683     4.534728     0.108534
H      1.556778     2.414349     4.421830     0.112242
H      2.713241     3.479214     2.726273     0.130518
H      4.356863     8.057644     9.470871     0.117372
H      1.174481     9.964096     8.224814     0.114185
H      3.007664    11.617827     8.306351     0.129175
H      5.341766    11.220343     9.918281     0.102672
H      6.016366     9.858591     9.539864     0.132911
H     -3.876034     9.532262     7.110471     0.115215
H     -3.000215    10.570137     5.230931     0.101951
H      1.408513     1.852473     6.713238     0.106545
H      0.368544     0.863670     8.511240     0.112649
H      5.162782     6.585480     7.396897     0.111236
H      7.154819     7.677335     4.135405     0.100359
H     -1.465685     7.532572     5.276927     0.115618
H     -1.367195     7.625809    10.953177     0.106314
H     -2.837129     7.640531    14.542909     0.120711
H     -1.036775     9.250097    14.511549     0.121193
H      0.920312     8.938489    11.461217     0.124637
H     -0.029636    10.184921    11.381771     0.115599
H     -0.085762    11.811662    13.211133     0.124247
H      6.341472     0.510350    14.988228     0.108535
H      3.738392     9.853684    14.875330     0.112242
H      2.581929     8.788819    13.179773     0.130518
H      0.938307     4.210389    19.924371     0.117372
H      4.120689     2.303937    18.678314     0.114185
H      2.287506     0.650206    18.759851     0.129175
H     -0.046596     1.047690    20.371781     0.102671
H     -0.721196     2.409442    19.993364     0.132911
H      9.171204     2.735771    17.563971     0.115215
H      8.295385     1.697896    15.684431     0.101951
H      3.886657    10.415560    17.166738     0.106545
H      4.926626    11.404363    18.964740     0.112649
C      1.824718     6.001522    11.764369     0.569655
C      1.844839     5.584409    13.209043    -0.046349
C      0.672493     5.508347    13.942878    -0.189347
C      0.638604     5.182017    15.299743     0.069700
C      1.846956     4.860595    15.883048    -0.136019
C      3.034129     4.929296    15.191026    -0.117770
C      3.069078     5.282615    13.852978    -0.030003
C      4.400278     5.314512    13.123324     0.596116
C      3.784980     4.441028     9.056912     0.081085
C      2.981177     4.431214     7.108380    -0.037440
C      3.981959     3.545462     7.110471    -0.147727
C      5.629808     2.755400     8.927289    -0.156042
C      6.414548     2.090473     7.863123     0.107110
C      5.965517     0.868577     7.344629    -0.164668
C      6.670830     0.277258     6.288826    -0.144249
C      7.851650     0.819505     5.766151     0.060182
C      8.253024     2.019318     6.349456    -0.136414
C      7.565715     2.674431     7.380171    -0.134389
C     -3.783900     8.722571     1.287871     0.104355
C     -2.049207     9.780076     1.973621    -0.045133
C     -3.047871    10.714900     1.929716    -0.154396
C      5.167025    10.555416     1.237694    -0.171377
C      4.512545    11.225250     2.487933     0.100348
C      3.912074    10.457271     3.432929    -0.137720
C      3.351848    11.090302     4.536819    -0.128056
C      8.597206     0.184020     4.645535     0.074746
C      9.192382     0.925010     3.673360    -0.130055
C      9.809795     0.341051     2.592468    -0.164081
C      3.470452     6.266511     1.310869     0.569655
C      3.450331     6.683624     2.755543    -0.046349
C      4.622677     6.759686     3.489378    -0.189347
C      4.656566     7.086016     4.846243     0.069699
C      3.448214     7.407438     5.429548    -0.136019
C      2.261041     7.338737     4.737526    -0.117770
C      2.226092     6.985418     3.399478    -0.030003
C      0.894892     6.953521     2.669824     0.596116
C      1.510190     7.827005    19.510412     0.081085
C      2.313993     7.836819    17.561880    -0.037440
C      1.313211     8.722571    17.563971    -0.147727
C     -0.334638     9.512633    19.380789    -0.156042
C     -1.119378    10.177560    18.316623     0.107110
C     -0.670347    11.399456    17.798129    -0.164667
C     -1.375660    11.990775    16.742326    -0.144250
C     -2.556480    11.448528    16.219651     0.060182
C     -2.957854    10.248715    16.802956    -0.136414
C     -2.270545     9.593602    17.833671    -0.134389
C     -1.511230     3.545462    11.741371     0.104355
C      7.344377     2.487957    12.427121    -0.045133
C      8.343041     1.553133    12.383216    -0.154396
C      0.128145     1.712617    11.691194    -0.171377
C      0.782625     1.042783    12.941433     0.100348
C      1.383096     1.810762    13.886429    -0.137721
C      1.943322     1.177731    14.990319    -0.128056
C     -3.302036    12.084013    15.099035     0.074746
C     -3.897212    11.343023    14.126860    -0.130055
C     -4.514625    11.926982    13.045968    -0.164082
C     -1.824699     6.001522    19.596131     0.568143
C     -1.844821     5.584409    18.151457    -0.047168
C     -0.672475     5.508347    17.417622    -0.192313
C     -0.638587     5.182017    16.060757     0.072499
C     -1.846940     4.860595    15.477452    -0.133641
C      7.556187     4.929296    16.169474    -0.117881
C      7.521240     5.282615    17.507522    -0.026151
C      6.190039     5.314512    18.237176     0.594871
C      6.805334     4.441028     1.396588     0.083276
C      7.609138     4.431214     3.345120    -0.038734
C      6.608353     3.545462     3.343029    -0.146413
C      4.960501     2.755400     1.526211    -0.153011
C      4.175759     2.090473     2.590377     0.107414
C      4.624785     0.868577     3.108871    -0.166206
C      3.919470     0.277258     4.164674    -0.144232
C      2.738653     0.819505     4.687349     0.061080
C      2.337283     2.019318     4.104044    -0.135387
C      3.024594     2.674431     3.073329    -0.137442
C      3.783928     8.722571     9.165629     0.101668
C      2.049239     9.780076     8.479879    -0.046135
C      3.047906    10.714900     8.523784    -0.158068
C      5.423310    10.555416     9.215806    -0.169585
C     -4.512509    11.225250     7.965567     0.100072
C     -3.912040    10.457271     7.020571    -0.134948
C     -3.351812    11.090302     5.916681    -0.128656
C      1.993095     0.184020     5.807965     0.075158
C      1.397921     0.925010     6.780140    -0.129413
C      0.780506     0.341051     7.861032    -0.165971
C      7.119869     6.266511     9.142631     0.568143
C      7.139991     6.683624     7.697957    -0.047168
C      5.967645     6.759686     6.964122    -0.192313
C      5.933757     7.086016     5.607257     0.072498
C      7.142110     7.407438     5.023952    -0.133641
C     -2.261017     7.338737     5.715974    -0.117881
C     -2.226070     6.985418     7.054022    -0.026151
C     -0.894869     6.953521     7.783676     0.594871
C     -1.510164     7.827005    11.850088     0.083276
C     -2.313968     7.836819    13.798620    -0.038735
C     -1.313183     8.722571    13.796529    -0.146413
C      0.334669     9.512633    11.979711    -0.153011
C      1.119411    10.177560    13.043877     0.107414
C      0.670385    11.399456    13.562371    -0.166206
C      1.375700    11.990775    14.618174    -0.144232
C      2.556517    11.448528    15.140849     0.061080
C      2.957887    10.248715    14.557544    -0.135387
C      2.270576     9.593602    13.526829    -0.137442
C      1.511242     3.545462    19.619129     0.101668
C      3.245931     2.487957    18.933379    -0.046135
C      2.247264     1.553133    18.977284    -0.158068
C     -0.128140     1.712617    19.669306    -0.169584
C      9.807679     1.042783    18.419067     0.100072
C      9.207210     1.810762    17.474071    -0.134948
C      8.646982     1.177731    16.370181    -0.128656
C      3.302075    12.084013    16.261465     0.075158
C      3.897249    11.343023    17.233640    -0.129413
C      4.514664    11.926982    18.314532    -0.165971
N      2.824441     5.002904     8.327258    -0.274406
N      4.527359     3.560183     8.375344     0.084378
N     -2.500356     8.526283     1.595204    -0.288456
N     -4.133378     9.981272     1.476034     0.094102
N      2.470729     7.265129    18.780758    -0.274406
N      0.767811     8.707850    18.828844     0.084378
N      7.795526     3.741750    12.048704    -0.288456
N      9.428548     2.286761    11.929534     0.094102
N      7.765875     5.002904     2.126242    -0.273356
N      6.062953     3.560183     2.078156     0.083390
N      2.500384     8.526283     8.858296    -0.288100
N      4.133410     9.981272     8.977466     0.096647
N     -2.470705     7.265129    12.579742    -0.273356
N     -0.767783     8.707850    12.531656     0.083390
N      2.794786     3.741750    19.311796    -0.288100
N      1.161760     2.286761    19.430966     0.096647
O      0.830289     5.633481    11.072347    -0.574039
O      2.741840     6.683624    11.314450    -0.552174
O      4.606788     4.526904    12.178327    -0.593622
O      5.249622     6.141377    13.505922    -0.561303
O      4.464881     6.634552     0.618847    -0.574039
O      2.553330     5.584409     0.860950    -0.552174
O      0.688382     7.741129     1.724828    -0.593622
O      0.045548     6.126656     3.052422    -0.561303
O     -0.830270     5.633481    20.288153    -0.572486
O     -2.741818     6.683624    20.046050    -0.551192
O      5.983527     4.526904    19.182173    -0.594426
O      5.340698     6.141377    17.854578    -0.560976
O      6.125440     6.634552     9.834653    -0.572486
O      8.036988     5.584409     9.592550    -0.551192
O     -0.688357     7.741129     8.728673    -0.594426
O     -0.045528     6.126656     7.401078    -0.560976

The following XYZ coordinates are in angstroms. Other properties are in atomic units.
The sperically averaged electron density of each atom fit to a function of the form exp(a - br)
eigen_1, eigen_2 and eigen_3 are the three eigenvalues of traceless quadrupole moment tensor
  atom number  atomic symbol              X              Y              Z     net charge C6 coefficient C8 coefficient C10 coefficient fluctuating dipole atomic polarizability isotropic forcefield polarizability              a              b squared Pearson coefficient          <r^3>          <r^4>         wp_QDO          m_QDO          q_QDO       dipole_x       dipole_y       dipole_z         dipole            Qxy            Qxz            Qyz     Q(x^2-y^2)  Q(3z^2 - R^2)        eigen_1        eigen_2        eigen_3 static polarizability      alpha(xx)      alpha(xy)      alpha(xz)      alpha(yy)      alpha(yz)      alpha(zz) atomic spin moment
            1             Cd       1.443680       6.565851       9.108344       0.845133     173.363916 0.45802066E+04  0.17601661E+06                                23.200400                           20.670315       1.115591       2.046300                    0.998036      79.294677     212.117227       0.455614       0.349817      -1.225155      -0.083090      -0.024636       0.028496       0.091230       0.020354       0.024200      -0.018405       0.110496       0.126953      -0.084106       0.021349       0.062757             25.846692      27.400521      -1.450458       0.292341      23.257570      -1.751789      26.881986          -0.000001
            2             Cd       3.851490       5.702182      19.561844       0.845134     173.363910 0.45802064E+04  0.17601660E+06                                23.200400                           20.670314       1.115591       2.046300                    0.998036      79.294676     212.117223       0.455614       0.349817      -1.225155       0.083090       0.024636       0.028496       0.091230       0.020354      -0.024200       0.018405       0.110496       0.126953      -0.084106       0.021349       0.062757             25.846691      27.400520      -1.450458      -0.292340      23.257569       1.751789      26.881985          -0.000001
            3             Cd      -1.443659       6.565851       1.345156       0.843495     173.551597 0.45865399E+04  0.17632434E+06                                23.217742                           20.684937       1.115528       2.046035                    0.997967      79.343880     212.301101       0.455433       0.349828      -1.225121       0.082509      -0.025601      -0.027209       0.090573      -0.018688       0.023982       0.018832       0.112476       0.125448      -0.084270       0.021468       0.062801             25.866952      27.419115       1.446959       0.290421      23.274986       1.754814      26.906756          -0.000001
            4             Cd       6.738829       5.702182      11.798656       0.843495     173.551602 0.45865400E+04  0.17632434E+06                                23.217742                           20.684937       1.115528       2.046035                    0.997967      79.343882     212.301106       0.455433       0.349828      -1.225121      -0.082509       0.025600      -0.027209       0.090573      -0.018688      -0.023982      -0.018832       0.112476       0.125448      -0.084270       0.021468       0.062802             25.866953      27.419117       1.446959      -0.290420      23.274987      -1.754813      26.906754          -0.000001
            5              H      -0.132369       5.682553      13.510103       0.110686       0.924173 0.69223392E+01  0.67096602E+02                                 1.693976                            1.637093      -1.507926       2.163068                    0.991189       4.007813      12.034713       0.435245       1.451861      -0.671016      -0.029771       0.006552      -0.016117       0.034482      -0.001915       0.001787      -0.005475       0.018364       0.002937      -0.012040       0.002395       0.009645              1.711532       1.996352      -0.121438       0.192768       1.485006      -0.116334       1.653238           0.000001
            6              H       1.859664       4.590698      16.771595       0.102106       0.971464 0.70408293E+01  0.68103437E+02                                 1.713776                            1.622157      -1.227321       2.286725                    0.994388       3.862279      11.348898       0.451823       1.401500      -0.681257       0.001169      -0.010920       0.030517       0.032433      -0.000367      -0.003201      -0.006497       0.014493       0.003168      -0.011402       0.002797       0.008605              1.753552       1.491239      -0.026715      -0.070864       1.500813      -0.254767       2.268605           0.000001
            7              H       3.829460       4.735461      15.630073       0.117064       1.018280 0.72777560E+01  0.70009889E+02                                 1.693607                            1.594603      -0.965853       2.424799                    0.998186       3.451311       9.668958       0.485966       1.310204      -0.702427       0.032905      -0.003146       0.017955       0.037617      -0.006901       0.001090      -0.007093       0.022890       0.013431      -0.017571       0.005099       0.012472              1.733437       2.178256      -0.125122       0.311048       1.393156      -0.086720       1.628897          -0.000002
            8              H       3.927950       4.642224       9.953823       0.107944       1.117807 0.78000173E+01  0.77465960E+02                                 1.883521                            1.706991      -1.479146       2.172619                    0.992879       3.992814      11.919955       0.440243       1.400870      -0.680781       0.005272       0.015575       0.045893       0.048750      -0.012183       0.003195       0.006315       0.002785       0.012204      -0.016576       0.005681       0.010895              1.975254       1.529856      -0.039154       0.055980       1.567187       0.368854       2.828718          -0.000000
            9              H       2.458016       4.627502       6.364091       0.119379       1.016453 0.71849315E+01  0.68986580E+02                                 1.699385                            1.593159      -0.881804       2.469453                    0.998968       3.438050       9.664338       0.481545       1.324729      -0.699568      -0.025528       0.010809      -0.035715       0.045212      -0.013265       0.007292       0.007208       0.010023       0.041987      -0.023868       0.006848       0.017020              1.731093       1.703466      -0.134192       0.440668       1.529641      -0.181748       1.960173           0.000000
           10              H       4.258365       3.017936       6.395451       0.123995       0.993014 0.71910512E+01  0.69714879E+02                                 1.718172                            1.626180      -1.302293       2.263875                    0.994958       3.743147      10.903868       0.458139       1.379038      -0.686071       0.006402      -0.018398      -0.037599       0.042345      -0.012283       0.001481       0.008202       0.002519       0.046890      -0.021539       0.003206       0.018333              1.744638       1.504499      -0.188877      -0.175871       1.768188       0.478834       1.961227           0.000001
           11              H       6.215452       3.329544       9.445783       0.126086       0.931461 0.69087142E+01  0.66538980E+02                                 1.682327                            1.616216      -1.208829       2.312292                    0.993605       3.737107      10.973223       0.448533       1.417859      -0.678985       0.022898       0.018063       0.015008       0.032800      -0.000837       0.002916       0.001887       0.004536      -0.012067      -0.005716       0.000504       0.005212              1.710742       1.686154       0.221377       0.285117       1.696421       0.302119       1.749651           0.000001
           12              H       5.265501       2.083112       9.525229       0.115454       1.115702 0.87189925E+01  0.86651782E+02                                 1.733372                            1.691548      -0.677521       2.551736                    0.999824       3.356321       9.172188       0.500796       1.230648      -0.722554      -0.011287      -0.022547       0.019042       0.031597       0.003975      -0.004521      -0.006247      -0.003098      -0.005125      -0.006734      -0.003404       0.010138              1.734586       1.526934       0.117241      -0.165733       1.831352      -0.323972       1.845473           0.000006
           13              H       5.209369       0.456371       7.695867       0.123150       0.989291 0.72964207E+01  0.69574896E+02                                 1.607164                            1.557451      -0.754180       2.525950                    0.999879       3.243865       8.773342       0.515245       1.246666      -0.717952      -0.029992      -0.019347       0.011614       0.037532       0.009097      -0.011882       0.006712      -0.003121      -0.013152      -0.019281       0.006992       0.012288              1.604395       1.847444       0.215288      -0.225359       1.523944      -0.078461       1.441795           0.000003
           14              H       1.046341      11.757683       5.918772       0.108932       1.018932 0.76651691E+01  0.74589896E+02                                 1.682686                            1.628796      -0.928956       2.434881                    0.998286       3.500570       9.816559       0.484959       1.297906      -0.705115      -0.015501      -0.030851      -0.015305       0.037766       0.012571      -0.005968       0.009553      -0.004469      -0.003698      -0.018818       0.004363       0.014455              1.683686       1.597082       0.135720       0.094358       1.905350       0.261993       1.548624           0.000002
           15              H       9.033530       2.414349       6.031669       0.112390       0.982381 0.72721484E+01  0.69680516E+02                                 1.629743                            1.576946      -0.802903       2.498372                    0.999512       3.388293       9.358299       0.498489       1.282336      -0.708867       0.030829       0.019919      -0.011130       0.038355       0.009673      -0.007530       0.007081       0.002513      -0.016270      -0.016569       0.004026       0.012543              1.628931       1.903939       0.167221      -0.234176       1.482090      -0.026817       1.500764           0.000000
           16              H       7.877071       3.479214       7.727227       0.129929       0.966383 0.69015890E+01  0.65831931E+02                                 1.660473                            1.571633      -1.091083       2.373042                    0.997287       3.492213       9.896429       0.478447       1.342099      -0.694867       0.015854       0.033916       0.011090       0.039046       0.005933      -0.008224       0.004607       0.006067      -0.012145      -0.013057       0.002322       0.010735              1.693032       1.430557       0.188607       0.052769       2.114895       0.382015       1.533646           0.000004
           17              H       6.233464       8.057644       0.982629       0.116237       1.064757 0.73721726E+01  0.71898165E+02                                 1.798928                            1.643262      -1.295021       2.263278                    0.995131       3.781717      11.039843       0.457230       1.373566      -0.686930      -0.021302      -0.039212      -0.021699       0.049620      -0.005404       0.007066       0.006029      -0.011295      -0.019182      -0.014545       0.002872       0.011673              1.867238       1.868089       0.516259       0.142196       2.205588       0.273576       1.528037           0.000002
           18              H      -1.174448       9.964096       2.228686       0.112727       1.088584 0.78899358E+01  0.77317547E+02                                 1.757048                            1.652742      -1.022507       2.397863                    0.997653       3.503901       9.853632       0.481431       1.298279      -0.705213       0.044796       0.008344       0.013460       0.047513       0.006210       0.009991       0.006271       0.005511      -0.045880      -0.019405       0.000854       0.018551              1.779702       2.317651       0.137237       0.242051       1.529782       0.110520       1.491672           0.000002
           19              H      -3.007626      11.617827       2.147149       0.127517       1.121120 0.81923094E+01  0.81915166E+02                                 1.845311                            1.722206      -1.486356       2.177468                    0.992511       3.867181      11.378122       0.451183       1.357673      -0.689911       0.005089       0.040454       0.012235       0.042569      -0.002289       0.009351       0.004887      -0.007590      -0.063823      -0.024827       0.009562       0.015265              1.887799       1.530750       0.125683       0.070719       2.557489       0.365313       1.575156           0.000003
           20              H       5.248571      11.220343       0.535219       0.104050       1.025862 0.74602578E+01  0.72136504E+02                                 1.695410                            1.601583      -0.886119       2.443051                    0.997913       3.582128      10.027377       0.491279       1.289367      -0.705978       0.002786       0.018761      -0.018112       0.026226       0.000013      -0.001720      -0.003789       0.004770      -0.002557      -0.005390       0.001371       0.004019              1.741859       1.358289      -0.020365      -0.021313       1.829270      -0.515674       2.038016           0.000002
           21              H       4.573967       9.858591       0.913636       0.133249       0.994620 0.75215938E+01  0.72703737E+02                                 1.657830                            1.611880      -0.789198       2.515585                    0.999254       3.341034       9.277729       0.489184       1.295349      -0.706858      -0.024372      -0.025850      -0.008188       0.036459       0.002225       0.004451       0.001811       0.009722      -0.017760      -0.007473      -0.002269       0.009742              1.664922       1.688365       0.303743       0.150076       1.784392       0.166737       1.522010           0.000003
           22              H       3.876065       9.532262       3.343029       0.117919       0.994378 0.71332536E+01  0.69335175E+02                                 1.749870                            1.639312      -1.393491       2.217982                    0.992931       3.880846      11.492089       0.446040       1.412755      -0.678793      -0.003238      -0.032417      -0.004564       0.032896       0.001240      -0.007712       0.003230      -0.013908       0.012317      -0.012924       0.003783       0.009141              1.799474       1.376247       0.036151      -0.059617       2.574606       0.101398       1.447570           0.000002
           23              H       3.000249      10.570137       5.222569       0.100766       1.038204 0.78998915E+01  0.78042688E+02                                 1.737862                            1.678234      -1.266586       2.268899                    0.994235       3.815237      11.049075       0.463746       1.336950      -0.694646      -0.010133      -0.020945       0.025385       0.034435       0.001206      -0.007164      -0.003887      -0.012228       0.003510      -0.010994       0.001543       0.009451              1.735786       1.497934       0.086292      -0.277617       1.806192      -0.287498       1.903234           0.000001
           24              H       9.181793       1.852473       3.740262       0.106607       1.029617 0.75857421E+01  0.73675875E+02                                 1.690815                            1.615497      -1.069699       2.361856                    0.997323       3.584213      10.064180       0.488803       1.290165      -0.705682       0.004641       0.035640       0.000752       0.035948       0.007696      -0.011698      -0.001230      -0.021939       0.009807      -0.020152       0.005453       0.014699              1.705055       1.434976      -0.141314      -0.067269       2.230807       0.065495       1.449382           0.000001
           25              H      -0.368541       0.863670       1.942260       0.112442       0.986419 0.70113028E+01  0.66403491E+02                                 1.615612                            1.531907      -0.846543       2.473488                    0.999332       3.359835       9.150479       0.515248       1.255156      -0.714466       0.015289       0.025655      -0.019538       0.035689       0.000590      -0.012436      -0.002781      -0.024143      -0.009329      -0.019831       0.005361       0.014470              1.640575       1.459529       0.155785      -0.320510       1.570678      -0.308307       1.891517           0.000002
           26              H       5.427539       6.585480       3.056603       0.110686       0.924173 0.69223382E+01  0.67096592E+02                                 1.693976                            1.637093      -1.507926       2.163068                    0.991189       4.007813      12.034714       0.435245       1.451861      -0.671016       0.029771      -0.006552      -0.016117       0.034482      -0.001915      -0.001787       0.005475       0.018364       0.002937      -0.012040       0.002395       0.009645              1.711532       1.996352      -0.121438      -0.192768       1.485006       0.116334       1.653239           0.000001
           27              H       3.435506       7.677335       6.318095       0.102106       0.971464 0.70408284E+01  0.68103427E+02                                 1.713776                            1.622157      -1.227321       2.286725                    0.994388       3.862279      11.348899       0.451822       1.401500      -0.681257      -0.001169       0.010920       0.030517       0.032433      -0.000367       0.003201       0.006497       0.014493       0.003168      -0.011402       0.002797       0.008605              1.753552       1.491239      -0.026715       0.070864       1.500813       0.254767       2.268605           0.000001
           28              H       1.465710       7.532572       5.176573       0.117064       1.018280 0.72777521E+01  0.70009838E+02                                 1.693606                            1.594602      -0.965852       2.424800                    0.998186       3.451310       9.668952       0.485966       1.310203      -0.702427      -0.032905       0.003146       0.017955       0.037617      -0.006901      -0.001090       0.007093       0.022890       0.013431      -0.017571       0.005099       0.012472              1.733436       2.178255      -0.125122      -0.311048       1.393155       0.086720       1.628897          -0.000002
           29              H       1.367220       7.625809      20.407323       0.107944       1.117806 0.78000164E+01  0.77465951E+02                                 1.883521                            1.706991      -1.479146       2.172619                    0.992879       3.992814      11.919956       0.440243       1.400871      -0.680781      -0.005272      -0.015575       0.045893       0.048750      -0.012183      -0.003195      -0.006315       0.002785       0.012204      -0.016576       0.005681       0.010895              1.975254       1.529856      -0.039154      -0.055980       1.567187      -0.368854       2.828718          -0.000000
           30              H       2.837154       7.640531      16.817591       0.119379       1.016453 0.71849309E+01  0.68986576E+02                                 1.699385                            1.593159      -0.881804       2.469453                    0.998968       3.438050       9.664339       0.481545       1.324729      -0.699568       0.025528      -0.010809      -0.035715       0.045212      -0.013265      -0.007292      -0.007208       0.010023       0.041987      -0.023868       0.006848       0.017020              1.731093       1.703466      -0.134192      -0.440668       1.529642       0.181748       1.960173           0.000000
           31              H       1.036805       9.250097      16.848951       0.123995       0.993014 0.71910500E+01  0.69714865E+02                                 1.718172                            1.626180      -1.302293       2.263875                    0.994958       3.743147      10.903868       0.458139       1.379038      -0.686071      -0.006402       0.018398      -0.037599       0.042345      -0.012283      -0.001481      -0.008202       0.002519       0.046890      -0.021539       0.003206       0.018333              1.744637       1.504498      -0.188877       0.175871       1.768188      -0.478834       1.961226           0.000001
           32              H      -0.920282       8.938489      19.899283       0.126086       0.931460 0.69087081E+01  0.66538914E+02                                 1.682327                            1.616216      -1.208829       2.312292                    0.993605       3.737106      10.973223       0.448532       1.417860      -0.678985      -0.022898      -0.018063       0.015008       0.032800      -0.000837      -0.002916      -0.001887       0.004536      -0.012067      -0.005716       0.000504       0.005212              1.710742       1.686154       0.221377      -0.285117       1.696420      -0.302119       1.749651           0.000001
           33              H       0.029669      10.184921      19.978729       0.115454       1.115703 0.87189951E+01  0.86651808E+02                                 1.733372                            1.691548      -0.677521       2.551736                    0.999824       3.356322       9.172189       0.500797       1.230647      -0.722554       0.011287       0.022547       0.019042       0.031597       0.003975       0.004521       0.006247      -0.003098      -0.005125      -0.006734      -0.003404       0.010138              1.734586       1.526934       0.117241       0.165733       1.831351       0.323972       1.845473           0.000006
           34              H       0.085801      11.811662      18.149367       0.123150       0.989291 0.72964208E+01  0.69574895E+02                                 1.607164                            1.557450      -0.754180       2.525950                    0.999879       3.243865       8.773341       0.515245       1.246665      -0.717952       0.029992       0.019347       0.011614       0.037532       0.009097       0.011882      -0.006712      -0.003121      -0.013152      -0.019281       0.006992       0.012288              1.604394       1.847444       0.215288       0.225359       1.523944       0.078461       1.441795           0.000003
           35              H       4.248829       0.510350      16.372272       0.108932       1.018932 0.76651641E+01  0.74589834E+02                                 1.682686                            1.628796      -0.928956       2.434881                    0.998286       3.500569       9.816555       0.484959       1.297906      -0.705115       0.015501       0.030851      -0.015305       0.037766       0.012571       0.005968      -0.009553      -0.004469      -0.003698      -0.018818       0.004363       0.014455              1.683685       1.597082       0.135720      -0.094358       1.905350      -0.261993       1.548624           0.000002
           36              H      -3.738360       9.853684      16.485170       0.112390       0.982380 0.72721455E+01  0.69680480E+02                                 1.629743                            1.576945      -0.802903       2.498372                    0.999512       3.388293       9.358298       0.498489       1.282336      -0.708867      -0.030829      -0.019919      -0.011130       0.038355       0.009673       0.007530      -0.007081       0.002513      -0.016270      -0.016569       0.004026       0.012543              1.628931       1.903939       0.167221       0.234175       1.482090       0.026817       1.500763           0.000000
           37              H      -2.581901       8.788819      18.180727       0.129929       0.966384 0.69015897E+01  0.65831937E+02                                 1.660473                            1.571633      -1.091083       2.373042                    0.997287       3.492213       9.896428       0.478447       1.342098      -0.694867      -0.015854      -0.033916       0.011090       0.039046       0.005933       0.008224      -0.004607       0.006067      -0.012145      -0.013057       0.002322       0.010735              1.693032       1.430557       0.188607      -0.052769       2.114894      -0.382015       1.533645           0.000004
           38              H      -0.938294       4.210389      11.436129       0.116237       1.064757 0.73721775E+01  0.71898220E+02                                 1.798928                            1.643262      -1.295022       2.263278                    0.995131       3.781718      11.039844       0.457230       1.373565      -0.686930       0.021302       0.039212      -0.021699       0.049620      -0.005404      -0.007066      -0.006029      -0.011295      -0.019182      -0.014545       0.002872       0.011673              1.867238       1.868089       0.516259      -0.142196       2.205588      -0.273576       1.528037           0.000001
           39              H       6.469618       2.303937      12.682186       0.112727       1.088584 0.78899362E+01  0.77317550E+02                                 1.757048                            1.652742      -1.022507       2.397863                    0.997653       3.503901       9.853631       0.481431       1.298278      -0.705213      -0.044796      -0.008344       0.013460       0.047513       0.006210      -0.009991      -0.006271       0.005511      -0.045880      -0.019405       0.000854       0.018551              1.779701       2.317651       0.137237      -0.242051       1.529782      -0.110520       1.491672           0.000002
           40              H       8.302796       0.650206      12.600649       0.127517       1.121121 0.81923150E+01  0.81915227E+02                                 1.845311                            1.722206      -1.486356       2.177468                    0.992511       3.867182      11.378122       0.451184       1.357672      -0.689911      -0.005089      -0.040454       0.012235       0.042569      -0.002289      -0.009351      -0.004887      -0.007590      -0.063823      -0.024827       0.009562       0.015265              1.887798       1.530750       0.125683      -0.070719       2.557489      -0.365313       1.575156           0.000002
           41              H       0.046599       1.047690      10.988719       0.104050       1.025862 0.74602578E+01  0.72136504E+02                                 1.695410                            1.601583      -0.886118       2.443052                    0.997913       3.582128      10.027377       0.491279       1.289367      -0.705978      -0.002786      -0.018761      -0.018112       0.026226       0.000013       0.001720       0.003789       0.004770      -0.002557      -0.005390       0.001371       0.004019              1.741859       1.358289      -0.020365       0.021313       1.829270       0.515674       2.038016           0.000002
           42              H       0.721203       2.409442      11.367136       0.133249       0.994620 0.75215928E+01  0.72703724E+02                                 1.657829                            1.611880      -0.789198       2.515585                    0.999254       3.341034       9.277728       0.489184       1.295349      -0.706858       0.024372       0.025850      -0.008188       0.036459       0.002225      -0.004451      -0.001811       0.009722      -0.017760      -0.007473      -0.002269       0.009742              1.664922       1.688365       0.303743      -0.150075       1.784391      -0.166737       1.522010           0.000003
           43              H       1.419105       2.735771      13.796529       0.117919       0.994378 0.71332502E+01  0.69335136E+02                                 1.749870                            1.639312      -1.393491       2.217982                    0.992931       3.880845      11.492086       0.446040       1.412755      -0.678793       0.003238       0.032417      -0.004564       0.032896       0.001240       0.007712      -0.003230      -0.013908       0.012317      -0.012924       0.003783       0.009141              1.799474       1.376247       0.036151       0.059617       2.574605      -0.101398       1.447570           0.000001
           44              H       2.294921       1.697896      15.676069       0.100766       1.038204 0.78998907E+01  0.78042681E+02                                 1.737862                            1.678234      -1.266586       2.268899                    0.994235       3.815237      11.049076       0.463746       1.336950      -0.694646       0.010133       0.020945       0.025385       0.034435       0.001206       0.007164       0.003887      -0.012228       0.003510      -0.010994       0.001543       0.009451              1.735787       1.497934       0.086292       0.277617       1.806192       0.287498       1.903234           0.000001
           45              H      -3.886623      10.415560      14.193762       0.106607       1.029617 0.75857415E+01  0.73675870E+02                                 1.690815                            1.615497      -1.069699       2.361855                    0.997323       3.584213      10.064181       0.488802       1.290166      -0.705682      -0.004641      -0.035640       0.000752       0.035948       0.007696       0.011698       0.001230      -0.021939       0.009807      -0.020152       0.005453       0.014699              1.705055       1.434976      -0.141314       0.067269       2.230807      -0.065494       1.449382           0.000001
           46              H      -4.926589      11.404363      12.395760       0.112442       0.986419 0.70113024E+01  0.66403488E+02                                 1.615612                            1.531908      -0.846543       2.473488                    0.999332       3.359835       9.150480       0.515248       1.255156      -0.714466      -0.015289      -0.025655      -0.019538       0.035689       0.000590       0.012436       0.002781      -0.024143      -0.009329      -0.019831       0.005361       0.014470              1.640575       1.459529       0.155785       0.320510       1.570678       0.308307       1.891517           0.000002
           47              H       0.132388       5.682553      17.850397       0.111236       0.925947 0.69390513E+01  0.67292895E+02                                 1.695142                            1.638228      -1.504440       2.164080                    0.991192       4.011358      12.044774       0.435469       1.450374      -0.671250       0.029551       0.006664       0.016199       0.034352       0.001956       0.001767       0.005745       0.018398       0.002284      -0.012194       0.002423       0.009771              1.712733       1.997675       0.121509       0.192704       1.486064       0.116441       1.654459           0.000001
           48              H      -1.859649       4.590698      14.588905       0.100360       0.975243 0.70724356E+01  0.68468002E+02                                 1.716297                            1.624255      -1.222157       2.288318                    0.994446       3.868315      11.361874       0.452290       1.398849      -0.681756       0.000068      -0.011356      -0.031229       0.033230       0.000374      -0.003023       0.006322       0.014075       0.003245      -0.011087       0.002813       0.008274              1.756251       1.493073       0.026787      -0.070919       1.502752       0.255540       2.272929           0.000001
           49              H       6.760855       4.735461      15.730427       0.115617       1.018120 0.72708178E+01  0.69858356E+02                                 1.686345                            1.588329      -0.941108       2.434092                    0.998441       3.444862       9.614385       0.489939       1.301155      -0.704331      -0.033532      -0.003930      -0.018209       0.038359       0.006636       0.000954       0.006848       0.022777       0.013462      -0.017305       0.005180       0.012125              1.725782       2.167327       0.124112       0.308581       1.388073       0.086025       1.621945          -0.000002
           50              H       6.662365       4.642224       0.499677       0.106314       1.119373 0.78120538E+01  0.77614701E+02                                 1.885439                            1.708450      -1.467695       2.176938                    0.993069       3.996268      11.932153       0.440004       1.401104      -0.680759      -0.005230       0.015452      -0.046597       0.049370       0.012650       0.003333      -0.006407       0.002782       0.012427      -0.017113       0.005845       0.011268              1.977439       1.531179       0.039195       0.056077       1.568601      -0.369579       2.832538          -0.000000
           51              H       8.132299       4.627502       4.089409       0.120711       1.013919 0.71655100E+01  0.68772100E+02                                 1.698532                            1.592548      -0.884351       2.469228                    0.998959       3.435111       9.662616       0.480808       1.327301      -0.699041       0.025384       0.010694       0.035245       0.044732       0.013308       0.007407      -0.006982       0.009735       0.041731      -0.023771       0.006813       0.016958              1.730164       1.702637       0.134060       0.439995       1.529094       0.181515       1.958760           0.000000
           52              H       6.331945       3.017936       4.058049       0.121193       0.997937 0.72343241E+01  0.70232354E+02                                 1.723028                            1.630435      -1.298716       2.264285                    0.994938       3.755006      10.942326       0.457853       1.377972      -0.686275      -0.006342      -0.019053       0.039235       0.044075       0.012423       0.001357      -0.007867       0.002216       0.047390      -0.021601       0.003286       0.018315              1.749693       1.508375       0.189820      -0.176725       1.773422      -0.481165       1.967281           0.000001
           53              H       4.374858       3.329544       1.007717       0.124637       0.930180 0.68917686E+01  0.66283310E+02                                 1.675754                            1.610342      -1.186189       2.321934                    0.993894       3.723490      10.897818       0.451332       1.411031      -0.680336      -0.023533       0.019033      -0.015225       0.033881       0.000937       0.003053      -0.001750       0.004764      -0.011269      -0.005548       0.000238       0.005310              1.703882       1.679446      -0.219780       0.283134       1.689559      -0.299989       1.742640           0.000001
           54              H       5.324806       2.083112       0.928271       0.115599       1.112467 0.86848071E+01  0.86206266E+02                                 1.727968                            1.686588      -0.670473       2.554148                    0.999855       3.351414       9.145870       0.502387       1.228256      -0.723082       0.011317      -0.022769      -0.019257       0.031895      -0.003913      -0.004704       0.006123      -0.003095      -0.005365      -0.006826      -0.003278       0.010104              1.729107       1.522543      -0.116484      -0.164769       1.825185       0.322153       1.839593           0.000006
           55              H       5.380932       0.456371       2.757633       0.124247       0.987623 0.72849803E+01  0.69471112E+02                                 1.608882                            1.559084      -0.760245       2.524835                    0.999866       3.241967       8.781978       0.513320       1.251243      -0.716959       0.029465      -0.019575      -0.011881       0.037316      -0.008740      -0.011552      -0.006730      -0.003219      -0.012640      -0.018818       0.007075       0.011743              1.606116       1.849480      -0.215560      -0.225636       1.525607       0.078566       1.443262           0.000003
           56              H      -1.046302      11.757683       4.534728       0.108534       1.020323 0.76762881E+01  0.74708778E+02                                 1.682540                            1.628618      -0.925493       2.435955                    0.998246       3.501550       9.812975       0.485699       1.295741      -0.705564       0.015301      -0.031145       0.015121       0.037852      -0.012808      -0.006213      -0.009750      -0.004292      -0.003115      -0.019283       0.004718       0.014566              1.683546       1.596889      -0.135799       0.094409       1.905277      -0.262079       1.548470           0.000002
           57              H       1.556778       2.414349       4.421830       0.112242       0.983123 0.72800351E+01  0.69788554E+02                                 1.632032                            1.578979      -0.810369       2.495359                    0.999445       3.390385       9.372205       0.497514       1.284252      -0.708465      -0.030790       0.019943       0.010212       0.038080      -0.009696      -0.007937      -0.007033       0.002366      -0.016023      -0.016808       0.004236       0.012572              1.631253       1.907090      -0.167755      -0.234914       1.483961       0.026951       1.502709           0.000000
           58              H       2.713241       3.479214       2.726273       0.130518       0.965727 0.68998510E+01  0.65841953E+02                                 1.663041                            1.574041      -1.111953       2.365100                    0.996968       3.495454       9.922742       0.476672       1.346554      -0.693968      -0.015422       0.033758      -0.010945       0.038694      -0.005807      -0.008004      -0.004564       0.005769      -0.012649      -0.012852       0.002378       0.010474              1.695679       1.432742      -0.188864       0.052788       2.118261      -0.382735       1.536034           0.000004
           59              H       4.356863       8.057644       9.470871       0.117372       1.061860 0.73496994E+01  0.71641543E+02                                 1.797583                            1.642196      -1.296353       2.263449                    0.995029       3.778335      11.035761       0.456666       1.375978      -0.686463       0.021133      -0.038947       0.021627       0.049307       0.005482       0.006913      -0.006096      -0.011555      -0.019137      -0.014501       0.002645       0.011856              1.865760       1.866652      -0.515524       0.141987       2.203602      -0.273183       1.527025           0.000002
           60              H       1.174481       9.964096       8.224814       0.114185       1.086602 0.78777407E+01  0.77223832E+02                                 1.760517                            1.655853      -1.045082       2.389501                    0.997489       3.504542       9.880314       0.478722       1.305188      -0.703770      -0.043750       0.008500      -0.013256       0.046497      -0.006059       0.010041      -0.006513       0.006001      -0.045268      -0.019347       0.000785       0.018562              1.783268       2.322638      -0.137619       0.242710       1.532780      -0.110877       1.494386           0.000002
           61              H       3.007664      11.617827       8.306351       0.129175       1.115563 0.81439833E+01  0.81315201E+02                                 1.839716                            1.717543      -1.482064       2.179900                    0.992565       3.856326      11.339691       0.451608       1.358344      -0.689795      -0.005175       0.040166      -0.011512       0.042103       0.002327       0.009347      -0.004854      -0.007347      -0.062939      -0.024562       0.009547       0.015015              1.881829       1.526853      -0.124863       0.070359       2.547714      -0.363280       1.570921           0.000002
           62              H       5.341766      11.220343       9.918281       0.102672       1.030169 0.74978077E+01  0.72582652E+02                                 1.699214                            1.604837      -0.885767       2.442474                    0.997999       3.590174      10.052038       0.491189       1.288128      -0.706226      -0.002974       0.019096       0.018443       0.026715      -0.000067      -0.001648       0.003893       0.004629      -0.002171      -0.005412       0.001416       0.003995              1.745915       1.360778       0.020397      -0.021496       1.833709       0.517836       2.043258           0.000002
           63              H       6.016366       9.858591       9.539864       0.132911       0.997168 0.75453669E+01  0.72989025E+02                                 1.660283                            1.614084      -0.797617       2.511226                    0.999221       3.345859       9.293803       0.489019       1.294801      -0.706953       0.024376      -0.026249       0.008109       0.036728      -0.002227       0.004558      -0.001936       0.010402      -0.017591      -0.007526      -0.002549       0.010075              1.667421       1.690919      -0.304775       0.150467       1.787395      -0.167268       1.523950           0.000003
           64              H      -3.876034       9.532262       7.110471       0.115215       1.001706 0.71942571E+01  0.70054444E+02                                 1.755829                            1.644220      -1.393028       2.216620                    0.992756       3.894133      11.529630       0.446366       1.409176      -0.679444       0.003516      -0.032879       0.005054       0.033451      -0.001240      -0.007820      -0.003230      -0.014531       0.012055      -0.013230       0.004015       0.009215              1.805926       1.379942      -0.036346      -0.059880       2.586256      -0.102078       1.451579           0.000002
           65              H      -3.000215      10.570137       5.230931       0.101951       1.037929 0.78964423E+01  0.77984921E+02                                 1.735926                            1.676556      -1.259484       2.271273                    0.994235       3.811433      11.029369       0.464613       1.334861      -0.695053       0.009339      -0.020408      -0.025246       0.033780      -0.001288      -0.007213       0.004148      -0.012272       0.003008      -0.011048       0.001311       0.009737              1.733801       1.496467      -0.086020      -0.277027       1.804064       0.286782       1.900872           0.000001
           66              H       1.408513       1.852473       6.713238       0.106545       1.031816 0.76053747E+01  0.73916477E+02                                 1.693318                            1.617626      -1.074126       2.359367                    0.997246       3.588139      10.079577       0.488448       1.290229      -0.705653      -0.004376       0.035392      -0.000502       0.035665      -0.007941      -0.011682       0.001103      -0.022249       0.009210      -0.020322       0.005490       0.014832              1.707656       1.436637       0.141706      -0.067412       2.235217      -0.065709       1.451113           0.000001
           67              H       0.368544       0.863670       8.511240       0.112649       0.984975 0.70008469E+01  0.66295437E+02                                 1.615894                            1.532266      -0.848995       2.472677                    0.999306       3.358340       9.152866       0.514309       1.257619      -0.713946      -0.015650       0.025371       0.019305       0.035515      -0.000724      -0.012111       0.002758      -0.024649      -0.008950      -0.019671       0.005024       0.014647              1.640820       1.459785      -0.155702      -0.320454       1.571001       0.308145       1.891674           0.000002
           68              H       5.162782       6.585480       7.396897       0.111236       0.925947 0.69390513E+01  0.67292895E+02                                 1.695142                            1.638228      -1.504440       2.164080                    0.991192       4.011358      12.044774       0.435469       1.450374      -0.671250      -0.029551      -0.006664       0.016199       0.034352       0.001956      -0.001767      -0.005745       0.018398       0.002284      -0.012194       0.002423       0.009771              1.712733       1.997675       0.121509      -0.192704       1.486064      -0.116441       1.654459           0.000001
           69              H       7.154819       7.677335       4.135405       0.100359       0.975243 0.70724394E+01  0.68468044E+02                                 1.716297                            1.624256      -1.222157       2.288318                    0.994446       3.868316      11.361875       0.452290       1.398849      -0.681756      -0.000068       0.011356      -0.031229       0.033230       0.000374       0.003023      -0.006322       0.014075       0.003245      -0.011087       0.002813       0.008274              1.756251       1.493073       0.026787       0.070919       1.502752      -0.255540       2.272929           0.000001
           70              H      -1.465685       7.532572       5.276927       0.115618       1.018119 0.72708110E+01  0.69858278E+02                                 1.686344                            1.588329      -0.941108       2.434092                    0.998441       3.444860       9.614380       0.489939       1.301155      -0.704331       0.033532       0.003930      -0.018209       0.038359       0.006636      -0.000954      -0.006848       0.022777       0.013462      -0.017305       0.005180       0.012125              1.725781       2.167326       0.124111      -0.308581       1.388073      -0.086025       1.621944          -0.000002
           71              H      -1.367195       7.625809      10.953177       0.106314       1.119373 0.78120547E+01  0.77614710E+02                                 1.885439                            1.708450      -1.467695       2.176938                    0.993069       3.996268      11.932152       0.440004       1.401104      -0.680759       0.005230      -0.015452      -0.046597       0.049370       0.012650      -0.003333       0.006407       0.002782       0.012427      -0.017113       0.005845       0.011268              1.977439       1.531179       0.039195      -0.056077       1.568601       0.369579       2.832538          -0.000000
           72              H      -2.837129       7.640531      14.542909       0.120711       1.013919 0.71655100E+01  0.68772100E+02                                 1.698532                            1.592548      -0.884351       2.469228                    0.998959       3.435111       9.662616       0.480808       1.327301      -0.699041      -0.025383      -0.010694       0.035245       0.044732       0.013308      -0.007407       0.006982       0.009735       0.041731      -0.023771       0.006813       0.016958              1.730164       1.702637       0.134060      -0.439995       1.529094      -0.181515       1.958760           0.000000
           73              H      -1.036775       9.250097      14.511549       0.121193       0.997937 0.72343250E+01  0.70232362E+02                                 1.723028                            1.630435      -1.298716       2.264285                    0.994938       3.755006      10.942325       0.457853       1.377972      -0.686275       0.006342       0.019053       0.039235       0.044075       0.012423      -0.001357       0.007867       0.002216       0.047390      -0.021601       0.003286       0.018315              1.749693       1.508375       0.189820       0.176725       1.773422       0.481165       1.967281           0.000001
           74              H       0.920312       8.938489      11.461217       0.124637       0.930179 0.68917677E+01  0.66283301E+02                                 1.675755                            1.610342      -1.186190       2.321934                    0.993894       3.723490      10.897819       0.451332       1.411032      -0.680336       0.023533      -0.019033      -0.015225       0.033881       0.000937      -0.003053       0.001750       0.004764      -0.011269      -0.005548       0.000238       0.005310              1.703882       1.679446      -0.219780      -0.283134       1.689560       0.299989       1.742640           0.000001
           75              H      -0.029636      10.184921      11.381771       0.115599       1.112467 0.86848071E+01  0.86206266E+02                                 1.727968                            1.686588      -0.670473       2.554148                    0.999855       3.351414       9.145870       0.502387       1.228256      -0.723082      -0.011317       0.022769      -0.019257       0.031895      -0.003913       0.004704      -0.006123      -0.003095      -0.005365      -0.006826      -0.003278       0.010104              1.729107       1.522543      -0.116484       0.164769       1.825185      -0.322153       1.839593           0.000006
           76              H      -0.085762      11.811662      13.211133       0.124247       0.987623 0.72849805E+01  0.69471111E+02                                 1.608881                            1.559083      -0.760245       2.524835                    0.999866       3.241967       8.781976       0.513321       1.251243      -0.716959      -0.029465       0.019575      -0.011881       0.037316      -0.008740       0.011552       0.006730      -0.003219      -0.012640      -0.018818       0.007075       0.011743              1.606116       1.849479      -0.215560       0.225636       1.525606      -0.078566       1.443262           0.000003
           77              H       6.341472       0.510350      14.988228       0.108535       1.020323 0.76762888E+01  0.74708780E+02                                 1.682540                            1.628617      -0.925493       2.435955                    0.998246       3.501550       9.812972       0.485700       1.295740      -0.705564      -0.015301       0.031145       0.015121       0.037852      -0.012808       0.006213       0.009750      -0.004292      -0.003115      -0.019283       0.004718       0.014566              1.683545       1.596889      -0.135799      -0.094409       1.905276       0.262079       1.548469           0.000002
           78              H       3.738392       9.853684      14.875330       0.112242       0.983123 0.72800351E+01  0.69788555E+02                                 1.632032                            1.578979      -0.810369       2.495359                    0.999445       3.390385       9.372205       0.497514       1.284252      -0.708465       0.030790      -0.019943       0.010212       0.038080      -0.009696       0.007937       0.007033       0.002366      -0.016023      -0.016808       0.004236       0.012572              1.631253       1.907090      -0.167755       0.234914       1.483961      -0.026951       1.502709          -0.000000
           79              H       2.581929       8.788819      13.179773       0.130518       0.965727 0.68998503E+01  0.65841947E+02                                 1.663041                            1.574042      -1.111953       2.365100                    0.996968       3.495454       9.922743       0.476671       1.346555      -0.693968       0.015422      -0.033758      -0.010945       0.038694      -0.005807       0.008004       0.004564       0.005769      -0.012649      -0.012852       0.002378       0.010474              1.695679       1.432743      -0.188864      -0.052788       2.118261       0.382735       1.536035           0.000004
           80              H       0.938307       4.210389      19.924371       0.117372       1.061860 0.73496994E+01  0.71641544E+02                                 1.797583                            1.642196      -1.296353       2.263449                    0.995029       3.778335      11.035761       0.456666       1.375978      -0.686463      -0.021133       0.038947       0.021627       0.049307       0.005482      -0.006913       0.006096      -0.011555      -0.019137      -0.014501       0.002645       0.011856              1.865760       1.866652      -0.515524      -0.141987       2.203602       0.273183       1.527025           0.000002
           81              H       4.120689       2.303937      18.678314       0.114185       1.086602 0.78777412E+01  0.77223834E+02                                 1.760517                            1.655853      -1.045082       2.389501                    0.997489       3.504542       9.880313       0.478722       1.305188      -0.703770       0.043750      -0.008500      -0.013256       0.046497      -0.006059      -0.010041       0.006513       0.006001      -0.045268      -0.019347       0.000785       0.018562              1.783267       2.322638      -0.137619      -0.242709       1.532779       0.110877       1.494385           0.000002
           82              H       2.287506       0.650206      18.759851       0.129175       1.115564 0.81439841E+01  0.81315208E+02                                 1.839716                            1.717543      -1.482064       2.179900                    0.992565       3.856326      11.339690       0.451608       1.358344      -0.689795       0.005175      -0.040166      -0.011512       0.042103       0.002327      -0.009347       0.004854      -0.007347      -0.062939      -0.024562       0.009547       0.015015              1.881829       1.526853      -0.124863      -0.070359       2.547714       0.363280       1.570921           0.000002
           83              H      -0.046596       1.047690      20.371781       0.102671       1.030169 0.74978080E+01  0.72582656E+02                                 1.699214                            1.604837      -0.885767       2.442474                    0.997999       3.590174      10.052038       0.491189       1.288128      -0.706226       0.002974      -0.019096       0.018443       0.026715      -0.000067       0.001648      -0.003893       0.004629      -0.002171      -0.005412       0.001416       0.003995              1.745915       1.360778       0.020397       0.021496       1.833709      -0.517836       2.043258           0.000002
           84              H      -0.721196       2.409442      19.993364       0.132911       0.997168 0.75453666E+01  0.72989023E+02                                 1.660283                            1.614084      -0.797617       2.511226                    0.999221       3.345859       9.293804       0.489019       1.294801      -0.706953      -0.024376       0.026249       0.008109       0.036728      -0.002227      -0.004558       0.001936       0.010402      -0.017591      -0.007526      -0.002549       0.010075              1.667422       1.690919      -0.304776      -0.150467       1.787395       0.167268       1.523950           0.000003
           85              H       9.171204       2.735771      17.563971       0.115215       1.001706 0.71942571E+01  0.70054444E+02                                 1.755829                            1.644220      -1.393028       2.216620                    0.992756       3.894133      11.529630       0.446366       1.409176      -0.679444      -0.003516       0.032879       0.005054       0.033451      -0.001240       0.007820       0.003230      -0.014531       0.012055      -0.013230       0.004015       0.009215              1.805926       1.379942      -0.036346       0.059880       2.586256       0.102078       1.451579           0.000002
           86              H       8.295385       1.697896      15.684431       0.101951       1.037929 0.78964423E+01  0.77984921E+02                                 1.735926                            1.676556      -1.259484       2.271273                    0.994235       3.811433      11.029369       0.464613       1.334861      -0.695053      -0.009339       0.020408      -0.025246       0.033780      -0.001288       0.007213      -0.004148      -0.012272       0.003008      -0.011048       0.001311       0.009737              1.733801       1.496467      -0.086020       0.277027       1.804064      -0.286782       1.900872           0.000001
           87              H       3.886657      10.415560      17.166738       0.106545       1.031816 0.76053746E+01  0.73916477E+02                                 1.693318                            1.617626      -1.074126       2.359367                    0.997246       3.588139      10.079577       0.488448       1.290229      -0.705653       0.004376      -0.035392      -0.000502       0.035665      -0.007941       0.011682      -0.001103      -0.022249       0.009210      -0.020322       0.005490       0.014832              1.707656       1.436637       0.141706       0.067412       2.235217       0.065709       1.451113           0.000001
           88              H       4.926626      11.404363      18.964740       0.112649       0.984975 0.70008469E+01  0.66295437E+02                                 1.615894                            1.532266      -0.848995       2.472677                    0.999306       3.358340       9.152866       0.514309       1.257619      -0.713946       0.015650      -0.025371       0.019305       0.035515      -0.000724       0.012111      -0.002758      -0.024649      -0.008950      -0.019671       0.005024       0.014647              1.640820       1.459785      -0.155702       0.320454       1.571001      -0.308145       1.891674           0.000002
           89              C       1.824718       6.001522      11.764369       0.569655      22.730789 0.25881463E+03  0.54318207E+04                                 7.482725                            5.764258      -0.118059       2.010596                    0.999446      23.153809      66.299689       0.606206       0.481426      -1.009849      -0.006406       0.001451      -0.052062       0.052474      -0.070028      -0.022692       0.037209      -0.024523      -0.139633      -0.061577      -0.044939       0.106516              8.620475       7.864730       1.928034      -0.446854       6.077803      -2.155931      11.918892          -0.000000
           90              C       1.844839       5.584409      13.209043      -0.046349      39.624252 0.48354152E+03  0.11639966E+05                                10.149340                            7.380897       0.007726       1.998855                    0.999415      28.379864      81.765215       0.602244       0.422489      -1.063493      -0.004997      -0.004753       0.038408       0.039023       0.014337       0.006223       0.008989      -0.006335      -0.012834      -0.012682      -0.008766       0.021448             12.291782      13.473920      -0.003191      -2.725808       6.622157      -3.448284      16.779269           0.000001
           91              C       0.672493       5.508347      13.942878      -0.189347      38.380526 0.51618633E+03  0.12779985E+05                                10.150556                            7.768121      -0.255366       1.873830                    0.998541      32.057436      97.339840       0.564320       0.438386      -1.041386       0.027543       0.001780       0.000732       0.027611       0.003125       0.022643       0.003045       0.004351      -0.074942      -0.035300       0.009288       0.026012             12.051137      13.492695       0.340027      -4.744738       6.476132      -2.512407      16.184584           0.000005
           92              C       0.638604       5.182017      15.299743       0.069700      36.224627 0.42482132E+03  0.99214534E+04                                 9.672636                            6.961863      -0.107548       1.976143                    0.999430      26.948327      76.998335       0.613001       0.427835      -1.057942      -0.001393       0.010213      -0.004682       0.011321       0.008980      -0.004218       0.005144       0.027104       0.020357      -0.021016       0.007071       0.013946             12.052843      16.349746      -0.556522      -5.335894       5.725987      -1.332520      14.082795           0.000007
           93              C       1.846956       4.860595      15.883048      -0.136019      33.188813 0.45585587E+03  0.10917326E+05                                 9.165914                            7.259630      -0.046309       1.962564                    0.998331      30.058444      89.133108       0.589909       0.433543      -1.046546       0.020962       0.009442      -0.021471       0.031457       0.008335      -0.003463      -0.000796      -0.036328       0.041539      -0.027161       0.011982       0.015179             10.379503      14.223719      -0.556915      -2.532435       5.848964      -1.217568      11.065825           0.000004
           94              C       3.034129       4.929296      15.191026      -0.117770      33.473287 0.43564414E+03  0.10301623E+05                                 9.162115                            7.067496       0.076180       2.002089                    0.999059      29.595878      86.819167       0.602423       0.429962      -1.050146      -0.026629       0.015916       0.002692       0.031139      -0.001575       0.019095       0.003952       0.001453      -0.025941      -0.022735       0.004181       0.018554             10.500416      13.202461       0.141377      -3.045452       5.607734      -1.672773      12.691053          -0.000003
           95              C       3.069078       5.282615      13.852978      -0.030003      40.120185 0.48074779E+03  0.11536881E+05                                10.231475                            7.351724      -0.118012       1.961172                    0.998993      28.079329      80.339144       0.605400       0.421592      -1.065819      -0.028157       0.008550       0.021048       0.036179       0.012897       0.004703       0.019129      -0.043526      -0.025388      -0.021120      -0.016774       0.037894             12.523698      17.402607      -0.106374      -4.269679       6.028490      -2.046411      14.139997          -0.000002
           96              C       4.400278       5.314512      13.123324       0.596116      23.788308 0.25990250E+03  0.54483519E+04                                 7.709476                            5.755904      -0.271878       1.959254                    0.999025      22.926328      65.139663       0.611228       0.478022      -1.013875       0.043242       0.007560      -0.025006       0.050521      -0.042164       0.041793      -0.076865      -0.036275       0.102232      -0.065727      -0.053117       0.118844              9.158638      12.741652       1.070094      -3.369752       6.294208       1.636203       8.440056          -0.000002
           97              C       3.784980       4.441028       9.056912       0.081085      26.131863 0.33248345E+03  0.73550644E+04                                 7.815275                            6.181933       0.186561       2.079051                    0.998784      26.289529      74.806627       0.642362       0.431032      -1.048569      -0.014770       0.003044      -0.049637       0.051877       0.018135       0.000881       0.001402      -0.009561       0.036979      -0.024918       0.010805       0.014113              8.723513       7.828652      -2.875678       0.120567       7.420548       2.204535      10.921339          -0.000001
           98              C       2.981177       4.431214       7.108380      -0.037440      27.773109 0.38622028E+03  0.88693446E+04                                 8.047303                            6.633083       0.149156       2.032046                    0.999599      28.488525      82.577451       0.624342       0.427196      -1.050978      -0.017953       0.042580       0.055815       0.072462      -0.007684       0.006888       0.007397       0.020416       0.073411      -0.026687      -0.000086       0.026773              8.605183       8.278885      -2.749421       1.651929       7.768081       0.659713       9.768584           0.000000
           99              C       3.981959       3.545462       7.110471      -0.147727      29.771165 0.43746363E+03  0.10313948E+05                                 8.322452                            6.970164       0.382391       2.091734                    0.999555      29.596039      85.561448       0.623804       0.416462      -1.062813       0.028868      -0.001925       0.043055       0.051873      -0.021172       0.022760       0.011413       0.004053       0.166323      -0.054218      -0.007549       0.061767              8.854250       8.161844      -3.047243       0.330878       8.668880       2.482109       9.732025           0.000002
          100              C       5.629808       2.755400       8.927289      -0.156042      27.992653 0.39282617E+03  0.90582366E+04                                 8.160276                            6.668001      -0.133789       1.970762                    0.996760      28.443972      82.584210       0.625807       0.424446      -1.052809      -0.042475       0.026804      -0.057877       0.076631      -0.019005       0.010343      -0.007015       0.019254      -0.023599      -0.017424      -0.011994       0.029419              9.168957       9.744386      -3.270754      -0.676876       9.112372       1.272871       8.650112           0.000003
          101              C       6.414548       2.090473       7.863123       0.107110      30.367946 0.40489418E+03  0.93213912E+04                                 8.582795                            6.794746      -0.021389       2.010291                    0.999277      26.083385      73.432395       0.622201       0.427599      -1.060560      -0.023726       0.021907       0.014069       0.035224      -0.017338      -0.028164       0.033703       0.006625       0.060582      -0.034267      -0.023682       0.057949              9.717443       9.730166      -1.478085      -3.776575      10.375409       3.931472       9.046753           0.000003
          102              C       5.965517       0.868577       7.344629      -0.164668      31.754288 0.46107151E+03  0.11012856E+05                                 8.745808                            7.211347       0.241119       2.049520                    0.999215      29.894828      86.951270       0.606288       0.422957      -1.058851       0.009070      -0.016350      -0.029731       0.035121       0.006884      -0.018501      -0.007891       0.011063      -0.058717      -0.028220       0.000973       0.027247              9.483421       8.650600      -0.700152      -2.874986      10.733558       3.519308       9.066106           0.000006
          103              C       6.670830       0.277258       6.288826      -0.144249      32.483215 0.47889509E+03  0.11588591E+05                                 8.977558                            7.421973      -0.043551       1.953008                    0.998893      30.528666      90.416801       0.586795       0.431350      -1.049931      -0.010407       0.021007       0.028550       0.036942       0.015345       0.009575       0.006514      -0.040751      -0.019729      -0.025119      -0.005986       0.031105              9.711506      10.484289      -0.574592      -3.822840       8.713143       2.613562       9.937086          -0.000001
          104              C       7.851650       0.819505       5.766151       0.060182      35.605262 0.44262657E+03  0.10432961E+05                                 9.549172                            7.110789      -0.135012       1.965749                    0.999330      27.164260      77.706310       0.606606       0.428380      -1.058718       0.001841      -0.004728      -0.004420       0.006729      -0.003309      -0.018442      -0.001043      -0.024876       0.000177      -0.025964       0.011868       0.014096             11.310211      10.755603      -1.659122      -5.338228      10.644960       4.821521      12.530070          -0.000001
          105              C       8.253024       2.019318       6.349456      -0.136414      32.778046 0.45751404E+03  0.10914666E+05                                 8.968146                            7.198203       0.171720       2.026568                    0.999644      29.741961      86.659561       0.604540       0.424693      -1.056999      -0.028509       0.015591       0.021244       0.038822       0.020066      -0.007797      -0.014782       0.016453      -0.036521      -0.023921      -0.008814       0.032735              9.980878       8.793566      -1.090916      -3.219511      10.807706       4.517309      10.341364           0.000001
          106              C       7.565715       2.674431       7.380171      -0.134389      30.627078 0.42760702E+03  0.10010540E+05                                 8.482048                            6.891741       0.292488       2.076277                    0.999699      28.893804      82.864265       0.628129       0.416528      -1.064231       0.023887      -0.000079      -0.031912       0.039862       0.004400       0.001344       0.009721      -0.008809      -0.008116      -0.009382      -0.003943       0.013324              9.288540       9.149806      -0.450687      -3.321673       9.554632       3.456953       9.161182           0.000009
          107              C      -3.783900       8.722571       1.287871       0.104355      24.998433 0.31814010E+03  0.69585876E+04                                 7.593608                            6.072231       0.278139       2.120634                    0.999026      25.632666      72.457460       0.644309       0.434620      -1.046701       0.042550       0.016145       0.006317       0.045946       0.009402      -0.006136       0.003129      -0.016197       0.071344      -0.025265       0.000515       0.024750              8.355671       8.980651      -0.227036       0.647656      11.181117       1.689327       4.905246           0.000004
          108              C      -2.049207       9.780076       1.973621      -0.045133      28.714418 0.40793689E+03  0.94725043E+04                                 8.137867                            6.746284       0.198167       2.033119                    0.999839      29.021699      83.878411       0.630473       0.418377      -1.059212      -0.008932      -0.075412      -0.014366       0.077286       0.010857       0.017709       0.013855       0.029163      -0.053045      -0.028694      -0.006938       0.035632              8.632860      10.700116      -0.482489       1.094426       9.918869       1.500909       5.279596           0.000004
          109              C      -3.047871      10.714900       1.929716      -0.154396      30.867075 0.45409305E+03  0.10814745E+05                                 8.567359                            7.135498       0.189416       2.026061                    0.999547      30.090913      87.655126       0.611645       0.420470      -1.059447      -0.059306      -0.008400      -0.002768       0.059962       0.002234       0.039108       0.024560       0.021390      -0.164889      -0.074700       0.019111       0.055589              9.103051       9.129895      -0.243255       0.856676      12.604462       2.356513       5.574795           0.000007
          110              C       5.167025      10.555416       1.237694      -0.171377      27.989708 0.40023724E+03  0.92308764E+04                                 8.040784                            6.656732       0.020330       2.013043                    0.998193      28.375697      81.195946       0.639653       0.415180      -1.063392       0.053519      -0.013761       0.055296       0.078175      -0.001302       0.014189      -0.004880       0.025469      -0.091462      -0.034292       0.002857       0.031435              8.845915       9.858136      -2.468602      -1.160407       7.870778       0.766948       8.808830           0.000002
          111              C       4.512545      11.225250       2.487933       0.100348      29.854475 0.40303296E+03  0.92473887E+04                                 8.418619                            6.743187       0.058248       2.035906                    0.999344      25.955633      72.424893       0.630967       0.423079      -1.065736       0.016421      -0.011536      -0.019234       0.027797      -0.016617      -0.027962       0.040460       0.001206       0.085459      -0.039077      -0.026924       0.066001              9.340745       7.161355      -1.244475      -4.161203      10.399440       1.631328      10.461439           0.000000
          112              C       3.912074      10.457271       3.432929      -0.137720      31.503809 0.44359018E+03  0.10547242E+05                                 8.816724                            7.146102      -0.098712       1.947890                    0.998136      29.864546      88.126431       0.596707       0.431706      -1.048069      -0.011970       0.015895       0.031047       0.036876      -0.007155       0.010657       0.014282       0.001689      -0.018188      -0.022934       0.009878       0.013057              9.576573       6.756742      -0.471647      -3.584471      11.596580       1.458474      10.376396           0.000004
          113              C       3.351848      11.090302       4.536819      -0.128056      32.211831 0.44592176E+03  0.10621366E+05                                 8.969119                            7.170561      -0.076621       1.950714                    0.998941      30.000247      88.735249       0.594710       0.432393      -1.047180       0.024776      -0.010411      -0.025779       0.037240       0.008920       0.000047      -0.018116       0.037629       0.002261      -0.031108       0.009520       0.021588              9.922343       6.620617      -2.027647      -3.329854      12.710327       2.691940      10.436085           0.000003
          114              C       8.597206       0.184020       4.645535       0.074746      34.004443 0.40687909E+03  0.94087829E+04                                 9.287765                            6.831946      -0.124491       1.976060                    0.999437      26.650859      75.991604       0.615720       0.430185      -1.055560       0.003142       0.000863       0.004533       0.005583       0.005405      -0.011128       0.020548       0.015385       0.007756      -0.028138       0.007314       0.020825             10.990773       8.536699      -2.466933      -5.376635      11.916324       2.886388      12.519297          -0.000001
          115              C       9.192382       0.925010       3.673360      -0.130055      31.870443 0.43991501E+03  0.10430896E+05                                 8.858872                            7.106504      -0.051843       1.955718                    0.999339      29.885505      87.867052       0.600038       0.430501      -1.049528       0.020706      -0.024153      -0.022469       0.038949       0.012930       0.007367      -0.000796      -0.034090      -0.038550      -0.021245      -0.006638       0.027883              9.681540       7.793555      -1.243228      -4.424058       9.871689       1.162786      11.379376          -0.000001
          116              C       9.809795       0.341051       2.592468      -0.164081      31.759573 0.44113442E+03  0.10408787E+05                                 8.657544                            6.986585       0.253657       2.046583                    0.999821      29.730411      85.622113       0.625586       0.414945      -1.065159      -0.011079       0.020715       0.032461       0.040070       0.008891      -0.013907      -0.022166      -0.023489      -0.007249      -0.022999      -0.011070       0.034069              9.439096       7.024565      -1.292629      -3.740764      10.768619       1.607385      10.524104           0.000001
          117              C       3.470452       6.266511       1.310869       0.569655      22.730788 0.25881461E+03  0.54318203E+04                                 7.482725                            5.764258      -0.118059       2.010596                    0.999446      23.153808      66.299686       0.606206       0.481426      -1.009849       0.006406      -0.001451      -0.052062       0.052474      -0.070028       0.022692      -0.037209      -0.024523      -0.139633      -0.061577      -0.044939       0.106516              8.620475       7.864730       1.928034       0.446854       6.077803       2.155931      11.918892          -0.000000
          118              C       3.450331       6.683624       2.755543      -0.046349      39.624254 0.48354156E+03  0.11639967E+05                                10.149340                            7.380897       0.007727       1.998855                    0.999415      28.379865      81.765216       0.602244       0.422489      -1.063494       0.004997       0.004753       0.038408       0.039023       0.014337      -0.006223      -0.008989      -0.006335      -0.012834      -0.012682      -0.008766       0.021448             12.291782      13.473920      -0.003191       2.725807       6.622157       3.448284      16.779269           0.000001
          119              C       4.622677       6.759686       3.489378      -0.189347      38.380524 0.51618630E+03  0.12779984E+05                                10.150556                            7.768121      -0.255366       1.873830                    0.998541      32.057435      97.339838       0.564320       0.438386      -1.041386      -0.027543      -0.001780       0.000732       0.027611       0.003125      -0.022643      -0.003045       0.004351      -0.074942      -0.035300       0.009288       0.026013             12.051137      13.492695       0.340027       4.744738       6.476132       2.512407      16.184583           0.000005
          120              C       4.656566       7.086016       4.846243       0.069699      36.224629 0.42482134E+03  0.99214540E+04                                 9.672636                            6.961863      -0.107548       1.976143                    0.999430      26.948328      76.998337       0.613001       0.427835      -1.057942       0.001393      -0.010213      -0.004682       0.011321       0.008980       0.004218      -0.005144       0.027104       0.020357      -0.021016       0.007071       0.013946             12.052843      16.349746      -0.556522       5.335894       5.725987       1.332519      14.082796           0.000007
          121              C       3.448214       7.407438       5.429548      -0.136019      33.188811 0.45585585E+03  0.10917326E+05                                 9.165913                            7.259630      -0.046309       1.962564                    0.998331      30.058443      89.133104       0.589909       0.433543      -1.046546      -0.020962      -0.009443      -0.021471       0.031457       0.008335       0.003463       0.000796      -0.036328       0.041539      -0.027161       0.011982       0.015179             10.379502      14.223718      -0.556915       2.532435       5.848964       1.217568      11.065824           0.000004
          122              C       2.261041       7.338737       4.737526      -0.117770      33.473290 0.43564419E+03  0.10301624E+05                                 9.162117                            7.067497       0.076180       2.002088                    0.999059      29.595879      86.819174       0.602423       0.429962      -1.050146       0.026629      -0.015916       0.002692       0.031139      -0.001575      -0.019095      -0.003952       0.001453      -0.025941      -0.022735       0.004181       0.018554             10.500417      13.202462       0.141377       3.045453       5.607735       1.672773      12.691055          -0.000003
          123              C       2.226092       6.985418       3.399478      -0.030003      40.120184 0.48074776E+03  0.11536880E+05                                10.231474                            7.351724      -0.118012       1.961172                    0.998993      28.079328      80.339141       0.605400       0.421592      -1.065819       0.028157      -0.008550       0.021048       0.036179       0.012897      -0.004703      -0.019129      -0.043526      -0.025388      -0.021120      -0.016774       0.037894             12.523698      17.402608      -0.106374       4.269679       6.028490       2.046410      14.139996          -0.000002
          124              C       0.894892       6.953521       2.669824       0.596116      23.788297 0.25990233E+03  0.54483477E+04                                 7.709474                            5.755902      -0.271878       1.959254                    0.999025      22.926329      65.139667       0.611228       0.478022      -1.013875      -0.043242      -0.007560      -0.025006       0.050521      -0.042164      -0.041793       0.076865      -0.036275       0.102233      -0.065727      -0.053117       0.118844              9.158635      12.741647       1.070093       3.369750       6.294207      -1.636204       8.440051          -0.000002
          125              C       1.510190       7.827005      19.510412       0.081085      26.131863 0.33248346E+03  0.73550647E+04                                 7.815275                            6.181934       0.186561       2.079051                    0.998784      26.289529      74.806630       0.642362       0.431032      -1.048569       0.014770      -0.003044      -0.049637       0.051877       0.018135      -0.000881      -0.001402      -0.009561       0.036979      -0.024918       0.010805       0.014113              8.723513       7.828652      -2.875678      -0.120567       7.420549      -2.204535      10.921339          -0.000000
          126              C       2.313993       7.836819      17.561880      -0.037440      27.773115 0.38622040E+03  0.88693481E+04                                 8.047305                            6.633084       0.149155       2.032046                    0.999599      28.488530      82.577470       0.624342       0.427196      -1.050979       0.017953      -0.042580       0.055815       0.072462      -0.007684      -0.006888      -0.007397       0.020416       0.073411      -0.026687      -0.000086       0.026773              8.605184       8.278886      -2.749421      -1.651929       7.768082      -0.659714       9.768586           0.000000
          127              C       1.313211       8.722571      17.563971      -0.147727      29.771165 0.43746363E+03  0.10313948E+05                                 8.322452                            6.970164       0.382391       2.091734                    0.999555      29.596039      85.561447       0.623804       0.416462      -1.062813      -0.028868       0.001925       0.043055       0.051873      -0.021172      -0.022760      -0.011413       0.004053       0.166323      -0.054218      -0.007549       0.061767              8.854249       8.161844      -3.047243      -0.330878       8.668880      -2.482109       9.732024           0.000003
          128              C      -0.334638       9.512633      19.380789      -0.156042      27.992656 0.39282623E+03  0.90582385E+04                                 8.160277                            6.668001      -0.133789       1.970762                    0.996760      28.443974      82.584219       0.625807       0.424446      -1.052809       0.042475      -0.026804      -0.057877       0.076631      -0.019005      -0.010343       0.007015       0.019254      -0.023599      -0.017424      -0.011994       0.029419              9.168958       9.744387      -3.270755       0.676876       9.112373      -1.272871       8.650112           0.000003
          129              C      -1.119378      10.177560      18.316623       0.107110      30.367946 0.40489418E+03  0.93213912E+04                                 8.582794                            6.794746      -0.021388       2.010291                    0.999277      26.083385      73.432391       0.622201       0.427599      -1.060560       0.023726      -0.021907       0.014069       0.035224      -0.017338       0.028164      -0.033703       0.006625       0.060582      -0.034267      -0.023682       0.057949              9.717442       9.730166      -1.478085       3.776575      10.375408      -3.931471       9.046752           0.000003
          130              C      -0.670347      11.399456      17.798129      -0.164667      31.754287 0.46107148E+03  0.11012855E+05                                 8.745808                            7.211347       0.241119       2.049520                    0.999215      29.894827      86.951266       0.606288       0.422957      -1.058851      -0.009070       0.016350      -0.029731       0.035121       0.006884       0.018501       0.007891       0.011063      -0.058717      -0.028220       0.000973       0.027247              9.483421       8.650600      -0.700152       2.874986      10.733557      -3.519308       9.066106           0.000006
          131              C      -1.375660      11.990775      16.742326      -0.144250      32.483221 0.47889520E+03  0.11588594E+05                                 8.977560                            7.421974      -0.043551       1.953008                    0.998893      30.528669      90.416812       0.586795       0.431350      -1.049931       0.010407      -0.021007       0.028550       0.036942       0.015345      -0.009575      -0.006514      -0.040751      -0.019729      -0.025119      -0.005986       0.031105              9.711507      10.484290      -0.574593       3.822840       8.713144      -2.613562       9.937088          -0.000001
          132              C      -2.556480      11.448528      16.219651       0.060182      35.605262 0.44262655E+03  0.10432961E+05                                 9.549172                            7.110788      -0.135012       1.965749                    0.999330      27.164259      77.706305       0.606606       0.428380      -1.058718      -0.001841       0.004728      -0.004420       0.006729      -0.003309       0.018442       0.001043      -0.024876       0.000177      -0.025964       0.011868       0.014096             11.310211      10.755603      -1.659122       5.338228      10.644960      -4.821521      12.530071          -0.000001
          133              C      -2.957854      10.248715      16.802956      -0.136414      32.778035 0.45751387E+03  0.10914660E+05                                 8.968144                            7.198202       0.171720       2.026568                    0.999644      29.741959      86.659553       0.604540       0.424693      -1.056999       0.028509      -0.015591       0.021244       0.038822       0.020066       0.007797       0.014782       0.016453      -0.036521      -0.023921      -0.008814       0.032735              9.980876       8.793564      -1.090915       3.219507      10.807705      -4.517309      10.341359           0.000001
          134              C      -2.270545       9.593602      17.833671      -0.134389      30.627071 0.42760692E+03  0.10010537E+05                                 8.482047                            6.891741       0.292488       2.076277                    0.999699      28.893800      82.864252       0.628129       0.416528      -1.064231      -0.023887       0.000079      -0.031912       0.039862       0.004400      -0.001344      -0.009721      -0.008809      -0.008116      -0.009382      -0.003943       0.013324              9.288539       9.149805      -0.450687       3.321672       9.554631      -3.456952       9.161181           0.000009
          135              C      -1.511230       3.545462      11.741371       0.104355      24.998433 0.31814008E+03  0.69585872E+04                                 7.593608                            6.072231       0.278139       2.120634                    0.999026      25.632666      72.457460       0.644309       0.434620      -1.046701      -0.042550      -0.016145       0.006317       0.045946       0.009402       0.006136      -0.003129      -0.016197       0.071344      -0.025265       0.000515       0.024750              8.355671       8.980651      -0.227036      -0.647656      11.181117      -1.689327       4.905246           0.000004
          136              C       7.344377       2.487957      12.427121      -0.045133      28.714420 0.40793694E+03  0.94725057E+04                                 8.137868                            6.746284       0.198167       2.033119                    0.999839      29.021701      83.878417       0.630473       0.418377      -1.059212       0.008932       0.075412      -0.014367       0.077286       0.010857      -0.017709      -0.013855       0.029163      -0.053045      -0.028694      -0.006938       0.035632              8.632860      10.700116      -0.482489      -1.094426       9.918869      -1.500909       5.279596           0.000004
          137              C       8.343041       1.553133      12.383216      -0.154396      30.867073 0.45409301E+03  0.10814744E+05                                 8.567359                            7.135499       0.189416       2.026061                    0.999547      30.090912      87.655126       0.611645       0.420470      -1.059447       0.059306       0.008400      -0.002768       0.059962       0.002234      -0.039108      -0.024560       0.021390      -0.164889      -0.074700       0.019111       0.055589              9.103051       9.129895      -0.243255      -0.856676      12.604463      -2.356513       5.574795           0.000007
          138              C       0.128145       1.712617      11.691194      -0.171377      27.989708 0.40023725E+03  0.92308767E+04                                 8.040784                            6.656732       0.020330       2.013043                    0.998193      28.375697      81.195945       0.639653       0.415180      -1.063392      -0.053519       0.013761       0.055296       0.078175      -0.001302      -0.014189       0.004880       0.025469      -0.091462      -0.034292       0.002857       0.031435              8.845915       9.858136      -2.468602       1.160407       7.870778      -0.766948       8.808829           0.000002
          139              C       0.782625       1.042783      12.941433       0.100348      29.854473 0.40303293E+03  0.92473876E+04                                 8.418618                            6.743186       0.058248       2.035906                    0.999344      25.955632      72.424886       0.630967       0.423079      -1.065736      -0.016421       0.011536      -0.019234       0.027797      -0.016617       0.027962      -0.040460       0.001206       0.085459      -0.039077      -0.026924       0.066001              9.340744       7.161354      -1.244475       4.161203      10.399439      -1.631327      10.461438           0.000000
          140              C       1.383096       1.810762      13.886429      -0.137721      31.503811 0.44359023E+03  0.10547243E+05                                 8.816724                            7.146103      -0.098712       1.947890                    0.998136      29.864547      88.126434       0.596707       0.431706      -1.048069       0.011969      -0.015895       0.031047       0.036876      -0.007155      -0.010657      -0.014282       0.001689      -0.018187      -0.022934       0.009878       0.013057              9.576573       6.756742      -0.471647       3.584471      11.596581      -1.458474      10.376397           0.000004
          141              C       1.943322       1.177731      14.990319      -0.128056      32.211826 0.44592169E+03  0.10621364E+05                                 8.969118                            7.170561      -0.076621       1.950714                    0.998941      30.000244      88.735239       0.594710       0.432393      -1.047180      -0.024776       0.010411      -0.025779       0.037240       0.008920      -0.000047       0.018116       0.037629       0.002261      -0.031108       0.009520       0.021588              9.922342       6.620616      -2.027646       3.329854      12.710326      -2.691939      10.436085           0.000003
          142              C      -3.302036      12.084013      15.099035       0.074746      34.004442 0.40687907E+03  0.94087822E+04                                 9.287765                            6.831946      -0.124491       1.976060                    0.999437      26.650858      75.991601       0.615720       0.430185      -1.055560      -0.003142      -0.000863       0.004533       0.005583       0.005405       0.011128      -0.020548       0.015385       0.007756      -0.028138       0.007314       0.020825             10.990773       8.536699      -2.466933       5.376635      11.916324      -2.886387      12.519297          -0.000001
          143              C      -3.897212      11.343023      14.126860      -0.130055      31.870442 0.43991502E+03  0.10430896E+05                                 8.858872                            7.106504      -0.051844       1.955718                    0.999339      29.885505      87.867049       0.600038       0.430501      -1.049528      -0.020707       0.024153      -0.022469       0.038949       0.012930      -0.007367       0.000796      -0.034090      -0.038550      -0.021245      -0.006638       0.027883              9.681539       7.793555      -1.243228       4.424058       9.871688      -1.162785      11.379374          -0.000001
          144              C      -4.514625      11.926982      13.045968      -0.164082      31.759574 0.44113444E+03  0.10408788E+05                                 8.657544                            6.986585       0.253657       2.046583                    0.999821      29.730412      85.622114       0.625586       0.414945      -1.065159       0.011079      -0.020715       0.032461       0.040070       0.008891       0.013907       0.022166      -0.023489      -0.007249      -0.022999      -0.011070       0.034069              9.439096       7.024565      -1.292629       3.740764      10.768619      -1.607385      10.524104           0.000001
          145              C      -1.824699       6.001522      19.596131       0.568143      22.771237 0.25933536E+03  0.54452974E+04                                 7.489202                            5.768344      -0.123761       2.008282                    0.999472      23.180133      66.383122       0.606282       0.481140      -1.010034       0.004524       0.001588       0.050760       0.050986       0.070977      -0.022597      -0.037038      -0.022616      -0.137312      -0.061333      -0.045479       0.106811              8.628796       7.871470      -1.929778      -0.448588       6.083063       2.159365      11.931856          -0.000000
          146              C      -1.844821       5.584409      18.151457      -0.047168      39.683264 0.48428601E+03  0.11663098E+05                                10.160233                            7.387335       0.006219       1.998022                    0.999372      28.406738      81.877571       0.601851       0.422576      -1.063373       0.008567      -0.003852      -0.038029       0.039172      -0.013257       0.006395      -0.010363      -0.005939      -0.011118      -0.012378      -0.008919       0.021297             12.306285      13.489570       0.003021      -2.729702       6.629026       3.453075      16.800260           0.000001
          147              C      -0.672475       5.508347      17.417622      -0.192313      38.459507 0.51738873E+03  0.12817715E+05                                10.164676                            7.777558      -0.259708       1.872037                    0.998513      32.105167      97.527647       0.563912       0.438431      -1.041319      -0.027672       0.001167      -0.000667       0.027705      -0.002480       0.024551      -0.004473       0.001666      -0.074739      -0.037095       0.010607       0.026488             12.069532      13.512437      -0.340977      -4.755354       6.485020       2.516582      16.211140           0.000005
          148              C      -0.638587       5.182017      16.060757       0.072499      36.174434 0.42409211E+03  0.99003030E+04                                 9.664948                            6.956702      -0.105476       1.977062                    0.999427      26.922008      76.910502       0.613112       0.427935      -1.057866       0.003888       0.010186       0.004052       0.011631      -0.010230      -0.004094      -0.004863       0.030609       0.020968      -0.023046       0.007329       0.015717             12.042623      16.334498       0.556456      -5.328700       5.721891       1.331615      14.071480           0.000006
          149              C      -1.846940       4.860595      15.477452      -0.133641      33.134060 0.45487038E+03  0.10888072E+05                                 9.156640                            7.252401      -0.043556       1.963556                    0.998333      30.028370      89.027239       0.590113       0.433618      -1.046478      -0.023211       0.008656       0.019987       0.031830      -0.008351       0.000183       0.001492      -0.034259       0.043316      -0.026283       0.011220       0.015063             10.368334      14.202000       0.556141      -2.526695       5.843600       1.217851      11.059402           0.000004
          150              C       7.556187       4.929296      16.169474      -0.117881      33.511845 0.43626070E+03  0.10320331E+05                                 9.174180                            7.077529       0.070913       2.000209                    0.999034      29.610693      86.893209       0.601326       0.430575      -1.049724       0.023369       0.016352      -0.003207       0.028701       0.001433       0.018933      -0.003367       0.004224      -0.027040      -0.022206       0.002892       0.019314             10.514519      13.216584      -0.143803      -3.055704       5.615310       1.674855      12.711664          -0.000003
          151              C       7.521240       5.282615      17.507522      -0.026151      40.003465 0.47905135E+03  0.11486902E+05                                10.217085                            7.342097      -0.118326       1.961823                    0.998995      28.024614      80.170487       0.605335       0.421978      -1.065493       0.029172       0.007658      -0.021297       0.036922      -0.013704       0.004132      -0.019306      -0.040857      -0.030399      -0.020556      -0.017199       0.037755             12.505567      17.379912       0.106560      -4.261658       6.020657       2.042058      14.116132          -0.000002
          152              C       6.190039       5.314512      18.237176       0.594871      23.798898 0.26004413E+03  0.54520071E+04                                 7.711417                            5.756999      -0.282910       1.955827                    0.999113      22.934108      65.163670       0.611252       0.477944      -1.013927      -0.042788       0.007525       0.028217       0.051804       0.041889       0.042588       0.077726      -0.036355       0.101493      -0.065556      -0.054259       0.119815              9.161421      12.747291      -1.070624      -3.370372       6.295530      -1.636464       8.441443          -0.000002
          153              C       6.805334       4.441028       1.396588       0.083276      26.104102 0.33198136E+03  0.73416583E+04                                 7.813191                            6.179467       0.187545       2.079625                    0.998760      26.265779      74.743143       0.642105       0.431340      -1.048314       0.012011       0.003673       0.048179       0.049789      -0.017397       0.000161      -0.001553      -0.011448       0.038484      -0.024745       0.010940       0.013805              8.721761       7.825244       2.873894       0.120603       7.417835      -2.205267      10.922204          -0.000001
          154              C       7.609138       4.431214       3.345120      -0.038734      27.826764 0.38723084E+03  0.88988632E+04                                 8.059330                            6.642938       0.148791       2.031413                    0.999617      28.524741      82.726962       0.623677       0.427348      -1.050826       0.016079       0.042133      -0.059085       0.074328       0.007668       0.009003      -0.006724       0.017469       0.070630      -0.025286      -0.001412       0.026698              8.618213       8.291686       2.755215       1.651886       7.781706      -0.662415       9.781247           0.000000
          155              C       6.608353       3.545462       3.343029      -0.146413      29.745121 0.43683870E+03  0.10296416E+05                                 8.319807                            6.966689       0.379225       2.091104                    0.999547      29.582965      85.535985       0.623703       0.416642      -1.062607      -0.030747      -0.004092      -0.037239       0.048465       0.022197       0.023829      -0.011064       0.002165       0.161502      -0.054739      -0.005952       0.060692              8.851899       8.158249       3.046719       0.329044       8.667035      -2.483680       9.730414           0.000002
          156              C       4.960501       2.755400       1.526211      -0.153011      28.001501 0.39296723E+03  0.90631995E+04                                 8.169704                            6.676072      -0.139460       1.968922                    0.996782      28.441556      82.611681       0.624402       0.425321      -1.052163       0.041240       0.028633       0.057551       0.076372       0.020483       0.011302       0.005968       0.020269      -0.025610      -0.018704      -0.012508       0.031213              9.180087       9.758493       3.280869      -0.680584       9.122503      -1.276163       8.659265           0.000003
          157              C       4.175759       2.090473       2.590377       0.107414      30.355583 0.40469169E+03  0.93160853E+04                                 8.581221                            6.793464      -0.020260       2.010443                    0.999304      26.083391      73.443283       0.622168       0.427651      -1.060469       0.022895       0.020793      -0.012876       0.033501       0.017893      -0.027027      -0.034536       0.006909       0.058756      -0.035102      -0.022685       0.057786              9.715040       9.730185       1.475508      -3.774071      10.373998      -3.928079       9.040936           0.000003
          158              C       4.624785       0.868577       3.108871      -0.166206      31.803325 0.46201190E+03  0.11041648E+05                                 8.755957                            7.219258       0.240222       2.048855                    0.999167      29.926522      87.086640       0.605846       0.423022      -1.058742      -0.009421      -0.016452       0.030581       0.035981      -0.005835      -0.018190       0.006129       0.010369      -0.060239      -0.028132       0.002310       0.025822              9.494526       8.661184       0.700514      -2.878010      10.747406      -3.523230       9.074987           0.000006
          159              C       3.919470       0.277258       4.164674      -0.144232      32.455204 0.47834084E+03  0.11571248E+05                                 8.970924                            7.416411      -0.043356       1.953204                    0.998965      30.512417      90.338518       0.587194       0.431203      -1.050073       0.011032       0.020986      -0.026789       0.035774      -0.014502       0.009499      -0.007957      -0.042177      -0.015902      -0.025430      -0.005849       0.031279              9.704346      10.476610       0.573963      -3.819465       8.706982      -2.612210       9.929447          -0.000001
          160              C       2.738653       0.819505       4.687349       0.061080      35.609312 0.44267320E+03  0.10434201E+05                                 9.550133                            7.111170      -0.133824       1.966300                    0.999358      27.162971      77.699890       0.606597       0.428381      -1.058731      -0.001298      -0.003895       0.001997       0.004565       0.002830      -0.017744       0.001774      -0.027577       0.002839      -0.026244       0.012641       0.013603             11.311880      10.756502       1.659879      -5.338988      10.647157      -4.823369      12.531981          -0.000001
          161              C       2.337283       2.019318       4.104044      -0.135387      32.727578 0.45657697E+03  0.10886246E+05                                 8.956506                            7.188314       0.178634       2.028754                    0.999653      29.714219      86.542082       0.605300       0.424396      -1.057231       0.027938       0.018094      -0.021573       0.039665      -0.019366      -0.009123       0.014685       0.017976      -0.030943      -0.023185      -0.009176       0.032361              9.968013       8.784211       1.088047      -3.216292      10.792603      -4.509895      10.327225           0.000001
          162              C       3.024594       2.674431       3.073329      -0.137442      30.733897 0.42951401E+03  0.10067226E+05                                 8.502846                            6.907496       0.294736       2.075951                    0.999672      28.962101      83.132771       0.627305       0.416577      -1.064110      -0.022941       0.000289       0.031249       0.038767      -0.005413       0.004267      -0.009538      -0.010555      -0.009693      -0.009189      -0.005933       0.015122              9.312035       9.173661       0.452802      -3.331357       9.578830      -3.466806       9.183615           0.000009
          163              C       3.783928       8.722571       9.165629       0.101668      25.033753 0.31880553E+03  0.69760081E+04                                 7.596605                            6.075312       0.283722       2.121929                    0.999025      25.657394      72.515852       0.644737       0.434153      -1.047099      -0.043242       0.016692      -0.006975       0.046874      -0.009637      -0.005092      -0.002276      -0.016532       0.073963      -0.025642       0.000369       0.025273              8.358399       8.984530       0.226620       0.648326      11.183586      -1.689546       4.907083           0.000004
          164              C       2.049239       9.780076       8.479879      -0.046135      28.760632 0.40885896E+03  0.95003606E+04                                 8.148852                            6.754703       0.201515       2.033740                    0.999830      29.059088      84.046333       0.629897       0.418476      -1.059028       0.011004      -0.075666       0.015229       0.077964      -0.010513       0.018147      -0.012243       0.029556      -0.050667      -0.027241      -0.007955       0.035196              8.644593      10.715863       0.481550       1.096934       9.931415      -1.503471       5.286501           0.000004
          165              C       3.047906      10.714900       8.523784      -0.158068      30.942434 0.45571504E+03  0.10862388E+05                                 8.578266                            7.146352       0.186626       2.024667                    0.999525      30.144567      87.830290       0.611459       0.420249      -1.059651       0.058892      -0.008733       0.001181       0.059548      -0.001835       0.037912      -0.024540       0.024119      -0.160131      -0.072806       0.017704       0.055102              9.113665       9.145054       0.246332       0.857791      12.613760      -2.357828       5.582180           0.000007
          166              C       5.423310      10.555416       9.215806      -0.169585      27.917244 0.39893134E+03  0.91932029E+04                                 8.026720                            6.645444       0.022807       2.014396                    0.998236      28.331357      81.034609       0.640260       0.415127      -1.063430      -0.053090      -0.011613      -0.053210       0.076058       0.001945       0.012405       0.005576       0.025696      -0.091269      -0.033664       0.002758       0.030906              8.829822       9.837679       2.459867      -1.155430       7.858671      -0.762437       8.793118           0.000002
          167              C      -4.512509      11.225250       7.965567       0.100072      29.880460 0.40348845E+03  0.92605018E+04                                 8.423531                            6.747178       0.056093       2.035116                    0.999353      25.969409      72.474969       0.630751       0.423101      -1.065716      -0.016875      -0.010820       0.019399       0.027896       0.016449      -0.028304      -0.040930       0.000940       0.084635      -0.039391      -0.026999       0.066390              9.346100       7.164405       1.244044      -4.163189      10.406463      -1.631121      10.467432           0.000000
          168              C      -3.912040      10.457271       7.020571      -0.134948      31.399439 0.44152934E+03  0.10486170E+05                                 8.798299                            7.129886      -0.095092       1.949846                    0.998154      29.800466      87.890684       0.597327       0.431755      -1.048025       0.011474       0.011860      -0.030606       0.034771       0.006969       0.011515      -0.013066      -0.004071      -0.023278      -0.022970       0.009145       0.013825              9.557172       6.740408       0.469683      -3.573413      11.581232      -1.455064      10.349875           0.000004
          169              C      -3.351812      11.090302       5.916681      -0.128656      32.233979 0.44629904E+03  0.10632744E+05                                 8.974983                            7.175213      -0.083202       1.948750                    0.998966      30.010303      88.778903       0.594308       0.432588      -1.047048      -0.025339      -0.009569       0.027619       0.038684      -0.009122      -0.001367       0.015912       0.039277      -0.000555      -0.029585       0.006575       0.023010              9.929446       6.624870       2.031273      -3.331767      12.721260      -2.697906      10.442207           0.000003
          170              C       1.993095       0.184020       5.807965       0.075158      34.034431 0.40729751E+03  0.94210061E+04                                 9.293215                            6.835524      -0.122840       1.976138                    0.999429      26.666056      76.048567       0.615542       0.430193      -1.055541      -0.003416       0.001389      -0.003625       0.005171      -0.004665      -0.010952      -0.021421       0.012803       0.009026      -0.027923       0.005992       0.021932             10.997675       8.541964       2.468818      -5.380736      11.923127      -2.888759      12.527935          -0.000001
          171              C       1.397921       0.925010       6.780140      -0.129413      31.812396 0.43884016E+03  0.10398010E+05                                 8.843761                            7.094118      -0.053634       1.955665                    0.999368      29.851388      87.706912       0.601091       0.430053      -1.049906      -0.021789      -0.023336       0.022858       0.039266      -0.013103       0.009889       0.000606      -0.032472      -0.038227      -0.023251      -0.004179       0.027429              9.664847       7.778382       1.240465      -4.414336       9.858626      -1.160660      11.357534          -0.000001
          172              C       0.780506       0.341051       7.861032      -0.165971      31.825633 0.44232537E+03  0.10443818E+05                                 8.667785                            6.994680       0.260468       2.048065                    0.999821      29.773619      85.772128       0.625408       0.414787      -1.065271       0.010790       0.020853      -0.031292       0.039121      -0.009632      -0.012855       0.024387      -0.023656      -0.007419      -0.023031      -0.012967       0.035998              9.450362       7.032592       1.295491      -3.745300      10.782174      -1.611372      10.536319           0.000001
          173              C       7.119869       6.266511       9.142631       0.568143      22.771237 0.25933536E+03  0.54452973E+04                                 7.489202                            5.768344      -0.123761       2.008282                    0.999472      23.180133      66.383123       0.606282       0.481140      -1.010034      -0.004524      -0.001588       0.050760       0.050986       0.070977       0.022597       0.037038      -0.022616      -0.137312      -0.061333      -0.045479       0.106811              8.628796       7.871470      -1.929778       0.448588       6.083063      -2.159365      11.931856          -0.000000
          174              C       7.139991       6.683624       7.697957      -0.047168      39.683264 0.48428601E+03  0.11663098E+05                                10.160233                            7.387335       0.006219       1.998022                    0.999372      28.406738      81.877571       0.601851       0.422576      -1.063373      -0.008567       0.003852      -0.038029       0.039172      -0.013257      -0.006395       0.010363      -0.005940      -0.011118      -0.012378      -0.008919       0.021297             12.306285      13.489570       0.003021       2.729702       6.629026      -3.453075      16.800260           0.000001
          175              C       5.967645       6.759686       6.964122      -0.192313      38.459503 0.51738867E+03  0.12817713E+05                                10.164675                            7.777557      -0.259708       1.872037                    0.998513      32.105165      97.527639       0.563912       0.438431      -1.041319       0.027672      -0.001167      -0.000667       0.027705      -0.002480      -0.024551       0.004473       0.001666      -0.074739      -0.037095       0.010607       0.026488             12.069531      13.512436      -0.340977       4.755353       6.485020      -2.516581      16.211139           0.000005
          176              C       5.933757       7.086016       5.607257       0.072498      36.174436 0.42409213E+03  0.99003036E+04                                 9.664948                            6.956702      -0.105475       1.977062                    0.999427      26.922009      76.910504       0.613112       0.427935      -1.057866      -0.003888      -0.010186       0.004052       0.011631      -0.010230       0.004094       0.004863       0.030609       0.020968      -0.023046       0.007329       0.015717             12.042623      16.334499       0.556456       5.328700       5.721891      -1.331616      14.071480           0.000007
          177              C       7.142110       7.407438       5.023952      -0.133641      33.134062 0.45487040E+03  0.10888073E+05                                 9.156640                            7.252402      -0.043557       1.963556                    0.998333      30.028372      89.027248       0.590113       0.433618      -1.046478       0.023211      -0.008656       0.019987       0.031830      -0.008351      -0.000183      -0.001492      -0.034259       0.043316      -0.026283       0.011219       0.015063             10.368335      14.202001       0.556141       2.526695       5.843600      -1.217851      11.059402           0.000004
          178              C      -2.261017       7.338737       5.715974      -0.117881      33.511850 0.43626079E+03  0.10320333E+05                                 9.174181                            7.077530       0.070912       2.000209                    0.999034      29.610695      86.893216       0.601326       0.430575      -1.049724      -0.023369      -0.016352      -0.003207       0.028701       0.001433      -0.018933       0.003367       0.004224      -0.027040      -0.022206       0.002892       0.019314             10.514520      13.216585      -0.143803       3.055705       5.615311      -1.674855      12.711665          -0.000003
          179              C      -2.226070       6.985418       7.054022      -0.026151      40.003465 0.47905134E+03  0.11486901E+05                                10.217085                            7.342096      -0.118327       1.961823                    0.998995      28.024614      80.170487       0.605335       0.421978      -1.065493      -0.029172      -0.007658      -0.021297       0.036922      -0.013704      -0.004132       0.019306      -0.040857      -0.030399      -0.020556      -0.017199       0.037755             12.505567      17.379913       0.106559       4.261659       6.020657      -2.042058      14.116131          -0.000002
          180              C      -0.894869       6.953521       7.783676       0.594871      23.798901 0.26004416E+03  0.54520080E+04                                 7.711418                            5.757000      -0.282911       1.955827                    0.999113      22.934110      65.163678       0.611252       0.477944      -1.013927       0.042788      -0.007525       0.028217       0.051804       0.041889      -0.042588      -0.077726      -0.036355       0.101494      -0.065556      -0.054259       0.119815              9.161422      12.747293      -1.070624       3.370373       6.295530       1.636464       8.441444          -0.000002
          181              C      -1.510164       7.827005      11.850088       0.083276      26.104102 0.33198136E+03  0.73416582E+04                                 7.813191                            6.179467       0.187545       2.079625                    0.998760      26.265779      74.743143       0.642105       0.431340      -1.048314      -0.012011      -0.003673       0.048179       0.049789      -0.017397      -0.000161       0.001553      -0.011448       0.038485      -0.024745       0.010940       0.013804              8.721761       7.825244       2.873894      -0.120603       7.417835       2.205267      10.922204          -0.000001
          182              C      -2.313968       7.836819      13.798620      -0.038735      27.826767 0.38723090E+03  0.88988650E+04                                 8.059331                            6.642939       0.148791       2.031413                    0.999617      28.524744      82.726978       0.623677       0.427348      -1.050826      -0.016079      -0.042133      -0.059085       0.074328       0.007667      -0.009003       0.006724       0.017469       0.070630      -0.025286      -0.001412       0.026698              8.618214       8.291687       2.755215      -1.651886       7.781708       0.662415       9.781248           0.000000
          183              C      -1.313183       8.722571      13.796529      -0.146413      29.745121 0.43683869E+03  0.10296416E+05                                 8.319808                            6.966689       0.379225       2.091104                    0.999547      29.582965      85.535988       0.623703       0.416642      -1.062607       0.030747       0.004092      -0.037239       0.048465       0.022197      -0.023829       0.011064       0.002165       0.161502      -0.054739      -0.005952       0.060692              8.851900       8.158250       3.046719      -0.329044       8.667036       2.483680       9.730414           0.000002
          184              C       0.334669       9.512633      11.979711      -0.153011      28.001501 0.39296723E+03  0.90631995E+04                                 8.169705                            6.676072      -0.139460       1.968922                    0.996782      28.441556      82.611682       0.624402       0.425321      -1.052163      -0.041239      -0.028633       0.057551       0.076372       0.020483      -0.011302      -0.005968       0.020269      -0.025610      -0.018705      -0.012508       0.031213              9.180087       9.758494       3.280869       0.680584       9.122503       1.276163       8.659265           0.000003
          185              C       1.119411      10.177560      13.043877       0.107414      30.355583 0.40469169E+03  0.93160854E+04                                 8.581222                            6.793464      -0.020260       2.010443                    0.999304      26.083391      73.443285       0.622168       0.427651      -1.060469      -0.022895      -0.020793      -0.012876       0.033501       0.017893       0.027027       0.034536       0.006909       0.058756      -0.035102      -0.022685       0.057786              9.715040       9.730185       1.475508       3.774071      10.373998       3.928079       9.040936           0.000003
          186              C       0.670385      11.399456      13.562371      -0.166206      31.803323 0.46201187E+03  0.11041647E+05                                 8.755957                            7.219258       0.240223       2.048855                    0.999167      29.926521      87.086637       0.605846       0.423022      -1.058742       0.009421       0.016452       0.030581       0.035981      -0.005835       0.018190      -0.006129       0.010369      -0.060239      -0.028132       0.002310       0.025822              9.494526       8.661184       0.700514       2.878010      10.747406       3.523229       9.074987           0.000006
          187              C       1.375700      11.990775      14.618174      -0.144232      32.455210 0.47834096E+03  0.11571251E+05                                 8.970926                            7.416412      -0.043356       1.953204                    0.998965      30.512421      90.338533       0.587194       0.431203      -1.050073      -0.011032      -0.020986      -0.026789       0.035774      -0.014502      -0.009499       0.007957      -0.042177      -0.015902      -0.025430      -0.005849       0.031279              9.704348      10.476612       0.573963       3.819466       8.706983       2.612210       9.929449          -0.000001
          188              C       2.556517      11.448528      15.140849       0.061080      35.609312 0.44267320E+03  0.10434201E+05                                 9.550133                            7.111170      -0.133824       1.966300                    0.999358      27.162971      77.699889       0.606597       0.428381      -1.058731       0.001298       0.003895       0.001997       0.004565       0.002830       0.017744      -0.001774      -0.027577       0.002839      -0.026244       0.012641       0.013603             11.311880      10.756502       1.659879       5.338987      10.647157       4.823369      12.531981          -0.000001
          189              C       2.957887      10.248715      14.557544      -0.135387      32.727579 0.45657699E+03  0.10886246E+05                                 8.956507                            7.188314       0.178634       2.028754                    0.999653      29.714220      86.542088       0.605300       0.424396      -1.057231      -0.027938      -0.018094      -0.021573       0.039665      -0.019366       0.009123      -0.014685       0.017976      -0.030943      -0.023185      -0.009176       0.032361              9.968013       8.784211       1.088048       3.216293      10.792604       4.509895      10.327225           0.000001
          190              C       2.270576       9.593602      13.526829      -0.137442      30.733898 0.42951404E+03  0.10067226E+05                                 8.502846                            6.907496       0.294736       2.075951                    0.999672      28.962102      83.132774       0.627305       0.416577      -1.064110       0.022941      -0.000289       0.031249       0.038767      -0.005413      -0.004267       0.009538      -0.010555      -0.009693      -0.009189      -0.005933       0.015122              9.312035       9.173661       0.452802       3.331357       9.578830       3.466806       9.183615           0.000009
          191              C       1.511242       3.545462      19.619129       0.101668      25.033751 0.31880550E+03  0.69760075E+04                                 7.596605                            6.075312       0.283722       2.121929                    0.999025      25.657393      72.515848       0.644737       0.434153      -1.047099       0.043242      -0.016692      -0.006975       0.046874      -0.009637       0.005092       0.002276      -0.016532       0.073963      -0.025642       0.000369       0.025273              8.358399       8.984530       0.226620      -0.648326      11.183585       1.689546       4.907082           0.000004
          192              C       3.245931       2.487957      18.933379      -0.046135      28.760631 0.40885894E+03  0.95003599E+04                                 8.148851                            6.754703       0.201516       2.033740                    0.999830      29.059087      84.046329       0.629897       0.418476      -1.059028      -0.011004       0.075666       0.015229       0.077964      -0.010513      -0.018147       0.012243       0.029556      -0.050667      -0.027241      -0.007955       0.035196              8.644593      10.715863       0.481550      -1.096934       9.931414       1.503471       5.286501           0.000004
          193              C       2.247264       1.553133      18.977284      -0.158068      30.942430 0.45571495E+03  0.10862385E+05                                 8.578265                            7.146352       0.186626       2.024667                    0.999525      30.144564      87.830277       0.611459       0.420249      -1.059651      -0.058892       0.008733       0.001181       0.059548      -0.001835      -0.037912       0.024540       0.024119      -0.160131      -0.072806       0.017704       0.055102              9.113664       9.145053       0.246332      -0.857791      12.613759       2.357828       5.582179           0.000007
          194              C      -0.128140       1.712617      19.669306      -0.169584      27.917242 0.39893129E+03  0.91932015E+04                                 8.026718                            6.645443       0.022807       2.014397                    0.998236      28.331355      81.034600       0.640260       0.415127      -1.063430       0.053090       0.011613      -0.053210       0.076058       0.001945      -0.012405      -0.005576       0.025696      -0.091269      -0.033664       0.002758       0.030906              8.829821       9.837677       2.459866       1.155429       7.858670       0.762436       8.793117           0.000003
          195              C       9.807679       1.042783      18.419067       0.100072      29.880461 0.40348847E+03  0.92605023E+04                                 8.423530                            6.747178       0.056094       2.035116                    0.999353      25.969410      72.474967       0.630751       0.423101      -1.065716       0.016875       0.010820       0.019399       0.027896       0.016449       0.028304       0.040930       0.000940       0.084635      -0.039391      -0.026999       0.066390              9.346099       7.164405       1.244043       4.163189      10.406462       1.631121      10.467431           0.000000
          196              C       9.207210       1.810762      17.474071      -0.134948      31.399442 0.44152940E+03  0.10486172E+05                                 8.798300                            7.129887      -0.095093       1.949846                    0.998154      29.800468      87.890693       0.597327       0.431755      -1.048025      -0.011474      -0.011860      -0.030606       0.034771       0.006969      -0.011515       0.013066      -0.004071      -0.023278      -0.022970       0.009145       0.013825              9.557173       6.740409       0.469683       3.573414      11.581233       1.455065      10.349876           0.000004
          197              C       8.646982       1.177731      16.370181      -0.128656      32.233976 0.44629899E+03  0.10632742E+05                                 8.974982                            7.175213      -0.083202       1.948750                    0.998966      30.010301      88.778894       0.594308       0.432588      -1.047048       0.025339       0.009569       0.027619       0.038684      -0.009122       0.001367      -0.015912       0.039277      -0.000555      -0.029585       0.006575       0.023010              9.929445       6.624870       2.031273       3.331767      12.721259       2.697905      10.442207           0.000003
          198              C       3.302075      12.084013      16.261465       0.075158      34.034430 0.40729749E+03  0.94210054E+04                                 9.293215                            6.835524      -0.122840       1.976138                    0.999429      26.666055      76.048565       0.615542       0.430193      -1.055540       0.003416      -0.001389      -0.003625       0.005171      -0.004665       0.010952       0.021421       0.012803       0.009026      -0.027923       0.005992       0.021932             10.997676       8.541964       2.468818       5.380736      11.923127       2.888759      12.527935          -0.000001
          199              C       3.897249      11.343023      17.233640      -0.129413      31.812396 0.43884016E+03  0.10398010E+05                                 8.843761                            7.094117      -0.053634       1.955665                    0.999368      29.851388      87.706910       0.601091       0.430053      -1.049906       0.021789       0.023336       0.022858       0.039266      -0.013103      -0.009889      -0.000606      -0.032472      -0.038227      -0.023251      -0.004179       0.027429              9.664847       7.778382       1.240465       4.414336       9.858626       1.160660      11.357534          -0.000001
          200              C       4.514664      11.926982      18.314532      -0.165971      31.825630 0.44232531E+03  0.10443816E+05                                 8.667785                            6.994680       0.260468       2.048065                    0.999821      29.773617      85.772119       0.625408       0.414787      -1.065271      -0.010790      -0.020853      -0.031292       0.039121      -0.009632       0.012855      -0.024387      -0.023656      -0.007419      -0.023031      -0.012967       0.035998              9.450361       7.032591       1.295491       3.745299      10.782173       1.611371      10.536318           0.000001
          201              N       2.824441       5.002904       8.327258      -0.274406      35.648351 0.53160090E+03  0.12905995E+05                                 8.985314                            7.415777       0.112696       2.049378                    0.998729      28.461918      78.362317       0.650341       0.387935      -1.103060       0.076097      -0.090639      -0.066258       0.135633       0.003921       0.051748       0.001309       0.030081       0.193360      -0.048691      -0.040914       0.089605              9.962461      10.034904      -4.154293      -0.457512       9.548070       2.102499      10.304409           0.000000
          202              N       4.527359       3.560183       8.375344       0.084378      26.689044 0.32251569E+03  0.68917362E+04                                 7.430864                            5.729816       0.333335       2.209026                    0.999289      22.397717      57.347360       0.750873       0.381735      -1.110498       0.029360      -0.025207      -0.004874       0.039002      -0.082964       0.045304       0.008707       0.035808       0.061002      -0.105322       0.016296       0.089026              8.532414      10.104758      -4.889124       1.126441       8.232429       0.493151       7.260055          -0.000000
          203              N      -2.500356       8.526283       1.595204      -0.288456      37.447002 0.57631716E+03  0.14254676E+05                                 9.256859                            7.710722       0.125808       2.046031                    0.999295      28.895967      79.892777       0.640104       0.386865      -1.105549      -0.050468       0.127522       0.008980       0.137439       0.053996       0.041765       0.024299       0.061791      -0.072732      -0.050088      -0.043978       0.094066             10.203318      10.904526      -2.275179       0.138597      13.350011       1.787751       6.355417          -0.000001
          204              N      -4.133378       9.981272       1.476034       0.094102      25.752623 0.31016400E+03  0.65623435E+04                                 7.197413                            5.584724       0.360945       2.215831                    0.999010      22.212651      56.562044       0.767706       0.377089      -1.114083      -0.022280       0.033237       0.006568       0.040549      -0.025292       0.037848       0.021437       0.048244      -0.241935      -0.096450       0.016376       0.080074              8.096304      10.908566      -2.897598       0.726996       9.120030       0.818672       4.260315           0.000002
          205              N       2.470729       7.265129      18.780758      -0.274406      35.648349 0.53160086E+03  0.12905994E+05                                 8.985314                            7.415777       0.112696       2.049378                    0.998729      28.461917      78.362315       0.650341       0.387935      -1.103060      -0.076097       0.090639      -0.066258       0.135633       0.003921      -0.051748      -0.001309       0.030081       0.193360      -0.048691      -0.040914       0.089605              9.962461      10.034903      -4.154293       0.457513       9.548070      -2.102499      10.304409           0.000000
          206              N       0.767811       8.707850      18.828844       0.084378      26.689042 0.32251566E+03  0.68917355E+04                                 7.430864                            5.729816       0.333336       2.209026                    0.999289      22.397716      57.347357       0.750873       0.381735      -1.110498      -0.029360       0.025207      -0.004874       0.039002      -0.082964      -0.045304      -0.008707       0.035808       0.061002      -0.105322       0.016296       0.089026              8.532413      10.104758      -4.889124      -1.126441       8.232429      -0.493151       7.260054          -0.000000
          207              N       7.795526       3.741750      12.048704      -0.288456      37.447002 0.57631716E+03  0.14254676E+05                                 9.256860                            7.710722       0.125808       2.046031                    0.999295      28.895967      79.892779       0.640104       0.386865      -1.105549       0.050468      -0.127522       0.008980       0.137439       0.053996      -0.041765      -0.024299       0.061791      -0.072732      -0.050088      -0.043978       0.094066             10.203318      10.904527      -2.275180      -0.138597      13.350012      -1.787751       6.355417          -0.000001
          208              N       9.428548       2.286761      11.929534       0.094102      25.752621 0.31016398E+03  0.65623429E+04                                 7.197413                            5.584724       0.360945       2.215831                    0.999010      22.212650      56.562042       0.767706       0.377089      -1.114083       0.022280      -0.033237       0.006568       0.040549      -0.025292      -0.037848      -0.021437       0.048244      -0.241935      -0.096450       0.016376       0.080074              8.096303      10.908565      -2.897598      -0.726996       9.120030      -0.818672       4.260315           0.000002
          209              N       7.765875       5.002904       2.126242      -0.273356      35.587039 0.53047158E+03  0.12871141E+05                                 8.974049                            7.406935       0.105890       2.048023                    0.998813      28.430665      78.241919       0.650886       0.387834      -1.103182      -0.075726      -0.092837       0.065251       0.136422      -0.001912       0.052739      -0.001084       0.027890       0.190002      -0.046240      -0.043103       0.089343              9.949562      10.020810       4.146906      -0.455710       9.534642      -2.099218      10.293234           0.000000
          210              N       6.062953       3.560183       2.078156       0.083390      26.693905 0.32261607E+03  0.68943010E+04                                 7.430844                            5.729966       0.334241       2.209310                    0.999287      22.401497      57.355618       0.751022       0.381636      -1.110589      -0.027718      -0.026328       0.007917       0.039040       0.083216       0.045616      -0.008074       0.036468       0.062277      -0.105610       0.015906       0.089703              8.532220      10.103382       4.888141       1.124611       8.232104      -0.495286       7.261173          -0.000000
          211              N       2.500384       8.526283       8.858296      -0.288100      37.411096 0.57566693E+03  0.14233746E+05                                 9.248581                            7.704515       0.130692       2.047626                    0.999260      28.882462      79.826648       0.640630       0.386679      -1.105746       0.051231       0.127431      -0.007790       0.137564      -0.054902       0.043052      -0.023495       0.063503      -0.069228      -0.052019      -0.043256       0.095275             10.193327      10.893122       2.269244       0.140105      13.336928      -1.786366       6.349931          -0.000001
          212              N       4.133410       9.981272       8.977466       0.096647      25.704614 0.30951324E+03  0.65451178E+04                                 7.189613                            5.579703       0.362501       2.216742                    0.998983      22.186690      56.480471       0.767881       0.377202      -1.114003       0.022664       0.033066      -0.007622       0.040806       0.024899       0.036509      -0.021601       0.048710      -0.246475      -0.097083       0.016821       0.080263              8.086887      10.896722       2.894328       0.727595       9.107669      -0.816345       4.256269           0.000002
          213              N      -2.470705       7.265129      12.579742      -0.273356      35.587039 0.53047158E+03  0.12871141E+05                                 8.974049                            7.406935       0.105890       2.048023                    0.998813      28.430665      78.241920       0.650886       0.387834      -1.103182       0.075727       0.092837       0.065251       0.136422      -0.001912      -0.052739       0.001084       0.027890       0.190002      -0.046240      -0.043103       0.089343              9.949562      10.020810       4.146906       0.455711       9.534643       2.099218      10.293234           0.000000
          214              N      -0.767783       8.707850      12.531656       0.083390      26.693905 0.32261607E+03  0.68943010E+04                                 7.430844                            5.729966       0.334241       2.209310                    0.999287      22.401497      57.355618       0.751022       0.381636      -1.110589       0.027718       0.026328       0.007917       0.039040       0.083216      -0.045616       0.008074       0.036468       0.062277      -0.105610       0.015906       0.089704              8.532220      10.103382       4.888141      -1.124611       8.232104       0.495286       7.261173          -0.000000
          215              N       2.794786       3.741750      19.311796      -0.288100      37.411096 0.57566693E+03  0.14233746E+05                                 9.248582                            7.704515       0.130692       2.047626                    0.999260      28.882462      79.826649       0.640630       0.386679      -1.105746      -0.051231      -0.127431      -0.007789       0.137564      -0.054902      -0.043052       0.023495       0.063503      -0.069228      -0.052019      -0.043256       0.095275             10.193327      10.893122       2.269244      -0.140105      13.336928       1.786365       6.349931          -0.000001
          216              N       1.161760       2.286761      19.430966       0.096647      25.704615 0.30951325E+03  0.65451179E+04                                 7.189613                            5.579703       0.362501       2.216742                    0.998983      22.186690      56.480472       0.767880       0.377202      -1.114003      -0.022664      -0.033066      -0.007623       0.040806       0.024899      -0.036509       0.021601       0.048710      -0.246475      -0.097083       0.016821       0.080263              8.086887      10.896722       2.894328      -0.727595       9.107670       0.816345       4.256269           0.000002
          217              O       0.830289       5.633481      11.072347      -0.574039      35.014899 0.57197530E+03  0.13929186E+05                                 8.388661                            7.362809       0.576061       2.238884                    0.995791      27.658893      72.572724       0.707647       0.355419      -1.144745       0.012322       0.017919       0.000583       0.021755       0.006407       0.047237       0.023211       0.060466       0.024975      -0.048550      -0.020551       0.069101              8.980139       9.862325       1.860772       1.942606       6.715906      -0.059368      10.362185           0.000000
          218              O       2.741840       6.683624      11.314450      -0.552174      35.128674 0.54806579E+03  0.13227251E+05                                 8.519533                            7.271092       0.544592       2.233548                    0.994859      27.428530      72.036436       0.701571       0.361741      -1.137811       0.006106      -0.030864      -0.001737       0.031510      -0.008127      -0.051637      -0.001040      -0.006261      -0.150238      -0.077238       0.026372       0.050866              9.540394       9.738825       2.573324      -2.900001       8.641840      -2.597122      10.240518           0.000001
          219              O       4.606788       4.526904      12.178327      -0.593622      34.956162 0.55731428E+03  0.13518086E+05                                 8.471215                            7.306470       0.515439       2.203095                    0.996356      28.279667      74.660890       0.702983       0.359208      -1.138864       0.007593       0.038949      -0.001279       0.039703      -0.061802       0.009992       0.003042      -0.039717       0.156157      -0.091618       0.038089       0.053529              9.288667       8.767809      -1.317668      -2.475690       7.746771       3.133263      11.351421          -0.000000
          220              O       5.249622       6.141377      13.505922      -0.561303      32.584013 0.49915426E+03  0.11756605E+05                                 7.985468                            6.833887       0.727056       2.282067                    0.998189      27.317666      70.641570       0.741185       0.350859      -1.147696       0.000033      -0.015933      -0.024337       0.029089       0.040661       0.027326      -0.038539       0.018197      -0.069307      -0.073929       0.020558       0.053371              8.768102      12.213672       3.357636       0.103933       7.633372       1.004408       6.457261          -0.000001
          221              O       4.464881       6.634552       0.618847      -0.574039      35.014897 0.57197528E+03  0.13929185E+05                                 8.388661                            7.362810       0.576061       2.238884                    0.995791      27.658892      72.572723       0.707647       0.355419      -1.144745      -0.012322      -0.017919       0.000583       0.021755       0.006407      -0.047237      -0.023211       0.060466       0.024975      -0.048550      -0.020551       0.069101              8.980139       9.862325       1.860772      -1.942606       6.715906       0.059368      10.362185           0.000001
          222              O       2.553330       5.584409       0.860950      -0.552174      35.128671 0.54806573E+03  0.13227249E+05                                 8.519532                            7.271091       0.544592       2.233548                    0.994859      27.428529      72.036431       0.701571       0.361741      -1.137811      -0.006106       0.030864      -0.001737       0.031510      -0.008127       0.051637       0.001040      -0.006261      -0.150238      -0.077238       0.026372       0.050866              9.540393       9.738824       2.573324       2.900000       8.641839       2.597122      10.240517           0.000001
          223              O       0.688382       7.741129       1.724828      -0.593622      34.956155 0.55731406E+03  0.13518080E+05                                 8.471214                            7.306468       0.515439       2.203095                    0.996356      28.279669      74.660900       0.702983       0.359208      -1.138864      -0.007593      -0.038949      -0.001279       0.039703      -0.061802      -0.009992      -0.003042      -0.039717       0.156157      -0.091618       0.038089       0.053529              9.288666       8.767809      -1.317669       2.475692       7.746773      -3.133263      11.351416          -0.000000
          224              O       0.045548       6.126656       3.052422      -0.561303      32.584012 0.49915422E+03  0.11756604E+05                                 7.985468                            6.833887       0.727056       2.282067                    0.998189      27.317666      70.641567       0.741185       0.350859      -1.147696      -0.000033       0.015933      -0.024337       0.029089       0.040661      -0.027326       0.038539       0.018197      -0.069307      -0.073929       0.020558       0.053371              8.768101      12.213671       3.357636      -0.103934       7.633372      -1.004409       6.457260          -0.000001
          225              O      -0.830270       5.633481      20.288153      -0.572486      35.015901 0.57198340E+03  0.13930284E+05                                 8.391504                            7.365049       0.573704       2.238323                    0.995730      27.652437      72.572621       0.707181       0.355631      -1.144505      -0.012980       0.018176       0.000254       0.022337      -0.006103       0.045771      -0.022325       0.060382       0.025190      -0.047452      -0.019935       0.067386              8.983490       9.864666      -1.860597       1.943722       6.717905       0.059934      10.367900           0.000001
          226              O      -2.741818       6.683624      20.046050      -0.551192      35.070222 0.54684815E+03  0.13190408E+05                                 8.510292                            7.263019       0.546540       2.234398                    0.994822      27.403558      71.948392       0.701965       0.361742      -1.137821      -0.005302      -0.030308       0.001061       0.030787       0.008937      -0.052425       0.001879      -0.004078      -0.147713      -0.077201       0.025029       0.052172              9.530182       9.729680      -2.570874      -2.897638       8.633177       2.594484      10.227689           0.000001
          227              O       5.983527       4.526904      19.182173      -0.594426      34.991823 0.55802716E+03  0.13539905E+05                                 8.477530                            7.311607       0.517575       2.203931                    0.996181      28.292937      74.712029       0.702658       0.359254      -1.138810      -0.008239       0.038043       0.001444       0.038952       0.061686       0.011425      -0.003251      -0.039913       0.159338      -0.092246       0.037281       0.054966              9.295797       8.775680       1.318455      -2.477044       7.752292      -3.135455      11.359420          -0.000000
          228              O       5.340698       6.141377      17.854578      -0.560976      32.596862 0.49939131E+03  0.11763770E+05                                 7.988074                            6.835842       0.726570       2.281713                    0.998160      27.323390      70.664748       0.741014       0.350893      -1.147650       0.000142      -0.016881       0.023715       0.029110      -0.041012       0.026921       0.038297       0.017179      -0.072218      -0.073798       0.019657       0.054140              8.771180      12.218109      -3.358848       0.104618       7.635799      -1.005099       6.459631          -0.000001
          229              O       6.125440       6.634552       9.834653      -0.572486      35.015901 0.57198339E+03  0.13930283E+05                                 8.391503                            7.365049       0.573704       2.238323                    0.995730      27.652437      72.572620       0.707181       0.355631      -1.144505       0.012980      -0.018176       0.000254       0.022337      -0.006103      -0.045771       0.022325       0.060382       0.025190      -0.047452      -0.019935       0.067386              8.983490       9.864666      -1.860597      -1.943723       6.717905      -0.059934      10.367899           0.000001
          230              O       8.036988       5.584409       9.592550      -0.551192      35.070222 0.54684815E+03  0.13190408E+05                                 8.510293                            7.263020       0.546540       2.234398                    0.994822      27.403557      71.948392       0.701965       0.361742      -1.137820       0.005302       0.030308       0.001061       0.030787       0.008937       0.052425      -0.001879      -0.004078      -0.147713      -0.077201       0.025029       0.052172              9.530182       9.729680      -2.570874       2.897638       8.633178      -2.594485      10.227689           0.000001
          231              O      -0.688357       7.741129       8.728673      -0.594426      34.991822 0.55802714E+03  0.13539904E+05                                 8.477530                            7.311607       0.517575       2.203931                    0.996181      28.292937      74.712028       0.702658       0.359254      -1.138810       0.008239      -0.038043       0.001444       0.038952       0.061686      -0.011425       0.003251      -0.039913       0.159338      -0.092246       0.037281       0.054966              9.295797       8.775679       1.318455       2.477044       7.752292       3.135455      11.359420          -0.000000
          232              O      -0.045528       6.126656       7.401078      -0.560976      32.596865 0.49939137E+03  0.11763772E+05                                 7.988075                            6.835843       0.726570       2.281713                    0.998160      27.323391      70.664753       0.741014       0.350893      -1.147650      -0.000142       0.016881       0.023715       0.029110      -0.041012      -0.026921      -0.038297       0.017179      -0.072218      -0.073798       0.019657       0.054140              8.771181      12.218111      -3.358848      -0.104618       7.635800       1.005099       6.459631          -0.000001

******************************************************
Auxiliary information for the entire system
The total spin magnetic moment of the unit cell is   0.000346
The total net atomic charge of the unit cell is   0.000015
Accuracy of reproducing the electrostatic potential in the unit cell:
  The inner radius (bohr) =    5.0000
  The outer radius (bohr) =   12.0000
  Valid grid points have density less than (e/(bohr^3)) =    0.0001
  The number of valid grid points were=         2958
  The rms potential error without charges in kcal/mol is=      5.50524
  The rms potential error with partial charges in kcal/mol is=      1.25943
  The RRMSE value at monopole order=      0.22877
  The rms potential error with partial charges and cloud penetration in kcal/mol is=      1.24980
  The RRMSE value at monopole order with cloud penetration is=      0.22702
  The rms potential error with partial charges and atomic dipoles in kcal/mol is=      0.33264
  The RRMSE value at dipole order=      0.06042
  The rms potential error with partial charges, atomic dipoles and cloud penetration in kcal/mol is=      0.32112
  The RRMSE value at dipole order with cloud penetration=      0.05833

******************************************************
The electron densities and ab initio electrostatic potential were computed in VASP using the PBE functional and
projector augmented wave method. See the main text of the journal article for a description of computational details.
The atomic charges, dipoles, and quadrupoles were computed with the DDEC6 method as described in
(a) T. A. Manz and N. Gabaldon Limas, RSC Adv. 6 (2016) 47771-47801 DOI: 10.1039/c6ra04656h
(b) N. Gabaldon Limas and T. A. Manz, RSC Adv. 8 (2018) 2678-2707 DOI: 10.1039/c7ra11829e.
For each atom in the material, the electron cloud parameters were fit to the spherically averaged atom-in-material
electron density using radial positions for which this density was between 10^-4 and 10^-2 electrons per cubic bohr.
The polarizabilities, dispersion coefficients, and quantum Drude oscillator (QDO) parameters were fit using the MCLF method.
The magnetic structure of the system was optimized in VASP from the default ferromagnetic initial guess using spin polarization.
The atomic spin moments (ASMs) were computed on this optimized magnetic structure using the DDEC6 partition as inputs
to the method of T. A. Manz and D. S. Sholl, J. Chem. Theory Comput. 7 (2011) 4146-4164 DOI: 10.1021/ct200539n.
The RMSE and RRMSE were computed using a uniform grid with Ewald summation.
