# Supplementary material for: A collection of forcefield precursors for metal–organic frameworks
Source: RSC Adv. 2019 Nov 13;9(63):36492–507. doi: 10.1039/c9ra07327b (PMC9075174; doi:10.1039/c9ra07327b)
Supplement: RA-009-C9RA07327B-s4906 [file RA-009-C9RA07327B-s4906.xyz]

  118
jmolscript: load "" {1 1 1} spacegroup "x,y,z" unitcell [{      9.804000     0.000000     0.000000 }, {      4.901963    16.109289     0.000000 }, {      4.901991     0.000016    16.109281 }]
Cu     4.901977     8.054653     8.054640     0.162261
Cu     4.902000     0.000000     0.000000     0.160719
Cu     7.352982     8.054645     0.000000     0.160559
Cu     7.352996     0.000008     8.054640     0.162152
H      7.144152     8.389724     6.205295     0.070907
H      8.814757     7.191192     5.209741     0.130914
H      7.238280     3.887178     6.796506     0.134678
H      5.575519     5.187199     7.671240     0.074356
H      9.714769     5.620535     3.813067     0.094289
H     10.698109     5.817069     5.027707     0.094142
H     12.046138    15.774218     1.849345     0.070260
H      8.814773     0.863461     2.844899     0.131484
H      7.238283     4.167474     1.258135     0.134494
H      5.575528     2.867454     0.383401     0.073682
H      9.714776     2.434118     4.241574     0.095029
H     10.698118     2.237583     3.026934     0.093956
H      9.595152     9.903991     0.335073     0.070378
H     16.167743    10.899560    15.245824     0.130740
H     14.591265     9.312792    11.941810     0.135023
H     12.928508     8.438059    13.241829     0.074910
H     17.067748    12.296234    13.675169     0.094266
H      8.247092    11.081594    13.871702     0.093316
H     14.497138    14.259950     7.719567     0.070224
H     16.167741    13.264397     8.918098     0.131733
H     14.591252    14.851166    12.222111     0.134467
H     12.928493    15.725899    10.922093     0.073795
H      7.263750    11.867724    10.488753     0.094728
H      8.247089    13.082364    10.292220     0.093048
H     12.463802     7.719581     9.903986     0.070906
H     10.793197     8.918113    10.899540     0.130914
H     12.369674    12.222127     9.312775     0.134681
H     14.032435    10.922106     8.438041     0.074358
H      9.893185    10.488770    12.296214     0.094290
H      8.909845    10.292236    11.081574     0.094142
H      7.561816     0.335087    14.259936     0.070264
H     10.793181    15.245844    13.264382     0.131478
H     12.369671    11.941831    14.851146     0.134494
H     14.032426    13.241851    15.725880     0.073678
H      9.893178    13.675187    11.867707     0.095029
H      8.909836    13.871722    13.082347     0.093955
H     10.012802     6.205314    15.774208     0.070391
H      3.440211     5.209745     0.863457     0.130742
H      5.016689     6.796513     4.167471     0.135024
H      6.679446     7.671246     2.867452     0.074910
H      2.540206     3.813071     2.434112     0.094267
H     11.360862     5.027711     2.237579     0.093316
H      5.110816     1.849355     8.389714     0.070213
H      3.440213     2.844908     7.191183     0.131723
H      5.016702     1.258139     3.887170     0.134466
H      6.679461     0.383406     5.187188     0.073792
H     12.344204     4.241581     5.620528     0.094729
H     11.360865     3.026941     5.817061     0.093049
C      7.170821     7.469078     6.327887     0.022600
C      8.177890     6.761396     5.734904    -0.292154
C      8.230344     5.414016     5.925960     0.284912
C      7.240435     4.808307     6.663443    -0.288237
C      6.260033     5.597663     7.195049     0.066419
C     10.155459     5.169636     4.550389    -0.079291
C      7.170839     0.585574     1.726754     0.024328
C      8.177904     1.293256     2.319736    -0.294598
C      8.230353     2.640637     2.128680     0.285662
C      7.240442     3.246345     1.391198    -0.288683
C      6.260044     2.456990     0.859591     0.066573
C     10.155465     2.885016     3.504252    -0.079252
C     14.523811     9.781415    15.523709     0.022542
C     15.530876    10.374397    14.816028    -0.292416
C     15.583329    10.183339    13.468648     0.285467
C     14.593421     9.445855    12.862939    -0.288961
C     13.613022     8.914250    13.652293     0.064798
C      7.704439    11.558911    13.224270    -0.079206
C     14.523804    14.382543     8.640213     0.025572
C     15.530872    13.789561     9.347894    -0.294729
C     15.583322    13.980618    10.695274     0.285310
C     14.593410    14.718102    11.300983    -0.288114
C     13.613009    15.249708    10.511628     0.066320
C      7.704438    12.605046    10.939652    -0.078689
C     12.437133     8.640227     9.781394     0.022588
C     11.430064     9.347909    10.374377    -0.292142
C     11.377610    10.695289    10.183321     0.284905
C     12.367519    11.300998     9.445838    -0.288242
C     13.347921    10.511642     8.914232     0.066424
C      9.452495    10.939669    11.558892    -0.079290
C     12.437115    15.523731    14.382527     0.024332
C     11.430050    14.816049    13.789545    -0.294587
C     11.377601    13.468668    13.980601     0.285663
C     12.367512    12.862960    14.718083    -0.288685
C     13.347910    13.652315    15.249690     0.066578
C      9.452489    13.224289    12.605029    -0.079252
C      5.084143     6.327890     0.585572     0.022514
C      4.077078     5.734908     1.293253    -0.292404
C      4.024625     5.925966     2.640633     0.285453
C      5.014533     6.663450     3.246342    -0.288969
C      5.994932     7.195055     2.456988     0.064807
C     11.903515     4.550394     2.885011    -0.079204
C      5.084150     1.726762     7.469068     0.025596
C      4.077082     2.319744     6.761387    -0.294717
C      4.024632     2.128687     5.414007     0.285318
C      5.014544     1.391203     4.808298    -0.288108
C      5.994945     0.859597     5.597653     0.066322
C     11.903516     3.504259     5.169629    -0.078689
C     11.029489     4.027326     4.027320     0.087621
C      8.578466    12.081979    12.081961     0.087621
N      6.233167     6.904448     7.068430    -0.218685
N      6.233184     1.150204     0.986210    -0.217722
N     13.586158     9.040870    14.959078    -0.216424
N     13.586147    15.123087     9.204843    -0.219051
N     13.374787     9.204857     9.040851    -0.218692
N     13.374770    14.959101    15.123071    -0.217724
N      6.021796     7.068435     1.150203    -0.216434
N      6.021807     0.986218     6.904438    -0.219053
O      9.185354     4.592603     5.430600    -0.197766
O      9.185358     3.462050     2.624041    -0.197811
O     16.538336    10.678699    12.647235    -0.196197
O     16.538330    13.485258    11.516686    -0.197804
O     10.422600    11.516702    10.678681    -0.197766
O     10.422596    12.647255    13.485240    -0.197814
O      3.069618     5.430606     3.462046    -0.196199
O      3.069624     2.624047     4.592595    -0.197808

The following XYZ coordinates are in angstroms. Other properties are in atomic units.
The sperically averaged electron density of each atom fit to a function of the form exp(a - br)
eigen_1, eigen_2 and eigen_3 are the three eigenvalues of traceless quadrupole moment tensor
  atom number  atomic symbol              X              Y              Z     net charge C6 coefficient C8 coefficient C10 coefficient fluctuating dipole atomic polarizability isotropic forcefield polarizability              a              b squared Pearson coefficient          <r^3>          <r^4>         wp_QDO          m_QDO          q_QDO       dipole_x       dipole_y       dipole_z         dipole            Qxy            Qxz            Qyz     Q(x^2-y^2)  Q(3z^2 - R^2)        eigen_1        eigen_2        eigen_3 static polarizability      alpha(xx)      alpha(xy)      alpha(xz)      alpha(yy)      alpha(yz)      alpha(zz) atomic spin moment
            1             Cu       4.901977       8.054653       8.054640       0.162261     198.271027 0.28914735E+04  0.10401965E+06                                30.646105                           19.956554       0.124222       1.792555                    0.999156      62.369221     189.426474       0.329630       0.516515      -1.058306      -0.000001       0.000001      -0.000002       0.000002       0.085148      -0.126359      -0.065842      -0.139082      -0.280894      -0.189420      -0.015075       0.204496             48.065534      50.600267     -31.263515     -28.319903      48.320115      29.433344      45.276219           0.033230
            2             Cu       4.902000       0.000000       0.000000       0.160719     199.793876 0.29161760E+04  0.10515165E+06                                30.813763                           20.057698       0.120593       1.790782                    0.999159      62.525151     190.238273       0.328340       0.517344      -1.057680      -0.000003      -0.000001       0.000008       0.000009      -0.081548       0.129460      -0.063781      -0.138476      -0.278893      -0.192000      -0.009384       0.201383             48.334643      50.874419      31.451410      28.481939      48.603718      29.611722      45.525792           0.033268
            3             Cu       7.352982       8.054645       0.000000       0.160559     198.685739 0.28999667E+04  0.10440478E+06                                30.687997                           19.988055       0.124880       1.792410                    0.999164      62.432982     189.710661       0.329306       0.516630      -1.058216      -0.000003       0.000000       0.000002       0.000003       0.126692       0.084542       0.066279       0.070466       0.348452      -0.189585      -0.014724       0.204309             48.120360      50.656243      28.355135     -31.291963      45.340688     -29.466618      48.364148           0.033292
            4             Cu       7.352996       0.000008       8.054640       0.162152     198.797068 0.28981700E+04  0.10432841E+06                                30.707606                           19.985964       0.123089       1.792144                    0.999179      62.404504     189.640068       0.329208       0.516842      -1.058062      -0.000006      -0.000006       0.000002       0.000008      -0.128259      -0.083387       0.064450       0.072071       0.349464      -0.191472      -0.011673       0.203146             48.179468      50.706830     -28.376485      31.360891      45.355785     -29.515328      48.475789           0.033294
            5              H       7.144152       8.389724       6.205295       0.070907       2.164393 0.17657796E+02  0.21288660E+03                                 2.922800                            2.588719      -1.121682       2.319010                    0.996367       4.195323      13.338750       0.356968       1.423195      -0.685180       0.001671       0.038709      -0.007948       0.039552      -0.000207      -0.022900       0.000567       0.002696      -0.023888      -0.025166       0.002624       0.022541              3.059814       2.339319      -0.298343      -0.126214       4.507657       0.106638       2.332467           0.009162
            6              H       8.814757       7.191192       5.209741       0.130914       1.285297 0.99627856E+01  0.10356684E+03                                 2.000299                            1.887780      -1.089259       2.366447                    0.997722       3.530607      10.249893       0.439251       1.341384      -0.698981       0.020115       0.018632      -0.017134       0.032332      -0.001205      -0.012847      -0.005250      -0.008325      -0.025417      -0.018654       0.007268       0.011386              2.043485       2.321599       0.107689      -0.534401       1.865555      -0.103885       1.943301          -0.000455
            7              H       7.238280       3.887178       6.796506       0.134678       1.181492 0.89591006E+01  0.92233356E+02                                 1.988159                            1.860513      -1.349889       2.251795                    0.992475       3.880307      11.844445       0.410630       1.448880      -0.674191      -0.001215      -0.032825      -0.000889       0.032859       0.001488      -0.015057       0.000943      -0.015546      -0.043700      -0.024214       0.009002       0.015212              2.041135       1.733225       0.081581      -0.102544       2.805180      -0.161570       1.584999           0.004679
            8              H       5.575519       5.187199       7.671240       0.074356       1.702240 0.13447465E+02  0.15196883E+03                                 2.480185                            2.243413      -1.239129       2.274220                    0.993660       4.147525      12.909584       0.386174       1.403490      -0.685239      -0.032005      -0.020930       0.018233       0.042365       0.002640      -0.014359      -0.003330      -0.007878      -0.055221      -0.025273       0.008786       0.016487              2.566511       2.935291       0.508348      -0.718723       2.437393      -0.253952       2.326849           0.002529
            9              H       9.714769       5.620535       3.813067       0.094289       1.324993 0.11113472E+02  0.11883119E+03                                 2.028635                            1.973127      -1.203921       2.291566                    0.994901       3.928946      11.600760       0.436047       1.313686      -0.702032      -0.015052       0.015240      -0.026697       0.034228      -0.000521      -0.001670      -0.010568       0.014172       0.000461      -0.014777       0.006294       0.008484              2.071409       2.153482      -0.300257       0.217752       1.838023      -0.154763       2.222721           0.001564
           10              H      10.698109       5.817069       5.027707       0.094142       1.380475 0.11498403E+02  0.12360518E+03                                 2.072191                            2.000926      -1.021655       2.381354                    0.996048       3.815469      11.179300       0.436366       1.305737      -0.705334       0.019853       0.019831       0.018493       0.033607       0.003069       0.001288       0.000815      -0.002722       0.026679      -0.007829      -0.001277       0.009105              2.115289       2.398928       0.225068       0.165499       2.053745       0.357353       1.893195           0.001565
           11              H      12.046138      15.774218       1.849345       0.070260       2.181266 0.17820091E+02  0.21536610E+03                                 2.939044                            2.601387      -1.131783       2.314394                    0.996265       4.212711      13.416601       0.355883       1.424070      -0.684976       0.001424      -0.038310       0.007898       0.039141      -0.000002       0.023188       0.000335       0.003781      -0.023514      -0.025188       0.002029       0.023159              3.077622       2.351221       0.300846       0.127568       4.537623       0.107608       2.344022           0.009099
           12              H       8.814773       0.863461       2.844899       0.131484       1.280115 0.99138529E+01  0.10292355E+03                                 1.994104                            1.882495      -1.079712       2.371083                    0.997798       3.524911      10.224125       0.440126       1.340468      -0.699153       0.019800      -0.018381       0.017233       0.032045       0.001118       0.012815      -0.005169      -0.007974      -0.025690      -0.018577       0.007229       0.011349              2.036983       2.313833      -0.106632       0.531482       1.859943      -0.103004       1.937172          -0.000458
           13              H       7.238283       4.167474       1.258135       0.134494       1.183719 0.89796777E+01  0.92494403E+02                                 1.990110                            1.862227      -1.352606       2.250333                    0.992474       3.884036      11.857379       0.410597       1.448223      -0.674295      -0.001237       0.032689       0.000895       0.032724      -0.001304       0.014944       0.000946      -0.015605      -0.043699      -0.024112       0.008913       0.015200              2.043212       1.734767      -0.081366       0.102709       2.808729      -0.161702       1.586141           0.004673
           14              H       5.575528       2.867454       0.383401       0.073682       1.719607 0.13620164E+02  0.15451819E+03                                 2.503554                            2.262694      -1.248374       2.269425                    0.993463       4.175112      13.049845       0.383008       1.409615      -0.684024      -0.031764       0.020834      -0.017945       0.042012      -0.002714       0.014087      -0.003045      -0.008425      -0.056166      -0.025318       0.008793       0.016526              2.591488       2.965042      -0.515223       0.728663       2.461538      -0.257332       2.347885           0.002572
           15              H       9.714776       2.434118       4.241574       0.095029       1.321302 0.11075073E+02  0.11833140E+03                                 2.026065                            1.970711      -1.209865       2.289525                    0.994938       3.922875      11.582692       0.435935       1.315015      -0.701777      -0.015292      -0.014937       0.026306       0.033897       0.000575       0.001795      -0.010666       0.014267       0.000627      -0.014916       0.006284       0.008631              2.068740       2.150794       0.299521      -0.217620       1.835524      -0.154318       2.219902           0.001534
           16              H      10.698118       2.237583       3.026934       0.093956       1.384146 0.11541561E+02  0.12423247E+03                                 2.079304                            2.007441      -1.017060       2.383235                    0.996026       3.822746      11.221886       0.434593       1.309340      -0.704581       0.019684      -0.019695      -0.018544       0.033455      -0.003111      -0.001369       0.000654      -0.002648       0.026562      -0.007845      -0.001212       0.009057              2.122765       2.408240      -0.226244      -0.165932       2.060812       0.359144       1.899245           0.001563
           17              H       9.595152       9.903991       0.335073       0.070378       2.175208 0.17765623E+02  0.21457020E+03                                 2.935719                            2.599039      -1.188329       2.295660                    0.996257       4.206738      13.398716       0.355665       1.425858      -0.684676       0.001997       0.007709       0.038560       0.039374       0.022831      -0.000140      -0.000996       0.013773       0.006308      -0.024918       0.002098       0.022820              3.073867       2.348946       0.127327      -0.300441       2.342046      -0.107650       4.530610           0.009108
           18              H      16.167743      10.899560      15.245824       0.130740       1.286352 0.99728506E+01  0.10369225E+03                                 2.000665                            1.888145      -1.080363       2.370098                    0.997772       3.533336      10.257101       0.439437       1.340548      -0.699126       0.020023       0.017055       0.018361       0.032076       0.012857      -0.000993       0.005034       0.008836       0.025113      -0.018595       0.007210       0.011386              2.043909       2.322267       0.534519       0.107415       1.943735       0.103703       1.865727          -0.000452
           19              H      14.591265       9.312792      11.941810       0.135023       1.180422 0.89492511E+01  0.92107648E+02                                 1.987067                            1.859592      -1.354022       2.250311                    0.992365       3.878168      11.836784       0.410693       1.449038      -0.674165      -0.001151       0.001059      -0.032698       0.032735       0.014945       0.001403      -0.000852       0.013944       0.045174      -0.024076       0.008878       0.015198              2.039969       1.732337       0.102445       0.081348       1.584193       0.161424       2.803377           0.004670
           20              H      12.928508       8.438059      13.241829       0.074910       1.706266 0.13489311E+02  0.15260836E+03                                 2.487234                            2.249243      -1.247170       2.271107                    0.993489       4.154415      12.951445       0.384949       1.406418      -0.684666      -0.031687      -0.017845      -0.020916       0.041953       0.014322       0.002624       0.003229       0.023313       0.039525      -0.025138       0.008754       0.016384              2.574036       2.944099       0.721663       0.510476       2.333213       0.255035       2.444795           0.002565
           21              H      17.067748      12.296234      13.675169       0.094266       1.324652 0.11109851E+02  0.11878182E+03                                 2.028054                            1.972615      -1.205662       2.290584                    0.994936       3.929503      11.601573       0.436171       1.313433      -0.702072      -0.015365       0.026578       0.014972       0.034156       0.001745      -0.000409       0.010477       0.006731      -0.021836      -0.014721       0.006139       0.008582              2.070831       2.153113      -0.217612      -0.300184       2.221914       0.154555       1.837467           0.001521
           22              H       8.247092      11.081594      13.871702       0.093316       1.382081 0.11514636E+02  0.12381315E+03                                 2.072880                            2.001598      -1.003730       2.388505                    0.996196       3.819068      11.188352       0.436571       1.304772      -0.705522       0.020200      -0.018665       0.020100       0.034065      -0.001242       0.003074      -0.000871      -0.014542      -0.009537      -0.007767      -0.001308       0.009075              2.116009       2.399827      -0.165429       0.225018       1.893847      -0.357502       2.054351           0.001583
           23              H      14.497138      14.259950       7.719567       0.070224       2.150227 0.17514049E+02  0.21061530E+03                                 2.903113                            2.572811      -1.179638       2.298498                    0.996275       4.185789      13.269394       0.359370       1.417296      -0.686241       0.001968      -0.007912      -0.038973       0.039817      -0.023034       0.000429       0.000210       0.013382       0.008396      -0.025392       0.002803       0.022589              3.038476       2.324643      -0.124485       0.294935       2.317955      -0.105007       4.472831           0.009141
           24              H      16.167741      13.264397       8.918098       0.131733       1.276013 0.98719076E+01  0.10235940E+03                                 1.988183                            1.877156      -1.081091       2.370367                    0.997750       3.518766      10.193353       0.441315       1.338539      -0.699543       0.020128      -0.017189      -0.018404       0.032238      -0.012908       0.001310       0.005439       0.008289       0.025395      -0.018775       0.007278       0.011497              2.030778       2.305939      -0.528871      -0.106636       1.931413       0.102838       1.854983          -0.000476
           25              H      14.591252      14.851166      12.222111       0.134467       1.185611 0.90000759E+01  0.92790115E+02                                 1.995209                            1.866626      -1.359923       2.247262                    0.992274       3.890779      11.897263       0.409214       1.451776      -0.673642      -0.001396      -0.001119       0.032742       0.032791      -0.015077      -0.001407      -0.000892       0.013850       0.045352      -0.024208       0.008953       0.015254              2.048638       1.738955      -0.103200      -0.081963       1.589737       0.162454       2.817222           0.004667
           26              H      12.928493      15.725899      10.922093       0.073795       1.708412 0.13510826E+02  0.15289643E+03                                 2.487700                            2.249868      -1.233093       2.275860                    0.993648       4.159969      12.966151       0.385236       1.404958      -0.684916      -0.031982       0.018011       0.020839       0.042208      -0.014422      -0.002799       0.003425       0.024008       0.040012      -0.025528       0.008726       0.016802              2.574400       2.944636      -0.721637      -0.510130       2.333362       0.254719       2.445201           0.002512
           27              H       7.263750      11.867724      10.488753       0.094728       1.327046 0.11140115E+02  0.11923347E+03                                 2.034273                            1.978374      -1.224495       2.283099                    0.994721       3.932961      11.633014       0.434350       1.317523      -0.701250      -0.015289      -0.026263      -0.015092       0.033931      -0.001678       0.000393       0.010718       0.006797      -0.021841      -0.014954       0.006281       0.008673              2.077300       2.159881       0.218472       0.301488       2.229103       0.155537       1.842915           0.001579
           28              H       8.247089      13.082364      10.292220       0.093048       1.379946 0.11492748E+02  0.12352968E+03                                 2.071922                            2.000657      -1.007493       2.387199                    0.996125       3.815935      11.180144       0.436321       1.306029      -0.705291       0.020366       0.018703      -0.020205       0.034247       0.001237      -0.002990      -0.000855      -0.014572      -0.009339      -0.007705      -0.001347       0.009052              2.115015       2.398697       0.165624      -0.225253       1.893070      -0.357160       2.053278           0.001545
           29              H      12.463802       7.719581       9.903986       0.070906       2.164420 0.17658117E+02  0.21289317E+03                                 2.922946                            2.588836      -1.121605       2.319055                    0.996367       4.195303      13.339127       0.356938       1.423299      -0.685162      -0.001670      -0.038706       0.007948       0.039549      -0.000210      -0.022894       0.000572       0.002708      -0.023868      -0.025155       0.002615       0.022540              3.059974       2.339428      -0.298366      -0.126226       4.507920       0.106649       2.332574           0.009160
           30              H      10.793197       8.918113      10.899540       0.130914       1.285305 0.99628574E+01  0.10356790E+03                                 2.000318                            1.887796      -1.089231       2.366456                    0.997722       3.530613      10.249966       0.439246       1.341397      -0.698978      -0.020115      -0.018631       0.017133       0.032330      -0.001206      -0.012848      -0.005250      -0.008323      -0.025413      -0.018654       0.007268       0.011386              2.043505       2.321626       0.107691      -0.534412       1.865569      -0.103887       1.943320          -0.000457
           31              H      12.369674      12.222127       9.312775       0.134681       1.181479 0.89589696E+01  0.92231526E+02                                 1.988131                            1.860489      -1.349881       2.251800                    0.992475       3.880273      11.844250       0.410637       1.448863      -0.674194       0.001215       0.032824       0.000889       0.032859       0.001487      -0.015052       0.000944      -0.015546      -0.043694      -0.024208       0.008997       0.015211              2.041105       1.733202       0.081580      -0.102541       2.805135      -0.161566       1.584979           0.004675
           32              H      14.032435      10.922106       8.438041       0.074358       1.702266 0.13447682E+02  0.15197137E+03                                 2.480165                            2.243396      -1.239160       2.274201                    0.993660       4.147561      12.909553       0.386186       1.403446      -0.685247       0.032005       0.020929      -0.018232       0.042364       0.002640      -0.014359      -0.003328      -0.007874      -0.055213      -0.025271       0.008786       0.016485              2.566491       2.935265       0.508345      -0.718715       2.437376      -0.253951       2.326831           0.002528
           33              H       9.893185      10.488770      12.296214       0.094290       1.324991 0.11113445E+02  0.11883082E+03                                 2.028631                            1.973124      -1.203915       2.291569                    0.994901       3.928938      11.600725       0.436048       1.313685      -0.702033       0.015052      -0.015240       0.026697       0.034228      -0.000521      -0.001670      -0.010569       0.014172       0.000459      -0.014778       0.006294       0.008484              2.071405       2.153480      -0.300258       0.217752       1.838020      -0.154764       2.222715           0.001564
           34              H       8.909845      10.292236      11.081574       0.094142       1.380477 0.11498428E+02  0.12360558E+03                                 2.072199                            2.000933      -1.021653       2.381355                    0.996048       3.815471      11.179331       0.436364       1.305743      -0.705332      -0.019853      -0.019831      -0.018494       0.033607       0.003069       0.001288       0.000815      -0.002721       0.026682      -0.007828      -0.001278       0.009106              2.115296       2.398937       0.225067       0.165499       2.053752       0.357355       1.893200           0.001565
           35              H       7.561816       0.335087      14.259936       0.070264       2.180964 0.17817164E+02  0.21532173E+03                                 2.938779                            2.601180      -1.131642       2.314472                    0.996266       4.212408      13.415327       0.355896       1.424077      -0.684976      -0.001424       0.038308      -0.007898       0.039140      -0.000003       0.023180       0.000337       0.003776      -0.023500      -0.025179       0.002030       0.023150              3.077332       2.351029       0.300801       0.127545       4.537135       0.107590       2.343833           0.009101
           36              H      10.793181      15.245844      13.264382       0.131478       1.280127 0.99139505E+01  0.10292477E+03                                 1.994115                            1.882503      -1.079679       2.371093                    0.997799       3.524918      10.224144       0.440126       1.340466      -0.699154      -0.019799       0.018379      -0.017233       0.032043       0.001119       0.012816      -0.005169      -0.007973      -0.025686      -0.018578       0.007230       0.011348              2.036996       2.313850      -0.106638       0.531489       1.859953      -0.103009       1.937183          -0.000458
           37              H      12.369671      11.941831      14.851146       0.134494       1.183683 0.89793290E+01  0.92489707E+02                                 1.990054                            1.862179      -1.352557       2.250358                    0.992475       3.883942      11.856935       0.410607       1.448205      -0.674299       0.001238      -0.032687      -0.000894       0.032723      -0.001304       0.014939       0.000946      -0.015603      -0.043686      -0.024105       0.008909       0.015197              2.043153       1.734721      -0.081362       0.102704       2.808637      -0.161695       1.586102           0.004678
           38              H      14.032426      13.241851      15.725880       0.073678       1.719620 0.13620257E+02  0.15451912E+03                                 2.503536                            2.262678      -1.248370       2.269424                    0.993464       4.175122      13.049760       0.383017       1.409586      -0.684029       0.031763      -0.020833       0.017943       0.042010      -0.002714       0.014084      -0.003044      -0.008424      -0.056164      -0.025316       0.008792       0.016524              2.591469       2.965020      -0.515220       0.728657       2.461519      -0.257330       2.347868           0.002578
           39              H       9.893178      13.675187      11.867707       0.095029       1.321288 0.11074916E+02  0.11832927E+03                                 2.026050                            1.970698      -1.209849       2.289534                    0.994938       3.922844      11.582572       0.435937       1.315015      -0.701777       0.015293       0.014937      -0.026307       0.033897       0.000576       0.001794      -0.010667       0.014267       0.000627      -0.014917       0.006285       0.008631              2.068725       2.150780       0.299518      -0.217620       1.835511      -0.154317       2.219884           0.001532
           40              H       8.909836      13.871722      13.082347       0.093955       1.384152 0.11541623E+02  0.12423339E+03                                 2.079316                            2.007452      -1.017062       2.383235                    0.996026       3.822756      11.221950       0.434590       1.309347      -0.704579      -0.019684       0.019695       0.018545       0.033455      -0.003111      -0.001368       0.000654      -0.002646       0.026563      -0.007845      -0.001213       0.009058              2.122777       2.408254      -0.226247      -0.165932       2.060825       0.359147       1.899254           0.001562
           41              H      10.012802       6.205314      15.774208       0.070391       2.175016 0.17763822E+02  0.21454357E+03                                 2.935590                            2.598939      -1.188224       2.295717                    0.996258       4.206551      13.398082       0.355664       1.425894      -0.684670      -0.001997      -0.007709      -0.038559       0.039373       0.022829      -0.000139      -0.000997       0.013769       0.006305      -0.024914       0.002097       0.022817              3.073725       2.348854       0.127316      -0.300418       2.341957      -0.107643       4.530364           0.009103
           42              H       3.440211       5.209745       0.863457       0.130742       1.286331 0.99726165E+01  0.10368901E+03                                 2.000626                            1.888109      -1.080345       2.370105                    0.997772       3.533297      10.256884       0.439447       1.340529      -0.699130      -0.020022      -0.017055      -0.018361       0.032076       0.012858      -0.000993       0.005035       0.008835       0.025115      -0.018597       0.007210       0.011387              2.043869       2.322219       0.534504       0.107415       1.943697       0.103702       1.865690          -0.000456
           43              H       5.016689       6.796513       4.167471       0.135024       1.180406 0.89490831E+01  0.92105272E+02                                 1.987030                            1.859560      -1.354012       2.250317                    0.992365       3.878116      11.836494       0.410702       1.449015      -0.674169       0.001151      -0.001059       0.032697       0.032735       0.014941       0.001403      -0.000852       0.013941       0.045169      -0.024071       0.008875       0.015196              2.039930       1.732306       0.102441       0.081346       1.584167       0.161419       2.803316           0.004671
           44              H       6.679446       7.671246       2.867452       0.074910       1.706260 0.13489214E+02  0.15260643E+03                                 2.487185                            2.249202      -1.247179       2.271101                    0.993489       4.154394      12.951185       0.384963       1.406376      -0.684673       0.031687       0.017845       0.020916       0.041953       0.014321       0.002624       0.003229       0.023311       0.039519      -0.025136       0.008753       0.016382              2.573984       2.944038       0.721644       0.510464       2.333169       0.255029       2.444744           0.002565
           45              H       2.540206       3.813071       2.434112       0.094267       1.324654 0.11109865E+02  0.11878194E+03                                 2.028051                            1.972612      -1.205659       2.290585                    0.994936       3.929498      11.601533       0.436173       1.313427      -0.702073       0.015365      -0.026578      -0.014972       0.034156       0.001745      -0.000408       0.010477       0.006731      -0.021835      -0.014722       0.006139       0.008583              2.070828       2.153111      -0.217612      -0.300185       2.221909       0.154556       1.837464           0.001520
           46              H      11.360862       5.027711       2.237579       0.093316       1.382082 0.11514637E+02  0.12381315E+03                                 2.072880                            2.001598      -1.003729       2.388505                    0.996196       3.819064      11.188336       0.436571       1.304772      -0.705522      -0.020200       0.018665      -0.020100       0.034065      -0.001242       0.003074      -0.000871      -0.014542      -0.009538      -0.007767      -0.001308       0.009075              2.116008       2.399826      -0.165429       0.225018       1.893847      -0.357502       2.054352           0.001582
           47              H       5.110816       1.849355       8.389714       0.070213       2.150027 0.17512102E+02  0.21058688E+03                                 2.903014                            2.572733      -1.179463       2.298596                    0.996276       4.185528      13.268581       0.359361       1.417367      -0.686229      -0.001968       0.007911       0.038969       0.039813      -0.023020       0.000431       0.000205       0.013371       0.008368      -0.025372       0.002793       0.022579              3.038368       2.324569      -0.124476       0.294918       2.317882      -0.104999       4.472653           0.009143
           48              H       3.440213       2.844908       7.191183       0.131723       1.276056 0.98723102E+01  0.10236482E+03                                 1.988247                            1.877211      -1.081051       2.370378                    0.997751       3.518815      10.193623       0.441302       1.338562      -0.699538      -0.020126       0.017188       0.018401       0.032235      -0.012909       0.001312       0.005438       0.008288       0.025387      -0.018775       0.007281       0.011494              2.030846       2.306024      -0.528902      -0.106646       1.931475       0.102847       1.855039          -0.000471
           49              H       5.016702       1.258139       3.887170       0.134466       1.185553 0.89995045E+01  0.92782506E+02                                 1.995128                            1.866554      -1.359853       2.247300                    0.992275       3.890632      11.896600       0.409227       1.451757      -0.673646       0.001396       0.001118      -0.032740       0.032789      -0.015069      -0.001406      -0.000893       0.013842       0.045340      -0.024197       0.008947       0.015251              2.048552       1.738886      -0.103192      -0.081958       1.589679       0.162445       2.817090           0.004667
           50              H       6.679461       0.383406       5.187188       0.073792       1.708444 0.13511106E+02  0.15289993E+03                                 2.487695                            2.249862      -1.233103       2.275849                    0.993648       4.160006      12.966154       0.385245       1.404922      -0.684923       0.031980      -0.018009      -0.020838       0.042205      -0.014419      -0.002798       0.003423       0.024007       0.040006      -0.025524       0.008725       0.016800              2.574395       2.944631      -0.721638      -0.510133       2.333356       0.254721       2.445198           0.002518
           51              H      12.344204       4.241581       5.620528       0.094729       1.327025 0.11139886E+02  0.11923043E+03                                 2.034255                            1.978356      -1.224468       2.283114                    0.994722       3.932921      11.632873       0.434350       1.317527      -0.701249       0.015291       0.026263       0.015092       0.033931      -0.001677       0.000394       0.010718       0.006798      -0.021844      -0.014955       0.006283       0.008672              2.077281       2.159862       0.218472       0.301486       2.229081       0.155536       1.842899           0.001580
           52              H      11.360865       3.026941       5.817061       0.093049       1.379948 0.11492778E+02  0.12353022E+03                                 2.071934                            2.000668      -1.007486       2.387203                    0.996125       3.815941      11.180212       0.436316       1.306040      -0.705289      -0.020366      -0.018704       0.020205       0.034247       0.001237      -0.002990      -0.000856      -0.014572      -0.009343      -0.007705      -0.001348       0.009052              2.115027       2.398711       0.165624      -0.225254       1.893080      -0.357164       2.053292           0.001547
           53              C       7.170821       7.469078       6.327887       0.022600      29.020810 0.34953788E+03  0.79143550E+04                                 8.460053                            6.304727       0.032555       1.995161                    0.999726      28.745304      85.712336       0.634330       0.426451      -1.040119      -0.020944      -0.066868       0.020923       0.073128       0.008115      -0.015749      -0.020056      -0.050377      -0.040091      -0.032787      -0.009651       0.042438              9.971751      10.655151      -2.608043      -4.211031      11.341078       1.476677       7.919024           0.154923
           54              C       8.177890       6.761396       5.734904      -0.292154      35.643032 0.47497197E+03  0.11474131E+05                                 9.476842                            7.250777       0.126988       1.993028                    0.999743      31.756356      94.082313       0.610832       0.415081      -1.059694      -0.020849       0.025094       0.003029       0.032765       0.023066      -0.033207      -0.024165       0.027868      -0.014460      -0.033672      -0.022911       0.056584             11.277957      12.854324      -4.315502      -4.807359      12.601051       2.123281       8.378496           0.003199
           55              C       8.230344       5.414016       5.925960       0.284912      30.820370 0.33114261E+03  0.72973212E+04                                 8.855454                            6.250828       0.031680       2.035381                    0.999522      24.678981      69.444035       0.628154       0.442478      -1.044674       0.022604      -0.036844      -0.017261       0.046544      -0.016423      -0.032263       0.017724       0.019804      -0.032184      -0.033915      -0.013807       0.047722             11.399321      15.020070      -3.663102      -6.305006      10.653114       1.663899       8.524778           0.108610
           56              C       7.240435       4.808307       6.663443      -0.288237      38.452049 0.51018108E+03  0.12611591E+05                                10.177767                            7.690716      -0.117775       1.915542                    0.998766      32.544539      99.182529       0.569928       0.434751      -1.042134      -0.008706       0.007937      -0.016652       0.020398      -0.004852      -0.013485       0.020721      -0.074971      -0.128503      -0.051253      -0.012399       0.063651             12.092458      14.453556      -1.962481      -5.706791      12.831012       0.684600       8.992806           0.052667
           57              C       6.260033       5.597663       7.195049       0.066419      28.272222 0.34501329E+03  0.77938227E+04                                 8.430948                            6.368936      -0.028442       1.984804                    0.999587      28.217595      84.299687       0.614982       0.440889      -1.030529       0.021378       0.047663      -0.029841       0.060161       0.038632      -0.007865      -0.012836       0.026528       0.005083      -0.042518      -0.002008       0.044526              9.854513      10.323398      -1.983810      -3.691758      12.256278       1.158977       6.983863           0.019372
           58              C      10.155459       5.169636       4.550389      -0.079291      27.450507 0.37733627E+03  0.86784352E+04                                 8.218929                            6.556458      -0.442778       1.858003                    0.997000      29.135996      86.565915       0.623379       0.427210      -1.043295      -0.039685      -0.063642       0.046428       0.088209       0.009161      -0.042164      -0.022210       0.027222       0.015914      -0.039626      -0.017385       0.057011             10.275851      14.449477      -2.747059      -3.512768       7.920153       1.695644       8.457924           0.002294
           59              C       7.170839       0.585574       1.726754       0.024328      28.999841 0.34905710E+03  0.79024354E+04                                 8.460293                            6.302389       0.032697       1.995397                    0.999710      28.743443      85.760926       0.634010       0.426722      -1.039732      -0.019631       0.066795      -0.019718       0.072359      -0.007381       0.015753      -0.020482      -0.050673      -0.040373      -0.033104      -0.009486       0.042590              9.972359      10.651790       2.606206       4.208420      11.349615       1.473971       7.915673           0.154294
           60              C       8.177904       1.293256       2.319736      -0.294598      35.740972 0.47652931E+03  0.11521870E+05                                 9.498180                            7.265833       0.116217       1.989412                    0.999720      31.803469      94.281805       0.609762       0.415444      -1.059398      -0.019770      -0.025042      -0.002867       0.032034      -0.023322       0.031455      -0.024500       0.028340      -0.012319      -0.033293      -0.022286       0.055579             11.306524      12.889380       4.336114       4.819849      12.633687       2.134495       8.396506           0.003074
           61              C       8.230353       2.640637       2.128680       0.285662      30.799280 0.33083918E+03  0.72887012E+04                                 8.851139                            6.247187       0.031322       2.035522                    0.999543      24.666095      69.390405       0.628477       0.442368      -1.044777       0.022028       0.036621       0.017068       0.046018       0.016292       0.032738       0.017330       0.020458      -0.032064      -0.034089      -0.013879       0.047968             11.395330      15.019266       3.662306       6.304256      10.645472       1.663301       8.521253           0.108376
           62              C       7.240442       3.246345       1.391198      -0.288683      38.429269 0.50965363E+03  0.12595446E+05                                10.174574                            7.686344      -0.175135       1.901465                    0.999047      32.532324      99.136982       0.570127       0.434706      -1.042149      -0.008436      -0.007249       0.016800       0.020148       0.004367       0.012526       0.020111      -0.075094      -0.128341      -0.050499      -0.012833       0.063331             12.090947      14.456532       1.965849       5.709227      12.825891       0.685987       8.990417           0.052364
           63              C       6.260044       2.456990       0.859591       0.066573      28.315731 0.34546528E+03  0.78094305E+04                                 8.447199                            6.376828      -0.031380       1.983704                    0.999584      28.259908      84.555783       0.613839       0.441404      -1.029853       0.021536      -0.046741       0.029557       0.059348      -0.038128       0.007682      -0.011641       0.026353       0.001067      -0.041158      -0.002904       0.044062              9.875743      10.348422       1.983717       3.703564      12.281226       1.157987       6.997582           0.019076
           64              C      10.155465       2.885016       3.504252      -0.079252      27.445110 0.37723053E+03  0.86764305E+04                                 8.221393                            6.557765      -0.434194       1.860749                    0.997070      29.136016      86.601855       0.622925       0.427500      -1.042994      -0.038726       0.064150      -0.046875       0.088387      -0.009384       0.042883      -0.021654       0.026869       0.014738      -0.039801      -0.017601       0.057403             10.280094      14.457271       2.745717       3.514650       7.922722       1.698006       8.460289           0.002283
           65              C      14.523811       9.781415      15.523709       0.022542      29.040319 0.34975682E+03  0.79216661E+04                                 8.465979                            6.307411       0.031549       1.994496                    0.999714      28.764775      85.822556       0.633999       0.426547      -1.039915      -0.020859      -0.020293      -0.066128       0.072248       0.015482       0.007748       0.019725      -0.004796       0.094465      -0.032351      -0.009383       0.041734              9.978991      10.660585       4.213684      -2.608591       7.924166      -1.476351      11.352222           0.154260
           66              C      15.530876      10.374397      14.816028      -0.292416      35.659137 0.47519599E+03  0.11481755E+05                                 9.483428                            7.255133       0.123647       1.991971                    0.999728      31.765107      94.140299       0.610269       0.415383      -1.059421      -0.020061      -0.002805       0.025650       0.032683       0.032717       0.023333       0.023379       0.021390      -0.037678      -0.032840      -0.023395       0.056234             11.286488      12.864890       4.811289      -4.321271       8.384706      -2.126055      12.609869           0.003154
           67              C      15.583329      10.183339      13.468648       0.285467      30.808170 0.33110283E+03  0.72952550E+04                                 8.848702                            6.247262       0.035419       2.036528                    0.999516      24.673965      69.394105       0.628899       0.442026      -1.045080       0.021764       0.016669      -0.036104       0.045332       0.033271      -0.016959      -0.017339       0.026789      -0.016249      -0.034284      -0.014719       0.049003             11.388840      15.005443       6.297712      -3.658148       8.517001      -1.660675      10.644075           0.108610
           68              C      14.593421       9.445855      12.862939      -0.288961      38.448996 0.51021663E+03  0.12612621E+05                                10.177284                            7.691231      -0.177114       1.900547                    0.998998      32.545729      99.185018       0.569885       0.434779      -1.042123      -0.008642       0.016541       0.007616       0.020156       0.012564      -0.005066      -0.020868       0.026443       0.172695      -0.049978      -0.012505       0.062482             12.090264      14.450892       5.705368      -1.961241       8.991647      -0.683200      12.828253           0.052392
           69              C      13.613022       8.914250      13.652293       0.064798      28.317935 0.34569378E+03  0.78133863E+04                                 8.438972                            6.373940      -0.033300       1.982795                    0.999592      28.252822      84.439708       0.614898       0.440713      -1.030587       0.022089       0.029942       0.047279       0.060164       0.007719       0.037574       0.012625       0.010383      -0.043270      -0.041738      -0.001652       0.043391              9.863366      10.332110       3.695596      -1.982141       6.989952      -1.157265      12.268036           0.019549
           70              C       7.704439      11.558911      13.224270      -0.079206      27.447697 0.37730694E+03  0.86784874E+04                                 8.223475                            6.560314      -0.446279       1.857246                    0.996945      29.136077      86.598963       0.622546       0.427746      -1.042861      -0.037131      -0.045789      -0.062988       0.086272       0.041741       0.008263       0.022089       0.006179      -0.044527      -0.039972      -0.015721       0.055693             10.282022      14.459510       3.515518      -2.749270       8.461896      -1.697120       7.924661           0.002283
           71              C      14.523804      14.382543       8.640213       0.025572      28.981675 0.34899796E+03  0.78992161E+04                                 8.457759                            6.305231       0.035412       1.996466                    0.999712      28.710426      85.597495       0.633483       0.427179      -1.039658      -0.020761       0.019751       0.066587       0.072491      -0.016763      -0.006455       0.020674      -0.004782       0.095232      -0.034178      -0.008119       0.042297              9.967911      10.652775      -4.208781       2.606334       7.916712      -1.475947      11.334246           0.155124
           72              C      15.530872      13.789561       9.347894      -0.294729      35.735951 0.47664575E+03  0.11524697E+05                                 9.495053                            7.266473       0.124566       1.991796                    0.999745      31.802829      94.261456       0.609803       0.415416      -1.059480      -0.020561       0.002708      -0.024527       0.032120      -0.032047      -0.023288       0.024046       0.020012      -0.036149      -0.032893      -0.022861       0.055754             11.299594      12.880731      -4.815735       4.326438       8.393976      -2.129525      12.624077           0.003061
           73              C      15.583322      13.980618      10.695274       0.285310      30.835740 0.33131744E+03  0.73021536E+04                                 8.857392                            6.251689       0.031000       2.035172                    0.999517      24.688725      69.476621       0.628229       0.442366      -1.044738       0.022961      -0.016545       0.036703       0.046347      -0.032339       0.016331      -0.017364       0.027153      -0.014722      -0.033983      -0.013834       0.047817             11.403517      15.031114      -6.310919       3.663274       8.529002      -1.664403      10.650435           0.108827
           74              C      14.593410      14.718102      11.300983      -0.288114      38.454285 0.51007833E+03  0.12609773E+05                                10.180605                            7.690599      -0.174727       1.901386                    0.998999      32.548926      99.233614       0.569798       0.434825      -1.041978      -0.008617      -0.016799      -0.007691       0.020386      -0.012816       0.004393      -0.020415       0.026742       0.175998      -0.050681      -0.012526       0.063208             12.098222      14.459832      -5.709770       1.965967       8.993977      -0.685531      12.840858           0.052523
           75              C      13.613009      15.249708      10.511628       0.066320      28.294395 0.34524381E+03  0.78023688E+04                                 8.443191                            6.376296      -0.033523       1.983368                    0.999590      28.237931      84.450461       0.613710       0.441613      -1.029837       0.020754      -0.029125      -0.046872       0.058957      -0.007956      -0.039021       0.012654       0.011615      -0.040393      -0.042362      -0.002692       0.045053              9.871419      10.341824      -3.699431       1.991639       6.993723      -1.163659      12.278711           0.019042
           76              C       7.704438      12.605046      10.939652      -0.078689      27.465491 0.37757250E+03  0.86857762E+04                                 8.222068                            6.558368      -0.444547       1.857122                    0.997053      29.150844      86.637433       0.623269       0.427191      -1.043241      -0.038195       0.047730       0.062996       0.087781      -0.042301      -0.009479       0.021844       0.005141      -0.046383      -0.039410      -0.017409       0.056819             10.280728      14.458764      -3.514706       2.748156       8.461272      -1.693761       7.922148           0.002294
           77              C      12.437133       8.640227       9.781394       0.022588      29.020471 0.34953310E+03  0.79142383E+04                                 8.460064                            6.304724       0.032518       1.995155                    0.999726      28.745040      85.712160       0.634323       0.426457      -1.040114       0.020941       0.066859      -0.020919       0.073118       0.008119      -0.015725      -0.020051      -0.050359      -0.040037      -0.032753      -0.009667       0.042419              9.971768      10.655141      -2.608044      -4.211020      11.341146       1.476670       7.919016           0.154961
           78              C      11.430064       9.347909      10.374377      -0.292142      35.642139 0.47495764E+03  0.11473697E+05                                 9.476699                            7.250667       0.126997       1.993039                    0.999743      31.755795      94.080237       0.610837       0.415080      -1.059694       0.020848      -0.025090      -0.003029       0.032762       0.023057      -0.033202      -0.024159       0.027866      -0.014456      -0.033667      -0.022905       0.056572             11.277785      12.854120      -4.315439      -4.807271      12.600881       2.123239       8.378354           0.003195
           79              C      11.377610      10.695289      10.183321       0.284905      30.820021 0.33113883E+03  0.72972159E+04                                 8.855405                            6.250805       0.031671       2.035379                    0.999522      24.678766      69.443295       0.628154       0.442479      -1.044673      -0.022608       0.036839       0.017264       0.046543      -0.016420      -0.032253       0.017725       0.019810      -0.032159      -0.033902      -0.013811       0.047713             11.399243      15.019957      -3.663074      -6.304934      10.653073       1.663874       8.524701           0.108638
           80              C      12.367519      11.300998       9.445838      -0.288242      38.451816 0.51017828E+03  0.12611502E+05                                10.177738                            7.690711      -0.117805       1.915534                    0.998765      32.544370      99.181882       0.569927       0.434753      -1.042134       0.008710      -0.007933       0.016649       0.020396      -0.004852      -0.013467       0.020724      -0.074961      -0.128465      -0.051231      -0.012410       0.063642             12.092406      14.453485      -1.962449      -5.706745      12.830973       0.684586       8.992759           0.052676
           81              C      13.347921      10.511642       8.914232       0.066424      28.271960 0.34500933E+03  0.77937050E+04                                 8.430884                            6.368894      -0.028461       1.984800                    0.999586      28.217413      84.298781       0.614985       0.440888      -1.030530      -0.021378      -0.047663       0.029841       0.060161       0.038627      -0.007861      -0.012831       0.026528       0.005096      -0.042515      -0.002001       0.044516              9.854426      10.323286      -1.983762      -3.691707      12.256196       1.158946       6.983797           0.019368
           82              C       9.452495      10.939669      11.558892      -0.079290      27.450437 0.37733534E+03  0.86784063E+04                                 8.218909                            6.556445      -0.442767       1.858007                    0.997000      29.135929      86.565609       0.623380       0.427209      -1.043296       0.039686       0.063643      -0.046429       0.088210       0.009161      -0.042163      -0.022210       0.027224       0.015915      -0.039626      -0.017385       0.057011             10.275823      14.449446      -2.747061      -3.512742       7.920140       1.695631       8.457883           0.002295
           83              C      12.437115      15.523731      14.382527       0.024332      28.999102 0.34904798E+03  0.79021827E+04                                 8.460278                            6.302414       0.032654       1.995393                    0.999710      28.742616      85.758395       0.633993       0.426737      -1.039723       0.019624      -0.066779       0.019711       0.072341      -0.007391       0.015711      -0.020474      -0.050655      -0.040282      -0.033048      -0.009519       0.042567              9.972335      10.651848       2.606197       4.208451      11.349445       1.473986       7.915711           0.154275
           84              C      11.430050      14.816049      13.789545      -0.294587      35.739674 0.47651026E+03  0.11521291E+05                                 9.497959                            7.265695       0.116203       1.989419                    0.999720      31.802699      94.278949       0.609767       0.415445      -1.059398       0.019768       0.025039       0.002866       0.032030      -0.023307       0.031449      -0.024494       0.028332      -0.012312      -0.033285      -0.022274       0.055560             11.306221      12.889069       4.335897       4.819718      12.633276       2.134372       8.396318           0.003076
           85              C      11.377601      13.468668      13.980601       0.285663      30.798701 0.33083283E+03  0.72885304E+04                                 8.851079                            6.247165       0.031288       2.035514                    0.999543      24.665747      69.389408       0.628472       0.442373      -1.044773      -0.022034      -0.036614      -0.017072       0.046017       0.016286       0.032720       0.017333       0.020468      -0.032018      -0.034068      -0.013885       0.047952             11.395233      15.019154       3.662253       6.304188      10.645367       1.663269       8.521178           0.108354
           86              C      12.367512      12.862960      14.718083      -0.288685      38.428350 0.50964002E+03  0.12595015E+05                                10.174419                            7.686252      -0.175138       1.901471                    0.999047      32.531707      99.134444       0.570130       0.434707      -1.042149       0.008444       0.007240      -0.016789       0.020140       0.004364       0.012505       0.020110      -0.075078      -0.128273      -0.050467      -0.012845       0.063312             12.090746      14.456327       1.965798       5.709131      12.825627       0.685967       8.990283           0.052365
           87              C      13.347910      13.652315      15.249690       0.066578      28.315080 0.34545632E+03  0.78091665E+04                                 8.447042                            6.376731      -0.031369       1.983713                    0.999584      28.259427      84.553630       0.613847       0.441402      -1.029856      -0.021536       0.046737      -0.029557       0.059344      -0.038120       0.007670      -0.011639       0.026347       0.001071      -0.041152      -0.002897       0.044049              9.875544      10.348233       1.983655       3.703486      12.280942       1.157948       6.997457           0.019076
           88              C       9.452489      13.224289      12.605029      -0.079252      27.445024 0.37722949E+03  0.86764000E+04                                 8.221375                            6.557756      -0.434178       1.860755                    0.997070      29.135947      86.601594       0.622925       0.427500      -1.042994       0.038727      -0.064152       0.046876       0.088388      -0.009384       0.042883      -0.021654       0.026872       0.014739      -0.039801      -0.017601       0.057403             10.280064      14.457241       2.745692       3.514626       7.922700       1.697989       8.460251           0.002285
           89              C       5.084143       6.327890       0.585572       0.022514      29.040650 0.34976307E+03  0.79218496E+04                                 8.466107                            6.307521       0.031506       1.994482                    0.999714      28.764859      85.823275       0.633985       0.426555      -1.039909       0.020858       0.020292       0.066122       0.072242       0.015469       0.007752       0.019723      -0.004808       0.094440      -0.032333      -0.009394       0.041727              9.979147      10.660800       4.213778      -2.608654       7.924323      -1.476406      11.352318           0.154325
           90              C       4.077078       5.734908       1.293253      -0.292404      35.658447 0.47518561E+03  0.11481435E+05                                 9.483302                            7.255053       0.123646       1.991976                    0.999728      31.764690      94.138608       0.610273       0.415383      -1.059422       0.020060       0.002806      -0.025649       0.032683       0.032715       0.023327       0.023378       0.021388      -0.037668      -0.032839      -0.023390       0.056229             11.286325      12.864719       4.811209      -4.321188       8.384595      -2.126009      12.609660           0.003144
           91              C       4.024625       5.925966       2.640633       0.285453      30.808047 0.33110194E+03  0.72952291E+04                                 8.848684                            6.247260       0.035405       2.036524                    0.999516      24.673889      69.393821       0.628898       0.442027      -1.045079      -0.021766      -0.016670       0.036102       0.045332       0.033265      -0.016958      -0.017340       0.026783      -0.016262      -0.034276      -0.014721       0.048998             11.388809      15.005413       6.297682      -3.658152       8.516969      -1.660674      10.644044           0.108653
           92              C       5.014533       6.663450       3.246342      -0.288969      38.448656 0.51021253E+03  0.12612483E+05                                10.177200                            7.691191      -0.177129       1.900543                    0.998998      32.545538      99.183979       0.569888       0.434778      -1.042125       0.008642      -0.016536      -0.007613       0.020152       0.012551      -0.005067      -0.020866       0.026431       0.172668      -0.049961      -0.012513       0.062474             12.090147      14.450750       5.705291      -1.961209       8.991560      -0.683187      12.828130           0.052413
           93              C       5.994932       7.195055       2.456988       0.064807      28.317418 0.34568680E+03  0.78131754E+04                                 8.438824                            6.373849      -0.033283       1.982804                    0.999592      28.252462      84.437858       0.614907       0.440709      -1.030591      -0.022089      -0.029941      -0.047278       0.060163       0.007716       0.037570       0.012625       0.010380      -0.043272      -0.041736      -0.001649       0.043385              9.863175      10.331910       3.695508      -1.982084       6.989826      -1.157228      12.267789           0.019538
           94              C      11.903515       4.550394       2.885011      -0.079204      27.447627 0.37730588E+03  0.86784537E+04                                 8.223451                            6.560298      -0.446273       1.857248                    0.996945      29.136006      86.598605       0.622547       0.427745      -1.042862       0.037131       0.045790       0.062989       0.086273       0.041741       0.008263       0.022090       0.006180      -0.044526      -0.039972      -0.015721       0.055693             10.281989      14.459471       3.515500      -2.749262       8.461860      -1.697103       7.924637           0.002283
           95              C       5.084150       1.726762       7.469068       0.025596      28.979896 0.34897307E+03  0.78985238E+04                                 8.457573                            6.305118       0.035384       1.996477                    0.999712      28.708871      85.592584       0.633470       0.427195      -1.039647       0.020753      -0.019742      -0.066562       0.072463      -0.016701      -0.006466       0.020661      -0.004830       0.095112      -0.034094      -0.008163       0.042257              9.967678      10.652563      -4.208692       2.606240       7.916551      -1.475892      11.333919           0.155066
           96              C       4.077082       2.319744       6.761387      -0.294717      35.734143 0.47661851E+03  0.11523872E+05                                 9.494759                            7.266275       0.124557       1.991810                    0.999744      31.801732      94.257494       0.609810       0.415417      -1.059479       0.020557      -0.002705       0.024520       0.032111      -0.032036      -0.023268       0.024031       0.020004      -0.036136      -0.032878      -0.022846       0.055724             11.299205      12.880301      -4.815564       4.326178       8.393717      -2.129374      12.623598           0.003068
           97              C       4.024632       2.128687       5.414007       0.285318      30.834825 0.33130718E+03  0.73018771E+04                                 8.857298                            6.251650       0.030964       2.035165                    0.999517      24.688164      69.474996       0.628221       0.442374      -1.044732      -0.022970       0.016552      -0.036692       0.046346      -0.032313       0.016322      -0.017366       0.027127      -0.014776      -0.033951      -0.013842       0.047793             11.403360      15.030894      -6.310801       3.663180       8.528880      -1.664344      10.650305           0.108790
           98              C       5.014544       1.391203       4.808298      -0.288108      38.452805 0.51005585E+03  0.12609063E+05                                10.180361                            7.690448      -0.174724       1.901397                    0.998999      32.547922      99.229566       0.569802       0.434827      -1.041978       0.008628       0.016783       0.007677       0.020373      -0.012783       0.004389      -0.020413       0.026701       0.175911      -0.050632      -0.012547       0.063179             12.097906      14.459487      -5.709618       1.965872       8.993764      -0.685493      12.840466           0.052503
           99              C       5.994945       0.859597       5.597653       0.066322      28.293741 0.34523458E+03  0.78020950E+04                                 8.443032                            6.376194      -0.033521       1.983374                    0.999590      28.237418      84.448121       0.613718       0.441611      -1.029840      -0.020754       0.029123       0.046866       0.058952      -0.007941      -0.039009       0.012650       0.011602      -0.040382      -0.042352      -0.002679       0.045031              9.871217      10.341622      -3.699350       1.991556       6.993592      -1.163609      12.278438           0.019053
          100              C      11.903516       3.504259       5.169629      -0.078689      27.465400 0.37757192E+03  0.86857587E+04                                 8.222051                            6.558364      -0.444524       1.857130                    0.997053      29.150771      86.637168       0.623269       0.427192      -1.043241       0.038197      -0.047731      -0.062998       0.087784      -0.042300      -0.009478       0.021844       0.005142      -0.046392      -0.039408      -0.017410       0.056818             10.280687      14.458700      -3.514664       2.748135       8.461225      -1.693746       7.922136           0.002299
          101              C      11.029489       4.027326       4.027320       0.087621      34.231620 0.41321800E+03  0.96444694E+04                                10.025683                            7.343653      -0.726771       1.805851                    0.996134      26.741535      77.972393       0.536205       0.489414      -1.016541      -0.000289      -0.000384      -0.000021       0.000481       0.000253       0.000460       0.000427      -0.014316       0.014298      -0.009560       0.004345       0.005215             13.707315      20.460521      -0.001828       0.002354      10.329603       0.002110      10.331820          -0.000591
          102              C       8.578466      12.081979      12.081961       0.087621      34.231635 0.41321805E+03  0.96444710E+04                                10.025686                            7.343654      -0.726771       1.805851                    0.996134      26.741539      77.972409       0.536205       0.489414      -1.016541       0.000290       0.000384       0.000021       0.000481       0.000253       0.000460       0.000427      -0.014315       0.014301      -0.009560       0.004345       0.005215             13.707326      20.460547      -0.001853       0.002367      10.329624       0.002099      10.331806          -0.000591
          103              N       6.233167       6.904448       7.068430      -0.218685      42.023060 0.54080276E+03  0.13368065E+05                                10.518253                            7.724027      -0.273718       1.921144                    0.998871      29.500571      85.714713       0.598958       0.413695      -1.070677       0.093315      -0.061351      -0.049887       0.122313       0.018853      -0.035853      -0.014867      -0.061555      -0.076667      -0.057855       0.000847       0.057008             13.100735      12.871770      -3.271337      -5.747485      15.755414       2.642518      10.675020           0.071234
          104              N       6.233184       1.150204       0.986210      -0.217722      42.025371 0.54063003E+03  0.13365519E+05                                10.525630                            7.727438      -0.275868       1.920963                    0.998929      29.500384      85.778208       0.598161       0.414192      -1.070131       0.093330       0.062530       0.050410       0.123133      -0.018585       0.035266      -0.015019      -0.063079      -0.075548      -0.057492       0.000355       0.057137             13.107264      12.873205       3.262408       5.747104      15.772238       2.634859      10.676348           0.070995
          105              N      13.586158       9.040870      14.959078      -0.216424      41.922910 0.53925900E+03  0.13320753E+05                                10.503910                            7.714520      -0.270347       1.923153                    0.998893      29.456063      85.563815       0.599133       0.413858      -1.070541       0.094069       0.049575      -0.061643       0.122909       0.036069       0.018364       0.014990       0.007848       0.131056      -0.058137       0.001236       0.056901             13.077308      12.845259       5.733932      -3.252552      10.656004      -2.626948      15.730661           0.071200
          106              N      13.586147      15.123087       9.204843      -0.219051      42.065423 0.54134327E+03  0.13386669E+05                                10.529896                            7.730912      -0.277346       1.920086                    0.998878      29.518337      85.822949       0.598255       0.414019      -1.070315       0.092935      -0.049969       0.063309       0.123052      -0.035067      -0.018040       0.014595       0.007968       0.132801      -0.057439       0.000805       0.056634             13.119128      12.888801      -5.754647       3.285952      10.685991      -2.653703      15.782590           0.071289
          107              N      13.374787       9.204857       9.040851      -0.218692      42.022564 0.54079564E+03  0.13367842E+05                                10.518178                            7.723980      -0.273713       1.921148                    0.998871      29.500321      85.713778       0.598960       0.413695      -1.070677      -0.093308       0.061351       0.049882       0.122305       0.018855      -0.035845      -0.014867      -0.061545      -0.076640      -0.057842       0.000840       0.057002             13.100613      12.871628      -3.271230      -5.747410      15.755291       2.642431      10.674921           0.071259
          108              N      13.374770      14.959101      15.123071      -0.217724      42.024434 0.54061742E+03  0.13365124E+05                                10.525485                            7.727359      -0.275848       1.920974                    0.998929      29.499908      85.776436       0.598163       0.414194      -1.070131      -0.093318      -0.062529      -0.050402       0.123120      -0.018590       0.035251      -0.015016      -0.063064      -0.075508      -0.057470       0.000344       0.057125             13.107070      12.873033       3.262383       5.747007      15.771961       2.634847      10.676217           0.070980
          109              N       6.021796       7.068435       1.150203      -0.216434      41.922631 0.53925571E+03  0.13320652E+05                                10.503870                            7.714505      -0.270356       1.923153                    0.998893      29.455944      85.563402       0.599132       0.413859      -1.070540      -0.094067      -0.049575       0.061643       0.122907       0.036063       0.018367       0.014991       0.007844       0.131042      -0.058129       0.001230       0.056899             13.077256      12.845228       5.733913      -3.252566      10.655985      -2.626963      15.730554           0.071235
          110              N       6.021807       0.986218       6.904438      -0.219053      42.063936 0.54132277E+03  0.13386016E+05                                10.529641                            7.730761      -0.277307       1.920107                    0.998878      29.517560      85.819824       0.598262       0.414018      -1.070317      -0.092920       0.049958      -0.063311       0.123038      -0.035044      -0.018049       0.014594       0.007947       0.132746      -0.057407       0.000785       0.056622             13.118766      12.888438      -5.754452       3.285786      10.685709      -2.653574      15.782150           0.071266
          111              O       9.185354       4.592603       5.430600      -0.197766      32.167204 0.35680434E+03  0.77507419E+04                                 8.323052                            5.879197       0.325215       2.233479                    0.998900      22.685047      56.897324       0.776168       0.363276      -1.134314       0.018976       0.163662      -0.071621       0.179652      -0.004374      -0.141411       0.002081       0.141298      -0.068124      -0.121154      -0.059380       0.180534             11.233044      16.837472      -4.297440      -7.326517       7.515444       2.569482       9.346217           0.019534
          112              O       9.185358       3.462050       2.624041      -0.197811      32.144455 0.35650993E+03  0.77423743E+04                                 8.318484                            5.875659       0.327942       2.234324                    0.998876      22.678560      56.864832       0.776660       0.363139      -1.134476       0.017938      -0.163873       0.070914       0.179458       0.004943       0.141220       0.002254       0.141567      -0.068108      -0.120934      -0.059536       0.180469             11.228175      16.833158       4.294627       7.323170       7.511344       2.567285       9.340022           0.019461
          113              O      16.538336      10.678699      12.647235      -0.196197      32.058322 0.35556994E+03  0.77162820E+04                                 8.301240                            5.866523       0.325218       2.233824                    0.998879      22.653801      56.767841       0.777598       0.362968      -1.134696       0.019591       0.072254       0.164407       0.180649       0.141733      -0.003418      -0.001528       0.104636      -0.178792      -0.121291      -0.059646       0.180936             11.200088      16.785478       7.301435      -4.281946       9.319262      -2.559841       7.495523           0.019510
          114              O      16.538330      13.485258      11.516686      -0.197804      32.145512 0.35650114E+03  0.77421283E+04                                 8.318165                            5.875561       0.324788       2.233469                    0.998854      22.677570      56.861971       0.776672       0.363136      -1.134480       0.018602      -0.071659      -0.163240       0.179244      -0.140781       0.003853      -0.001995       0.105317      -0.178872      -0.120500      -0.059696       0.180196             11.227242      16.831075      -7.324198       4.292724       9.341740      -2.566010       7.508910           0.019523
          115              O      10.422600      11.516702      10.678681      -0.197766      32.166661 0.35679858E+03  0.77505799E+04                                 8.322940                            5.879135       0.325235       2.233488                    0.998900      22.684911      56.896711       0.776176       0.363275      -1.134316      -0.018978      -0.163662       0.071622       0.179652      -0.004375      -0.141408       0.002082       0.141299      -0.068117      -0.121151      -0.059382       0.180532             11.232874      16.837225      -4.297360      -7.326378       7.515341       2.569424       9.346057           0.019538
          116              O      10.422596      12.647255      13.485240      -0.197814      32.144043 0.35650615E+03  0.77422690E+04                                 8.318406                            5.875623       0.327959       2.234333                    0.998875      22.678452      56.864416       0.776663       0.363138      -1.134477      -0.017942       0.163873      -0.070917       0.179459       0.004944       0.141216       0.002256       0.141569      -0.068099      -0.120928      -0.059539       0.180467             11.228047      16.832982       4.294547       7.323065       7.511255       2.567230       9.339905           0.019462
          117              O       3.069618       5.430606       3.462046      -0.196199      32.057930 0.35556566E+03  0.77161620E+04                                 8.301160                            5.866478       0.325226       2.233829                    0.998879      22.653700      56.767397       0.777603       0.362966      -1.134698      -0.019592      -0.072254      -0.164407       0.180649       0.141732      -0.003418      -0.001528       0.104633      -0.178796      -0.121288      -0.059647       0.180935             11.199965      16.785305       7.301338      -4.281883       9.319149      -2.559794       7.495442           0.019515
          118              O       3.069624       2.624047       4.592595      -0.197808      32.144764 0.35649421E+03  0.77419354E+04                                 8.318022                            5.875494       0.324819       2.233484                    0.998853      22.677382      56.861231       0.776679       0.363134      -1.134482      -0.018607       0.071663       0.163239       0.179245      -0.140775       0.003855      -0.001997       0.105312      -0.178882      -0.120492      -0.059700       0.180192             11.227002      16.830708      -7.323999       4.292592       9.341532      -2.565924       7.508766           0.019521

******************************************************
Auxiliary information for the entire system
The total spin magnetic moment of the unit cell is   3.732760
The total net atomic charge of the unit cell is   -0.000003
Accuracy of reproducing the electrostatic potential in the unit cell:
  The inner radius (bohr) =    5.0000
  The outer radius (bohr) =   12.0000
  Valid grid points have density less than (e/(bohr^3)) =    0.0001
  The number of valid grid points were=       192645
  The rms potential error without charges in kcal/mol is=      2.73878
  The rms potential error with partial charges in kcal/mol is=      0.86916
  The RRMSE value at monopole order=      0.31735
  The rms potential error with partial charges and cloud penetration in kcal/mol is=      0.87575
  The RRMSE value at monopole order with cloud penetration is=      0.31976
  The rms potential error with partial charges and atomic dipoles in kcal/mol is=      0.48493
  The RRMSE value at dipole order=      0.17706
  The rms potential error with partial charges, atomic dipoles and cloud penetration in kcal/mol is=      0.49278
  The RRMSE value at dipole order with cloud penetration=      0.17993

******************************************************
The electron densities and ab initio electrostatic potential were computed in VASP using the PBE functional and
projector augmented wave method. See the main text of the journal article for a description of computational details.
The atomic charges, dipoles, and quadrupoles were computed with the DDEC6 method as described in
(a) T. A. Manz and N. Gabaldon Limas, RSC Adv. 6 (2016) 47771-47801 DOI: 10.1039/c6ra04656h
(b) N. Gabaldon Limas and T. A. Manz, RSC Adv. 8 (2018) 2678-2707 DOI: 10.1039/c7ra11829e.
For each atom in the material, the electron cloud parameters were fit to the spherically averaged atom-in-material
electron density using radial positions for which this density was between 10^-4 and 10^-2 electrons per cubic bohr.
The polarizabilities, dispersion coefficients, and quantum Drude oscillator (QDO) parameters were fit using the MCLF method.
The magnetic structure of the system was optimized in VASP from the default ferromagnetic initial guess using spin polarization.
The atomic spin moments (ASMs) were computed on this optimized magnetic structure using the DDEC6 partition as inputs
to the method of T. A. Manz and D. S. Sholl, J. Chem. Theory Comput. 7 (2011) 4146-4164 DOI: 10.1021/ct200539n.
The RMSE and RRMSE were computed using a uniform grid with Ewald summation.
