# Supplementary material for: A collection of forcefield precursors for metal–organic frameworks
Source: RSC Adv. 2019 Nov 13;9(63):36492–507. doi: 10.1039/c9ra07327b (PMC9075174; doi:10.1039/c9ra07327b)
Supplement: RA-009-C9RA07327B-s4907 [file RA-009-C9RA07327B-s4907.xyz]

  262
jmolscript: load "" {1 1 1} spacegroup "x,y,z" unitcell [{     14.183800     0.000000     0.000000 }, {     -7.003390    12.334209     0.000000 }, {     -1.340957    -2.303440    21.475232 }]
Cu    -4.172903    11.162228     9.225760     0.367486
Cu    -5.257136     9.299780     1.511856     0.370288
Cu    10.012356    -1.131459    12.249472     0.367122
Cu    11.096589     0.730989    19.963376     0.370405
H      0.801079    10.415231     4.471143     0.122385
H      0.045443     9.049010     4.168343     0.100914
H     -0.469177     9.607387     6.195604     0.158536
H     -1.621396     9.830690     8.115490     0.071722
H      2.607019    -0.370276     6.418947     0.090176
H     -3.306612    11.769780     4.342292     0.146796
H      2.223204     9.067007     1.378710     0.097326
H      2.048515     8.508671     2.858353     0.118338
H      4.828587    11.880777     2.881976     0.166172
H      7.021839    11.579408     2.276375     0.088929
H      6.350316     7.789673     1.443136     0.097345
H      4.148457     8.076256     2.083098     0.150022
H      1.300174    11.964502     2.538372     0.128503
H     -0.165142    11.825402     1.926328     0.103832
H      8.977994     1.251724     1.692248     0.162835
H     10.624117     2.680852     0.925582     0.095648
H     10.062358    -1.943639    19.385692     0.083480
H      1.525941     8.868214    20.090080     0.153786
H     -0.041493     9.255395     0.622782     0.093284
H     -1.207024     9.587398     1.655740     0.091570
H     -0.219650     5.431153     2.549110     0.163358
H     -1.053342     3.731064     1.357235     0.097237
H     -3.490257     3.764936    19.911835     0.102028
H     -2.827246     5.551921    21.144513     0.132473
H     -2.151595     5.343250     6.266473     0.122386
H     -1.336635     6.674935     6.569273     0.100910
H     -2.076297     6.846743     4.542012     0.158530
H     -2.839400     7.738453     2.622126     0.071711
H      8.119164     9.098257     4.318669     0.090168
H     -5.357722     8.246470     6.395324     0.146790
H     -0.276994     4.772271     9.358906     0.097324
H      0.122280     5.199864     7.879263     0.118339
H     -1.437410     1.117307     7.855640     0.166177
H     -0.092401    -0.641136     8.461241     0.088943
H      2.871576     1.814037     9.294480     0.097357
H      1.535174     3.587268     8.654518     0.150028
H     -3.252406     4.144270     8.199244     0.128504
H     -3.854959     5.487189     8.811288     0.103830
H      9.854407     2.757189     9.045368     0.162834
H      9.424429     0.620077     9.812034     0.095652
H     11.827547     1.088530    12.827156     0.083489
H     -1.789362     3.173326    12.122768     0.153785
H     -1.559032     6.648629    10.114834     0.093284
H     -2.423234     7.498243     9.081876     0.091568
H      1.678555     8.691811     8.188506     0.163356
H      2.745306    10.256224     9.380381     0.097242
H      0.171644    10.055197    12.301013     0.102026
H     -1.054947     8.596302    11.068335     0.132473
H      5.038374    -0.384462    17.004089     0.122386
H      5.794010     0.981759    17.306889     0.100911
H      6.308630     0.423382    15.279628     0.158536
H      7.460849     0.200079    13.359742     0.071722
H      3.232434    10.401045    15.056285     0.090178
H      9.146065    -1.739011    17.132940     0.146797
H      3.616249     0.963762    20.096522     0.097327
H      3.790938     1.522098    18.616879     0.118338
H      1.010866    -1.850008    18.593256     0.166178
H     -1.182386    -1.548639    19.198857     0.088937
H     -0.510863     2.241096    20.032096     0.097348
H      1.690996     1.954513    19.392134     0.150028
H      4.539279    -1.933733    18.936860     0.128502
H      6.004595    -1.794633    19.548904     0.103831
H     -3.138541     8.779045    19.782984     0.162828
H     -4.784664     7.349917    20.549650     0.095642
H     -4.222905    11.974408     2.089540     0.083475
H      4.313512     1.162555     1.385152     0.153781
H      5.880946     0.775374    20.852450     0.093285
H      7.046477     0.443371    19.819492     0.091571
H      6.059103     4.599616    18.926122     0.163353
H      6.892795     6.299705    20.117997     0.097235
H      9.329710     6.265833     1.563397     0.102028
H      8.666699     4.478848     0.330719     0.132474
H      7.991048     4.687519    15.208759     0.122388
H      7.176088     3.355834    14.905959     0.100910
H      7.915750     3.184026    16.933220     0.158535
H      8.678853     2.292316    18.853106     0.071716
H     -2.279711     0.932512    17.156563     0.090176
H     11.197175     1.784299    15.079908     0.146795
H      6.116447     5.258498    12.116326     0.097325
H      5.717173     4.830905    13.595969     0.118338
H      7.276863     8.913462    13.619592     0.166174
H      5.931854    10.671905    13.013991     0.088944
H      2.967877     8.216732    12.180752     0.097356
H      4.304279     6.443501    12.820714     0.150027
H      9.091859     5.886499    13.275988     0.128503
H      9.694412     4.543580    12.663944     0.103832
H     -4.014954     7.273580    12.429864     0.162834
H     -3.584976     9.410692    11.663198     0.095649
H     -5.988094     8.942239     8.648076     0.083487
H      7.628815     6.857443     9.352464     0.153786
H      7.398485     3.382140    11.360398     0.093287
H      8.262687     2.532526    12.393356     0.091568
H      4.160898     1.338958    13.286726     0.163356
H      3.094147    -0.225455    12.094851     0.097238
H      5.667809    -0.024428     9.174219     0.102025
H      6.894400     1.434467    10.406897     0.132474
C      0.672375    10.016289     2.408662     0.088068
C      0.156136     9.978367     3.876494    -0.071292
C     -1.770048    10.734596     5.120554     0.336292
C     -1.270245    10.100089     6.224811    -0.235442
C     -1.976390    10.218859     7.335724     0.114546
C     -3.606053    11.461048     6.354736     0.088661
C     -2.948455    11.387531     5.122058    -0.254825
C      2.037917     9.318854     2.306869    -0.083759
C      4.264261     9.992378     2.466001     0.341482
C      5.124606    11.042891     2.577457    -0.239139
C      6.445859    10.837555     2.231062     0.073779
C      6.064655     8.631706     1.748084     0.090079
C      4.731578     8.812832     2.102855    -0.270152
C      0.729770    11.428605     1.948233    -0.071021
C      2.222989    12.241798     0.203800     0.319135
C      9.463359     1.048029     0.913127    -0.252597
C     10.457323     1.896332     0.434014     0.113265
C      9.578298    -1.754759    20.169538     0.078641
C      1.644197     9.668763    20.567903    -0.260959
C     -0.301247     9.222907     1.566189    -0.090054
C     -0.759923     6.890800     1.241483     0.297551
C     -0.633315     5.596231     1.721884    -0.220466
C     -1.106797     4.594324     0.989364     0.097563
C     -3.116739     3.628353    20.762040     0.115902
C     -1.356357     6.994339     0.023193    -0.276248
C     -1.868225     5.652152     8.328954     0.088069
C     -2.090147     6.119797     6.861122    -0.071297
C     -3.698834     7.421409     5.617062     0.336309
C     -2.900286     7.300074     4.512805    -0.235395
C     -3.352233     7.855492     3.401892     0.114575
C     -5.237101     8.659302     4.382880     0.088667
C     -4.848475     8.123756     5.615558    -0.254782
C     -0.587487     4.809044     8.430747    -0.083750
C     -0.073903     2.540461     8.271615     0.341460
C     -0.562624     1.273605     8.160159    -0.239170
C      0.268317     0.226032     8.506554     0.073738
C      1.998297     1.646685     8.989532     0.090040
C      1.182570     2.716495     8.634761    -0.270191
C     -3.068033     4.904897     8.789383    -0.071019
C     -3.037893     3.204874    10.533816     0.319119
C     10.271193     2.435693     9.824489    -0.252611
C     10.024290     1.152486    10.303602     0.113215
C     11.424288     1.416206    12.043310     0.078589
C     -2.427128     2.675212    11.644945    -0.260976
C     -1.659037     6.890552     9.171427    -0.090064
C      0.142484     8.440917     9.496133     0.297553
C      1.330753     8.970025     9.015732    -0.220494
C      1.968223     9.876465     9.748252     0.097529
C      0.474844     9.797826    11.450808     0.115901
C     -0.242049     8.908452    10.714423    -0.276278
C      5.167078     0.014480    19.066570     0.088068
C      5.683317     0.052402    17.598738    -0.071295
C      7.609501    -0.703827    16.354678     0.336290
C      7.109698    -0.069320    15.250421    -0.235441
C      7.815843    -0.188090    14.139508     0.114540
C      9.445506    -1.430279    15.120496     0.088655
C      8.787908    -1.356762    16.353174    -0.254815
C      3.801536     0.711915    19.168363    -0.083750
C      1.575192     0.038391    19.009231     0.341475
C      0.714847    -1.012122    18.897775    -0.239154
C     -0.606406    -0.806786    19.244170     0.073783
C     -0.225202     1.399063    19.727148     0.090089
C      1.107875     1.217937    19.372377    -0.270167
C      5.109683    -1.397836    19.526999    -0.071027
C      3.616464    -2.211029    21.271432     0.319140
C     -3.623906     8.982740    20.562105    -0.252582
C     -4.617870     8.134437    21.041218     0.113277
C     -3.738845    11.785528     1.305694     0.078635
C      4.195256     0.362006     0.907329    -0.260949
C      6.140700     0.807862    19.909043    -0.090066
C      6.599376     3.139969    20.233749     0.297546
C      6.472768     4.434538    19.753348    -0.220451
C      6.946250     5.436445    20.485868     0.097559
C      8.956192     6.402416     0.713192     0.115890
C      8.536767     5.339870    -0.023193    -0.276242
C      7.707678     4.378617    13.146278     0.088071
C      7.929600     3.910972    14.614110    -0.071290
C      9.538287     2.609360    15.858170     0.336303
C      8.739739     2.730695    16.962427    -0.235400
C      9.191686     2.175277    18.073340     0.114569
C     11.076554     1.371467    17.092352     0.088673
C     10.687928     1.907013    15.859674    -0.254792
C      6.426940     5.221725    13.044485    -0.083747
C      5.913356     7.490308    13.203617     0.341462
C      6.402077     8.757164    13.315073    -0.239163
C      5.571136     9.804737    12.968678     0.073731
C      3.841156     8.384084    12.485700     0.090031
C      4.656883     7.314274    12.840471    -0.270188
C      8.907486     5.125872    12.685849    -0.071022
C      8.877346     6.825895    10.941416     0.319119
C     -4.431740     7.595076    11.650743    -0.252616
C     -4.184837     8.878283    11.171630     0.113224
C     -5.584835     8.614563     9.431922     0.078601
C      8.266581     7.355557     9.830287    -0.260979
C      7.498490     3.140217    12.303805    -0.090066
C      5.696969     1.589852    11.979099     0.297545
C      4.508700     1.060744    12.459500    -0.220497
C      3.871230     0.154304    11.726980     0.097535
C      5.364609     0.232943    10.024424     0.115904
C      6.081502     1.122317    10.760809    -0.276282
N     -3.145815    10.839955     7.442027    -0.251188
N      6.979371     9.672798     1.836991    -0.257028
N      9.858339    -0.608082    20.806923    -0.249584
N     -2.998920     2.406886    21.240508    -0.253992
N     -4.469753     8.565751     3.295589    -0.251189
N      1.544615     0.337201     8.900625    -0.256740
N     10.565413     0.606500    11.405925    -0.249284
N      1.595204    10.298481    10.972340    -0.254023
N      8.985268    -0.809186    14.033205    -0.251224
N     -1.139918     0.357971    19.638241    -0.257037
N     -4.018886    10.638851     0.668309    -0.249590
N      8.838373     7.623883     0.234724    -0.253974
N     10.309206     1.465018    18.179643    -0.251210
N      4.294838     9.693568    12.574607    -0.256734
N     -4.725960     9.424269    10.069307    -0.249292
N      4.244249    -0.267712    10.502892    -0.253984
O     -1.087590    10.657003     3.929323    -0.207237
O      3.037587    10.271005     2.783405    -0.147228
O      1.295278    11.354294     0.607964    -0.208103
O     -0.254721     7.878000     2.051314    -0.168551
O     -3.294389     6.866256     6.808293    -0.207196
O     -0.921879     3.469599     7.954211    -0.147250
O     -2.724187     4.449823    10.129652    -0.208110
O     -0.466535     7.514154     8.686302    -0.168541
O      6.927043    -0.626234    17.545909    -0.207224
O      2.801866    -0.240236    18.691827    -0.147243
O      4.544175    -1.323525    20.867268    -0.208085
O      6.094174     2.152769    19.423918    -0.168532
O      9.133842     3.164513    14.666939    -0.207219
O      6.761332     6.561170    13.521021    -0.147252
O      8.563640     5.580946    11.345580    -0.208106
O      6.305988     2.516615    12.788930    -0.168544
B      9.068632     0.667228     6.590749     1.145461
B     10.407436     2.966971     4.146867     1.145454
B     -3.229179     9.363541    14.884483     1.145460
B     -4.567983     7.063798    17.328365     1.145452
B      1.726734     6.480911     5.368808     1.107935
B      4.112719     3.549858    16.106424     1.107936
F      9.599601     1.860470     6.607714    -0.460424
F      8.089771     0.611371     7.455342    -0.526752
F      8.612730     0.408907     5.395223    -0.463215
F      9.974260    -0.223300     6.898918    -0.524770
F      9.631967     1.916066     4.129902    -0.460400
F      9.972688     3.845767     3.282274    -0.526743
F     10.406966     3.490972     5.342393    -0.463194
F     11.629002     2.619145     3.838698    -0.524764
F     -3.760148     8.170299    14.867518    -0.460430
F     -2.250318     9.419398    14.019890    -0.526750
F     -2.773277     9.621862    16.080009    -0.463219
F     -4.134807    10.254069    14.576314    -0.524767
F     -3.792514     8.114703    17.345330    -0.460401
F     -4.133235     6.185002    18.192958    -0.526742
F     -4.567513     6.539797    16.132839    -0.463198
F     -5.789549     7.411624    17.636534    -0.524761
F      2.656685     6.529746     4.378800    -0.508049
F      1.539515     7.714734     5.856081    -0.488017
F      2.143440     5.648114     6.358816    -0.508051
F      0.561362     6.034504     4.881535    -0.488014
F      3.182768     3.501023    17.096432    -0.508050
F      4.299938     2.316035    15.619151    -0.488018
F      3.696013     4.382655    15.116416    -0.508050
F      5.278091     3.996265    16.593697    -0.488014

The following XYZ coordinates are in angstroms. Other properties are in atomic units.
The sperically averaged electron density of each atom fit to a function of the form exp(a - br)
eigen_1, eigen_2 and eigen_3 are the three eigenvalues of traceless quadrupole moment tensor
  atom number  atomic symbol              X              Y              Z     net charge C6 coefficient C8 coefficient C10 coefficient fluctuating dipole atomic polarizability isotropic forcefield polarizability              a              b squared Pearson coefficient          <r^3>          <r^4>         wp_QDO          m_QDO          q_QDO       dipole_x       dipole_y       dipole_z         dipole            Qxy            Qxz            Qyz     Q(x^2-y^2)  Q(3z^2 - R^2)        eigen_1        eigen_2        eigen_3 static polarizability      alpha(xx)      alpha(xy)      alpha(xz)      alpha(yy)      alpha(yz)      alpha(zz) atomic spin moment
            1             Cu      -4.172903      11.162228       9.225760       0.367486      90.164213 0.17148597E+04  0.53176794E+05                                17.236894                           14.263410       1.179512       2.184478                    0.994958      51.198511     136.164362       0.443980       0.444887      -1.118406      -0.008407       0.000235       0.002407       0.008748       0.020510       0.025163       0.002078       0.009757       0.035601      -0.032565      -0.003522       0.036087             20.819269      17.539067      -2.309516      -0.759607      26.301531      -1.047635      18.617210           0.370739
            2             Cu      -5.257136       9.299780       1.511856       0.370288      90.015614 0.17112751E+04  0.53034989E+05                                17.215375                           14.246033       1.183155       2.185961                    0.994946      51.156242     135.988393       0.444390       0.444733      -1.118564      -0.004421       0.007345      -0.002448       0.008916       0.006202      -0.010464       0.022922      -0.040622       0.036457      -0.032634      -0.003632       0.036266             20.792991      26.115342       2.575645      -0.535942      17.669979      -1.176578      18.593651           0.372988
            3             Cu      10.012356      -1.131459      12.249472       0.367122      90.185996 0.17153745E+04  0.53196911E+05                                17.239568                           14.265513       1.179311       2.184359                    0.994959      51.205720     136.190183       0.443947       0.444884      -1.118404       0.008383      -0.000242      -0.002399       0.008723       0.020505       0.025169       0.002052       0.009695       0.035538      -0.032573      -0.003491       0.036064             20.822596      17.541832      -2.309914      -0.759747      26.305796      -1.047737      18.620161           0.370305
            4             Cu      11.096589       0.730989      19.963376       0.370405      89.998066 0.17108726E+04  0.53019420E+05                                17.213500                           14.244617       1.182946       2.185961                    0.994943      51.149955     135.967895       0.444400       0.444749      -1.118553       0.004434      -0.007370       0.002440       0.008940       0.006226      -0.010467       0.022907      -0.040584       0.036456      -0.032632      -0.003608       0.036239             20.790570      26.112101       2.575248      -0.535824      17.668037      -1.176415      18.591574           0.372984
            5              H       0.801079      10.415231       4.471143       0.122385       1.068912 0.83372553E+01  0.83578564E+02                                 1.803223                            1.745824      -1.206461       2.315604                    0.993643       3.716089      10.882720       0.445682       1.370910      -0.689493       0.029185       0.017131       0.023362       0.041122      -0.004866       0.004474       0.002717       0.010017      -0.001628      -0.008967       0.000473       0.008494              1.841383       1.915891       0.333646       0.178671       1.693413       0.254471       1.914845           0.000015
            6              H       0.045443       9.049010       4.168343       0.100914       1.052936 0.83126691E+01  0.83944358E+02                                 1.821648                            1.767709      -1.468883       2.168874                    0.991314       4.134295      12.475979       0.430271       1.409654      -0.679210      -0.000338      -0.034757       0.011927       0.036748       0.000361      -0.006043      -0.006305       0.002164      -0.027938      -0.013465       0.004156       0.009309              1.868379       1.581047       0.155917      -0.155228       2.224316      -0.181582       1.799774           0.000022
            7              H      -0.469177       9.607387       6.195604       0.158536       0.872142 0.63115681E+01  0.59516866E+02                                 1.619207                            1.556930      -1.185773       2.345019                    0.995941       3.522545      10.283808       0.450994       1.440231      -0.675339       0.031082      -0.017089       0.003840       0.035677      -0.008177       0.001362      -0.003506       0.013167      -0.000941      -0.010983      -0.000336       0.011319              1.639517       1.832808      -0.305958      -0.152172       1.495644       0.009992       1.590098           0.000075
            8              H      -1.621396       9.830690       8.115490       0.071722       1.089738 0.77876562E+01  0.77059802E+02                                 1.831022                            1.688524      -1.294260       2.249494                    0.993689       4.026212      11.869982       0.450864       1.372901      -0.686466       0.019022      -0.016013       0.031589       0.040200      -0.005268      -0.002446      -0.006007       0.008163       0.021230      -0.012358       0.003098       0.009260              1.919514       1.572464      -0.196223       0.335010       1.731076      -0.403665       2.455000           0.000196
            9              H       2.607019      -0.370276       6.418947       0.090176       1.237668 0.88656654E+01  0.88258009E+02                                 1.824610                            1.679500      -0.947749       2.418058                    0.998264       3.463197       9.395627       0.515683       1.193109      -0.729984      -0.038518       0.032624      -0.003167       0.050576      -0.015412       0.004395      -0.009625       0.006475       0.002293      -0.017550      -0.002601       0.020151              1.908792       2.314859      -0.650668      -0.234622       1.806181       0.160558       1.605334           0.000172
           10              H      -3.306612      11.769780       4.342292       0.146796       0.993588 0.69340252E+01  0.65248346E+02                                 1.605015                            1.509580      -0.886015       2.474090                    0.999101       3.199262       8.580838       0.528158       1.232418      -0.720396      -0.012576       0.015908      -0.025709       0.032744      -0.012042       0.000734      -0.007388       0.007669       0.009116      -0.015858       0.002171       0.013687              1.644468       1.449638      -0.157358       0.248548       1.399296      -0.278383       2.084471           0.000053
           11              H       2.223204       9.067007       1.378710       0.097326       1.320110 0.11369491E+02  0.12073778E+03                                 1.929513                            1.921513      -1.166729       2.308116                    0.995564       3.739082      10.560377       0.473617       1.217803      -0.724498       0.001289      -0.013929      -0.034955       0.037650       0.008647      -0.000792       0.012002      -0.000567       0.031331      -0.017131      -0.000448       0.017579              1.928982       1.965239      -0.009959      -0.107089       1.636658       0.091234       2.185050          -0.000002
           12              H       2.048515       8.508671       2.858353       0.118338       1.057750 0.81974644E+01  0.82006783E+02                                 1.795565                            1.733381      -1.289706       2.267438                    0.993319       3.842507      11.320541       0.445447       1.374484      -0.687564      -0.000722      -0.032205       0.028144       0.042776       0.000050       0.001289      -0.000533      -0.006433       0.012649      -0.005498       0.001030       0.004468              1.825366       1.705372       0.091798      -0.089514       1.986501      -0.456552       1.784226          -0.000006
           13              H       4.828587      11.880777       2.881976       0.166172       0.970533 0.69053832E+01  0.65886066E+02                                 1.680397                            1.584827      -1.104818       2.396350                    0.996981       3.305677       9.373221       0.470645       1.363977      -0.691971      -0.012189       0.032355       0.018302       0.039120       0.001190      -0.006675       0.006691      -0.004066      -0.029409      -0.014705       0.005169       0.009536              1.717953       1.603401      -0.298695      -0.093102       2.130009       0.253035       1.420450           0.000065
           14              H       7.021839      11.579408       2.276375       0.088929       1.212698 0.88847238E+01  0.88172777E+02                                 1.782208                            1.670326      -0.807884       2.485622                    0.999126       3.360067       8.993773       0.524114       1.177579      -0.735057       0.023226       0.042603       0.002736       0.048599       0.003867      -0.004969       0.007778      -0.013841      -0.050961      -0.020260       0.002607       0.017653              1.819627       2.081105       0.441492      -0.012597       1.999249       0.002997       1.378526           0.000112
           15              H       6.350316       7.789673       1.443136       0.097345       1.215433 0.87081552E+01  0.86516531E+02                                 1.818714                            1.676969      -0.973068       2.412734                    0.997774       3.467278       9.473675       0.509071       1.211031      -0.725468       0.007238      -0.048257      -0.015174       0.051102       0.006574      -0.003482       0.008167      -0.018103      -0.048373      -0.019378      -0.001143       0.020521              1.895969       1.852625      -0.500273      -0.262809       2.273894       0.422254       1.561387           0.000013
           16              H       4.148457       8.076256       2.083098       0.150022       1.033244 0.75227045E+01  0.71996746E+02                                 1.632686                            1.561660      -0.952480       2.447862                    0.998671       3.176095       8.495246       0.526425       1.215711      -0.725346      -0.019150      -0.032001       0.006369       0.037833       0.005029      -0.004236       0.008362      -0.013886      -0.047598      -0.019421       0.001509       0.017913              1.646506       1.951214       0.299743      -0.071279       1.735236       0.009536       1.253067           0.000022
           17              H       1.300174      11.964502       2.538372       0.128503       1.023732 0.78178316E+01  0.77428289E+02                                 1.778318                            1.708295      -1.280368       2.283585                    0.993469       3.744936      11.043421       0.441796       1.399816      -0.683186       0.018618       0.023455       0.033273       0.044764       0.007237      -0.000555       0.006087      -0.005021       0.023434      -0.012405       0.001065       0.011339              1.835711       1.867435       0.399165       0.190287       1.847628       0.096825       1.792070          -0.000023
           18              H      -0.165142      11.825402       1.926328       0.103832       1.202487 0.95395512E+01  0.98471268E+02                                 1.913786                            1.837922      -1.208104       2.295957                    0.994325       3.854485      11.290486       0.446855       1.327877      -0.698087      -0.028924       0.016072       0.004552       0.033401      -0.007672       0.002675       0.004155      -0.009075      -0.009057      -0.010183      -0.000648       0.010830              1.959205       2.508119      -0.227662       0.067634       1.689257      -0.160558       1.680240           0.000026
           19              H       8.977994       1.251724       1.692248       0.162835       1.029909 0.77203654E+01  0.75771240E+02                                 1.747072                            1.675290      -1.213598       2.331010                    0.996861       3.445514       9.919665       0.457790       1.363243      -0.691828      -0.017842       0.011225       0.031425       0.037840       0.000844      -0.012532       0.004693       0.006647      -0.012674      -0.014286      -0.000010       0.014296              1.769455       1.618064       0.107665      -0.326336       1.624057       0.026132       2.066245          -0.000003
           20              H      10.624117       2.680852       0.925582       0.095648       1.035529 0.74034530E+01  0.72347140E+02                                 1.776430                            1.653749      -1.249978       2.282795                    0.993916       3.835151      11.241175       0.452463       1.385275      -0.684835       0.008381       0.036618       0.032518       0.049685       0.006202      -0.005776       0.009382      -0.006802      -0.008759      -0.014616       0.003115       0.011501              1.841869       1.515330       0.297129       0.100331       2.265068       0.399150       1.745210           0.000046
           21              H      10.062358      -1.943639      19.385692       0.083480       1.250087 0.90642223E+01  0.90534588E+02                                 1.821729                            1.687550      -0.879903       2.445951                    0.998443       3.461917       9.339814       0.520485       1.178187      -0.733911       0.021051      -0.015098      -0.038150       0.046114       0.003784      -0.012190       0.014163      -0.009547       0.012356      -0.020546       0.001194       0.019352              1.885054       1.859597      -0.025198      -0.486528       1.498583       0.045045       2.296981           0.000134
           22              H       1.525941       8.868214      20.090080       0.153786       0.981703 0.70685527E+01  0.65937948E+02                                 1.525178                            1.475684      -0.791911       2.527300                    0.999799       2.938581       7.508768       0.568347       1.155281      -0.742086      -0.004584      -0.030899      -0.018916       0.036518       0.007184      -0.008702       0.011296      -0.011300       0.002255      -0.018619       0.004085       0.014533              1.521600       1.318476       0.081296       0.005080       1.774147       0.224526       1.472177           0.000032
           23              H      -0.041493       9.255395       0.622782       0.093284       1.324519 0.11156870E+02  0.11852180E+03                                 1.961237                            1.924571      -1.221789       2.279698                    0.993864       3.873275      11.124148       0.463120       1.244964      -0.716867       0.013611       0.001475      -0.035949       0.038468      -0.007290      -0.006755       0.002949      -0.009790       0.037717      -0.015853       0.000086       0.015768              1.988744       1.783316       0.213650      -0.098649       1.872102      -0.035703       2.310813          -0.000022
           24              H      -1.207024       9.587398       1.655740       0.091570       1.034277 0.81794868E+01  0.82118273E+02                                 1.788364                            1.745042      -1.396000       2.200585                    0.990727       4.100113      12.264238       0.436994       1.396101      -0.682082      -0.031116       0.014162       0.006299       0.034763      -0.000274      -0.001766      -0.004909       0.007516      -0.042893      -0.015687       0.004657       0.011030              1.825080       2.234787      -0.181400      -0.057604       1.664202       0.030284       1.576250          -0.000042
           25              H      -0.219650       5.431153       2.549110       0.163358       1.022616 0.72746870E+01  0.70067233E+02                                 1.716373                            1.609118      -1.088115       2.396669                    0.997812       3.302815       9.299479       0.476445       1.334728      -0.698237       0.013954      -0.009645       0.031578       0.035845      -0.001293       0.005646      -0.006218      -0.014147      -0.003237      -0.010397      -0.001286       0.011683              1.755421       1.535801      -0.003885       0.402210       1.510758      -0.016030       2.219703           0.000063
           26              H      -1.053342       3.731064       1.357235       0.097237       1.330001 0.98451624E+01  0.10111941E+03                                 1.964017                            1.810332      -0.976548       2.415700                    0.997295       3.535956       9.905960       0.477716       1.248317      -0.718143       0.001181      -0.041096       0.029163       0.050406      -0.000494       0.014933      -0.008348      -0.020751       0.005547      -0.021625       0.003573       0.018052              2.039030       1.569839       0.067252       0.016869       2.794581      -0.316409       1.752671           0.000278
           27              H      -3.490257       3.764936      19.911835       0.102028       1.158906 0.82460742E+01  0.82096547E+02                                 1.870711                            1.713816      -1.062992       2.379223                    0.996405       3.642141      10.486505       0.460592       1.335710      -0.696874      -0.017540       0.014117      -0.043709       0.049167      -0.000309       0.007888      -0.004328      -0.013332       0.023519      -0.013595       0.001057       0.012538              1.967683       1.693594      -0.002293       0.585949       1.600833       0.033149       2.608623           0.000208
           28              H      -2.827246       5.551921      21.144513       0.132473       1.077677 0.79739501E+01  0.78747921E+02                                 1.780140                            1.684012      -1.130637       2.351740                    0.995885       3.590836      10.307246       0.465042       1.333669      -0.696930      -0.006843       0.027886      -0.018441       0.034125       0.000717       0.007755      -0.004839      -0.018457       0.015205      -0.015072       0.003278       0.011794              1.824134       1.441801      -0.045502       0.157220       2.427654      -0.162318       1.602947           0.000126
           29              H      -2.151595       5.343250       6.266473       0.122386       1.068903 0.83371665E+01  0.83577445E+02                                 1.803213                            1.745815      -1.206448       2.315611                    0.993643       3.716070      10.882647       0.445683       1.370910      -0.689493      -0.000487      -0.033837      -0.023362       0.041122      -0.006795       0.000154       0.005232       0.003224      -0.001629      -0.008967       0.000473       0.008495              1.841372       1.461129       0.075435       0.133066       2.148152       0.281015       1.914835           0.000015
           30              H      -1.336635       6.674935       6.569273       0.100910       1.052957 0.83128840E+01  0.83947065E+02                                 1.821669                            1.767730      -1.468897       2.168863                    0.991314       4.134352      12.476188       0.430270       1.409651      -0.679211       0.030057       0.017455      -0.011927       0.036747      -0.000744      -0.002499      -0.008368      -0.001728      -0.027937      -0.013465       0.004156       0.009308              1.868402       1.933618       0.356099      -0.081258       1.871789      -0.224649       1.799798           0.000021
           31              H      -2.076297       6.846743       4.542012       0.158530       0.872152 0.63116447E+01  0.59517699E+02                                 1.619213                            1.556934      -1.185757       2.345024                    0.995941       3.522547      10.283784       0.450997       1.440221      -0.675341       0.030207      -0.018593      -0.003840       0.035678      -0.009844      -0.003722      -0.000547       0.007298      -0.000942      -0.010984      -0.000336       0.011319              1.639523       1.840598      -0.301551       0.083831       1.487873      -0.127397       1.590098           0.000076
           32              H      -2.839400       7.738453       2.622126       0.071711       1.089883 0.77889628E+01  0.77076309E+02                                 1.831203                            1.688679      -1.294558       2.249343                    0.993686       4.026625      11.871649       0.450837       1.372921      -0.686460       0.023324      -0.008639      -0.031584       0.040202      -0.006198      -0.004024      -0.005084       0.004860       0.021221      -0.012349       0.003091       0.009258              1.919711       1.861104      -0.032448      -0.516514       1.442756       0.092024       2.455272           0.000199
           33              H       8.119164       9.098257       4.318669       0.090168       1.237791 0.88667872E+01  0.88272391E+02                                 1.824760                            1.679629      -0.947946       2.417959                    0.998262       3.463435       9.396591       0.515651       1.193140      -0.729976      -0.047396       0.017389       0.003177       0.050585      -0.010679      -0.010538      -0.000926       0.023160       0.002256      -0.017546      -0.002610       0.020156              1.908956       2.489188      -0.551881       0.255501       1.632214      -0.124767       1.605466           0.000174
           34              H      -5.357722       8.246470       6.395324       0.146790       0.993591 0.69340149E+01  0.65247977E+02                                 1.604991                            1.509558      -0.886054       2.474067                    0.999101       3.199245       8.580668       0.528175       1.232384      -0.720403      -0.020043       0.003082       0.025709       0.032744      -0.009464      -0.006787      -0.003010       0.016751       0.009115      -0.015858       0.002171       0.013687              1.644444       1.546675      -0.102243      -0.364798       1.302216       0.078680       2.084441           0.000054
           35              H      -0.276994       4.772271       9.358906       0.097324       1.320123 0.11369647E+02  0.12073991E+03                                 1.929529                            1.921529      -1.166734       2.308113                    0.995564       3.739105      10.560477       0.473613       1.217806      -0.724497       0.012749       0.005756       0.034955       0.037650       0.004674       0.010827       0.005237      -0.014561       0.031331      -0.017131      -0.000447       0.017578              1.928999       1.725331      -0.146189       0.132217       1.876592      -0.048078       2.185074          -0.000003
           36              H       0.122280       5.199864       7.879263       0.118339       1.057737 0.81973385E+01  0.82005211E+02                                 1.795553                            1.733369      -1.289686       2.267449                    0.993320       3.842477      11.320432       0.445448       1.374486      -0.687563       0.027649       0.016529      -0.028144       0.042776       0.002788      -0.001100       0.000859       0.003208       0.012649      -0.005497       0.001029       0.004469              1.825353       1.839119       0.167746      -0.352816       1.852725      -0.303266       1.784215          -0.000005
           37              H      -1.437410       1.117307       7.855640       0.166177       0.970502 0.69051475E+01  0.65883453E+02                                 1.680384                            1.584818      -1.104788       2.396370                    0.996981       3.305648       9.373204       0.470637       1.364008      -0.691965      -0.034154      -0.005374      -0.018306       0.039122       0.002355       0.009115      -0.002501       0.000039      -0.029408      -0.014705       0.005169       0.009537              1.717937       2.258090       0.073061       0.266000       1.475280       0.043978       1.420443           0.000064
           38              H      -0.092401      -0.641136       8.461241       0.088943       1.212571 0.88835266E+01  0.88157532E+02                                 1.782056                            1.670192      -0.807738       2.485697                    0.999128       3.359835       8.992849       0.524147       1.177548      -0.735065      -0.025571      -0.041230      -0.002736       0.048593       0.007916       0.009221      -0.000482       0.000460      -0.050969      -0.020264       0.002616       0.017648              1.819469       1.639936       0.191052       0.008824       2.440047      -0.009472       1.378425           0.000112
           39              H       2.871576       1.814037       9.294480       0.097357       1.215336 0.87072690E+01  0.86505291E+02                                 1.818602                            1.676873      -0.972915       2.412811                    0.997776       3.467083       9.472925       0.509091       1.211015      -0.725472       0.045534       0.017526       0.015170       0.051095       0.011135       0.008822       0.001006      -0.002030      -0.048388      -0.019383      -0.001135       0.020518              1.895850       2.600615      -0.075454       0.496910       1.525637      -0.020044       1.561298           0.000014
           40              H       1.535174       3.587268       8.654518       0.150028       1.033241 0.75227163E+01  0.71997107E+02                                 1.632706                            1.561680      -0.952470       2.447873                    0.998671       3.176100       8.495359       0.526411       1.215739      -0.725340       0.018372       0.032454      -0.006370       0.037834       0.008539       0.009363       0.000446      -0.001521      -0.047595      -0.019420       0.001508       0.017912              1.646525       1.530512       0.060854       0.043489       2.155980      -0.057276       1.253083           0.000022
           41              H      -3.252406       4.144270       8.199244       0.128504       1.023715 0.78176655E+01  0.77426226E+02                                 1.778300                            1.708278      -1.280351       2.283596                    0.993469       3.744896      11.043270       0.441798       1.399818      -0.683186      -0.011203      -0.027772      -0.033273       0.044765       0.005864       0.005566       0.002523      -0.009857       0.023433      -0.012404       0.001066       0.011339              1.835691       1.509660       0.196026      -0.009757       2.205360       0.213280       1.792052          -0.000022
           42              H      -3.854959       5.487189       8.811288       0.103830       1.202511 0.95397926E+01  0.98474414E+02                                 1.913811                            1.837946      -1.208128       2.295944                    0.994324       3.854533      11.290676       0.446852       1.327877      -0.698086      -0.028258       0.017216      -0.004551       0.033401      -0.000034       0.002291       0.004379       0.017829      -0.009057      -0.010184      -0.000647       0.010831              1.959231       2.084428      -0.468259      -0.173020       2.113003      -0.020464       1.680263           0.000027
           43              H       9.854407       2.757189       9.045368       0.162834       1.029900 0.77203059E+01  0.75770563E+02                                 1.747067                            1.675288      -1.213591       2.331015                    0.996861       3.445512       9.919675       0.457788       1.363250      -0.691826      -0.018571       0.009975      -0.031425       0.037841      -0.002422       0.010269      -0.008580      -0.004856      -0.012674      -0.014285      -0.000010       0.014295              1.769450       1.530137       0.057744       0.183853       1.711978      -0.270871       2.066236          -0.000004
           44              H       9.424429       0.620077       9.812034       0.095652       1.035501 0.74031923E+01  0.72343731E+02                                 1.776381                            1.653706      -1.249880       2.282842                    0.993918       3.835018      11.240604       0.452476       1.385252      -0.684840      -0.027704      -0.025367      -0.032514       0.049681       0.006098       0.011010      -0.000398      -0.007174      -0.008745      -0.014619       0.003123       0.011495              1.841818       1.827074       0.474152       0.297549       1.953221       0.284322       1.745160           0.000046
           45              H      11.827547       1.088530      12.827156       0.083489       1.249931 0.90628082E+01  0.90516617E+02                                 1.821561                            1.687406      -0.879618       2.446093                    0.998446       3.461649       9.338786       0.520515       1.178169      -0.733916       0.023518      -0.010855       0.038149       0.046111       0.006045       0.018332      -0.003611      -0.001623       0.012345      -0.020552       0.001207       0.019345              1.884876       1.608095      -0.167898       0.279359       1.749787      -0.400789       2.296745           0.000131
           46              H      -1.789362       3.173326      12.122768       0.153785       0.981730 0.70688235E+01  0.65941286E+02                                 1.525226                            1.475729      -0.791913       2.527301                    0.999799       2.938619       7.508979       0.568327       1.155307      -0.742079       0.024607       0.019244       0.018915       0.036519       0.008533       0.014120      -0.001989      -0.006549       0.002254      -0.018618       0.004085       0.014534              1.521648       1.593293       0.237317       0.192747       1.499425       0.115282       1.472226           0.000033
           47              H      -1.559032       6.648629      10.114834       0.093284       1.324519 0.11156867E+02  0.11852178E+03                                 1.961239                            1.924572      -1.221786       2.279700                    0.993864       3.873276      11.124161       0.463119       1.244966      -0.716867       0.005437      -0.012564       0.035949       0.038468       0.000469       0.005900      -0.004418       0.017537       0.037718      -0.015854       0.000086       0.015768              1.988746       1.666987       0.147597       0.017663       1.988433      -0.103415       2.310816          -0.000022
           48              H      -2.423234       7.498243       9.081876       0.091568       1.034326 0.81799818E+01  0.82124468E+02                                 1.788414                            1.745089      -1.396071       2.200545                    0.990728       4.100228      12.264665       0.436990       1.396092      -0.682084      -0.027677       0.020064      -0.006298       0.034760      -0.003366      -0.003397      -0.003960      -0.003386      -0.042893      -0.015687       0.004657       0.011031              1.825132       1.959143      -0.337956       0.054779       1.939959      -0.035140       1.576293          -0.000044
           49              H       1.678555       8.691811       8.188506       0.163356       1.022640 0.72749125E+01  0.70070049E+02                                 1.716410                            1.609150      -1.088134       2.396659                    0.997812       3.302868       9.299715       0.476436       1.334740      -0.698235       0.015277      -0.007372      -0.031577       0.035845       0.005411      -0.008195       0.001840       0.009470      -0.003236      -0.010397      -0.001286       0.011683              1.755461       1.520233      -0.012742      -0.212541       1.526391       0.341855       2.219758           0.000064
           50              H       2.745306      10.256224       9.380381       0.097242       1.329802 0.98433489E+01  0.10109584E+03                                 1.963808                            1.810156      -0.976239       2.415851                    0.997299       3.535663       9.904805       0.477744       1.248304      -0.718147       0.036321       0.019264      -0.029156       0.050403       0.008662      -0.014624       0.008868       0.011482       0.005561      -0.021627       0.003582       0.018045              2.038805       2.437946       0.560239      -0.283432       1.925976      -0.141540       1.752493           0.000276
           51              H       0.171644      10.055197      12.301013       0.102026       1.158842 0.82454711E+01  0.82088480E+02                                 1.870595                            1.713718      -1.062796       2.379310                    0.996409       3.641944      10.485572       0.460622       1.335656      -0.696886      -0.020932       0.008281       0.043705       0.049161       0.005572      -0.007657       0.004723       0.007371       0.023500      -0.013599       0.001065       0.012534              1.967557       1.625316      -0.041003      -0.260472       1.668906       0.525860       2.608448           0.000206
           52              H      -1.054947       8.596302      11.068335       0.132473       1.077679 0.79739720E+01  0.78748049E+02                                 1.780128                            1.684003      -1.130668       2.351724                    0.995885       3.590831      10.307165       0.465049       1.333651      -0.696933      -0.027628      -0.007819       0.018440       0.034124       0.008291      -0.008036       0.004353       0.008226       0.015205      -0.015070       0.003277       0.011793              1.824121       2.226354       0.399975      -0.218778       1.643066       0.056573       1.602942           0.000126
           53              H       5.038374      -0.384462      17.004089       0.122386       1.068899 0.83371225E+01  0.83576895E+02                                 1.803209                            1.745810      -1.206445       2.315613                    0.993643       3.716062      10.882617       0.445684       1.370911      -0.689493      -0.029185      -0.017131      -0.023362       0.041122      -0.004866       0.004474       0.002717       0.010019      -0.001630      -0.008967       0.000473       0.008495              1.841368       1.915873       0.333643       0.178669       1.693402       0.254468       1.914829           0.000014
           54              H       5.794010       0.981759      17.306889       0.100911       1.052956 0.83128651E+01  0.83946847E+02                                 1.821669                            1.767730      -1.468905       2.168860                    0.991314       4.134350      12.476190       0.430269       1.409653      -0.679210       0.000337       0.034756      -0.011927       0.036747       0.000360      -0.006043      -0.006306       0.002165      -0.027936      -0.013465       0.004156       0.009309              1.868402       1.581064       0.155919      -0.155232       2.224345      -0.181585       1.799797           0.000021
           55              H       6.308630       0.423382      15.279628       0.158536       0.872141 0.63115635E+01  0.59516820E+02                                 1.619207                            1.556930      -1.185775       2.345019                    0.995941       3.522545      10.283812       0.450994       1.440233      -0.675339      -0.031082       0.017088      -0.003839       0.035677      -0.008178       0.001362      -0.003506       0.013167      -0.000941      -0.010983      -0.000336       0.011319              1.639517       1.832809      -0.305958      -0.152172       1.495644       0.009993       1.590099           0.000076
           56              H       7.460849       0.200079      13.359742       0.071722       1.089723 0.77875284E+01  0.77058184E+02                                 1.831004                            1.688509      -1.294229       2.249509                    0.993690       4.026172      11.869818       0.450867       1.372899      -0.686467      -0.019021       0.016012      -0.031589       0.040200      -0.005268      -0.002447      -0.006006       0.008164       0.021231      -0.012359       0.003098       0.009260              1.919494       1.572449      -0.196220       0.335005       1.731059      -0.403659       2.454972           0.000196
           57              H       3.232434      10.401045      15.056285       0.090178       1.237645 0.88654597E+01  0.88255448E+02                                 1.824588                            1.679482      -0.947716       2.418075                    0.998264       3.463157       9.395491       0.515685       1.193111      -0.729984       0.038517      -0.032623       0.003168       0.050576      -0.015412       0.004395      -0.009625       0.006475       0.002295      -0.017550      -0.002601       0.020151              1.908768       2.314829      -0.650656      -0.234618       1.806160       0.160554       1.605315           0.000172
           58              H       9.146065      -1.739011      17.132940       0.146797       0.993584 0.69339889E+01  0.65247916E+02                                 1.605011                            1.509576      -0.886028       2.474085                    0.999101       3.199248       8.580793       0.528159       1.232418      -0.720396       0.012576      -0.015907       0.025709       0.032744      -0.012041       0.000734      -0.007388       0.007668       0.009114      -0.015857       0.002170       0.013686              1.644465       1.449634      -0.157358       0.248548       1.399293      -0.278383       2.084466           0.000053
           59              H       3.616249       0.963762      20.096522       0.097327       1.320118 0.11369581E+02  0.12073898E+03                                 1.929522                            1.921522      -1.166744       2.308110                    0.995564       3.739089      10.560412       0.473615       1.217804      -0.724498      -0.001289       0.013929       0.034955       0.037650       0.008647      -0.000792       0.012002      -0.000566       0.031331      -0.017131      -0.000447       0.017578              1.928991       1.965246      -0.009959      -0.107091       1.636665       0.091235       2.185064          -0.000002
           60              H       3.790938       1.522098      18.616879       0.118338       1.057752 0.81974859E+01  0.82007034E+02                                 1.795567                            1.733382      -1.289704       2.267439                    0.993320       3.842507      11.320535       0.445448       1.374482      -0.687564       0.000722       0.032205      -0.028143       0.042776       0.000050       0.001289      -0.000533      -0.006433       0.012649      -0.005498       0.001030       0.004468              1.825368       1.705370       0.091797      -0.089514       1.986504      -0.456554       1.784228          -0.000004
           61              H       1.010866      -1.850008      18.593256       0.166178       0.970506 0.69051492E+01  0.65883319E+02                                 1.680372                            1.584805      -1.104788       2.396369                    0.996981       3.305622       9.373048       0.470645       1.363986      -0.691969       0.012189      -0.032355      -0.018303       0.039121       0.001191      -0.006676       0.006691      -0.004066      -0.029410      -0.014706       0.005169       0.009536              1.717927       1.603375      -0.298686      -0.093098       2.129974       0.253028       1.420432           0.000064
           62              H      -1.182386      -1.548639      19.198857       0.088937       1.212661 0.88843651E+01  0.88168244E+02                                 1.782166                            1.670288      -0.807876       2.485629                    0.999127       3.359994       8.993500       0.524122       1.177573      -0.735059      -0.023226      -0.042600      -0.002735       0.048597       0.003865      -0.004969       0.007779      -0.013844      -0.050960      -0.020260       0.002607       0.017654              1.819583       2.081050       0.441481      -0.012595       1.999202       0.002997       1.378497           0.000112
           63              H      -0.510863       2.241096      20.032096       0.097348       1.215413 0.87079494E+01  0.86513901E+02                                 1.818689                            1.676946      -0.973046       2.412747                    0.997774       3.467225       9.473472       0.509076       1.211026      -0.725469      -0.007239       0.048255       0.015174       0.051100       0.006576      -0.003482       0.008167      -0.018099      -0.048375      -0.019379      -0.001142       0.020521              1.895943       1.852595      -0.500266      -0.262804       2.273866       0.422248       1.561366           0.000014
           64              H       1.690996       1.954513      19.392134       0.150028       1.033222 0.75225124E+01  0.71994499E+02                                 1.632670                            1.561646      -0.952449       2.447882                    0.998671       3.176054       8.495132       0.526425       1.215719      -0.725344       0.019150       0.032001      -0.006369       0.037833       0.005029      -0.004236       0.008362      -0.013887      -0.047597      -0.019421       0.001508       0.017913              1.646488       1.951188       0.299737      -0.071278       1.735219       0.009536       1.253057           0.000022
           65              H       4.539279      -1.933733      18.936860       0.128502       1.023727 0.78177811E+01  0.77427662E+02                                 1.778313                            1.708290      -1.280362       2.283588                    0.993469       3.744928      11.043387       0.441797       1.399816      -0.683186      -0.018619      -0.023454      -0.033272       0.044764       0.007236      -0.000554       0.006087      -0.005020       0.023435      -0.012404       0.001065       0.011339              1.835705       1.867429       0.399164       0.190285       1.847623       0.096823       1.792064          -0.000023
           66              H       6.004595      -1.794633      19.548904       0.103831       1.202496 0.95396404E+01  0.98472433E+02                                 1.913795                            1.837931      -1.208114       2.295952                    0.994325       3.854504      11.290561       0.446854       1.327877      -0.698086       0.028924      -0.016072      -0.004551       0.033401      -0.007672       0.002676       0.004154      -0.009076      -0.009057      -0.010183      -0.000647       0.010830              1.959215       2.508129      -0.227663       0.067634       1.689267      -0.160560       1.680249           0.000027
           67              H      -3.138541       8.779045      19.782984       0.162828       1.029934 0.77205883E+01  0.75773928E+02                                 1.747094                            1.675309      -1.213611       2.330999                    0.996861       3.445559       9.919807       0.457790       1.363235      -0.691829       0.017842      -0.011225      -0.031425       0.037840       0.000845      -0.012532       0.004693       0.006647      -0.012674      -0.014286      -0.000009       0.014295              1.769479       1.618085       0.107668      -0.326345       1.624076       0.026132       2.066278          -0.000004
           68              H      -4.784664       7.349917      20.549650       0.095642       1.035550 0.74036530E+01  0.72349613E+02                                 1.776456                            1.653772      -1.249997       2.282782                    0.993915       3.835216      11.241421       0.452459       1.385277      -0.684834      -0.008380      -0.036618      -0.032521       0.049686       0.006202      -0.005775       0.009384      -0.006802      -0.008759      -0.014616       0.003113       0.011503              1.841896       1.515351       0.297135       0.100332       2.265102       0.399158       1.745236           0.000046
           69              H      -4.222905      11.974408       2.089540       0.083475       1.250119 0.90645264E+01  0.90538474E+02                                 1.821766                            1.687583      -0.879911       2.445944                    0.998443       3.461982       9.340063       0.520477       1.178193      -0.733909      -0.021050       0.015102       0.038152       0.046117       0.003784      -0.012191       0.014164      -0.009543       0.012360      -0.020547       0.001193       0.019353              1.885092       1.859636      -0.025197      -0.486540       1.498612       0.045045       2.297030           0.000133
           70              H       4.313512       1.162555       1.385152       0.153781       0.981711 0.70686094E+01  0.65938548E+02                                 1.525178                            1.475684      -0.791921       2.527291                    0.999799       2.938600       7.508798       0.568351       1.155271      -0.742088       0.004584       0.030899       0.018916       0.036518       0.007184      -0.008701       0.011297      -0.011300       0.002255      -0.018619       0.004085       0.014534              1.521601       1.318476       0.081297       0.005080       1.774149       0.224525       1.472176           0.000032
           71              H       5.880946       0.775374      20.852450       0.093285       1.324517 0.11156848E+02  0.11852150E+03                                 1.961235                            1.924569      -1.221795       2.279696                    0.993864       3.873270      11.124131       0.463120       1.244964      -0.716867      -0.013610      -0.001475       0.035949       0.038468      -0.007290      -0.006755       0.002950      -0.009790       0.037720      -0.015854       0.000085       0.015769              1.988742       1.783315       0.213649      -0.098649       1.872102      -0.035702       2.310808          -0.000022
           72              H       7.046477       0.443371      19.819492       0.091571       1.034288 0.81796012E+01  0.82119733E+02                                 1.788376                            1.745055      -1.396027       2.200572                    0.990727       4.100144      12.264366       0.436992       1.396102      -0.682082       0.031116      -0.014162      -0.006298       0.034762      -0.000273      -0.001766      -0.004909       0.007516      -0.042893      -0.015687       0.004657       0.011031              1.825093       2.234801      -0.181400      -0.057604       1.664215       0.030284       1.576262          -0.000043
           73              H       6.059103       4.599616      18.926122       0.163353       1.022634 0.72748367E+01  0.70069009E+02                                 1.716389                            1.609131      -1.088125       2.396660                    0.997812       3.302849       9.299586       0.476444       1.334723      -0.698238      -0.013954       0.009646      -0.031577       0.035845      -0.001294       0.005646      -0.006218      -0.014147      -0.003237      -0.010397      -0.001286       0.011683              1.755438       1.535814      -0.003885       0.402217       1.510771      -0.016029       2.219730           0.000064
           74              H       6.892795       6.299705      20.117997       0.097235       1.330031 0.98454525E+01  0.10112326E+03                                 1.964056                            1.810366      -0.976553       2.415696                    0.997294       3.536008       9.906189       0.477708       1.248327      -0.718141      -0.001181       0.041096      -0.029166       0.050408      -0.000494       0.014933      -0.008350      -0.020752       0.005540      -0.021625       0.003572       0.018053              2.039071       1.569868       0.067256       0.016869       2.794641      -0.316416       1.752705           0.000279
           75              H       9.329710       6.265833       1.563397       0.102028       1.158921 0.82462171E+01  0.82098382E+02                                 1.870730                            1.713833      -1.063015       2.379211                    0.996405       3.642181      10.486670       0.460588       1.335714      -0.696873       0.017541      -0.014120       0.043708       0.049168      -0.000309       0.007887      -0.004329      -0.013327       0.023521      -0.013593       0.001054       0.012539              1.967705       1.693611      -0.002293       0.585957       1.600850       0.033151       2.608652           0.000208
           76              H       8.666699       4.478848       0.330719       0.132474       1.077657 0.79737529E+01  0.78745433E+02                                 1.780114                            1.683989      -1.130623       2.351749                    0.995885       3.590789      10.307053       0.465047       1.333665      -0.696931       0.006843      -0.027887       0.018441       0.034126       0.000717       0.007755      -0.004839      -0.018457       0.015204      -0.015072       0.003278       0.011794              1.824108       1.441782      -0.045500       0.157216       2.427617      -0.162315       1.602924           0.000126
           77              H       7.991048       4.687519      15.208759       0.122388       1.068890 0.83370390E+01  0.83575847E+02                                 1.803200                            1.745802      -1.206437       2.315618                    0.993643       3.716040      10.882538       0.445685       1.370912      -0.689493       0.000486       0.033838       0.023362       0.041122      -0.006796       0.000153       0.005232       0.003224      -0.001629      -0.008968       0.000473       0.008495              1.841359       1.461119       0.075435       0.133065       2.148137       0.281015       1.914820           0.000014
           78              H       7.176088       3.355834      14.905959       0.100910       1.052957 0.83128782E+01  0.83946995E+02                                 1.821669                            1.767730      -1.468900       2.168862                    0.991314       4.134350      12.476183       0.430270       1.409651      -0.679211      -0.030058      -0.017454       0.011927       0.036747      -0.000744      -0.002499      -0.008369      -0.001727      -0.027937      -0.013465       0.004156       0.009309              1.868402       1.933619       0.356101      -0.081259       1.871788      -0.224649       1.799798           0.000021
           79              H       7.915750       3.184026      16.933220       0.158535       0.872148 0.63116171E+01  0.59517406E+02                                 1.619211                            1.556933      -1.185766       2.345021                    0.995941       3.522545      10.283793       0.450996       1.440225      -0.675340      -0.030206       0.018593       0.003839       0.035677      -0.009844      -0.003721      -0.000547       0.007297      -0.000942      -0.010983      -0.000336       0.011319              1.639521       1.840594      -0.301549       0.083830       1.487871      -0.127396       1.590097           0.000076
           80              H       8.678853       2.292316      18.853106       0.071716       1.089866 0.77888073E+01  0.77074376E+02                                 1.831185                            1.688662      -1.294547       2.249351                    0.993686       4.026577      11.871472       0.450839       1.372922      -0.686460      -0.023320       0.008638       0.031585       0.040201      -0.006198      -0.004023      -0.005085       0.004860       0.021218      -0.012350       0.003092       0.009258              1.919690       1.861084      -0.032448      -0.516507       1.442743       0.092023       2.455244           0.000199
           81              H      -2.279711       0.932512      17.156563       0.090176       1.237747 0.88663845E+01  0.88267422E+02                                 1.824724                            1.679597      -0.947894       2.417992                    0.998262       3.463350       9.396324       0.515653       1.193149      -0.729974       0.047394      -0.017388      -0.003173       0.050583      -0.010679      -0.010539      -0.000927       0.023158       0.002262      -0.017547      -0.002609       0.020156              1.908917       2.489134      -0.551866       0.255492       1.632184      -0.124762       1.605432           0.000174
           82              H      11.197175       1.784299      15.079908       0.146795       0.993570 0.69338393E+01  0.65245925E+02                                 1.604972                            1.509541      -0.886035       2.474079                    0.999101       3.199201       8.580529       0.528176       1.232388      -0.720403       0.020043      -0.003081      -0.025708       0.032743      -0.009464      -0.006786      -0.003009       0.016750       0.009115      -0.015857       0.002171       0.013686              1.644424       1.546658      -0.102241      -0.364792       1.302203       0.078680       2.084410           0.000053
           83              H       6.116447       5.258498      12.116326       0.097325       1.320118 0.11369593E+02  0.12073918E+03                                 1.929525                            1.921525      -1.166727       2.308117                    0.995564       3.739095      10.560442       0.473614       1.217807      -0.724497      -0.012750      -0.005756      -0.034955       0.037650       0.004674       0.010827       0.005238      -0.014562       0.031330      -0.017131      -0.000447       0.017578              1.928994       1.725327      -0.146188       0.132216       1.876587      -0.048077       2.185069          -0.000002
           84              H       5.717173       4.830905      13.595969       0.118338       1.057740 0.81973641E+01  0.82005512E+02                                 1.795554                            1.733370      -1.289682       2.267450                    0.993320       3.842481      11.320438       0.445449       1.374484      -0.687564      -0.027649      -0.016529       0.028144       0.042775       0.002788      -0.001100       0.000859       0.003208       0.012649      -0.005497       0.001029       0.004469              1.825354       1.839120       0.167746      -0.352817       1.852726      -0.303267       1.784216          -0.000006
           85              H       7.276863       8.913462      13.619592       0.166174       0.970512 0.69052404E+01  0.65884585E+02                                 1.680398                            1.584830      -1.104793       2.396366                    0.996981       3.305672       9.373301       0.470634       1.364012      -0.691964       0.034155       0.005374       0.018305       0.039122       0.002355       0.009115      -0.002501       0.000040      -0.029410      -0.014706       0.005169       0.009537              1.717953       2.258113       0.073063       0.266004       1.475291       0.043979       1.420454           0.000064
           86              H       5.931854      10.671905      13.013991       0.088944       1.212552 0.88833546E+01  0.88155395E+02                                 1.782038                            1.670177      -0.807720       2.485708                    0.999128       3.359804       8.992743       0.524149       1.177550      -0.735065       0.025572       0.041230       0.002735       0.048593       0.007916       0.009222      -0.000482       0.000461      -0.050971      -0.020265       0.002617       0.017648              1.819450       1.639920       0.191050       0.008824       2.440019      -0.009472       1.378413           0.000113
           87              H       2.967877       8.216732      12.180752       0.097356       1.215318 0.87071141E+01  0.86503322E+02                                 1.818582                            1.676856      -0.972886       2.412826                    0.997777       3.467053       9.472803       0.509095       1.211012      -0.725473      -0.045534      -0.017527      -0.015170       0.051094       0.011135       0.008822       0.001006      -0.002032      -0.048390      -0.019383      -0.001134       0.020518              1.895828       2.600582      -0.075453       0.496901       1.525621      -0.020043       1.561282           0.000014
           88              H       4.304279       6.443501      12.820714       0.150027       1.033248 0.75227789E+01  0.71997853E+02                                 1.632713                            1.561686      -0.952475       2.447870                    0.998671       3.176110       8.495393       0.526411       1.215739      -0.725340      -0.018372      -0.032454       0.006370       0.037834       0.008539       0.009363       0.000446      -0.001521      -0.047595      -0.019420       0.001508       0.017912              1.646532       1.530518       0.060855       0.043489       2.155991      -0.057277       1.253087           0.000022
           89              H       9.091859       5.886499      13.275988       0.128503       1.023723 0.78177379E+01  0.77427121E+02                                 1.778307                            1.708285      -1.280357       2.283592                    0.993469       3.744915      11.043338       0.441797       1.399816      -0.683186       0.011202       0.027772       0.033273       0.044764       0.005864       0.005566       0.002523      -0.009857       0.023433      -0.012404       0.001065       0.011339              1.835699       1.509666       0.196028      -0.009757       2.205371       0.213281       1.792060          -0.000023
           90              H       9.694412       4.543580      12.663944       0.103832       1.202494 0.95396236E+01  0.98472231E+02                                 1.913794                            1.837931      -1.208114       2.295952                    0.994325       3.854502      11.290559       0.446854       1.327878      -0.698086       0.028258      -0.017216       0.004551       0.033401      -0.000034       0.002291       0.004378       0.017829      -0.009056      -0.010184      -0.000647       0.010831              1.959213       2.084409      -0.468252      -0.173018       2.112983      -0.020463       1.680249           0.000028
           91              H      -4.014954       7.273580      12.429864       0.162834       1.029899 0.77202939E+01  0.75770398E+02                                 1.747064                            1.675285      -1.213582       2.331018                    0.996861       3.445511       9.919662       0.457789       1.363248      -0.691827       0.018571      -0.009974       0.031425       0.037840      -0.002422       0.010269      -0.008580      -0.004855      -0.012673      -0.014285      -0.000010       0.014295              1.769447       1.530134       0.057744       0.183852       1.711975      -0.270870       2.066232          -0.000004
           92              H      -3.584976       9.410692      11.663198       0.095649       1.035522 0.74033766E+01  0.72346031E+02                                 1.776408                            1.653729      -1.249911       2.282825                    0.993917       3.835079      11.240846       0.452472       1.385256      -0.684839       0.027704       0.025367       0.032514       0.049681       0.006098       0.011010      -0.000397      -0.007173      -0.008745      -0.014618       0.003122       0.011496              1.841847       1.827102       0.474163       0.297557       1.953252       0.284329       1.745187           0.000046
           93              H      -5.988094       8.942239       8.648076       0.083487       1.249956 0.90630301E+01  0.90519428E+02                                 1.821587                            1.687428      -0.879653       2.446075                    0.998446       3.461690       9.338941       0.520510       1.178171      -0.733916      -0.023518       0.010855      -0.038149       0.046111       0.006045       0.018333      -0.003611      -0.001622       0.012346      -0.020552       0.001206       0.019345              1.884904       1.608117      -0.167901       0.279366       1.749812      -0.400798       2.296784           0.000132
           94              H       7.628815       6.857443       9.352464       0.153786       0.981720 0.70687301E+01  0.65940179E+02                                 1.525213                            1.475717      -0.791907       2.527304                    0.999799       2.938606       7.508925       0.568331       1.155304      -0.742080      -0.024607      -0.019244      -0.018916       0.036519       0.008533       0.014120      -0.001988      -0.006549       0.002256      -0.018618       0.004085       0.014534              1.521635       1.593279       0.237313       0.192744       1.499413       0.115280       1.472214           0.000033
           95              H       7.398485       3.382140      11.360398       0.093287       1.324505 0.11156719E+02  0.11851985E+03                                 1.961229                            1.924563      -1.221783       2.279704                    0.993864       3.873251      11.124084       0.463119       1.244970      -0.716866      -0.005438       0.012565      -0.035950       0.038468       0.000469       0.005900      -0.004418       0.017537       0.037719      -0.015854       0.000086       0.015768              1.988735       1.666980       0.147595       0.017663       1.988422      -0.103415       2.310803          -0.000021
           96              H       8.262687       2.532526      12.393356       0.091568       1.034328 0.81799935E+01  0.82124592E+02                                 1.788413                            1.745088      -1.396064       2.200547                    0.990728       4.100228      12.264654       0.436991       1.396089      -0.682084       0.027676      -0.020064       0.006298       0.034759      -0.003366      -0.003396      -0.003960      -0.003387      -0.042893      -0.015687       0.004656       0.011031              1.825131       1.959143      -0.337956       0.054778       1.939958      -0.035139       1.576293          -0.000044
           97              H       4.160898       1.338958      13.286726       0.163356       1.022637 0.72748866E+01  0.70069749E+02                                 1.716407                            1.609148      -1.088131       2.396661                    0.997812       3.302866       9.299711       0.476436       1.334742      -0.698234      -0.015277       0.007373       0.031577       0.035845       0.005411      -0.008195       0.001840       0.009470      -0.003236      -0.010397      -0.001286       0.011683              1.755458       1.520231      -0.012741      -0.212539       1.526390       0.341854       2.219753           0.000063
           98              H       3.094147      -0.225455      12.094851       0.097238       1.329851 0.98437967E+01  0.10110164E+03                                 1.963859                            1.810199      -0.976297       2.415821                    0.997298       3.535734       9.905078       0.477738       1.248306      -0.718147      -0.036321      -0.019264       0.029156       0.050403       0.008662      -0.014625       0.008867       0.011482       0.005560      -0.021627       0.003581       0.018046              2.038860       2.438016       0.560263      -0.283443       1.926027      -0.141545       1.752536           0.000274
           99              H       5.667809      -0.024428       9.174219       0.102025       1.158859 0.82456119E+01  0.82090287E+02                                 1.870617                            1.713736      -1.062822       2.379298                    0.996408       3.641977      10.485716       0.460618       1.335661      -0.696885       0.020932      -0.008281      -0.043705       0.049161       0.005571      -0.007657       0.004723       0.007370       0.023501      -0.013599       0.001064       0.012534              1.967581       1.625334      -0.041004      -0.260477       1.668925       0.525870       2.608484           0.000206
          100              H       6.894400       1.434467      10.406897       0.132474       1.077673 0.79739125E+01  0.78747287E+02                                 1.780118                            1.683995      -1.130660       2.351728                    0.995885       3.590816      10.307099       0.465051       1.333648      -0.696934       0.027627       0.007820      -0.018441       0.034124       0.008291      -0.008036       0.004353       0.008225       0.015206      -0.015070       0.003277       0.011793              1.824111       2.226341       0.399971      -0.218777       1.643058       0.056573       1.602934           0.000126
          101              C       0.672375      10.016289       2.408662       0.088068      29.255622 0.36457490E+03  0.82874269E+04                                 9.515361                            7.281925      -0.703444       1.811954                    0.996766      26.734052      78.171811       0.494011       0.545427      -0.984527       0.003841       0.001230       0.007341       0.008376      -0.006983       0.015403       0.003755      -0.016719       0.003370      -0.022163       0.009484       0.012679             12.264474      13.962118       2.823481      -2.232589      11.785418      -1.050461      11.045885          -0.000163
          102              C       0.156136       9.978367       3.876494      -0.071292      27.130923 0.38980910E+03  0.90093781E+04                                 8.164794                            6.704678      -0.415535       1.886622                    0.994524      28.343687      83.533837       0.612813       0.432449      -1.043481      -0.065777       0.054597      -0.038586       0.093789      -0.047907      -0.012016      -0.001671       0.052121      -0.069970      -0.045553      -0.021643       0.067196              9.769568      10.248660       0.081745      -4.123900       6.903155       0.484766      12.156890           0.000147
          103              C      -1.770048      10.734596       5.120554       0.336292      27.959206 0.32272280E+03  0.70757582E+04                                 8.360846                            6.241820      -0.034139       2.026664                    0.999627      24.136937      68.048540       0.617076       0.452714      -1.037305       0.033011       0.017596      -0.030029       0.047970       0.004824      -0.016717       0.008342       0.015048       0.016189      -0.020302      -0.001750       0.022052             10.183894      10.972277      -2.345949      -4.322243       5.706755      -0.022233      13.872649          -0.000225
          104              C      -1.270245      10.100089       6.224811      -0.235442      32.120086 0.44354766E+03  0.10516927E+05                                 8.882057                            7.092758      -0.024590       1.984251                    0.997023      29.584027      86.395274       0.607346       0.425325      -1.054883       0.021190       0.007853       0.018072       0.028936       0.013394      -0.001215       0.011557      -0.010241      -0.082436      -0.030701       0.001206       0.029495             10.259712       8.898343      -1.648230      -3.183979       6.142987      -0.653482      15.737807           0.001476
          105              C      -1.976390      10.218859       7.335724       0.114546      26.180603 0.32976979E+03  0.73192660E+04                                 7.969551                            6.268654       0.009097       2.025321                    0.998407      26.396802      76.566639       0.617562       0.446857      -1.033599      -0.031069       0.036749      -0.023212       0.053429       0.015827       0.021140      -0.001650      -0.036025      -0.076738      -0.040285       0.002875       0.037410              9.127117       8.626216      -2.315259      -1.926129       6.130830      -0.288058      12.624305           0.000158
          106              C      -3.606053      11.461048       6.354736       0.088661      26.396947 0.33830414E+03  0.74819464E+04                                 7.732854                            6.149284       0.193046       2.063378                    0.999753      26.389074      73.963108       0.660733       0.419153      -1.060778       0.040960      -0.008629       0.016876       0.045132      -0.004459       0.023046       0.000449      -0.005729      -0.107225      -0.044708       0.018066       0.026642              8.761594       8.748312      -2.820303      -2.170895       6.069877       0.156804      11.466592          -0.000251
          107              C      -2.948455      11.387531       5.122058      -0.254825      33.259486 0.45417970E+03  0.10789350E+05                                 8.965655                            7.113585       0.125035       2.011259                    0.999090      30.120981      86.893195       0.617103       0.417812      -1.063880      -0.017501       0.027628       0.001643       0.032746       0.004131       0.009454      -0.010971      -0.022718       0.021079      -0.020667       0.001817       0.018850             10.152204      10.705889      -2.787355      -2.603855       6.349657       0.071537      13.401067           0.000874
          108              C       2.037917       9.318854       2.306869      -0.083759      27.333074 0.40034566E+03  0.93030162E+04                                 8.171903                            6.770352      -0.390291       1.879900                    0.997082      28.803931      84.768455       0.613902       0.429357      -1.046680       0.028657       0.076402       0.044020       0.092715       0.032405       0.027858       0.043209       0.033656      -0.030892      -0.054431      -0.015608       0.070038              9.708069      15.506580       0.981819      -0.338953       7.221909      -0.488766       6.395719           0.000135
          109              C       4.264261       9.992378       2.466001       0.341482      27.138174 0.28485282E+03  0.60496958E+04                                 8.135936                            5.824592       0.070799       2.069233                    0.999533      23.310010      64.543983       0.645731       0.446624      -1.041490      -0.042534      -0.001349       0.031277       0.052813       0.012114      -0.000425      -0.008221       0.025981       0.038505      -0.025651       0.009172       0.016479             10.144963      17.691841      -0.467583      -1.524141       8.300510       0.845338       4.442539           0.000039
          110              C       5.124606      11.042891       2.577457      -0.239139      34.699018 0.44705420E+03  0.10576938E+05                                 9.233281                            7.044459       0.201615       2.043433                    0.999408      29.645813      85.315868       0.621928       0.416262      -1.064993       0.014722       0.013712       0.025213       0.032256      -0.010774      -0.018036       0.001722      -0.022756       0.038235      -0.028611       0.005268       0.023343             10.832575      17.174305      -0.116339      -1.531176       9.998211       1.135131       5.325209           0.001265
          111              C       6.445859      10.837555       2.231062       0.073779      27.891004 0.33853881E+03  0.74821073E+04                                 7.979540                            6.124779       0.283642       2.086784                    0.999624      26.540500      74.157508       0.666940       0.415531      -1.063981      -0.009634      -0.046195      -0.015551       0.049685       0.021531       0.007408       0.002015      -0.064973       0.007180      -0.041149       0.002904       0.038246              9.293418      14.241792      -1.655664      -1.669692       8.963266       0.994413       4.675197           0.000519
          112              C       6.064655       8.631706       1.748084       0.090079      28.764504 0.35248018E+03  0.78669509E+04                                 8.222962                            6.291072       0.220103       2.073182                    0.999813      26.473619      74.263981       0.651761       0.421062      -1.060776       0.006717       0.044514       0.016903       0.048086       0.009033       0.001804      -0.000578      -0.073241       0.000249      -0.037851       0.000171       0.037680              9.641909      14.948967      -1.747006      -2.262218       8.789023       1.753388       5.187736          -0.000693
          113              C       4.731578       8.812832       2.102855      -0.270152      35.218469 0.44057453E+03  0.10383090E+05                                 9.288836                            6.969764       0.182297       2.028904                    0.999562      29.983770      86.050962       0.628566       0.413474      -1.067048       0.026494      -0.026367       0.022062       0.043404       0.026113      -0.009900      -0.007017      -0.018409      -0.028009      -0.024302      -0.011008       0.035309             11.059093      18.246956      -2.692733      -2.804580       9.600535       1.313065       5.329788           0.000504
          114              C       0.729770      11.428605       1.948233      -0.071021      26.854195 0.38476938E+03  0.88748424E+04                                 8.122316                            6.671678      -0.409388       1.883078                    0.995996      28.522240      84.310209       0.612132       0.433811      -1.041389       0.024437      -0.032271      -0.069099       0.080083       0.006604      -0.045025       0.005139      -0.042161       0.201430      -0.070560      -0.011505       0.082065              9.709702       9.472804       2.384066      -2.031348      10.341535      -3.257254       9.314767           0.000165
          115              C       2.222989      12.241798       0.203800       0.319135      28.596783 0.33299774E+03  0.73524358E+04                                 8.442864                            6.317144       0.039862       2.045416                    0.999734      24.437891      68.954065       0.617283       0.449398      -1.040066      -0.030101      -0.036540       0.009918       0.048369       0.010453      -0.005042      -0.005528       0.010185       0.004904      -0.012777      -0.002023       0.014800             10.325862      10.235263       4.708485      -4.307076      10.799927      -2.499167       9.942394           0.000760
          116              C       9.463359       1.048029       0.913127      -0.252597      32.713289 0.46961794E+03  0.11278871E+05                                 8.937985                            7.260526       0.042107       1.993794                    0.997785      30.262712      88.526474       0.605846       0.420942      -1.059151       0.021692       0.024581       0.030824       0.044999      -0.010840      -0.000396      -0.007944       0.034538       0.003970      -0.023476       0.003556       0.019920             10.128613       9.319660       4.657753      -2.472740      12.235895      -0.977825       8.830284           0.000491
          117              C      10.457323       1.896332       0.434014       0.113265      27.710797 0.35854583E+03  0.81051900E+04                                 8.266777                            6.537002      -0.058631       1.999577                    0.998578      26.702851      77.510980       0.606239       0.446934      -1.036227       0.018608      -0.045851      -0.020066       0.053397      -0.025743       0.023181       0.009279       0.005001       0.042214      -0.042182       0.010776       0.031406              9.401937       8.741900       3.675466      -2.734191      10.489755      -0.201931       8.974156           0.000001
          118              C       9.578298      -1.754759      20.169538       0.078641      26.552160 0.34496787E+03  0.76908517E+04                                 7.827201                            6.273314       0.133963       2.041431                    0.999847      26.899339      76.481109       0.642190       0.427806      -1.052048      -0.010283       0.028301       0.039372       0.049567      -0.028232       0.000854       0.017033       0.001306       0.060887      -0.041142       0.009268       0.031874              8.742205       8.445206       3.150841      -2.690516       9.331377      -0.367786       8.450033           0.000808
          119              C       1.644197       9.668763      20.567903      -0.260959      32.819817 0.45084768E+03  0.10673149E+05                                 8.815414                            7.043663       0.228988       2.041969                    0.999601      30.033950      86.034479       0.626967       0.412666      -1.068916       0.009876      -0.005782      -0.013718       0.017865       0.010618       0.012362       0.025848      -0.036700      -0.013610      -0.025209      -0.015842       0.041051              9.932455       9.934567       3.338434      -4.020115       9.702742      -1.375493      10.160056           0.001197
          120              C      -0.301247       9.222907       1.566189      -0.090054      27.286385 0.39822284E+03  0.92745152E+04                                 8.198788                            6.784108      -0.470315       1.849551                    0.996339      29.361790      87.524199       0.606807       0.433402      -1.040500       0.028497      -0.067949       0.054735       0.091788       0.000019      -0.001095      -0.020482      -0.090760      -0.062492      -0.035088      -0.025839       0.060927              9.787778       9.557748       3.510867       1.122575      12.316633       1.314332       7.488954           0.000118
          121              C      -0.759923       6.890800       1.241483       0.297551      30.338189 0.33094027E+03  0.72590735E+04                                 8.648337                            6.201390       0.217948       2.101167                    0.999524      24.162658      66.845617       0.640789       0.435772      -1.053390       0.021119       0.040811       0.032652       0.056371       0.012836      -0.003641       0.005497      -0.027929      -0.036350      -0.018074      -0.007344       0.025418             10.912120       6.636384       3.298149       3.156526      16.045153       3.973488      10.054823          -0.001016
          122              C      -0.633315       5.596231       1.721884      -0.220466      33.785153 0.42539694E+03  0.99626124E+04                                 9.128279                            6.908492       0.143134       2.033945                    0.998765      29.272540      84.428032       0.621618       0.420730      -1.059783      -0.006243      -0.014970       0.017189       0.023634      -0.000792      -0.010075      -0.009143       0.053988       0.029397      -0.033960       0.005959       0.028001             10.711932       6.260447       1.987263       2.680636      15.385128       2.755475      10.490222           0.001065
          123              C      -1.106797       4.594324       0.989364       0.097563      26.620776 0.32145768E+03  0.70543013E+04                                 7.882024                            6.063556       0.160999       2.067264                    0.999655      26.135749      74.168882       0.650749       0.428906      -1.049442      -0.034578       0.031017      -0.024769       0.052642      -0.013511      -0.009365      -0.031694       0.031064       0.018207      -0.044956       0.017201       0.027755              9.088512       5.501771       1.628091       2.329623      11.835882       2.029794       9.927884           0.000022
          124              C      -3.116739       3.628353      20.762040       0.115902      26.392984 0.31906739E+03  0.69911160E+04                                 7.876004                            6.061887       0.164128       2.075640                    0.999481      25.878051      73.460933       0.647258       0.431881      -1.047282       0.010738      -0.008919       0.031913       0.034832      -0.016505      -0.014309      -0.021900       0.038380       0.020858      -0.042176       0.015876       0.026300              9.145986       5.722083       0.921606       2.883745      11.597445       2.184930      10.118431          -0.000204
          125              C      -1.356357       6.994339       0.023193      -0.276248      35.615666 0.46242443E+03  0.11059757E+05                                 9.386993                            7.156774       0.125839       2.007397                    0.999296      30.752129      89.675676       0.616561       0.415360      -1.063034      -0.015205      -0.024294      -0.026072       0.038744      -0.001942      -0.006430      -0.027123      -0.034972      -0.032330      -0.028501      -0.009508       0.038008             11.105949       6.959363       2.196001       3.819860      14.274334       4.007953      12.084150           0.001381
          126              C      -1.868225       5.652152       8.328954       0.088069      29.255613 0.36457436E+03  0.82874158E+04                                 9.515379                            7.281934      -0.703450       1.811952                    0.996766      26.734084      78.172043       0.494009       0.545430      -0.984526       0.000827      -0.003947      -0.007341       0.008376       0.003601      -0.004340       0.015251       0.020561       0.003369      -0.022166       0.009486       0.012680             12.264497       9.891444       0.512161       0.188873      15.856118      -2.460137      11.045928          -0.000164
          127              C      -2.090147       6.119797       6.861122      -0.071297      27.131339 0.38981605E+03  0.90095834E+04                                 8.164895                            6.704751      -0.415549       1.886613                    0.994525      28.343983      83.535052       0.612808       0.432451      -1.043480      -0.079955       0.030240       0.038584       0.093787      -0.046924       0.004481      -0.011275       0.055569      -0.069957      -0.045552      -0.021638       0.067191              9.769707       7.648676      -1.394603       2.457815       9.503336      -3.346857      12.157108           0.000151
          128              C      -3.698834       7.421409       5.617062       0.336309      27.959474 0.32272488E+03  0.70758176E+04                                 8.360938                            6.241862      -0.034221       2.026638                    0.999627      24.136923      68.048645       0.617070       0.452717      -1.037302       0.000993      -0.037396       0.030015       0.047962      -0.003992       0.015514      -0.010426      -0.016000       0.016201      -0.020309      -0.001755       0.022065             10.184061       9.005168      -3.463003       2.114916       7.674081      -3.769705      13.872935          -0.000203
          129              C      -2.900286       7.300074       4.512805      -0.235395      32.118456 0.44351823E+03  0.10516051E+05                                 8.881742                            7.092497      -0.024557       1.984276                    0.997022      29.583052      86.391616       0.607361       0.425322      -1.054886       0.003623      -0.022296      -0.018076       0.028931       0.011255       0.010652       0.004647      -0.017767      -0.082482      -0.030716       0.001216       0.029500             10.259353       8.229907      -2.027582       1.003831       6.810945      -3.091334      15.737206           0.001483
          130              C      -3.352233       7.855492       3.401892       0.114575      26.182200 0.32979394E+03  0.73200119E+04                                 7.970116                            6.269065       0.008622       2.025147                    0.998408      26.398606      76.575562       0.617508       0.446883      -1.033573      -0.047299       0.008874       0.023242       0.053442       0.023603      -0.011906       0.017608      -0.008741      -0.076845      -0.040359       0.002903       0.037455              9.127776       8.728037      -2.257899       0.700392       6.030008      -1.817223      12.625284           0.000180
          131              C      -5.237101       8.659302       4.382880       0.088667      26.399403 0.33834182E+03  0.74830454E+04                                 7.733479                            6.149739       0.192643       2.063218                    0.999753      26.391041      73.971788       0.660685       0.419169      -1.060760       0.027747      -0.031365      -0.016851       0.045140       0.000182      -0.011011       0.020293       0.010614      -0.107435      -0.044791       0.018103       0.026688              8.762326       9.145772      -2.595492       1.208403       5.673869      -1.810499      11.467336          -0.000215
          132              C      -4.848475       8.123756       5.615558      -0.254782      33.258474 0.45416007E+03  0.10788776E+05                                 8.965506                            7.113453       0.124950       2.011243                    0.999089      30.120325      86.891098       0.617106       0.417814      -1.063877      -0.032665       0.001580      -0.001662       0.032745       0.011869      -0.014220       0.002804       0.004545       0.021093      -0.020672       0.001812       0.018861             10.152053       9.805167      -3.298631       1.347887       7.250091      -2.228953      13.400901           0.000877
          133              C      -0.587487       4.809044       8.430747      -0.083750      27.332636 0.40033808E+03  0.93027920E+04                                 8.171802                            6.770277      -0.390271       1.879911                    0.997082      28.803610      84.767178       0.613907       0.429356      -1.046681      -0.052289      -0.062645      -0.044023       0.092718       0.002154       0.023820       0.045564      -0.072904      -0.030886      -0.054433      -0.015610       0.070044              9.707923       8.398451      -3.054049      -0.257662      14.329654      -0.536073       6.395662           0.000133
          134              C      -0.073903       2.540461       8.271615       0.341460      27.138115 0.28485347E+03  0.60497154E+04                                 8.135900                            5.824591       0.070868       2.069254                    0.999533      23.310147      64.544475       0.645732       0.446622      -1.041490      -0.019831       0.037662      -0.031290       0.052827      -0.004941      -0.006938      -0.004424      -0.034114       0.038516      -0.025648       0.009171       0.016477             10.144837      10.991534      -4.271798       1.487643      15.000463      -0.907951       4.442513           0.000033
          135              C      -0.562624       1.273605       8.160159      -0.239170      34.700313 0.44707933E+03  0.10577689E+05                                 9.233526                            7.044688       0.201563       2.043407                    0.999408      29.646603      85.318973       0.621913       0.416265      -1.064990      -0.004661      -0.019574      -0.025233       0.032273       0.004245       0.010409      -0.014836       0.030140       0.038216      -0.028600       0.005256       0.023344             10.832791      11.847744      -3.140771       1.743121      15.325299      -0.771000       5.325331           0.001261
          136              C       0.268317       0.226032       8.506554       0.073738      27.889729 0.33852140E+03  0.74815602E+04                                 7.979131                            6.124494       0.284115       2.086951                    0.999624      26.539280      74.151154       0.666983       0.415514      -1.064002       0.035408       0.031164       0.015537       0.049663       0.038880      -0.001878       0.007418      -0.003694       0.007065      -0.041073       0.002857       0.038216              9.292934      11.671445      -3.114760       1.689119      11.532394      -0.960933       4.674964           0.000518
          137              C       1.998297       1.646685       8.989532       0.090040      28.763428 0.35246216E+03  0.78663918E+04                                 8.222644                            6.290814       0.220469       2.073318                    0.999813      26.472447      74.258212       0.651794       0.421049      -1.060792      -0.035363      -0.027816      -0.016912       0.048066       0.036026      -0.001377       0.001274       0.021957       0.000107      -0.037769       0.000122       0.037647              9.641577      11.790463      -3.540077       2.641580      11.946769      -1.101464       5.187499          -0.000703
          138              C       1.182570       2.716495       8.634761      -0.270191      35.220014 0.44059969E+03  0.10383840E+05                                 9.289129                            6.969989       0.182249       2.028877                    0.999562      29.984655      86.054415       0.628552       0.413477      -1.067045       0.036018      -0.010009      -0.022073       0.043413       0.021278      -0.001205      -0.012073      -0.035399      -0.028019      -0.024295      -0.011003       0.035299             11.059423      14.021414      -5.092444       2.526717      13.826911      -1.790557       5.329945           0.000500
          139              C      -3.068033       4.904897       8.789383      -0.071019      26.854136 0.38476792E+03  0.88748014E+04                                 8.122306                            6.671667      -0.409390       1.883079                    0.995996      28.522189      84.310057       0.612132       0.433812      -1.041389       0.040128      -0.005318       0.069099       0.080083       0.021487       0.026696      -0.036615       0.010260       0.201432      -0.070558      -0.011505       0.082063              9.709689       8.082426       1.594612      -1.829502      11.731887      -3.374761       9.314755           0.000162
          140              C      -3.037893       3.204874      10.533816       0.319119      28.597119 0.33300292E+03  0.73525832E+04                                 8.442908                            6.317187       0.039848       2.045407                    0.999734      24.438217      68.955278       0.617282       0.449397      -1.040066       0.016912       0.044226      -0.009920       0.048377       0.000983      -0.002311      -0.007113      -0.023164       0.004915      -0.012773      -0.002022       0.014795             10.325871       6.618905       2.655074      -0.046577      14.416256      -4.979383       9.942452           0.000761
          141              C      10.271193       2.435693       9.824489      -0.252611      32.714303 0.46963681E+03  0.11279444E+05                                 8.938191                            7.260703       0.042077       1.993776                    0.997785      30.263319      88.528878       0.605835       0.420946      -1.059148      -0.010671      -0.030996      -0.030829       0.045001      -0.020375      -0.006711      -0.004268       0.000909       0.003956      -0.023466       0.003554       0.019913             10.128832       7.525299       3.638945       0.370626      14.030782      -2.633073       8.830416           0.000481
          142              C      10.024290       1.152486      10.303602       0.113215      27.710145 0.35853275E+03  0.81047375E+04                                 8.266408                            6.536696      -0.058161       1.999739                    0.998578      26.701633      77.504098       0.606285       0.446909      -1.036253       0.049039       0.006457       0.020062       0.053376      -0.015310      -0.003373       0.024698       0.041592       0.042225      -0.042122       0.010760       0.031362              9.401546       6.906938       2.633651       1.174333      12.323923      -2.477450       8.973776           0.000013
          143              C      11.424288       1.416206      12.043310       0.078589      26.551563 0.34495635E+03  0.76904637E+04                                 7.826928                            6.273087       0.134394       2.041582                    0.999847      26.898233      76.475131       0.642226       0.427789      -1.052067      -0.029682      -0.005034      -0.039356       0.049551      -0.014990       0.014399       0.009123       0.047745       0.060840      -0.041076       0.009214       0.031861              8.741936       6.409343       1.995131       1.008522      11.366924      -2.521164       8.449541           0.000808
          144              C      -2.427128       2.675212      11.644945      -0.260976      32.821019 0.45086806E+03  0.10673763E+05                                 8.815649                            7.043843       0.228893       2.041928                    0.999601      30.034714      86.037486       0.626956       0.412668      -1.068913       0.009909      -0.005725       0.013723       0.017869       0.021203       0.016377       0.023504       0.000561      -0.013603      -0.025198      -0.015853       0.041050              9.932716       6.892562       1.611095       0.788874      12.745208      -4.175191      10.160377           0.001186
          145              C      -1.659037       6.890552       9.171427      -0.090064      27.286664 0.39822734E+03  0.92746521E+04                                 8.198851                            6.784149      -0.470354       1.849535                    0.996339      29.362083      87.525405       0.606804       0.433402      -1.040499       0.073161       0.008767      -0.054734       0.091789       0.038983      -0.017271      -0.011064       0.046475      -0.062485      -0.035092      -0.025837       0.060930              9.787860       8.629161       2.983593       0.588668      13.245414       1.625178       7.489005           0.000118
          146              C       0.142484       8.440917       9.496133       0.297553      30.338301 0.33094254E+03  0.72591408E+04                                 8.648358                            6.201418       0.217906       2.101151                    0.999524      24.162800      66.846245       0.640786       0.435773      -1.053389      -0.025060      -0.038522      -0.032650       0.056374       0.018565       0.006572      -0.000457      -0.007728      -0.036346      -0.018069      -0.007343       0.025412             10.912115      10.919053       5.729840       1.896741      11.762482       4.706835      10.054811          -0.001009
          147              C       1.330753       8.970025       9.015732      -0.220494      33.786413 0.42541580E+03  0.99631710E+04                                 9.128516                            6.908658       0.143079       2.033917                    0.998765      29.273255      84.430776       0.621609       0.420732      -1.059782       0.009937       0.012808      -0.017195       0.023632      -0.023579      -0.002976      -0.013277      -0.026299       0.029397      -0.033953       0.005956       0.027997             10.712218      11.454246       4.936282       1.072617      10.191838       3.691765      10.490570           0.001050
          148              C       1.968223       9.876465       9.748252       0.097529      26.619640 0.32144084E+03  0.70537925E+04                                 7.881673                            6.063298       0.161345       2.067393                    0.999654      26.134585      74.163239       0.650783       0.428892      -1.049458      -0.044025       0.014748       0.024774       0.052626      -0.020235      -0.022916      -0.023768       0.007303       0.018263      -0.044909       0.017164       0.027745              9.088128       8.892934       3.553737       0.614981       8.443799       3.028145       9.927652           0.000004
          149              C       0.474844       9.797826      11.450808       0.115901      26.390637 0.31903295E+03  0.69901200E+04                                 7.875381                            6.061440       0.164541       2.075801                    0.999481      25.876189      73.452571       0.647306       0.431864      -1.047300       0.013075      -0.004933      -0.031894       0.034822      -0.024898      -0.011953      -0.023233       0.008717       0.020820      -0.042121       0.015855       0.026266              9.145240       9.372944       2.994822       0.476183       7.945302       3.586197      10.117474          -0.000213
          150              C      -0.242049       8.908452      10.714423      -0.276278      35.616665 0.46244177E+03  0.11060271E+05                                 9.387158                            7.156915       0.125776       2.007369                    0.999296      30.752680      89.677541       0.616554       0.415361      -1.063034       0.013610       0.025202       0.026069       0.038730       0.014020      -0.020407      -0.018981       0.021257      -0.032324      -0.028495      -0.009507       0.038003             11.106128      10.605323       4.266154       1.599259      10.628728       5.300805      12.084334           0.001370
          151              C       5.167078       0.014480      19.066570       0.088068      29.255593 0.36457447E+03  0.82874185E+04                                 9.515372                            7.281933      -0.703451       1.811951                    0.996766      26.734098      78.172070       0.494009       0.545429      -0.984526      -0.003841      -0.001230      -0.007339       0.008375      -0.006983       0.015404       0.003756      -0.016718       0.003371      -0.022164       0.009485       0.012680             12.264485      13.962088       2.823501      -2.232584      11.785458      -1.050466      11.045908          -0.000164
          152              C       5.683317       0.052402      17.598738      -0.071295      27.131071 0.38981173E+03  0.90094557E+04                                 8.164829                            6.704704      -0.415538       1.886619                    0.994525      28.343805      83.534318       0.612811       0.432450      -1.043481       0.065776      -0.054597       0.038585       0.093788      -0.047907      -0.012016      -0.001672       0.052123      -0.069967      -0.045555      -0.021641       0.067196              9.769612      10.248673       0.081749      -4.123927       6.903193       0.484759      12.156971           0.000149
          153              C       7.609501      -0.703827      16.354678       0.336290      27.959357 0.32272487E+03  0.70758152E+04                                 8.360877                            6.241842      -0.034157       2.026657                    0.999627      24.137010      68.048812       0.617075       0.452714      -1.037304      -0.033014      -0.017600       0.030028       0.047972       0.004822      -0.016714       0.008342       0.015047       0.016183      -0.020299      -0.001750       0.022049             10.183935      10.972312      -2.345956      -4.322278       5.706775      -0.022225      13.872716          -0.000205
          154              C       7.109698      -0.069320      15.250421      -0.235441      32.120131 0.44354799E+03  0.10516935E+05                                 8.882063                            7.092758      -0.024581       1.984254                    0.997023      29.584030      86.395256       0.607346       0.425325      -1.054884      -0.021193      -0.007855      -0.018072       0.028938       0.013394      -0.001217       0.011557      -0.010242      -0.082432      -0.030700       0.001206       0.029494             10.259724       8.898361      -1.648235      -3.184009       6.142993      -0.653467      15.737819           0.001468
          155              C       7.815843      -0.188090      14.139508       0.114540      26.180407 0.32976653E+03  0.73191692E+04                                 7.969488                            6.268604       0.009143       2.025338                    0.998407      26.396629      76.565797       0.617568       0.446855      -1.033601       0.031069      -0.036752       0.023211       0.053430       0.015825       0.021137      -0.001651      -0.036021      -0.076734      -0.040281       0.002875       0.037406              9.127047       8.626163      -2.315244      -1.926154       6.130780      -0.288031      12.624199           0.000169
          156              C       9.445506      -1.430279      15.120496       0.088655      26.396638 0.33829943E+03  0.74818127E+04                                 7.732791                            6.149238       0.193092       2.063398                    0.999753      26.388844      73.962215       0.660736       0.419153      -1.060779      -0.040960       0.008627      -0.016877       0.045133      -0.004457       0.023046       0.000448      -0.005727      -0.107210      -0.044704       0.018065       0.026639              8.761520       8.748223      -2.820261      -2.170886       6.069814       0.156795      11.466523          -0.000228
          157              C       8.787908      -1.356762      16.353174      -0.254815      33.259185 0.45417436E+03  0.10789191E+05                                 8.965606                            7.113547       0.125029       2.011260                    0.999090      30.120765      86.892412       0.617105       0.417812      -1.063879       0.017500      -0.027630      -0.001640       0.032747       0.004135       0.009455      -0.010968      -0.022714       0.021076      -0.020667       0.001822       0.018845             10.152147      10.705817      -2.787334      -2.603842       6.349623       0.071525      13.401002           0.000858
          158              C       3.801536       0.711915      19.168363      -0.083750      27.332721 0.40034014E+03  0.93028546E+04                                 8.171826                            6.770301      -0.390284       1.879906                    0.997082      28.803717      84.767636       0.613905       0.429357      -1.046680      -0.028657      -0.076403      -0.044021       0.092717       0.032406       0.027860       0.043212       0.033655      -0.030894      -0.054433      -0.015610       0.070043              9.707947      15.506306       0.981811      -0.338948       7.221857      -0.488762       6.395680           0.000133
          159              C       1.575192       0.038391      19.009231       0.341475      27.137821 0.28484961E+03  0.60496062E+04                                 8.135847                            5.824548       0.070860       2.069255                    0.999533      23.309854      64.543279       0.645735       0.446622      -1.041491       0.042538       0.001349      -0.031276       0.052816       0.012115      -0.000426      -0.008220       0.025974       0.038520      -0.025651       0.009169       0.016482             10.144813      17.691501      -0.467565      -1.524108       8.300442       0.845328       4.442494           0.000042
          160              C       0.714847      -1.012122      18.897775      -0.239154      34.698854 0.44705429E+03  0.10576930E+05                                 9.233228                            7.044446       0.201677       2.043454                    0.999408      29.645755      85.315396       0.621931       0.416260      -1.064996      -0.014720      -0.013717      -0.025214       0.032258      -0.010769      -0.018039       0.001723      -0.022748       0.038239      -0.028608       0.005262       0.023346             10.832481      17.174098      -0.116287      -1.531141       9.998162       1.135113       5.325183           0.001262
          161              C      -0.606406      -0.806786      19.244170       0.073783      27.890102 0.33852714E+03  0.74817714E+04                                 7.979336                            6.124650       0.283736       2.086823                    0.999624      26.539907      74.155022       0.666952       0.415528      -1.063985       0.009627       0.046189       0.015555       0.049680       0.021520       0.007403       0.002017      -0.064952       0.007198      -0.041136       0.002908       0.038228              9.293150      14.241315      -1.655578      -1.669627       8.963044       0.994379       4.675091           0.000520
          162              C      -0.225202       1.399063      19.727148       0.090089      28.763381 0.35246484E+03  0.78665089E+04                                 8.222714                            6.290909       0.220206       2.073226                    0.999813      26.472929      74.261139       0.651775       0.421058      -1.060780      -0.006721      -0.044508      -0.016896       0.048079       0.009034       0.001802      -0.000583      -0.073211       0.000258      -0.037838       0.000174       0.037664              9.641583      14.948362      -1.746950      -2.262125       8.788792       1.753338       5.187593          -0.000679
          163              C       1.107875       1.217937      19.372377      -0.270167      35.218372 0.44057547E+03  0.10383112E+05                                 9.288812                            6.969770       0.182345       2.028920                    0.999562      29.983732      86.050695       0.628566       0.413474      -1.067049      -0.026490       0.026369      -0.022058       0.043401       0.026109      -0.009902      -0.007016      -0.018411      -0.027994      -0.024301      -0.011003       0.035304             11.059031      18.246776      -2.692737      -2.804553       9.600539       1.313066       5.329777           0.000502
          164              C       5.109683      -1.397836      19.526999      -0.071027      26.854424 0.38477304E+03  0.88749493E+04                                 8.122369                            6.671715      -0.409395       1.883074                    0.995997      28.522386      84.310797       0.612129       0.433812      -1.041389      -0.024438       0.032271       0.069100       0.080084       0.006604      -0.045023       0.005137      -0.042159       0.201420      -0.070556      -0.011504       0.082060              9.709782       9.472863       2.384110      -2.031379      10.341645      -3.257303       9.314838           0.000164
          165              C       3.616464      -2.211029      21.271432       0.319140      28.596887 0.33299863E+03  0.73524609E+04                                 8.442895                            6.317159       0.039846       2.045411                    0.999734      24.437896      68.954125       0.617282       0.449399      -1.040065       0.030100       0.036535      -0.009916       0.048365       0.010455      -0.005045      -0.005532       0.010185       0.004903      -0.012779      -0.002026       0.014805             10.325921      10.235334       4.708540      -4.307118      10.799986      -2.499203       9.942442           0.000758
          166              C      -3.623906       8.982740      20.562105      -0.252582      32.712953 0.46961026E+03  0.11278642E+05                                 8.937926                            7.260465       0.042106       1.993797                    0.997785      30.262493      88.525698       0.605849       0.420942      -1.059151      -0.021691      -0.024582      -0.030818       0.044995      -0.010840      -0.000399      -0.007945       0.034538       0.003984      -0.023479       0.003562       0.019917             10.128561       9.319633       4.657734      -2.472773      12.235782      -0.977838       8.830269           0.000492
          167              C      -4.617870       8.134437      21.041218       0.113277      27.711141 0.35855010E+03  0.81053230E+04                                 8.266882                            6.537066      -0.058683       1.999557                    0.998578      26.703136      77.512366       0.606231       0.446938      -1.036224      -0.018603       0.045858       0.020072       0.053403      -0.025746       0.023186       0.009290       0.004993       0.042233      -0.042195       0.010787       0.031409              9.402074       8.742044       3.675539      -2.734269      10.489880      -0.201955       8.974299           0.000001
          168              C      -3.738845      11.785528       1.305694       0.078635      26.552918 0.34497892E+03  0.76911728E+04                                 7.827379                            6.273435       0.133894       2.041401                    0.999847      26.899930      76.483592       0.642180       0.427809      -1.052044       0.010295      -0.028300      -0.039376       0.049572      -0.028243       0.000851       0.017046       0.001312       0.060917      -0.041160       0.009266       0.031894              8.742425       8.445429       3.150966      -2.690595       9.331626      -0.367815       8.450219           0.000807
          169              C       4.195256       0.362006       0.907329      -0.260949      32.819799 0.45084552E+03  0.10673091E+05                                 8.815433                            7.043661       0.228932       2.041954                    0.999601      30.033888      86.034446       0.626965       0.412668      -1.068914      -0.009874       0.005774       0.013719       0.017862       0.010615       0.012365       0.025851      -0.036710      -0.013602      -0.025214      -0.015842       0.041056              9.932495       9.934617       3.338494      -4.020135       9.702807      -1.375517      10.160061           0.001197
          170              C       6.140700       0.807862      19.909043      -0.090066      27.286771 0.39822951E+03  0.92747149E+04                                 8.198883                            6.784178      -0.470341       1.849539                    0.996339      29.362105      87.525523       0.606801       0.433403      -1.040498      -0.028497       0.067948      -0.054733       0.091787       0.000020      -0.001093      -0.020480      -0.090759      -0.062493      -0.035087      -0.025839       0.060926              9.787908       9.557840       3.510939       1.122603      12.316845       1.314372       7.489039           0.000119
          171              C       6.599376       3.139969      20.233749       0.297546      30.338388 0.33094214E+03  0.72591255E+04                                 8.648383                            6.201413       0.217927       2.101160                    0.999524      24.162709      66.845832       0.640786       0.435773      -1.053389      -0.021121      -0.040809      -0.032649       0.056368       0.012837      -0.003641       0.005498      -0.027932      -0.036351      -0.018076      -0.007345       0.025420             10.912202       6.636410       3.298194       3.156544      16.045313       3.973557      10.054883          -0.001016
          172              C       6.472768       4.434538      19.753348      -0.220451      33.785000 0.42539319E+03  0.99625068E+04                                 9.128265                            6.908469       0.143114       2.033940                    0.998765      29.272434      84.427770       0.621618       0.420731      -1.059782       0.006242       0.014970      -0.017185       0.023630      -0.000792      -0.010075      -0.009145       0.053992       0.029402      -0.033964       0.005962       0.028002             10.711929       6.260436       1.987279       2.680650      15.385106       2.755511      10.490245           0.001068
          173              C       6.946250       5.436445      20.485868       0.097559      26.621291 0.32146445E+03  0.70544942E+04                                 7.882138                            6.063628       0.160974       2.067250                    0.999655      26.136130      74.170444       0.650743       0.428907      -1.049440       0.034579      -0.031024       0.024764       0.052645      -0.013513      -0.009366      -0.031707       0.031067       0.018200      -0.044969       0.017203       0.027766              9.088661       5.501844       1.628131       2.329671      11.836070       2.029862       9.928068           0.000014
          174              C       8.956192       6.402416       0.713192       0.115890      26.393502 0.31907449E+03  0.69913183E+04                                 7.876130                            6.061971       0.164086       2.075622                    0.999481      25.878424      73.462501       0.647250       0.431884      -1.047279      -0.010737       0.008913      -0.031920       0.034837      -0.016506      -0.014310      -0.021911       0.038398       0.020860      -0.042190       0.015884       0.026307              9.146147       5.722168       0.921628       2.883799      11.597670       2.184993      10.118602          -0.000214
          175              C       8.536767       5.339870      -0.023193      -0.276242      35.615320 0.46241758E+03  0.11059555E+05                                 9.386955                            7.156736       0.125811       2.007394                    0.999296      30.751849      89.674754       0.616561       0.415362      -1.063033       0.015203       0.024297       0.026073       0.038746      -0.001942      -0.006432      -0.027126      -0.034971      -0.032340      -0.028505      -0.009505       0.038010             11.105918       6.959327       2.196015       3.819843      14.274322       4.007977      12.084106           0.001383
          176              C       7.707678       4.378617      13.146278       0.088071      29.255613 0.36457454E+03  0.82874175E+04                                 9.515362                            7.281924      -0.703444       1.811954                    0.996766      26.734030      78.171767       0.494010       0.545428      -0.984527      -0.000827       0.003949       0.007341       0.008376       0.003602      -0.004340       0.015252       0.020560       0.003374      -0.022166       0.009486       0.012681             12.264471       9.891426       0.512163       0.188870      15.856105      -2.460120      11.045883          -0.000160
          177              C       7.929600       3.910972      14.614110      -0.071290      27.131000 0.38981056E+03  0.90094202E+04                                 8.164813                            6.704693      -0.415534       1.886622                    0.994524      28.343728      83.534002       0.612812       0.432450      -1.043481       0.079955      -0.030239      -0.038585       0.093787      -0.046927       0.004480      -0.011274       0.055577      -0.069967      -0.045555      -0.021641       0.067196              9.769589       7.648598      -1.394567       2.457762       9.503234      -3.346788      12.156936           0.000151
          178              C       9.538287       2.609360      15.858170       0.336303      27.959205 0.32272171E+03  0.70757280E+04                                 8.360875                            6.241825      -0.034175       2.026655                    0.999627      24.136798      68.048103       0.617074       0.452716      -1.037303      -0.000991       0.037403      -0.030018       0.047969      -0.003988       0.015512      -0.010424      -0.015996       0.016190      -0.020307      -0.001752       0.022059             10.183965       9.005087      -3.462957       2.114858       7.674009      -3.769641      13.872800          -0.000205
          179              C       8.739739       2.730695      16.962427      -0.235400      32.118682 0.44352299E+03  0.10516190E+05                                 8.881775                            7.092530      -0.024539       1.984279                    0.997023      29.583201      86.392106       0.607360       0.425322      -1.054886      -0.003624       0.022303       0.018075       0.028936       0.011260       0.010653       0.004647      -0.017768      -0.082468      -0.030712       0.001210       0.029502             10.259385       8.229916      -2.027571       1.003804       6.810965      -3.091327      15.737274           0.001484
          180              C       9.191686       2.175277      18.073340       0.114569      26.181978 0.32979121E+03  0.73199296E+04                                 7.970050                            6.269024       0.008647       2.025158                    0.998408      26.398408      76.574648       0.617513       0.446881      -1.033575       0.047303      -0.008872      -0.023230       0.053440       0.023602      -0.011895       0.017598      -0.008748      -0.076832      -0.040343       0.002890       0.037453              9.127690       8.727944      -2.257866       0.700363       6.029962      -1.817194      12.625164           0.000176
          181              C      11.076554       1.371467      17.092352       0.088673      26.398613 0.33833056E+03  0.74827251E+04                                 7.733311                            6.149627       0.192696       2.063245                    0.999753      26.390458      73.969514       0.660693       0.419167      -1.060762      -0.027739       0.031365       0.016862       0.045139       0.000187      -0.011006       0.020283       0.010597      -0.107395      -0.044773       0.018103       0.026670              8.762115       9.145580      -2.595426       1.208344       5.673752      -1.810429      11.467014          -0.000221
          182              C      10.687928       1.907013      15.859674      -0.254792      33.258255 0.45415825E+03  0.10788711E+05                                 8.965439                            7.113419       0.125020       2.011266                    0.999090      30.120225      86.890435       0.617110       0.417812      -1.063880       0.032673      -0.001572       0.001658       0.032752       0.011870      -0.014214       0.002804       0.004540       0.021082      -0.020669       0.001815       0.018854             10.151959       9.805106      -3.298605       1.347853       7.250042      -2.228903      13.400728           0.000880
          183              C       6.426940       5.221725      13.044485      -0.083747      27.332587 0.40033716E+03  0.93027648E+04                                 8.171792                            6.770269      -0.390268       1.879913                    0.997082      28.803570      84.767021       0.613907       0.429356      -1.046681       0.052288       0.062647       0.044023       0.092718       0.002152       0.023820       0.045564      -0.072902      -0.030890      -0.054434      -0.015609       0.070042              9.707908       8.398434      -3.054036      -0.257666      14.329637      -0.536067       6.395653           0.000134
          184              C       5.913356       7.490308      13.203617       0.341462      27.138219 0.28485475E+03  0.60497502E+04                                 8.135919                            5.824604       0.070855       2.069249                    0.999533      23.310212      64.544719       0.645731       0.446623      -1.041490       0.019832      -0.037663       0.031288       0.052827      -0.004940      -0.006938      -0.004425      -0.034115       0.038513      -0.025647       0.009170       0.016477             10.144859      10.991559      -4.271803       1.487647      15.000495      -0.907953       4.442522           0.000045
          185              C       6.402077       8.757164      13.315073      -0.239163      34.700301 0.44707880E+03  0.10577673E+05                                 9.233521                            7.044681       0.201564       2.043407                    0.999408      29.646598      85.318953       0.621914       0.416265      -1.064991       0.004663       0.019574       0.025229       0.032271       0.004245       0.010411      -0.014837       0.030138       0.038208      -0.028600       0.005255       0.023345             10.832787      11.847757      -3.140771       1.743128      15.325276      -0.771003       5.325329           0.001247
          186              C       5.571136       9.804737      12.968678       0.073731      27.889586 0.33851899E+03  0.74814890E+04                                 7.979095                            6.124464       0.284149       2.086964                    0.999624      26.539137      74.150513       0.666986       0.415513      -1.064003      -0.035404      -0.031164      -0.015544       0.049661       0.038879      -0.001877       0.007416      -0.003693       0.007060      -0.041070       0.002855       0.038215              9.292900      11.671427      -3.114781       1.689123      11.532330      -0.960938       4.674944           0.000538
          187              C       3.841156       8.384084      12.485700       0.090031      28.763268 0.35245945E+03  0.78663115E+04                                 8.222607                            6.290785       0.220507       2.073335                    0.999813      26.472300      74.257562       0.651797       0.421048      -1.060793       0.035363       0.027815       0.016908       0.048064       0.036022      -0.001378       0.001273       0.021952       0.000089      -0.037762       0.000116       0.037646              9.641541      11.790388      -3.540087       2.641559      11.946763      -1.101468       5.187471          -0.000671
          188              C       4.656883       7.314274      12.840471      -0.270188      35.219973 0.44059884E+03  0.10383813E+05                                 9.289109                            6.969972       0.182256       2.028879                    0.999562      29.984645      86.054283       0.628554       0.413476      -1.067046      -0.036017       0.010008       0.022068       0.043409       0.021278      -0.001203      -0.012075      -0.035400      -0.028024      -0.024296      -0.011004       0.035300             11.059400      14.021375      -5.092428       2.526709      13.826892      -1.790553       5.329933           0.000489
          189              C       8.907486       5.125872      12.685849      -0.071022      26.854173 0.38476864E+03  0.88748204E+04                                 8.122310                            6.671671      -0.409383       1.883080                    0.995996      28.522193      84.310024       0.612132       0.433811      -1.041389      -0.040129       0.005318      -0.069099       0.080084       0.021486       0.026697      -0.036615       0.010262       0.201431      -0.070557      -0.011506       0.082063              9.709693       8.082427       1.594622      -1.829502      11.731895      -3.374755       9.314757           0.000159
          190              C       8.877346       6.825895      10.941416       0.319119      28.597012 0.33300152E+03  0.73525450E+04                                 8.442894                            6.317178       0.039849       2.045409                    0.999734      24.438155      68.955084       0.617282       0.449398      -1.040065      -0.016911      -0.044224       0.009919       0.048375       0.000984      -0.002314      -0.007113      -0.023165       0.004913      -0.012774      -0.002021       0.014795             10.325852       6.618895       2.655069      -0.046576      14.416225      -4.979369       9.942438           0.000757
          191              C      -4.431740       7.595076      11.650743      -0.252616      32.714307 0.46963712E+03  0.11279453E+05                                 8.938192                            7.260705       0.042075       1.993775                    0.997785      30.263333      88.528928       0.605835       0.420946      -1.059148       0.010672       0.030996       0.030826       0.044999      -0.020377      -0.006712      -0.004267       0.000914       0.003963      -0.023469       0.003555       0.019914             10.128831       7.525301       3.638945       0.370629      14.030772      -2.633065       8.830419           0.000485
          192              C      -4.184837       8.878283      11.171630       0.113224      27.710273 0.35853500E+03  0.81048075E+04                                 8.266445                            6.536725      -0.058198       1.999723                    0.998579      26.701797      77.504872       0.606282       0.446910      -1.036251      -0.049039      -0.006458      -0.020064       0.053377      -0.015311      -0.003375       0.024703       0.041597       0.042225      -0.042128       0.010760       0.031367              9.401583       6.906985       2.633671       1.174357      12.323947      -2.477420       8.973818          -0.000000
          193              C      -5.584835       8.614563       9.431922       0.078601      26.551651 0.34495794E+03  0.76905147E+04                                 7.826962                            6.273113       0.134343       2.041564                    0.999847      26.898354      76.475774       0.642222       0.427791      -1.052065       0.029686       0.005033       0.039355       0.049552      -0.014993       0.014399       0.009124       0.047749       0.060840      -0.041079       0.009217       0.031862              8.741970       6.409367       1.995109       1.008544      11.366925      -2.521178       8.449617           0.000798
          194              C       8.266581       7.355557       9.830287      -0.260979      32.821051 0.45086897E+03  0.10673791E+05                                 8.815664                            7.043858       0.228884       2.041926                    0.999601      30.034724      86.037586       0.626954       0.412669      -1.068912      -0.009907       0.005725      -0.013725       0.017868       0.021202       0.016377       0.023506       0.000565      -0.013597      -0.025200      -0.015851       0.041051              9.932731       6.892568       1.611086       0.788873      12.745219      -4.175206      10.160406           0.001189
          195              C       7.498490       3.140217      12.303805      -0.090066      27.286709 0.39822802E+03  0.92746696E+04                                 8.198854                            6.784151      -0.470354       1.849535                    0.996339      29.362084      87.525351       0.606805       0.433402      -1.040500      -0.073162      -0.008766       0.054733       0.091789       0.038983      -0.017270      -0.011064       0.046475      -0.062489      -0.035092      -0.025838       0.060930              9.787866       8.629167       2.983595       0.588666      13.245432       1.625180       7.488998           0.000119
          196              C       5.696969       1.589852      11.979099       0.297545      30.338325 0.33094273E+03  0.72591448E+04                                 8.648355                            6.201415       0.217919       2.101155                    0.999524      24.162816      66.846250       0.640787       0.435773      -1.053389       0.025058       0.038526       0.032648       0.056374       0.018566       0.006574      -0.000456      -0.007729      -0.036346      -0.018070      -0.007343       0.025413             10.912113      10.919055       5.729840       1.896734      11.762481       4.706830      10.054802          -0.001016
          197              C       4.508700       1.060744      12.459500      -0.220497      33.786536 0.42541769E+03  0.99632285E+04                                 9.128544                            6.908678       0.143073       2.033914                    0.998765      29.273330      84.431103       0.621607       0.420732      -1.059781      -0.009939      -0.012806       0.017192       0.023629      -0.023580      -0.002977      -0.013278      -0.026299       0.029400      -0.033955       0.005957       0.027997             10.712251      11.454303       4.936317       1.072620      10.191879       3.691763      10.490571           0.001057
          198              C       3.871230       0.154304      11.726980       0.097535      26.619882 0.32144418E+03  0.70538878E+04                                 7.881723                            6.063331       0.161320       2.067380                    0.999655      26.134789      74.164065       0.650781       0.428892      -1.049457       0.044024      -0.014746      -0.024773       0.052624      -0.020235      -0.022918      -0.023770       0.007299       0.018258      -0.044912       0.017166       0.027746              9.088186       8.893022       3.553772       0.614957       8.443849       3.028133       9.927686           0.000005
          199              C       5.364609       0.232943      10.024424       0.115904      26.390845 0.31903601E+03  0.69902063E+04                                 7.875428                            6.061474       0.164516       2.075791                    0.999481      25.876334      73.453171       0.647303       0.431865      -1.047299      -0.013075       0.004936       0.031893       0.034820      -0.024900      -0.011955      -0.023234       0.008711       0.020819      -0.042123       0.015855       0.026268              9.145293       9.372982       2.994814       0.476159       7.945336       3.586219      10.117562          -0.000217
          200              C       6.081502       1.122317      10.760809      -0.276282      35.616609 0.46244140E+03  0.11060258E+05                                 9.387145                            7.156911       0.125790       2.007373                    0.999296      30.752669      89.677462       0.616555       0.415361      -1.063035      -0.013614      -0.025200      -0.026073       0.038732       0.014018      -0.020409      -0.018981       0.021258      -0.032321      -0.028497      -0.009507       0.038004             11.106105      10.605287       4.266124       1.599245      10.628703       5.300796      12.084326           0.001372
          201              N      -3.145815      10.839955       7.442027      -0.251188      36.458494 0.54597327E+03  0.13372608E+05                                 9.202970                            7.583640       0.000402       2.010313                    0.999216      28.651856      79.798384       0.633062       0.395017      -1.095702       0.072136       0.005074      -0.105203       0.127660      -0.028099       0.028017      -0.012909      -0.001591      -0.049529      -0.035743      -0.013561       0.049304             10.374056      10.552513      -3.352979      -1.757320       7.478101       0.078110      13.091555           0.013338
          202              N       6.979371       9.672798       1.836991      -0.257028      39.072657 0.55939187E+03  0.13745640E+05                                 9.590214                            7.614378      -0.037181       1.991100                    0.999271      28.867637      79.786591       0.641318       0.388673      -1.103272      -0.110644       0.010715       0.035019       0.116547       0.008269       0.016341       0.015305      -0.060355      -0.100938      -0.043761      -0.008005       0.051765             11.289090      17.121788      -2.269409      -1.554511      10.936216       1.544498       5.809266           0.008694
          203              N       9.858339      -0.608082      20.806923      -0.249584      36.579499 0.53838645E+03  0.13137096E+05                                 9.187986                            7.489325       0.023063       2.013422                    0.999580      28.699983      79.709595       0.642508       0.390681      -1.099034      -0.077527      -0.075752       0.035283       0.113989      -0.006219      -0.012290       0.029995      -0.046345       0.105750      -0.042793      -0.013025       0.055818             10.390945       9.901107       3.738773      -3.242817      11.217045      -0.206398      10.054684           0.006577
          204              N      -2.998920       2.406886      21.240508      -0.253992      37.481015 0.55462671E+03  0.13639858E+05                                 9.410364                            7.672545      -0.007098       2.011446                    0.998525      28.675425      80.060706       0.625731       0.398024      -1.093483       0.049325       0.098172       0.072069       0.131395      -0.036318      -0.011492      -0.033462      -0.019090       0.117516      -0.065820       0.009172       0.056649             10.688832       6.647623       0.316384       2.486595      13.485587       1.618847      11.933285           0.016101
          205              N      -4.469753       8.565751       3.295589      -0.251189      36.466917 0.54613016E+03  0.13377376E+05                                 9.204195                            7.584589       0.000785       2.010324                    0.999221      28.656340      79.812933       0.633041       0.395002      -1.095715       0.031223      -0.065252       0.105253       0.127714      -0.013691      -0.025030       0.017993       0.049025      -0.049567      -0.035741      -0.013519       0.049259             10.375508      11.108601      -3.038614       0.935748       6.924524      -1.489825      13.093399           0.013441
          206              N       1.544615       0.337201       8.900625      -0.256740      39.054771 0.55908186E+03  0.13736059E+05                                 9.587289                            7.612253      -0.037164       1.991260                    0.999269      28.858998      79.755895       0.641412       0.388671      -1.103278      -0.063872       0.090827      -0.035002       0.116423       0.030153       0.005267       0.021747       0.016727      -0.101115      -0.043780      -0.008016       0.051795             11.285336      14.388222      -3.816776       2.109879      13.660175      -0.588835       5.807610           0.008689
          207              N      10.565413       0.606500      11.405925      -0.249284      36.563327 0.53809005E+03  0.13127975E+05                                 9.185140                            7.487147       0.023363       2.013660                    0.999579      28.691561      79.678885       0.642620       0.390669      -1.099049       0.027534       0.104726      -0.035229       0.113871       0.016752       0.032159       0.004092       0.034418       0.105651      -0.042815      -0.012988       0.055803             10.387507       7.683318       2.479779       1.421465      13.427629      -2.920523      10.051573           0.006530
          208              N       1.595204      10.298481      10.972340      -0.254023      37.474615 0.55450756E+03  0.13636256E+05                                 9.409466                            7.671836      -0.007531       2.011392                    0.998521      28.672298      80.051172       0.625743       0.398036      -1.093470      -0.060980      -0.091372      -0.072016       0.131354      -0.010399      -0.023423      -0.026484       0.072156       0.117604      -0.065809       0.009149       0.056659             10.687787      11.545581       3.097878       0.180082       8.585608       2.961449      11.932173           0.015964
          209              N       8.985268      -0.809186      14.033205      -0.251224      36.458941 0.54598083E+03  0.13372859E+05                                 9.203082                            7.583721       0.000359       2.010299                    0.999216      28.652105      79.799644       0.633054       0.395020      -1.095699      -0.072133      -0.005076       0.105199       0.127655      -0.028097       0.028013      -0.012912      -0.001589      -0.049531      -0.035738      -0.013564       0.049302             10.374200      10.552643      -3.353017      -1.757415       7.478178       0.078153      13.091781           0.013305
          210              N      -1.139918       0.357971      19.638241      -0.257037      39.070713 0.55936123E+03  0.13744702E+05                                 9.589998                            7.614251      -0.037305       1.991087                    0.999270      28.866577      79.783174       0.641313       0.388681      -1.103266       0.110630      -0.010717      -0.035009       0.116531       0.008273       0.016346       0.015306      -0.060375      -0.100940      -0.043767      -0.008010       0.051777             11.288786      17.121221      -2.269323      -1.554445      10.935990       1.544458       5.809148           0.008687
          211              N      -4.018886      10.638851       0.668309      -0.249590      36.581706 0.53842357E+03  0.13138228E+05                                 9.188262                            7.489507       0.023167       2.013426                    0.999581      28.701246      79.713791       0.642510       0.390673      -1.099039       0.077541       0.075757      -0.035287       0.114004      -0.006211      -0.012287       0.029987      -0.046347       0.105720      -0.042788      -0.013016       0.055804             10.391300       9.901478       3.738973      -3.242967      11.217426      -0.206448      10.054995           0.006567
          212              N       8.838373       7.623883       0.234724      -0.253974      37.481990 0.55464319E+03  0.13640362E+05                                 9.410462                            7.672605      -0.006969       2.011470                    0.998527      28.676019      80.062620       0.625735       0.398018      -1.093487      -0.049325      -0.098174      -0.072070       0.131397      -0.036314      -0.011494      -0.033444      -0.019104       0.117512      -0.065811       0.009178       0.056633             10.688963       6.647685       0.316397       2.486630      13.485757       1.618900      11.933448           0.016106
          213              N      10.309206       1.465018      18.179643      -0.251210      36.465774 0.54611051E+03  0.13376786E+05                                 9.204104                            7.584535       0.000625       2.010295                    0.999219      28.655640      79.810881       0.633033       0.395010      -1.095708      -0.031220       0.065252      -0.105249       0.127710      -0.013694      -0.025047       0.017998       0.049028      -0.049620      -0.035757      -0.013522       0.049279             10.375383      11.108480      -3.038572       0.935713       6.924461      -1.489787      13.093208           0.013461
          214              N       4.294838       9.693568      12.574607      -0.256734      39.054120 0.55906894E+03  0.13735669E+05                                 9.587198                            7.612176      -0.037168       1.991265                    0.999269      28.858643      79.754832       0.641413       0.388672      -1.103276       0.063860      -0.090816       0.034993       0.116405       0.030145       0.005264       0.021746       0.016739      -0.101122      -0.043781      -0.008007       0.051789             11.285231      14.388094      -3.816754       2.109859      13.660044      -0.588834       5.807556           0.008662
          215              N      -4.725960       9.424269      10.069307      -0.249292      36.564119 0.53810554E+03  0.13128445E+05                                 9.185266                            7.487250       0.023353       2.013651                    0.999579      28.691990      79.680297       0.642616       0.390669      -1.099049      -0.027542      -0.104741       0.035234       0.113889       0.016745       0.032166       0.004094       0.034415       0.105663      -0.042811      -0.013000       0.055811             10.387652       7.683421       2.479810       1.421495      13.427806      -2.920564      10.051729           0.006543
          216              N       4.244249      -0.267712      10.502892      -0.253984      37.474073 0.55449830E+03  0.13635953E+05                                 9.409344                            7.671750      -0.007466       2.011414                    0.998521      28.671994      80.049756       0.625750       0.398034      -1.093473       0.060983       0.091371       0.072017       0.131354      -0.010399      -0.023425      -0.026483       0.072151       0.117600      -0.065806       0.009146       0.056659             10.687630      11.545418       3.097791       0.179997       8.585463       2.961361      11.932011           0.015985
          217              O      -1.087590      10.657003       3.929323      -0.207237      30.993787 0.37575884E+03  0.82674322E+04                                 8.071848                            6.043890       0.361718       2.248173                    0.998176      22.859538      57.671370       0.763641       0.364548      -1.133510       0.122061      -0.080878       0.121373       0.190189      -0.083083      -0.103293       0.034771       0.152111      -0.050124      -0.106789      -0.073972       0.180761             10.219362      12.096164      -1.706632      -6.876320       5.212076       1.229495      13.349845           0.000461
          218              O       3.037587      10.271005       2.783405      -0.147228      27.879927 0.31548057E+03  0.66453625E+04                                 7.556945                            5.543065       0.464765       2.314820                    0.997928      21.568270      53.269064       0.796162       0.365223      -1.132806       0.004649      -0.138413      -0.061066       0.151356       0.073234       0.018523       0.028503       0.167410      -0.268107      -0.103316      -0.055626       0.158942              9.734694      18.959439       0.863697      -0.679474       5.575894       0.294539       4.668750           0.000579
          219              O       1.295278      11.354294       0.607964      -0.208103      30.627266 0.36654945E+03  0.80081851E+04                                 7.977431                            5.938631       0.159741       2.176253                    0.997789      22.839800      57.261201       0.777022       0.360804      -1.137397       0.025463       0.107589       0.140797       0.179019       0.060100      -0.123544      -0.042627       0.054794       0.190627      -0.112365      -0.066299       0.178664             10.208739       9.959297       4.971486      -4.485368      10.177754      -5.164201      10.489166           0.001241
          220              O      -0.254721       7.878000       2.051314      -0.168551      31.996796 0.36789130E+03  0.80345871E+04                                 8.235926                            5.967634       0.237141       2.222089                    0.996594      22.258997      55.562869       0.772585       0.363008      -1.137117      -0.042284       0.076476      -0.129515       0.156239       0.043560       0.030092       0.012550      -0.248643      -0.191533      -0.114986      -0.050011       0.164997             10.716453       7.223551       5.076243       1.888122      17.606667       3.800756       7.319142          -0.000125
          221              O      -3.294389       6.866256       6.808293      -0.207196      30.993297 0.37575239E+03  0.82672355E+04                                 8.071675                            6.043763       0.361824       2.248200                    0.998177      22.859542      57.670753       0.763665       0.364539      -1.133520       0.130606      -0.066217      -0.121382       0.190200      -0.107888       0.081247      -0.072659       0.064756      -0.050125      -0.106792      -0.073980       0.180772             10.219148       8.355799      -3.830224       4.464322       8.952070      -5.372435      13.349575           0.000471
          222              O      -0.921879       3.469599       7.954211      -0.147250      27.879888 0.31548011E+03  0.66453562E+04                                 7.556971                            5.543092       0.464735       2.314818                    0.997928      21.568155      53.268947       0.796153       0.365228      -1.132802       0.122657       0.064299       0.061055       0.151350      -0.034356       0.015643       0.030185      -0.211552      -0.268094      -0.103315      -0.055621       0.158936              9.734693       8.097092      -5.303943       0.591625      16.438225      -0.445420       4.668761           0.000571
          223              O      -2.724187       4.449823      10.129652      -0.208110      30.627499 0.36655215E+03  0.80082609E+04                                 7.977473                            5.938658       0.159747       2.176254                    0.997789      22.839852      57.261440       0.777019       0.360805      -1.137396      -0.080990      -0.075269      -0.140796       0.179021       0.007269       0.023935      -0.128482      -0.131297       0.190630      -0.112367      -0.066298       0.178665             10.208788       5.855276       2.641216      -2.276093      14.281861      -6.450389      10.489226           0.001236
          224              O      -0.466535       7.514154       8.686302      -0.168541      31.996613 0.36788896E+03  0.80345209E+04                                 8.235883                            5.967605       0.237148       2.222093                    0.996594      22.258943      55.562629       0.772588       0.363007      -1.137118      -0.087380      -0.000996       0.129516       0.156239       0.129080      -0.003945       0.032366       0.052594      -0.191531      -0.114987      -0.050009       0.164996             10.716385      10.716051       7.059270       2.372835      14.114002       3.518542       7.319104          -0.000124
          225              O       6.927043      -0.626234      17.545909      -0.207224      30.993577 0.37575619E+03  0.82673545E+04                                 8.071789                            6.043851       0.361749       2.248182                    0.998177      22.859508      57.671121       0.763648       0.364546      -1.133512      -0.122064       0.080878      -0.121376       0.190192      -0.083083      -0.103296       0.034772       0.152110      -0.050125      -0.106789      -0.073974       0.180763             10.219280      12.096043      -1.706619      -6.876257       5.212048       1.229487      13.349751           0.000462
          226              O       2.801866      -0.240236      18.691827      -0.147243      27.879812 0.31547967E+03  0.66453423E+04                                 7.556950                            5.543080       0.464728       2.314813                    0.997928      21.568173      53.268917       0.796156       0.365226      -1.132804      -0.004646       0.138409       0.061061       0.151351       0.073231       0.018522       0.028504       0.167405      -0.268095      -0.103313      -0.055623       0.158935              9.734673      18.959363       0.863709      -0.679464       5.575904       0.294540       4.668752           0.000581
          227              O       4.544175      -1.323525      20.867268      -0.208085      30.626884 0.36654440E+03  0.80080370E+04                                 7.977321                            5.938552       0.159834       2.176281                    0.997790      22.839752      57.260712       0.777035       0.360799      -1.137402      -0.025465      -0.107594      -0.140801       0.179025       0.060100      -0.123547      -0.042630       0.054796       0.190629      -0.112365      -0.066303       0.178668             10.208601       9.959169       4.971422      -4.485310      10.177617      -5.164120      10.489018           0.001241
          228              O       6.094174       2.152769      19.423918      -0.168532      31.996508 0.36788746E+03  0.80344744E+04                                 8.235842                            5.967572       0.237210       2.222111                    0.996594      22.258954      55.562486       0.772595       0.363004      -1.137121       0.042284      -0.076477       0.129521       0.156244       0.043561       0.030093       0.012551      -0.248647      -0.191543      -0.114988      -0.050013       0.165001             10.716350       7.223456       5.076175       1.888097      17.606520       3.800725       7.319076          -0.000126
          229              O       9.133842       3.164513      14.666939      -0.207219      30.993517 0.37575543E+03  0.82673301E+04                                 8.071766                            6.043832       0.361731       2.248174                    0.998177      22.859530      57.671066       0.763652       0.364545      -1.133514      -0.130601       0.066220       0.121378       0.190196      -0.107882       0.081245      -0.072657       0.064757      -0.050125      -0.106787      -0.073978       0.180765             10.219258       8.355880      -3.830261       4.464364       8.952166      -5.372492      13.349728           0.000469
          230              O       6.761332       6.561170      13.521021      -0.147252      27.880013 0.31548179E+03  0.66454006E+04                                 7.556991                            5.543106       0.464739       2.314818                    0.997928      21.568214      53.269136       0.796152       0.365227      -1.132802      -0.122659      -0.064297      -0.061057       0.151352      -0.034355       0.015642       0.030185      -0.211554      -0.268096      -0.103315      -0.055622       0.158937              9.734716       8.097110      -5.303953       0.591626      16.438268      -0.445420       4.668772           0.000570
          231              O       8.563640       5.580946      11.345580      -0.208106      30.627299 0.36654958E+03  0.80081902E+04                                 7.977441                            5.938638       0.159744       2.176255                    0.997789      22.839771      57.261176       0.777020       0.360805      -1.137396       0.080989       0.075268       0.140795       0.179018       0.007269       0.023935      -0.128481      -0.131297       0.190633      -0.112367      -0.066297       0.178664             10.208740       5.855254       2.641202      -2.276082      14.281786      -6.450349      10.489179           0.001237
          232              O       6.305988       2.516615      12.788930      -0.168544      31.996687 0.36788977E+03  0.80345435E+04                                 8.235898                            5.967613       0.237145       2.222091                    0.996594      22.258967      55.562717       0.772588       0.363007      -1.137118       0.087377       0.000998      -0.129519       0.156240       0.129080      -0.003945       0.032366       0.052596      -0.191534      -0.114987      -0.050010       0.164997             10.716407      10.716073       7.059288       2.372839      14.114035       3.518550       7.319113          -0.000126
          233              B       9.068632       0.667228       6.590749       1.145461      11.754495 0.13225022E+03  0.24422430E+04                                 5.917927                            4.954391      -0.784568       1.855282                    0.999548      17.356515      53.111713       0.476539       0.696010      -0.884914       0.001817      -0.000626      -0.006450       0.006730      -0.002465      -0.014364      -0.014072       0.002891       0.023446      -0.020660      -0.001427       0.022087              6.348248       5.785773       0.876511      -0.183579       5.995774       0.052934       7.263197          -0.000255
          234              B      10.407436       2.966971       4.146867       1.145454      11.754790 0.13225442E+03  0.24423393E+04                                 5.918013                            4.954462      -0.784600       1.855266                    0.999548      17.356778      53.112690       0.476537       0.696008      -0.884915       0.001443      -0.001270       0.006448       0.006728      -0.002502      -0.005146      -0.019440       0.002751       0.023455      -0.020659      -0.001430       0.022089              6.348341       5.191938       0.539304       0.136677       6.589775      -0.133510       7.263309          -0.000254
          235              B      -3.229179       9.363541      14.884483       1.145460      11.754507 0.13225029E+03  0.24422460E+04                                 5.917939                            4.954397      -0.784582       1.855277                    0.999548      17.356577      53.112020       0.476537       0.696011      -0.884913      -0.001817       0.000626       0.006449       0.006729      -0.002464      -0.014364      -0.014071       0.002890       0.023450      -0.020658      -0.001429       0.022087              6.348264       5.785783       0.876517      -0.183580       5.995788       0.052930       7.263219          -0.000256
          236              B      -4.567983       7.063798      17.328365       1.145452      11.754902 0.13225591E+03  0.24423756E+04                                 5.918058                            4.954494      -0.784631       1.855252                    0.999548      17.356963      53.113486       0.476534       0.696009      -0.884914      -0.001444       0.001270      -0.006446       0.006727      -0.002500      -0.005146      -0.019438       0.002747       0.023466      -0.020656      -0.001435       0.022090              6.348391       5.191972       0.539314       0.136676       6.589821      -0.133512       7.263381          -0.000254
          237              B       1.726734       6.480911       5.368808       1.107935      13.837497 0.16897910E+03  0.32999635E+04                                 6.502870                            5.540221      -0.735642       1.851304                    0.999851      18.474633      57.128051       0.460445       0.681165      -0.894473       0.002305      -0.001343      -0.000000       0.002668       0.003086      -0.000288      -0.000494      -0.003509      -0.008571      -0.002899      -0.002122       0.005020              6.857231       6.776462      -0.103504      -0.324748       6.658925      -0.557837       7.136305           0.000000
          238              B       4.112719       3.549858      16.106424       1.107936      13.837494 0.16897899E+03  0.32999614E+04                                 6.502872                            5.540221      -0.735658       1.851299                    0.999851      18.474649      57.128138       0.460444       0.681166      -0.894473      -0.002305       0.001343       0.000000       0.002668       0.003087      -0.000289      -0.000493      -0.003510      -0.008568      -0.002898      -0.002123       0.005021              6.857234       6.776462      -0.103504      -0.324745       6.658929      -0.557836       7.136311          -0.000000
          239              F       9.599601       1.860470       6.607714      -0.460424      21.207663 0.30747374E+03  0.63482090E+04                                 5.900281                            5.267565       0.766954       2.418835                    0.998760      21.601845      50.522954       0.876637       0.338410      -1.170432       0.022891       0.042895      -0.060957       0.077973       0.017745      -0.010878      -0.019651      -0.024298       0.053136      -0.030367      -0.007414       0.037781              6.230392       5.000873       2.523041      -0.162789       8.083843      -0.379613       5.606460           0.002555
          240              F       8.089771       0.611371       7.455342      -0.526752      20.335272 0.29709143E+03  0.60815689E+04                                 5.656614                            5.100328       1.116311       2.498851                    0.999750      22.446055      52.277833       0.911262       0.328350      -1.179264      -0.015695       0.002036       0.008845       0.018130      -0.001695      -0.003458       0.002694       0.013126       0.031150      -0.012202       0.000240       0.011962              5.978417       6.651698       0.788825      -2.526956       4.034334      -0.183516       7.249221           0.000806
          241              F       8.612730       0.408907       5.395223      -0.463215      20.807629 0.29483592E+03  0.60220570E+04                                 5.831184                            5.132066       0.920357       2.467516                    0.999133      21.572784      50.137973       0.895171       0.334993      -1.173735       0.024986       0.032773      -0.044995       0.061016       0.017111      -0.006689      -0.014798      -0.020504       0.057513      -0.029585      -0.001965       0.031550              6.286388       4.665509       1.203182       1.251918       4.953610       1.210448       9.240044           0.003556
          242              F       9.974260      -0.223300       6.898918      -0.524770      17.554577 0.27294204E+03  0.54709049E+04                                 5.018293                            4.852604       0.976189       2.445229                    0.999560      22.336251      51.504128       0.944511       0.323527      -1.183449       0.015708      -0.014659      -0.012927       0.025075       0.001890      -0.006655      -0.007009       0.001305       0.003274      -0.008512      -0.002375       0.010887              4.939498       5.128723      -1.078461       0.626748       5.173139      -0.553537       4.516633           0.000710
          243              F       9.631967       1.916066       4.129902      -0.460400      21.207535 0.30747129E+03  0.63481414E+04                                 5.900225                            5.267517       0.767050       2.418864                    0.998760      21.601901      50.522898       0.876649       0.338406      -1.170436      -0.025997      -0.041081       0.060957       0.077970       0.019531      -0.011721      -0.019164      -0.018028       0.053158      -0.030376      -0.007413       0.037789              6.230330       5.165517       2.616520      -0.249734       7.919071      -0.328998       5.606403           0.002552
          244              F       9.972688       3.845767       3.282274      -0.526743      20.335059 0.29708721E+03  0.60814587E+04                                 5.656564                            5.100283       1.116356       2.498868                    0.999750      22.445951      52.277423       0.911269       0.328349      -1.179265      -0.009514       0.012644      -0.008847       0.018128      -0.006503       0.004049      -0.001678      -0.003820       0.031155      -0.012202       0.000239       0.011963              5.978365       3.995012      -0.719628       1.088115       6.690933      -2.288029       7.249150           0.000806
          245              F      10.406966       3.490972       5.342393      -0.463194      20.807425 0.29483237E+03  0.60219640E+04                                 5.831130                            5.132022       0.920393       2.467527                    0.999133      21.572747      50.137746       0.895179       0.334991      -1.173737      -0.016158      -0.037909       0.044990       0.061011       0.017579      -0.009566      -0.013127      -0.018886       0.057510      -0.029591      -0.001965       0.031556              6.286327       3.850112       0.740206       0.434449       5.768920       1.686317       9.239948           0.003560
          246              F      11.629002       2.619145       3.838698      -0.524764      17.554519 0.27294083E+03  0.54708729E+04                                 5.018273                            4.852585       0.976203       2.445233                    0.999560      22.336242      51.504024       0.944515       0.323526      -1.183450       0.020502      -0.006416       0.012922       0.025070       0.000410      -0.002812      -0.009247      -0.003912       0.003290      -0.008510      -0.002377       0.010887              4.939478       6.088406      -0.533533      -0.790812       4.213414       0.271703       4.516614           0.000710
          247              F      -3.760148       8.170299      14.867518      -0.460430      21.208003 0.30747975E+03  0.63483671E+04                                 5.900357                            5.267627       0.766905       2.418816                    0.998760      21.601963      50.523437       0.876629       0.338411      -1.170431      -0.022893      -0.042894       0.060953       0.077970       0.017745      -0.010879      -0.019650      -0.024296       0.053136      -0.030367      -0.007413       0.037780              6.230475       5.000936       2.523084      -0.162794       8.083950      -0.379626       5.606540           0.002556
          248              F      -2.250318       9.419398      14.019890      -0.526750      20.335347 0.29709265E+03  0.60816006E+04                                 5.656630                            5.100339       1.116301       2.498847                    0.999750      22.446081      52.277933       0.911261       0.328350      -1.179264       0.015693      -0.002034      -0.008848       0.018130      -0.001694      -0.003459       0.002694       0.013124       0.031154      -0.012202       0.000238       0.011964              5.978436       6.651715       0.788832      -2.526968       4.034344      -0.183521       7.249249           0.000807
          249              F      -2.773277       9.621862      16.080009      -0.463219      20.807879 0.29484018E+03  0.60221670E+04                                 5.831237                            5.132108       0.920322       2.467501                    0.999133      21.572884      50.138344       0.895166       0.334993      -1.173734      -0.024986      -0.032769       0.044995       0.061014       0.017111      -0.006689      -0.014796      -0.020502       0.057513      -0.029584      -0.001965       0.031549              6.286449       4.665548       1.203200       1.251932       4.953657       1.210460       9.240141           0.003559
          250              F      -4.134807      10.254069      14.576314      -0.524767      17.554547 0.27294137E+03  0.54708883E+04                                 5.018290                            4.852600       0.976188       2.445231                    0.999560      22.336202      51.504005       0.944510       0.323527      -1.183449      -0.015708       0.014660       0.012923       0.025073       0.001890      -0.006653      -0.007009       0.001304       0.003277      -0.008510      -0.002375       0.010886              4.939496       5.128715      -1.078460       0.626750       5.173140      -0.553541       4.516632           0.000711
          251              F      -3.792514       8.114703      17.345330      -0.460401      21.207883 0.30747741E+03  0.63483002E+04                                 5.900289                            5.267568       0.767020       2.418848                    0.998760      21.602072      50.523455       0.876644       0.338406      -1.170436       0.025994       0.041082      -0.060952       0.077965       0.019532      -0.011721      -0.019164      -0.018031       0.053166      -0.030379      -0.007412       0.037791              6.230401       5.165569       2.616559      -0.249740       7.919161      -0.329007       5.606474           0.002555
          252              F      -4.133235       6.185002      18.192958      -0.526742      20.335201 0.29708966E+03  0.60815225E+04                                 5.656594                            5.100306       1.116338       2.498861                    0.999750      22.446004      52.277636       0.911266       0.328349      -1.179265       0.009509      -0.012641       0.008852       0.018127      -0.006502       0.004050      -0.001680      -0.003824       0.031163      -0.012203       0.000236       0.011966              5.978399       3.995028      -0.719628       1.088119       6.690961      -2.288047       7.249208           0.000807
          253              F      -4.567513       6.539797      16.132839      -0.463198      20.807780 0.29483833E+03  0.60221173E+04                                 5.831198                            5.132074       0.920377       2.467516                    0.999133      21.572913      50.138295       0.895174       0.334991      -1.173737       0.016155       0.037908      -0.044990       0.061010       0.017579      -0.009566      -0.013127      -0.018889       0.057512      -0.029592      -0.001964       0.031556              6.286406       3.850151       0.740220       0.434457       5.768986       1.686341       9.240080           0.003561
          254              F      -5.789549       7.411624      17.636534      -0.524761      17.554502 0.27294048E+03  0.54708646E+04                                 5.018271                            4.852583       0.976204       2.445235                    0.999560      22.336209      51.503950       0.944515       0.323526      -1.183450      -0.020500       0.006415      -0.012914       0.025064       0.000410      -0.002815      -0.009244      -0.003914       0.003296      -0.008508      -0.002378       0.010886              4.939476       6.088405      -0.533528      -0.790817       4.213404       0.271700       4.516619           0.000711
          255              F       2.656685       6.529746       4.378800      -0.508049      19.232321 0.28474197E+03  0.57803861E+04                                 5.485855                            5.020754       0.849874       2.413135                    0.999214      22.479961      52.528533       0.908831       0.331984      -1.173347       0.020021       0.001186      -0.011045       0.022896       0.005207      -0.015715      -0.016283       0.000741       0.029225      -0.018107      -0.010041       0.028149              5.669833       6.327861       0.168043      -2.297709       4.212675      -0.562377       6.468963           0.000002
          256              F       1.539515       7.714734       5.856081      -0.488017      19.218731 0.29131175E+03  0.59242070E+04                                 5.423026                            5.065710       1.175061       2.551778                    0.999247      21.725687      50.161640       0.911759       0.330334      -1.179443       0.004134       0.029536       0.009705       0.031363      -0.009359      -0.002129       0.004689      -0.034973       0.009391      -0.021434       0.001625       0.019809              5.535101       4.168787      -0.695223      -0.368975       7.191613       1.133947       5.244902           0.000012
          257              F       2.143440       5.648114       6.358816      -0.508051      19.232507 0.28474553E+03  0.57804775E+04                                 5.485895                            5.020790       0.849862       2.413129                    0.999214      22.480039      52.528831       0.908826       0.331985      -1.173346       0.008851      -0.018000       0.011041       0.022897       0.002350      -0.006403      -0.021705      -0.009326       0.029217      -0.018107      -0.010042       0.028149              5.669875       4.584082      -0.822104       0.645477       5.956534      -2.275782       6.469008           0.000003
          258              F       0.561362       6.034504       4.881535      -0.488014      19.218518 0.29130757E+03  0.59240993E+04                                 5.422979                            5.065668       1.175075       2.551785                    0.999247      21.725590      50.161278       0.911764       0.330334      -1.179444      -0.023644      -0.018180      -0.009706       0.031365       0.010220       0.005128       0.000465       0.033995       0.009389      -0.021434       0.001625       0.019809              5.535053       7.051612       0.941676       1.168253       4.308693       0.239037       5.244853           0.000011
          259              F       3.182768       3.501023      17.096432      -0.508050      19.232431 0.28474408E+03  0.57804404E+04                                 5.485879                            5.020776       0.849864       2.413130                    0.999214      22.480005      52.528711       0.908828       0.331985      -1.173346      -0.020019      -0.001185       0.011047       0.022895       0.005207      -0.015715      -0.016282       0.000738       0.029229      -0.018106      -0.010043       0.028149              5.669858       6.327887       0.168042      -2.297719       4.212693      -0.562379       6.468995           0.000005
          260              F       4.299938       2.316035      15.619151      -0.488018      19.218778 0.29131259E+03  0.59242284E+04                                 5.423035                            5.065717       1.175057       2.551775                    0.999247      21.725709      50.161711       0.911758       0.330334      -1.179443      -0.004134      -0.029535      -0.009706       0.031363      -0.009359      -0.002128       0.004688      -0.034973       0.009392      -0.021435       0.001626       0.019808              5.535111       4.168791      -0.695224      -0.368974       7.191630       1.133952       5.244912           0.000012
          261              F       3.696013       4.382655      15.116416      -0.508050      19.232524 0.28474579E+03  0.57804844E+04                                 5.485901                            5.020794       0.849856       2.413127                    0.999214      22.480036      52.528840       0.908825       0.331985      -1.173346      -0.008850       0.018001      -0.011042       0.022897       0.002350      -0.006402      -0.021705      -0.009327       0.029221      -0.018106      -0.010043       0.028149              5.669881       4.584086      -0.822106       0.645480       5.956540      -2.275787       6.469019           0.000006
          262              F       5.278091       3.996265      16.593697      -0.488014      19.218616 0.29130944E+03  0.59241474E+04                                 5.423001                            5.065687       1.175064       2.551780                    0.999247      21.725626      50.161425       0.911762       0.330334      -1.179444       0.023642       0.018183       0.009705       0.031365       0.010222       0.005127       0.000465       0.033995       0.009388      -0.021434       0.001625       0.019809              5.535076       7.051640       0.941683       1.168262       4.308710       0.239041       5.244879           0.000011

******************************************************
Auxiliary information for the entire system
The total spin magnetic moment of the unit cell is   1.744430
The total net atomic charge of the unit cell is   0.000008
Accuracy of reproducing the electrostatic potential in the unit cell:
  The inner radius (bohr) =    5.0000
  The outer radius (bohr) =   12.0000
  Valid grid points have density less than (e/(bohr^3)) =    0.0001
  The number of valid grid points were=       127108
  The rms potential error without charges in kcal/mol is=     10.83386
  The rms potential error with partial charges in kcal/mol is=      1.05545
  The RRMSE value at monopole order=      0.09742
  The rms potential error with partial charges and cloud penetration in kcal/mol is=      1.06038
  The RRMSE value at monopole order with cloud penetration is=      0.09788
  The rms potential error with partial charges and atomic dipoles in kcal/mol is=      0.37754
  The RRMSE value at dipole order=      0.03485
  The rms potential error with partial charges, atomic dipoles and cloud penetration in kcal/mol is=      0.37667
  The RRMSE value at dipole order with cloud penetration=      0.03477

******************************************************
The electron densities and ab initio electrostatic potential were computed in VASP using the PBE functional and
projector augmented wave method. See the main text of the journal article for a description of computational details.
The atomic charges, dipoles, and quadrupoles were computed with the DDEC6 method as described in
(a) T. A. Manz and N. Gabaldon Limas, RSC Adv. 6 (2016) 47771-47801 DOI: 10.1039/c6ra04656h
(b) N. Gabaldon Limas and T. A. Manz, RSC Adv. 8 (2018) 2678-2707 DOI: 10.1039/c7ra11829e.
For each atom in the material, the electron cloud parameters were fit to the spherically averaged atom-in-material
electron density using radial positions for which this density was between 10^-4 and 10^-2 electrons per cubic bohr.
The polarizabilities, dispersion coefficients, and quantum Drude oscillator (QDO) parameters were fit using the MCLF method.
The magnetic structure of the system was optimized in VASP from the default ferromagnetic initial guess using spin polarization.
The atomic spin moments (ASMs) were computed on this optimized magnetic structure using the DDEC6 partition as inputs
to the method of T. A. Manz and D. S. Sholl, J. Chem. Theory Comput. 7 (2011) 4146-4164 DOI: 10.1021/ct200539n.
The RMSE and RRMSE were computed using a uniform grid with Ewald summation.
