# Supplementary material for: A collection of forcefield precursors for metal–organic frameworks
Source: RSC Adv. 2019 Nov 13;9(63):36492–507. doi: 10.1039/c9ra07327b (PMC9075174; doi:10.1039/c9ra07327b)
Supplement: RA-009-C9RA07327B-s4908 [file RA-009-C9RA07327B-s4908.xyz]

  424
jmolscript: load "" {1 1 1} spacegroup "x,y,z" unitcell [{     15.031000     0.000000     0.000000 }, {      0.000000    39.952000     0.000000 }, {      0.000000     0.000000    16.253000 }]
Cu    11.273250     9.988000     8.126500     0.418230
Cu     3.757750    29.964000     0.000000     0.443418
Cu     3.757750    29.964000     8.126500     0.430665
Cu    11.273250     9.988000     0.000000     0.444099
H      6.019916    23.775435     6.182641     0.127262
H      5.785432    25.589256     4.775131     0.111525
H      2.153942    24.422658     3.798326     0.104580
H      2.337321    22.564890     5.134323     0.127873
H      5.387110    27.494966     3.964107     0.130056
H      3.148995    20.487386     6.169639     0.096430
H      2.550761    21.578075     7.161072     0.089872
H      5.221769    29.176946     2.416821     0.089624
H      2.194526    27.530923     0.715132     0.096285
H      2.289221    25.733083     2.177902     0.128593
H      2.773220    18.837368     9.338974     0.097581
H      1.775161    19.856144     8.635219     0.093825
H      0.716979    17.806606     9.374730     0.119606
H     14.542492    15.856949     9.649406     0.102610
H      1.101772    14.438653     6.241152     0.119296
H      2.317780    16.368334     6.023362     0.139120
H     13.249827    14.286835     9.631528     0.115889
H     11.892527    12.413086     9.742048     0.087464
H     13.783427    10.826992     6.688109     0.098175
H      0.136782    12.648803     6.538582     0.135294
H      1.495585    36.152565     6.182641     0.127247
H      1.730068    34.338744     4.775131     0.111519
H      5.361558    35.505342     3.798326     0.104618
H      5.178179    37.363110     5.134323     0.127861
H      2.128390    32.433034     3.964107     0.130053
H      4.366506    39.440614     6.169639     0.096345
H      4.964739    38.349925     7.161072     0.089947
H      2.293731    30.751054     2.416821     0.089560
H      5.320974    32.397077     0.715132     0.096421
H      5.226279    34.194917     2.177902     0.128658
H      4.742281     1.138632     9.338974     0.097588
H      5.740339     0.119856     8.635219     0.093925
H      6.798521     2.169394     9.374730     0.119750
H      8.004008     4.119051     9.649406     0.102680
H      6.413728     5.537347     6.241152     0.118839
H      5.197720     3.607666     6.023362     0.139084
H      9.296674     5.689165     9.631528     0.115943
H     10.653973     7.562914     9.742048     0.087555
H      8.763073     9.149008     6.688109     0.098095
H      7.378718     7.327197     6.538582     0.134720
H      6.019916    36.152565    10.070359     0.127309
H      5.785432    34.338744    11.477869     0.111802
H      2.153942    35.505342    12.454674     0.104571
H      2.337321    37.363110    11.118677     0.127772
H      5.387110    32.433034    12.288893     0.130325
H      3.148995    39.440614    10.083361     0.096334
H      2.550761    38.349925     9.091928     0.089879
H      5.221769    30.751054    13.836179     0.089667
H      2.194526    32.397077    15.537868     0.096232
H      2.289221    34.194917    14.075098     0.128563
H      2.773220     1.138632     6.914026     0.097582
H      1.775161     0.119856     7.617781     0.093880
H      0.716979     2.169394     6.878270     0.119740
H     14.542492     4.119051     6.603594     0.102709
H      1.101772     5.537347    10.011848     0.118844
H      2.317780     3.607666    10.229638     0.139089
H     13.249827     5.689165     6.621472     0.115943
H     11.892527     7.562914     6.510952     0.087581
H     13.783427     9.149008     9.564891     0.098067
H      0.136782     7.327197     9.714418     0.134718
H      1.495585    23.775435    10.070359     0.127253
H      1.730068    25.589256    11.477869     0.111519
H      5.361558    24.422658    12.454674     0.104612
H      5.178179    22.564890    11.118677     0.127850
H      2.128390    27.494966    12.288893     0.130032
H      4.366506    20.487386    10.083361     0.096380
H      4.964739    21.578075     9.091928     0.089863
H      2.293731    29.176946    13.836179     0.089599
H      5.320974    27.530923    15.537868     0.096332
H      5.226279    25.733083    14.075098     0.128601
H      4.742281    18.837368     6.914026     0.097667
H      5.740339    19.856144     7.617781     0.093833
H      6.798521    17.806606     6.878270     0.119720
H      8.004008    15.856949     6.603594     0.102722
H      6.413728    14.438653    10.011848     0.118835
H      5.197720    16.368334    10.229638     0.139060
H      9.296674    14.286835     6.621472     0.115993
H     10.653973    12.413086     6.510952     0.087642
H      8.763073    10.826992     9.564891     0.097988
H      7.378718    12.648803     9.714418     0.134717
H      9.011085    16.176565    10.070359     0.127280
H      9.245568    14.362744    11.477869     0.111528
H     12.877058    15.529342    12.454674     0.104598
H     12.693680    17.387110    11.118677     0.127798
H      9.643890    12.457034    12.288893     0.130148
H     11.882006    19.464614    10.083361     0.096263
H     12.480239    18.373925     9.091928     0.090045
H      9.809231    10.775054    13.836179     0.089541
H     12.836474    12.421077    15.537868     0.096392
H     12.741779    14.218917    14.075098     0.128644
H     12.257781    21.114632     6.914026     0.097574
H     13.255839    20.095856     7.617781     0.094081
H     14.314021    22.145394     6.878270     0.119918
H      0.488508    24.095051     6.603594     0.102704
H     13.929228    25.513347    10.011848     0.118911
H     12.713220    23.583666    10.229638     0.139214
H      1.781174    25.665165     6.621472     0.116181
H      3.138473    27.538914     6.510952     0.087603
H      1.247573    29.125008     9.564891     0.098299
H     14.894218    27.303197     9.714418     0.134991
H     13.535416     3.799435    10.070359     0.127294
H     13.300932     5.613256    11.477869     0.111530
H      9.669442     4.446658    12.454674     0.104562
H      9.852821     2.588890    11.118677     0.127818
H     12.902610     7.518966    12.288893     0.130144
H     10.664494     0.511386    10.083361     0.096351
H     10.066261     1.602075     9.091928     0.089979
H     12.737269     9.200946    13.836179     0.089641
H      9.710026     7.554923    15.537868     0.096265
H      9.804721     5.757083    14.075098     0.128580
H     10.288720    38.813368     6.914026     0.097564
H      9.290661    39.832144     7.617781     0.093983
H      8.232479    37.782606     6.878270     0.119764
H      7.026993    35.832949     6.603594     0.102623
H      8.617272    34.414653    10.011848     0.119329
H      9.833280    36.344334    10.229638     0.139262
H      5.734327    34.262835     6.621472     0.116115
H      4.377027    32.389086     6.510952     0.087498
H      6.267927    30.802992     9.564891     0.098348
H      7.652282    32.624803     9.714418     0.135510
H      9.011085     3.799435     6.182641     0.127290
H      9.245568     5.613256     4.775131     0.111537
H     12.877058     4.446658     3.798326     0.104590
H     12.693680     2.588890     5.134323     0.127786
H      9.643890     7.518966     3.964107     0.130132
H     11.882006     0.511386     6.169639     0.096295
H     12.480239     1.602075     7.161072     0.089961
H      9.809231     9.200946     2.416821     0.089618
H     12.836474     7.554923     0.715132     0.096296
H     12.741779     5.757083     2.177902     0.128579
H     12.257781    38.813368     9.338974     0.097648
H     13.255839    39.832144     8.635219     0.093982
H     14.314021    37.782606     9.374730     0.119882
H      0.488508    35.832949     9.649406     0.102742
H     13.929228    34.414653     6.241152     0.118910
H     12.713220    36.344334     6.023362     0.139220
H      1.781174    34.262835     9.631528     0.116228
H      3.138473    32.389086     9.742048     0.087690
H      1.247573    30.802992     6.688109     0.098211
H     14.894218    32.624803     6.538582     0.134989
H     13.535416    16.176565     6.182641     0.127335
H     13.300932    14.362744     4.775131     0.111828
H      9.669442    15.529342     3.798326     0.104561
H      9.852821    17.387110     5.134323     0.127725
H     12.902610    12.457034     3.964107     0.130437
H     10.664494    19.464614     6.169639     0.096265
H     10.066261    18.373925     7.161072     0.089986
H     12.737269    10.775054     2.416821     0.089684
H      9.710026    12.421077     0.715132     0.096201
H      9.804721    14.218917     2.177902     0.128568
H     10.288720    21.114632     9.338974     0.097573
H      9.290661    20.095856     8.635219     0.094039
H      8.232479    22.145394     9.374730     0.119893
H      7.026993    24.095051     9.649406     0.102719
H      8.617272    25.513347     6.241152     0.118909
H      9.833280    23.583666     6.023362     0.139189
H      5.734327    25.665165     9.631528     0.116172
H      4.377027    27.538914     9.742048     0.087614
H      6.267927    29.125008     6.688109     0.098264
H      7.652282    27.303197     6.538582     0.134986
C      4.204171    22.988381     5.812073     0.281640
C      5.223273    23.891296     5.696676    -0.211273
C      5.069956    24.985981     4.854771    -0.092287
C      3.944134    25.229688     4.142890     0.033742
C      2.950585    24.294811     4.282666    -0.110631
C      3.045281    23.180150     5.082313    -0.244220
C      3.856955    26.372315     3.247349     0.128576
C      4.724243    27.451019     3.299359    -0.175864
C      3.351913    21.058699     6.941656    -0.068341
C      4.605498    28.465800     2.361561     0.090322
C      2.866412    27.518938     1.371753     0.073797
C      2.914511    26.432243     2.262418    -0.189132
C      2.582326    19.316792     8.505195    -0.075901
C      1.651907    17.275245     7.694170     0.278221
C      0.808668    17.115437     8.744114    -0.243839
C      0.078161    15.948838     8.905019    -0.114243
C      0.174360    14.902096     7.968846     0.030744
C      1.020605    15.105851     6.896148    -0.082153
C      1.746602    16.264459     6.762873    -0.196515
C     14.350096    13.691550     8.098870     0.134545
C     13.380596    13.587675     9.017164    -0.184965
C     12.558401    12.461029     9.080551     0.073490
C     13.669191    11.534142     7.294346     0.082534
C     14.500406    12.620837     7.200079    -0.154159
C      3.311329    36.939619     5.812073     0.281637
C      2.292228    36.036704     5.696676    -0.211287
C      2.445544    34.942019     4.854771    -0.092283
C      3.571366    34.698312     4.142890     0.033777
C      4.564915    35.633189     4.282666    -0.110548
C      4.470219    36.747850     5.082313    -0.244196
C      3.658545    33.555685     3.247349     0.128600
C      2.791257    32.476981     3.299359    -0.175896
C      4.163587    38.869301     6.941656    -0.068349
C      2.910002    31.462200     2.361561     0.090198
C      4.649088    32.409062     1.371753     0.073963
C      4.600989    33.495757     2.262418    -0.189045
C      4.933174     0.659208     8.505195    -0.075890
C      5.863593     2.700755     7.694170     0.278403
C      6.706832     2.860563     8.744114    -0.243557
C      7.437339     4.027162     8.905019    -0.114036
C      7.341140     5.073904     7.968846     0.030741
C      6.494895     4.870149     6.896148    -0.082629
C      5.768898     3.711541     6.762873    -0.196596
C      8.196404     6.284450     8.098870     0.134610
C      9.165904     6.388325     9.017164    -0.184818
C      9.988100     7.514971     9.080551     0.073824
C      8.877309     8.441858     7.294346     0.082431
C      8.046094     7.355163     7.200079    -0.154761
C      4.204171    36.939619    10.440927     0.281503
C      5.223273    36.036704    10.556323    -0.211236
C      5.069956    34.942019    11.398229    -0.091952
C      3.944134    34.698312    12.110110     0.033784
C      2.950585    35.633189    11.970335    -0.110742
C      3.045281    36.747850    11.170687    -0.244434
C      3.856955    33.555685    13.005651     0.128493
C      4.724243    32.476981    12.953641    -0.175340
C      3.351913    38.869301     9.311344    -0.068350
C      4.605498    31.462200    13.891439     0.090461
C      2.866412    32.409062    14.881247     0.073529
C      2.914511    33.495757    13.990582    -0.189197
C      2.582326     0.659208     7.747805    -0.075912
C      1.651907     2.700755     8.558830     0.278389
C      0.808668     2.860563     7.508886    -0.243571
C      0.078161     4.027162     7.347981    -0.113989
C      0.174360     5.073904     8.284154     0.030806
C      1.020605     4.870149     9.356852    -0.082662
C      1.746602     3.711541     9.490127    -0.196628
C     14.350096     6.284450     8.154130     0.134635
C     13.380596     6.388325     7.235836    -0.184750
C     12.558401     7.514971     7.172449     0.073981
C     13.669191     8.441858     8.958654     0.082488
C     14.500406     7.355163     9.052921    -0.154756
C      3.311329    22.988381    10.440927     0.281620
C      2.292228    23.891296    10.556323    -0.211301
C      2.445544    24.985981    11.398229    -0.092320
C      3.571366    25.229688    12.110110     0.033778
C      4.564915    24.294811    11.970335    -0.110600
C      4.470219    23.180150    11.170687    -0.244239
C      3.658545    26.372315    13.005651     0.128575
C      2.791257    27.451019    12.953641    -0.175878
C      4.163587    21.058699     9.311344    -0.068353
C      2.910002    28.465800    13.891439     0.090335
C      4.649088    27.518938    14.881247     0.073971
C      4.600989    26.432243    13.990582    -0.189056
C      4.933174    19.316792     7.747805    -0.075904
C      5.863593    17.275245     8.558830     0.278412
C      6.706832    17.115437     7.508886    -0.243539
C      7.437339    15.948838     7.347981    -0.113897
C      7.341140    14.902096     8.284154     0.030811
C      6.494895    15.105851     9.356852    -0.082597
C      5.768898    16.264459     9.490127    -0.196565
C      8.196404    13.691550     8.154130     0.134673
C      9.165904    13.587675     7.235836    -0.184712
C      9.988100    12.461029     7.172449     0.073981
C      8.877309    11.534142     8.958654     0.082303
C      8.046094    12.620837     9.052921    -0.154797
C      3.757750    20.203726     8.126500     0.082770
C      3.757750    39.724274     8.126500     0.082775
C     10.826829    16.963619    10.440927     0.281594
C      9.807727    16.060704    10.556323    -0.211220
C      9.961044    14.966019    11.398229    -0.092085
C     11.086866    14.722312    12.110110     0.033844
C     12.080415    15.657189    11.970335    -0.110466
C     11.985719    16.771850    11.170687    -0.244255
C     11.174045    13.579685    13.005651     0.128728
C     10.306757    12.500981    12.953641    -0.175680
C     11.679087    18.893301     9.311344    -0.068334
C     10.425502    11.486200    13.891439     0.090167
C     12.164588    12.433062    14.881247     0.073935
C     12.116489    13.519757    13.990582    -0.189024
C     12.448674    20.635208     7.747805    -0.075931
C     13.379093    22.676755     8.558830     0.278686
C     14.222332    22.836563     7.508886    -0.243308
C     14.952839    24.003162     7.347981    -0.113803
C     14.856640    25.049904     8.284154     0.030438
C     14.010395    24.846149     9.356852    -0.082457
C     13.284398    23.687541     9.490127    -0.196384
C      0.680904    26.260450     8.154130     0.134971
C      1.650404    26.364325     7.235836    -0.184399
C      2.472599    27.490971     7.172449     0.073681
C      1.361809    28.417858     8.958654     0.081958
C      0.530594    27.331163     9.052921    -0.154149
C     11.719671     3.012381    10.440927     0.281603
C     12.738773     3.915296    10.556323    -0.211204
C     12.585456     5.009981    11.398229    -0.092096
C     11.459634     5.253688    12.110110     0.033815
C     10.466085     4.318811    11.970335    -0.110532
C     10.560781     3.204150    11.170687    -0.244260
C     11.372455     6.396315    13.005651     0.128716
C     12.239743     7.475019    12.953641    -0.175670
C     10.867413     1.082699     9.311344    -0.068326
C     12.120998     8.489800    13.891439     0.090285
C     10.381912     7.542938    14.881247     0.073813
C     10.430011     6.456243    13.990582    -0.189105
C     10.097826    39.292792     7.747805    -0.075948
C      9.167407    37.251245     8.558830     0.278488
C      8.324168    37.091437     7.508886    -0.243615
C      7.593661    35.924838     7.347981    -0.114026
C      7.689860    34.878096     8.284154     0.030431
C      8.536105    35.081851     9.356852    -0.081934
C      9.262102    36.240459     9.490127    -0.196329
C      6.834596    33.667550     8.154130     0.134894
C      5.865096    33.563675     7.235836    -0.184564
C      5.042901    32.437029     7.172449     0.073310
C      6.153691    31.510142     8.958654     0.082061
C      6.984906    32.596837     9.052921    -0.153514
C     10.826829     3.012381     5.812073     0.281579
C      9.807727     3.915296     5.696676    -0.211230
C      9.961044     5.009981     4.854771    -0.092119
C     11.086866     5.253688     4.142890     0.033843
C     12.080415     4.318811     4.282666    -0.110521
C     11.985719     3.204150     5.082313    -0.244297
C     11.174045     6.396315     3.247349     0.128706
C     10.306757     7.475019     3.299359    -0.175648
C     11.679087     1.082699     6.941656    -0.068339
C     10.425502     8.489800     2.361561     0.090298
C     12.164588     7.542938     1.371753     0.073943
C     12.116489     6.456243     2.262418    -0.189037
C     12.448674    39.292792     8.505195    -0.075935
C     13.379093    37.251245     7.694170     0.278695
C     14.222332    37.091437     8.744114    -0.243290
C     14.952839    35.924838     8.905019    -0.113655
C     14.856640    34.878096     7.968846     0.030505
C     14.010395    35.081851     6.896148    -0.082404
C     13.284398    36.240459     6.762873    -0.196379
C      0.680904    33.667550     8.098870     0.135035
C      1.650404    33.563675     9.017164    -0.184283
C      2.472599    32.437029     9.080551     0.073833
C      1.361809    31.510142     7.294346     0.081831
C      0.530594    32.596837     7.200079    -0.154148
C     11.719671    16.963619     5.812073     0.281468
C     12.738773    16.060704     5.696676    -0.211170
C     12.585456    14.966019     4.854771    -0.091777
C     11.459634    14.722312     4.142890     0.033859
C     10.466085    15.657189     4.282666    -0.110644
C     10.560781    16.771850     5.082313    -0.244476
C     11.372455    13.579685     3.247349     0.128644
C     12.239743    12.500981     3.299359    -0.175162
C     10.867413    18.893301     6.941656    -0.068339
C     12.120998    11.486200     2.361561     0.090422
C     10.381912    12.433062     1.371753     0.073557
C     10.430011    13.519757     2.262418    -0.189165
C     10.097826    20.635208     8.505195    -0.075956
C      9.167407    22.676755     7.694170     0.278652
C      8.324168    22.836563     8.744114    -0.243337
C      7.593661    24.003162     8.905019    -0.113771
C      7.689860    25.049904     7.968846     0.030490
C      8.536105    24.846149     6.896148    -0.082467
C      9.262102    23.687541     6.762873    -0.196427
C      6.834596    26.260450     8.098870     0.134988
C      5.865096    26.364325     9.017164    -0.184339
C      5.042901    27.490971     9.080551     0.073817
C      6.153691    28.417858     7.294346     0.082026
C      6.984906    27.331163     7.200079    -0.154118
C     11.273250    19.748274     8.126500     0.082785
C     11.273250     0.227726     8.126500     0.082776
N      3.718669    28.525728     1.412386    -0.221001
N     12.699692    11.442253     8.214266    -0.231941
N      3.796831    31.402272     1.412386    -0.220991
N      9.846808     8.533747     8.214266    -0.231693
N      3.718669    31.402272    14.840614    -0.221176
N     12.699692     8.533747     8.038734    -0.231524
N      3.796831    28.525728    14.840614    -0.220897
N      9.846808    11.442253     8.038734    -0.231705
N     11.312331    11.426272    14.840614    -0.221044
N      2.331308    28.509747     8.038734    -0.232103
N     11.234169     8.549728    14.840614    -0.221040
N      5.184192    31.418253     8.038734    -0.232335
N     11.312331     8.549728     1.412386    -0.220938
N      2.331308    31.418253     8.214266    -0.232111
N     11.234169    11.426272     1.412386    -0.221207
N      5.184192    28.509747     8.214266    -0.231950
N      1.252082    12.169379     4.355804     0.691362
N      6.263418     7.806621     4.355804     0.689347
N      1.252082     7.806621    11.897196     0.689764
N      6.263418    12.169379    11.897196     0.689381
N     13.778918    27.782621    11.897196     0.689723
N      8.767582    32.145379    11.897196     0.690952
N     13.778918    32.145379     4.355804     0.689716
N      8.767582    27.782621     4.355804     0.689810
O      2.388426    18.389906     7.432497    -0.206474
O      4.428133    21.933648     6.629599    -0.195416
O      5.127074     1.586094     7.432497    -0.206410
O      3.087367    37.994352     6.629599    -0.195426
O      2.388426     1.586094     8.820503    -0.206392
O      4.428133    37.994352     9.623401    -0.195476
O      5.127074    18.389906     8.820503    -0.206413
O      3.087367    21.933648     9.623401    -0.195415
O     12.642574    21.562094     8.820503    -0.206187
O     10.602867    18.018352     9.623401    -0.195528
O      9.903926    38.365906     8.820503    -0.206272
O     11.943633     1.957648     9.623401    -0.195509
O     12.642574    38.365906     7.432497    -0.206199
O     10.602867     1.957648     6.629599    -0.195508
O      9.903926    21.562094     7.432497    -0.206196
O     11.943633    18.018352     6.629599    -0.195572
O      0.571178    11.094670     4.225780    -0.472650
O      2.359867    12.153398     4.989671    -0.425152
O      0.826705    13.260069     3.851961    -0.484868
O      6.944322     8.881330     4.225780    -0.466422
O      5.155633     7.822602     4.989671    -0.418152
O      6.688795     6.715931     3.851961    -0.479395
O      0.571178     8.881330    12.027220    -0.466661
O      2.359867     7.822602    11.263329    -0.418670
O      0.826705     6.715931    12.401039    -0.479389
O      6.944322    11.094670    12.027220    -0.466897
O      5.155633    12.153398    11.263329    -0.418592
O      6.688795    13.260069    12.401039    -0.479261
O     14.459822    28.857330    12.027220    -0.467492
O     12.671133    27.798602    11.263329    -0.419038
O     14.204295    26.691931    12.401039    -0.480145
O      8.086678    31.070670    12.027220    -0.473633
O      9.875367    32.129398    11.263329    -0.425973
O      8.342205    33.236069    12.401039    -0.485479
O     14.459822    31.070670     4.225780    -0.468014
O     12.671133    32.129398     4.989671    -0.419495
O     14.204295    33.236069     3.851961    -0.480028
O      8.086678    28.857330     4.225780    -0.467881
O      9.875367    27.798602     4.989671    -0.419766
O      8.342205    26.691931     3.851961    -0.480264

The following XYZ coordinates are in angstroms. Other properties are in atomic units.
The sperically averaged electron density of each atom fit to a function of the form exp(a - br)
eigen_1, eigen_2 and eigen_3 are the three eigenvalues of traceless quadrupole moment tensor
  atom number  atomic symbol              X              Y              Z     net charge C6 coefficient C8 coefficient C10 coefficient fluctuating dipole atomic polarizability isotropic forcefield polarizability              a              b squared Pearson coefficient          <r^3>          <r^4>         wp_QDO          m_QDO          q_QDO       dipole_x       dipole_y       dipole_z         dipole            Qxy            Qxz            Qyz     Q(x^2-y^2)  Q(3z^2 - R^2)        eigen_1        eigen_2        eigen_3 static polarizability      alpha(xx)      alpha(xy)      alpha(xz)      alpha(yy)      alpha(yz)      alpha(zz) atomic spin moment
            1             Cu      11.273250       9.988000       8.126500       0.418230      94.290531 0.14026902E+04  0.41432260E+05                                17.844317                           12.896047       1.137391       2.194051                    0.994467      49.271449     128.567056       0.466387       0.444614      -1.116776       0.000045       0.000080      -0.000177       0.000199      -0.000010      -0.000126       0.000013      -0.034945       0.540921      -0.107626      -0.072681       0.180307             25.873926      24.769280       0.003707      -0.000362      43.468356      -0.000341       9.384141          -0.204263
            2             Cu       3.757750      29.964000       0.000000       0.443418      99.103565 0.12495008E+04  0.35832443E+05                                18.365490                           12.124601       1.246214       2.246324                    0.994131      47.641141     122.230947       0.484102       0.441194      -1.119657       0.000197       0.000058      -0.000044       0.000210      -0.000009      -0.000091       0.000015       0.240086      -0.274381      -0.091460      -0.074313       0.165773             29.669140       9.406522       0.000324      -0.000924      34.395593      -0.003526      45.205306           0.497022
            3             Cu       3.757750      29.964000       8.126500       0.430665      92.827560 0.13779229E+04  0.40522550E+05                                17.690669                           12.799098       1.145532       2.200217                    0.994392      48.825779     127.152924       0.467164       0.445826      -1.115941       0.000040       0.000070       0.000177       0.000194      -0.000015       0.000122      -0.000015      -0.033194       0.484076      -0.097276      -0.064082       0.161359             25.629752      24.549625       0.003642       0.000293      43.030926       0.000233       9.308707          -0.529510
            4             Cu      11.273250       9.988000       0.000000       0.444099      99.043559 0.12487481E+04  0.35804587E+05                                18.356730                           12.119690       1.247009       2.246678                    0.994135      47.633697     122.191376       0.484287       0.441102      -1.119743       0.000170       0.000063       0.000040       0.000186      -0.000009       0.000096      -0.000011       0.241320      -0.275663      -0.091888      -0.074716       0.166604             29.653008       9.401917       0.000431       0.001105      34.373778       0.003905      45.183328           0.498686
            5              H       6.019916      23.775435       6.182641       0.127262       1.128239 0.82234942E+01  0.82007030E+02                                 1.835936                            1.708161      -1.369186       2.232176                    0.993332       3.788637      11.000950       0.461614       1.330554      -0.695920       0.027860      -0.004831       0.013796       0.031462      -0.000208       0.003724      -0.010642       0.002524      -0.013250      -0.013191       0.003007       0.010185              1.914952       2.383680      -0.065986       0.556921       1.609243      -0.152621       1.751932          -0.000020
            6              H       5.785432      25.589256       4.775131       0.111525       1.043537 0.76338003E+01  0.75048140E+02                                 1.778119                            1.674116      -1.240901       2.292808                    0.994083       3.766121      11.012745       0.452528       1.376770      -0.687019       0.032288       0.020002      -0.006984       0.038619       0.002672       0.004427      -0.006598       0.005651      -0.015827      -0.011386       0.004310       0.007076              1.836636       1.977105       0.410858       0.034637       1.982135      -0.233645       1.550669          -0.000023
            7              H       2.153942      24.422658       3.798326       0.104580       1.131450 0.82120134E+01  0.79347172E+02                                 1.649493                            1.564525      -0.802459       2.487722                    0.999364       3.229759       8.336113       0.567123       1.117756      -0.749967      -0.032736       0.002873      -0.018405       0.037665       0.005761       0.009028      -0.008044       0.010103      -0.027359      -0.018073       0.004314       0.013759              1.678158       1.798709      -0.064691       0.308117       1.495729      -0.242285       1.740035          -0.000056
            8              H       2.337321      22.564890       5.134323       0.127873       1.122405 0.80563553E+01  0.77896492E+02                                 1.678896                            1.578741      -0.900483       2.452560                    0.999083       3.222033       8.468976       0.546025       1.160150      -0.738967      -0.030052      -0.021162      -0.003449       0.036917       0.009599       0.010781      -0.008440       0.012785      -0.036914      -0.022329       0.003413       0.018916              1.739939       1.803877       0.408308      -0.076848       1.941402      -0.234467       1.474539          -0.000050
            9              H       5.387110      27.494966       3.964107       0.130056       1.059521 0.76273804E+01  0.75212523E+02                                 1.812771                            1.685672      -1.413625       2.217514                    0.992637       3.832079      11.341993       0.444620       1.397018      -0.682302       0.026652       0.000126       0.024117       0.035944       0.005046       0.010713      -0.003565      -0.010586       0.009716      -0.015661       0.005623       0.010038              1.901789       1.904767      -0.007989       0.559684       1.615180      -0.182842       2.185421           0.000168
           10              H       3.148995      20.487386       6.169639       0.096430       1.358893 0.11103124E+02  0.11621564E+03                                 1.914011                            1.857993      -0.942605       2.415555                    0.997312       3.543465       9.662432       0.501894       1.165935      -0.738706      -0.003280      -0.023121      -0.030770       0.038628       0.001936      -0.004598       0.007709       0.007959       0.027887      -0.012518      -0.000630       0.013147              1.961334       1.618050       0.151315       0.113613       2.305583       0.228603       1.960368          -0.000055
           11              H       2.550761      21.578075       7.161072       0.089872       1.189520 0.95004326E+01  0.97689779E+02                                 1.867262                            1.803903      -1.270313       2.253467                    0.993966       3.965707      11.487148       0.463752       1.284442      -0.705911      -0.026949       0.018045       0.008948       0.033644       0.001936      -0.001516      -0.001259       0.001052      -0.043562      -0.014683       0.005255       0.009428              1.938022       2.086828      -0.400211      -0.170920       2.079900      -0.036232       1.647338          -0.000019
           12              H       5.221769      29.176946       2.416821       0.089624       1.359389 0.10369477E+02  0.10805583E+03                                 1.995025                            1.858780      -1.140437       2.330920                    0.995591       3.682407      10.441728       0.470419       1.249483      -0.716908       0.035651       0.032957       0.007245       0.049088       0.015514       0.007908       0.000902      -0.002829      -0.008865      -0.016328      -0.002450       0.018777              2.056608       1.938201       0.485325       0.120419       2.475321      -0.092053       1.756301           0.000530
           13              H       2.194526      27.530923       0.715132       0.096285       1.289187 0.93005889E+01  0.92997606E+02                                 1.839163                            1.695145      -0.844159       2.474489                    0.999060       3.303034       8.761991       0.528701       1.158603      -0.740936      -0.039159      -0.002686      -0.031829       0.050534       0.010438       0.016001      -0.002796       0.007208      -0.011995      -0.020063       0.000239       0.019824              1.949777       1.874440      -0.016898       0.575743       1.514859      -0.130289       2.460030           0.000307
           14              H       2.289221      25.733083       2.177902       0.128593       1.083210 0.78128427E+01  0.74561509E+02                                 1.603142                            1.528143      -0.895172       2.460363                    0.999023       3.129536       8.029643       0.572599       1.120857      -0.749389      -0.023832      -0.026527      -0.003150       0.035799       0.009600       0.012363      -0.003596       0.001653      -0.011472      -0.017610       0.002723       0.014888              1.617176       1.546815       0.342884       0.062937       1.777313      -0.132814       1.527398           0.000152
           15              H       2.773220      18.837368       9.338974       0.097581       1.390669 0.11692635E+02  0.12442359E+03                                 1.962869                            1.918034      -1.184367       2.298229                    0.995974       3.709087      10.317806       0.487848       1.179863      -0.733885       0.008224      -0.017604       0.033335       0.038585       0.001369       0.003245       0.000632      -0.022281       0.044026      -0.018868       0.003826       0.015042              2.020562       1.970167       0.071726       0.166726       2.155975      -0.280024       1.935546          -0.000039
           16              H       1.775161      19.856144       8.635219       0.093825       1.269924 0.99750642E+01  0.10262751E+03                                 1.886686                            1.803777      -0.997566       2.395986                    0.996795       3.634178      10.137266       0.486717       1.223154      -0.722951      -0.029277       0.019614       0.002472       0.035327      -0.005556       0.003121       0.001965       0.016555       0.002236      -0.011020       0.000783       0.010236              1.965981       2.279777      -0.290565      -0.063241       2.185254       0.064165       1.432913          -0.000028
           17              H       0.716979      17.806606       9.374730       0.119606       1.133010 0.83417432E+01  0.81323496E+02                                 1.682505                            1.600270      -0.970640       2.409990                    0.998636       3.295188       8.683984       0.545740       1.151227      -0.740735      -0.006304       0.021846       0.025974       0.034520       0.004680      -0.013577       0.009616      -0.014758       0.019931      -0.021278       0.003805       0.017473              1.731027       1.589402       0.183057      -0.062226       2.046829       0.342121       1.556850          -0.000043
           18              H      14.542492      15.856949       9.649406       0.102610       1.133743 0.82083943E+01  0.80586522E+02                                 1.744614                            1.633396      -1.036319       2.376635                    0.997051       3.530908       9.680755       0.511854       1.218867      -0.722220      -0.017643      -0.004085       0.031983       0.036754       0.007157      -0.007285       0.004671      -0.014169       0.022938      -0.016868       0.005835       0.011033              1.807017       1.949394       0.265773      -0.492852       1.637634      -0.110757       1.834022          -0.000044
           19              H       1.101772      14.438653       6.241152       0.119296       1.056173 0.75081973E+01  0.73470033E+02                                 1.781777                            1.650381      -1.352736       2.240375                    0.993205       3.797588      11.060314       0.460116       1.360392      -0.689432       0.007809      -0.025049      -0.026410       0.037228       0.005590      -0.004817       0.001184      -0.007554      -0.004478      -0.009084       0.001394       0.007690              1.857793       1.562443       0.149986      -0.039807       2.215832       0.524306       1.795104          -0.000027
           20              H       2.317780      16.368334       6.023362       0.139120       1.212076 0.90429113E+01  0.90228847E+02                                 1.810450                            1.711447      -0.853145       2.491754                    0.999339       3.178248       8.557780       0.505381       1.214646      -0.728661       0.021234      -0.002869      -0.029944       0.036820       0.004850      -0.012179       0.005184      -0.005214       0.016043      -0.016217       0.002658       0.013560              1.840349       1.986683       0.209668      -0.437794       1.637451      -0.024491       1.896915          -0.000066
           21              H      13.249827      14.286835       9.631528       0.115889       1.065765 0.78173998E+01  0.76780747E+02                                 1.748629                            1.651815      -1.293368       2.261092                    0.994330       3.724110      10.642756       0.476457       1.308856      -0.700569      -0.000974       0.022917       0.018517       0.029480       0.004782      -0.003997       0.003839      -0.001035      -0.003926      -0.008451       0.002978       0.005474              1.797478       1.534920       0.048756      -0.192195       2.078288       0.425624       1.779225          -0.000146
           22              H      11.892527      12.413086       9.742048       0.087464       1.184889 0.88117355E+01  0.89201599E+02                                 1.889791                            1.764438      -1.156030       2.321137                    0.994769       3.811954      11.069713       0.456680       1.324898      -0.698243      -0.031354       0.001320       0.034797       0.046858       0.003083      -0.013223       0.004873       0.000619       0.002971      -0.015044       0.001261       0.013782              1.964960       2.153945       0.113043      -0.609508       1.625654      -0.011944       2.115279          -0.000191
           23              H      13.783427      10.826992       6.688109       0.098175       1.225902 0.90955403E+01  0.92084769E+02                                 1.881267                            1.754288      -1.196222       2.306601                    0.995476       3.648270      10.327959       0.476807       1.268833      -0.711369       0.015530      -0.034791      -0.031950       0.049723      -0.001101      -0.006159       0.013646      -0.007587       0.000896      -0.013503      -0.003402       0.016904              1.958967       1.542564      -0.006275      -0.115802       2.449675       0.458332       1.884660          -0.000288
           24              H       0.136782      12.648803       6.538582       0.135294       1.031897 0.74108460E+01  0.72713090E+02                                 1.802105                            1.677730      -1.399365       2.232114                    0.992751       3.776289      11.229517       0.438282       1.424320      -0.677514       0.029552      -0.001409      -0.023250       0.037628       0.003698      -0.006468       0.002736      -0.000886       0.000142      -0.008917       0.002573       0.006344              1.861682       2.026232       0.153068      -0.532687       1.650347      -0.001348       1.908467          -0.000124
           25              H       1.495585      36.152565       6.182641       0.127247       1.128463 0.82255333E+01  0.82032677E+02                                 1.836182                            1.708373      -1.369404       2.232045                    0.993330       3.789123      11.002818       0.461584       1.330554      -0.695918      -0.027849       0.004825       0.013800       0.031453      -0.000207      -0.003720       0.010644       0.002520      -0.013250      -0.013192       0.003007       0.010185              1.915224       2.384059      -0.065995      -0.557042       1.609448       0.152652       1.752167          -0.000017
           26              H       1.730068      34.338744       4.775131       0.111519       1.043589 0.76342531E+01  0.75053432E+02                                 1.778149                            1.674143      -1.240815       2.292836                    0.994084       3.766165      11.012805       0.452535       1.376733      -0.687026      -0.032281      -0.020005      -0.006980       0.038613       0.002674      -0.004425       0.006597       0.005649      -0.015818      -0.011383       0.004310       0.007072              1.836669       1.977136       0.410868      -0.034634       1.982171       0.233656       1.550699          -0.000014
           27              H       5.361558      35.505342       3.798326       0.104618       1.131399 0.82116570E+01  0.79344100E+02                                 1.649575                            1.564600      -0.802192       2.487880                    0.999366       3.229589       8.336117       0.567042       1.117910      -0.749929       0.032750      -0.002882      -0.018395       0.037673       0.005756      -0.009028       0.008043       0.010112      -0.027348      -0.018070       0.004309       0.013760              1.678244       1.798810      -0.064701      -0.308149       1.495791       0.242301       1.740131          -0.000036
           28              H       5.178179      37.363110       5.134323       0.127861       1.122661 0.80588061E+01  0.77927756E+02                                 1.679309                            1.579106      -0.900522       2.452539                    0.999083       3.222439       8.471037       0.545885       1.160335      -0.738922       0.030066       0.021142      -0.003433       0.036915       0.009598      -0.010781       0.008446       0.012794      -0.036915      -0.022333       0.003416       0.018917              1.740380       1.804352       0.408454       0.076881       1.941906       0.234561       1.474880          -0.000050
           29              H       2.128390      32.433034       3.964107       0.130053       1.059504 0.76272345E+01  0.75210446E+02                                 1.812719                            1.685631      -1.413519       2.217553                    0.992638       3.832069      11.341778       0.444637       1.396976      -0.682310      -0.026650      -0.000121       0.024120       0.035944       0.005051      -0.010713       0.003566      -0.010578       0.009729      -0.015662       0.005620       0.010042              1.901740       1.904703      -0.007991      -0.559651       1.615147       0.182848       2.185371           0.000175
           30              H       4.366506      39.440614       6.169639       0.096345       1.359507 0.11109555E+02  0.11630018E+03                                 1.914598                            1.858537      -0.942758       2.415407                    0.997310       3.544384       9.665760       0.501817       1.165942      -0.738702       0.003279       0.023092      -0.030757       0.038600       0.001936       0.004601      -0.007698       0.007964       0.027862      -0.012510      -0.000626       0.013136              1.961952       1.618509       0.151389      -0.113677       2.306369      -0.228682       1.960978          -0.000069
           31              H       4.964739      38.349925       7.161072       0.089947       1.189207 0.94974047E+01  0.97652775E+02                                 1.867102                            1.803751      -1.270404       2.253494                    0.993962       3.965321      11.486420       0.463711       1.284634      -0.705870       0.026957      -0.018077       0.008953       0.033669       0.001931       0.001516       0.001261       0.001037      -0.043566      -0.014684       0.005262       0.009422              1.937856       2.086655      -0.400186       0.170909       2.079700       0.036204       1.647212          -0.000018
           32              H       2.293731      30.751054       2.416821       0.089560       1.359980 0.10375201E+02  0.10813127E+03                                 1.995630                            1.859308      -1.140729       2.330708                    0.995588       3.683497      10.445857       0.470342       1.249503      -0.716900      -0.035642      -0.032939       0.007249       0.049070       0.015506      -0.007922      -0.000902      -0.002838      -0.008876      -0.016329      -0.002448       0.018776              2.057255       1.938777       0.485524      -0.120490       2.476152       0.092110       1.756836           0.000536
           33              H       5.320974      32.397077       0.715132       0.096421       1.288123 0.92911565E+01  0.92881842E+02                                 1.838421                            1.694500      -0.843130       2.475113                    0.999070       3.301362       8.757196       0.528689       1.158896      -0.740873       0.039179       0.002696      -0.031869       0.050576       0.010424      -0.016005       0.002796       0.007212      -0.011949      -0.020056       0.000237       0.019819              1.948962       1.873720      -0.016892      -0.575452       1.514265       0.130180       2.458900           0.000342
           34              H       5.226279      34.194917       2.177902       0.128658       1.082892 0.78099631E+01  0.74527469E+02                                 1.602882                            1.527908      -0.894800       2.460589                    0.999027       3.128912       8.027798       0.572614       1.120925      -0.749375       0.023844       0.026526      -0.003160       0.035807       0.009601      -0.012359       0.003592       0.001662      -0.011460      -0.017604       0.002716       0.014888              1.616902       1.546580       0.342810      -0.062929       1.776987       0.132755       1.527140           0.000182
           35              H       4.742281       1.138632       9.338974       0.097588       1.390407 0.11689678E+02  0.12438288E+03                                 1.962530                            1.917719      -1.184099       2.298354                    0.995977       3.708676      10.315907       0.487921       1.179774      -0.733907      -0.008234       0.017566       0.033355       0.038586       0.001369      -0.003244      -0.000633      -0.022284       0.044065      -0.018875       0.003821       0.015054              2.020194       1.969796       0.071680      -0.166669       2.155561       0.279964       1.935224          -0.000049
           36              H       5.740339       0.119856       8.635219       0.093925       1.269383 0.99697900E+01  0.10256041E+03                                 1.886240                            1.803377      -0.997273       2.396216                    0.996798       3.633224      10.134206       0.486736       1.223259      -0.722930       0.029283      -0.019660       0.002489       0.035358      -0.005567      -0.003112      -0.001973       0.016559       0.002241      -0.011030       0.000794       0.010237              1.965494       2.279213      -0.290487       0.063222       2.184639      -0.064134       1.432629          -0.000030
           37              H       6.798521       2.169394       9.374730       0.119750       1.132011 0.83323838E+01  0.81208733E+02                                 1.681499                            1.599370      -0.969693       2.410588                    0.998642       3.293343       8.677613       0.545900       1.151224      -0.740742       0.006314      -0.021874       0.025982       0.034546       0.004657       0.013559      -0.009622      -0.014762       0.019938      -0.021254       0.003777       0.017477              1.729951       1.588437       0.182839       0.062161       2.045456      -0.341830       1.555960          -0.000051
           38              H       8.004008       4.119051       9.649406       0.102680       1.133393 0.82051470E+01  0.80545999E+02                                 1.744213                            1.633046      -1.036137       2.376785                    0.997054       3.530069       9.677671       0.511925       1.218827      -0.722232       0.017647       0.004071       0.031995       0.036765       0.007150       0.007276      -0.004667      -0.014166       0.022962      -0.016859       0.005825       0.011034              1.806575       1.948893       0.265645       0.492692       1.637220       0.110713       1.833612          -0.000049
           39              H       6.413728       5.537347       6.241152       0.118839       1.057832 0.75215964E+01  0.73617463E+02                                 1.781951                            1.650554      -1.352097       2.240316                    0.993199       3.797853      11.054217       0.460739       1.358253      -0.689858      -0.007781       0.024976      -0.026341       0.037125       0.005587       0.004842      -0.001160      -0.007484      -0.004392      -0.009079       0.001410       0.007669              1.857957       1.562665       0.150073       0.039782       2.216017      -0.524245       1.795188           0.000035
           40              H       5.197720       3.607666       6.023362       0.139084       1.210446 0.90269030E+01  0.90018645E+02                                 1.807784                            1.709086      -0.853249       2.491627                    0.999338       3.176698       8.547926       0.506165       1.213446      -0.728927      -0.021245       0.002812      -0.029920       0.036803       0.004850       0.012190      -0.005199      -0.005230       0.016079      -0.016237       0.002659       0.013578              1.837591       1.983593       0.209178       0.436755       1.635164       0.024472       1.894015          -0.000059
           41              H       9.296674       5.689165       9.631528       0.115943       1.065550 0.78153261E+01  0.76754887E+02                                 1.748369                            1.651581      -1.293292       2.261169                    0.994332       3.723473      10.640373       0.476500       1.308833      -0.700576       0.000986      -0.022913       0.018528       0.029483       0.004777       0.003989      -0.003832      -0.001035      -0.003920      -0.008439       0.002971       0.005468              1.797199       1.534680       0.048709       0.192153       2.077941      -0.425559       1.778976          -0.000153
           42              H      10.653973       7.562914       9.742048       0.087555       1.184454 0.88076159E+01  0.89149547E+02                                 1.889370                            1.764063      -1.155899       2.321290                    0.994773       3.810934      11.066139       0.456714       1.324955      -0.698235       0.031359      -0.001306       0.034815       0.046875       0.003070       0.013219      -0.004852       0.000624       0.002993      -0.015022       0.001241       0.013781              1.964498       2.153430       0.112989       0.609333       1.625277       0.011944       2.114787          -0.000193
           43              H       8.763073       9.149008       6.688109       0.098095       1.226181 0.90974465E+01  0.92101038E+02                                 1.880954                            1.754019      -1.195189       2.307012                    0.995491       3.647242      10.322003       0.477068       1.268179      -0.711521      -0.015478       0.034826      -0.031895       0.049696      -0.001126       0.006172      -0.013668      -0.007548       0.000966      -0.013512      -0.003420       0.016932              1.958636       1.542320      -0.006206       0.115681       2.449322      -0.458205       1.884266          -0.000237
           44              H       7.378718       7.327197       6.538582       0.134720       1.034926 0.74374486E+01  0.73033712E+02                                 1.804942                            1.680200      -1.399812       2.231458                    0.992719       3.780992      11.245178       0.438205       1.423407      -0.677677      -0.029506       0.001379      -0.023119       0.037510       0.003688       0.006450      -0.002741      -0.000906       0.000090      -0.008903       0.002588       0.006315              1.864674       2.029645       0.153503       0.533915       1.652876       0.001386       1.911500           0.000011
           45              H       6.019916      36.152565      10.070359       0.127309       1.127875 0.82201942E+01  0.81965655E+02                                 1.835539                            1.707821      -1.368822       2.232385                    0.993339       3.787884      10.998090       0.461660       1.330558      -0.695922       0.027880       0.004808      -0.013768       0.031464       0.000198      -0.003705      -0.010643       0.002525      -0.013225      -0.013186       0.003014       0.010172              1.914514       2.383129       0.065930      -0.556729       1.608882      -0.152533       1.751531          -0.000012
           46              H       5.785432      34.338744      11.477869       0.111802       1.042189 0.76216333E+01  0.74903145E+02                                 1.777073                            1.673160      -1.241330       2.292842                    0.994092       3.764291      11.007686       0.452476       1.377394      -0.686900       0.032351      -0.020024       0.007012       0.038687      -0.002662      -0.004442      -0.006568       0.005575      -0.015800      -0.011351       0.004305       0.007046              1.835552       1.975993      -0.410597      -0.034564       1.980893      -0.233417       1.549769           0.000005
           47              H       2.153942      35.505342      12.454674       0.104571       1.131720 0.82146253E+01  0.79380047E+02                                 1.649871                            1.564865      -0.802656       2.487610                    0.999362       3.230232       8.338191       0.567003       1.117885      -0.749933      -0.032731      -0.002886       0.018403       0.037661      -0.005756      -0.009024      -0.008055       0.010103      -0.027376      -0.018080       0.004324       0.013756              1.678562       1.799123       0.064713      -0.308209       1.496096      -0.242404       1.740467          -0.000044
           48              H       2.337321      37.363110      11.118677       0.127772       1.123157 0.80632876E+01  0.77981791E+02                                 1.679762                            1.579508      -0.901021       2.452216                    0.999079       3.223359       8.473988       0.545836       1.160280      -0.738932      -0.030049       0.021142       0.003448       0.036903      -0.009593      -0.010792      -0.008461       0.012795      -0.036926      -0.022352       0.003434       0.018918              1.740876       1.804842      -0.408613       0.076908       1.942508      -0.234691       1.475278          -0.000057
           49              H       5.387110      32.433034      12.288893       0.130325       1.058437 0.76182176E+01  0.75107323E+02                                 1.812357                            1.685300      -1.414299       2.217447                    0.992641       3.831054      11.341648       0.444370       1.398081      -0.682102       0.026776      -0.000117      -0.024098       0.036023      -0.005029      -0.010718      -0.003569      -0.010568       0.009873      -0.015658       0.005581       0.010077              1.901368       1.904493       0.007951      -0.559535       1.614775      -0.182736       2.184836           0.000185
           50              H       3.148995      39.440614      10.083361       0.096334       1.359609 0.11110634E+02  0.11631460E+03                                 1.914719                            1.858648      -0.942857       2.415366                    0.997308       3.544508       9.666308       0.501792       1.165968      -0.738696      -0.003266       0.023080       0.030770       0.038602      -0.001931       0.004604       0.007694       0.007959       0.027868      -0.012505      -0.000633       0.013137              1.962086       1.618596      -0.151406      -0.113679       2.306563       0.228698       1.961099          -0.000075
           51              H       2.550761      38.349925       9.091928       0.089879       1.189619 0.95015173E+01  0.97704821E+02                                 1.867445                            1.804068      -1.270576       2.253347                    0.993962       3.966048      11.488787       0.463702       1.284529      -0.705891      -0.026933      -0.018075      -0.008935       0.033644      -0.001936       0.001512      -0.001260       0.001035      -0.043532      -0.014673       0.005252       0.009421              1.938227       2.087044       0.400278       0.170959       2.080124      -0.036235       1.647514          -0.000020
           52              H       5.221769      30.751054      13.836179       0.089667       1.359393 0.10370252E+02  0.10807595E+03                                 1.995747                            1.859400      -1.141410       2.330557                    0.995574       3.683602      10.448859       0.470088       1.250223      -0.716736       0.035719      -0.032919      -0.007272       0.049116      -0.015493      -0.007901       0.000905      -0.002926      -0.008883      -0.016313      -0.002446       0.018759              2.057380       1.938993      -0.485575      -0.120564       2.476228      -0.092077       1.756919           0.000531
           53              H       2.194526      32.397077      15.537868       0.096232       1.289415 0.93026519E+01  0.93022546E+02                                 1.839266                            1.695238      -0.844267       2.474361                    0.999058       3.303586       8.763398       0.528736       1.158472      -0.740964      -0.039150       0.002698       0.031815       0.050519      -0.010455      -0.016001      -0.002809       0.007207      -0.011983      -0.020079       0.000251       0.019827              1.949900       1.874550       0.016895      -0.575769       1.514958      -0.130305       2.460191           0.000327
           54              H       2.289221      34.194917      14.075098       0.128563       1.083621 0.78166504E+01  0.74607890E+02                                 1.603631                            1.528577      -0.895448       2.460196                    0.999020       3.130202       8.032228       0.572475       1.120948      -0.749364      -0.023828       0.026521       0.003134       0.035790      -0.009595      -0.012360      -0.003609       0.001666      -0.011476      -0.017612       0.002731       0.014880              1.617685       1.547289      -0.343048      -0.062967       1.777893      -0.132899       1.527872           0.000171
           55              H       2.773220       1.138632       6.914026       0.097582       1.390520 0.11690901E+02  0.12439940E+03                                 1.962648                            1.917827      -1.184159       2.298313                    0.995977       3.708871      10.316663       0.487903       1.179783      -0.733904       0.008237       0.017573      -0.033350       0.038586      -0.001369      -0.003245       0.000631      -0.022287       0.044058      -0.018876       0.003824       0.015052              2.020322       1.969921      -0.071681      -0.166686       2.155707      -0.279999       1.935338          -0.000048
           56              H       1.775161       0.119856       7.617781       0.093880       1.269685 0.99727940E+01  0.10259906E+03                                 1.886524                            1.803635      -0.997493       2.396072                    0.996796       3.633758      10.136086       0.486707       1.223240      -0.722933      -0.029273      -0.019650      -0.002480       0.035344       0.005563      -0.003118       0.001972       0.016558       0.002249      -0.011029       0.000793       0.010236              1.965802       2.279591       0.290532       0.063239       2.185000       0.064148       1.432815          -0.000031
           57              H       0.716979       2.169394       6.878270       0.119740       1.132183 0.83340177E+01  0.81228878E+02                                 1.681680                            1.599534      -0.969854       2.410489                    0.998641       3.293652       8.678736       0.545867       1.151234      -0.740739      -0.006310      -0.021865      -0.025982       0.034539      -0.004660       0.013560       0.009619      -0.014759       0.019940      -0.021254       0.003780       0.017474              1.730140       1.588611      -0.182870       0.062177       2.045686       0.341883       1.556121          -0.000050
           58              H      14.542492       4.119051       6.603594       0.102709       1.133222 0.82035589E+01  0.80526113E+02                                 1.744009                            1.632867      -1.035977       2.376876                    0.997056       3.529699       9.676242       0.511966       1.218795      -0.722240      -0.017640       0.004080      -0.032003       0.036770      -0.007145       0.007276       0.004660      -0.014167       0.022965      -0.016855       0.005823       0.011031              1.806356       1.948653      -0.265585       0.492615       1.637015      -0.110697       1.833399          -0.000046
           59              H       1.101772       5.537347      10.011848       0.118844       1.057900 0.75222140E+01  0.73625135E+02                                 1.782022                            1.650615      -1.352084       2.240303                    0.993199       3.798115      11.055159       0.460732       1.358241      -0.689859       0.007779       0.024982       0.026332       0.037121      -0.005582       0.004837       0.001163      -0.007503      -0.004412      -0.009078       0.001407       0.007670              1.858032       1.562717      -0.150090       0.039774       2.216121       0.524283       1.795257           0.000017
           60              H       2.317780       3.607666      10.229638       0.139089       1.210441 0.90268200E+01  0.90016579E+02                                 1.807656                            1.708978      -0.853343       2.491562                    0.999337       3.176815       8.547862       0.506231       1.213303      -0.728957       0.021242       0.002805       0.029917       0.036799      -0.004854       0.012192       0.005194      -0.005232       0.016094      -0.016239       0.002659       0.013580              1.837456       1.983436      -0.209155       0.436692       1.635061      -0.024467       1.893870          -0.000103
           61              H      13.249827       5.689165       6.621472       0.115943       1.065469 0.78144548E+01  0.76743027E+02                                 1.748178                            1.651410      -1.293106       2.261249                    0.994335       3.723085      10.638508       0.476567       1.308706      -0.700603      -0.000970      -0.022898      -0.018545       0.029482      -0.004772       0.003988       0.003830      -0.001045      -0.003915      -0.008434       0.002970       0.005463              1.796992       1.534507      -0.048671       0.192122       2.077689       0.425508       1.778781          -0.000150
           62              H      11.892527       7.562914       6.510952       0.087581       1.184016 0.88033574E+01  0.89093727E+02                                 1.888772                            1.763539      -1.155086       2.321689                    0.994786       3.809774      11.061193       0.456830       1.324808      -0.698270      -0.031336      -0.001282      -0.034835       0.046873      -0.003068       0.013204       0.004840       0.000636       0.002981      -0.015002       0.001236       0.013766              1.963849       2.152706      -0.112914       0.609059       1.624764      -0.011946       2.114077          -0.000181
           63              H      13.783427       9.149008       9.564891       0.098067       1.226406 0.90995786E+01  0.92128775E+02                                 1.881228                            1.754257      -1.195312       2.306922                    0.995489       3.647761      10.324093       0.477019       1.268226      -0.711509       0.015498       0.034835       0.031869       0.049692       0.001127       0.006179       0.013664      -0.007549       0.000998      -0.013510      -0.003424       0.016933              1.958931       1.542506       0.006207       0.115708       2.449750       0.458317       1.884537          -0.000261
           64              H       0.136782       7.327197       9.714418       0.134718       1.034724 0.74356912E+01  0.73011929E+02                                 1.804699                            1.679998      -1.399401       2.231658                    0.992723       3.780583      11.243506       0.438234       1.423402      -0.677679       0.029520       0.001389       0.023114       0.037518      -0.003683       0.006458       0.002741      -0.000897       0.000116      -0.008905       0.002580       0.006325              1.864406       2.029328      -0.153481       0.533790       1.652662      -0.001394       1.911228          -0.000002
           65              H       1.495585      23.775435      10.070359       0.127253       1.128218 0.82233217E+01  0.82004706E+02                                 1.835899                            1.708132      -1.369104       2.232207                    0.993333       3.788601      11.000729       0.461623       1.330537      -0.695924      -0.027859      -0.004831      -0.013798       0.031461       0.000207       0.003726       0.010642       0.002521      -0.013248      -0.013191       0.003006       0.010185              1.914907       2.383607       0.065974       0.556898       1.609216       0.152611       1.751899          -0.000019
           66              H       1.730068      25.589256      11.477869       0.111519       1.043576 0.76341667E+01  0.75052657E+02                                 1.778160                            1.674154      -1.240860       2.292816                    0.994083       3.766224      11.013120       0.452524       1.376766      -0.687020      -0.032284       0.020004       0.006982       0.038615      -0.002672       0.004429       0.006594       0.005650      -0.015826      -0.011383       0.004307       0.007076              1.836682       1.977143      -0.410873       0.034636       1.982192       0.233660       1.550710          -0.000020
           67              H       5.361558      24.422658      12.454674       0.104612       1.131104 0.82087625E+01  0.79306823E+02                                 1.649060                            1.564140      -0.802272       2.487836                    0.999365       3.229218       8.333874       0.567242       1.117647      -0.749995       0.032748       0.002886       0.018398       0.037673      -0.005750       0.009027       0.008044       0.010115      -0.027394      -0.018075       0.004311       0.013764              1.677708       1.798221       0.064672       0.307998       1.495350       0.242175       1.739554          -0.000053
           68              H       5.178179      22.564890      11.118677       0.127850       1.122590 0.80580507E+01  0.77917276E+02                                 1.679104                            1.578925      -0.900638       2.452470                    0.999082       3.222330       8.470099       0.545982       1.160177      -0.738960       0.030054      -0.021155       0.003446       0.036914      -0.009596       0.010784       0.008444       0.012792      -0.036922      -0.022335       0.003417       0.018918              1.740161       1.804114      -0.408382      -0.076853       1.941657       0.234514       1.474711          -0.000050
           69              H       2.128390      27.494966      12.288893       0.130032       1.059686 0.76287978E+01  0.75229008E+02                                 1.812844                            1.685738      -1.413655       2.217464                    0.992636       3.832294      11.342332       0.444653       1.396868      -0.682330      -0.026636       0.000130      -0.024123       0.035936      -0.005037       0.010715       0.003565      -0.010591       0.009712      -0.015659       0.005620       0.010039              1.901870       1.904840       0.007997       0.559719       1.615249       0.182870       2.185523           0.000169
           70              H       4.366506      20.487386      10.083361       0.096380       1.359376 0.11108243E+02  0.11628331E+03                                 1.914509                            1.858457      -0.942828       2.415412                    0.997309       3.544131       9.665021       0.501815       1.165979      -0.738695       0.003271      -0.023109       0.030763       0.038615      -0.001935      -0.004604      -0.007702       0.007963       0.027880      -0.012514      -0.000630       0.013144              1.961860       1.618441      -0.151368       0.113665       2.306254      -0.228671       1.960884          -0.000063
           71              H       4.964739      21.578075       9.091928       0.089863       1.189625 0.95014974E+01  0.97703872E+02                                 1.867399                            1.804024      -1.270416       2.253409                    0.993964       3.965970      11.488251       0.463727       1.284469      -0.705904       0.026944       0.018051      -0.008949       0.033644      -0.001936      -0.001516       0.001260       0.001047      -0.043555      -0.014681       0.005254       0.009427              1.938177       2.087004       0.400277      -0.170945       2.080071       0.036223       1.647456          -0.000019
           72              H       2.293731      29.176946      13.836179       0.089599       1.360025 0.10375568E+02  0.10813635E+03                                 1.995715                            1.859376      -1.140887       2.330681                    0.995585       3.683331      10.445537       0.470319       1.249551      -0.716891      -0.035625       0.032970      -0.007268       0.049082      -0.015516       0.007914      -0.000909      -0.002842      -0.008866      -0.016331      -0.002453       0.018784              2.057347       1.938859      -0.485578       0.120490       2.476297       0.092117       1.756884           0.000530
           73              H       5.320974      27.530923      15.537868       0.096332       1.288466 0.92940501E+01  0.92914623E+02                                 1.838399                            1.694491      -0.843444       2.474852                    0.999067       3.301970       8.757950       0.528838       1.158523      -0.740959       0.039181      -0.002658       0.031802       0.050533      -0.010424       0.015987       0.002799       0.007214      -0.011963      -0.020044       0.000239       0.019805              1.948922       1.873684       0.016892       0.575401       1.514260       0.130171       2.458822           0.000313
           74              H       5.226279      25.733083      14.075098       0.128601       1.083119 0.78118591E+01  0.74548685E+02                                 1.602946                            1.527961      -0.895108       2.460388                    0.999024       3.129343       8.028579       0.572690       1.120731      -0.749421       0.023850      -0.026507       0.003130       0.035795      -0.009594       0.012357       0.003598       0.001661      -0.011497      -0.017604       0.002722       0.014882              1.616971       1.546649      -0.342844       0.062934       1.777079       0.132753       1.527186           0.000158
           75              H       4.742281      18.837368       6.914026       0.097667       1.389826 0.11683434E+02  0.12430027E+03                                 1.962036                            1.917254      -1.183816       2.298555                    0.995982       3.707792      10.312895       0.487960       1.179831      -0.733896      -0.008244      -0.017606      -0.033361       0.038612      -0.001370       0.003249      -0.000617      -0.022308       0.044061      -0.018888       0.003836       0.015052              2.019667       1.969293      -0.071588       0.166620       2.154966       0.279891       1.934741          -0.000035
           76              H       5.740339      19.856144       7.617781       0.093833       1.269910 0.99748728E+01  0.10262439E+03                                 1.886622                            1.803721      -0.997504       2.396013                    0.996796       3.634058      10.136662       0.486744       1.223102      -0.722963       0.029266       0.019632      -0.002485       0.035328       0.005562       0.003118      -0.001969       0.016552       0.002246      -0.011024       0.000791       0.010234              1.965906       2.279741       0.290560      -0.063262       2.185101      -0.064167       1.432874          -0.000025
           77              H       6.798521      17.806606       6.878270       0.119720       1.132164 0.83337731E+01  0.81225049E+02                                 1.681581                            1.599446      -0.969832       2.410481                    0.998642       3.293608       8.678247       0.545920       1.151142      -0.740761       0.006295       0.021846      -0.025994       0.034533      -0.004661      -0.013556      -0.009614      -0.014752       0.019940      -0.021249       0.003781       0.017468              1.730026       1.588510      -0.182833      -0.062177       2.045528      -0.341858       1.556040          -0.000037
           78              H       8.004008      15.856949       6.603594       0.102722       1.133089 0.82023420E+01  0.80511448E+02                                 1.743910                            1.632776      -1.035896       2.376930                    0.997057       3.529439       9.675470       0.511964       1.218840      -0.722231       0.017631      -0.004084      -0.032015       0.036776      -0.007146      -0.007272      -0.004660      -0.014149       0.022964      -0.016847       0.005819       0.011028              1.806255       1.948557      -0.265553      -0.492598       1.636897       0.110689       1.833312          -0.000040
           79              H       6.413728      14.438653      10.011848       0.118835       1.057590 0.75193404E+01  0.73588027E+02                                 1.781513                            1.650181      -1.351728       2.240490                    0.993203       3.797065      11.050470       0.460855       1.358047      -0.689902      -0.007801      -0.024986       0.026330       0.037128      -0.005575      -0.004843      -0.001165      -0.007475      -0.004400      -0.009073       0.001417       0.007657              1.857474       1.562297      -0.150006      -0.039759       2.215380      -0.524047       1.794743          -0.000088
           80              H       5.197720      16.368334      10.229638       0.139060       1.210460 0.90269451E+01  0.90018234E+02                                 1.807706                            1.709017      -0.853300       2.491585                    0.999338       3.176743       8.547717       0.506213       1.213341      -0.728951      -0.021260      -0.002822       0.029906       0.036801      -0.004851      -0.012191      -0.005201      -0.005232       0.016080      -0.016240       0.002661       0.013579              1.837509       1.983505      -0.209154      -0.436735       1.635075       0.024469       1.893948          -0.000100
           81              H       9.296674      14.286835       6.621472       0.115993       1.065331 0.78132637E+01  0.76729284E+02                                 1.748115                            1.651354      -1.293172       2.261264                    0.994334       3.722909      10.638261       0.476539       1.308817      -0.700580       0.000985       0.022911      -0.018541       0.029490      -0.004772      -0.003979      -0.003835      -0.001025      -0.003919      -0.008430       0.002967       0.005463              1.796925       1.534452      -0.048660      -0.192113       2.077590      -0.425493       1.778732          -0.000142
           82              H      10.653973      12.413086       6.510952       0.087642       1.183917 0.88025765E+01  0.89085409E+02                                 1.888804                            1.763566      -1.155519       2.321548                    0.994778       3.809767      11.061780       0.456777       1.324966      -0.698237       0.031389       0.001311      -0.034819       0.046898      -0.003075      -0.013218      -0.004843       0.000642       0.002965      -0.015018       0.001239       0.013779              1.963892       2.152758      -0.112912      -0.609081       1.624792       0.011934       2.114127          -0.000184
           83              H       8.763073      10.826992       9.564891       0.097988       1.226675 0.91021299E+01  0.92161238E+02                                 1.881500                            1.754498      -1.195437       2.306813                    0.995487       3.648390      10.326308       0.476987       1.268219      -0.711509      -0.015479      -0.034805       0.031889       0.049677       0.001121      -0.006187      -0.013658      -0.007555       0.000971      -0.013514      -0.003414       0.016928              1.959221       1.542732       0.006209      -0.115743       2.450114      -0.458390       1.884818          -0.000328
           84              H       7.378718      12.648803       9.714418       0.134717       1.034802 0.74363673E+01  0.73020342E+02                                 1.804793                            1.680075      -1.399602       2.231556                    0.992721       3.780797      11.244337       0.438223       1.423402      -0.677678      -0.029515      -0.001377       0.023112       0.037512      -0.003691      -0.006450      -0.002748      -0.000879       0.000093      -0.008905       0.002584       0.006321              1.864515       2.029473      -0.153487      -0.533845       1.652732       0.001394       1.911341          -0.000247
           85              H       9.011085      16.176565      10.070359       0.127280       1.128461 0.82260846E+01  0.82044219E+02                                 1.836609                            1.708764      -1.369484       2.232050                    0.993327       3.789847      11.007372       0.461369       1.331075      -0.695811      -0.027846       0.004793      -0.013829       0.031458      -0.000207       0.003731      -0.010642       0.002494      -0.013268      -0.013191       0.002999       0.010193              1.915678       2.384669      -0.065969       0.557192       1.609814      -0.152678       1.752550          -0.000025
           86              H       9.245568      14.362744      11.477869       0.111528       1.043405 0.76326649E+01  0.75034585E+02                                 1.778033                            1.674047      -1.240493       2.293014                    0.994089       3.765765      11.011719       0.452512       1.376863      -0.687004      -0.032274      -0.020032       0.006926       0.038612       0.002681       0.004411      -0.006594       0.005668      -0.015847      -0.011382       0.004304       0.007078              1.836534       1.976991       0.410836       0.034626       1.982011      -0.233609       1.550600          -0.000021
           87              H      12.877058      15.529342      12.454674       0.104598       1.131603 0.82136710E+01  0.79370003E+02                                 1.649919                            1.564909      -0.802070       2.487930                    0.999366       3.229944       8.337913       0.566911       1.118078      -0.749886       0.032763      -0.002905       0.018366       0.037672       0.005753       0.009030      -0.008048       0.010116      -0.027357      -0.018075       0.004313       0.013762              1.678600       1.799168      -0.064730       0.308244       1.496091      -0.242390       1.740543          -0.000027
           88              H      12.693680      17.387110      11.118677       0.127798       1.123123 0.80632636E+01  0.77983793E+02                                 1.679960                            1.579696      -0.900642       2.452439                    0.999081       3.223316       8.474810       0.545689       1.160560      -0.738866       0.030078       0.021110       0.003411       0.036905       0.009593       0.010785      -0.008456       0.012800      -0.036927      -0.022344       0.003426       0.018918              1.741060       1.805063       0.408652      -0.076915       1.942684      -0.234688       1.475432          -0.000045
           89              H       9.643890      12.457034      12.288893       0.130148       1.058517 0.76188055E+01  0.75110937E+02                                 1.812122                            1.685118      -1.412465       2.218196                    0.992648       3.830621      11.338411       0.444513       1.397672      -0.682185      -0.026621      -0.000158      -0.024186       0.035968       0.005055       0.010728      -0.003555      -0.010555       0.009718      -0.015666       0.005612       0.010054              1.901084       1.904034      -0.007984       0.559386       1.614599      -0.182721       2.184619           0.000155
           90              H      11.882006      19.464614      10.083361       0.096263       1.359803 0.11112522E+02  0.11633821E+03                                 1.914796                            1.858716      -0.942691       2.415364                    0.997310       3.544939       9.667348       0.501824       1.165855      -0.738721       0.003277       0.023049       0.030757       0.038575       0.001933      -0.004602       0.007689       0.007957       0.027846      -0.012499      -0.000629       0.013128              1.962155       1.618643       0.151424       0.113695       2.306641       0.228756       1.961181          -0.000073
           91              H      12.480239      18.373925       9.091928       0.090045       1.188786 0.94936435E+01  0.97608944E+02                                 1.867046                            1.803708      -1.270353       2.253619                    0.993959       3.964989      11.486887       0.463573       1.285083      -0.705776       0.026959      -0.018130      -0.008947       0.033698       0.001914      -0.001514      -0.001264       0.001025      -0.043539      -0.014676       0.005275       0.009401              1.937780       2.086579      -0.400147      -0.170918       2.079573      -0.036180       1.647187          -0.000019
           92              H       9.809231      10.775054      13.836179       0.089541       1.359732 0.10373109E+02  0.10810639E+03                                 1.995628                            1.859317      -1.139919       2.331122                    0.995598       3.683100      10.445327       0.470256       1.249767      -0.716846      -0.035625      -0.032960      -0.007293       0.049079       0.015516       0.007933       0.000907      -0.002833      -0.008861      -0.016341      -0.002448       0.018790              2.057227       1.938764       0.485511       0.120500       2.476072      -0.092087       1.756846           0.000549
           93              H      12.836474      12.421077      15.537868       0.096392       1.288686 0.92962796E+01  0.92947851E+02                                 1.839123                            1.695095      -0.843342       2.474978                    0.999068       3.302121       8.760518       0.528525       1.159071      -0.740829       0.039178       0.002703       0.031860       0.050569       0.010431       0.016002      -0.002796       0.007199      -0.011952      -0.020059       0.000242       0.019817              1.949748       1.874417      -0.016902       0.575796       1.514773      -0.130273       2.460055           0.000375
           94              H      12.741779      14.218917      14.075098       0.128644       1.083139 0.78123844E+01  0.74557621E+02                                 1.603248                            1.528244      -0.894965       2.460498                    0.999026       3.129286       8.029583       0.572486       1.121071      -0.749337       0.023848       0.026516       0.003143       0.035801       0.009602       0.012352      -0.003591       0.001667      -0.011444      -0.017597       0.002713       0.014884              1.617266       1.546904       0.342915       0.062948       1.777394      -0.132818       1.527500           0.000208
           95              H      12.257781      21.114632       6.914026       0.097574       1.390113 0.11686275E+02  0.12433517E+03                                 1.962085                            1.917303      -1.183788       2.298484                    0.995981       3.708228      10.313518       0.488035       1.179606      -0.733948      -0.008239       0.017517      -0.033376       0.038584       0.001367       0.003242       0.000634      -0.022285       0.044116      -0.018884       0.003813       0.015071              2.019704       1.969249       0.071653       0.166582       2.155051      -0.279908       1.934813          -0.000049
           96              H      13.255839      20.095856       7.617781       0.094081       1.268576 0.99620323E+01  0.10246201E+03                                 1.885579                            1.802794      -0.996941       2.396504                    0.996800       3.631923      10.130094       0.486761       1.223420      -0.722897       0.029292      -0.019715      -0.002504       0.035397      -0.005580       0.003102       0.001984       0.016565       0.002248      -0.011044       0.000806       0.010238              1.964760       2.278315      -0.290319      -0.063191       2.183746       0.064091       1.432220          -0.000029
           97              H      14.314021      22.145394       6.878270       0.119918       1.130976 0.83226550E+01  0.81089326E+02                                 1.680445                            1.598420      -0.968674       2.411220                    0.998650       3.291403       8.670872       0.546076       1.151201      -0.740754       0.006322      -0.021909      -0.025984       0.034571       0.004635      -0.013540       0.009630      -0.014775       0.019947      -0.021234       0.003751       0.017483              1.728822       1.587413       0.182579      -0.062108       2.043998       0.341533       1.555055          -0.000053
           98              H       0.488508      24.095051       6.603594       0.102704       1.132975 0.82010746E+01  0.80493595E+02                                 1.743601                            1.632504      -1.035548       2.377127                    0.997058       3.528878       9.672703       0.512091       1.218621      -0.722284       0.017652       0.004054      -0.032017       0.036785       0.007162      -0.007270       0.004647      -0.014172       0.022962      -0.016860       0.005843       0.011017              1.805904       1.948127       0.265403      -0.492487       1.636539      -0.110655       1.833045          -0.000058
           99              H      13.929228      25.513347      10.011848       0.118911       1.057601 0.75196318E+01  0.73595421E+02                                 1.781906                            1.650502      -1.352000       2.240427                    0.993201       3.797625      11.054320       0.460665       1.358523      -0.689805      -0.007789       0.024979       0.026365       0.037144       0.005593      -0.004835       0.001154      -0.007519      -0.004441      -0.009082       0.001392       0.007690              1.857925       1.562587       0.150000      -0.039787       2.215977       0.524315       1.795210          -0.000089
          100              H      12.713220      23.583666      10.229638       0.139214       1.209366 0.90166195E+01  0.89887740E+02                                 1.806463                            1.707920      -0.852751       2.491956                    0.999343       3.175192       8.541677       0.506439       1.213173      -0.728990      -0.021245       0.002795       0.029947       0.036823       0.004845      -0.012202       0.005181      -0.005206       0.016113      -0.016232       0.002638       0.013594              1.836205       1.982001       0.208897      -0.436258       1.634000      -0.024430       1.892615          -0.000129
          101              H       1.781174      25.665165       6.621472       0.116181       1.063932 0.78003638E+01  0.76569404E+02                                 1.746553                            1.649984      -1.293530       2.261354                    0.994335       3.719390      10.625195       0.476749       1.308808      -0.700596       0.000929      -0.023019      -0.018539       0.029571       0.004772      -0.003919       0.003831      -0.001032      -0.003915      -0.008384       0.002917       0.005467              1.795250       1.533128       0.048523      -0.191856       2.075485       0.424914       1.777137          -0.000302
          102              H       3.138473      27.538914       6.510952       0.087603       1.183895 0.88014149E+01  0.89069426E+02                                 1.888786                            1.763466      -1.156061       2.321410                    0.994778       3.808491      11.057290       0.456791       1.324991      -0.698244       0.031380      -0.001329      -0.034989       0.047018       0.003038      -0.013290       0.004788       0.000636       0.002985      -0.015036       0.001189       0.013847              1.963873       2.152802       0.112873      -0.609303       1.624570      -0.011985       2.114248          -0.000344
          103              H       1.247573      29.125008       9.564891       0.098299       1.222950 0.90668897E+01  0.91713231E+02                                 1.877882                            1.751289      -1.193078       2.308513                    0.995518       3.640619      10.298386       0.477358       1.268494      -0.711487      -0.015534       0.035042       0.031936       0.049891      -0.001055      -0.006122       0.013728      -0.007849       0.000674      -0.013571      -0.003431       0.017001              1.955340       1.539940      -0.006331      -0.115400       2.444814       0.457278       1.881266          -0.000558
          104              H      14.894218      27.303197       9.714418       0.134991       1.033644 0.74262686E+01  0.72898290E+02                                 1.803708                            1.679149      -1.399911       2.231674                    0.992735       3.778327      11.236174       0.438248       1.423768      -0.677617      -0.029564       0.001290       0.023154       0.037574       0.003703      -0.006464       0.002720      -0.000876       0.000069      -0.008909       0.002567       0.006342              1.863351       2.028098       0.153235      -0.533333       1.651764      -0.001320       1.910190          -0.000380
          105              H      13.535416       3.799435      10.070359       0.127294       1.128244 0.82241280E+01  0.82019729E+02                                 1.836381                            1.708569      -1.369260       2.232182                    0.993329       3.789408      11.005720       0.461393       1.331087      -0.695810       0.027856      -0.004800      -0.013827       0.031467      -0.000209      -0.003736       0.010641       0.002499      -0.013269      -0.013192       0.002998       0.010194              1.915426       2.384314      -0.065964      -0.557082       1.609626       0.152653       1.752337          -0.000032
          106              H      13.300932       5.613256      11.477869       0.111530       1.043467 0.76332567E+01  0.75042123E+02                                 1.778118                            1.674122      -1.240645       2.292936                    0.994087       3.765988      11.012625       0.452496       1.376879      -0.687000       0.032275       0.020028       0.006926       0.038611       0.002676      -0.004418       0.006591       0.005672      -0.015866      -0.011384       0.004298       0.007085              1.836624       1.977088       0.410861      -0.034636       1.982117       0.233628       1.550668          -0.000009
          107              H       9.669442       4.446658      12.454674       0.104562       1.131758 0.82150452E+01  0.79386321E+02                                 1.650037                            1.565011      -0.802306       2.487792                    0.999364       3.230219       8.338686       0.566910       1.118037      -0.749896      -0.032750       0.002897       0.018374       0.037664       0.005756      -0.009028       0.008049       0.010103      -0.027367      -0.018077       0.004319       0.013758              1.678722       1.799301      -0.064732      -0.308275       1.496198       0.242422       1.740666          -0.000046
          108              H       9.852821       2.588890      11.118677       0.127818       1.122766 0.80599034E+01  0.77941452E+02                                 1.679445                            1.579241      -0.900523       2.452507                    0.999082       3.222739       8.472147       0.545845       1.160374      -0.738912      -0.030068      -0.021132       0.003428       0.036910       0.009598      -0.010785       0.008447       0.012791      -0.036929      -0.022339       0.003419       0.018920              1.740509       1.804473       0.408467       0.076875       1.942048       0.234568       1.475005          -0.000061
          109              H      12.902610       7.518966      12.288893       0.130144       1.058739 0.76208288E+01  0.75136524E+02                                 1.812419                            1.685373      -1.412783       2.218024                    0.992644       3.831201      11.340875       0.444463       1.397723      -0.682173       0.026612       0.000163      -0.024189       0.035962       0.005048      -0.010733       0.003555      -0.010569       0.009724      -0.015670       0.005612       0.010058              1.901400       1.904349      -0.007985      -0.559525       1.614853       0.182766       2.184999           0.000172
          110              H      10.664494       0.511386      10.083361       0.096351       1.359056 0.11104628E+02  0.11623368E+03                                 1.914018                            1.857996      -0.942524       2.415523                    0.997312       3.543859       9.663158       0.501951       1.165781      -0.738741      -0.003280      -0.023079       0.030771       0.038604       0.001935       0.004597      -0.007702       0.007956       0.027874      -0.012509      -0.000630       0.013140              1.961334       1.618040       0.151320      -0.113614       2.305587      -0.228644       1.960373          -0.000078
          111              H      10.066261       1.602075       9.091928       0.089979       1.189058 0.94962513E+01  0.97640407E+02                                 1.867152                            1.803813      -1.270245       2.253607                    0.993962       3.965278      11.487209       0.463625       1.284878      -0.705819      -0.026954       0.018097      -0.008943       0.033675       0.001919       0.001514       0.001262       0.001042      -0.043538      -0.014675       0.005268       0.009407              1.937888       2.086695      -0.400151       0.170916       2.079701       0.036212       1.647267          -0.000024
          112              H      12.737269       9.200946      13.836179       0.089641       1.359310 0.10369014E+02  0.10805207E+03                                 1.995150                            1.858902      -1.139852       2.331213                    0.995598       3.682301      10.442190       0.470331       1.249703      -0.716862       0.035625       0.032981      -0.007288       0.049092       0.015526      -0.007912      -0.000911      -0.002833      -0.008838      -0.016338      -0.002452       0.018790              2.056716       1.938296       0.485348      -0.120435       2.475427       0.092057       1.756426           0.000509
          113              H       9.710026       7.554923      15.537868       0.096265       1.289438 0.93028870E+01  0.93027238E+02                                 1.839481                            1.695415      -0.844264       2.474420                    0.999059       3.303369       8.763472       0.528625       1.158686      -0.740916      -0.039165      -0.002691       0.031820       0.050533       0.010440      -0.015999       0.002796       0.007207      -0.012005      -0.020063       0.000240       0.019824              1.950131       1.874748      -0.016904      -0.575901       1.515076       0.130332       2.460569           0.000382
          114              H       9.804721       5.757083      14.075098       0.128580       1.083518 0.78158515E+01  0.74599259E+02                                 1.603636                            1.528590      -0.895308       2.460291                    0.999022       3.129950       8.031844       0.572415       1.121081      -0.749333      -0.023838      -0.026515       0.003133       0.035792       0.009599      -0.012355       0.003596       0.001659      -0.011456      -0.017602       0.002721       0.014881              1.617670       1.547265       0.343040      -0.062967       1.777872       0.132890       1.527874           0.000187
          115              H      10.288720      38.813368       6.914026       0.097564       1.390494 0.11690592E+02  0.12439472E+03                                 1.962587                            1.917771      -1.184089       2.298338                    0.995977       3.708825      10.316324       0.487924       1.179746      -0.733913       0.008227      -0.017555      -0.033354       0.038579       0.001367      -0.003243      -0.000634      -0.022279       0.044065      -0.018872       0.003818       0.015055              2.020247       1.969794       0.071718      -0.166655       2.155660       0.280002       1.935288          -0.000045
          116              H       9.290661      39.832144       7.617781       0.093983       1.269091 0.99670577E+01  0.10252603E+03                                 1.886012                            1.803181      -0.997216       2.396286                    0.996798       3.632846      10.133085       0.486739       1.223329      -0.722915      -0.029289       0.019668      -0.002486       0.035367      -0.005569      -0.003111      -0.001976       0.016562       0.002241      -0.011033       0.000795       0.010238              1.965234       2.278870      -0.290396       0.063204       2.184341      -0.064114       1.432492          -0.000035
          117              H       8.232479      37.782606       6.878270       0.119764       1.132068 0.83329473E+01  0.81215929E+02                                 1.681587                            1.599446      -0.969673       2.410590                    0.998643       3.293424       8.678033       0.545873       1.151255      -0.740734      -0.006314       0.021882      -0.025973       0.034544       0.004659       0.013561      -0.009625      -0.014772       0.019933      -0.021260       0.003781       0.017479              1.730044       1.588515       0.182832       0.062181       2.045558      -0.341856       1.556058          -0.000049
          118              H       7.026993      35.832949       6.603594       0.102623       1.133400 0.82050498E+01  0.80543488E+02                                 1.744118                            1.632956      -1.035763       2.376953                    0.997055       3.529900       9.676597       0.511986       1.218706      -0.722262      -0.017649      -0.004069      -0.032001       0.036771       0.007170       0.007282      -0.004652      -0.014180       0.022931      -0.016872       0.005856       0.011016              1.806471       1.948773       0.265570       0.492694       1.637070       0.110715       1.833571          -0.000045
          119              H       8.617272      34.414653      10.011848       0.119329       1.055726 0.75041721E+01  0.73421070E+02                                 1.781352                            1.650001      -1.352530       2.240569                    0.993208       3.796544      11.056685       0.460141       1.360496      -0.689417       0.007821      -0.025053       0.026441       0.037255       0.005585       0.004813      -0.001175      -0.007585      -0.004499      -0.009080       0.001383       0.007697              1.857346       1.562044       0.149847       0.039803       2.215252      -0.524208       1.794741          -0.000027
          120              H       9.833280      36.344334      10.229638       0.139262       1.210727 0.90299828E+01  0.90063228E+02                                 1.808692                            1.709894      -0.852719       2.492053                    0.999343       3.176484       8.549928       0.505782       1.214178      -0.728767       0.021225      -0.002849       0.029975       0.036839       0.004846       0.012178      -0.005156      -0.005193       0.016109      -0.016201       0.002633       0.013568              1.838508       1.984575       0.209293       0.437131       1.635897       0.024437       1.895051          -0.000081
          121              H       5.734327      34.262835       6.621472       0.116115       1.064169 0.78026057E+01  0.76597088E+02                                 1.746814                            1.650218      -1.293608       2.261269                    0.994332       3.720054      10.627565       0.476716       1.308802      -0.700595      -0.000913       0.023022      -0.018528       0.029566       0.004776       0.003927      -0.003837      -0.001033      -0.003921      -0.008397       0.002925       0.005472              1.795532       1.533370       0.048576       0.191895       2.075843      -0.424981       1.777383          -0.000297
          122              H       4.377027      32.389086       6.510952       0.087498       1.184342 0.88056535E+01  0.89122846E+02                                 1.889207                            1.763842      -1.156138       2.321273                    0.994774       3.809556      11.060954       0.456761       1.324919      -0.698255      -0.031371       0.001343      -0.034972       0.046999       0.003052       0.013294      -0.004812       0.000635       0.002965      -0.015059       0.001208       0.013850              1.964332       2.153312       0.112926       0.609471       1.624949       0.011983       2.114736          -0.000340
          123              H       6.267927      30.802992       9.564891       0.098348       1.222648 0.90646959E+01  0.91692643E+02                                 1.878129                            1.751500      -1.194190       2.308075                    0.995502       3.641466      10.303496       0.477119       1.269107      -0.711346       0.015590      -0.035008       0.031994       0.049922      -0.001032       0.006105      -0.013707      -0.007889       0.000607      -0.013558      -0.003416       0.016974              1.955598       1.540133      -0.006401       0.115512       2.445072      -0.457387       1.881589          -0.000512
          124              H       7.652282      32.624803       9.714418       0.135510       1.030853 0.74017267E+01  0.72602749E+02                                 1.801113                            1.676883      -1.399842       2.232131                    0.992764       3.774005      11.221863       0.438311       1.424635      -0.677463       0.029609      -0.001318       0.023272       0.037683       0.003715       0.006469      -0.002708      -0.000856       0.000091      -0.008910       0.002553       0.006357              1.860615       2.024990       0.152823       0.532232       1.649429       0.001280       1.907426          -0.000246
          125              H       9.011085       3.799435       6.182641       0.127290       1.128212 0.82238608E+01  0.82016457E+02                                 1.836355                            1.708549      -1.369179       2.232216                    0.993330       3.789367      11.005586       0.461392       1.331100      -0.695808      -0.027857      -0.004799       0.013827       0.031468       0.000207      -0.003738      -0.010641       0.002496      -0.013267      -0.013192       0.002998       0.010194              1.915394       2.384268       0.065949      -0.557061       1.609609      -0.152641       1.752306          -0.000025
          126              H       9.245568       5.613256       4.775131       0.111537       1.043385 0.76325032E+01  0.75032956E+02                                 1.778042                            1.674054      -1.240537       2.292996                    0.994088       3.765820      11.012048       0.452499       1.376903      -0.686996      -0.032276       0.020031      -0.006929       0.038614      -0.002679      -0.004415      -0.006591       0.005669      -0.015855      -0.011382       0.004301       0.007082              1.836546       1.977002      -0.410843      -0.034629       1.982029      -0.233609       1.550606           0.000008
          127              H      12.877058       4.446658       3.798326       0.104590       1.131616 0.82137702E+01  0.79370995E+02                                 1.649912                            1.564901      -0.802193       2.487865                    0.999365       3.229982       8.337942       0.566924       1.118053      -0.749893       0.032757       0.002910      -0.018369       0.037668      -0.005748      -0.009028      -0.008049       0.010104      -0.027385      -0.018077       0.004320       0.013757              1.678594       1.799157       0.064734      -0.308242       1.496095      -0.242396       1.740529          -0.000038
          128              H      12.693680       2.588890       5.134323       0.127786       1.123120 0.80632103E+01  0.77982783E+02                                 1.679921                            1.579662      -0.900742       2.452379                    0.999081       3.223321       8.474666       0.545712       1.160518      -0.738876       0.030066      -0.021124      -0.003424       0.036904      -0.009593      -0.010786      -0.008454       0.012796      -0.036933      -0.022344       0.003426       0.018918              1.741020       1.805007      -0.408639       0.076904       1.942650      -0.234685       1.475401          -0.000051
          129              H       9.643890       7.518966       3.964107       0.130132       1.058682 0.76201743E+01  0.75126762E+02                                 1.812194                            1.685179      -1.412578       2.218119                    0.992647       3.830742      11.338431       0.444547       1.397522      -0.682213      -0.026609       0.000169       0.024188       0.035961      -0.005043      -0.010730      -0.003553      -0.010570       0.009696      -0.015664       0.005614       0.010051              1.901155       1.904123       0.007986      -0.559429       1.614654      -0.182729       2.184689           0.000183
          130              H      11.882006       0.511386       6.169639       0.096295       1.359709 0.11111685E+02  0.11632838E+03                                 1.914805                            1.858727      -0.942760       2.415372                    0.997309       3.544754       9.667104       0.501785       1.165957      -0.738698       0.003269      -0.023066      -0.030764       0.038589      -0.001934       0.004604       0.007692       0.007958       0.027859      -0.012503      -0.000631       0.013134              1.962167       1.618652      -0.151414      -0.113693       2.306672       0.228754       1.961176          -0.000070
          131              H      12.480239       1.602075       7.161072       0.089961       1.189176 0.94974534E+01  0.97656466E+02                                 1.867321                            1.803959      -1.270345       2.253544                    0.993961       3.965613      11.488631       0.463591       1.284924      -0.705808       0.026947       0.018104       0.008944       0.033674      -0.001919       0.001515      -0.001263       0.001037      -0.043531      -0.014673       0.005268       0.009405              1.938078       2.086903       0.400239       0.170952       2.079921      -0.036197       1.647410          -0.000025
          132              H       9.809231       9.200946       2.416821       0.089618       1.359551 0.10371351E+02  0.10808344E+03                                 1.995465                            1.859173      -1.139902       2.331188                    0.995597       3.682623      10.443738       0.470269       1.249786      -0.716843      -0.035612       0.032992       0.007314       0.049093      -0.015527      -0.007925       0.000916      -0.002831      -0.008849      -0.016343      -0.002456       0.018799              2.057056       1.938611      -0.485470      -0.120472       2.475872      -0.092074       1.756684           0.000538
          133              H      12.836474       7.554923       0.715132       0.096296       1.288854 0.92976195E+01  0.92960361E+02                                 1.838862                            1.694888      -0.843636       2.474729                    0.999064       3.302517       8.760223       0.528736       1.158621      -0.740935       0.039184      -0.002665      -0.031792       0.050530      -0.010429      -0.015988      -0.002798       0.007210      -0.011976      -0.020048       0.000240       0.019808              1.949438       1.874126       0.016902      -0.575615       1.514597      -0.130239       2.459591           0.000362
          134              H      12.741779       5.757083       2.177902       0.128579       1.083473 0.78153245E+01  0.74592150E+02                                 1.603509                            1.528472      -0.895281       2.460294                    0.999023       3.129856       8.031202       0.572481       1.120983      -0.749358       0.023854      -0.026497      -0.003114       0.035788      -0.009595      -0.012352      -0.003598       0.001662      -0.011479      -0.017599       0.002721       0.014878              1.617539       1.547154      -0.343014      -0.062965       1.777724      -0.132853       1.527738           0.000191
          135              H      12.257781      38.813368       9.338974       0.097648       1.389560 0.11680261E+02  0.12425502E+03                                 1.961577                            1.916824      -1.183520       2.298676                    0.995985       3.707341      10.310336       0.488092       1.179623      -0.733946      -0.008249      -0.017557       0.033382       0.038609      -0.001369      -0.003247       0.000618      -0.022309       0.044114      -0.018896       0.003827       0.015069              2.019159       1.968724      -0.071560      -0.166528       2.154428      -0.279835       1.934326          -0.000048
          136              H      13.255839      39.832144       8.635219       0.093982       1.269098 0.99670404E+01  0.10252486E+03                                 1.885946                            1.803124      -0.997162       2.396306                    0.996799       3.632726      10.132394       0.486773       1.223253      -0.722933       0.029276       0.019688       0.002499       0.035369       0.005575      -0.003108       0.001980       0.016558       0.002251      -0.011039       0.000803       0.010236              1.965156       2.278824       0.290395       0.063232       2.184188       0.064123       1.432456          -0.000038
          137              H      14.314021      37.782606       9.374730       0.119882       1.131125 0.83239794E+01  0.81104626E+02                                 1.680503                            1.598475      -0.968828       2.411107                    0.998649       3.291647       8.671353       0.546109       1.151098      -0.740778       0.006304       0.021882       0.025995       0.034559      -0.004638       0.013538       0.009622      -0.014765       0.019950      -0.021229       0.003754       0.017474              1.728871       1.587461      -0.182565       0.062125       2.044032       0.341554       1.555119          -0.000055
          138              H       0.488508      35.832949       9.649406       0.102742       1.132690 0.81983797E+01  0.80459876E+02                                 1.743266                            1.632203      -1.035339       2.377255                    0.997061       3.528238       9.670254       0.512157       1.218573      -0.722297       0.017637      -0.004067       0.032036       0.036796      -0.007159       0.007266       0.004640      -0.014157       0.022963      -0.016849       0.005839       0.011011              1.805550       1.947751      -0.265302       0.492384       1.636180      -0.110631       1.832718          -0.000047
          139              H      13.929228      34.414653       6.241152       0.118910       1.057371 0.75174680E+01  0.73566939E+02                                 1.781459                            1.650123      -1.351695       2.240572                    0.993204       3.796846      11.050517       0.460790       1.358289      -0.689854      -0.007807      -0.024989      -0.026355       0.037148      -0.005581       0.004835       0.001160      -0.007512      -0.004447      -0.009075       0.001398       0.007677              1.857433       1.562212      -0.149939       0.039761       2.215340       0.524114       1.794747          -0.000078
          140              H      12.713220      36.344334       6.023362       0.139220       1.209773 0.90205343E+01  0.89938118E+02                                 1.807022                            1.708413      -0.852797       2.491919                    0.999343       3.175618       8.543856       0.506302       1.213347      -0.728951      -0.021254      -0.002803      -0.029930       0.036816      -0.004848       0.012194       0.005181      -0.005217       0.016111      -0.016230       0.002645       0.013585              1.836785       1.982663      -0.208996       0.436481       1.634464      -0.024436       1.893229          -0.000095
          141              H       1.781174      34.262835       9.631528       0.116228       1.063713 0.77982116E+01  0.76541995E+02                                 1.746229                            1.649691      -1.293432       2.261439                    0.994336       3.718724      10.622402       0.476826       1.308704      -0.700619       0.000926       0.023017       0.018553       0.029578      -0.004766       0.003906       0.003833      -0.001022      -0.003912      -0.008372       0.002911       0.005461              1.794902       1.532836      -0.048469       0.191802       2.075046       0.424830       1.776824          -0.000297
          142              H       3.138473      32.389086       9.742048       0.087690       1.183387 0.87966414E+01  0.89008649E+02                                 1.888249                            1.762994      -1.155716       2.321654                    0.994783       3.807353      11.053051       0.456851       1.325000      -0.698246       0.031410       0.001334       0.034992       0.047041      -0.003044       0.013287       0.004782       0.000660       0.002955      -0.015032       0.001186       0.013845              1.963298       2.152162      -0.112796       0.609064       1.624106      -0.011974       2.113626          -0.000336
          143              H       1.247573      30.802992       6.688109       0.098211       1.223381 0.90710074E+01  0.91766110E+02                                 1.878352                            1.751704      -1.193323       2.308318                    0.995514       3.641670      10.302287       0.477290       1.268520      -0.711477      -0.015533      -0.035021      -0.031931       0.049873       0.001047       0.006132       0.013720      -0.007855       0.000688      -0.013572      -0.003424       0.016997              1.955841       1.540298       0.006337       0.115457       2.445487       0.457429       1.881738          -0.000554
          144              H      14.894218      32.624803       6.538582       0.134989       1.033527 0.74252123E+01  0.72885145E+02                                 1.803558                            1.679018      -1.399746       2.231752                    0.992737       3.778126      11.235269       0.438271       1.423748      -0.677621      -0.029573      -0.001288      -0.023148       0.037578      -0.003706       0.006462       0.002726      -0.000849       0.000073      -0.008909       0.002563       0.006346              1.863193       2.027935      -0.153218       0.533274       1.651614      -0.001330       1.910031          -0.000375
          145              H      13.535416      16.176565       6.182641       0.127335       1.127911 0.82211862E+01  0.81983761E+02                                 1.836108                            1.708336      -1.368915       2.232381                    0.993336       3.788834      11.003917       0.461391       1.331201      -0.695789       0.027876       0.004776       0.013799       0.031469       0.000197       0.003720       0.010643       0.002499      -0.013247      -0.013189       0.003007       0.010183              1.915122       2.383950       0.065911       0.556941       1.609373       0.152582       1.752044          -0.000022
          146              H      13.300932      14.362744       4.775131       0.111828       1.042092 0.76209066E+01  0.74895837E+02                                 1.777130                            1.673215      -1.241095       2.292959                    0.994095       3.764307      11.008498       0.452405       1.377615      -0.686858       0.032338      -0.020049      -0.006952       0.038678      -0.002665       0.004436       0.006558       0.005598      -0.015847      -0.011351       0.004292       0.007060              1.835608       1.976049      -0.410621       0.034563       1.980957       0.233422       1.549817          -0.000007
          147              H       9.669442      15.529342       3.798326       0.104561       1.132042 0.82178160E+01  0.79421356E+02                                 1.650451                            1.565384      -0.802495       2.487684                    0.999363       3.230704       8.340908       0.566772       1.118193      -0.749855      -0.032745      -0.002910      -0.018372       0.037660      -0.005753       0.009024       0.008060       0.010105      -0.027378      -0.018084       0.004329       0.013756              1.679163       1.799758       0.064755       0.308376       1.496597       0.242548       1.741134          -0.000017
          148              H       9.852821      17.387110       5.134323       0.127725       1.123640 0.80679779E+01  0.78041327E+02                                 1.680503                            1.580176      -0.901096       2.452144                    0.999078       3.224246       8.478094       0.545593       1.160586      -0.738857      -0.030062       0.021110      -0.003424       0.036893      -0.009588       0.010794       0.008472       0.012801      -0.036941      -0.022362       0.003443       0.018918              1.741655       1.805658      -0.408850      -0.076951       1.943406       0.234839       1.475900          -0.000035
          149              H      12.902610      12.457034       3.964107       0.130437       1.057776 0.76128634E+01  0.75047209E+02                                 1.812231                            1.685198      -1.413685       2.217834                    0.992645       3.830702      11.342947       0.444155       1.398895      -0.681950       0.026727      -0.000149       0.024171       0.036036      -0.005024       0.010741       0.003561      -0.010555       0.009903      -0.015670       0.005565       0.010105              1.901231       1.904331       0.007950       0.559477       1.614651       0.182710       2.184712           0.000156
          150              H      10.664494      19.464614       6.169639       0.096265       1.359888 0.11113489E+02  0.11635170E+03                                 1.914940                            1.858848      -0.942759       2.415341                    0.997308       3.545056       9.668032       0.501782       1.165920      -0.738706      -0.003265       0.023038      -0.030769       0.038577      -0.001929      -0.004605      -0.007686       0.007953       0.027849      -0.012494      -0.000635       0.013129              1.962314       1.618751      -0.151446       0.113702       2.306876      -0.228772       1.961315          -0.000063
          151              H      10.066261      18.373925       7.161072       0.089986       1.189159 0.94973747E+01  0.97656213E+02                                 1.867360                            1.803999      -1.270510       2.253485                    0.993959       3.965655      11.489077       0.463564       1.284991      -0.705794      -0.026936      -0.018128       0.008931       0.033674      -0.001919      -0.001511       0.001263       0.001023      -0.043509      -0.014665       0.005266       0.009400              1.938121       2.086937       0.400231      -0.170965       2.079963       0.036210       1.647464          -0.000018
          152              H      12.737269      10.775054       2.416821       0.089684       1.359600 0.10372632E+02  0.10811082E+03                                 1.996248                            1.859848      -1.141252       2.330633                    0.995574       3.684127      10.452059       0.469925       1.250539      -0.716665       0.035685      -0.032943       0.007311       0.049113      -0.015506       0.007896      -0.000916      -0.002951      -0.008845      -0.016322      -0.002446       0.018768              2.057892       1.939450      -0.485723       0.120622       2.476855       0.092120       1.757370           0.000539
          153              H       9.710026      12.421077       0.715132       0.096201       1.289684 0.93050818E+01  0.93053856E+02                                 1.839611                            1.695527      -0.844381       2.474289                    0.999057       3.303921       8.764905       0.528654       1.158565      -0.740942      -0.039155       0.002703      -0.031808       0.050519      -0.010458       0.016000       0.002808       0.007205      -0.011994      -0.020080       0.000252       0.019828              1.950287       1.874894       0.016900       0.575950       1.515190       0.130349       2.460775           0.000390
          154              H       9.804721      14.218917       2.177902       0.128568       1.083869 0.78190969E+01  0.74638808E+02                                 1.604050                            1.528957      -0.895548       2.460145                    0.999020       3.130529       8.034082       0.572312       1.121154      -0.749312      -0.023834       0.026509      -0.003118       0.035785      -0.009596       0.012355       0.003607       0.001669      -0.011459      -0.017606       0.002729       0.014877              1.618103       1.547670      -0.343179       0.062993       1.778361       0.132963       1.528277           0.000218
          155              H      10.288720      21.114632       9.338974       0.097573       1.390140 0.11686433E+02  0.12433616E+03                                 1.962026                            1.917245      -1.183817       2.298455                    0.995980       3.708257      10.313270       0.488074       1.179518      -0.733968       0.008240       0.017525       0.033371       0.038583      -0.001369       0.003241      -0.000629      -0.022290       0.044112      -0.018885       0.003817       0.015068              2.019641       1.969183      -0.071630       0.166576       2.154974       0.279907       1.934765          -0.000065
          156              H       9.290661      20.095856       8.635219       0.094039       1.268890 0.99651254E+01  0.10250141E+03                                 1.885846                            1.803037      -0.997170       2.396358                    0.996798       3.632412      10.131712       0.486745       1.223370      -0.722907      -0.029284      -0.019703       0.002493       0.035383       0.005575       0.003108      -0.001982       0.016563       0.002257      -0.011042       0.000805       0.010236              1.965048       2.278672       0.290364      -0.063213       2.184075      -0.064109       1.432399          -0.000030
          157              H       8.232479      22.145394       9.374730       0.119893       1.130990 0.83226459E+01  0.81087612E+02                                 1.680299                            1.598290      -0.968839       2.411113                    0.998649       3.291436       8.670312       0.546175       1.151015      -0.740799      -0.006317      -0.021898       0.025986       0.034564      -0.004638      -0.013538      -0.009623      -0.014773       0.019969      -0.021231       0.003753       0.017479              1.728660       1.587274      -0.182532      -0.062109       2.043768      -0.341492       1.554938          -0.000060
          158              H       7.026993      24.095051       9.649406       0.102719       1.132659 0.81979396E+01  0.80452008E+02                                 1.742997                            1.631972      -1.035360       2.377227                    0.997060       3.528054       9.668567       0.512297       1.218294      -0.722361      -0.017641       0.004065       0.032027       0.036789      -0.007157      -0.007262      -0.004639      -0.014168       0.022979      -0.016851       0.005837       0.011014              1.805252       1.947400      -0.265233      -0.492241       1.635945       0.110600       1.832412          -0.000058
          159              H       8.617272      25.513347       6.241152       0.118909       1.057427 0.75181185E+01  0.73576819E+02                                 1.781710                            1.650337      -1.351879       2.240495                    0.993202       3.797338      11.053156       0.460688       1.358525      -0.689806       0.007793       0.024987      -0.026364       0.037150      -0.005583      -0.004837      -0.001157      -0.007530      -0.004446      -0.009080       0.001397       0.007684              1.857710       1.562419      -0.149982      -0.039770       2.215715      -0.524227       1.794996          -0.000090
          160              H       9.833280      23.583666       6.023362       0.139189       1.209761 0.90204278E+01  0.89936487E+02                                 1.806976                            1.708377      -0.852903       2.491867                    0.999342       3.175681       8.543904       0.506321       1.213310      -0.728959       0.021238       0.002791      -0.029945       0.036818      -0.004851      -0.012197      -0.005178      -0.005219       0.016122      -0.016234       0.002645       0.013588              1.836735       1.982597      -0.208994      -0.436446       1.634448       0.024434       1.893161          -0.000135
          161              H       5.734327      25.665165       9.631528       0.116172       1.063873 0.77995927E+01  0.76557767E+02                                 1.746287                            1.649745      -1.293339       2.261431                    0.994338       3.718901      10.622530       0.476866       1.308558      -0.700649      -0.000908      -0.023004       0.018557       0.029569      -0.004767      -0.003916      -0.003829      -0.001041      -0.003909      -0.008378       0.002916       0.005462              1.794962       1.532888      -0.048469      -0.191815       2.075125      -0.424842       1.776874          -0.000299
          162              H       4.377027      27.538914       9.742048       0.087614       1.183456 0.87971222E+01  0.89013004E+02                                 1.888174                            1.762927      -1.155174       2.321839                    0.994792       3.807323      11.052232       0.456914       1.324827      -0.698282      -0.031354      -0.001304       0.035010       0.047016      -0.003037      -0.013276      -0.004778       0.000652       0.002976      -0.015017       0.001182       0.013835              1.963209       2.152059      -0.112791      -0.609026       1.624040       0.011984       2.113529          -0.000339
          163              H       6.267927      29.125008       6.688109       0.098264       1.223076 0.90681181E+01  0.91729392E+02                                 1.878053                            1.751439      -1.193204       2.308432                    0.995516       3.640976      10.299836       0.477321       1.268540      -0.711476       0.015561       0.035053      -0.031911       0.049892       0.001059      -0.006127      -0.013725      -0.007849       0.000702      -0.013566      -0.003436       0.017003              1.955520       1.540051       0.006337      -0.115422       2.445078      -0.457351       1.881430          -0.000563
          164              H       7.652282      27.303197       6.538582       0.134986       1.033459 0.74246342E+01  0.72878139E+02                                 1.803494                            1.678966      -1.399669       2.231794                    0.992738       3.777998      11.234830       0.438272       1.423771      -0.677618       0.029579       0.001302      -0.023144       0.037580      -0.003700      -0.006467      -0.002718      -0.000872       0.000076      -0.008908       0.002561       0.006346              1.863117       2.027833      -0.153210      -0.533240       1.651564       0.001327       1.909956          -0.000381
          165              C       4.204171      22.988381       5.812073       0.281640      31.135809 0.33183349E+03  0.72816051E+04                                 8.774760                            6.185264       0.099299       2.057169                    0.999416      24.427978      67.533651       0.645612       0.432342      -1.055758       0.005789      -0.045721       0.028922       0.054410       0.000091      -0.007617      -0.026802      -0.039112       0.013296      -0.025927      -0.012908       0.038836             11.682725       8.671015       1.936644       0.567113      16.615381      -7.238076       9.761780          -0.000245
          166              C       5.223273      23.891296       5.696676      -0.211273      37.338195 0.46386157E+03  0.11124446E+05                                 9.787408                            7.230621      -0.096762       1.935067                    0.998920      30.655003      90.087424       0.604257       0.422663      -1.056348       0.014657       0.027603      -0.029102       0.042705      -0.016921       0.004403      -0.006125       0.019459       0.024696      -0.023944       0.004310       0.019634             12.254934      10.983099       1.844439       1.693752      15.580115      -6.188766      10.201589          -0.000024
          167              C       5.069956      24.985981       4.854771      -0.092287      34.164788 0.42148791E+03  0.98921010E+04                                 9.351653                            6.963776       0.001448       1.983561                    0.999285      29.200625      85.541079       0.604877       0.431455      -1.048473       0.003844      -0.041789       0.004479       0.042204       0.010646      -0.025009       0.010134       0.010973      -0.005624      -0.031126       0.003413       0.027713             11.783450       9.692050      -0.676674       3.030461      13.919121      -6.890957      11.739180          -0.000304
          168              C       3.944134      25.229688       4.142890       0.033742      37.973336 0.38856855E+03  0.88390954E+04                                 9.869968                            6.565666       0.059526       2.035563                    0.999474      26.231838      73.007354       0.647209       0.416027      -1.069657       0.002129      -0.006487      -0.007262       0.009968       0.004694       0.006431      -0.017298      -0.009278      -0.007367      -0.019921       0.000420       0.019501             14.027681       9.085388       0.256498       1.857192      17.832451     -10.361554      15.165206           0.000122
          169              C       2.950585      24.294811       4.282666      -0.110631      34.509242 0.41672153E+03  0.97002217E+04                                 9.237975                            6.826851       0.131940       2.010818                    0.999790      29.188445      83.673772       0.627400       0.419398      -1.061616       0.019643      -0.031289       0.022335       0.043171      -0.008674       0.019650       0.003418       0.051600      -0.004814      -0.028495      -0.008809       0.037304             11.494458       8.435426       1.760073       0.263962      15.078653      -6.986775      10.969295          -0.000316
          170              C       3.045281      23.180150       5.082313      -0.244220      35.835717 0.45910747E+03  0.10928230E+05                                 9.362580                            7.096106       0.141687       2.002494                    0.999853      30.664209      88.346655       0.625624       0.411298      -1.068814      -0.012829       0.024333      -0.034220       0.043906       0.028239       0.005834      -0.010539       0.007863      -0.079411      -0.033975      -0.007868       0.041843             11.445207       9.028792       0.546764       1.303034      14.731701      -6.637202      10.575128          -0.000086
          171              C       3.856955      26.372315       3.247349       0.128576      36.789869 0.37665072E+03  0.85102536E+04                                 9.762540                            6.519512      -0.019886       2.011890                    0.999025      25.615447      71.289825       0.640589       0.423178      -1.064017       0.008941      -0.005523      -0.005833       0.012020      -0.008002      -0.009218       0.000535       0.031356      -0.032711      -0.014335      -0.011002       0.025337             13.975875       7.505769       0.347756       2.532484      17.317629     -10.073258      17.104226          -0.001237
          172              C       4.724243      27.451019       3.299359      -0.175864      37.795238 0.46813593E+03  0.11256860E+05                                 9.997283                            7.333813      -0.101539       1.945978                    0.998239      30.123194      88.748760       0.591210       0.430843      -1.050912       0.011411      -0.007873      -0.020787       0.024986      -0.018227      -0.000033       0.009290       0.008457       0.004112      -0.021758       0.001781       0.019977             12.799464       8.154149       1.132786       2.523266      15.083854      -7.351808      15.160390           0.002184
          173              C       3.351913      21.058699       6.941656      -0.068341      27.836242 0.37739898E+03  0.86349536E+04                                 8.228505                            6.533245      -0.387717       1.880072                    0.997125      28.442637      82.859042       0.631188       0.424120      -1.050672       0.083693       0.030298       0.005126       0.089156       0.033816      -0.016340      -0.017760       0.010385      -0.060981      -0.029557      -0.022739       0.052296             10.696364       7.324572       1.045187      -0.472561      15.947583      -4.538235       8.816936          -0.000042
          174              C       4.605498      28.465800       2.361561       0.090322      28.306942 0.32166823E+03  0.70590605E+04                                 8.246452                            6.053503       0.152371       2.065103                    0.999680      26.190471      74.289946       0.653327       0.427205      -1.050636      -0.032583      -0.029040      -0.023414       0.049530       0.004033      -0.013904       0.039221       0.034698      -0.057963      -0.055272       0.021502       0.033770             10.516427       6.820563       0.367372       3.023430      11.426597      -5.199327      13.302122          -0.000180
          175              C       2.866412      27.518938       1.371753       0.073797      27.543580 0.32973108E+03  0.72381144E+04                                 7.972849                            6.059835       0.244843       2.085144                    0.999783      26.154302      72.782586       0.668109       0.417631      -1.062856       0.034290       0.023596       0.026057       0.049108      -0.005370       0.012602       0.029000       0.057926      -0.009847      -0.048377       0.013220       0.035157              9.801072       6.502367       1.084458       1.996946      10.377896      -4.544374      12.522954           0.000114
          176              C       2.914511      26.432243       2.262418      -0.189132      35.197813 0.42745001E+03  0.99724669E+04                                 9.291803                            6.844665       0.207114       2.036963                    0.999724      29.276421      82.904548       0.638761       0.411008      -1.071371       0.000143       0.008388       0.000651       0.008414       0.017367      -0.003471       0.002678       0.001947      -0.075148      -0.025947      -0.003980       0.029928             11.885659       7.363604       0.194970       2.942289      12.425993      -7.099031      15.867381           0.002125
          177              C       2.582326      19.316792       8.505195      -0.075901      28.717128 0.38151596E+03  0.87525261E+04                                 8.424595                            6.558365      -0.422751       1.863602                    0.997317      28.713082      83.748384       0.631503       0.422775      -1.051546       0.014920      -0.036052      -0.077373       0.086654       0.021637       0.010043       0.034685      -0.033309       0.069091      -0.039811      -0.015570       0.055382             11.552438      11.926292       5.462693       0.459028      16.546680       0.967434       6.184341          -0.000048
          178              C       1.651907      17.275245       7.694170       0.278221      33.433780 0.33685391E+03  0.74220357E+04                                 9.257977                            6.246374       0.053122       2.039699                    0.999584      24.576617      68.157406       0.639999       0.434356      -1.054183       0.035970       0.045541      -0.003247       0.058124       0.027715       0.007279       0.002628      -0.035791      -0.065715      -0.027344      -0.017107       0.044451             13.483460      13.255040       9.347592      -0.835923      19.901157       1.991430       7.294181           0.000057
          179              C       0.808668      17.115437       8.744114      -0.243839      36.941413 0.45810118E+03  0.10906710E+05                                 9.590328                            7.084884       0.146163       1.999216                    0.999790      30.786822      88.933703       0.626092       0.410899      -1.068249      -0.021699      -0.041949       0.018637       0.050773      -0.001214      -0.008076       0.030229      -0.051394       0.013854      -0.030953      -0.015154       0.046107             12.537729      13.583150       7.978100      -2.402393      16.653829      -0.044406       7.376209          -0.000097
          180              C       0.078161      15.948838       8.905019      -0.114243      36.050875 0.44259890E+03  0.10470625E+05                                 9.570868                            7.063100       0.071022       1.988956                    0.999703      29.747854      86.284559       0.612537       0.422680      -1.058365       0.034631       0.021107      -0.003408       0.040699       0.002787      -0.017148      -0.009564       0.020665       0.055238      -0.021911      -0.008899       0.030811             12.330377      11.862030       7.169154      -1.810216      17.173958       0.901971       7.955142          -0.000004
          181              C       0.174360      14.902096       7.968846       0.030744      36.807009 0.41684234E+03  0.96328950E+04                                 9.653385                            6.795047       0.044694       2.025854                    0.999424      26.593591      74.162688       0.638082       0.415379      -1.072001       0.015322      -0.001897       0.001802       0.015544       0.015054      -0.013558       0.006977      -0.025407      -0.027661      -0.027673       0.003351       0.024322             13.367338      13.320225       8.903899      -2.075568      18.831852       0.221667       7.949936          -0.000146
          182              C       1.020605      15.105851       6.896148      -0.082153      35.281303 0.42611957E+03  0.10031544E+05                                 9.626311                            7.061143      -0.106714       1.956540                    0.998341      29.049444      85.322712       0.592953       0.438783      -1.043716       0.026244       0.024437       0.008511       0.036856      -0.021645       0.018259      -0.000715       0.013367       0.002342      -0.027493      -0.003005       0.030499             12.322280      12.762870       7.214787      -1.962385      16.140040       0.866859       8.063928          -0.000008
          183              C       1.746602      16.264459       6.762873      -0.196515      35.595499 0.42186632E+03  0.98389485E+04                                 9.358700                            6.782826       0.188173       2.031869                    0.999721      29.488256      84.300953       0.642177       0.408957      -1.069544      -0.008357      -0.045812      -0.006813       0.047063      -0.005645      -0.017735      -0.008772       0.019904       0.034501      -0.023398      -0.002826       0.026224             12.093473      11.412549       6.900385      -0.802716      17.095824       2.401050       7.772045          -0.000138
          184              C      14.350096      13.691550       8.098870       0.134545      34.193072 0.37835711E+03  0.85612414E+04                                 9.304001                            6.551485      -0.039139       2.009282                    0.999394      25.568614      71.286431       0.636301       0.425411      -1.062274       0.008825      -0.010028       0.005410       0.014412      -0.010292       0.009214      -0.002833       0.002440       0.016384      -0.014095      -0.001538       0.015633             12.635820      12.515291       7.571069      -2.705126      17.526168       0.208025       7.865999           0.000453
          185              C      13.380596      13.587675       9.017164      -0.184965      34.116625 0.44065156E+03  0.10432998E+05                                 9.263444                            7.074209       0.046682       1.991135                    0.999196      29.890279      87.276089       0.607436       0.425884      -1.054351       0.005916      -0.013391       0.001936       0.014767      -0.014606       0.026536       0.007325      -0.019285      -0.014866      -0.037564       0.013858       0.023706             11.317346      11.696999       5.545197      -3.389056      13.903468       0.059516       8.351571          -0.001097
          186              C      12.558401      12.461029       9.080551       0.073490      27.650589 0.35361350E+03  0.79301099E+04                                 8.071910                            6.335956       0.200848       2.068624                    0.999794      26.831091      76.435281       0.641548       0.425723      -1.053655       0.025644      -0.023275      -0.031753       0.046985      -0.028701      -0.000562      -0.007242       0.039535       0.050163      -0.043946       0.016629       0.027317              9.602196       9.149040       3.501273      -2.247247      12.157204       1.357086       7.500343           0.000012
          187              C      13.669191      11.534142       7.294346       0.082534      26.956765 0.33385343E+03  0.73803401E+04                                 7.933510                            6.156762       0.217802       2.083863                    0.999765      26.259139      74.278807       0.650737       0.425775      -1.053590      -0.008862       0.007126       0.051714       0.052949      -0.039826       0.009568       0.002070       0.023329       0.045718      -0.049963       0.014030       0.035933              9.409560       8.931372       3.639038      -2.419756      12.297239       0.447953       7.000069          -0.000054
          188              C      14.500406      12.620837       7.200079      -0.154159      34.156741 0.44327588E+03  0.10508007E+05                                 9.325796                            7.127027      -0.014196       1.986851                    0.997983      29.277359      85.466644       0.601293       0.429709      -1.052270       0.015287      -0.007528       0.017404       0.024357      -0.020582       0.011018      -0.022729       0.032986       0.006992      -0.035432      -0.002188       0.037620             11.301062      10.376324       4.950171      -2.185781      15.459802       1.320432       8.067060          -0.001057
          189              C       3.311329      36.939619       5.812073       0.281637      31.136493 0.33184010E+03  0.72818249E+04                                 8.775014                            6.185413       0.099321       2.057180                    0.999417      24.428383      67.536280       0.645587       0.432354      -1.055745      -0.005762       0.045678       0.029003       0.054414       0.000081       0.007623       0.026827      -0.039109       0.013277      -0.025941      -0.012916       0.038858             11.682972       8.671473       1.936613      -0.567239      16.615454       7.238140       9.761990          -0.000240
          190              C       2.292228      36.036704       5.696676      -0.211287      37.340217 0.46388667E+03  0.11125258E+05                                 9.787887                            7.230903      -0.096845       1.935034                    0.998920      30.656181      90.093342       0.604232       0.422673      -1.056336      -0.014613      -0.027652      -0.029050       0.042686      -0.016922      -0.004387       0.006137       0.019468       0.024725      -0.023956       0.004327       0.019629             12.255509      10.983878       1.844472      -1.693941      15.580516       6.189018      10.202133          -0.000007
          191              C       2.445544      34.942019       4.854771      -0.092283      34.164723 0.42148714E+03  0.98920949E+04                                 9.351696                            6.963806       0.001533       1.983589                    0.999284      29.200669      85.541727       0.604870       0.431460      -1.048468      -0.003819       0.041760       0.004528       0.042178       0.010649       0.025024      -0.010131       0.010977      -0.005592      -0.031135       0.003404       0.027731             11.783493       9.692142      -0.676697      -3.030470      13.918979       6.890996      11.739357          -0.000275
          192              C       3.571366      34.698312       4.142890       0.033777      37.971855 0.38855469E+03  0.88387219E+04                                 9.869845                            6.565635       0.059480       2.035568                    0.999474      26.231187      73.005854       0.647197       0.416038      -1.069648      -0.002099       0.006452      -0.007214       0.009903       0.004686      -0.006414       0.017294      -0.009252      -0.007326      -0.019901       0.000411       0.019490             14.027315       9.085337       0.256619      -1.857042      17.831653      10.361157      15.164956           0.000135
          193              C       4.564915      35.633189       4.282666      -0.110548      34.506815 0.41668811E+03  0.96993033E+04                                 9.237804                            6.826744       0.131818       2.010819                    0.999790      29.186828      83.670051       0.627378       0.419418      -1.061597      -0.019592       0.031232       0.022422       0.043151      -0.008678      -0.019619      -0.003417       0.051632      -0.004763      -0.028511      -0.008779       0.037290             11.494100       8.435370       1.759992      -0.263970      15.077798       6.986456      10.969131          -0.000294
          194              C       4.470219      36.747850       5.082313      -0.244196      35.836453 0.45911870E+03  0.10928657E+05                                 9.362948                            7.096339       0.141456       2.002435                    0.999852      30.664655      88.351046       0.625589       0.411315      -1.068794       0.012903      -0.024428      -0.034113       0.043896       0.028232      -0.005825       0.010564       0.007938      -0.079404      -0.033987      -0.007854       0.041841             11.445600       9.029429       0.546826      -1.303081      14.731862       6.637336      10.575511          -0.000079
          195              C       3.658545      33.555685       3.247349       0.128600      36.788688 0.37664269E+03  0.85100263E+04                                 9.762397                            6.519486      -0.019856       2.011910                    0.999026      25.614950      71.288242       0.640584       0.423183      -1.064014      -0.008932       0.005506      -0.005805       0.011992      -0.007993       0.009233      -0.000537       0.031381      -0.032640      -0.014330      -0.011011       0.025341             13.975464       7.505613       0.347921      -2.532252      17.316884      10.072855      17.103894          -0.001226
          196              C       2.791257      32.476981       3.299359      -0.175896      37.797744 0.46816305E+03  0.11257689E+05                                 9.997754                            7.334031      -0.101500       1.945973                    0.998240      30.124334      88.753158       0.591200       0.430844      -1.050910      -0.011400       0.007889      -0.020781       0.024981      -0.018220       0.000023      -0.009270       0.008499       0.004201      -0.021762       0.001812       0.019950             12.800215       8.154357       1.132892      -2.523139      15.084706       7.352631      15.161580           0.002208
          197              C       4.163587      38.869301       6.941656      -0.068349      27.836114 0.37739768E+03  0.86349853E+04                                 8.228629                            6.533332      -0.387687       1.880085                    0.997125      28.443331      82.863522       0.631164       0.424132      -1.050655      -0.083699      -0.030341       0.005141       0.089177       0.033799       0.016306       0.017762       0.010335      -0.060931      -0.029545      -0.022713       0.052258             10.696413       7.324617       1.044902       0.472368      15.947403       4.538070       8.817219          -0.000044
          198              C       2.910002      31.462200       2.361561       0.090198      28.312499 0.32173527E+03  0.70609463E+04                                 8.247522                            6.054104       0.152328       2.065023                    0.999680      26.194350      74.304739       0.653295       0.427201      -1.050632       0.032573       0.029068      -0.023426       0.049545       0.004059       0.013870      -0.039221       0.034684      -0.057996      -0.055269       0.021544       0.033725             10.517993       6.821436       0.367471      -3.023955      11.428110       5.200196      13.304433          -0.000169
          199              C       4.649088      32.409062       1.371753       0.073963      27.532508 0.32959512E+03  0.72342372E+04                                 7.970380                            6.058333       0.245564       2.085482                    0.999783      26.147073      72.753162       0.668247       0.417596      -1.062900      -0.034320      -0.023555       0.026004       0.049080      -0.005364      -0.012570      -0.029017       0.057906      -0.009751      -0.048381       0.013261       0.035120              9.797584       6.500605       1.084082      -1.996452      10.373708       4.541998      12.518438           0.000137
          200              C       4.600989      33.495757       2.262418      -0.189045      35.189579 0.42735842E+03  0.99697010E+04                                 9.290196                            6.843840       0.207503       2.037139                    0.999724      29.272384      82.887923       0.638819       0.410997      -1.071388      -0.000115      -0.008389       0.000616       0.008412       0.017360       0.003467      -0.002688       0.002016      -0.074951      -0.025887      -0.004003       0.029889             11.883148       7.362539       0.195016      -2.941874      12.422744       7.096796      15.864161           0.002169
          201              C       4.933174       0.659208       8.505195      -0.075890      28.715630 0.38150587E+03  0.87521846E+04                                 8.424284                            6.558328      -0.422658       1.863658                    0.997317      28.711296      83.741018       0.631502       0.422782      -1.051548      -0.014939       0.035994      -0.077369       0.086630       0.021608      -0.010076      -0.034771      -0.033369       0.069392      -0.039851      -0.015655       0.055506             11.551583      11.925574       5.461850      -0.458888      16.545089      -0.967228       6.184085          -0.000053
          202              C       5.863593       2.700755       7.694170       0.278403      33.426432 0.33677382E+03  0.74198296E+04                                 9.256908                            6.245843       0.053210       2.039811                    0.999585      24.572640      68.144344       0.639993       0.434385      -1.054165      -0.035933      -0.045504      -0.003276       0.058074       0.027617      -0.007322      -0.002637      -0.035715      -0.065625      -0.027325      -0.017014       0.044339             13.481800      13.254106       9.347005       0.835762      19.898677      -1.990178       7.292618           0.000053
          203              C       6.706832       2.860563       8.744114      -0.243557      36.923904 0.45787250E+03  0.10899736E+05                                 9.587345                            7.083171       0.146763       1.999558                    0.999790      30.775936      88.891506       0.626170       0.410906      -1.068261       0.021738       0.041869       0.018633       0.050722      -0.001281       0.007997      -0.030157      -0.051300       0.013802      -0.030827      -0.015182       0.046009             12.533403      13.578619       7.974962       2.401557      16.647793       0.044786       7.373797          -0.000120
          204              C       7.437339       4.027162       8.905019      -0.114036      36.037317 0.44242899E+03  0.10465502E+05                                 9.568475                            7.061779       0.071292       1.989147                    0.999702      29.740513      86.256050       0.612595       0.422684      -1.058373      -0.034587      -0.021118      -0.003422       0.040668       0.002728       0.017079       0.009559       0.020642       0.055274      -0.021909      -0.008835       0.030744             12.326850      11.858630       7.166558       1.809638      17.168779      -0.901585       7.953140          -0.000014
          205              C       7.341140       5.073904       7.968846       0.030741      36.807131 0.41685409E+03  0.96331987E+04                                 9.653283                            6.795083       0.044307       2.025715                    0.999424      26.594085      74.163288       0.638091       0.415372      -1.072010      -0.015314       0.001829       0.001799       0.015528       0.015075       0.013552      -0.006936      -0.025415      -0.027745      -0.027665       0.003312       0.024353             13.367313      13.320285       8.904230       2.075019      18.832349      -0.221498       7.949305          -0.000153
          206              C       6.494895       4.870149       6.896148      -0.082629      35.291799 0.42626539E+03  0.10035537E+05                                 9.626482                            7.061343      -0.104777       1.956896                    0.998357      29.059229      85.345562       0.593089       0.438658      -1.043822      -0.026173      -0.024424       0.008533       0.036802      -0.021582      -0.018145       0.000524       0.013126       0.002470      -0.027491      -0.002750       0.030241             12.322532      12.764191       7.215645       1.961929      16.140240      -0.865892       8.063165           0.000060
          207              C       5.768898       3.711541       6.762873      -0.196596      35.599721 0.42193420E+03  0.98406488E+04                                 9.358929                            6.783274       0.188022       2.031742                    0.999722      29.489263      84.296539       0.642188       0.408945      -1.069582       0.008371       0.045668      -0.006728       0.046913      -0.005607       0.017792       0.008885       0.020026       0.034464      -0.023494      -0.002821       0.026315             12.093925      11.413529       6.901460       0.801728      17.097167      -2.400637       7.771079          -0.000141
          208              C       8.196404       6.284450       8.098870       0.134610      34.191905 0.37834709E+03  0.85609456E+04                                 9.303798                            6.551411      -0.039404       2.009201                    0.999394      25.568253      71.284805       0.636303       0.425413      -1.062275      -0.008800       0.010088       0.005421       0.014443      -0.010293      -0.009256       0.002860       0.002364       0.016236      -0.014085      -0.001583       0.015667             12.635481      12.514630       7.570644       2.704625      17.526166      -0.208368       7.865648           0.000465
          209              C       9.165904       6.388325       9.017164      -0.184818      34.107068 0.44051906E+03  0.10429020E+05                                 9.261828                            7.073262       0.046752       1.991256                    0.999194      29.884223      87.253334       0.607465       0.425898      -1.054348      -0.005914       0.013411       0.001959       0.014787      -0.014668      -0.026554      -0.007250      -0.019230      -0.014764      -0.037563       0.013759       0.023803             11.315001      11.694422       5.543507       3.388152      13.900520      -0.059771       8.350060          -0.001134
          210              C       9.988100       7.514971       9.080551       0.073824      27.638119 0.35342785E+03  0.79248311E+04                                 8.069608                            6.334388       0.201152       2.068879                    0.999794      26.821790      76.401042       0.641619       0.425735      -1.053657      -0.025640       0.023292      -0.031681       0.046943      -0.028751       0.000438       0.007327       0.039468       0.050176      -0.043973       0.016554       0.027419              9.599236       9.146106       3.499884       2.246381      12.153447      -1.356757       7.498157           0.000038
          211              C       8.877309       8.441858       7.294346       0.082431      26.962163 0.33391045E+03  0.73818474E+04                                 7.934271                            6.157129       0.217818       2.083775                    0.999766      26.262298      74.286733       0.650749       0.425753      -1.053613       0.008930      -0.007020       0.051869       0.053098      -0.039844      -0.009750      -0.002153       0.023149       0.045414      -0.049949       0.013933       0.036016              9.410825       8.932616       3.640814       2.419248      12.300133      -0.447487       6.999727           0.000013
          212              C       8.046094       7.355163       7.200079      -0.154761      34.172557 0.44347681E+03  0.10513858E+05                                 9.326901                            7.127268      -0.012429       1.987106                    0.998000      29.291924      85.510847       0.601462       0.429543      -1.052381      -0.015365       0.007460       0.017587       0.024516      -0.020507      -0.010808       0.022771       0.033129       0.006650      -0.035504      -0.001960       0.037463             11.302781      10.378559       4.952042       2.185813      15.462615      -1.319741       8.067168          -0.000988
          213              C       4.204171      36.939619      10.440927       0.281503      31.142003 0.33190463E+03  0.72835784E+04                                 8.775795                            6.185834       0.099150       2.057055                    0.999416      24.431465      67.545866       0.645595       0.432329      -1.055763       0.005790       0.045757      -0.028940       0.054449      -0.000096       0.007589      -0.026912      -0.039118       0.013276      -0.025933      -0.013008       0.038941             11.684272       8.672358      -1.937043      -0.567271      16.617429      -7.239096       9.763027          -0.000235
          214              C       5.223273      36.036704      10.556323      -0.211236      37.332609 0.46379202E+03  0.11122260E+05                                 9.786241                            7.229930      -0.096280       1.935254                    0.998921      30.651872      90.073451       0.604311       0.422645      -1.056368       0.014772      -0.027635       0.029192       0.042826       0.016822      -0.004322      -0.006161       0.019584       0.024619      -0.023896       0.004350       0.019547             12.253236      10.982411      -1.845382      -1.693076      15.577635      -6.187241      10.199662           0.000008
          215              C       5.069956      34.942019      11.398229      -0.091952      34.152159 0.42131667E+03  0.98870871E+04                                 9.350077                            6.962900       0.000749       1.983537                    0.999278      29.190539      85.507498       0.604844       0.431522      -1.048431       0.003959       0.041877      -0.004360       0.042289      -0.010515       0.025075       0.010193       0.011032      -0.005339      -0.031123       0.003332       0.027791             11.781078       9.691122       0.675347      -3.029368      13.915859      -6.888831      11.736253          -0.000239
          216              C       3.944134      34.698312      12.110110       0.033784      37.971539 0.38854745E+03  0.88385035E+04                                 9.869710                            6.565526       0.059869       2.035685                    0.999474      26.230886      73.004457       0.647210       0.416032      -1.069653       0.002190       0.006487       0.007350       0.010044      -0.004715      -0.006391      -0.017315      -0.009128      -0.007449      -0.019936       0.000468       0.019469             14.027095       9.085436      -0.257494      -1.856517      17.831704     -10.360848      15.164146           0.000144
          217              C       2.950585      35.633189      11.970335      -0.110742      34.518138 0.41682275E+03  0.97032757E+04                                 9.239767                            6.827770       0.131672       2.010677                    0.999790      29.193039      83.693005       0.627338       0.419409      -1.061597       0.019639       0.031303      -0.022334       0.043179       0.008704      -0.019645       0.003344       0.051665      -0.004867      -0.028487      -0.008855       0.037342             11.497163       8.437148      -1.760742      -0.263839      15.082459      -6.989017      10.971882          -0.000298
          218              C       3.045281      36.747850      11.170687      -0.244434      35.849879 0.45929976E+03  0.10934128E+05                                 9.365189                            7.097652       0.141317       2.002267                    0.999853      30.672753      88.381274       0.625538       0.411305      -1.068792      -0.012829      -0.024386       0.034227       0.043941      -0.028290      -0.005870      -0.010650       0.007977      -0.079621      -0.034132      -0.007807       0.041938             11.448838       9.031444      -0.547220      -1.303332      14.736622      -6.639857      10.578449          -0.000091
          219              C       3.856955      33.555685      13.005651       0.128493      36.790155 0.37665489E+03  0.85103748E+04                                 9.762552                            6.519533      -0.019444       2.012037                    0.999025      25.615492      71.290163       0.640590       0.423176      -1.064018       0.009030       0.005654       0.005902       0.012180       0.008003       0.009230       0.000497       0.031564      -0.032841      -0.014410      -0.011035       0.025445             13.975576       7.506402      -0.348528      -2.532365      17.316753     -10.072482      17.103574          -0.001193
          220              C       4.724243      32.476981      12.953641      -0.175340      37.784101 0.46799149E+03  0.11252803E+05                                 9.996899                            7.333731      -0.103717       1.945495                    0.998224      30.114538      88.728257       0.591072       0.430966      -1.050810       0.011760       0.007960       0.021057       0.025398       0.018236       0.000230       0.009313       0.008568       0.003737      -0.021680       0.001548       0.020132             12.798612       8.155752      -1.133363      -2.523820      15.081545      -7.350113      15.158540           0.002252
          221              C       3.351913      38.869301       9.311344      -0.068350      27.836715 0.37739914E+03  0.86350484E+04                                 8.228722                            6.533291      -0.387746       1.880050                    0.997125      28.444225      82.866936       0.631172       0.424126      -1.050657       0.083698      -0.030346      -0.005105       0.089176      -0.033752       0.016291      -0.017786       0.010302      -0.060771      -0.029528      -0.022669       0.052198             10.696807       7.324753      -1.045136       0.472498      15.948177      -4.538504       8.817489          -0.000050
          222              C       4.605498      31.462200      13.891439       0.090461      28.302726 0.32161668E+03  0.70578076E+04                                 8.246431                            6.053490       0.152049       2.065128                    0.999677      26.187431      74.286223       0.653237       0.427272      -1.050571      -0.032350       0.029203       0.023474       0.049501      -0.003908       0.013788       0.039239       0.034926      -0.058126      -0.055298       0.021475       0.033823             10.516263       6.821734      -0.367457      -3.024401      11.425472      -5.198335      13.301583          -0.000145
          223              C       2.866412      32.409062      14.881247       0.073529      27.553027 0.32986121E+03  0.72417101E+04                                 7.974526                            6.060944       0.244740       2.084991                    0.999783      26.160798      72.805194       0.668060       0.417619      -1.062860       0.034334      -0.023580      -0.026079       0.049142       0.005306      -0.012673       0.028948       0.058021      -0.009875      -0.048356       0.013100       0.035256              9.803273       6.503875      -1.084788      -1.997472      10.380005      -4.545493      12.525938           0.000169
          224              C       2.914511      33.495757      13.990582      -0.189197      35.203335 0.42751687E+03  0.99744700E+04                                 9.292666                            6.845112       0.206896       2.036834                    0.999724      29.279898      82.917685       0.638749       0.410997      -1.071372       0.000162      -0.008379      -0.000643       0.008405      -0.017367       0.003506       0.002596       0.002041      -0.075321      -0.025990      -0.003972       0.029961             11.886809       7.364687      -0.195306      -2.942650      12.427048      -7.099617      15.868693           0.002165
          225              C       2.582326       0.659208       7.747805      -0.075912      28.716772 0.38152239E+03  0.87526920E+04                                 8.424528                            6.558471      -0.422723       1.863616                    0.997317      28.712661      83.746664       0.631492       0.422782      -1.051544       0.014934       0.036006       0.077384       0.086647      -0.021605      -0.010084       0.034754      -0.033369       0.069369      -0.039840      -0.015651       0.055491             11.551982      11.926060      -5.462100      -0.458776      16.545640       0.967014       6.184247          -0.000050
          226              C       1.651907       2.700755       8.558830       0.278389      33.426745 0.33677816E+03  0.74199479E+04                                 9.256924                            6.245860       0.053210       2.039806                    0.999585      24.572907      68.145146       0.639996       0.434382      -1.054167       0.035943      -0.045496       0.003276       0.058073      -0.027629      -0.007321       0.002630      -0.035738      -0.065611      -0.027333      -0.017019       0.044352             13.481769      13.254055      -9.346968       0.835799      19.898618       1.990120       7.292633           0.000054
          227              C       0.808668       2.860563       7.508886      -0.243571      36.924001 0.45788004E+03  0.10899959E+05                                 9.587277                            7.083182       0.146781       1.999552                    0.999790      30.776493      88.893262       0.626176       0.410900      -1.068265      -0.021712       0.041894      -0.018653       0.050739       0.001277       0.008000       0.030147      -0.051318       0.013845      -0.030840      -0.015165       0.046006             12.533165      13.578329      -7.974624       2.401600      16.647354      -0.044785       7.373812          -0.000111
          228              C       0.078161       4.027162       7.347981      -0.113989      36.033565 0.44238241E+03  0.10464072E+05                                 9.567719                            7.061357       0.071478       1.989229                    0.999702      29.738489      86.247392       0.612623       0.422678      -1.058382       0.034634      -0.021084       0.003385       0.040687      -0.002709       0.017057      -0.009594       0.020611       0.055286      -0.021916      -0.008816       0.030732             12.325624      11.857377      -7.165551       1.809529      17.166971       0.901434       7.952524          -0.000000
          229              C       0.174360       5.073904       8.284154       0.030806      36.802457 0.41680775E+03  0.96318109E+04                                 9.652365                            6.794658       0.044438       2.025779                    0.999424      26.592281      74.155804       0.638121       0.415366      -1.072019       0.015359       0.001858      -0.001840       0.015580      -0.015051       0.013531       0.006899      -0.025437      -0.027687      -0.027621       0.003290       0.024331             13.365587      13.318285      -8.902644       2.074775      18.829873       0.221440       7.948602          -0.000153
          230              C       1.020605       4.870149       9.356852      -0.082662      35.292816 0.42628286E+03  0.10036033E+05                                 9.626518                            7.061396      -0.104683       1.956906                    0.998358      29.060062      85.347851       0.593099       0.438646      -1.043830       0.026184      -0.024412      -0.008555       0.036807       0.021585      -0.018169      -0.000530       0.013050       0.002479      -0.027502      -0.002746       0.030248             12.322495      12.763906      -7.215628       1.961751      16.140400       0.865972       8.063178           0.000020
          231              C       1.746602       3.711541       9.490127      -0.196628      35.602335 0.42197036E+03  0.98417048E+04                                 9.359376                            6.783585       0.187900       2.031680                    0.999721      29.490720      84.301665       0.642170       0.408948      -1.069580      -0.008377       0.045659       0.006711       0.046904       0.005587       0.017798      -0.008913       0.020011       0.034521      -0.023502      -0.002831       0.026332             12.094508      11.413983      -6.901909       0.801593      17.098192       2.400816       7.771349          -0.000186
          232              C      14.350096       6.284450       8.154130       0.134635      34.186722 0.37829952E+03  0.85595163E+04                                 9.302621                            6.550866      -0.039047       2.009340                    0.999394      25.566144      71.275175       0.636355       0.425395      -1.062296       0.008887       0.010144      -0.005501       0.014565       0.010299      -0.009273      -0.002897       0.002306       0.016262      -0.014090      -0.001610       0.015701             12.633346      12.512171      -7.568821       2.704087      17.523216       0.208381       7.864650           0.000463
          233              C      13.380596       6.388325       7.235836      -0.184750      34.099979 0.44043282E+03  0.10426354E+05                                 9.260332                            7.072482       0.047402       1.991499                    0.999196      29.880269      87.236060       0.607516       0.425888      -1.054366       0.006036       0.013510      -0.002085       0.014943       0.014685      -0.026575       0.007203      -0.019255      -0.014695      -0.037574       0.013723       0.023850             11.312619      11.691662      -5.541548       3.387378      13.897475       0.059896       8.348720          -0.001121
          234              C      12.558401       7.514971       7.172449       0.073981      27.627688 0.35328280E+03  0.79206005E+04                                 8.067240                            6.332898       0.202341       2.069360                    0.999794      26.814308      76.369811       0.641737       0.425710      -1.053695       0.025769       0.023401       0.031540       0.046972       0.028767       0.000350      -0.007388       0.039491       0.050182      -0.043996       0.016500       0.027496              9.595959       9.142859      -3.498017       2.245485      12.149165       1.356281       7.495853           0.000050
          235              C      13.669191       8.441858       8.958654       0.082488      26.958966 0.33387023E+03  0.73806926E+04                                 7.933457                            6.156627       0.218141       2.083898                    0.999767      26.260400      74.278597       0.650800       0.425735      -1.053631      -0.008804      -0.006942      -0.052003       0.053198       0.039858      -0.009759       0.002122       0.023150       0.045465      -0.049966       0.013929       0.036037              9.409638       8.931101      -3.640042       2.418760      12.298784       0.447515       6.999029          -0.000014
          236              C      14.500406       7.355163       9.052921      -0.154756      34.168989 0.44343443E+03  0.10512526E+05                                 9.326134                            7.126868      -0.011635       1.987376                    0.998002      29.289803      85.501312       0.601491       0.429536      -1.052393       0.015466       0.007529      -0.017687       0.024672       0.020523      -0.010795      -0.022802       0.033104       0.006784      -0.035538      -0.001935       0.037473             11.301617      10.377018      -4.951442       2.185257      15.461449       1.319560       8.066383          -0.001008
          237              C       3.311329      22.988381      10.440927       0.281620      31.137057 0.33184677E+03  0.72819870E+04                                 8.775023                            6.185408       0.099228       2.057137                    0.999416      24.428667      67.536503       0.645600       0.432345      -1.055754      -0.005791      -0.045717      -0.028928       0.054409      -0.000090      -0.007615       0.026819      -0.039117       0.013269      -0.025931      -0.012922       0.038853             11.683159       8.671227      -1.936680       0.567179      16.616177       7.238401       9.762073          -0.000247
          238              C       2.292228      23.891296      10.556323      -0.211301      37.339302 0.46387691E+03  0.11124902E+05                                 9.787547                            7.230706      -0.096642       1.935092                    0.998921      30.655710      90.089779       0.604258       0.422659      -1.056351      -0.014652       0.027605       0.029100       0.042703       0.016916       0.004425       0.006131       0.019462       0.024687      -0.023939       0.004287       0.019651             12.255127      10.983106      -1.844568       1.693720      15.580577       6.188900      10.201698          -0.000023
          239              C       2.445544      24.985981      11.398229      -0.092320      34.166208 0.42151061E+03  0.98927754E+04                                 9.351887                            6.963956       0.001491       1.983559                    0.999285      29.201610      85.544815       0.604869       0.431454      -1.048473      -0.003843      -0.041782      -0.004492       0.042198      -0.010656      -0.024998      -0.010129       0.010957      -0.005684      -0.031123       0.003426       0.027697             11.783757       9.692208       0.676632       3.030446      13.919681       6.891187      11.739381          -0.000297
          240              C       3.571366      25.229688      12.110110       0.033778      37.972323 0.38856194E+03  0.88389095E+04                                 9.869816                            6.565634       0.059393       2.035526                    0.999474      26.231565      73.006501       0.647207       0.416030      -1.069655      -0.002105      -0.006463       0.007240       0.009931      -0.004671       0.006434       0.017297      -0.009264      -0.007483      -0.019921       0.000428       0.019493             14.027280       9.085184      -0.256415       1.857161      17.832248      10.361135      15.164409           0.000125
          241              C       4.564915      24.294811      11.970335      -0.110600      34.508066 0.41670805E+03  0.96998027E+04                                 9.237797                            6.826782       0.131918       2.010828                    0.999790      29.187376      83.669494       0.627399       0.419403      -1.061616      -0.019616      -0.031256      -0.022368       0.043152       0.008710       0.019640      -0.003406       0.051608      -0.004945      -0.028492      -0.008825       0.037317             11.494147       8.435137      -1.760047       0.263911      15.078523       6.986512      10.968782          -0.000317
          242              C       4.470219      23.180150      11.170687      -0.244239      35.837591 0.45913704E+03  0.10929152E+05                                 9.362963                            7.096378       0.141547       2.002437                    0.999852      30.665511      88.352395       0.625604       0.411304      -1.068807       0.012844       0.024356       0.034201       0.043908      -0.028235       0.005843       0.010566       0.007899      -0.079500      -0.034016      -0.007840       0.041857             11.445674       9.029231      -0.546860       1.303117      14.732382       6.637430      10.575410          -0.000092
          243              C       3.658545      26.372315      13.005651       0.128575      36.787245 0.37663041E+03  0.85096237E+04                                 9.761922                            6.519243      -0.019752       2.011943                    0.999025      25.614459      71.284824       0.640621       0.423165      -1.064032      -0.008872      -0.005469       0.005762       0.011909       0.008042      -0.009217      -0.000525       0.031353      -0.032870      -0.014379      -0.010993       0.025372             13.974613       7.505355      -0.347722       2.532267      17.316421      10.072005      17.102063          -0.001231
          244              C       2.791257      27.451019      12.953641      -0.175878      37.794589 0.46812149E+03  0.11256388E+05                                 9.997048                            7.333607      -0.101340       1.946035                    0.998240      30.122963      88.746582       0.591232       0.430832      -1.050922      -0.011311      -0.007804       0.020705       0.024850       0.018274      -0.000023      -0.009299       0.008464       0.003981      -0.021791       0.001757       0.020034             12.799148       8.153869      -1.132648       2.523038      15.083983       7.351807      15.159592           0.002211
          245              C       4.163587      21.058699       9.311344      -0.068353      27.836714 0.37740555E+03  0.86352070E+04                                 8.228694                            6.533347      -0.387777       1.880038                    0.997126      28.443997      82.865552       0.631171       0.424126      -1.050660      -0.083708       0.030310      -0.005117       0.089173      -0.033802      -0.016342       0.017760       0.010373      -0.060954      -0.029548      -0.022732       0.052281             10.696650       7.324742      -1.044723      -0.472330      15.947999       4.538311       8.817209          -0.000046
          246              C       2.910002      28.465800      13.891439       0.090335      28.306760 0.32166216E+03  0.70589181E+04                                 8.246411                            6.053427       0.152235       2.065058                    0.999680      26.190673      74.291297       0.653332       0.427203      -1.050634       0.032705      -0.028967       0.023302       0.049515      -0.004016      -0.013910      -0.039242       0.034704      -0.057942      -0.055289       0.021496       0.033793             10.516326       6.820623      -0.367448       3.023357      11.426715       5.199146      13.301640          -0.000166
          247              C       4.649088      27.518938      14.881247       0.073971      27.532920 0.32959759E+03  0.72343105E+04                                 7.970531                            6.058473       0.245943       2.085603                    0.999783      26.147119      72.753570       0.668220       0.417613      -1.062889      -0.034141       0.023723      -0.026199       0.049140       0.005442       0.012493      -0.029008       0.057973      -0.009819      -0.048399       0.013311       0.035088              9.797687       6.500615      -1.084118       1.996164      10.374373       4.542050      12.518072           0.000129
          248              C       4.600989      26.432243      13.990582      -0.189056      35.188523 0.42734323E+03  0.99692139E+04                                 9.289794                            6.843586       0.207548       2.037139                    0.999724      29.272392      82.886199       0.638852       0.410981      -1.071403      -0.000002       0.008513      -0.000781       0.008549      -0.017296      -0.003512      -0.002681       0.002009      -0.075286      -0.026001      -0.003882       0.029883             11.882441       7.362290      -0.194983       2.941628      12.422608       7.096182      15.862424           0.002147
          249              C       4.933174      19.316792       7.747805      -0.075904      28.716016 0.38151702E+03  0.87524831E+04                                 8.424240                            6.558370      -0.422590       1.863665                    0.997318      28.711695      83.741723       0.631509       0.422775      -1.051555      -0.014965      -0.036043       0.077376       0.086661      -0.021599       0.010055      -0.034731      -0.033393       0.069247      -0.039824      -0.015623       0.055447             11.551150      11.925572      -5.461096       0.458693      16.544010      -0.967045       6.183867          -0.000040
          250              C       5.863593      17.275245       8.558830       0.278412      33.424515 0.33676368E+03  0.74195280E+04                                 9.256453                            6.245722       0.053262       2.039835                    0.999585      24.572080      68.141761       0.640005       0.434382      -1.054170      -0.036052       0.045449       0.003209       0.058100      -0.027630       0.007323      -0.002615      -0.035741      -0.065636      -0.027344      -0.017012       0.044355             13.480479      13.253147      -9.345689      -0.835923      19.896022      -1.989797       7.292268           0.000050
          251              C       6.706832      17.115437       7.508886      -0.243539      36.919055 0.45781920E+03  0.10898068E+05                                 9.586231                            7.082590       0.147135       1.999685                    0.999790      30.774085      88.882349       0.626223       0.410886      -1.068282       0.021594      -0.041977      -0.018755       0.050795       0.001290      -0.007966      -0.030129      -0.051253       0.013873      -0.030788      -0.015179       0.045967             12.531395      13.576852      -7.973077      -2.401467      16.644234       0.044882       7.373098          -0.000082
          252              C       7.437339      15.948838       7.347981      -0.113897      36.027243 0.44230069E+03  0.10461612E+05                                 9.566605                            7.060720       0.071787       1.989372                    0.999702      29.734897      86.233623       0.612651       0.422680      -1.058385      -0.034733       0.021040       0.003320       0.040744      -0.002690      -0.016996       0.009588       0.020724       0.055260      -0.021962      -0.008720       0.030682             12.323827      11.856170      -7.164181      -1.809384      17.163607      -0.901262       7.951703           0.000009
          253              C       7.341140      14.902096       8.284154       0.030811      36.799165 0.41677425E+03  0.96307965E+04                                 9.651738                            6.794370       0.044810       2.025923                    0.999424      26.590623      74.149080       0.638140       0.415364      -1.072025      -0.015417      -0.001887      -0.001880       0.015646      -0.015057      -0.013499      -0.006914      -0.025346      -0.027726      -0.027586       0.003273       0.024313             13.364327      13.317671      -8.901602      -2.074504      18.827255      -0.221541       7.948053          -0.000132
          254              C       6.494895      15.105851       9.356852      -0.082597      35.286235 0.42620049E+03  0.10033498E+05                                 9.625189                            7.060656      -0.104179       1.957111                    0.998359      29.056035      85.330407       0.593144       0.438639      -1.043846      -0.026286       0.024364      -0.008613       0.036861       0.021611       0.018181       0.000521       0.013180       0.002462      -0.027535      -0.002761       0.030296             12.320459      12.762411      -7.214174      -1.961562      16.136887      -0.865553       8.062080          -0.000065
          255              C       5.768898      16.264459       9.490127      -0.196565      35.595967 0.42189523E+03  0.98394510E+04                                 9.358073                            6.782867       0.188197       2.031812                    0.999722      29.487739      84.289214       0.642224       0.408934      -1.069596       0.008254      -0.045743       0.006627       0.046952       0.005611      -0.017777       0.008888       0.020043       0.034448      -0.023495      -0.002806       0.026301             12.092329      11.412282      -6.900178      -0.801685      17.094254      -2.400225       7.770451          -0.000140
          256              C       8.196404      13.691550       8.154130       0.134673      34.185273 0.37828442E+03  0.85590851E+04                                 9.302369                            6.550744      -0.039040       2.009351                    0.999394      25.565481      71.272842       0.636360       0.425397      -1.062296      -0.008861      -0.010123      -0.005465       0.014521       0.010308       0.009306       0.002857       0.002452       0.016246      -0.014114      -0.001609       0.015723             12.632784      12.512302      -7.568320      -2.704022      17.521542      -0.208657       7.864508           0.000448
          257              C       9.165904      13.587675       7.235836      -0.184712      34.099028 0.44041957E+03  0.10425983E+05                                 9.260248                            7.072429       0.047006       1.991399                    0.999193      29.879600      87.234445       0.607511       0.425894      -1.054360      -0.005921      -0.013424      -0.002000       0.014807       0.014677       0.026608      -0.007238      -0.019067      -0.014771      -0.037578       0.013711       0.023867             11.312499      11.692200      -5.541453      -3.387460      13.896544      -0.060174       8.348753          -0.001073
          258              C       9.988100      12.461029       7.172449       0.073981      27.630339 0.35332637E+03  0.79219017E+04                                 8.067999                            6.333462       0.201449       2.069060                    0.999794      26.816429      76.379940       0.641675       0.425733      -1.053670      -0.025588      -0.023263       0.031720       0.046927       0.028752      -0.000386       0.007314       0.039545       0.050090      -0.043974       0.016503       0.027471              9.596884       9.144192      -3.498380      -2.245894      12.149723      -1.356614       7.496738           0.000012
          259              C       8.877309      11.534142       8.958654       0.082303      26.966055 0.33396899E+03  0.73834894E+04                                 7.934896                            6.157568       0.217918       2.083744                    0.999767      26.265644      74.298741       0.650739       0.425739      -1.053619       0.008945       0.007051      -0.051860       0.053096       0.039833       0.009719      -0.002192       0.023150       0.045435      -0.049944       0.013968       0.035976              9.411452       8.933351      -3.640822      -2.419497      12.300647      -0.447706       7.000357          -0.000081
          260              C       8.046094      12.620837       9.052921      -0.154797      34.172053 0.44347508E+03  0.10513763E+05                                 9.326677                            7.127182      -0.012167       1.987184                    0.998001      29.291692      85.508792       0.601478       0.429534      -1.052391      -0.015394      -0.007457      -0.017624       0.024560       0.020481       0.010826       0.022760       0.033243       0.006700      -0.035522      -0.001945       0.037467             11.302256      10.378319      -4.951798      -2.185552      15.461505      -1.319752       8.066944          -0.001083
          261              C       3.757750      20.203726       8.126500       0.082770      34.418658 0.40824550E+03  0.95057214E+04                                10.054201                            7.294499      -0.741788       1.799282                    0.996544      26.793619      78.195113       0.538197       0.488766      -1.016225       0.000001      -0.000059      -0.000013       0.000061      -0.000012      -0.000376       0.000011       0.019673       0.025671      -0.014115       0.005511       0.008603             14.747126      12.042733       0.000938       0.282646      22.797094       0.000192       9.401550          -0.000011
          262              C       3.757750      39.724274       8.126500       0.082775      34.418249 0.40824001E+03  0.95055649E+04                                10.054140                            7.294458      -0.741785       1.799286                    0.996544      26.793461      78.194624       0.538198       0.488767      -1.016224       0.000013       0.000032       0.000001       0.000034      -0.000012       0.000414       0.000011       0.019737       0.025508      -0.014120       0.005559       0.008561             14.746998      12.042413      -0.000188      -0.282620      22.796758      -0.000346       9.401823          -0.000013
          263              C      10.826829      16.963619      10.440927       0.281594      31.146226 0.33194636E+03  0.72850003E+04                                 8.777633                            6.186947       0.098324       2.056838                    0.999422      24.433599      67.562503       0.645399       0.432430      -1.055661      -0.005726       0.045650      -0.029106       0.054441       0.000071      -0.007574      -0.026947      -0.039111       0.012934      -0.025921      -0.013039       0.038960             11.686489       8.674011       1.937162       0.567508      16.620422      -7.240533       9.765034          -0.000225
          264              C       9.807727      16.060704      10.556323      -0.211220      37.350335 0.46404123E+03  0.11130328E+05                                 9.791058                            7.233110      -0.098121       1.934675                    0.998910      30.660581      90.123330       0.603990       0.422790      -1.056221      -0.014562      -0.027821       0.028905       0.042680      -0.016898       0.004482      -0.006106       0.019290       0.024305      -0.023807       0.004151       0.019656             12.259409      10.987568       1.845319       1.694515      15.585389      -6.190825      10.205271           0.000003
          265              C       9.961044      14.966019      11.398229      -0.092085      34.158459 0.42140608E+03  0.98898443E+04                                 9.351192                            6.963537       0.001301       1.983608                    0.999281      29.196993      85.533053       0.604821       0.431509      -1.048425      -0.003718       0.041589      -0.004806       0.042031       0.010599      -0.025006       0.010235       0.010952      -0.005564      -0.031159       0.003464       0.027695             11.782558       9.691407      -0.676614       3.030257      13.917554      -6.890164      11.738713          -0.000293
          266              C      11.086866      14.722312      12.110110       0.033844      37.969107 0.38852871E+03  0.88380833E+04                                 9.869940                            6.565750       0.059352       2.035589                    0.999474      26.229814      73.004537       0.647134       0.416080      -1.069609      -0.001983       0.006304       0.007013       0.009636       0.004658       0.006408      -0.017252      -0.009275      -0.007202      -0.019839       0.000379       0.019460             14.027168       9.085099       0.256331       1.857206      17.830620     -10.361048      15.165787           0.000133
          267              C      12.080415      15.657189      11.970335      -0.110466      34.507762 0.41670262E+03  0.96999049E+04                                 9.238579                            6.827267       0.131329       2.010691                    0.999790      29.187296      83.677586       0.627287       0.419468      -1.061546      -0.019497       0.031087      -0.022632       0.043113      -0.008685       0.019620       0.003419       0.051593      -0.004822      -0.028493      -0.008787       0.037281             11.494844       8.435705       1.759576       0.264292      15.078253      -6.986972      10.970573          -0.000277
          268              C      11.985719      16.771850      11.170687      -0.244255      35.845244 0.45925259E+03  0.10932931E+05                                 9.365163                            7.097850       0.140802       2.002209                    0.999852      30.669746      88.377743       0.625443       0.411371      -1.068730       0.013013      -0.024579       0.033950       0.043886       0.028229       0.005811      -0.010608       0.007997      -0.079662      -0.034061      -0.007826       0.041888             11.448145       9.031567       0.546722       1.303650      14.734767      -6.638736      10.578100          -0.000075
          269              C      11.174045      13.579685      13.005651       0.128728      36.784102 0.37659452E+03  0.85087203E+04                                 9.762070                            6.519340      -0.019848       2.011972                    0.999027      25.612600      71.282279       0.640547       0.423218      -1.063985      -0.008798       0.005403       0.005647       0.011768      -0.008002      -0.009249       0.000604       0.031377      -0.032448      -0.014259      -0.011073       0.025332             13.974654       7.505039       0.347766       2.532252      17.314741     -10.072126      17.104183          -0.001233
          270              C      10.306757      12.500981      12.953641      -0.175680      37.785829 0.46801789E+03  0.11253346E+05                                 9.996160                            7.333181      -0.101008       1.946275                    0.998235      30.116948      88.728548       0.591198       0.430877      -1.050888      -0.011195       0.007722       0.020520       0.024617      -0.018213      -0.000063       0.009309       0.008462       0.004395      -0.021779       0.001825       0.019954             12.797535       8.152558       1.132828       2.522389      15.080731      -7.350596      15.159317           0.002201
          271              C      11.679087      18.893301       9.311344      -0.068334      27.835141 0.37737849E+03  0.86345367E+04                                 8.228745                            6.533362      -0.387404       1.880204                    0.997124      28.443297      82.866522       0.631127       0.424158      -1.050628      -0.083704      -0.030414      -0.005150       0.089207       0.033742      -0.016234      -0.017771       0.010254      -0.060717      -0.029506      -0.022643       0.052148             10.696317       7.324380       1.045142      -0.472502      15.946925      -4.537972       8.817645          -0.000051
          272              C      10.425502      11.486200      13.891439       0.090167      28.311934 0.32174065E+03  0.70611616E+04                                 8.247845                            6.054454       0.152578       2.065133                    0.999680      26.194058      74.306748       0.653222       0.427243      -1.050596       0.032722       0.028951       0.023291       0.049511       0.004091      -0.013849       0.039267       0.034675      -0.057732      -0.055283       0.021589       0.033694             10.518076       6.821461       0.367735       3.023968      11.427537      -5.199816      13.305230          -0.000075
          273              C      12.164588      12.433062      14.881247       0.073935      27.534917 0.32962734E+03  0.72351675E+04                                 7.970882                            6.058602       0.245609       2.085458                    0.999783      26.149218      72.761771       0.668233       0.417593      -1.062895      -0.034315      -0.023594      -0.026044       0.049117      -0.005321       0.012565       0.029038       0.057922      -0.009635      -0.048395       0.013274       0.035121              9.798150       6.500882       1.084062       1.996856      10.373497      -4.542151      12.520070           0.000218
          274              C      12.116489      13.519757      13.990582      -0.189024      35.189212 0.42734930E+03  0.99694809E+04                                 9.290280                            6.843812       0.207633       2.037195                    0.999724      29.272115      82.888379       0.638811       0.411003      -1.071380      -0.000029      -0.008441      -0.000720       0.008472       0.017356      -0.003521       0.002710       0.001999      -0.074735      -0.025841      -0.004009       0.029850             11.883257       7.362265       0.195025       2.941915      12.422156      -7.096918      15.865350           0.002183
          275              C      12.448674      20.635208       7.747805      -0.075931      28.715431 0.38151938E+03  0.87524661E+04                                 8.424199                            6.558466      -0.422470       1.863741                    0.997317      28.709430      83.732136       0.631500       0.422785      -1.051559      -0.014941       0.035917       0.077374       0.086603       0.021577       0.010126       0.034865      -0.033435       0.069805      -0.039904      -0.015754       0.055658             11.551048      11.924009       5.461597       0.458797      16.545028       0.967232       6.184106          -0.000044
          276              C      13.379093      22.676755       8.558830       0.278686      33.414176 0.33666222E+03  0.74167003E+04                                 9.254888                            6.244982       0.053590       2.040023                    0.999585      24.566612      68.122863       0.640015       0.434410      -1.054158      -0.035857      -0.045505       0.003281       0.058028       0.027430       0.007436       0.002595      -0.035561      -0.065416      -0.027335      -0.016775       0.044110             13.477723      13.248931       9.342874      -0.835501      19.893146       1.989901       7.291094           0.000184
          277              C      14.222332      22.836563       7.508886      -0.243308      36.904422 0.45764400E+03  0.10892752E+05                                 9.583982                            7.081505       0.147155       1.999847                    0.999789      30.764793      88.848109       0.626241       0.410918      -1.068272       0.021774       0.041755      -0.018591       0.050629      -0.001338      -0.007917       0.030039      -0.051233       0.013683      -0.030702      -0.015172       0.045874             12.527477      13.571479       7.969418      -2.400692      16.639435      -0.044769       7.371516          -0.000125
          278              C      14.952839      24.003162       7.347981      -0.113803      36.018453 0.44221911E+03  0.10459074E+05                                 9.564737                            7.059879       0.072061       1.989472                    0.999703      29.731875      86.218950       0.612720       0.422657      -1.058412      -0.034571      -0.021152       0.003450       0.040675       0.002607      -0.017030      -0.009563       0.020706       0.055375      -0.021971      -0.008736       0.030707             12.320241      11.851537       7.160152      -1.809214      17.158352       0.901473       7.950833           0.000127
          279              C      14.856640      25.049904       8.284154       0.030438      36.797113 0.41682438E+03  0.96320973E+04                                 9.650753                            6.794369       0.045255       2.026047                    0.999424      26.592520      74.151212       0.638208       0.415314      -1.072074      -0.015341       0.001782      -0.001777       0.015546       0.015189      -0.013611       0.006944      -0.025586      -0.027868      -0.027809       0.003295       0.024514             13.361131      13.313171       8.897264      -2.074306      18.822455       0.222272       7.947766          -0.000251
          280              C      14.010395      24.846149       9.356852      -0.082457      35.282417 0.42618059E+03  0.10033033E+05                                 9.624990                            7.060823      -0.104837       1.956943                    0.998355      29.054799      85.330145       0.593088       0.438680      -1.043809      -0.026123      -0.024477      -0.008515       0.036797      -0.021661       0.018178      -0.000586       0.013190       0.002646      -0.027558      -0.002789       0.030347             12.319414      12.759444       7.211779      -1.961120      16.136301       0.867007       8.062496           0.000088
          281              C      13.284398      23.687541       9.490127      -0.196384      35.585614 0.42177655E+03  0.98358890E+04                                 9.356507                            6.782083       0.188461       2.032012                    0.999721      29.481098      84.263965       0.642244       0.408955      -1.069594       0.008412       0.045594       0.006813       0.046861      -0.005634      -0.017695      -0.008933       0.019970       0.034464      -0.023496      -0.002719       0.026215             12.090052      11.408444       6.897954      -0.800921      17.092579       2.400780       7.769133          -0.000192
          282              C       0.680904      26.260450       8.154130       0.134971      34.162568 0.37805677E+03  0.85525807E+04                                 9.298575                            6.549000      -0.039126       2.009487                    0.999397      25.555424      71.237361       0.636417       0.425426      -1.062286      -0.008949       0.010048      -0.005481       0.014529      -0.010624       0.009450      -0.003006       0.002551       0.016645      -0.014464      -0.001657       0.016121             12.625673      12.504701       7.561667      -2.703092      17.510435       0.208743       7.861883           0.001107
          283              C       1.650404      26.364325       7.235836      -0.184399      34.068293 0.44001857E+03  0.10413960E+05                                 9.255716                            7.070002       0.046288       1.991436                    0.999195      29.859155      87.159831       0.607522       0.425990      -1.054317      -0.005521       0.013426      -0.001954       0.014648      -0.014531       0.026672       0.007174      -0.019063      -0.016120      -0.037604       0.013705       0.023899             11.305495      11.685350       5.536211      -3.386477      13.885751       0.059288       8.345383          -0.002465
          284              C       2.472599      27.490971       7.172449       0.073681      27.590707 0.35277804E+03  0.79061834E+04                                 8.059319                            6.327754       0.202634       2.069772                    0.999793      26.791507      76.281282       0.642114       0.425627      -1.053783      -0.026392       0.023033       0.031513       0.047118      -0.029149      -0.001117      -0.007557       0.038862       0.049478      -0.044132       0.016694       0.027438              9.584636       9.133795       3.491200      -2.244854      12.130218       1.353742       7.489895          -0.000546
          285              C       1.361809      28.417858       8.958654       0.081958      26.922301 0.33340609E+03  0.73673714E+04                                 7.925219                            6.151576       0.221948       2.085548                    0.999768      26.234122      74.172489       0.651233       0.425628      -1.053768       0.008366      -0.007416      -0.051992       0.053181      -0.039883       0.009644       0.002417       0.021939       0.046576      -0.050053       0.014462       0.035591              9.398430       8.920517       3.633060      -2.415842      12.282378       0.447620       6.992395          -0.000313
          286              C       0.530594      27.331163       9.052921      -0.154149      34.147463 0.44318620E+03  0.10505416E+05                                 9.324518                            7.126676      -0.015410       1.986473                    0.997984      29.274759      85.458915       0.601257       0.429753      -1.052236      -0.015210       0.007627      -0.017444       0.024369      -0.020126       0.010963      -0.022845       0.032860       0.006348      -0.035254      -0.002078       0.037332             11.298446      10.374152       4.947553      -2.185057      15.455364       1.319982       8.065821          -0.002524
          287              C      11.719671       3.012381      10.440927       0.281603      31.145766 0.33194117E+03  0.72848225E+04                                 8.777439                            6.186821       0.098295       2.056826                    0.999421      24.433248      67.560161       0.645421       0.432419      -1.055673       0.005752      -0.045689      -0.029027       0.054435       0.000084       0.007567       0.026921      -0.039115       0.012949      -0.025904      -0.013033       0.038937             11.686351       8.673585       1.937171      -0.567399      16.620528       7.240585       9.764941          -0.000231
          288              C      12.738773       3.915296      10.556323      -0.211204      37.348810 0.46402182E+03  0.11129688E+05                                 9.790653                            7.232859      -0.098033       1.934707                    0.998910      30.659662      90.118372       0.604016       0.422778      -1.056234       0.014599       0.027775       0.028951       0.042694      -0.016900      -0.004506       0.006099       0.019284       0.024279      -0.023799       0.004128       0.019671             12.258963      10.986809       1.845250      -1.694357      15.585211       6.190720      10.204870          -0.000018
          289              C      12.585456       5.009981      11.398229      -0.092096      34.159481 0.42141877E+03  0.98902102E+04                                 9.351311                            6.963590       0.001195       1.983562                    0.999281      29.197644      85.535073       0.604826       0.431503      -1.048429       0.003737      -0.041613      -0.004767       0.042051       0.010596       0.024988      -0.010244       0.010942      -0.005615      -0.031152       0.003481       0.027672             11.782767       9.691430      -0.676610      -3.030293      13.918084       6.890351      11.738786          -0.000291
          290              C      11.459634       5.253688      12.110110       0.033815      37.970493 0.38854299E+03  0.88384745E+04                                 9.870063                            6.565801       0.059382       2.035580                    0.999474      26.230470      73.006241       0.647143       0.416071      -1.069616       0.002007      -0.006335       0.007052       0.009690       0.004660      -0.006427       0.017253      -0.009306      -0.007246      -0.019855       0.000385       0.019470             14.027490       9.085195       0.256308      -1.857306      17.831403      10.361348      15.165873           0.000126
          291              C      10.466085       4.318811      11.970335      -0.110532      34.509300 0.41672368E+03  0.97004806E+04                                 9.238616                            6.827278       0.131477       2.010707                    0.999790      29.188566      83.680546       0.627311       0.419448      -1.061563       0.019543      -0.031139      -0.022553       0.043130      -0.008683      -0.019646      -0.003421       0.051550      -0.004889      -0.028472      -0.008816       0.037288             11.494985       8.435770       1.759576      -0.264407      15.078686       6.987055      10.970500          -0.000303
          292              C      10.560781       3.204150      11.170687      -0.244260      35.843565 0.45922818E+03  0.10932095E+05                                 9.364621                            7.097502       0.141072       2.002290                    0.999852      30.668669      88.370726       0.625486       0.411352      -1.068752      -0.012945       0.024485       0.034052       0.043893       0.028237      -0.005820       0.010578       0.007920      -0.079677      -0.034047      -0.007845       0.041892             11.447524       9.030767       0.546538      -1.303655      14.734251       6.638472      10.577555          -0.000101
          293              C      11.372455       6.396315      13.005651       0.128716      36.784884 0.37660026E+03  0.85088907E+04                                 9.762155                            6.519363      -0.019865       2.011959                    0.999027      25.613034      71.283880       0.640550       0.423215      -1.063986       0.008795      -0.005408       0.005665       0.011776      -0.008017       0.009237      -0.000605       0.031337      -0.032516      -0.014263      -0.011061       0.025325             13.974897       7.505164       0.347760      -2.532368      17.315400      10.072299      17.104127          -0.001201
          294              C      12.239743       7.475019      12.953641      -0.175670      37.787101 0.46803811E+03  0.11254000E+05                                 9.996443                            7.333384      -0.101334       1.946166                    0.998233      30.117883      88.733147       0.591182       0.430883      -1.050880       0.011167      -0.007692       0.020507       0.024585      -0.018229       0.000070      -0.009334       0.008382       0.004395      -0.021790       0.001813       0.019977             12.797927       8.152852       1.132811      -2.522678      15.081340       7.350676      15.159588           0.002214
          295              C      10.867413       1.082699       9.311344      -0.068326      27.835423 0.37738197E+03  0.86345509E+04                                 8.228653                            6.533304      -0.387427       1.880196                    0.997124      28.442384      82.860870       0.631149       0.424146      -1.050645       0.083695       0.030368      -0.005137       0.089183       0.033765       0.016266       0.017768       0.010311      -0.060779      -0.029520      -0.022673       0.052193             10.696325       7.324378       1.045427       0.472715      15.947199       4.538280       8.817399          -0.000058
          296              C      12.120998       8.489800      13.891439       0.090285      28.308054 0.32169177E+03  0.70598038E+04                                 8.247189                            6.054082       0.152474       2.065153                    0.999679      26.191285      74.296804       0.653229       0.427256      -1.050591      -0.032757      -0.028913       0.023268       0.049501       0.004066       0.013907      -0.039274       0.034661      -0.057669      -0.055289       0.021539       0.033750             10.517160       6.820805       0.367624      -3.023534      11.426828       5.199510      13.303847          -0.000073
          297              C      10.381912       7.542938      14.881247       0.073813      27.543532 0.32973331E+03  0.72381739E+04                                 7.972775                            6.059775       0.245048       2.085195                    0.999783      26.154755      72.783846       0.668126       0.417620      -1.062863       0.034270       0.023645      -0.026107       0.049143      -0.005337      -0.012587      -0.029021       0.057951      -0.009738      -0.048396       0.013241       0.035154              9.800807       6.502162       1.084468      -1.996974      10.376981       4.544072      12.523276           0.000271
          298              C      10.430011       6.456243      13.990582      -0.189105      35.195859 0.42742424E+03  0.99717579E+04                                 9.291565                            6.844483       0.207339       2.037059                    0.999724      29.275574      82.902857       0.638763       0.411011      -1.071364       0.000042       0.008454      -0.000766       0.008488       0.017354       0.003524      -0.002703       0.001939      -0.074928      -0.025900      -0.003978       0.029878             11.885172       7.363154       0.195222      -2.942084      12.424880       7.098521      15.867480           0.002150
          299              C      10.097826      39.292792       7.747805      -0.075948      28.716971 0.38153045E+03  0.87528513E+04                                 8.424536                            6.558522      -0.422572       1.863681                    0.997317      28.711438      83.740733       0.631498       0.422780      -1.051554       0.014917      -0.035975       0.077377       0.086625       0.021610      -0.010092      -0.034775      -0.033364       0.069484      -0.039862      -0.015664       0.055526             11.551923      11.924834       5.462473      -0.458905      16.546557      -0.967323       6.184377          -0.000046
          300              C       9.167407      37.251245       8.558830       0.278488      33.421685 0.33674701E+03  0.74190272E+04                                 9.255910                            6.245516       0.053455       2.039889                    0.999584      24.570847      68.136477       0.640028       0.434374      -1.054180       0.035884       0.045551       0.003260       0.058079       0.027534      -0.007391      -0.002587      -0.035640      -0.065494      -0.027355      -0.016872       0.044227             13.479228      13.249959       9.343398       0.835775      19.895168      -1.990920       7.292556           0.000194
          301              C       8.324168      37.091437       7.508886      -0.243615      36.924345 0.45790302E+03  0.10900673E+05                                 9.587482                            7.083516       0.146451       1.999459                    0.999789      30.776940      88.896045       0.626139       0.410918      -1.068250      -0.021747      -0.041829      -0.018584       0.050675      -0.001267       0.008006      -0.030119      -0.051343       0.013720      -0.030842      -0.015143       0.045985             12.532623      13.577032       7.973293       2.401690      16.646593       0.044487       7.374244          -0.000111
          302              C       7.593661      35.924838       7.347981      -0.114026      36.033875 0.44241204E+03  0.10464901E+05                                 9.567497                            7.061401       0.071729       1.989249                    0.999703      29.740222      86.251690       0.612649       0.422655      -1.058401       0.034607       0.021142       0.003443       0.040700       0.002673       0.017115       0.009570       0.020706       0.055320      -0.021961      -0.008823       0.030784             12.324364      11.855608       7.163308       1.809867      17.164451      -0.901799       7.953034           0.000169
          303              C       7.689860      34.878096       8.284154       0.030431      36.796288 0.41680769E+03  0.96316078E+04                                 9.650567                            6.794190       0.045659       2.026185                    0.999424      26.591897      74.148887       0.638223       0.415309      -1.072078       0.015341      -0.001855      -0.001779       0.015555       0.015161       0.013620      -0.006982      -0.025597      -0.027783      -0.027818       0.003334       0.024484             13.360669      13.312543       8.896545       2.074649      18.821393      -0.222549       7.948070          -0.000238
          304              C       8.536105      35.081851       9.356852      -0.081934      35.267377 0.42597953E+03  0.10027314E+05                                 9.623734                            7.060019      -0.106678       1.956642                    0.998339      29.042646      85.295744       0.593002       0.438787      -1.043725       0.026190       0.024491      -0.008478       0.036846      -0.021740      -0.018284       0.000795       0.013412       0.002542      -0.027563      -0.003049       0.030612             12.317502      12.756412       7.209647       1.961354      16.133737      -0.867822       8.062356           0.000179
          305              C       9.262102      36.240459       9.490127      -0.196329      35.580556 0.42170785E+03  0.98340985E+04                                 9.355983                            6.781581       0.188605       2.032131                    0.999721      29.479734      84.265198       0.642247       0.408961      -1.069567      -0.008416      -0.045729       0.006924       0.047010      -0.005674       0.017616       0.008833       0.019815       0.034589      -0.023402      -0.002709       0.026111             12.089012      11.406918       6.896345       0.801825      17.090305      -2.401108       7.769813          -0.000165
          306              C       6.834596      33.667550       8.154130       0.134894      34.162846 0.37805879E+03  0.85526065E+04                                 9.298446                            6.548895      -0.038787       2.009590                    0.999396      25.555464      71.236535       0.636442       0.425410      -1.062299       0.008984      -0.009986      -0.005478       0.014506      -0.010630      -0.009408       0.002988       0.002629       0.016795      -0.014479      -0.001616       0.016095             12.625444      12.504709       7.561562       2.703407      17.509683      -0.208565       7.861940           0.001138
          307              C       5.865096      33.563675       7.235836      -0.184564      34.077991 0.44015280E+03  0.10417966E+05                                 9.257264                            7.070900       0.046238       1.991311                    0.999198      29.865403      87.182491       0.607504       0.425968      -1.054327       0.005543      -0.013417      -0.001945       0.014646      -0.014470      -0.026658      -0.007244      -0.019133      -0.016222      -0.037612       0.013805       0.023806             11.307755      11.687813       5.537882       3.387271      13.888703      -0.059083       8.346749          -0.002463
          308              C       5.042901      32.437029       7.172449       0.073310      27.604032 0.35297650E+03  0.79118166E+04                                 8.061767                            6.329430       0.202329       2.069505                    0.999794      26.801373      76.317401       0.642038       0.425613      -1.053782       0.026414      -0.023027       0.031572       0.047167      -0.029100       0.001241       0.007467       0.038951       0.049474      -0.044111       0.016762       0.027349              9.587775       9.136859       3.492663       2.245698      12.134293      -1.354153       7.492172          -0.000528
          309              C       6.153691      31.510142       8.958654       0.082061      26.916069 0.33333673E+03  0.73655068E+04                                 7.924271                            6.151089       0.221882       2.085631                    0.999767      26.230267      74.161604       0.651230       0.425650      -1.053748      -0.008281       0.007512      -0.051845       0.053037      -0.039870      -0.009465      -0.002330       0.022138       0.046899      -0.050075       0.014560       0.035515              9.396899       8.919091       3.631160       2.416277      12.279093      -0.448086       6.992513          -0.000269
          310              C       6.984906      32.596837       9.052921      -0.153514      34.129598 0.44295091E+03  0.10498526E+05                                 9.322921                            7.126063      -0.017424       1.986151                    0.997967      29.259390      85.410880       0.601116       0.429907      -1.052133       0.015148      -0.007706      -0.017277       0.024235      -0.020212      -0.011217       0.022815       0.032717       0.006623      -0.035180      -0.002357       0.037537             11.296028      10.371406       4.945182       2.185034      15.451350      -1.320596       8.065328          -0.002462
          311              C      10.826829       3.012381       5.812073       0.281579      31.147404 0.33195759E+03  0.72853047E+04                                 8.777823                            6.187022       0.098226       2.056793                    0.999422      24.434123      67.564114       0.645400       0.432426      -1.055664      -0.005755      -0.045689       0.029030       0.054436      -0.000083       0.007563      -0.026943      -0.039120       0.012922      -0.025907      -0.013051       0.038958             11.686976       8.674019      -1.937209      -0.567518      16.621618      -7.240995       9.765291          -0.000227
          312              C       9.807727       3.915296       5.696676      -0.211230      37.350371 0.46404322E+03  0.11130353E+05                                 9.790974                            7.233063      -0.097935       1.934727                    0.998911      30.660458      90.121956       0.604002       0.422783      -1.056229      -0.014601       0.027776      -0.028955       0.042698       0.016888      -0.004526      -0.006108       0.019291       0.024260      -0.023787       0.004103       0.019684             12.259386      10.987186      -1.845470      -1.694357      15.585942      -6.190882      10.205029           0.000010
          313              C       9.961044       5.009981       4.854771      -0.092119      34.160488 0.42143557E+03  0.98907224E+04                                 9.351562                            6.963793       0.001242       1.983573                    0.999282      29.198137      85.537572       0.604808       0.431511      -1.048422      -0.003743      -0.041612       0.004768       0.042052      -0.010606       0.024980       0.010231       0.010935      -0.005653      -0.031146       0.003484       0.027662             11.783059       9.691768       0.676556      -3.030308      13.918564      -6.890460      11.738845          -0.000254
          314              C      11.086866       5.253688       4.142890       0.033843      37.969830 0.38853827E+03  0.88383516E+04                                 9.870001                            6.565798       0.059264       2.035545                    0.999474      26.230301      73.006009       0.647137       0.416076      -1.069612      -0.001990      -0.006317      -0.007039       0.009665      -0.004642      -0.006428      -0.017254      -0.009286      -0.007358      -0.019858       0.000396       0.019462             14.027258       9.085176      -0.256235      -1.857315      17.831418     -10.361041      15.165181           0.000140
          315              C      12.080415       4.318811       4.282666      -0.110521      34.509626 0.41672560E+03  0.97005606E+04                                 9.238809                            6.827382       0.131410       2.010694                    0.999790      29.188409      83.680926       0.627292       0.419459      -1.061553      -0.019524      -0.031113       0.022577       0.043115       0.008716      -0.019638       0.003410       0.051549      -0.004981      -0.028468      -0.008826       0.037295             11.495256       8.435877      -1.759557      -0.264433      15.079350      -6.987274      10.970542          -0.000290
          316              C      11.985719       3.204150       5.082313      -0.244297      35.847153 0.45927751E+03  0.10933661E+05                                 9.365420                            7.097988       0.140900       2.002215                    0.999852      30.670870      88.381236       0.625445       0.411364      -1.068735       0.012953       0.024506      -0.034038       0.043897      -0.028235      -0.005826      -0.010611       0.007952      -0.079751      -0.034088      -0.007816       0.041905             11.448612       9.031663      -0.546673      -1.303773      14.735865      -6.639171      10.578309          -0.000087
          317              C      11.174045       6.396315       3.247349       0.128706      36.782824 0.37658500E+03  0.85084047E+04                                 9.761650                            6.519144      -0.019736       2.012006                    0.999027      25.612206      71.279478       0.640577       0.423204      -1.064000      -0.008739      -0.005368      -0.005605       0.011687       0.008051       0.009233       0.000590       0.031348      -0.032681      -0.014310      -0.011053       0.025363             13.973875       7.504840      -0.347644      -2.532214      17.314521     -10.071319      17.102265          -0.001189
          318              C      10.306757       7.475019       3.299359      -0.175648      37.781796 0.46796520E+03  0.11251691E+05                                 9.995241                            7.332636      -0.100791       1.946357                    0.998236      30.115187      88.719982       0.591240       0.430862      -1.050904      -0.011110      -0.007634      -0.020450       0.024493       0.018262       0.000062       0.009340       0.008426       0.004153      -0.021802       0.001766       0.020036             12.796139       8.151984      -1.132614      -2.522207      15.079707      -7.349475      15.156727           0.002268
          319              C      11.679087       1.082699       6.941656      -0.068339      27.835654 0.37738438E+03  0.86347109E+04                                 8.228800                            6.533360      -0.387483       1.880162                    0.997125      28.443980      82.868877       0.631134       0.424151      -1.050631      -0.083712       0.030382       0.005126       0.089202      -0.033745       0.016269      -0.017770       0.010297      -0.060751      -0.029512      -0.022661       0.052173             10.696573       7.324498      -1.044921       0.472440      15.947661      -4.538195       8.817560          -0.000055
          320              C      10.425502       8.489800       2.361561       0.090298      28.306247 0.32167157E+03  0.70592250E+04                                 8.246705                            6.053807       0.152551       2.065187                    0.999679      26.190260      74.292333       0.653260       0.427244      -1.050602       0.032853      -0.028852      -0.023165       0.049481      -0.004048       0.013888       0.039295       0.034700      -0.057686      -0.055310       0.021546       0.033764             10.516349       6.820598      -0.367612      -3.023326      11.426139      -5.198791      13.302309          -0.000047
          321              C      12.164588       7.542938       1.371753       0.073943      27.535311 0.32963088E+03  0.72352601E+04                                 7.971046                            6.058775       0.245993       2.085582                    0.999783      26.149072      72.761293       0.668201       0.417612      -1.062884      -0.034129       0.023764       0.026241       0.049175       0.005403      -0.012492       0.029031       0.057997      -0.009724      -0.048419       0.013323       0.035096              9.798272       6.500791      -1.084151      -1.996339      10.374475      -4.542343      12.519549           0.000278
          322              C      12.116489       6.456243       2.262418      -0.189037      35.188578 0.42733928E+03  0.99691781E+04                                 9.290027                            6.843647       0.207678       2.037197                    0.999724      29.272336      82.888423       0.638831       0.410992      -1.071387       0.000084       0.008566       0.000884       0.008612      -0.017291       0.003558       0.002702       0.001985      -0.075067      -0.025951      -0.003890       0.029840             11.882735       7.362119      -0.195131      -2.941569      12.422471      -7.096440      15.863614           0.002170
          323              C      12.448674      39.292792       8.505195      -0.075935      28.715408 0.38152448E+03  0.87525830E+04                                 8.424044                            6.558439      -0.422390       1.863755                    0.997318      28.709589      83.731673       0.631513       0.422775      -1.051569      -0.014965      -0.035966      -0.077382       0.086634      -0.021567      -0.010105       0.034824      -0.033453       0.069663      -0.039876      -0.015721       0.055598             11.550407      11.923797      -5.460682      -0.458555      16.543593       0.967019       6.183831          -0.000049
          324              C      13.379093      37.251245       7.694170       0.278695      33.412252 0.33665139E+03  0.74163853E+04                                 9.254439                            6.244866       0.053629       2.040044                    0.999585      24.566073      68.120518       0.640025       0.434407      -1.054162      -0.035970       0.045453      -0.003221       0.058054      -0.027443      -0.007436       0.002574      -0.035585      -0.065422      -0.027353      -0.016772       0.044125             13.476349      13.247841      -9.341374       0.835703      19.890357       1.989637       7.290847           0.000184
          325              C      14.222332      37.091437       8.744114      -0.243290      36.899560 0.45759103E+03  0.10891089E+05                                 9.582845                            7.080921       0.147517       1.999971                    0.999790      30.762970      88.838876       0.626295       0.410897      -1.068293       0.021638      -0.041857       0.018709       0.050698       0.001346       0.007888       0.030013      -0.051190       0.013761      -0.030668      -0.015168       0.045835             12.525370      13.569627      -7.967391       2.400674      16.635616      -0.044890       7.370866          -0.000115
          326              C      14.952839      35.924838       8.905019      -0.113655      36.007820 0.44208413E+03  0.10454963E+05                                 9.562677                            7.058714       0.072550       1.989694                    0.999703      29.726141      86.195299       0.612789       0.422647      -1.058431      -0.034712       0.021076      -0.003352       0.040747      -0.002570       0.016951      -0.009594       0.020775       0.055364      -0.022019      -0.008629       0.030648             12.316893      11.848772      -7.157504       1.808984      17.152609       0.901086       7.949300           0.000157
          327              C      14.856640      34.878096       7.968846       0.030505      36.788621 0.41674018E+03  0.96295376E+04                                 9.648998                            6.793540       0.045761       2.026252                    0.999424      26.588972      74.135745       0.638275       0.415296      -1.072099      -0.015440      -0.001838       0.001857       0.015660      -0.015168       0.013559       0.006918      -0.025524      -0.027846      -0.027729       0.003255       0.024474             13.357782      13.310219      -8.894322       2.073816      18.816747       0.222253       7.946380          -0.000232
          328              C      14.010395      35.081851       6.896148      -0.082404      35.276576 0.42610780E+03  0.10030754E+05                                 9.623643                            7.060055      -0.104245       1.957158                    0.998357      29.051370      85.313882       0.593149       0.438660      -1.043835      -0.026229       0.024421       0.008592       0.036854       0.021694      -0.018218      -0.000587       0.013236       0.002634      -0.027604      -0.002803       0.030408             12.317337      12.757748      -7.210432       1.960848      16.132950       0.866523       8.061313           0.000118
          329              C      13.284398      36.240459       6.762873      -0.196379      35.583012 0.42174889E+03  0.98350839E+04                                 9.355901                            6.781767       0.188580       2.032056                    0.999721      29.480500      84.261608       0.642272       0.408943      -1.069601       0.008305      -0.045662      -0.006717       0.046895       0.005637       0.017669      -0.008941       0.019975       0.034441      -0.023494      -0.002694       0.026188             12.088800      11.407653      -6.896851       0.801172      17.089921       2.400318       7.768826          -0.000157
          330              C       0.680904      33.667550       8.098870       0.135035      34.155326 0.37798942E+03  0.85505480E+04                                 9.296889                            6.548195      -0.038722       2.009646                    0.999396      25.552438      71.223426       0.636498       0.425397      -1.062320      -0.009012      -0.010083       0.005528       0.014609       0.010640      -0.009501      -0.003007       0.002637       0.016671      -0.014498      -0.001684       0.016182             12.622566      12.501962      -7.559026       2.702442      17.505196       0.208992       7.860541           0.001123
          331              C       1.650404      33.563675       9.017164      -0.184283      34.058623 0.43989478E+03  0.10410148E+05                                 9.253655                            7.068841       0.046599       1.991598                    0.999195      29.853789      87.136370       0.607602       0.425970      -1.054345      -0.005539      -0.013444       0.002006       0.014678       0.014545      -0.026742       0.007150      -0.018896      -0.016100      -0.037629       0.013648       0.023981             11.302349      11.682420      -5.533766       3.385582      13.880957       0.059700       8.343669          -0.002456
          332              C       2.472599      32.437029       9.080551       0.073833      27.582632 0.35267246E+03  0.79031290E+04                                 8.057603                            6.326758       0.202917       2.069950                    0.999793      26.785994      76.259223       0.642179       0.425620      -1.053800      -0.026345      -0.023007      -0.031546       0.047101       0.029152       0.001051      -0.007542       0.038956       0.049395      -0.044137       0.016639       0.027498              9.582128       9.131699      -3.489579       2.244333      12.126274       1.353595       7.488410          -0.000540
          333              C       1.361809      31.510142       7.294346       0.081831      26.926339 0.33346775E+03  0.73690895E+04                                 7.925853                            6.152038       0.222035       2.085511                    0.999768      26.237472      74.184239       0.651224       0.425614      -1.053775       0.008378       0.007445       0.051985       0.053179       0.039869      -0.009616       0.002456       0.021943       0.046608      -0.050049       0.014499       0.035549              9.399061       8.921326      -3.633083       2.416143      12.282843       0.447758       6.993013          -0.000312
          334              C       0.530594      32.596837       7.200079      -0.154148      34.145550 0.44316286E+03  0.10504643E+05                                 9.323906                            7.126316      -0.015128       1.986563                    0.997986      29.273873      85.453303       0.601298       0.429732      -1.052257      -0.015241      -0.007626       0.017483       0.024415       0.020104      -0.010989      -0.022836       0.032978       0.006406      -0.035276      -0.002069       0.037345             11.297419      10.373524      -4.947028       2.184798      15.453456       1.319868       8.065276          -0.002503
          335              C      11.719671      16.963619       5.812073       0.281468      31.151963 0.33200974E+03  0.72867368E+04                                 8.778532                            6.187396       0.098158       2.056718                    0.999421      24.436661      67.572506       0.645398       0.432411      -1.055674       0.005751       0.045723       0.029046       0.054473      -0.000087      -0.007539       0.027029      -0.039123       0.012933      -0.025912      -0.013130       0.039041             11.688036       8.675085      -1.937741       0.567489      16.622877       7.241650       9.766146          -0.000214
          336              C      12.738773      16.060704       5.696676      -0.211170      37.344561 0.46396632E+03  0.11127979E+05                                 9.789903                            7.232386      -0.097590       1.934883                    0.998911      30.656943      90.107664       0.604044       0.422774      -1.056241       0.014710      -0.027810      -0.029037       0.042812       0.016795       0.004431       0.006138       0.019400       0.024206      -0.023743       0.004159       0.019584             12.257901      10.986686      -1.846421       1.693670      15.583694       6.189578      10.203324           0.000020
          337              C      12.585456      14.966019       4.854771      -0.091777      34.148511 0.42126836E+03  0.98858551E+04                                 9.350207                            6.962994       0.000450       1.983521                    0.999275      29.188210      85.505482       0.604764       0.431583      -1.048375       0.003848       0.041699       0.004649       0.042134      -0.010468      -0.025049      -0.010304       0.011000      -0.005325      -0.031148       0.003403       0.027745             11.781099       9.691043       0.675224       3.029280      13.915827       6.888743      11.736427          -0.000265
          338              C      11.459634      14.722312       4.142890       0.033859      37.968827 0.38852045E+03  0.88378540E+04                                 9.869881                            6.565672       0.059735       2.035707                    0.999474      26.229494      73.003630       0.647139       0.416079      -1.069609       0.002069       0.006335      -0.007137       0.009765      -0.004682       0.006386       0.017269      -0.009161      -0.007319      -0.019867       0.000430       0.019438             14.027062       9.085380      -0.257456       1.856532      17.831005      10.360767      15.164802           0.000142
          339              C      10.466085      15.657189       4.282666      -0.110644      34.518436 0.41682567E+03  0.97035641E+04                                 9.240473                            6.828207       0.131201       2.010562                    0.999790      29.193212      83.700190       0.627248       0.419460      -1.061543       0.019540       0.031153       0.022554       0.043139       0.008712       0.019640      -0.003350       0.051621      -0.004922      -0.028469      -0.008856       0.037325             11.497804       8.437628      -1.760383       0.264216      15.082729       6.989349      10.973054          -0.000256
          340              C      10.560781      16.771850       5.082313      -0.244476      35.858159 0.45942463E+03  0.10938148E+05                                 9.367364                            7.099110       0.140679       2.002056                    0.999852      30.677489      88.407181       0.625391       0.411363      -1.068725      -0.012944      -0.024542      -0.034055       0.043927      -0.028281       0.005850       0.010692       0.008033      -0.079874      -0.034199      -0.007779       0.041978             11.451347       9.033645      -0.547194       1.303870      14.739540       6.641194      10.580856          -0.000054
          341              C      11.372455      13.579685       3.247349       0.128644      36.785286 0.37660296E+03  0.85089933E+04                                 9.762275                            6.519422      -0.019428       2.012108                    0.999027      25.613071      71.284882       0.640540       0.423220      -1.063980       0.008885       0.005537      -0.005735       0.011937       0.008020      -0.009252      -0.000574       0.031542      -0.032631      -0.014332      -0.011100       0.025432             13.974777       7.505959      -0.348642       2.532234      17.314846      10.071639      17.103525          -0.001197
          342              C      12.239743      12.500981       3.299359      -0.175162      37.780179 0.46794800E+03  0.11251668E+05                                 9.997033                            7.333870      -0.103908       1.945543                    0.998216      30.111280      88.722745       0.590999       0.431023      -1.050760       0.011502       0.007785      -0.020774       0.024989       0.018252      -0.000275      -0.009359       0.008455       0.004108      -0.021728       0.001591       0.020137             12.798524       8.155390      -1.133480       2.523593      15.080737       7.350021      15.159446           0.002238
          343              C      10.867413      18.893301       6.941656      -0.068339      27.835857 0.37738092E+03  0.86346343E+04                                 8.228884                            6.533344      -0.387462       1.880170                    0.997124      28.444228      82.870318       0.631131       0.424153      -1.050627       0.083703      -0.030417       0.005119       0.089205      -0.033699      -0.016220       0.017794       0.010222      -0.060575      -0.029492      -0.022602       0.052094             10.696825       7.324572      -1.045411      -0.472634      15.947990       4.538475       8.817913          -0.000045
          344              C      12.120998      11.486200       2.361561       0.090422      28.305650 0.32165819E+03  0.70591062E+04                                 8.247714                            6.054346       0.151917       2.065096                    0.999675      26.189442      74.299463       0.653100       0.427338      -1.050507      -0.032527       0.029079      -0.023337       0.049479      -0.003935      -0.013809      -0.039294       0.034863      -0.057802      -0.055312       0.021499       0.033814             10.517821       6.822538      -0.367712       3.024862      11.426587       5.199011      13.304339          -0.000052
          345              C      10.381912      12.433062       1.371753       0.073557      27.552493 0.32985716E+03  0.72415946E+04                                 7.974344                            6.060814       0.244961       2.085052                    0.999783      26.160986      72.805439       0.668083       0.417606      -1.062869       0.034319      -0.023626       0.026123       0.049177       0.005271       0.012661      -0.028970       0.058041      -0.009764      -0.048373       0.013120       0.035253              9.802835       6.503689      -1.084758       1.997603      10.378769       4.544980      12.526047           0.000285
          346              C      10.430011      13.519757       2.262418      -0.189165      35.201432 0.42749394E+03  0.99738438E+04                                 9.292452                            6.844972       0.207128       2.036933                    0.999724      29.279014      82.915954       0.638747       0.411003      -1.071364       0.000068      -0.008440       0.000754       0.008474      -0.017356      -0.003554      -0.002627       0.002020      -0.075087      -0.025938      -0.003973       0.029911             11.886296       7.364335      -0.195540       2.942528      12.425822       7.099000      15.868730           0.002211
          347              C      10.097826      20.635208       8.505195      -0.075956      28.716663 0.38153755E+03  0.87530029E+04                                 8.424427                            6.558612      -0.422531       1.863698                    0.997317      28.710743      83.737023       0.631493       0.422783      -1.051558       0.014932       0.035930      -0.077387       0.086618      -0.021578       0.010130      -0.034840      -0.033431       0.069776      -0.039895      -0.015738       0.055633             11.551361      11.924420      -5.461731       0.458689      16.545404      -0.967111       6.184258          -0.000043
          348              C       9.167407      22.676755       7.694170       0.278652      33.415033 0.33667379E+03  0.74170108E+04                                 9.254954                            6.245046       0.053551       2.039998                    0.999584      24.567185      68.124469       0.640019       0.434403      -1.054163       0.035861      -0.045504      -0.003283       0.058030      -0.027449       0.007431      -0.002588      -0.035590      -0.065395      -0.027343      -0.016786       0.044129             13.477685      13.248771      -9.342694      -0.835494      19.893090      -1.990014       7.291193           0.000187
          349              C       8.324168      22.836563       8.744114      -0.243337      36.902498 0.45763024E+03  0.10892231E+05                                 9.583225                            7.081153       0.147218       1.999848                    0.999790      30.764570      88.843689       0.626296       0.410889      -1.068301      -0.021747       0.041783       0.018620       0.050651       0.001334      -0.007906      -0.030017      -0.051266       0.013835      -0.030722      -0.015142       0.045864             12.526096      13.570041      -7.968096      -2.400619      16.637171       0.044818       7.371076          -0.000142
          350              C       7.593661      24.003162       8.905019      -0.113771      36.011788 0.44213938E+03  0.10456531E+05                                 9.563060                            7.058951       0.072320       1.989570                    0.999703      29.728794      86.202323       0.612809       0.422622      -1.058453       0.034626      -0.021115      -0.003399       0.040698      -0.002591      -0.016984       0.009609       0.020680       0.055488      -0.021998      -0.008701       0.030699             12.317589      11.848917      -7.158081      -1.808880      17.154379      -0.901224       7.949470           0.000123
          351              C       7.689860      25.049904       7.968846       0.030490      36.791731 0.41677288E+03  0.96305126E+04                                 9.649550                            6.793795       0.045387       2.026106                    0.999424      26.590577      74.141832       0.638263       0.415295      -1.072097       0.015384       0.001817       0.001821       0.015597      -0.015165      -0.013591      -0.006907      -0.025622      -0.027787      -0.027768       0.003275       0.024494             13.358915      13.310852      -8.895357      -2.074084      18.819113      -0.222025       7.946778          -0.000249
          352              C       8.536105      24.846149       6.896148      -0.082467      35.281869 0.42617523E+03  0.10032824E+05                                 9.624765                            7.060694      -0.104687       1.956991                    0.998356      29.054288      85.326870       0.593107       0.438670      -1.043821       0.026138      -0.024462       0.008526       0.036801       0.021674       0.018182       0.000594       0.013121       0.002679      -0.027568      -0.002779       0.030347             12.319112      12.759101      -7.211795      -1.961048      16.136059      -0.866761       8.062176           0.000085
          353              C       9.262102      23.687541       6.762873      -0.196427      35.587589 0.42180134E+03  0.98366526E+04                                 9.356823                            6.782247       0.188330       2.031949                    0.999721      29.482658      84.270368       0.642238       0.408950      -1.069592      -0.008423       0.045589      -0.006810       0.046858       0.005614      -0.017702       0.008940       0.019924       0.034525      -0.023484      -0.002740       0.026224             12.090449      11.408865      -6.898225      -0.801075      17.093052      -2.400762       7.769430          -0.000200
          354              C       6.834596      26.260450       8.098870       0.134988      34.157045 0.37800721E+03  0.85510759E+04                                 9.297270                            6.548400      -0.038756       2.009628                    0.999396      25.553212      71.226788       0.636479       0.425404      -1.062312       0.009045       0.010105       0.005569       0.014661       0.010633       0.009466       0.003049       0.002492       0.016689      -0.014473      -0.001687       0.016160             12.623257      12.502095      -7.559556      -2.702653      17.506842      -0.208672       7.860834           0.001116
          355              C       5.865096      26.364325       9.017164      -0.184339      34.060214 0.43991785E+03  0.10410816E+05                                 9.253853                            7.068981       0.046982       1.991687                    0.999198      29.854923      87.139790       0.607603       0.425964      -1.054350       0.005660       0.013534       0.002093       0.014819       0.014547       0.026703      -0.007124      -0.019098      -0.016044      -0.037624       0.013672       0.023952             11.302573      11.682110      -5.533836      -3.385650      13.881805      -0.059404       8.343805          -0.002455
          356              C       5.042901      27.490971       9.080551       0.073817      27.580372 0.35263546E+03  0.79020114E+04                                 8.056902                            6.326249       0.203857       2.070259                    0.999794      26.784166      76.250060       0.642239       0.425596      -1.053825       0.026539       0.023154      -0.031358       0.047157       0.029166      -0.001028       0.007616       0.038901       0.049493      -0.044161       0.016652       0.027510              9.581256       9.130485      -3.489223      -2.243986      12.125682      -1.353263       7.487601          -0.000535
          357              C       6.153691      28.417858       7.294346       0.082026      26.918310 0.33335489E+03  0.73658995E+04                                 7.924228                            6.150963       0.222286       2.085686                    0.999768      26.231560      74.161642       0.651293       0.425609      -1.053788      -0.008220      -0.007329       0.052135       0.053286       0.039904       0.009647      -0.002382       0.021955       0.046635      -0.050079       0.014461       0.035618              9.396999       8.918938      -3.632176      -2.415401      12.280520      -0.447568       6.991539          -0.000319
          358              C       6.984906      27.331163       7.200079      -0.154118      34.142872 0.44312868E+03  0.10503628E+05                                 9.323548                            7.126148      -0.014791       1.986699                    0.997986      29.272052      85.447078       0.601292       0.429745      -1.052249       0.015321       0.007707       0.017553       0.024541       0.020150       0.010969       0.022878       0.032811       0.006453      -0.035279      -0.002081       0.037360             11.296968      10.372523      -4.946679      -2.184670      15.453452      -1.319691       8.064930          -0.002520
          359              C      11.273250      19.748274       8.126500       0.082785      34.416650 0.40823220E+03  0.95052983E+04                                10.053666                            7.294256      -0.741751       1.799303                    0.996545      26.792614      78.190748       0.538222       0.488749      -1.016237       0.000012      -0.000017      -0.000003       0.000021      -0.000009      -0.000480      -0.000012       0.019832       0.025232      -0.014121       0.005628       0.008493             14.745602      12.040091      -0.000154       0.282432      22.794786       0.000309       9.401928          -0.000012
          360              C      11.273250       0.227726       8.126500       0.082776      34.417086 0.40823721E+03  0.95054390E+04                                10.053739                            7.294298      -0.741751       1.799300                    0.996545      26.792780      78.191188       0.538221       0.488749      -1.016238      -0.000001      -0.000011       0.000015       0.000018      -0.000014       0.000441      -0.000011       0.019770       0.025395      -0.014117       0.005585       0.008533             14.745760      12.040447       0.000986      -0.282375      22.795193      -0.000157       9.401641          -0.000014
          361              N       3.718669      28.525728       1.412386      -0.221001      39.225717 0.51110519E+03  0.12304343E+05                                 9.725712                            7.317476      -0.167846       1.962255                    0.999327      27.954772      76.995737       0.647611       0.392865      -1.098037       0.005863      -0.089755       0.073041       0.115867       0.012144       0.000172       0.026771       0.045677      -0.009249      -0.041928       0.012335       0.029593             12.708739       7.801340       1.192127       3.110589      13.313706      -4.956933      17.011170           0.033616
          362              N      12.699692      11.442253       8.214266      -0.231941      38.623228 0.54703930E+03  0.13381646E+05                                 9.572797                            7.560990      -0.143441       1.964228                    0.999312      28.441489      78.707523       0.638918       0.391895      -1.099814       0.081223       0.100345      -0.009538       0.129449      -0.027475      -0.005145       0.024732       0.048374       0.039472      -0.050077       0.009970       0.040108             11.663704      11.115122       3.372380      -2.684343      15.392925       1.688027       8.483066          -0.014438
          363              N       3.796831      31.402272       1.412386      -0.220991      39.223370 0.51107887E+03  0.12303496E+05                                 9.725219                            7.317234      -0.167738       1.962303                    0.999327      27.953802      76.991271       0.647632       0.392859      -1.098046      -0.005866       0.089795       0.072971       0.115855       0.012128      -0.000225      -0.026763       0.045662      -0.009122      -0.041904       0.012315       0.029589             12.707909       7.801143       1.191737      -3.111128      13.311614       4.955807      17.010972           0.033647
          364              N       9.846808       8.533747       8.214266      -0.231693      38.614253 0.54689183E+03  0.13377134E+05                                 9.571577                            7.560190      -0.144085       1.964110                    0.999310      28.436710      78.691570       0.638924       0.391918      -1.099799      -0.081264      -0.100320      -0.009528       0.129456      -0.027545       0.005120      -0.024691       0.048454       0.039688      -0.050153       0.010033       0.040120             11.662149      11.113563       3.372223       2.683389      15.391358      -1.687715       8.481525          -0.014391
          365              N       3.718669      31.402272      14.840614      -0.221176      39.230156 0.51116817E+03  0.12306212E+05                                 9.726214                            7.317706      -0.166993       1.962476                    0.999329      27.957111      77.002759       0.647632       0.392842      -1.098055       0.005898       0.089791      -0.072989       0.115864      -0.012140      -0.000185       0.026696       0.045620      -0.009372      -0.041837       0.012260       0.029577             12.709448       7.802584      -1.192102      -3.111824      13.313585      -4.956634      17.012175           0.033689
          366              N      12.699692       8.533747       8.038734      -0.231524      38.602631 0.54672531E+03  0.13371932E+05                                 9.569588                            7.559072      -0.143743       1.964310                    0.999310      28.431272      78.671077       0.638972       0.391921      -1.099805       0.081371      -0.100207       0.009372       0.129424       0.027558       0.005101       0.024634       0.048505       0.039721      -0.050154       0.010063       0.040090             11.658995      11.110581      -3.370201       2.682769      15.386566       1.687089       8.479838          -0.014393
          367              N       3.796831      28.525728      14.840614      -0.220897      39.217286 0.51099406E+03  0.12300912E+05                                 9.724228                            7.316668      -0.167571       1.962405                    0.999327      27.950895      76.980914       0.647653       0.392864      -1.098045      -0.005718      -0.089653      -0.073131       0.115838      -0.012095       0.000161      -0.026770       0.045741      -0.009184      -0.041939       0.012371       0.029568             12.706223       7.800409      -1.191664       3.110392      13.310395       4.954800      17.007864           0.033647
          368              N       9.846808      11.442253       8.038734      -0.231705      38.611869 0.54687196E+03  0.13376484E+05                                 9.571034                            7.559998      -0.143932       1.964168                    0.999310      28.436142      78.688713       0.638941       0.391912      -1.099806      -0.081190       0.100367       0.009547       0.129447       0.027527      -0.005156      -0.024682       0.048527       0.039577      -0.050142       0.009999       0.040143             11.660935      11.113138      -3.370939      -2.683619      15.388456      -1.687467       8.481211          -0.014421
          369              N      11.312331      11.426272      14.840614      -0.221044      39.223696 0.51110498E+03  0.12304136E+05                                 9.724740                            7.317027      -0.167247       1.962462                    0.999327      27.954656      76.990683       0.647701       0.392817      -1.098088      -0.005842       0.089891      -0.073111       0.116017       0.012178       0.000217       0.026804       0.045666      -0.008903      -0.041958       0.012356       0.029602             12.706783       7.800634       1.191993       3.110956      13.309524      -4.954534      17.010191           0.033758
          370              N       2.331308      28.509747       8.038734      -0.232103      38.563570 0.54619324E+03  0.13358218E+05                                 9.574794                            7.564356      -0.142323       1.964448                    0.999346      28.408007      78.653688       0.637492       0.392852      -1.098944      -0.079402      -0.095572       0.007931       0.124506      -0.025304      -0.005596       0.023613       0.045277       0.036251      -0.046648       0.008522       0.038127             11.664719      11.116723       3.371371      -2.684107      15.393402       1.687877       8.484032          -0.038719
          371              N      11.234169       8.549728      14.840614      -0.221040      39.225469 0.51112072E+03  0.12304660E+05                                 9.725151                            7.317196      -0.167390       1.962408                    0.999327      27.955281      76.993880       0.647683       0.392823      -1.098079       0.005824      -0.089842      -0.073191       0.116028       0.012189      -0.000167      -0.026815       0.045688      -0.009014      -0.041986       0.012381       0.029605             12.707576       7.800703       1.192303      -3.110323      13.311529       4.955824      17.010497           0.033707
          372              N       5.184192      31.418253       8.038734      -0.232335      38.571528 0.54632389E+03  0.13362198E+05                                 9.575814                            7.565018      -0.141587       1.964599                    0.999347      28.412294      78.667591       0.637496       0.392827      -1.098962       0.079360       0.095589       0.007937       0.124492      -0.025225       0.005611      -0.023661       0.045215       0.036002      -0.046579       0.008471       0.038107             11.665982      11.117975       3.371340       2.684931      15.394597      -1.688268       8.485373          -0.038842
          373              N      11.312331       8.549728       1.412386      -0.220938      39.217218 0.51101592E+03  0.12301408E+05                                 9.723632                            7.316398      -0.167074       1.962567                    0.999327      27.951589      76.979437       0.647730       0.392818      -1.098092      -0.005691      -0.089749       0.073280       0.116005      -0.012144      -0.000156       0.026813       0.045747      -0.008974      -0.041994       0.012411       0.029583             12.704931       7.799706      -1.191849      -3.109991      13.308394      -4.953586      17.006694           0.033757
          374              N       2.331308      31.418253       8.214266      -0.232111      38.561035 0.54617062E+03  0.13357488E+05                                 9.574242                            7.564164      -0.142200       1.964497                    0.999345      28.407341      78.650584       0.637507       0.392848      -1.098949      -0.079323       0.095617      -0.007952       0.124490       0.025283       0.005627       0.023606       0.045358       0.036133      -0.046641       0.008495       0.038145             11.663479      11.116271      -3.370026       2.684335      15.390450       1.687635       8.483716          -0.038776
          375              N      11.234169      11.426272       1.412386      -0.221207      39.229760 0.51117765E+03  0.12306354E+05                                 9.725651                            7.317383      -0.166508       1.962642                    0.999329      27.957510      77.000648       0.647705       0.392800      -1.098098       0.005866       0.089884       0.073135       0.116027      -0.012184       0.000177      -0.026742       0.045637      -0.009135      -0.041898       0.012309       0.029589             12.708333       7.802126      -1.192180       3.111866      13.311191       4.955460      17.011683           0.033818
          376              N       5.184192      28.509747       8.214266      -0.231950      38.552160 0.54602962E+03  0.13353103E+05                                 9.572831                            7.563259      -0.141951       1.964655                    0.999345      28.402627      78.633338       0.637539       0.392856      -1.098950       0.079519      -0.095449      -0.007763       0.124475       0.025313      -0.005571      -0.023559       0.045335       0.036266      -0.046650       0.008558       0.038092             11.661575      11.113856      -3.369326      -2.683548      15.388492      -1.687257       8.482377          -0.038772
          377              N       1.252082      12.169379       4.355804       0.691362      18.624431 0.21737123E+03  0.42767471E+04                                 5.995708                            4.929797       0.009740       2.107415                    0.999635      20.236745      52.394715       0.742518       0.419264      -1.067494       0.009719      -0.007332      -0.026261       0.028946      -0.014480      -0.049841       0.017947       0.010468       0.132690      -0.045846      -0.031244       0.077091              6.372000       7.570257       0.209263       1.630556       6.789631      -0.256900       4.756112           0.000027
          378              N       6.263418       7.806621       4.355804       0.689347      18.660523 0.21798930E+03  0.42907848E+04                                 6.001002                            4.935556       0.017176       2.109490                    0.999647      20.241137      52.370959       0.742568       0.419052      -1.067919      -0.009686       0.007334      -0.026213       0.028892      -0.014543       0.049799      -0.017931       0.010539       0.132558      -0.045814      -0.031230       0.077044              6.377067       7.575831       0.208733      -1.631468       6.795304       0.257092       4.760067           0.006036
          379              N       1.252082       7.806621      11.897196       0.689764      18.665992 0.21806570E+03  0.42927931E+04                                 6.002889                            4.937021       0.016381       2.109091                    0.999647      20.245334      52.390017       0.742300       0.419154      -1.067822       0.009667       0.007300       0.026140       0.028811       0.014498       0.049881       0.017981       0.010632       0.133079      -0.045850      -0.031380       0.077230              6.379023       7.578078      -0.209083      -1.632066       6.797397      -0.257141       4.761595           0.005908
          380              N       6.263418      12.169379      11.897196       0.689381      18.659713 0.21797497E+03  0.42904832E+04                                 6.001034                            4.935536       0.016598       2.109336                    0.999646      20.241001      52.372522       0.742529       0.419076      -1.067891      -0.009640      -0.007297       0.026137       0.028798       0.014433      -0.049754      -0.017940       0.010601       0.132696      -0.045718      -0.031303       0.077021              6.377096       7.575869      -0.209065       1.631572       6.795179       0.257081       4.760239          -0.005947
          381              N      13.778918      27.782621      11.897196       0.689723      18.657449 0.21793059E+03  0.42894280E+04                                 6.000617                            4.935069       0.016582       2.109310                    0.999647      20.240068      52.370465       0.742549       0.419083      -1.067878      -0.009779       0.007396       0.026391       0.029100      -0.014581      -0.049826       0.017998       0.010529       0.132681      -0.045848      -0.031273       0.077121              6.376821       7.575337       0.208761       1.631568       6.795369      -0.257009       4.759758          -0.005898
          382              N       8.767582      32.145379      11.897196       0.690952      18.610497 0.21716325E+03  0.42714728E+04                                 5.991839                            4.926671       0.009730       2.107750                    0.999634      20.226358      52.354166       0.742955       0.419133      -1.067617       0.009780      -0.007377       0.026422       0.029124      -0.014458       0.049634      -0.017911       0.010337       0.132191      -0.045698      -0.031096       0.076794              6.368007       7.565063       0.209171      -1.629523       6.785814       0.256730       4.753146           0.000193
          383              N      13.778918      32.145379       4.355804       0.689716      18.655340 0.21789555E+03  0.42886263E+04                                 6.000321                            4.934753       0.015967       2.109161                    0.999645      20.239480      52.370660       0.742545       0.419096      -1.067855      -0.009728      -0.007357      -0.026314       0.029003       0.014472       0.049771       0.018002       0.010585       0.132794      -0.045746      -0.031336       0.077082              6.376524       7.574998      -0.209069      -1.631576       6.794923      -0.256990       4.759651          -0.005836
          384              N       8.767582      27.782621       4.355804       0.689810      18.654995 0.21788924E+03  0.42884856E+04                                 6.000261                            4.934689       0.015974       2.109157                    0.999645      20.239572      52.371381       0.742545       0.419098      -1.067850       0.009745       0.007359      -0.026308       0.029004       0.014500      -0.049776      -0.017993       0.010546       0.132847      -0.045782      -0.031313       0.077095              6.376433       7.574747      -0.209055       1.631502       6.794997       0.257005       4.759554          -0.005827
          385              O       2.388426      18.389906       7.432497      -0.206474      32.090254 0.33400526E+03  0.71180665E+04                                 8.264324                            5.611185       0.265801       2.207857                    0.998906      22.591609      55.646648       0.813037       0.353498      -1.145068      -0.046612      -0.000079       0.174424       0.180545       0.092808       0.014296       0.090211      -0.164417      -0.102465      -0.117665      -0.060353       0.178018             12.609392      12.040911       9.667752       1.181653      20.057135       2.279162       5.730131          -0.000006
          386              O       4.428133      21.933648       6.629599      -0.195416      30.188803 0.32825852E+03  0.69651665E+04                                 7.881201                            5.568988       0.425484       2.269648                    0.999158      22.313111      54.837319       0.814747       0.354297      -1.144445      -0.174082      -0.002245      -0.047153       0.180369       0.087730      -0.036684      -0.101244      -0.107518      -0.132626      -0.105521      -0.070923       0.176444             11.017639       6.326964       2.561937      -1.201901      17.536661      -7.679349       9.189291          -0.000120
          387              O       5.127074       1.586094       7.432497      -0.206410      32.085888 0.33396064E+03  0.71168655E+04                                 8.263579                            5.610813       0.266079       2.207981                    0.998907      22.590203      55.641889       0.813065       0.353499      -1.145069       0.046594      -0.000041       0.174412       0.180528       0.092808      -0.014323      -0.090147      -0.164426      -0.102651      -0.117608      -0.060395       0.178003             12.607874      12.039889       9.666417      -1.181283      20.054229      -2.278380       5.729503          -0.000011
          388              O       3.087367      37.994352       6.629599      -0.195426      30.191560 0.32829103E+03  0.69660572E+04                                 7.881776                            5.569354       0.425410       2.269621                    0.999158      22.313660      54.840193       0.814697       0.354309      -1.144431       0.174110       0.002182      -0.047115       0.180385       0.087749       0.036679       0.101244      -0.107514      -0.132685      -0.105538      -0.070919       0.176457             11.018411       6.327327       2.561958       1.201870      17.537927       7.679958       9.189977          -0.000122
          389              O       2.388426       1.586094       8.820503      -0.206392      32.085893 0.33396029E+03  0.71168581E+04                                 8.263583                            5.610815       0.265962       2.207946                    0.998907      22.590142      55.641789       0.813063       0.353499      -1.145068      -0.046591      -0.000036      -0.174406       0.180522      -0.092811      -0.014320       0.090149      -0.164433      -0.102616      -0.117616      -0.060387       0.178003             12.607899      12.039889      -9.666463      -1.181205      20.054319       2.278269       5.729490          -0.000020
          390              O       4.428133      37.994352       9.623401      -0.195476      30.193628 0.32831289E+03  0.69666489E+04                                 7.882139                            5.569543       0.425290       2.269561                    0.999157      22.314580      54.843259       0.814681       0.354309      -1.144428      -0.174083       0.002152       0.047184       0.180377      -0.087790       0.036674      -0.101256      -0.107422      -0.132726      -0.105581      -0.070892       0.176472             11.019108       6.327772      -2.562324       1.201996      17.539069      -7.680514       9.190483          -0.000117
          391              O       5.127074      18.389906       8.820503      -0.206413      32.086233 0.33397346E+03  0.71172196E+04                                 8.263613                            5.610959       0.265924       2.207926                    0.998906      22.590573      55.643439       0.813044       0.353503      -1.145063       0.046531      -0.000033      -0.174454       0.180553      -0.092798       0.014301      -0.090162      -0.164463      -0.102636      -0.117627      -0.060383       0.178010             12.607437      12.039703      -9.665880       1.181137      20.053222      -2.278116       5.729386          -0.000010
          392              O       3.087367      21.933648       9.623401      -0.195415      30.190244 0.32827396E+03  0.69655877E+04                                 7.881491                            5.569150       0.425363       2.269603                    0.999158      22.313394      54.838684       0.814727       0.354301      -1.144440       0.174079      -0.002241       0.047156       0.180367      -0.087734      -0.036684       0.101246      -0.107509      -0.132648      -0.105528      -0.070919       0.176447             11.018156       6.327097      -2.561875      -1.201801      17.537738       7.679778       9.189633          -0.000123
          393              O      12.642574      21.562094       8.820503      -0.206187      32.067097 0.33377737E+03  0.71118791E+04                                 8.260070                            5.609027       0.266759       2.208299                    0.998908      22.585343      55.623013       0.813260       0.353467      -1.145111       0.046603      -0.000238      -0.174337       0.180458       0.092783       0.014389       0.090033      -0.164378      -0.102765      -0.117484      -0.060443       0.177926             12.601154      12.032300       9.659818       1.180571      20.043868       2.277357       5.727296           0.000013
          394              O      10.602867      18.018352       9.623401      -0.195528      30.205287 0.32844120E+03  0.69701897E+04                                 7.884761                            5.571090       0.424978       2.269479                    0.999155      22.316341      54.854336       0.814451       0.354368      -1.144359       0.174128       0.002065       0.047079       0.180392       0.087818      -0.036654      -0.101260      -0.107377      -0.132765      -0.105613      -0.070866       0.176479             11.022785       6.329410       2.563011      -1.202425      17.545119      -7.683571       9.193825          -0.000125
          395              O       9.903926      38.365906       8.820503      -0.206272      32.071050 0.33382009E+03  0.71130235E+04                                 8.260681                            5.609351       0.266479       2.208167                    0.998908      22.586894      55.627923       0.813243       0.353463      -1.145114      -0.046632       0.000115      -0.174347       0.180475       0.092784      -0.014366      -0.090103      -0.164367      -0.102562      -0.117542      -0.060403       0.177945             12.602352      12.033200       9.660893      -1.180844      20.046029      -2.277963       5.727828           0.000012
          396              O      11.943633       1.957648       9.623401      -0.195509      30.202715 0.32840990E+03  0.69693318E+04                                 7.884225                            5.570739       0.425063       2.269510                    0.999155      22.315792      54.851515       0.814499       0.354357      -1.144372      -0.174102      -0.002132       0.047113       0.180377       0.087798       0.036657       0.101262      -0.107386      -0.132706      -0.105598      -0.070868       0.176466             11.022091       6.329050       2.562959       1.202454      17.543984       7.683065       9.193241          -0.000132
          397              O      12.642574      38.365906       7.432497      -0.206199      32.068419 0.33379974E+03  0.71124947E+04                                 8.260307                            5.609286       0.266607       2.208244                    0.998907      22.585817      55.625237       0.813223       0.353476      -1.145101       0.046542       0.000166       0.174374       0.180479      -0.092773      -0.014369       0.090049      -0.164414      -0.102747      -0.117503      -0.060432       0.177934             12.601086      12.032461      -9.659608      -1.180477      20.043509       2.277201       5.727287           0.000012
          398              O      10.602867       1.957648       6.629599      -0.195508      30.204970 0.32843386E+03  0.69699891E+04                                 7.884704                            5.571010       0.424934       2.269463                    0.999155      22.316159      54.853563       0.814462       0.354365      -1.144362       0.174096      -0.002126      -0.047120       0.180373      -0.087803       0.036657      -0.101265      -0.107372      -0.132734      -0.105607      -0.070863       0.176470             11.022917       6.329347      -2.562966       1.202347      17.545687      -7.683691       9.193717          -0.000129
          399              O       9.903926      21.562094       7.432497      -0.206196      32.068718 0.33379398E+03  0.71123357E+04                                 8.260390                            5.609211       0.266623       2.208249                    0.998908      22.585673      55.624591       0.813235       0.353473      -1.145104      -0.046607      -0.000229       0.174328       0.180451      -0.092786       0.014386      -0.090040      -0.164385      -0.102719      -0.117496      -0.060434       0.177930             12.601693      12.032736      -9.660269       1.180609      20.044884      -2.277448       5.727459           0.000020
          400              O      11.943633      18.018352       6.629599      -0.195572      30.208187 0.32847006E+03  0.69709745E+04                                 7.885318                            5.571368       0.424868       2.269423                    0.999154      22.317297      54.857862       0.814421       0.354372      -1.144352      -0.174104       0.002038      -0.047142       0.180385      -0.087857      -0.036647       0.101273      -0.107292      -0.132805      -0.105656      -0.070838       0.176494             11.023860       6.330001      -2.563499      -1.202604      17.547028       7.684433       9.194551          -0.000118
          401              O       0.571178      11.094670       4.225780      -0.472650      27.246675 0.43193406E+03  0.98327580E+04                                 7.093220                            6.409418       0.784903       2.290674                    0.999058      27.001285      69.118704       0.754392       0.356657      -1.140596       0.037999       0.017131      -0.005659       0.042064       0.123724      -0.051757       0.045192      -0.067840      -0.126677      -0.150583       0.001062       0.149521              7.284519       7.555213       2.245008       0.499276       8.732433       0.902993       5.565910          -0.000302
          402              O       2.359867      12.153398       4.989671      -0.425152      27.880038 0.42010816E+03  0.95096965E+04                                 7.295727                            6.362246       0.559665       2.226756                    0.998731      26.562390      68.090576       0.748875       0.361319      -1.135430      -0.005048      -0.017408      -0.023809       0.029923      -0.028605       0.077494       0.037527       0.264716       0.144561      -0.169925       0.008568       0.161356              7.871824      12.022864      -0.596114       2.403895       5.321263       0.224324       6.271344          -0.000390
          403              O       0.826705      13.260069       3.851961      -0.484868      27.460677 0.44482528E+03  0.10209670E+05                                 7.155309                            6.524462       0.744021       2.273093                    0.999034      27.293160      70.349366       0.743623       0.358865      -1.137865       0.024413      -0.025925      -0.001321       0.035635      -0.114903      -0.021566      -0.058870      -0.167278      -0.028162      -0.152785      -0.005386       0.158171              7.254837       6.715767      -1.735115       0.748210       8.489142      -1.249151       6.559602          -0.000206
          404              O       6.944322       8.881330       4.225780      -0.466422      26.958489 0.42622789E+03  0.96691704E+04                                 7.038209                            6.362490       0.794967       2.295958                    0.999055      26.882066      68.659530       0.758080       0.356159      -1.141170      -0.037406      -0.016370      -0.005704       0.041228       0.123116       0.051030      -0.044864      -0.067857      -0.127202      -0.149451       0.000414       0.149037              7.226988       7.492692       2.222634      -0.492437       8.662644      -0.894481       5.525626          -0.060910
          405              O       5.155633       7.822602       4.989671      -0.418152      27.549778 0.41403507E+03  0.93366100E+04                                 7.232707                            6.311178       0.570119       2.232242                    0.998744      26.434570      67.597199       0.752903       0.360757      -1.136061       0.004428       0.017569      -0.023370       0.029571      -0.028211      -0.077545      -0.036751       0.261933       0.140892      -0.167703       0.007217       0.160486              7.801179      11.905271      -0.590336      -2.377081       5.278113      -0.222260       6.220152          -0.072321
          406              O       6.688795       6.715931       3.851961      -0.479395      27.210888 0.43974753E+03  0.10062806E+05                                 7.107177                            6.482936       0.750567       2.276900                    0.999031      27.190546      69.947918       0.746825       0.358403      -1.138389      -0.023858       0.025233      -0.001616       0.034764      -0.114332       0.021124       0.058967      -0.166697      -0.028469      -0.151972      -0.005795       0.157766              7.205325       6.668917      -1.720290      -0.739938       8.430044       1.238717       6.517014          -0.057991
          407              O       0.571178       8.881330      12.027220      -0.466661      26.971462 0.42648431E+03  0.96763156E+04                                 7.039318                            6.363417       0.794526       2.295649                    0.999055      26.895002      68.694348       0.758211       0.356048      -1.141274       0.037237      -0.016473       0.005678       0.041112      -0.123699       0.051639       0.045272      -0.068129      -0.126197      -0.150563       0.001098       0.149465              7.228099       7.493641      -2.223372      -0.492579       8.664022       0.894672       5.526634          -0.061191
          408              O       2.359867       7.822602      11.263329      -0.418670      27.563977 0.41430932E+03  0.93440864E+04                                 7.233105                            6.311506       0.569453       2.231716                    0.998743      26.453222      67.643550       0.753219       0.360556      -1.136251      -0.004614       0.017317       0.023211       0.029324       0.028266      -0.077520       0.037054       0.263678       0.143271      -0.168970       0.007933       0.161037              7.801457      11.905509       0.589613      -2.377380       5.278138       0.222343       6.220724          -0.072535
          409              O       0.826705       6.715931      12.401039      -0.479389      27.204076 0.43959876E+03  0.10058271E+05                                 7.104363                            6.480405       0.751127       2.277041                    0.999031      27.195242      69.949729       0.747240       0.358244      -1.138546       0.023848       0.025220       0.001615       0.034748       0.114815       0.021598      -0.059143      -0.167215      -0.027138      -0.152919      -0.005151       0.158070              7.202380       6.665861       1.719343      -0.739577       8.426784      -1.238345       6.514495          -0.058364
          410              O       6.944322      11.094670      12.027220      -0.466897      26.985191 0.42676838E+03  0.96847141E+04                                 7.043620                            6.367227       0.793096       2.295182                    0.999053      26.892272      68.702212       0.757656       0.356238      -1.141082      -0.037204       0.016590       0.005683       0.041130      -0.123234      -0.050961      -0.044828      -0.067688      -0.126843      -0.149458       0.000390       0.149067              7.232567       7.498693      -2.224777       0.493035       8.669043      -0.895325       5.529965           0.060633
          411              O       5.155633      12.153398      11.263329      -0.418592      27.558277 0.41419228E+03  0.93410521E+04                                 7.234033                            6.312233       0.568898       2.231700                    0.998742      26.440256      67.615234       0.752865       0.360741      -1.136073       0.004593      -0.017199       0.023200       0.029243       0.027943       0.077627      -0.036727       0.261930       0.141163      -0.167653       0.007097       0.160556              7.802653      11.907705       0.589467       2.377958       5.278685      -0.222472       6.221570           0.071704
          412              O       6.688795      13.260069      12.401039      -0.479261      27.197377 0.43946440E+03  0.10054657E+05                                 7.104737                            6.480748       0.751038       2.277155                    0.999030      27.183815      69.923651       0.746973       0.358392      -1.138403      -0.023853      -0.025201       0.001617       0.034737       0.114197      -0.021046       0.058958      -0.166553      -0.028468      -0.151791      -0.005848       0.157640              7.202776       6.666314       1.719368       0.739619       8.427194       1.238469       6.514819           0.057923
          413              O      14.459822      28.857330      12.027220      -0.467492      26.991311 0.42687275E+03  0.96874627E+04                                 7.043489                            6.366946       0.794304       2.295377                    0.999059      26.901283      68.721664       0.757878       0.356119      -1.141202      -0.037685      -0.016418       0.006056       0.041550       0.123267      -0.051255       0.045115      -0.068027      -0.127073      -0.149873       0.000685       0.149188              7.232700       7.498645       2.224776       0.493355       8.670075       0.895401       5.529380           0.060169
          414              O      12.671133      27.798602      11.263329      -0.419038      27.575764 0.41451233E+03  0.93500439E+04                                 7.236759                            6.314422       0.569575       2.231797                    0.998744      26.449741      67.645159       0.752782       0.360712      -1.136099       0.004344       0.017636       0.023645       0.029816      -0.028359       0.077472       0.036977       0.262784       0.141595      -0.168323       0.007620       0.160703              7.805760      11.912438      -0.590625       2.379085       5.281241       0.222491       6.223599           0.071293
          415              O      14.204295      26.691931      12.401039      -0.480145      27.228262 0.44008942E+03  0.10072517E+05                                 7.109623                            6.484945       0.750632       2.276706                    0.999032      27.202395      69.983392       0.746803       0.358346      -1.138441      -0.023977       0.025332       0.001798       0.034927      -0.114585      -0.021346      -0.059034      -0.166938      -0.027972      -0.152417      -0.005520       0.157937              7.208005       6.671328      -1.721211       0.740525       8.433760      -1.239199       6.518927           0.057289
          416              O       8.086678      31.070670      12.027220      -0.473633      27.258056 0.43216182E+03  0.98395324E+04                                 7.097032                            6.412709       0.783825       2.290194                    0.999062      26.998224      69.123178       0.753894       0.356835      -1.140420       0.038259       0.017168       0.005987       0.042360       0.122904       0.050665      -0.044606      -0.067431      -0.127676      -0.148852      -0.000002       0.148854              7.288706       7.559600       2.246441      -0.500028       8.737832      -0.903668       5.568686          -0.003507
          417              O       9.875367      32.129398      11.263329      -0.425973      27.891661 0.42032595E+03  0.95162723E+04                                 7.300387                            6.366194       0.558126       2.226236                    0.998731      26.554774      68.086590       0.748205       0.361580      -1.135175      -0.005036      -0.017486       0.024062       0.030168      -0.028297      -0.077565      -0.037030       0.262138       0.141534      -0.168034       0.007467       0.160568              7.876989      12.030709      -0.596499      -2.405772       5.324974      -0.224597       6.275283          -0.004107
          418              O       8.342205      33.236069      12.401039      -0.485479      27.458016 0.44476626E+03  0.10208190E+05                                 7.156442                            6.525402       0.743678       2.272986                    0.999036      27.283809      70.329612       0.743319       0.359016      -1.137721       0.024503      -0.026024       0.001507       0.035775      -0.114058       0.020755       0.058591      -0.166383      -0.029850      -0.151222      -0.006345       0.157567              7.256192       6.717061      -1.735591      -0.748606       8.491097       1.249310       6.560417          -0.003348
          419              O      14.459822      31.070670       4.225780      -0.468014      27.023247 0.42751707E+03  0.97060308E+04                                 7.050197                            6.372796       0.792281       2.294550                    0.999057      26.911951      68.769541       0.757321       0.356236      -1.141074      -0.037486       0.016656      -0.006033       0.041461      -0.123341       0.051117       0.045049      -0.067766      -0.126713      -0.149776       0.000611       0.149165              7.239648       7.506186      -2.227431      -0.494117       8.678118       0.896452       5.534640           0.059799
          420              O      12.671133      32.129398       4.989671      -0.419495      27.591943 0.41481047E+03  0.93585582E+04                                 7.239962                            6.317021       0.568184       2.231197                    0.998742      26.456025      67.670231       0.752559       0.360750      -1.136057       0.004527      -0.017279      -0.023474       0.029498       0.028086      -0.077576       0.036916       0.262570       0.141771      -0.168149       0.007427       0.160722              7.809335      11.918372       0.589982      -2.380678       5.283157       0.222779       6.226477           0.070899
          421              O      14.204295      33.236069       3.851961      -0.480028      27.217406 0.43985824E+03  0.10065903E+05                                 7.107927                            6.483380       0.751059       2.276947                    0.999032      27.195474      69.960985       0.746869       0.358362      -1.138429      -0.023972      -0.025314      -0.001789       0.034909       0.114393       0.021203      -0.058993      -0.166734      -0.028082      -0.152122      -0.005643       0.157765              7.206244       6.669496       1.720583      -0.740367       8.431902      -1.239125       6.517336           0.057079
          422              O       8.086678      28.857330       4.225780      -0.467881      27.009160 0.42722507E+03  0.96976047E+04                                 7.047177                            6.370085       0.793170       2.294910                    0.999058      26.907499      68.748546       0.757589       0.356176      -1.141139       0.037522      -0.016540      -0.006019       0.041445      -0.123390      -0.051193      -0.045102      -0.067948      -0.126602      -0.149911       0.000693       0.149218              7.236545       7.502708      -2.226597       0.493874       8.674675      -0.895999       5.532254           0.059912
          423              O       9.875367      27.798602       4.989671      -0.419766      27.609340 0.41514348E+03  0.93680368E+04                                 7.243237                            6.319817       0.567710       2.230950                    0.998741      26.463215      67.697766       0.752339       0.360780      -1.136023      -0.004606       0.017383      -0.023477       0.029573       0.028187       0.077554      -0.036939       0.262687       0.142176      -0.168298       0.007559       0.160739              7.812802      11.923787       0.590615       2.381672       5.285561      -0.222770       6.229058           0.070880
          424              O       8.342205      26.691931       3.851961      -0.480264      27.228646 0.44008916E+03  0.10072545E+05                                 7.109930                            6.485133       0.750709       2.276751                    0.999032      27.201087      69.980948       0.746757       0.358367      -1.138421       0.023958       0.025329      -0.001781       0.034910       0.114525      -0.021269       0.059008      -0.166875      -0.027888      -0.152318      -0.005551       0.157868              7.208304       6.671500       1.721291       0.740762       8.434227       1.239494       6.519185           0.057041

******************************************************
Auxiliary information for the entire system
The total spin magnetic moment of the unit cell is   0.654660
The total net atomic charge of the unit cell is   -0.000003
Accuracy of reproducing the electrostatic potential in the unit cell:
  The inner radius (bohr) =    5.0000
  The outer radius (bohr) =   12.0000
  Valid grid points have density less than (e/(bohr^3)) =    0.0001
  The number of valid grid points were=      1003756
  The rms potential error without charges in kcal/mol is=     14.87570
  The rms potential error with partial charges in kcal/mol is=      1.11814
  The RRMSE value at monopole order=      0.07517
  The rms potential error with partial charges and cloud penetration in kcal/mol is=      1.12122
  The RRMSE value at monopole order with cloud penetration is=      0.07537
  The rms potential error with partial charges and atomic dipoles in kcal/mol is=      0.50561
  The RRMSE value at dipole order=      0.03399
  The rms potential error with partial charges, atomic dipoles and cloud penetration in kcal/mol is=      0.50259
  The RRMSE value at dipole order with cloud penetration=      0.03379

******************************************************
The electron densities and ab initio electrostatic potential were computed in VASP using the PBE functional and
projector augmented wave method. See the main text of the journal article for a description of computational details.
The atomic charges, dipoles, and quadrupoles were computed with the DDEC6 method as described in
(a) T. A. Manz and N. Gabaldon Limas, RSC Adv. 6 (2016) 47771-47801 DOI: 10.1039/c6ra04656h
(b) N. Gabaldon Limas and T. A. Manz, RSC Adv. 8 (2018) 2678-2707 DOI: 10.1039/c7ra11829e.
For each atom in the material, the electron cloud parameters were fit to the spherically averaged atom-in-material
electron density using radial positions for which this density was between 10^-4 and 10^-2 electrons per cubic bohr.
The polarizabilities, dispersion coefficients, and quantum Drude oscillator (QDO) parameters were fit using the MCLF method.
The magnetic structure of the system was optimized in VASP from the default ferromagnetic initial guess using spin polarization.
The atomic spin moments (ASMs) were computed on this optimized magnetic structure using the DDEC6 partition as inputs
to the method of T. A. Manz and D. S. Sholl, J. Chem. Theory Comput. 7 (2011) 4146-4164 DOI: 10.1021/ct200539n.
The RMSE and RRMSE were computed using a uniform grid with Ewald summation.
