# Supplementary material for: A collection of forcefield precursors for metal–organic frameworks
Source: RSC Adv. 2019 Nov 13;9(63):36492–507. doi: 10.1039/c9ra07327b (PMC9075174; doi:10.1039/c9ra07327b)
Supplement: RA-009-C9RA07327B-s4909 [file RA-009-C9RA07327B-s4909.xyz]

  338
jmolscript: load "" {1 1 1} spacegroup "x,y,z" unitcell [{      7.423000     0.000000     0.000000 }, {      0.000000    30.337000     0.000000 }, {      0.000000     0.000000    30.337000 }]
Cu     6.705567    15.954228    15.951498     0.778326
Cu     6.705567    29.551272    29.554002     0.750784
Cu     2.994067    14.385502     0.786032     0.750755
Cu     2.994067     0.782998    14.382772     0.778449
Cu     0.717433    14.382468    14.385502     0.778210
Cu     0.717433     0.785728     0.782998     0.750614
Cu     4.428933    15.951498    29.551272     0.750766
Cu     4.428933    29.554002    15.954532     0.778180
H      3.796864    16.385014    16.375913     0.090901
H      2.198693    17.534786    17.549954     0.130860
H      5.173831    19.403545    19.400511     0.115329
H      6.640616    18.226470    18.220402     0.083464
H      2.045037    16.888608    19.982982     0.151431
H      1.451197    17.246584    21.405787     0.169326
H      0.478784    17.025124    20.174105     0.166832
H      7.194372    19.009164    21.323877     0.147764
H      1.622668    22.397807    20.046690     0.125718
H      3.161456    21.075114    18.930288     0.100968
H      6.014115    20.841519    22.200617     0.070040
H      7.167649    21.521068    23.043985     0.082014
H      2.032417    14.628501    19.094108     0.175496
H      3.232716    14.352435    18.099054     0.191583
H      2.202404    13.196595    18.435795     0.190788
H      5.366829    11.239859    15.702431     0.176034
H      5.251773    11.886037    17.143439     0.191428
H      4.182861    12.240980    16.030071     0.191140
H      3.796864    29.120486    29.129587     0.090693
H      2.198693    27.970714    27.955546     0.130589
H      5.173831    26.101955    26.104989     0.115159
H      6.640616    27.279030    27.285098     0.083424
H      2.045037    28.616892    25.522518     0.151337
H      1.451197    28.258916    24.099713     0.169157
H      0.478784    28.480376    25.331395     0.166758
H      7.194372    26.496336    24.181623     0.147686
H      1.622668    23.107693    25.458810     0.125731
H      3.161456    24.430386    26.575212     0.100980
H      6.014115    24.663981    23.304883     0.070029
H      7.167649    23.984432    22.461515     0.081902
H      2.032417     0.539999    26.411392     0.175024
H      3.232716     0.816065    27.406446     0.191589
H      2.202404     1.971905    27.069705     0.190801
H      5.366829     3.928641    29.803069     0.175682
H      5.251773     3.282463    28.362061     0.191414
H      4.182861     2.927521    29.475429     0.191144
H      0.085365    13.961087     1.216514     0.090693
H      5.910193    12.787045     2.366286     0.130588
H      1.462331    10.936488     4.235045     0.115166
H      2.929116    12.116598     3.057970     0.083425
H      5.756536    10.354018     1.720108     0.151341
H      5.162697     8.931213     2.078085     0.169215
H      4.190283    10.162895     1.856624     0.166769
H      3.482872     9.013123     3.840664     0.147730
H      5.334168    10.290310     7.229307     0.125681
H      6.872956    11.406712     5.906614     0.100960
H      2.302615     8.136383     5.673019     0.070087
H      3.456149     7.293015     6.352568     0.081968
H      5.743917    11.242892    29.797001     0.175039
H      6.944217    12.237946    29.520935     0.191600
H      5.913904    11.901205    28.365095     0.190831
H      1.655329    14.634569    26.408359     0.175707
H      1.540272    13.193561    27.054537     0.191436
H      0.471361    14.306929    27.409479     0.191149
H      0.085365     1.207413    13.951986     0.090868
H      5.910193     2.381454    12.802214     0.130849
H      1.462331     4.232012    10.933455     0.115394
H      2.929116     3.051902    12.110530     0.083479
H      5.756536     4.814482    13.448392     0.151413
H      5.162697     6.237287    13.090415     0.169357
H      4.190283     5.005605    13.311876     0.166822
H      3.482872     6.155377    11.327836     0.147756
H      5.334168     4.878190     7.939193     0.125826
H      6.872956     3.761788     9.261886     0.101022
H      2.302615     7.032117     9.495481     0.069991
H      3.456149     7.875485     8.815932     0.081977
H      5.743917     3.925608    15.708499     0.175601
H      6.944217     2.930554    15.984565     0.191632
H      5.913904     3.267295    17.140405     0.190910
H      1.655329     0.533931    19.097141     0.176184
H      1.540272     1.974939    18.450963     0.191551
H      0.471361     0.861571    18.096021     0.191207
H      3.626136    13.951986    13.961087     0.090905
H      5.224307    12.802214    12.787045     0.130861
H      2.249169    10.933455    10.936488     0.115330
H      0.782384    12.110530    12.116598     0.083465
H      5.377964    13.448392    10.354018     0.151434
H      5.971804    13.090415     8.931213     0.169327
H      6.944217    13.311876    10.162895     0.166834
H      0.228628    11.327836     9.013123     0.147764
H      5.800332     7.939193    10.290310     0.125716
H      4.261544     9.261886    11.406712     0.100968
H      1.408885     9.495481     8.136383     0.070043
H      0.255351     8.815932     7.293015     0.082015
H      5.390583    15.708499    11.242892     0.175491
H      4.190283    15.984565    12.237946     0.191581
H      5.220596    17.140405    11.901205     0.190791
H      2.056171    19.097141    14.634569     0.176037
H      2.171228    18.450963    13.193561     0.191423
H      3.240140    18.096021    14.306929     0.191140
H      3.626136     1.216514     1.207413     0.090693
H      5.224307     2.366286     2.381454     0.130589
H      2.249169     4.235045     4.232012     0.115157
H      0.782384     3.057970     3.051902     0.083425
H      5.377964     1.720108     4.814482     0.151343
H      5.971804     2.078085     6.237287     0.169160
H      6.944217     1.856624     5.005605     0.166763
H      0.228628     3.840664     6.155377     0.147692
H      5.800332     7.229307     4.878190     0.125734
H      4.261544     5.906614     3.761788     0.100984
H      1.408885     5.673019     7.032117     0.070033
H      0.255351     6.352568     7.875485     0.081904
H      5.390583    29.797001     3.925608     0.175025
H      4.190283    29.520935     2.930554     0.191587
H      5.220596    28.365095     3.267295     0.190800
H      2.056171    26.408359     0.533931     0.175679
H      2.171228    27.054537     1.974939     0.191412
H      3.240140    27.409479     0.861571     0.191144
H      7.337636    16.375913    29.120486     0.090687
H      1.512807    17.549954    27.970714     0.130586
H      5.960669    19.400511    26.101955     0.115162
H      4.493884    18.220402    27.279030     0.083422
H      1.666463    19.982982    28.616892     0.151339
H      2.260304    21.405787    28.258916     0.169213
H      3.232716    20.174105    28.480376     0.166768
H      3.940128    21.323877    26.496336     0.147726
H      2.088832    20.046690    23.107693     0.125676
H      0.550044    18.930288    24.430386     0.100956
H      5.120385    22.200617    24.663981     0.070082
H      3.966851    23.043985    23.984432     0.081964
H      1.679083    19.094108     0.539999     0.175047
H      0.478784    18.099054     0.816065     0.191604
H      1.509096    18.435795     1.971905     0.190829
H      5.767671    15.702431     3.928641     0.175706
H      5.882727    17.143439     3.282463     0.191441
H      6.951640    16.030071     2.927521     0.191150
H      7.337636    29.129587    16.385014     0.090865
H      1.512807    27.955546    17.534786     0.130850
H      5.960669    26.104989    19.403545     0.115393
H      4.493884    27.285098    18.226470     0.083479
H      1.666463    25.522518    16.888608     0.151411
H      2.260304    24.099713    17.246584     0.169352
H      3.232716    25.331395    17.025124     0.166820
H      3.940128    24.181623    19.009164     0.147753
H      2.088832    25.458810    22.397807     0.125823
H      0.550044    26.575212    21.075114     0.101018
H      5.120385    23.304883    20.841519     0.069988
H      3.966851    22.461515    21.521068     0.081974
H      1.679083    26.411392    14.628501     0.175607
H      0.478784    27.406446    14.352435     0.191632
H      1.509096    27.069705    13.196595     0.190907
H      5.767671    29.803069    11.239859     0.176169
H      5.882727    28.362061    11.886037     0.191556
H      6.951640    29.475429    12.240980     0.191203
C      3.465056    18.602952    18.619030     0.131146
C      4.078196    17.014203    17.015720     0.112368
C      3.108752    17.702853    17.714684    -0.193990
C      4.857611    18.775266    18.778603    -0.212182
C      5.724618    18.075695    18.075695     0.098466
C      2.451817    19.403545    19.398085    -0.008381
C      0.555240    20.806025    20.805115     0.252564
C      1.425958    18.790738    20.126476     0.191835
C      1.343563    17.367933    20.450172    -0.528386
C      0.448349    19.455118    20.847586    -0.297154
C      1.565511    21.460394    20.080060    -0.223072
C      2.474828    20.650396    19.409613    -0.119618
C      6.515909    21.672753    22.328032    -0.075355
C      2.304099    14.152211    18.295031    -0.612319
C      1.468269    14.569344    17.172259     0.724426
C      5.946565    13.162011    15.757341     0.726123
C      5.116674    12.037722    16.196924    -0.610687
C      3.465056    26.902548    26.886470     0.130678
C      4.078196    28.491297    28.489780     0.111046
C      3.108752    27.802647    27.790816    -0.194769
C      4.857611    26.730234    26.726897    -0.212515
C      5.724618    27.429805    27.429805     0.097699
C      2.451817    26.101955    26.107415    -0.008192
C      0.555240    24.699475    24.700385     0.252429
C      1.425958    26.714762    25.379024     0.191885
C      1.343563    28.137567    25.055328    -0.528422
C      0.448349    26.050382    24.657914    -0.297195
C      1.565511    24.045106    25.425440    -0.223116
C      2.474828    24.855104    26.095887    -0.119674
C      6.515909    23.832747    23.177468    -0.075384
C      2.304099     1.016290    27.210469    -0.606741
C      1.468269     0.599156    28.333241     0.720661
C      5.946565     2.006489    29.748159     0.722304
C      5.116674     3.130778    29.308576    -0.605034
C      7.176556    11.717970     3.434452     0.130680
C      0.366696    13.321280     1.845703     0.111073
C      6.820252    12.622316     2.534353    -0.194765
C      1.146111    11.558397     3.606766    -0.212504
C      2.013118    12.261305     2.907195     0.097718
C      6.163317    10.938915     4.235045    -0.008181
C      4.266740     9.531885     5.637525     0.252483
C      5.137458    10.210524     3.622238     0.191911
C      5.055063     9.886828     2.199432    -0.528433
C      4.159849     9.489414     4.286618    -0.297140
C      5.277011    10.256940     6.291894    -0.223172
C      6.186328    10.927387     5.481896    -0.119679
C      2.804409     8.008968     6.504253    -0.075363
C      6.015599    12.041969    29.320711    -0.606759
C      5.179769    13.164741    29.737844     0.720678
C      2.235065    14.579659    28.330511     0.722312
C      1.405174    14.140076    27.206222    -0.605048
C      7.176556     3.450530    11.734048     0.131197
C      0.366696     1.847220    13.322797     0.112333
C      6.820252     2.546184    12.634147    -0.194008
C      1.146111     3.610103    11.561734    -0.212110
C      2.013118     2.907195    12.261305     0.098502
C      6.163317     4.229585    10.933455    -0.008422
C      4.266740     5.636615     9.530975     0.252539
C      5.137458     4.957976    11.546262     0.191787
C      5.055063     5.281672    12.969067    -0.528387
C      4.159849     5.679086    10.881882    -0.297190
C      5.277011     4.911560     8.876606    -0.222927
C      6.186328     4.241113     9.686604    -0.119605
C      2.804409     7.159532     8.664247    -0.075380
C      6.015599     3.126531    16.184790    -0.612302
C      5.179769     2.003759    15.767656     0.724425
C      2.235065     0.588841    17.174989     0.726133
C      1.405174     1.028424    18.299278    -0.610698
C      3.957944    11.734048    11.717970     0.131145
C      3.344804    13.322797    13.321280     0.112399
C      4.314248    12.634147    12.622316    -0.193987
C      2.565389    11.561734    11.558397    -0.212184
C      1.698382    12.261305    12.261305     0.098482
C      4.971183    10.933455    10.938915    -0.008378
C      6.867760     9.530975     9.531885     0.252561
C      5.997042    11.546262    10.210524     0.191838
C      6.079437    12.969067     9.886828    -0.528385
C      6.974651    10.881882     9.489414    -0.297155
C      5.857489     8.876606    10.256940    -0.223069
C      4.948172     9.686604    10.927387    -0.119620
C      0.907091     8.664247     8.008968    -0.075355
C      5.118901    16.184790    12.041969    -0.612318
C      5.954731    15.767656    13.164741     0.724432
C      1.476435    17.174989    14.579659     0.726116
C      2.306326    18.299278    14.140076    -0.610701
C      3.957944     3.434452     3.450530     0.130666
C      3.344804     1.845703     1.847220     0.111046
C      4.314248     2.534353     2.546184    -0.194768
C      2.565389     3.606766     3.610103    -0.212525
C      1.698382     2.907195     2.907195     0.097696
C      4.971183     4.235045     4.229585    -0.008183
C      6.867760     5.637525     5.636615     0.252429
C      5.997042     3.622238     4.957976     0.191892
C      6.079437     2.199432     5.281672    -0.528422
C      6.974651     4.286618     5.679086    -0.297196
C      5.857489     6.291894     4.911560    -0.223122
C      4.948172     5.481896     4.241113    -0.119671
C      0.907091     6.504253     7.159532    -0.075385
C      5.118901    29.320711     3.126531    -0.606744
C      5.954731    29.737844     2.003759     0.720662
C      1.476435    28.330511     0.588841     0.722302
C      2.306326    27.206222     1.028424    -0.605031
C      0.246444    18.619030    26.902548     0.130679
C      7.056304    17.015720    28.491297     0.111040
C      0.602748    17.714684    27.802647    -0.194772
C      6.276889    18.778603    26.730234    -0.212504
C      5.409882    18.075695    27.429805     0.097698
C      1.259683    19.398085    26.101955    -0.008184
C      3.156260    20.805115    24.699475     0.252481
C      2.285542    20.126476    26.714762     0.191907
C      2.367937    20.450172    28.137567    -0.528434
C      3.263151    20.847586    26.050382    -0.297142
C      2.145989    20.080060    24.045106    -0.223175
C      1.236672    19.409613    24.855104    -0.119681
C      4.618591    22.328032    23.832747    -0.075363
C      1.407401    18.295031     1.016290    -0.606760
C      2.243231    17.172259     0.599156     0.720673
C      5.187935    15.757341     2.006489     0.722317
C      6.017826    16.196924     3.130778    -0.605035
C      0.246444    26.886470    18.602952     0.131201
C      7.056304    28.489780    17.014203     0.112345
C      0.602748    27.790816    17.702853    -0.194016
C      6.276889    26.726897    18.775266    -0.212106
C      5.409882    27.429805    18.075695     0.098517
C      1.259683    26.107415    19.403545    -0.008428
C      3.156260    24.700385    20.806025     0.252539
C      2.285542    25.379024    18.790738     0.191784
C      2.367937    25.055328    17.367933    -0.528384
C      3.263151    24.657914    19.455118    -0.297190
C      2.145989    25.425440    21.460394    -0.222930
C      1.236672    26.095887    20.650396    -0.119609
C      4.618591    23.177468    21.672753    -0.075378
C      1.407401    27.210469    14.152211    -0.612303
C      2.243231    28.333241    14.569344     0.724435
C      5.187935    29.748159    13.162011     0.726121
C      6.017826    29.308576    12.037722    -0.610709
C      5.567250    22.752750    22.752750     0.077982
C      1.855750     7.584250     7.584250     0.077983
N      5.380190    17.182270    17.185607    -0.233783
N      5.380190    28.323230    28.319893    -0.230740
N      1.668690    13.151393     2.013770    -0.230790
N      1.668690     2.017107    13.154730    -0.233855
N      2.042810    13.154730    13.151393    -0.233821
N      2.042810     2.013770     2.017107    -0.230712
N      5.754310    17.185607    28.323230    -0.230744
N      5.754310    28.319893    17.182270    -0.233879
O      5.691956    14.275682    16.276104    -0.568029
O      0.558952    15.418477    17.360955    -0.561970
O      6.865533    12.978472    14.916096    -0.567862
O      1.741436    14.058469    16.052824    -0.564365
O      7.188433    21.963988    21.172192    -0.209220
O      5.691956     0.892818    29.229396    -0.561377
O      0.558952    30.087023    28.144545    -0.555075
O      6.865533     2.190028     0.252404    -0.561329
O      1.741436     1.110031    29.452676    -0.557461
O      7.188433    23.541512    24.333308    -0.209154
O      1.980456    14.060896    29.444182    -0.561385
O      4.270452    12.976045     0.249977    -0.555105
O      3.154033    15.420904    28.146972    -0.561327
O      5.452936    14.284176    29.226969    -0.557463
O      3.476933     9.164808     6.795488    -0.209257
O      1.980456     1.107604    16.061318    -0.567966
O      4.270452     2.192455    14.918523    -0.561872
O      3.154033    30.084596    17.358528    -0.567766
O      5.452936     0.884324    16.278531    -0.564334
O      3.476933     6.003692     8.373012    -0.209077
O      1.731044    16.061318    14.060896    -0.568013
O      6.864048    14.918523    12.976045    -0.561982
O      0.557467    17.358528    15.420904    -0.567860
O      5.681564    16.278531    14.284176    -0.564390
O      0.234567     8.373012     9.164808    -0.209221
O      1.731044    29.444182     1.107604    -0.561359
O      6.864048     0.249977     2.192455    -0.555061
O      0.557467    28.146972    30.084596    -0.561340
O      5.681564    29.226969     0.884324    -0.557478
O      0.234567     6.795488     6.003692    -0.209157
O      5.442544    16.276104     0.892818    -0.561380
O      3.152548    17.360955    30.087023    -0.555071
O      4.268967    14.916096     2.190028    -0.561354
O      1.970064    16.052824     1.110031    -0.557462
O      3.946067    21.172192    23.541512    -0.209260
O      5.442544    29.229396    14.275682    -0.567953
O      3.152548    28.144545    15.418477    -0.561878
O      4.268967     0.252404    12.978472    -0.567767
O      1.970064    29.452676    14.058469    -0.564354
O      3.946067    24.333308    21.963988    -0.209077

The following XYZ coordinates are in angstroms. Other properties are in atomic units.
The sperically averaged electron density of each atom fit to a function of the form exp(a - br)
eigen_1, eigen_2 and eigen_3 are the three eigenvalues of traceless quadrupole moment tensor
  atom number  atomic symbol              X              Y              Z     net charge C6 coefficient C8 coefficient C10 coefficient fluctuating dipole atomic polarizability isotropic forcefield polarizability              a              b squared Pearson coefficient          <r^3>          <r^4>         wp_QDO          m_QDO          q_QDO       dipole_x       dipole_y       dipole_z         dipole            Qxy            Qxz            Qyz     Q(x^2-y^2)  Q(3z^2 - R^2)        eigen_1        eigen_2        eigen_3 static polarizability      alpha(xx)      alpha(xy)      alpha(xz)      alpha(yy)      alpha(yz)      alpha(zz) atomic spin moment
            1             Cu       6.705567      15.954228      15.951498       0.778326      65.232136 0.12325300E+04  0.34998433E+05                                13.792634                           11.993738       1.237140       2.296580                    0.994140      42.533980     106.324034       0.492847       0.437666      -1.129174      -0.045363       0.052156       0.050907       0.085846       0.123028       0.123286      -0.123468       0.019163      -0.024662      -0.246782       0.116599       0.130183             16.094066      19.575337      -0.302947      -0.176553      14.032120       3.354963      14.674740          -0.711619
            2             Cu       6.705567      29.551272      29.554002       0.750784      66.867888 0.12715305E+04  0.36440816E+05                                14.103714                           12.252030       1.055449       2.235971                    0.993231      43.076828     108.691404       0.482752       0.442711      -1.124316      -0.044011      -0.050893      -0.049562       0.083567      -0.120260      -0.120624      -0.120558       0.019434      -0.025238      -0.241232       0.113577       0.127655             16.491468      20.069317       0.365795       0.237791      14.373352       3.493664      15.031735          -0.000832
            3             Cu       2.994067      14.385502       0.786032       0.750755      66.875107 0.12716455E+04  0.36445173E+05                                14.105060                           12.252854       1.054889       2.235769                    0.993225      43.078655     108.699900       0.482717       0.442731      -1.124297      -0.044000      -0.049588       0.050879       0.083568      -0.120668       0.120311       0.120639       0.022545      -0.016733      -0.241356       0.113589       0.127768             16.493622      20.072717       0.239680      -0.367021      15.034380      -3.494639      14.373769          -0.000245
            4             Cu       2.994067       0.782998      14.382772       0.778449      65.224647 0.12323730E+04  0.34992412E+05                                13.790812                           11.992355       1.237567       2.296730                    0.994143      42.532185     106.312719       0.492920       0.437621      -1.129217      -0.045371       0.050910      -0.052159       0.085854       0.123246      -0.122996       0.123421       0.021907      -0.016415      -0.246702       0.116552       0.130150             16.091723      19.572165      -0.176673       0.303005      14.672539      -3.354530      14.030466           0.710839
            5             Cu       0.717433      14.382468      14.385502       0.778210      65.247509 0.12328363E+04  0.35009533E+05                                13.794982                           11.995384       1.236771       2.296390                    0.994142      42.539164     106.342899       0.492800       0.437677      -1.129159       0.045361      -0.052144      -0.050945       0.085861       0.123033       0.123289      -0.123497       0.019350      -0.024873      -0.246812       0.116563       0.130249             16.097526      19.580465      -0.304333      -0.178808      14.033742       3.356366      14.678372           0.710241
            6             Cu       0.717433       0.785728       0.782998       0.750614      66.871742 0.12716241E+04  0.36444847E+05                                14.105553                           12.253549       1.054928       2.235784                    0.993230      43.077212     108.700998       0.482650       0.442788      -1.124246       0.044041       0.050916       0.049590       0.083613      -0.120470      -0.120834      -0.120777       0.019451      -0.025249      -0.241658       0.113791       0.127868             16.493737      20.072220       0.365841       0.237808      14.375264       3.494268      15.033728           0.000332
            7             Cu       4.428933      15.951498      29.551272       0.750766      66.865723 0.12714847E+04  0.36439457E+05                                14.103996                           12.252285       1.055284       2.235925                    0.993229      43.075346     108.690339       0.482715       0.442746      -1.124286       0.044016       0.049565      -0.050903       0.083577      -0.120739       0.120383       0.120686       0.022354      -0.016574      -0.241477       0.113697       0.127780             16.491722      20.069563       0.237416      -0.365673      15.032108      -3.493654      14.373496           0.000989
            8             Cu       4.428933      29.554002      15.954532       0.778180      65.248054 0.12328703E+04  0.35010682E+05                                13.794955                           11.995489       1.236796       2.296388                    0.994143      42.539629     106.343747       0.492803       0.437673      -1.129164       0.045387      -0.050965       0.052164       0.085898       0.123297      -0.123049       0.123500       0.022108      -0.016593      -0.246830       0.116567       0.130263             16.097400      19.580120      -0.179012       0.304486      14.678125      -3.356548      14.033954          -0.711547
            9              H       3.796864      16.385014      16.375913       0.090901       1.025072 0.70454305E+01  0.67945325E+02                                 1.763371                            1.610821      -1.185599       2.314664                    0.994151       3.768539      10.944116       0.459871       1.381078      -0.685912      -0.014892      -0.032091      -0.032969       0.048359       0.003362       0.003403       0.015099       0.007807      -0.007665      -0.017690       0.002819       0.014870              1.923846       1.683412       0.167113       0.173923       2.012669       0.717929       2.075456           0.000035
           10              H       2.198693      17.534786      17.549954       0.130860       0.995667 0.71391101E+01  0.69297508E+02                                 1.750355                            1.639535      -1.305570       2.269956                    0.993855       3.734398      10.994381       0.446893       1.411981      -0.679952      -0.034215      -0.004957      -0.004566       0.034873      -0.001199      -0.002612       0.008157       0.017027      -0.015150      -0.013724       0.001849       0.011875              1.837760       2.386673       0.221537       0.185542       1.512226       0.252342       1.614382          -0.000008
           11              H       5.173831      19.403545      19.400511       0.115329       1.102029 0.77833329E+01  0.75816570E+02                                 1.749257                            1.619522      -1.065860       2.370061                    0.997012       3.524256       9.797623       0.497586       1.263687      -0.711838       0.010896       0.023518       0.021802       0.033869       0.002309      -0.001138       0.015397       0.003320      -0.002664      -0.016766       0.002366       0.014401              1.863144       1.766586       0.187977       0.262994       1.907902       0.651813       1.914945          -0.000008
           12              H       6.640616      18.226470      18.220402       0.083464       1.302185 0.89765962E+01  0.90951968E+02                                 1.992069                            1.763104      -1.104461       2.344843                    0.995168       3.748885      10.759272       0.465511       1.298601      -0.704380       0.041137       0.005311       0.002125       0.041533      -0.000977      -0.001517       0.009027       0.016648      -0.023587      -0.015331       0.002754       0.012577              2.175823       3.285500       0.160980       0.282347       1.573692       0.242539       1.668277           0.000029
           13              H       2.045037      16.888608      19.982982       0.151431       1.120716 0.81484003E+01  0.79739011E+02                                 1.731500                            1.623592      -1.134839       2.340442                    0.998009       3.406236       9.281210       0.515935       1.213145      -0.724085       0.010878      -0.001413      -0.008867       0.014105      -0.002496       0.000117       0.000428       0.001594      -0.002992      -0.002259      -0.000867       0.003125              1.817974       1.881762      -0.384078      -0.436991       1.787160       0.399619       1.784999           0.000007
           14              H       1.451197      17.246584      21.405787       0.169326       0.944092 0.66826363E+01  0.61360284E+02                                 1.476021                            1.420234      -0.772970       2.529282                    0.999912       2.909596       7.333592       0.589336       1.131888      -0.747214       0.003070       0.003782       0.014151       0.014965       0.000644       0.001497       0.002552      -0.004148       0.011804      -0.004322      -0.001166       0.005488              1.503145       1.204132      -0.031472       0.086688       1.261279      -0.012560       2.044023          -0.000011
           15              H       0.478784      17.025124      20.174105       0.166832       1.122285 0.83868645E+01  0.82334938E+02                                 1.722003                            1.642602      -0.973586       2.432566                    0.998627       3.229130       8.697730       0.517160       1.206414      -0.728014      -0.014718      -0.001926      -0.007813       0.016774       0.001878       0.002656      -0.000797       0.003472      -0.012272      -0.005228       0.000108       0.005120              1.771426       2.151954       0.296322       0.291355       1.614783       0.220510       1.547542          -0.000039
           16              H       7.194372      19.009164      21.323877       0.147764       1.116248 0.84189031E+01  0.83193048E+02                                 1.751506                            1.680575      -0.918952       2.460174                    0.999156       3.282451       9.034196       0.492701       1.258031      -0.716404      -0.021070      -0.017771       0.014676       0.031227       0.003778      -0.011581      -0.003046      -0.004623      -0.019345      -0.014922       0.002246       0.012676              1.794052       1.986534       0.141694      -0.304109       1.667191       0.002066       1.728431          -0.000009
           17              H       1.622668      22.397807      20.046690       0.125718       1.111538 0.79383745E+01  0.78311250E+02                                 1.801534                            1.665600      -1.421193       2.202906                    0.994163       3.748572      10.755167       0.473775       1.310512      -0.699968      -0.000129       0.033866      -0.002569       0.033963      -0.003999      -0.004968      -0.002062      -0.012972      -0.011171      -0.010187       0.000671       0.009516              1.912770       1.619776       0.099289      -0.095421       2.670264       0.004670       1.448270          -0.000008
           18              H       3.161456      21.075114      18.930288       0.100968       1.211135 0.91455368E+01  0.91897703E+02                                 1.813080                            1.720689      -0.897681       2.444146                    0.998577       3.458886       9.476031       0.502093       1.214023      -0.725685       0.022482       0.013016      -0.015758       0.030384       0.003517      -0.009540      -0.002127      -0.005495      -0.018570      -0.013012       0.002356       0.010656              1.857795       2.034300       0.240414      -0.369167       1.902890      -0.081702       1.636195          -0.000016
           19              H       6.014115      20.841519      22.200617       0.070040       1.310655 0.10757532E+02  0.11352008E+03                                 1.965133                            1.901055      -1.138321       2.311520                    0.995860       3.948440      11.392889       0.460721       1.259818      -0.713000      -0.018770      -0.022986      -0.009574       0.031182       0.002845       0.003190       0.005025      -0.010223       0.016902      -0.008947      -0.001308       0.010254              2.051174       2.183286       0.255071      -0.082924       2.214901       0.251168       1.755334          -0.000007
           20              H       7.167649      21.521068      23.043985       0.082014       1.105400 0.87226595E+01  0.88617123E+02                                 1.844124                            1.780152      -1.329969       2.224477                    0.992541       4.079081      12.106562       0.442528       1.362375      -0.689156       0.024497       0.001665       0.020054       0.031702       0.002658      -0.005793      -0.006467       0.016261      -0.002730      -0.011621      -0.001109       0.012730              1.944858       2.143442      -0.173506       0.462805       1.650522       0.012069       2.040610          -0.000004
           21              H       2.032417      14.628501      19.094108       0.175496       0.989885 0.69910596E+01  0.65195296E+02                                 1.540180                            1.462666      -1.066890       2.389224                    0.998963       3.050999       7.857542       0.572340       1.147568      -0.741509      -0.008483       0.007806       0.005648       0.012837      -0.003570      -0.001345       0.002496       0.005149       0.005949      -0.005756       0.000529       0.005227              1.595545       1.304183      -0.131226      -0.172868       1.556908       0.433613       1.925543           0.000845
           22              H       3.232716      14.352435      18.099054       0.191583       1.029748 0.76201217E+01  0.73618313E+02                                 1.671097                            1.600183      -1.181727       2.348622                    0.997672       3.222386       8.836560       0.503122       1.260110      -0.714435       0.012826       0.002201      -0.005338       0.014066       0.002277       0.001715      -0.000866       0.010693       0.008350      -0.007346       0.001999       0.005347              1.701684       2.272551       0.126319      -0.171931       1.425641       0.032749       1.406862          -0.000371
           23              H       2.202404      13.196595      18.435795       0.190788       0.917587 0.64720218E+01  0.58711493E+02                                 1.428153                            1.382099      -0.845164       2.505335                    0.999871       2.791925       6.901559       0.610033       1.106801      -0.754497      -0.003800      -0.010317      -0.002530       0.011281       0.003772       0.002228       0.002109      -0.004026      -0.005602      -0.003947      -0.002342       0.006289              1.423813       1.195640       0.043449      -0.008625       1.853963      -0.077469       1.221837          -0.000477
           24              H       5.366829      11.239859      15.702431       0.176034       1.036600 0.75233556E+01  0.71017022E+02                                 1.555919                            1.494834      -1.021286       2.408894                    0.999302       3.004406       7.628810       0.582572       1.113796      -0.751708       0.007606      -0.004793      -0.009126       0.012810      -0.000439      -0.003640       0.003138       0.001353      -0.000074      -0.004596      -0.000514       0.005110              1.591202       1.329850      -0.148735      -0.095240       1.949519       0.375722       1.494239          -0.000935
           25              H       5.251773      11.886037      17.143439       0.191428       0.906720 0.64086825E+01  0.58004289E+02                                 1.417055                            1.376077      -0.816293       2.519227                    0.999930       2.783238       6.876163       0.610755       1.108020      -0.754158       0.004106       0.002505       0.009998       0.011094       0.002443       0.003946       0.001670       0.001226       0.007768      -0.004159      -0.002014       0.006173              1.407497       1.196663      -0.014299       0.074473       1.222509      -0.095365       1.803318           0.000385
           26              H       4.182861      12.240980      16.030071       0.191140       1.023511 0.75342641E+01  0.72505502E+02                                 1.656956                            1.585288      -1.165655       2.355626                    0.997671       3.203116       8.736092       0.508826       1.250855      -0.716517      -0.012906       0.005725      -0.002544       0.014347       0.001486       0.002097      -0.000724       0.001429      -0.018677      -0.006757       0.001808       0.004949              1.685997       2.263275      -0.178910       0.115955       1.394813       0.020449       1.399904           0.000384
           27              H       3.796864      29.120486      29.129587       0.090693       1.027336 0.70652289E+01  0.68188158E+02                                 1.766169                            1.613221      -1.189154       2.312701                    0.994107       3.774710      10.968356       0.459442       1.381315      -0.685842      -0.014766       0.032013       0.032886       0.048211      -0.003323      -0.003365       0.015121       0.007981      -0.007832      -0.017769       0.002948       0.014821              1.927113       1.686303      -0.167325      -0.174140       2.016041       0.719654       2.078996          -0.000004
           28              H       2.198693      27.970714      27.955546       0.130589       0.998312 0.71628361E+01  0.69588117E+02                                 1.753521                            1.642267      -1.309361       2.267836                    0.993805       3.740974      11.019868       0.446501       1.411997      -0.679925      -0.034177       0.004919       0.004519       0.034823       0.001219       0.002656       0.008261       0.017085      -0.015199      -0.013848       0.001906       0.011942              1.841315       2.391830      -0.222083      -0.185970       1.514836       0.253155       1.617277          -0.000002
           29              H       5.173831      26.101955      26.104989       0.115159       1.102911 0.77912055E+01  0.75914370E+02                                 1.750317                            1.620426      -1.066536       2.369594                    0.997002       3.526494       9.806023       0.497396       1.263819      -0.711801       0.010918      -0.023502      -0.021775       0.033848      -0.002306       0.001133       0.015400       0.003369      -0.002730      -0.016785       0.002398       0.014387              1.864373       1.767762      -0.188079      -0.263164       1.909164       0.652410       1.916193          -0.000004
           30              H       6.640616      27.279030      27.285098       0.083424       1.302935 0.89835083E+01  0.91044896E+02                                 1.993257                            1.764105      -1.105310       2.344400                    0.995152       3.750821      10.768259       0.465224       1.299075      -0.704274       0.041080      -0.005252      -0.002102       0.041468       0.001007       0.001499       0.009084       0.016665      -0.023596      -0.015390       0.002799       0.012591              2.177195       3.287648      -0.161033      -0.282528       1.574625       0.242801       1.669312          -0.000003
           31              H       2.045037      28.616892      25.522518       0.151337       1.121438 0.81549052E+01  0.79815852E+02                                 1.731934                            1.623997      -1.135679       2.339953                    0.998001       3.407337       9.283937       0.516004       1.212782      -0.724164       0.010898       0.001369       0.008882       0.014125       0.002522      -0.000091       0.000418       0.001540      -0.003111      -0.002245      -0.000918       0.003163              1.818419       1.882385       0.384170       0.437205       1.787400       0.399607       1.785473          -0.000006
           32              H       1.451197      28.258916      24.099713       0.169157       0.944728 0.66883017E+01  0.61425438E+02                                 1.476664                            1.420813      -0.773709       2.528782                    0.999910       2.910906       7.337726       0.589230       1.131851      -0.747218       0.003066      -0.003805      -0.014138       0.014959      -0.000648      -0.001496       0.002559      -0.004125       0.011789      -0.004308      -0.001181       0.005489              1.503823       1.204603       0.031485      -0.086781       1.261772      -0.012625       2.045095          -0.000015
           33              H       0.478784      28.480376      25.331395       0.166758       1.123618 0.83994770E+01  0.82490886E+02                                 1.723397                            1.643850      -0.975904       2.431390                    0.998609       3.231331       8.705749       0.516951       1.206433      -0.728001      -0.014745       0.001870       0.007803       0.016787      -0.001863      -0.002642      -0.000863       0.003513      -0.012399      -0.005279       0.000150       0.005128              1.772908       2.153948      -0.296746      -0.291749       1.616034       0.220729       1.548742          -0.000010
           34              H       7.194372      26.496336      24.181623       0.147686       1.116706 0.84233511E+01  0.83248553E+02                                 1.752015                            1.681040      -0.919304       2.459945                    0.999153       3.283313       9.037394       0.492620       1.258063      -0.716394      -0.021079       0.017775      -0.014630       0.031214      -0.003771       0.011576      -0.003041      -0.004645      -0.019361      -0.014924       0.002260       0.012664              1.794599       1.987180      -0.141747       0.304262       1.667668       0.002060       1.728950          -0.000009
           35              H       1.622668      23.107693      25.458810       0.125731       1.111609 0.79389468E+01  0.78318599E+02                                 1.801628                            1.665668      -1.421487       2.202764                    0.994160       3.748802      10.756075       0.473760       1.310525      -0.699964      -0.000134      -0.033868       0.002586       0.033967       0.004007       0.004968      -0.002063      -0.012958      -0.011183      -0.010187       0.000671       0.009517              1.912908       1.619861      -0.099253       0.095434       2.670527       0.004679       1.448335          -0.000004
           36              H       3.161456      24.430386      26.575212       0.100980       1.211366 0.91477969E+01  0.91926188E+02                                 1.813286                            1.720879      -0.898257       2.443869                    0.998572       3.459352       9.477638       0.502074       1.213991      -0.725689       0.022487      -0.013002       0.015752       0.030378      -0.003515       0.009534      -0.002126      -0.005493      -0.018576      -0.013006       0.002356       0.010650              1.858019       2.034528      -0.240404       0.369214       1.903193      -0.081702       1.636338          -0.000003
           37              H       6.014115      24.663981      23.304883       0.070029       1.310825 0.10759307E+02  0.11354388E+03                                 1.965321                            1.901223      -1.138635       2.311375                    0.995855       3.948792      11.394287       0.460695       1.259833      -0.712995      -0.018771       0.022982       0.009618       0.031194      -0.002846      -0.003191       0.005035      -0.010205       0.016900      -0.008938      -0.001323       0.010262              2.051383       2.183510      -0.255088       0.082932       2.215138       0.251228       1.755500          -0.000007
           38              H       7.167649      23.984432      22.461515       0.081902       1.105925 0.87277763E+01  0.88680769E+02                                 1.844558                            1.780548      -1.330020       2.224348                    0.992541       4.080132      12.109881       0.442533       1.362182      -0.689191       0.024500      -0.001682      -0.020018       0.031683      -0.002660       0.005786      -0.006460       0.016270      -0.002771      -0.011616      -0.001113       0.012729              1.945337       2.144008       0.173584      -0.462971       1.650879       0.012088       2.041123          -0.000005
           39              H       2.032417       0.539999      26.411392       0.175024       0.986359 0.69581923E+01  0.64796948E+02                                 1.535192                            1.458220      -1.061388       2.392193                    0.998985       3.043887       7.827581       0.573941       1.145990      -0.741940      -0.008400      -0.007917      -0.006130       0.013070       0.003683       0.001299       0.002430       0.005179       0.005989      -0.005834       0.000609       0.005225              1.590154       1.300259       0.130486       0.172063       1.551532       0.431299       1.918672          -0.000010
           40              H       3.232716       0.816065      27.406446       0.191589       1.027829 0.76003608E+01  0.73364176E+02                                 1.667673                            1.597068      -1.182776       2.348519                    0.997663       3.216754       8.811205       0.504211       1.258472      -0.714819       0.013170      -0.002286       0.005050       0.014289      -0.002199      -0.001947      -0.001066       0.010502       0.008690      -0.007346       0.001895       0.005451              1.698112       2.267330      -0.125891       0.171251       1.422868       0.032626       1.404139          -0.000005
           41              H       2.202404       1.971905      27.069705       0.190801       0.911938 0.64192491E+01  0.58098437E+02                                 1.420759                            1.375242      -0.839279       2.508779                    0.999883       2.782719       6.864975       0.612520       1.104856      -0.755027      -0.003667       0.010638       0.002197       0.011465      -0.003668      -0.002449       0.002049      -0.003989      -0.005441      -0.004118      -0.002110       0.006228              1.416407       1.190033      -0.043227       0.008607       1.843192      -0.076911       1.215996          -0.000006
           42              H       5.366829       3.928641      29.803069       0.175682       1.030814 0.74681130E+01  0.70347069E+02                                 1.548561                            1.488130      -1.013705       2.412999                    0.999329       2.994958       7.590206       0.584748       1.111993      -0.752212       0.007532       0.005315       0.009304       0.013097       0.000425       0.003761       0.003159       0.001255      -0.000087      -0.004697      -0.000506       0.005203              1.583445       1.324034       0.147736       0.094486       1.939179       0.372858       1.487123           0.000009
           43              H       5.251773       3.282463      28.362061       0.191414       0.901327 0.63577834E+01  0.57412512E+02                                 1.409713                            1.369225      -0.811076       2.522279                    0.999939       2.774482       6.840296       0.613380       1.105797      -0.754753       0.003994      -0.002187      -0.010324       0.011283      -0.002665      -0.003848       0.001608       0.001174       0.007649      -0.004330      -0.001791       0.006122              1.400195       1.191039       0.014240      -0.073993       1.216646      -0.094711       1.792900           0.000000
           44              H       4.182861       2.927521      29.475429       0.191144       1.021456 0.75133258E+01  0.72236696E+02                                 1.653230                            1.581920      -1.166823       2.355487                    0.997661       3.197176       8.709127       0.510050       1.249016      -0.716950      -0.013251      -0.005437       0.002613       0.014560      -0.001712      -0.002008      -0.000916       0.001156      -0.018552      -0.006744       0.001727       0.005017              1.682102       2.257473       0.178030      -0.115554       1.391819       0.020362       1.397014           0.000005
           45              H       0.085365      13.961087       1.216514       0.090693       1.027334 0.70652307E+01  0.68188177E+02                                 1.766165                            1.613220      -1.189165       2.312696                    0.994107       3.774719      10.968381       0.459443       1.381313      -0.685842      -0.014765       0.032886      -0.032012       0.048211      -0.003365       0.003325      -0.015121       0.007907      -0.008062      -0.017770       0.002947       0.014823              1.927103       1.686305      -0.174141       0.167326       2.078969      -0.719640       2.016034          -0.000002
           46              H       5.910193      12.787045       2.366286       0.130588       0.998314 0.71628332E+01  0.69588096E+02                                 1.753526                            1.642268      -1.309351       2.267842                    0.993805       3.740969      11.019861       0.446500       1.412000      -0.679925      -0.034177       0.004520      -0.004918       0.034824       0.002653      -0.001220      -0.008260       0.016141      -0.018033      -0.013847       0.001906       0.011942              1.841322       2.391856      -0.185975       0.222079       1.617268      -0.253153       1.514841          -0.000002
           47              H       1.462331      10.936488       4.235045       0.115166       1.102914 0.77912111E+01  0.75914384E+02                                 1.750314                            1.620421      -1.066561       2.369583                    0.997002       3.526481       9.805961       0.497399       1.263811      -0.711803       0.010915      -0.021779       0.023498       0.033847       0.001135       0.002305      -0.015400       0.003043      -0.003693      -0.016784       0.002396       0.014388              1.864369       1.767751      -0.263160       0.188072       1.916202      -0.652412       1.909155          -0.000007
           48              H       2.929116      12.116598       3.057970       0.083425       1.302945 0.89836306E+01  0.91046517E+02                                 1.993271                            1.764120      -1.105330       2.344389                    0.995152       3.750854      10.768404       0.465221       1.299080      -0.704273       0.041079      -0.002101       0.005251       0.041467       0.001501      -0.001006      -0.009083       0.020130      -0.013204      -0.015389       0.002797       0.012591              2.177206       3.287656      -0.282531       0.161027       1.669323      -0.242806       1.574640          -0.000005
           49              H       5.756536      10.354018       1.720108       0.151341       1.121447 0.81549444E+01  0.79815630E+02                                 1.731869                            1.623942      -1.135687       2.339940                    0.998002       3.407317       9.283581       0.516045       1.212695      -0.724184       0.010897       0.008878      -0.001365       0.014122      -0.000093      -0.002521      -0.000419       0.002326      -0.000761      -0.002246      -0.000916       0.003162              1.818345       1.882317       0.437176      -0.384154       1.785382      -0.399585       1.787336          -0.000003
           50              H       5.162697       8.931213       2.078085       0.169215       0.944509 0.66862618E+01  0.61401153E+02                                 1.476343                            1.420522      -0.773540       2.528902                    0.999911       2.910478       7.335977       0.589344       1.131732      -0.747248       0.003067      -0.014149       0.003811       0.014970      -0.001496       0.000647      -0.002557      -0.007963       0.000283      -0.004310      -0.001181       0.005490              1.503484       1.204373      -0.086745      -0.031475       2.044564       0.012599       1.261515           0.000001
           51              H       4.190283      10.162895       1.856624       0.166769       1.123593 0.83991948E+01  0.82486829E+02                                 1.723306                            1.643770      -0.975929       2.431371                    0.998609       3.231293       8.705374       0.516991       1.206357      -0.728017      -0.014744       0.007799      -0.001868       0.016784      -0.002641       0.001864       0.000862       0.007956       0.000922      -0.005277       0.000147       0.005130              1.772808       2.153825      -0.291715       0.296719       1.548648      -0.220711       1.615950          -0.000003
           52              H       3.482872       9.013123       3.840664       0.147730       1.116494 0.84213506E+01  0.83224210E+02                                 1.751844                            1.680882      -0.918999       2.460126                    0.999155       3.282913       9.036176       0.492623       1.258125      -0.716382      -0.021077      -0.014646      -0.017776       0.031220       0.011576       0.003773       0.003041       0.007355       0.016632      -0.014921       0.002256       0.012665              1.794422       1.986976       0.304221       0.141733       1.728794      -0.002059       1.667495          -0.000002
           53              H       5.334168      10.290310       7.229307       0.125681       1.111754 0.79402293E+01  0.78334015E+02                                 1.801743                            1.665772      -1.421315       2.202810                    0.994162       3.749047      10.756789       0.473761       1.310476      -0.699974      -0.000128       0.002579       0.033861       0.033959       0.004973      -0.003996       0.002062      -0.000885       0.025047      -0.010190       0.000673       0.009516              1.913026       1.619967       0.095449       0.099272       1.448423      -0.004679       2.670687          -0.000005
           54              H       6.872956      11.406712       5.906614       0.100960       1.211424 0.91483169E+01  0.91932340E+02                                 1.813308                            1.720898      -0.898265       2.443844                    0.998572       3.459455       9.477840       0.502087       1.213949      -0.725699       0.022485       0.015751       0.012995       0.030373       0.009535       0.003514       0.002124       0.006537       0.017532      -0.013007       0.002358       0.010649              1.858044       2.034565       0.369228       0.240407       1.636363       0.081708       1.903204          -0.000011
           55              H       2.302615       8.136383       5.673019       0.070087       1.310472 0.10755723E+02  0.11349741E+03                                 1.965048                            1.900974      -1.138396       2.311531                    0.995857       3.948197      11.392401       0.460697       1.259923      -0.712978      -0.018768       0.009599      -0.022996       0.031196      -0.003192       0.002846      -0.005029      -0.013556       0.006880      -0.008944      -0.001313       0.010257              2.051090       2.183190       0.082924       0.255044       1.755284      -0.251160       2.214795          -0.000004
           56              H       3.456149       7.293015       6.352568       0.081968       1.105609 0.87247111E+01  0.88642785E+02                                 1.844308                            1.780321      -1.329980       2.224430                    0.992540       4.079531      12.108052       0.442524       1.362312      -0.689167       0.024497      -0.020033       0.001659       0.031689       0.005790       0.002659       0.006459       0.009498      -0.023007      -0.011611      -0.001114       0.012725              1.945062       2.143672      -0.462863      -0.173550       2.040844      -0.012065       1.650670          -0.000004
           57              H       5.743917      11.242892      29.797001       0.175039       0.986371 0.69582900E+01  0.64797664E+02                                 1.535148                            1.458184      -1.061430       2.392164                    0.998985       3.043925       7.827501       0.573979       1.145918      -0.741957      -0.008400      -0.006124       0.007918       0.013068       0.001299      -0.003683      -0.002430      -0.000401      -0.010761      -0.005833       0.000609       0.005224              1.590100       1.300228       0.172052      -0.130480       1.918583      -0.431270       1.551488          -0.000002
           58              H       6.944217      12.237946      29.520935       0.191600       1.027817 0.76002582E+01  0.73362842E+02                                 1.667644                            1.597045      -1.182856       2.348486                    0.997662       3.216744       8.811119       0.504221       1.258453      -0.714823       0.013169       0.005050       0.002285       0.014288      -0.001949       0.002199       0.001067       0.000905      -0.020092      -0.007344       0.001892       0.005452              1.698079       2.267277       0.171238       0.125877       1.404107      -0.032629       1.422854          -0.000004
           59              H       5.913904      11.901205      28.365095       0.190831       0.911847 0.64184065E+01  0.58088721E+02                                 1.420636                            1.375128      -0.839223       2.508815                    0.999883       2.782600       6.864487       0.612563       1.104817      -0.755036      -0.003666       0.002200      -0.010641       0.011468      -0.002449       0.003668      -0.002049       0.000728       0.008706      -0.004118      -0.002110       0.006228              1.416286       1.189942       0.008604       0.043220       1.215890       0.076896       1.843025          -0.000011
           60              H       1.655329      14.634569      26.408359       0.175707       1.030701 0.74671210E+01  0.70335757E+02                                 1.548495                            1.488070      -1.013572       2.413088                    0.999329       2.994742       7.589682       0.584734       1.112052      -0.752198       0.007530       0.009300      -0.005322       0.013096       0.003760      -0.000423      -0.003157       0.000671      -0.001830      -0.004697      -0.000504       0.005200              1.583378       1.323984       0.094477      -0.147731       1.487050      -0.372827       1.939100          -0.000013
           61              H       1.540272      13.193561      27.054537       0.191436       0.901292 0.63574835E+01  0.57409179E+02                                 1.409682                            1.369199      -0.811018       2.522312                    0.999939       2.774404       6.840087       0.613382       1.105806      -0.754751       0.003994      -0.010322       0.002181       0.011281      -0.003848       0.002665      -0.001607      -0.003237      -0.005582      -0.004330      -0.001790       0.006120              1.400161       1.191017      -0.073995      -0.014243       1.792836       0.094712       1.216632          -0.000013
           62              H       0.471361      14.306929      27.409479       0.191149       1.021448 0.75132683E+01  0.72236022E+02                                 1.653223                            1.581916      -1.166791       2.355500                    0.997662       3.197156       8.709072       0.510049       1.249019      -0.716949      -0.013250       0.002614       0.005433       0.014558      -0.002008       0.001712       0.000917       0.009854       0.007541      -0.006744       0.001728       0.005016              1.682094       2.257456      -0.115557      -0.178034       1.397003      -0.020359       1.391824          -0.000006
           63              H       0.085365       1.207413      13.951986       0.090868       1.025233 0.70467647E+01  0.67961330E+02                                 1.763535                            1.610956      -1.185642       2.314610                    0.994149       3.768915      10.945420       0.459860       1.381048      -0.685917      -0.014893      -0.032964       0.032086       0.048352       0.003402      -0.003362      -0.015101       0.007742      -0.007886      -0.017694       0.002823       0.014871              1.924042       1.683569       0.173943      -0.167137       2.075683      -0.718051       2.012875          -0.000038
           64              H       5.910193       2.381454      12.802214       0.130849       0.995741 0.71397688E+01  0.69305383E+02                                 1.750425                            1.639597      -1.305573       2.269943                    0.993854       3.734536      10.994844       0.446891       1.411957      -0.679956      -0.034214      -0.004557       0.004951       0.034869      -0.002610       0.001199      -0.008155       0.016090      -0.017967      -0.013724       0.001848       0.011875              1.837835       2.386779       0.185544      -0.221550       1.614449      -0.252362       1.512279           0.000003
           65              H       1.462331       4.232012      10.933455       0.115394       1.101746 0.77808524E+01  0.75786270E+02                                 1.748965                            1.619272      -1.065638       2.370218                    0.997014       3.523645       9.795486       0.497622       1.263699      -0.711837       0.010895       0.021806      -0.023529       0.033879      -0.001138      -0.002311      -0.015392       0.002982      -0.003626      -0.016758       0.002357       0.014401              1.862815       1.766271       0.262932      -0.187936       1.914600      -0.651645       1.907575          -0.000010
           66              H       2.929116       3.051902      12.110530       0.083479       1.302194 0.89765811E+01  0.90950938E+02                                 1.992000                            1.763043      -1.104472       2.344838                    0.995168       3.748773      10.758574       0.465547       1.298513      -0.704398       0.041137       0.002133      -0.005319       0.041534      -0.001518       0.000976      -0.009024       0.020114      -0.013166      -0.015327       0.002754       0.012573              2.175742       3.285369       0.282345      -0.160993       1.668221      -0.242524       1.573635          -0.000043
           67              H       5.756536       4.814482      13.448392       0.151413       1.120740 0.81485984E+01  0.79740814E+02                                 1.731467                            1.623567      -1.134701       2.340483                    0.998011       3.406232       9.280956       0.515964       1.213078      -0.724101       0.010879      -0.008856       0.001407       0.014099       0.000117       0.002494      -0.000423       0.002293      -0.000895      -0.002254      -0.000869       0.003123              1.817934       1.881719      -0.436969       0.384057       1.784970      -0.399586       1.787112          -0.000023
           68              H       5.162697       6.237287      13.090415       0.169357       0.943941 0.66813641E+01  0.61346577E+02                                 1.475972                            1.420189      -0.772785       2.529412                    0.999912       2.909342       7.333180       0.589281       1.132031      -0.747179       0.003069       0.014160      -0.003777       0.014973       0.001496      -0.000645      -0.002550      -0.007973       0.000318      -0.004320      -0.001166       0.005486              1.503099       1.204098       0.086686       0.031469       2.043952       0.012584       1.261247          -0.000030
           69              H       4.190283       5.005605      13.311876       0.166822       1.122251 0.83864966E+01  0.82329754E+02                                 1.721906                            1.642516      -0.973499       2.432588                    0.998628       3.229072       8.697260       0.517202       1.206340      -0.728031      -0.014718      -0.007801       0.001921       0.016768       0.002655      -0.001876       0.000799       0.007870       0.000927      -0.005228       0.000110       0.005118              1.771325       2.151815       0.291324      -0.296300       1.547467      -0.220478       1.614693           0.000013
           70              H       3.482872       6.155377      11.327836       0.147756       1.116302 0.84193804E+01  0.83198469E+02                                 1.751510                            1.680579      -0.919075       2.460100                    0.999156       3.282557       9.034358       0.492722       1.257966      -0.716417      -0.021069       0.014675       0.017768       0.031225      -0.011581      -0.003777       0.003048       0.007364       0.016620      -0.014925       0.002248       0.012677              1.794055       1.986531      -0.304107      -0.141690       1.728429      -0.002058       1.667205          -0.000015
           71              H       5.334168       4.878190       7.939193       0.125826       1.111204 0.79354514E+01  0.78276064E+02                                 1.801266                            1.665366      -1.421373       2.202899                    0.994162       3.747966      10.753377       0.473772       1.310626      -0.699945      -0.000138      -0.002576      -0.033880       0.033978      -0.004958       0.004018       0.002065      -0.000910       0.025013      -0.010181       0.000664       0.009517              1.912482       1.619536      -0.095391      -0.099260       1.448073      -0.004655       2.669836          -0.000005
           72              H       6.872956       3.761788       9.261886       0.101022       1.210963 0.91439466E+01  0.91878083E+02                                 1.812946                            1.720570      -0.897550       2.444246                    0.998577       3.458585       9.475138       0.502095       1.214065      -0.725676       0.022485      -0.015755      -0.013038       0.030394      -0.009542      -0.003519       0.002132       0.006544       0.017526      -0.013013       0.002352       0.010661              1.857652       2.034120      -0.369114      -0.240395       1.636073       0.081698       1.902763          -0.000009
           73              H       2.302615       7.032117       9.495481       0.069991       1.311001 0.10761055E+02  0.11356558E+03                                 1.965385                            1.901287      -1.138533       2.311373                    0.995858       3.949008      11.394628       0.460725       1.259714      -0.713021      -0.018774      -0.009578       0.022969       0.031173       0.003188      -0.002843      -0.005028      -0.013562       0.006866      -0.008943      -0.001314       0.010256              2.051441       2.183580      -0.082939      -0.255105       1.755529      -0.251214       2.215213          -0.000010
           74              H       3.456149       7.875485       8.815932       0.081977       1.105603 0.87246096E+01  0.88641140E+02                                 1.844272                            1.780286      -1.329968       2.224437                    0.992542       4.079435      12.107566       0.442539       1.362276      -0.689175       0.024497       0.020048      -0.001683       0.031699      -0.005792      -0.002660       0.006467       0.009509      -0.023038      -0.011625      -0.001110       0.012735              1.945022       2.143658       0.462876       0.173533       2.040763      -0.012075       1.650643          -0.000006
           75              H       5.743917       3.925608      15.708499       0.175601       0.989344 0.69862231E+01  0.65138283E+02                                 1.539570                            1.462125      -1.066455       2.389516                    0.998965       3.049973       7.853930       0.572472       1.147513      -0.741525      -0.008478       0.005668      -0.007799       0.012838      -0.001343       0.003572      -0.002489      -0.000410      -0.010718      -0.005759       0.000536       0.005223              1.594890       1.303715      -0.172767       0.131134       1.924705      -0.433319       1.556251          -0.000877
           76              H       6.944217       2.930554      15.984565       0.191632       1.029544 0.76181320E+01  0.73593119E+02                                 1.670763                            1.599886      -1.181522       2.348736                    0.997674       3.221889       8.834381       0.503219       1.259971      -0.714466       0.012825      -0.005323      -0.002202       0.014059       0.001720      -0.002277       0.000870       0.001168      -0.020232      -0.007352       0.002000       0.005352              1.701334       2.272010      -0.171860      -0.126272       1.406618      -0.032740       1.425374           0.000355
           77              H       5.913904       3.267295      17.140405       0.190910       0.917023 0.64668218E+01  0.58651159E+02                                 1.427400                            1.381405      -0.844731       2.505591                    0.999872       2.791064       6.898128       0.610292       1.106579      -0.754553      -0.003797      -0.002510       0.010319       0.011278       0.002230      -0.003772      -0.002099       0.000774       0.008843      -0.003954      -0.002329       0.006283              1.423056       1.195078      -0.008625      -0.043427       1.221263       0.077411       1.852826           0.000418
           78              H       1.655329       0.533931      19.097141       0.176184       1.035888 0.75167262E+01  0.70937500E+02                                 1.555071                            1.494066      -1.020773       2.409217                    0.999304       3.003293       7.624614       0.582796       1.113634      -0.751749       0.007602      -0.009127       0.004805       0.012813      -0.003642       0.000438      -0.003138       0.000714      -0.001970      -0.004599      -0.000511       0.005109              1.590306       1.329194      -0.095157       0.148614       1.493435      -0.375383       1.948291           0.000877
           79              H       1.540272       1.974939      18.450963       0.191551       0.906197 0.64038242E+01  0.57947973E+02                                 1.416337                            1.375411      -0.815934       2.519443                    0.999931       2.782458       6.872978       0.611013       1.107789      -0.754215       0.004103       0.010003      -0.002495       0.011096       0.003946      -0.002444      -0.001664      -0.003283      -0.005716      -0.004164      -0.002007       0.006171              1.406785       1.196125       0.074420       0.014292       1.802290       0.095294       1.221940          -0.000445
           80              H       0.471361       0.861571      18.096021       0.191207       1.023307 0.75323204E+01  0.72481035E+02                                 1.656622                            1.584995      -1.165563       2.355694                    0.997672       3.202644       8.734030       0.508923       1.250714      -0.716548      -0.012905      -0.002545      -0.005716       0.014341       0.002098      -0.001490       0.000725       0.010057       0.007207      -0.006762       0.001808       0.004953              1.685643       2.262717       0.115908       0.178812       1.399664      -0.020448       1.394547          -0.000407
           81              H       3.626136      13.951986      13.961087       0.090905       1.025059 0.70453486E+01  0.67944327E+02                                 1.763355                            1.610811      -1.185593       2.314669                    0.994151       3.768512      10.944015       0.459872       1.381077      -0.685912       0.014891       0.032092       0.032969       0.048359       0.003364       0.003404       0.015100       0.007812      -0.007658      -0.017691       0.002819       0.014873              1.923823       1.683406       0.167116       0.173922       2.012639       0.717908       2.075423          -0.000043
           82              H       5.224307      12.802214      12.787045       0.130861       0.995667 0.71390955E+01  0.69297360E+02                                 1.750359                            1.639536      -1.305564       2.269960                    0.993855       3.734398      10.994396       0.446892       1.411985      -0.679952       0.034216       0.004957       0.004566       0.034873      -0.001201      -0.002609       0.008157       0.017029      -0.015145      -0.013724       0.001849       0.011875              1.837768       2.386698       0.221538       0.185543       1.512225       0.252340       1.614380          -0.000001
           83              H       2.249169      10.933455      10.936488       0.115330       1.102019 0.77832336E+01  0.75815357E+02                                 1.749248                            1.619513      -1.065848       2.370068                    0.997012       3.524231       9.797536       0.497587       1.263688      -0.711838      -0.010896      -0.023518      -0.021802       0.033870       0.002309      -0.001138       0.015397       0.003320      -0.002665      -0.016766       0.002365       0.014401              1.863135       1.766573       0.187973       0.262990       1.907893       0.651811       1.914940          -0.000014
           84              H       0.782384      12.110530      12.116598       0.083465       1.302156 0.89763982E+01  0.90949457E+02                                 1.992040                            1.763086      -1.104432       2.344857                    0.995168       3.748852      10.759146       0.465513       1.298602      -0.704380      -0.041137      -0.005310      -0.002125       0.041533      -0.000976      -0.001517       0.009028       0.016648      -0.023584      -0.015331       0.002755       0.012576              2.175785       3.285422       0.160972       0.282340       1.573672       0.242536       1.668260          -0.000050
           85              H       5.377964      13.448392      10.354018       0.151434       1.120710 0.81483539E+01  0.79738513E+02                                 1.731500                            1.623593      -1.134837       2.340445                    0.998009       3.406229       9.281215       0.515932       1.213153      -0.724083      -0.010878       0.001414       0.008867       0.014105      -0.002496       0.000116       0.000428       0.001594      -0.002993      -0.002258      -0.000867       0.003125              1.817974       1.881763      -0.384078      -0.436992       1.787160       0.399619       1.785001          -0.000023
           86              H       5.971804      13.090415       8.931213       0.169327       0.944097 0.66826889E+01  0.61360960E+02                                 1.476035                            1.420247      -0.772969       2.529283                    0.999912       2.909602       7.333647       0.589329       1.131899      -0.747211      -0.003070      -0.003781      -0.014150       0.014965       0.000644       0.001497       0.002552      -0.004149       0.011803      -0.004322      -0.001166       0.005488              1.503159       1.204141      -0.031472       0.086688       1.261290      -0.012560       2.044046          -0.000022
           87              H       6.944217      13.311876      10.162895       0.166834       1.122273 0.83867628E+01  0.82333745E+02                                 1.721996                            1.642597      -0.973579       2.432572                    0.998627       3.229114       8.697696       0.517159       1.206421      -0.728012       0.014718       0.001927       0.007813       0.016775       0.001878       0.002657      -0.000797       0.003472      -0.012275      -0.005230       0.000109       0.005121              1.771419       2.151945       0.296320       0.291354       1.614775       0.220507       1.547537           0.000012
           88              H       0.228628      11.327836       9.013123       0.147764       1.116245 0.84188870E+01  0.83192911E+02                                 1.751510                            1.680578      -0.918952       2.460175                    0.999156       3.282449       9.034214       0.492698       1.258039      -0.716402       0.021070       0.017771      -0.014676       0.031227       0.003778      -0.011581      -0.003046      -0.004623      -0.019345      -0.014922       0.002247       0.012675              1.794056       1.986539       0.141694      -0.304111       1.667194       0.002066       1.728435          -0.000013
           89              H       5.800332       7.939193      10.290310       0.125716       1.111543 0.79384118E+01  0.78311735E+02                                 1.801541                            1.665606      -1.421197       2.202904                    0.994163       3.748583      10.755218       0.473773       1.310515      -0.699968       0.000129      -0.033866       0.002569       0.033964      -0.003999      -0.004968      -0.002062      -0.012972      -0.011172      -0.010187       0.000671       0.009516              1.912778       1.619782       0.099289      -0.095421       2.670277       0.004671       1.448275          -0.000006
           90              H       4.261544       9.261886      11.406712       0.100968       1.211138 0.91455730E+01  0.91898173E+02                                 1.813085                            1.720693      -0.897686       2.444143                    0.998577       3.458893       9.476061       0.502091       1.214024      -0.725685      -0.022482      -0.013016       0.015757       0.030383       0.003517      -0.009540      -0.002127      -0.005495      -0.018570      -0.013012       0.002356       0.010655              1.857800       2.034305       0.240413      -0.369169       1.902896      -0.081701       1.636199          -0.000019
           91              H       1.408885       9.495481       8.136383       0.070043       1.310647 0.10757452E+02  0.11351905E+03                                 1.965127                            1.901049      -1.138316       2.311523                    0.995860       3.948427      11.392849       0.460721       1.259820      -0.712999       0.018770       0.022986       0.009574       0.031182       0.002845       0.003190       0.005025      -0.010223       0.016902      -0.008947      -0.001308       0.010254              2.051167       2.183278       0.255069      -0.082924       2.214894       0.251167       1.755329          -0.000010
           92              H       0.255351       8.815932       7.293015       0.082015       1.105399 0.87226490E+01  0.88616991E+02                                 1.844123                            1.780151      -1.329970       2.224477                    0.992541       4.079079      12.106555       0.442528       1.362375      -0.689156      -0.024497      -0.001665      -0.020054       0.031702       0.002658      -0.005793      -0.006467       0.016261      -0.002730      -0.011621      -0.001109       0.012730              1.944857       2.143439      -0.173506       0.462803       1.650521       0.012070       2.040609          -0.000005
           93              H       5.390583      15.708499      11.242892       0.175491       0.989906 0.69912563E+01  0.65197598E+02                                 1.540202                            1.462687      -1.066909       2.389210                    0.998963       3.051039       7.857677       0.572336       1.147568      -0.741508       0.008482      -0.007805      -0.005648       0.012836      -0.003569      -0.001346       0.002497       0.005150       0.005948      -0.005755       0.000528       0.005227              1.595566       1.304200      -0.131230      -0.172873       1.556930       0.433619       1.925568          -0.000875
           94              H       4.190283      15.984565      12.237946       0.191581       1.029771 0.76203439E+01  0.73621025E+02                                 1.671122                            1.600206      -1.181803       2.348584                    0.997671       3.222438       8.836748       0.503118       1.260111      -0.714435      -0.012825      -0.002200       0.005337       0.014065       0.002277       0.001718      -0.000866       0.010689       0.008350      -0.007344       0.001996       0.005348              1.701709       2.272588       0.126319      -0.171937       1.425659       0.032749       1.406880           0.000350
           95              H       5.220596      17.140405      11.901205       0.190791       0.917578 0.64719360E+01  0.58710577E+02                                 1.428152                            1.382096      -0.845132       2.505353                    0.999871       2.791902       6.901516       0.610029       1.106811      -0.754495       0.003800       0.010317       0.002531       0.011282       0.003772       0.002228       0.002109      -0.004025      -0.005601      -0.003947      -0.002343       0.006289              1.423812       1.195637       0.043449      -0.008625       1.853965      -0.077468       1.221834           0.000418
           96              H       2.056171      19.097141      14.634569       0.176037       1.036613 0.75234860E+01  0.71018641E+02                                 1.555938                            1.494852      -1.021300       2.408886                    0.999302       3.004434       7.628930       0.582565       1.113803      -0.751706      -0.007606       0.004793       0.009126       0.012811      -0.000440      -0.003639       0.003139       0.001352      -0.000074      -0.004595      -0.000514       0.005109              1.591223       1.329864      -0.148742      -0.095244       1.949542       0.375733       1.494262           0.000865
           97              H       2.171228      18.450963      13.193561       0.191423       0.906783 0.64092826E+01  0.58011305E+02                                 1.417147                            1.376163      -0.816348       2.519198                    0.999930       2.783328       6.876567       0.610719       1.108056      -0.754149      -0.004107      -0.002504      -0.009997       0.011094       0.002442       0.003946       0.001670       0.001229       0.007767      -0.004158      -0.002016       0.006174              1.407588       1.196733      -0.014302       0.074483       1.222581      -0.095374       1.803448          -0.000449
           98              H       3.240140      18.096021      14.306929       0.191140       1.023533 0.75344982E+01  0.72508443E+02                                 1.656990                            1.585321      -1.165672       2.355616                    0.997671       3.203170       8.736330       0.508815       1.250868      -0.716514       0.012907      -0.005724       0.002545       0.014347       0.001485       0.002097      -0.000724       0.001431      -0.018673      -0.006756       0.001807       0.004948              1.686030       2.263315      -0.178919       0.115962       1.394840       0.020449       1.399934          -0.000414
           99              H       3.626136       1.216514       1.207413       0.090693       1.027334 0.70652129E+01  0.68187933E+02                                 1.766164                            1.613216      -1.189142       2.312706                    0.994107       3.774700      10.968305       0.459444       1.381310      -0.685843       0.014764      -0.032013      -0.032885       0.048210      -0.003323      -0.003365       0.015121       0.007981      -0.007831      -0.017769       0.002948       0.014821              1.927108       1.686298      -0.167324      -0.174138       2.016036       0.719651       2.078989          -0.000001
          100              H       5.224307       2.366286       2.381454       0.130589       0.998291 0.71626485E+01  0.69585797E+02                                 1.753495                            1.642244      -1.309337       2.267850                    0.993805       3.740918      11.019642       0.446505       1.411995      -0.679926       0.034178      -0.004919      -0.004519       0.034824       0.001219       0.002656       0.008259       0.017085      -0.015199      -0.013847       0.001905       0.011942              1.841286       2.391788      -0.222078      -0.185966       1.514816       0.253149       1.617254           0.000001
          101              H       2.249169       4.235045       4.232012       0.115157       1.102936 0.77914267E+01  0.75917057E+02                                 1.750340                            1.620446      -1.066557       2.369580                    0.997002       3.526547       9.806202       0.497394       1.263815      -0.711802      -0.010918       0.023501       0.021774       0.033847      -0.002306       0.001133       0.015401       0.003370      -0.002731      -0.016785       0.002399       0.014387              1.864399       1.767788      -0.188082      -0.263169       1.909190       0.652422       1.916219           0.000002
          102              H       0.782384       3.057970       3.051902       0.083425       1.302922 0.89834035E+01  0.91043433E+02                                 1.993231                            1.764086      -1.105296       2.344406                    0.995152       3.750791      10.768097       0.465231       1.299061      -0.704277      -0.041080       0.005251       0.002101       0.041467       0.001007       0.001500       0.009084       0.016665      -0.023596      -0.015390       0.002799       0.012591              2.177165       3.287595      -0.161028      -0.282521       1.574607       0.242796       1.669292           0.000004
          103              H       5.377964       1.720108       4.814482       0.151343       1.121431 0.81548468E+01  0.79815322E+02                                 1.731944                            1.624005      -1.135669       2.339961                    0.998001       3.407333       9.283999       0.515995       1.212803      -0.724159      -0.010897      -0.001369      -0.008883       0.014125       0.002521      -0.000091       0.000419       0.001542      -0.003109      -0.002245      -0.000917       0.003162              1.818431       1.882395       0.384173       0.437210       1.787412       0.399612       1.785486           0.000002
          104              H       5.971804       2.078085       6.237287       0.169160       0.944753 0.66885472E+01  0.61428425E+02                                 1.476708                            1.420853      -0.773718       2.528775                    0.999910       2.910949       7.337944       0.589211       1.131873      -0.747213      -0.003066       0.003805       0.014137       0.014958      -0.000648      -0.001496       0.002560      -0.004124       0.011789      -0.004308      -0.001181       0.005490              1.503869       1.204634       0.031486      -0.086784       1.261808      -0.012625       2.045166          -0.000006
          105              H       6.944217       1.856624       5.005605       0.166763       1.123601 0.83993353E+01  0.82489347E+02                                 1.723401                            1.643853      -0.975862       2.431415                    0.998609       3.231300       8.705727       0.516941       1.206458      -0.727995       0.014745      -0.001871      -0.007804       0.016787      -0.001863      -0.002643      -0.000862       0.003512      -0.012398      -0.005278       0.000150       0.005128              1.772913       2.153954      -0.296747      -0.291752       1.616038       0.220730       1.548746           0.000001
          106              H       0.228628       3.840664       6.155377       0.147692       1.116707 0.84233688E+01  0.83248806E+02                                 1.752016                            1.681042      -0.919306       2.459943                    0.999153       3.283323       9.037438       0.492619       1.258063      -0.716394       0.021079      -0.017775       0.014629       0.031214      -0.003771       0.011576      -0.003041      -0.004645      -0.019360      -0.014924       0.002260       0.012664              1.794601       1.987181      -0.141746       0.304262       1.667671       0.002061       1.728951          -0.000001
          107              H       5.800332       7.229307       4.878190       0.125734       1.111610 0.79389511E+01  0.78318641E+02                                 1.801627                            1.665667      -1.421483       2.202766                    0.994160       3.748804      10.756076       0.473761       1.310523      -0.699964       0.000134       0.033868      -0.002586       0.033967       0.004007       0.004968      -0.002063      -0.012958      -0.011183      -0.010187       0.000671       0.009517              1.912906       1.619861      -0.099252       0.095433       2.670523       0.004679       1.448334          -0.000004
          108              H       4.261544       5.906614       3.761788       0.100984       1.211371 0.91478445E+01  0.91926801E+02                                 1.813291                            1.720884      -0.898261       2.443867                    0.998572       3.459360       9.477672       0.502073       1.213991      -0.725689      -0.022486       0.013002      -0.015753       0.030378      -0.003515       0.009534      -0.002126      -0.005493      -0.018576      -0.013006       0.002356       0.010650              1.858025       2.034534      -0.240405       0.369215       1.903198      -0.081703       1.636342           0.000003
          109              H       1.408885       5.673019       7.032117       0.070033       1.310823 0.10759293E+02  0.11354373E+03                                 1.965320                            1.901222      -1.138635       2.311375                    0.995855       3.948793      11.394296       0.460695       1.259834      -0.712995       0.018771      -0.022982      -0.009618       0.031194      -0.002846      -0.003191       0.005036      -0.010205       0.016900      -0.008938      -0.001323       0.010262              2.051382       2.183509      -0.255088       0.082931       2.215137       0.251228       1.755500          -0.000004
          110              H       0.255351       6.352568       7.875485       0.081904       1.105928 0.87278058E+01  0.88681146E+02                                 1.844560                            1.780550      -1.330021       2.224347                    0.992541       4.080139      12.109908       0.442532       1.362181      -0.689191      -0.024500       0.001683       0.020018       0.031683      -0.002660       0.005786      -0.006459       0.016270      -0.002772      -0.011616      -0.001113       0.012729              1.945339       2.144011       0.173584      -0.462971       1.650882       0.012089       2.041125          -0.000005
          111              H       5.390583      29.797001       3.925608       0.175025       0.986378 0.69583697E+01  0.64799115E+02                                 1.535222                            1.458246      -1.061320       2.392221                    0.998986       3.043926       7.827753       0.573930       1.146002      -0.741937       0.008404       0.007920       0.006124       0.013071       0.003685       0.001300       0.002431       0.005179       0.005974      -0.005834       0.000607       0.005227              1.590186       1.300281       0.130490       0.172067       1.551565       0.431314       1.918713          -0.000002
          112              H       4.190283      29.520935       2.930554       0.191587       1.027805 0.76001525E+01  0.73361809E+02                                 1.667666                            1.597062      -1.182771       2.348528                    0.997663       3.216714       8.811131       0.504204       1.258497      -0.714814      -0.013173       0.002284      -0.005048       0.014291      -0.002198      -0.001947      -0.001068       0.010505       0.008682      -0.007345       0.001894       0.005451              1.698106       2.267321      -0.125891       0.171252       1.422864       0.032626       1.404134           0.000001
          113              H       5.220596      28.365095       3.267295       0.190800       0.911969 0.64195467E+01  0.58102005E+02                                 1.420818                            1.375296      -0.839319       2.508764                    0.999883       2.782742       6.865161       0.612491       1.104891      -0.755019       0.003664      -0.010639      -0.002195       0.011464      -0.003667      -0.002450       0.002047      -0.003986      -0.005447      -0.004119      -0.002108       0.006227              1.416466       1.190077      -0.043228       0.008607       1.843279      -0.076916       1.216042          -0.000003
          114              H       2.056171      26.408359       0.533931       0.175679       1.030833 0.74683078E+01  0.70349618E+02                                 1.548611                            1.488175      -1.013764       2.412977                    0.999329       2.994965       7.590352       0.584722       1.112031      -0.752203      -0.007527      -0.005321      -0.009301       0.013095       0.000424       0.003758       0.003160       0.001247      -0.000093      -0.004697      -0.000503       0.005200              1.583498       1.324073       0.147744       0.094491       1.939250       0.372879       1.487171          -0.000001
          115              H       2.171228      27.054537       1.974939       0.191412       0.901355 0.63580508E+01  0.57415698E+02                                 1.409764                            1.369272      -0.811035       2.522296                    0.999939       2.774508       6.840471       0.613356       1.105826      -0.754746      -0.003996       0.002190       0.010323       0.011284      -0.002664      -0.003848       0.001611       0.001171       0.007650      -0.004329      -0.001794       0.006123              1.400246       1.191078       0.014241      -0.073997       1.216686      -0.094717       1.792975           0.000001
          116              H       3.240140      27.409479       0.861571       0.191144       1.021491 0.75136569E+01  0.72240750E+02                                 1.653273                            1.581958      -1.166821       2.355480                    0.997662       3.197245       8.709397       0.510041       1.249021      -0.716948       0.013248       0.005439      -0.002615       0.014558      -0.001712      -0.002010      -0.000914       0.001152      -0.018551      -0.006744       0.001728       0.005016              1.682147       2.257543       0.178038      -0.115560       1.391851       0.020362       1.397047          -0.000001
          117              H       7.337636      16.375913      29.120486       0.090687       1.027344 0.70653006E+01  0.68189032E+02                                 1.766180                            1.613229      -1.189168       2.312692                    0.994107       3.774743      10.968472       0.459441       1.381315      -0.685842       0.014765      -0.032886       0.032011       0.048210      -0.003364       0.003324      -0.015121       0.007908      -0.008051      -0.017769       0.002948       0.014821              1.927124       1.686311      -0.174142       0.167324       2.078999      -0.719660       2.016061          -0.000002
          118              H       1.512807      17.549954      27.970714       0.130586       0.998310 0.71628150E+01  0.69587831E+02                                 1.753517                            1.642263      -1.309352       2.267841                    0.993805       3.740957      11.019796       0.446502       1.411995      -0.679926       0.034177      -0.004520       0.004918       0.034824       0.002656      -0.001219      -0.008259       0.016142      -0.018027      -0.013847       0.001905       0.011942              1.841309       2.391824      -0.185973       0.222077       1.617265      -0.253153       1.514838          -0.000002
          119              H       5.960669      19.400511      26.101955       0.115162       1.102926 0.77913257E+01  0.75915766E+02                                 1.750324                            1.620431      -1.066576       2.369574                    0.997002       3.526508       9.806048       0.497398       1.263808      -0.711804      -0.010915       0.021778      -0.023498       0.033847       0.001135       0.002305      -0.015400       0.003044      -0.003694      -0.016784       0.002397       0.014387              1.864380       1.767765      -0.263165       0.188077       1.916209      -0.652414       1.909165          -0.000005
          120              H       4.493884      18.220402      27.279030       0.083422       1.302967 0.89837744E+01  0.91048300E+02                                 1.993290                            1.764132      -1.105353       2.344378                    0.995151       3.750873      10.768463       0.465220       1.299076      -0.704273      -0.041080       0.002101      -0.005253       0.041467       0.001501      -0.001008      -0.009083       0.020131      -0.013202      -0.015389       0.002797       0.012592              2.177233       3.287713      -0.282536       0.161033       1.669332      -0.242807       1.574653          -0.000005
          121              H       1.666463      19.982982      28.616892       0.151339       1.121459 0.81550480E+01  0.79816895E+02                                 1.731881                            1.623952      -1.135693       2.339935                    0.998002       3.407337       9.283649       0.516044       1.212694      -0.724184      -0.010897      -0.008879       0.001364       0.014122      -0.000094      -0.002521      -0.000419       0.002325      -0.000763      -0.002247      -0.000915       0.003161              1.818358       1.882330       0.437179      -0.384158       1.785395      -0.399590       1.787351          -0.000003
          122              H       2.260304      21.405787      28.258916       0.169213       0.944514 0.66863122E+01  0.61401731E+02                                 1.476348                            1.420527      -0.773545       2.528898                    0.999911       2.910490       7.336014       0.589344       1.131732      -0.747249      -0.003067       0.014149      -0.003812       0.014971      -0.001497       0.000647      -0.002557      -0.007963       0.000282      -0.004309      -0.001181       0.005490              1.503490       1.204377      -0.086745      -0.031476       2.044572       0.012600       1.261520          -0.000004
          123              H       3.232716      20.174105      28.480376       0.166768       1.123601 0.83992758E+01  0.82487835E+02                                 1.723317                            1.643779      -0.975924       2.431372                    0.998609       3.231304       8.705419       0.516989       1.206359      -0.728017       0.014744      -0.007800       0.001867       0.016784      -0.002641       0.001864       0.000862       0.007954       0.000921      -0.005275       0.000147       0.005129              1.772819       2.153838      -0.291718       0.296722       1.548657      -0.220715       1.615962          -0.000004
          124              H       3.940128      21.323877      26.496336       0.147726       1.116504 0.84214349E+01  0.83225229E+02                                 1.751851                            1.680888      -0.919003       2.460122                    0.999155       3.282929       9.036222       0.492623       1.258122      -0.716383       0.021077       0.014646       0.017776       0.031220       0.011576       0.003773       0.003041       0.007355       0.016632      -0.014921       0.002256       0.012665              1.794429       1.986985       0.304223       0.141734       1.728800      -0.002059       1.667503          -0.000004
          125              H       2.088832      20.046690      23.107693       0.125676       1.111762 0.79402939E+01  0.78334777E+02                                 1.801749                            1.665776      -1.421322       2.202805                    0.994162       3.749059      10.756816       0.473762       1.310472      -0.699975       0.000128      -0.002579      -0.033861       0.033959       0.004972      -0.003996       0.002062      -0.000885       0.025047      -0.010190       0.000673       0.009516              1.913032       1.619971       0.095449       0.099274       1.448427      -0.004679       2.670697          -0.000004
          126              H       0.550044      18.930288      24.430386       0.100956       1.211423 0.91482956E+01  0.91931993E+02                                 1.813300                            1.720891      -0.898266       2.443843                    0.998572       3.459449       9.477790       0.502090       1.213942      -0.725700      -0.022485      -0.015751      -0.012995       0.030373       0.009535       0.003514       0.002124       0.006537       0.017531      -0.013007       0.002358       0.010649              1.858036       2.034556       0.369226       0.240407       1.636357       0.081709       1.903195          -0.000009
          127              H       5.120385      22.200617      24.663981       0.070082       1.310480 0.10755804E+02  0.11349847E+03                                 1.965056                            1.900981      -1.138401       2.311528                    0.995857       3.948210      11.392444       0.460697       1.259922      -0.712978       0.018768      -0.009599       0.022996       0.031197      -0.003192       0.002846      -0.005028      -0.013556       0.006880      -0.008944      -0.001313       0.010257              2.051098       2.183199       0.082924       0.255047       1.755290      -0.251161       2.214806          -0.000005
          128              H       3.966851      23.043985      23.984432       0.081964       1.105611 0.87247300E+01  0.88643018E+02                                 1.844311                            1.780323      -1.329980       2.224429                    0.992540       4.079534      12.108060       0.442524       1.362313      -0.689167      -0.024497       0.020034      -0.001659       0.031689       0.005790       0.002659       0.006460       0.009498      -0.023007      -0.011611      -0.001114       0.012725              1.945064       2.143675      -0.462864      -0.173549       2.040847      -0.012065       1.650672          -0.000004
          129              H       1.679083      19.094108       0.539999       0.175047       0.986365 0.69582353E+01  0.64797112E+02                                 1.535151                            1.458185      -1.061388       2.392185                    0.998985       3.043912       7.827498       0.573974       1.145929      -0.741954       0.008402       0.006122      -0.007920       0.013069       0.001298      -0.003684      -0.002429      -0.000400      -0.010758      -0.005833       0.000609       0.005224              1.590105       1.300229       0.172051      -0.130480       1.918591      -0.431277       1.551495          -0.000005
          130              H       0.478784      18.099054       0.816065       0.191604       1.027788 0.75999891E+01  0.73359670E+02                                 1.667625                            1.597026      -1.182783       2.348525                    0.997663       3.216685       8.810952       0.504220       1.258468      -0.714820      -0.013171      -0.005051      -0.002286       0.014290      -0.001947       0.002198       0.001068       0.000908      -0.020097      -0.007345       0.001895       0.005450              1.698060       2.267247       0.171234       0.125880       1.404093      -0.032628       1.422840          -0.000004
          131              H       1.509096      18.435795       1.971905       0.190829       0.911876 0.64186888E+01  0.58092037E+02                                 1.420682                            1.375172      -0.839260       2.508798                    0.999883       2.782633       6.864661       0.612544       1.104838      -0.755031       0.003665      -0.002199       0.010641       0.011467      -0.002450       0.003668      -0.002049       0.000729       0.008708      -0.004119      -0.002109       0.006228              1.416331       1.189977       0.008604       0.043221       1.215928       0.076900       1.843088          -0.000012
          132              H       5.767671      15.702431       3.928641       0.175706       1.030671 0.74668281E+01  0.70332248E+02                                 1.548461                            1.488039      -1.013564       2.413096                    0.999329       2.994684       7.589473       0.584742       1.112048      -0.752200      -0.007529      -0.009299       0.005324       0.013096       0.003761      -0.000422      -0.003157       0.000672      -0.001824      -0.004698      -0.000502       0.005200              1.583342       1.323958       0.094473      -0.147722       1.487015      -0.372813       1.939053          -0.000016
          133              H       5.882727      17.143439       3.282463       0.191441       0.901260 0.63571865E+01  0.57405768E+02                                 1.409644                            1.369162      -0.810956       2.522343                    0.999939       2.774347       6.839880       0.613394       1.105798      -0.754753      -0.003995       0.010321      -0.002182       0.011280      -0.003848       0.002665      -0.001607      -0.003238      -0.005574      -0.004330      -0.001790       0.006120              1.400123       1.190987      -0.073989      -0.014241       1.792781       0.094710       1.216602          -0.000017
          134              H       6.951640      16.030071       2.927521       0.191150       1.021441 0.75131657E+01  0.72234669E+02                                 1.653204                            1.581895      -1.166775       2.355506                    0.997662       3.197129       8.708929       0.510058       1.249004      -0.716952       0.013249      -0.002614      -0.005435       0.014557      -0.002009       0.001712       0.000916       0.009855       0.007548      -0.006746       0.001729       0.005017              1.682077       2.257439      -0.115553      -0.178025       1.396984      -0.020358       1.391807          -0.000007
          135              H       7.337636      29.129587      16.385014       0.090865       1.025232 0.70467841E+01  0.67961527E+02                                 1.763530                            1.610955      -1.185624       2.314617                    0.994149       3.768915      10.945401       0.459861       1.381043      -0.685918       0.014890       0.032962      -0.032087       0.048351       0.003404      -0.003363      -0.015102       0.007742      -0.007898      -0.017696       0.002823       0.014872              1.924033       1.683575       0.173943      -0.167140       2.075663      -0.718035       2.012859           0.000037
          136              H       1.512807      27.955546      17.534786       0.130850       0.995736 0.71397072E+01  0.69304663E+02                                 1.750423                            1.639593      -1.305565       2.269949                    0.993854       3.734525      10.994816       0.446890       1.411962      -0.679956       0.034215       0.004557      -0.004951       0.034870      -0.002607       0.001201      -0.008155       0.016091      -0.017975      -0.013724       0.001848       0.011876              1.837837       2.386793       0.185544      -0.221548       1.614443      -0.252359       1.512274          -0.000006
          137              H       5.960669      26.104989      19.403545       0.115393       1.101750 0.77808723E+01  0.75786492E+02                                 1.748968                            1.619272      -1.065635       2.370218                    0.997014       3.523648       9.795488       0.497622       1.263696      -0.711838      -0.010895      -0.021806       0.023529       0.033879      -0.001138      -0.002311      -0.015392       0.002982      -0.003625      -0.016758       0.002357       0.014401              1.862820       1.766271       0.262930      -0.187934       1.914607      -0.651651       1.907582          -0.000006
          138              H       4.493884      27.285098      18.226470       0.083479       1.302166 0.89763882E+01  0.90948473E+02                                 1.991969                            1.763024      -1.104436       2.344855                    0.995169       3.748740      10.758441       0.465550       1.298512      -0.704398      -0.041136      -0.002132       0.005317       0.041533      -0.001519       0.000975      -0.009025       0.020113      -0.013169      -0.015327       0.002755       0.012573              2.175702       3.285288       0.282337      -0.160984       1.668204      -0.242522       1.573615           0.000032
          139              H       1.666463      25.522518      16.888608       0.151411       1.120737 0.81485662E+01  0.79740396E+02                                 1.731462                            1.623563      -1.134699       2.340485                    0.998011       3.406223       9.280916       0.515966       1.213076      -0.724101      -0.010879       0.008857      -0.001407       0.014099       0.000116       0.002494      -0.000423       0.002294      -0.000895      -0.002254      -0.000869       0.003123              1.817927       1.881715      -0.436968       0.384055       1.784963      -0.399582       1.787104           0.000006
          140              H       2.260304      24.099713      17.246584       0.169352       0.943949 0.66814334E+01  0.61347342E+02                                 1.475978                            1.420193      -0.772795       2.529404                    0.999912       2.909356       7.333211       0.589282       1.132027      -0.747180      -0.003069      -0.014160       0.003777       0.014973       0.001496      -0.000645      -0.002550      -0.007973       0.000319      -0.004320      -0.001166       0.005486              1.503105       1.204102       0.086686       0.031469       2.043962       0.012585       1.261251          -0.000022
          141              H       3.232716      25.331395      17.025124       0.166820       1.122246 0.83864453E+01  0.82329164E+02                                 1.721905                            1.642515      -0.973504       2.432588                    0.998628       3.229064       8.697247       0.517200       1.206346      -0.728030       0.014718       0.007801      -0.001922       0.016768       0.002656      -0.001877       0.000799       0.007872       0.000928      -0.005228       0.000110       0.005119              1.771323       2.151813       0.291325      -0.296301       1.547466      -0.220477       1.614691          -0.000042
          142              H       3.940128      24.181623      19.009164       0.147753       1.116302 0.84193792E+01  0.83198463E+02                                 1.751512                            1.680580      -0.919076       2.460100                    0.999156       3.282555       9.034356       0.492721       1.257968      -0.716417       0.021069      -0.014675      -0.017769       0.031225      -0.011581      -0.003778       0.003048       0.007364       0.016620      -0.014925       0.002248       0.012677              1.794057       1.986533      -0.304108      -0.141691       1.728431      -0.002058       1.667206          -0.000013
          143              H       2.088832      25.458810      22.397807       0.125823       1.111210 0.79355113E+01  0.78276800E+02                                 1.801273                            1.665372      -1.421373       2.202898                    0.994162       3.747980      10.753426       0.473772       1.310626      -0.699945       0.000138       0.002576       0.033880       0.033978      -0.004958       0.004017       0.002065      -0.000910       0.025014      -0.010181       0.000665       0.009517              1.912490       1.619542      -0.095392      -0.099259       1.448078      -0.004657       2.669850          -0.000007
          144              H       0.550044      26.575212      21.075114       0.101018       1.210979 0.91440949E+01  0.91879913E+02                                 1.812959                            1.720581      -0.897567       2.444236                    0.998577       3.458609       9.475210       0.502094       1.214062      -0.725677      -0.022485       0.015755       0.013038       0.030394      -0.009541      -0.003519       0.002132       0.006545       0.017526      -0.013013       0.002352       0.010661              1.857665       2.034135      -0.369117      -0.240396       1.636083       0.081697       1.902778          -0.000009
          145              H       5.120385      23.304883      20.841519       0.069988       1.311003 0.10761077E+02  0.11356587E+03                                 1.965388                            1.901290      -1.138536       2.311372                    0.995858       3.949010      11.394635       0.460725       1.259715      -0.713021       0.018774       0.009579      -0.022969       0.031174       0.003188      -0.002843      -0.005029      -0.013562       0.006866      -0.008943      -0.001314       0.010256              2.051444       2.183584      -0.082939      -0.255105       1.755532      -0.251215       2.215217          -0.000009
          146              H       3.966851      22.461515      21.521068       0.081974       1.105608 0.87246565E+01  0.88641730E+02                                 1.844277                            1.780291      -1.329970       2.224435                    0.992542       4.079446      12.107604       0.442539       1.362275      -0.689175      -0.024497      -0.020048       0.001683       0.031699      -0.005792      -0.002660       0.006467       0.009509      -0.023038      -0.011625      -0.001110       0.012735              1.945027       2.143665       0.462878       0.173534       2.040770      -0.012076       1.650647          -0.000005
          147              H       1.679083      26.411392      14.628501       0.175607       0.989323 0.69860497E+01  0.65136285E+02                                 1.539551                            1.462109      -1.066464       2.389517                    0.998965       3.049938       7.853826       0.572474       1.147517      -0.741524       0.008478      -0.005669       0.007799       0.012839      -0.001343       0.003571      -0.002490      -0.000411      -0.010719      -0.005759       0.000536       0.005223              1.594868       1.303700      -0.172765       0.131132       1.924670      -0.433308       1.556232           0.000842
          148              H       0.478784      27.406446      14.352435       0.191632       1.029551 0.76182117E+01  0.73594133E+02                                 1.670774                            1.599896      -1.181582       2.348707                    0.997673       3.221917       8.834493       0.503215       1.259975      -0.714465      -0.012825       0.005321       0.002202       0.014058       0.001723      -0.002278       0.000869       0.001167      -0.020227      -0.007351       0.001997       0.005354              1.701344       2.272025      -0.171863      -0.126272       1.406625      -0.032740       1.425383          -0.000370
          149              H       1.509096      27.069705      13.196595       0.190907       0.917048 0.64670477E+01  0.58653791E+02                                 1.427435                            1.381437      -0.844722       2.505591                    0.999872       2.791096       6.898269       0.610280       1.106591      -0.754550       0.003797       0.002510      -0.010317       0.011276       0.002230      -0.003772      -0.002100       0.000774       0.008839      -0.003953      -0.002330       0.006283              1.423091       1.195103      -0.008625      -0.043428       1.221289       0.077416       1.852882          -0.000476
          150              H       5.767671      29.803069      11.239859       0.176169       1.035999 0.75177736E+01  0.70950164E+02                                 1.555212                            1.494195      -1.020828       2.409178                    0.999304       3.003465       7.625308       0.582754       1.113670      -0.751739      -0.007602       0.009126      -0.004804       0.012812      -0.003641       0.000439      -0.003139       0.000714      -0.001977      -0.004598      -0.000512       0.005110              1.590456       1.329303      -0.095171       0.148639       1.493570      -0.375440       1.948493          -0.000916
          151              H       5.882727      28.362061      11.886037       0.191556       0.906221 0.64040727E+01  0.57950999E+02                                 1.416389                            1.375460      -0.815952       2.519439                    0.999931       2.782482       6.873167       0.610985       1.107824      -0.754206      -0.004104      -0.010005       0.002496       0.011098       0.003946      -0.002444      -0.001665      -0.003283      -0.005724      -0.004164      -0.002008       0.006172              1.406836       1.196164       0.074428       0.014294       1.802365       0.095294       1.221979           0.000390
          152              H       6.951640      29.475429      12.240980       0.191203       1.023343 0.75326971E+01  0.72485753E+02                                 1.656679                            1.585048      -1.165590       2.355678                    0.997672       3.202726       8.734393       0.508907       1.250736      -0.716543       0.012905       0.002544       0.005716       0.014341       0.002097      -0.001489       0.000726       0.010056       0.007200      -0.006760       0.001808       0.004952              1.685699       2.262795       0.115913       0.178832       1.399709      -0.020450       1.394594           0.000395
          153              C       3.465056      18.602952      18.619030       0.131146      38.715696 0.38385475E+03  0.86996526E+04                                10.051127                            6.577975      -0.073193       1.996842                    0.998896      25.481045      70.637921       0.639326       0.422716      -1.066087      -0.004180       0.014895       0.007565       0.017221      -0.007966      -0.015918      -0.014394      -0.024196      -0.023751      -0.029492       0.006682       0.022810             14.875204      17.294409      -4.857614      -4.946417      13.848065       8.619905      13.483137           0.000368
          154              C       4.078196      17.014203      17.015720       0.112368      29.699601 0.33723168E+03  0.74853578E+04                                 8.593949                            6.283040       0.108054       2.064266                    0.998678      25.839835      73.611603       0.628607       0.438978      -1.043964       0.032709       0.025432       0.021910       0.046869       0.013541       0.013605      -0.021383      -0.046501       0.040101      -0.040694       0.004277       0.036417             11.165906      13.980009      -1.446689      -1.520367       9.549461       5.503331       9.968249           0.000480
          155              C       3.108752      17.702853      17.714684      -0.193990      36.442478 0.43070966E+03  0.10132454E+05                                 9.633604                            6.962479       0.136918       2.030491                    0.998530      29.354142      85.239903       0.616881       0.422060      -1.057477       0.008630      -0.009144      -0.013494       0.018444       0.002881       0.001039      -0.027002       0.015632      -0.015599      -0.032389       0.010447       0.021942             12.881987      13.475453      -1.724822      -2.062944      12.280286       7.832125      12.890223          -0.000099
          156              C       4.857611      18.775266      18.778603      -0.212182      36.750386 0.43506836E+03  0.10222315E+05                                 9.526460                            6.902000       0.221733       2.035074                    0.999826      29.846459      85.559425       0.634879       0.410604      -1.068784      -0.013926      -0.005743      -0.012523       0.019589       0.013066       0.010524       0.013800      -0.035510       0.033351      -0.028565      -0.002085       0.030650             12.276897      16.910055      -2.308554      -2.129674       9.917898       5.450021      10.002737          -0.000166
          157              C       5.724618      18.075695      18.075695       0.098466      28.478394 0.30176285E+03  0.65137612E+04                                 8.201633                            5.839750       0.158715       2.071205                    0.999755      25.692527      72.149420       0.669555       0.423793      -1.053320      -0.027104      -0.030855      -0.036915       0.055222       0.010937       0.006432      -0.039851      -0.000930      -0.005854      -0.043538       0.003591       0.039947             10.521317      13.171703      -1.054201      -0.792362       9.045031       5.270595       9.347217           0.000273
          158              C       2.451817      19.403545      19.398085      -0.008381      37.145520 0.37799814E+03  0.85372883E+04                                 9.670668                            6.469288       0.077201       2.046370                    0.999381      26.145032      72.442791       0.653163       0.415197      -1.070476       0.030088      -0.000192      -0.022868       0.037792      -0.013011       0.009274       0.016390       0.013997       0.029395      -0.028846       0.009858       0.018988             13.750583      13.840402      -4.858483      -6.954452      16.260471       5.722165      11.150877          -0.000016
          159              C       0.555240      20.806025      20.805115       0.252564      32.741254 0.37686009E+03  0.85281795E+04                                 9.058218                            6.585847       0.032378       2.021365                    0.999237      25.385488      71.030841       0.627127       0.431593      -1.057301      -0.048344       0.022613       0.033524       0.063026      -0.025455      -0.044277       0.028013       0.030830       0.047869      -0.038522      -0.032784       0.071306             11.994762      12.247388      -3.970560      -5.100130      14.737916       3.860320       8.998983           0.000012
          160              C       1.425958      18.790738      20.126476       0.191835      30.944312 0.38050125E+03  0.86259606E+04                                 8.717384                            6.618415       0.046500       2.037139                    0.999202      25.210653      70.462029       0.625852       0.431701      -1.057889      -0.015751      -0.046386       0.032707       0.058902       0.004674       0.008256       0.002617      -0.082603      -0.066320      -0.035460      -0.017287       0.052746             10.583227      11.014918      -1.522246      -4.627697      12.326364       1.990426       8.408397           0.000032
          161              C       1.343563      17.367933      20.450172      -0.528386      27.506603 0.42916113E+03  0.10068610E+05                                 7.697911                            6.681053       0.147009       1.996838                    0.998975      32.473100      93.610970       0.669355       0.390032      -1.080511       0.001285       0.058153      -0.008916       0.058846      -0.000379       0.000842      -0.001365      -0.022603      -0.035963      -0.012150      -0.005216       0.017366              8.261218       7.087808      -0.346897      -0.338006       9.910116       1.527602       7.785730          -0.000053
          162              C       0.448349      19.455118      20.847586      -0.297154      36.157049 0.48011678E+03  0.11571205E+05                                 9.398822                            7.265220       0.079239       1.994153                    0.998742      30.989939      90.205895       0.616442       0.412270      -1.066861      -0.004154      -0.035182       0.014460       0.038264       0.006133       0.012104      -0.015646      -0.009081      -0.016150      -0.024112       0.006122       0.017991             11.446584      10.956204      -2.798655      -3.890712      14.252975       3.822380       9.130574          -0.000017
          163              C       1.565511      21.460394      20.080060      -0.223072      38.738621 0.49112087E+03  0.11925763E+05                                 9.980791                            7.405538      -0.010865       1.949656                    0.999606      31.214976      91.757599       0.602354       0.418751      -1.060739       0.021458      -0.001050      -0.030401       0.037226      -0.016462       0.014639       0.008980      -0.022376       0.003042      -0.029916       0.010413       0.019503             12.798259      13.673266      -2.732762      -5.660111      15.133027       3.001466       9.588484          -0.000037
          164              C       2.474828      20.650396      19.409613      -0.119618      32.953367 0.37751161E+03  0.86260810E+04                                 8.999953                            6.515617       0.096782       2.000893                    0.999852      29.220724      84.680903       0.635639       0.421708      -1.053646      -0.026991       0.014261       0.015804       0.034375       0.004197       0.010368      -0.009071       0.055634       0.051146      -0.038446       0.009705       0.028741             11.607907      10.547894      -3.498554      -4.269816      15.916359       4.289247       8.359468           0.000002
          165              C       6.515909      21.672753      22.328032      -0.075355      26.874917 0.36404103E+03  0.82842852E+04                                 8.069029                            6.433035      -0.335914       1.900143                    0.996613      28.487392      83.740341       0.631377       0.426298      -1.045570       0.017414       0.065221      -0.064619       0.093448       0.012735      -0.018404      -0.001075       0.010104       0.049581      -0.024680      -0.004262       0.028941             10.448337      12.795741      -3.385260      -3.299486       9.151891       2.612256       9.397380          -0.000008
          166              C       2.304099      14.152211      18.295031      -0.612319      27.475388 0.43310927E+03  0.10126891E+05                                 7.566091                            6.613339       0.297977       2.050924                    0.998342      32.223010      91.029653       0.691755       0.378683      -1.094713      -0.012712      -0.000342      -0.018744       0.022651      -0.003279       0.001869       0.006207       0.026705       0.018316      -0.018465       0.007415       0.011051              7.938788       8.113587      -0.494389       1.423599       6.859152       0.291453       8.843625          -0.000353
          167              C       1.468269      14.569344      17.172259       0.724426      18.969879 0.22276391E+03  0.44989835E+04                                 6.703414                            5.412305      -0.079598       2.053153                    0.999782      20.955458      58.685749       0.615015       0.493118      -1.004737      -0.002824      -0.002205       0.003640       0.005107       0.067235      -0.018497      -0.026075      -0.021467      -0.122662      -0.050766      -0.045178       0.095944              7.510912       7.629769      -2.115452       1.286416       5.901403       1.445279       9.001565           0.000175
          168              C       5.946565      13.162011      15.757341       0.726123      18.853679 0.22233690E+03  0.44890039E+04                                 6.682770                            5.412351      -0.107343       2.045317                    0.999786      20.941701      58.672422       0.614011       0.494074      -1.004072       0.002768      -0.001812       0.003183       0.004591      -0.018559       0.067694      -0.025999       0.050658       0.090351      -0.050902      -0.045129       0.096031              7.413981       7.702033       1.318862      -2.185242       8.660437       1.173897       5.879474          -0.000228
          169              C       5.116674      12.037722      16.196924      -0.610687      27.336353 0.43372065E+03  0.10149819E+05                                 7.561141                            6.640891       0.282846       2.046214                    0.998278      32.278894      91.374913       0.686411       0.381306      -1.092280       0.014152       0.018748      -0.000842       0.023504       0.004894      -0.003362       0.006302       0.008093      -0.041577      -0.016792       0.003507       0.013285              7.850559       8.175142       1.439306      -0.409734       8.769089      -0.021224       6.607446           0.000235
          170              C       3.465056      26.902548      26.886470       0.130678      38.743928 0.38408423E+03  0.87063536E+04                                10.056151                            6.579829      -0.074237       1.996365                    0.998898      25.492030      70.679748       0.639237       0.422702      -1.066072      -0.004181      -0.014854      -0.007531       0.017171       0.008050       0.016015      -0.014199      -0.023973      -0.024004      -0.029510       0.006916       0.022594             14.886088      17.307601       4.863130       4.951951      13.858317       8.627053      13.492347          -0.000003
          171              C       4.078196      28.491297      28.489780       0.111046      29.757036 0.33787894E+03  0.75036641E+04                                 8.605714                            6.289069       0.106911       2.063439                    0.998675      25.871314      73.731645       0.628277       0.438978      -1.043916       0.032643      -0.025330      -0.021835       0.046733      -0.013349      -0.013410      -0.021071      -0.046375       0.039980      -0.040334       0.004269       0.036065             11.185680      14.009781       1.455086       1.529164       9.564025       5.513400       9.983233          -0.000005
          172              C       3.108752      27.802647      27.790816      -0.194769      36.502824 0.43140520E+03  0.10153561E+05                                 9.644793                            6.968061       0.134690       2.029223                    0.998547      29.389757      85.381076       0.616600       0.422056      -1.057412       0.008775       0.009026       0.013367       0.018362      -0.002822      -0.000956      -0.026874       0.015895      -0.015903      -0.032339       0.010606       0.021733             12.900600      13.498081       1.730054       2.068831      12.296732       7.844026      12.906988          -0.000006
          173              C       4.857611      26.730234      26.726897      -0.212515      36.786854 0.43550631E+03  0.10235560E+05                                 9.533443                            6.905689       0.220463       2.034393                    0.999826      29.865767      85.637551       0.634656       0.410630      -1.068728      -0.013919       0.005779       0.012587       0.019636      -0.013148      -0.010628       0.013959      -0.035349       0.033045      -0.028509      -0.002313       0.030822             12.288385      16.926334       2.312161       2.133104       9.927223       5.456022      10.011597          -0.000010
          174              C       5.724618      27.429805      27.429805       0.097699      28.509786 0.30210310E+03  0.65231288E+04                                 8.208602                            5.843406       0.158407       2.070932                    0.999753      25.708248      72.211472       0.669264       0.423846      -1.053257      -0.026926       0.030739       0.036771       0.054973      -0.010767      -0.006365      -0.039676      -0.000722      -0.006059      -0.043345       0.003652       0.039693             10.532921      13.183030       1.057865       0.795839       9.056747       5.279427       9.358986          -0.000007
          175              C       2.451817      26.101955      26.107415      -0.008192      37.152790 0.37801240E+03  0.85378704E+04                                 9.672812                            6.469821       0.076574       2.046167                    0.999381      26.145900      72.451272       0.653060       0.415250      -1.070419       0.030065       0.000231       0.022947       0.037822       0.012933      -0.009391       0.016410       0.014053       0.029349      -0.028859       0.009819       0.019040             13.756460      13.846970       4.862728       6.958619      16.266926       5.725813      11.155484          -0.000003
          176              C       0.555240      24.699475      24.700385       0.252429      32.745490 0.37690898E+03  0.85295470E+04                                 9.058856                            6.586141       0.032696       2.021434                    0.999237      25.387480      71.037078       0.627133       0.431576      -1.057313      -0.048445      -0.022622      -0.033374       0.063028       0.025473       0.044327       0.028061       0.030826       0.047694      -0.038523      -0.032846       0.071370             11.996309      12.249075       3.971584       5.100916      14.740075       3.861030       8.999777          -0.000006
          177              C       1.425958      26.714762      25.379024       0.191885      30.945375 0.38049502E+03  0.86259524E+04                                 8.718275                            6.618806       0.045878       2.036989                    0.999204      25.210737      70.467301       0.625758       0.431759      -1.057833      -0.015851       0.046450      -0.032561       0.058898      -0.004622      -0.008254       0.002628      -0.082589      -0.066320      -0.035450      -0.017284       0.052734             10.585092      11.017826       1.522786       4.629290      12.327563       1.990508       8.409886           0.000000
          178              C       1.343563      28.137567      25.055328      -0.528422      27.512060 0.42926716E+03  0.10071997E+05                                 7.699264                            6.682144       0.145302       1.996201                    0.998972      32.481585      93.648044       0.669242       0.390063      -1.080459       0.001308      -0.058299       0.008951       0.058997       0.000471      -0.000756      -0.001511      -0.022343      -0.036028      -0.012164      -0.005102       0.017266              8.262585       7.090076       0.346309       0.337878       9.910349       1.526649       7.787330          -0.000034
          179              C       0.448349      26.050382      24.657914      -0.297195      36.160701 0.48016286E+03  0.11572682E+05                                 9.399529                            7.265566       0.079281       1.994127                    0.998743      30.992657      90.217503       0.616423       0.412270      -1.066853      -0.004279       0.035193      -0.014235       0.038204      -0.006158      -0.012110      -0.015653      -0.009092      -0.016344      -0.024151       0.006157       0.017995             11.447954      10.958010       2.799217       3.891472      14.254516       3.822674       9.131337          -0.000010
          180              C       1.565511      24.045106      25.425440      -0.223116      38.743288 0.49116732E+03  0.11927198E+05                                 9.981635                            7.405851      -0.010920       1.949608                    0.999606      31.216976      91.765292       0.602345       0.418747      -1.060740       0.021411       0.001061       0.030492       0.037274       0.016448      -0.014644       0.008966      -0.022340       0.002828      -0.029888       0.010375       0.019513             12.800353      13.675284       2.734257       5.660985      15.136480       3.002432       9.589295          -0.000010
          181              C       2.474828      24.855104      26.095887      -0.119674      32.958665 0.37755252E+03  0.86273243E+04                                 9.001214                            6.516075       0.096248       2.000703                    0.999852      29.223159      84.691867       0.635596       0.421722      -1.053628      -0.026973      -0.014276      -0.015779       0.034356      -0.004165      -0.010386      -0.009043       0.055691       0.051000      -0.038435       0.009670       0.028765             11.610950      10.550574       3.500970       4.271243      15.921228       4.291088       8.361048          -0.000006
          182              C       6.515909      23.832747      23.177468      -0.075384      26.876476 0.36406163E+03  0.82848726E+04                                 8.069177                            6.433067      -0.335760       1.900148                    0.996616      28.489178      83.746236       0.631397       0.426278      -1.045582       0.017413      -0.065226       0.064672       0.093489      -0.012727       0.018331      -0.001003       0.010125       0.049478      -0.024661      -0.004177       0.028838             10.448746      12.796315       3.385765       3.299461       9.152381       2.612507       9.397543          -0.000009
          183              C       2.304099       1.016290      27.210469      -0.606741      27.400155 0.43164295E+03  0.10082869E+05                                 7.551941                            6.602625       0.301064       2.052628                    0.998308      32.147619      90.738055       0.692320       0.378739      -1.094801      -0.013102      -0.000102       0.018602       0.022753       0.003456      -0.004900       0.004022       0.027447       0.020764      -0.018466       0.004690       0.013777              7.922983       8.099519       0.491843      -1.421586       6.843404       0.289555       8.826026          -0.000014
          184              C       1.468269       0.599156      28.333241       0.720661      19.035520 0.22369927E+03  0.45219786E+04                                 6.715809                            5.421797      -0.078207       2.052967                    0.999787      20.988777      58.778974       0.614878       0.492780      -1.005049      -0.003063       0.002088      -0.003218       0.004909      -0.067300       0.016110      -0.027788      -0.020456      -0.118979      -0.053423      -0.041880       0.095303              7.525169       7.644958       2.119092      -1.290455       5.911272       1.449873       9.019278           0.000001
          185              C       5.946565       2.006489      29.748159       0.722304      18.921056 0.22331184E+03  0.45130144E+04                                 6.695536                            5.422333      -0.106317       2.044960                    0.999789      20.977666      58.775508       0.613846       0.493733      -1.004381       0.002954       0.001352      -0.003109       0.004497       0.016115      -0.067783      -0.027757       0.049379       0.086814      -0.053738      -0.041662       0.095400              7.428289       7.717983      -1.322566       2.189398       8.677104       1.177957       5.889781           0.000004
          186              C       5.116674       3.130778      29.308576      -0.605034      27.261408 0.43225676E+03  0.10105579E+05                                 7.546598                            6.629967       0.286434       2.048056                    0.998250      32.200707      91.066329       0.687028       0.381340      -1.092412       0.014520      -0.018629       0.001372       0.023659      -0.007867       0.003570       0.004143       0.007090      -0.043787      -0.016542       0.000596       0.015946              7.834398       8.160816      -1.437730       0.407586       8.750014      -0.023188       6.592363           0.000034
          187              C       7.176556      11.717970       3.434452       0.130680      38.743453 0.38407878E+03  0.87061911E+04                                10.056066                            6.579773      -0.074196       1.996381                    0.998898      25.491784      70.678694       0.639242       0.422701      -1.066074      -0.004180      -0.007536       0.014852       0.017171       0.016011      -0.008051       0.014199      -0.000001       0.047945      -0.029505       0.006913       0.022591             14.885998      17.307522       4.952080      -4.863159      13.492565      -8.627000      13.857908          -0.000006
          188              C       0.366696      13.321280       1.845703       0.111073      29.756879 0.33787336E+03  0.75035217E+04                                 8.605747                            6.289058       0.106814       2.063413                    0.998675      25.871176      73.731565       0.628270       0.438984      -1.043911       0.032656      -0.021837       0.025333       0.046744      -0.013414       0.013350       0.021078      -0.043182       0.049576      -0.040340       0.004267       0.036073             11.185759      14.010190       1.529327      -1.455205       9.983242      -5.513301       9.563844          -0.000004
          189              C       6.820252      12.622316       2.534353      -0.194765      36.502648 0.43140066E+03  0.10153418E+05                                 9.644740                            6.968001       0.134725       2.029236                    0.998547      29.389568      85.380151       0.616606       0.422053      -1.057415       0.008775       0.013367      -0.009023       0.018360      -0.000958       0.002821       0.026875       0.015904      -0.015907      -0.032343       0.010612       0.021731             12.900535      13.498269       2.068911      -1.730141      12.907015      -7.843862      12.296322          -0.000008
          190              C       1.146111      11.558397       3.606766      -0.212504      36.786408 0.43549673E+03  0.10235273E+05                                 9.533366                            6.905607       0.220487       2.034406                    0.999826      29.865376      85.636023       0.634661       0.410629      -1.068729      -0.013924       0.012576      -0.005790       0.019636      -0.010622       0.013141      -0.013958      -0.034229       0.036460      -0.028512      -0.002306       0.030818             12.288342      16.926135       2.133261      -2.312284      10.011884      -5.456080       9.927006          -0.000019
          191              C       2.013118      12.261305       2.907195       0.097718      28.509693 0.30210020E+03  0.65230634E+04                                 8.208653                            5.843423       0.158263       2.070892                    0.999752      25.708167      72.211699       0.669253       0.423853      -1.053251      -0.026930       0.036778      -0.030750       0.054986      -0.006362       0.010768       0.039683       0.002653       0.004105      -0.043348       0.003644       0.039704             10.533028      13.183018       0.796022      -1.058051       9.359340      -5.279565       9.056726          -0.000014
          192              C       6.163317      10.938915       4.235045      -0.008181      37.151971 0.37800367E+03  0.85376229E+04                                 9.672690                            6.469762       0.076599       2.046185                    0.999381      26.145508      72.449948       0.653060       0.415252      -1.070418       0.030076       0.022930      -0.000231       0.037820      -0.009395      -0.012937      -0.016411      -0.007676      -0.035769      -0.028867       0.009813       0.019054             13.756275      13.846854       6.958673      -4.862637      11.155652      -5.725874      16.266320          -0.000008
          193              C       4.266740       9.531885       5.637525       0.252483      32.744556 0.37689481E+03  0.85291771E+04                                 9.058828                            6.586125       0.032411       2.021357                    0.999237      25.386982      71.036328       0.627116       0.431590      -1.057301      -0.048420      -0.033424       0.022621       0.063035       0.044328      -0.025480      -0.028050      -0.008442      -0.070126      -0.038531      -0.032841       0.071372             11.996249      12.249188       5.101076      -3.971478       9.000067      -3.861070      14.739491          -0.000007
          194              C       5.137458      10.210524       3.622238       0.191911      30.944222 0.38048208E+03  0.86255817E+04                                 8.718089                            6.618726       0.045918       2.037015                    0.999204      25.210086      70.465059       0.625758       0.431763      -1.057831      -0.015830      -0.032590      -0.046453       0.058912      -0.008255       0.004631      -0.002633      -0.008159       0.157006      -0.035451      -0.017272       0.052723             10.584840      11.017632       4.629267      -1.522724       8.409953      -1.990691      12.326935          -0.000003
          195              C       5.055063       9.886828       2.199432      -0.528433      27.511431 0.42925758E+03  0.10071646E+05                                 7.698981                            6.681977       0.145415       1.996240                    0.998972      32.480899      93.643372       0.669268       0.390053      -1.080474       0.001315       0.008939       0.058316       0.059012      -0.000756      -0.000465       0.001498       0.006844       0.051482      -0.012156      -0.005093       0.017249              8.262204       7.089873       0.337913      -0.346303       7.786976      -1.526776       9.909762          -0.000000
          196              C       4.159849       9.489414       4.286618      -0.297140      36.157672 0.48011824E+03  0.11571325E+05                                 9.399065                            7.265280       0.079262       1.994158                    0.998741      30.990551      90.209950       0.616430       0.412276      -1.066850      -0.004239      -0.014309      -0.035196       0.038229      -0.012123       0.006156       0.015648       0.003570       0.021738      -0.024146       0.006154       0.017992             11.447319      10.957433       3.891340      -2.798920       9.131303      -3.822571      14.253221          -0.000005
          197              C       5.277011      10.256940       6.291894      -0.223172      38.745584 0.49119838E+03  0.11928141E+05                                 9.981934                            7.406021      -0.010785       1.949629                    0.999607      31.218401      91.770201       0.602346       0.418740      -1.060744       0.021435       0.030453      -0.001069       0.037256      -0.014627      -0.016439      -0.008975      -0.012589       0.032186      -0.029880       0.010350       0.019530             12.800760      13.675957       5.661471      -2.734317       9.589991      -3.002663      15.136333          -0.000022
          198              C       6.186328      10.927387       5.481896      -0.119679      32.959102 0.37755709E+03  0.86274529E+04                                 9.001256                            6.516097       0.096314       2.000716                    0.999852      29.223489      84.692886       0.635598       0.421720      -1.053630      -0.026965      -0.015799       0.014261       0.034353      -0.010379       0.004167       0.009041       0.002315      -0.109083      -0.038449       0.009685       0.028765             11.610948      10.550727       4.271441      -3.500945       8.361381      -4.291211      15.920734          -0.000015
          199              C       2.804409       8.008968       6.504253      -0.075363      26.875301 0.36404165E+03  0.82842977E+04                                 8.069044                            6.432973      -0.335840       1.900162                    0.996613      28.487562      83.740661       0.631390       0.426289      -1.045576       0.017406       0.064644       0.065199       0.093449       0.018367       0.012700       0.001038      -0.019713      -0.039906      -0.024641      -0.004239       0.028880             10.448632      12.796273       3.299790      -3.385660       9.397672      -2.612364       9.151950          -0.000007
          200              C       6.015599      12.041969      29.320711      -0.606759      27.400666 0.43165583E+03  0.10083233E+05                                 7.552030                            6.602740       0.301029       2.052610                    0.998308      32.147975      90.738987       0.692312       0.378741      -1.094800      -0.013102       0.018613       0.000102       0.022762      -0.004901      -0.003458      -0.004027       0.003359      -0.051522      -0.018459       0.004683       0.013776              7.923030       8.099664      -1.421635      -0.491945       8.825967      -0.289521       6.843460          -0.000006
          201              C       5.179769      13.164741      29.737844       0.720678      19.035218 0.22369455E+03  0.45218589E+04                                 6.715726                            5.421732      -0.078121       2.052995                    0.999786      20.988579      58.778247       0.614883       0.492779      -1.005050      -0.003060      -0.003216      -0.002096       0.004909       0.016108       0.067299       0.027784       0.049253       0.090172      -0.053420      -0.041879       0.095299              7.525063       7.644838      -1.290315      -2.119159       9.019009      -1.449876       5.911341          -0.000003
          202              C       2.235065      14.579659      28.330511       0.722312      18.921073 0.22331244E+03  0.45130258E+04                                 6.695496                            5.422310      -0.106378       2.044933                    0.999788      20.977700      58.775441       0.613853       0.493727      -1.004384       0.002965      -0.003104      -0.001355       0.004502      -0.067777      -0.016109       0.027756      -0.018709      -0.117437      -0.053737      -0.041649       0.095386              7.428227       7.717950       2.189389       1.322435       5.889770      -1.177984       8.676961          -0.000008
          203              C       1.405174      14.140076      27.206222      -0.605048      27.261364 0.43225933E+03  0.10105653E+05                                 7.546605                            6.630000       0.286480       2.048072                    0.998250      32.200615      91.066086       0.687024       0.381341      -1.092411       0.014518       0.001371       0.018604       0.023638       0.003565       0.007878      -0.004124       0.025458       0.011289      -0.016544       0.000581       0.015963              7.834391       8.160786       0.407514       1.437687       6.592295       0.023205       8.750092          -0.000023
          204              C       7.176556       3.450530      11.734048       0.131197      38.714099 0.38383817E+03  0.86991790E+04                                10.050881                            6.577861      -0.073321       1.996810                    0.998896      25.480353      70.635500       0.639328       0.422720      -1.066086      -0.004175       0.007566      -0.014891       0.017217      -0.015904       0.007941       0.014424      -0.000249       0.048221      -0.029488       0.006641       0.022847             14.874738      17.293587      -4.946187       4.857487      13.482551      -8.619710      13.848076          -0.000384
          205              C       0.366696       1.847220      13.322797       0.112333      29.701558 0.33725482E+03  0.74859854E+04                                 8.594147                            6.283125       0.108205       2.064279                    0.998680      25.841190      73.615553       0.628624       0.438960      -1.043977       0.032721       0.021926      -0.025433       0.046885       0.013619      -0.013554       0.021356      -0.043303       0.049695      -0.040704       0.004313       0.036391             11.166195      13.980202      -1.520485       1.446765       9.968494      -5.503601       9.549890          -0.000489
          206              C       6.820252       2.546184      12.634147      -0.194008      36.443638 0.43072278E+03  0.10132831E+05                                 9.633723                            6.962522       0.136957       2.030490                    0.998530      29.354854      85.241989       0.616888       0.422053      -1.057482       0.008623      -0.013471       0.009140       0.018421       0.001029      -0.002870       0.026999       0.015649      -0.015679      -0.032396       0.010466       0.021930             12.882188      13.475570      -2.063192       1.725040      12.890234      -7.832324      12.280759           0.000084
          207              C       1.146111       3.610103      11.561734      -0.212110      36.745218 0.43500438E+03  0.10220383E+05                                 9.525543                            6.901488       0.221849       2.035156                    0.999826      29.843491      85.547679       0.634906       0.410604      -1.068790      -0.013923      -0.012517       0.005722       0.019577       0.010508      -0.013063      -0.013761      -0.034453       0.036676      -0.028583      -0.002034       0.030617             12.275517      16.908132      -2.129347       2.308223      10.001393      -5.449281       9.917025           0.000119
          208              C       2.013118       2.907195      12.261305       0.098502      28.476122 0.30173847E+03  0.65130572E+04                                 8.200997                            5.839383       0.158853       2.071257                    0.999755      25.691363      72.143492       0.669603       0.423774      -1.053339      -0.027116      -0.036906       0.030854       0.055220       0.006444      -0.010954       0.039846       0.002452       0.004374      -0.043539       0.003588       0.039951             10.520364      13.170587      -0.792096       1.053898       9.346188      -5.269986       9.044317          -0.000307
          209              C       6.163317       4.229585      10.933455      -0.008422      37.146857 0.37801718E+03  0.85377970E+04                                 9.670721                            6.469331       0.077312       2.046384                    0.999381      26.145869      72.444650       0.653181       0.415182      -1.070489       0.030096      -0.022849       0.000186       0.037788       0.009232       0.013026      -0.016396      -0.007687      -0.035644      -0.028838       0.009870       0.018967             13.750584      13.840193      -6.954253       4.858462      11.150625      -5.722017      16.260935          -0.000005
          210              C       4.266740       5.636615       9.530975       0.252539      32.740994 0.37686251E+03  0.85282083E+04                                 9.058024                            6.585768       0.032659       2.021450                    0.999236      25.385386      71.029370       0.627148       0.431580      -1.057314      -0.048340       0.033521      -0.022608       0.063020      -0.044259       0.025437      -0.027997      -0.008530      -0.070135      -0.038496      -0.032775       0.071271             11.994397      12.246912      -5.099749       3.970490       8.998373      -3.859962      14.737905          -0.000031
          211              C       5.137458       4.957976      11.546262       0.191787      30.946321 0.38052974E+03  0.86267467E+04                                 8.717590                            6.618542       0.046581       2.037137                    0.999201      25.211866      70.465423       0.625864       0.431685      -1.057901      -0.015735       0.032734       0.046374       0.058904       0.008236      -0.004677      -0.002602      -0.008110       0.157163      -0.035452      -0.017326       0.052778             10.583452      11.015059      -4.627711       1.522302       8.408408      -1.990243      12.326888          -0.000048
          212              C       5.055063       5.281672      12.969067      -0.528387      27.506811 0.42916539E+03  0.10068728E+05                                 7.697962                            6.681100       0.147250       1.996904                    0.998976      32.473134      93.610940       0.669351       0.390034      -1.080510       0.001284      -0.008884      -0.058149       0.058837       0.000823       0.000381       0.001380       0.006739       0.051869      -0.012173      -0.005189       0.017362              8.261288       7.087788      -0.337994       0.346878       7.785641      -1.527313       9.910434          -0.000039
          213              C       4.159849       5.679086      10.881882      -0.297190      36.159369 0.48015278E+03  0.11572285E+05                                 9.399166                            7.265458       0.079227       1.994121                    0.998743      30.991437      90.210968       0.616437       0.412266      -1.066864      -0.004150       0.014463       0.035173       0.038256       0.012087      -0.006126       0.015653       0.003576       0.021752      -0.024109       0.006111       0.017998             11.446994      10.956568      -3.890766       2.798900       9.130526      -3.822322      14.253889          -0.000010
          214              C       5.277011       4.911560       8.876606      -0.222927      38.732873 0.49104405E+03  0.11923443E+05                                 9.980069                            7.405152      -0.011179       1.949619                    0.999605      31.211385      91.745598       0.602346       0.418773      -1.060724       0.021458      -0.030414       0.001029       0.037236       0.014675       0.016494      -0.008952      -0.012746       0.031831      -0.029941       0.010475       0.019467             12.797168      13.671852      -5.659241       2.732403       9.587294      -3.000856      15.132359          -0.000007
          215              C       6.186328       4.241113       9.686604      -0.119605      32.952486 0.37750555E+03  0.86258959E+04                                 8.999808                            6.515576       0.096769       2.000902                    0.999852      29.220103      84.678492       0.635641       0.421710      -1.053646      -0.026987       0.015816      -0.014289       0.034390       0.010373      -0.004201       0.009094       0.002257      -0.108887      -0.038412       0.009688       0.028725             11.607673      10.547444      -4.269433       3.498396       8.358947      -4.288925      15.916627          -0.000041
          216              C       2.804409       7.159532       8.664247      -0.075380      26.876050 0.36406184E+03  0.82848766E+04                                 8.069166                            6.433157      -0.335835       1.900135                    0.996616      28.488738      83.744870       0.631380       0.426289      -1.045575       0.017416      -0.064635      -0.065248       0.093479      -0.018388      -0.012768       0.001074      -0.019724      -0.039977      -0.024705      -0.004231       0.028936             10.448404      12.795888      -3.299156       3.385345       9.397127      -2.612179       9.152197          -0.000011
          217              C       6.015599       3.126531      16.184790      -0.612302      27.472713 0.43306516E+03  0.10125428E+05                                 7.565356                            6.612888       0.298348       2.051076                    0.998342      32.219628      91.013065       0.691808       0.378669      -1.094741      -0.012701      -0.018691       0.000346       0.022601       0.001912       0.003281      -0.006148       0.004129      -0.049350      -0.018477       0.007404       0.011073              7.937950       8.112843       1.423567       0.494212       8.842897      -0.291310       6.858110           0.000250
          218              C       5.179769       2.003759      15.767656       0.724425      18.970119 0.22276826E+03  0.44990658E+04                                 6.703334                            5.412275      -0.079528       2.053170                    0.999782      20.955235      58.683921       0.615034       0.493103      -1.004750      -0.002823       0.003652       0.002197       0.005112      -0.018516      -0.067236       0.026066       0.050589       0.093540      -0.050747      -0.045199       0.095945              7.510824       7.629563       1.286155       2.115336       9.001476      -1.445524       5.901431          -0.000206
          219              C       2.235065       0.588841      17.174989       0.726133      18.853765 0.22233993E+03  0.44890499E+04                                 6.682650                            5.412306      -0.107305       2.045326                    0.999786      20.941304      58.669914       0.614031       0.494059      -1.004086       0.002752       0.003183       0.001816       0.004583       0.067693       0.018571       0.025987      -0.019865      -0.121153      -0.050883      -0.045146       0.096029              7.413827       7.701892      -2.185261      -1.318547       5.879551      -1.174048       8.660037           0.000197
          220              C       1.405174       1.028424      18.299278      -0.610698      27.334926 0.43370440E+03  0.10149163E+05                                 7.560643                            6.640680       0.283140       2.046326                    0.998278      32.276411      91.361343       0.686447       0.381296      -1.092307       0.014145      -0.000849      -0.018723       0.023480      -0.003366      -0.004926      -0.006278       0.024829       0.008748      -0.016792       0.003491       0.013300              7.849930       8.174719      -0.409715      -1.439422       6.606769       0.021414       8.768300          -0.000376
          221              C       3.957944      11.734048      11.717970       0.131145      38.715638 0.38385334E+03  0.86996103E+04                                10.051119                            6.577962      -0.073189       1.996845                    0.998896      25.480972      70.637611       0.639327       0.422716      -1.066088       0.004179      -0.014894      -0.007567       0.017221      -0.007966      -0.015917      -0.014394      -0.024199      -0.023756      -0.029493       0.006681       0.022812             14.875264      17.294537      -4.857734      -4.946556      13.848076       8.619925      13.483180          -0.000389
          222              C       3.344804      13.322797      13.321280       0.112399      29.699309 0.33722402E+03  0.74851597E+04                                 8.593972                            6.283021       0.107933       2.064235                    0.998678      25.839584      73.611209       0.628599       0.438985      -1.043958      -0.032722      -0.025425      -0.021919       0.046879       0.013539       0.013607      -0.021390      -0.046502       0.040107      -0.040697       0.004272       0.036425             11.166000      13.980476      -1.446802      -1.520578       9.549357       5.503227       9.968165          -0.000501
          223              C       4.314248      12.634147      12.622316      -0.193987      36.442320 0.43070517E+03  0.10132317E+05                                 9.633562                            6.962427       0.136940       2.030501                    0.998530      29.353952      85.239064       0.616886       0.422058      -1.057478      -0.008630       0.009147       0.013489       0.018442       0.002878       0.001041      -0.027002       0.015638      -0.015609      -0.032392       0.010452       0.021940             12.881966      13.475701      -1.724891      -2.063045      12.280126       7.831992      12.890072           0.000075
          224              C       2.565389      11.561734      11.558397      -0.212184      36.750332 0.43506413E+03  0.10222186E+05                                 9.526450                            6.901961       0.221751       2.035082                    0.999826      29.846257      85.558620       0.634881       0.410604      -1.068785       0.013928       0.005746       0.012521       0.019590       0.013065       0.010523       0.013803      -0.035516       0.033350      -0.028566      -0.002087       0.030653             12.276968      16.910043      -2.308685      -2.129828       9.917979       5.450129      10.002880           0.000103
          225              C       1.698382      12.261305      12.261305       0.098482      28.478170 0.30175868E+03  0.65136589E+04                                 8.201653                            5.839753       0.158607       2.071177                    0.999754      25.692349      72.149221       0.669546       0.423799      -1.053314       0.027106       0.030868       0.036919       0.055232       0.010937       0.006431      -0.039854      -0.000943      -0.005850      -0.043538       0.003584       0.039955             10.521399      13.171641      -1.054384      -0.792554       9.045126       5.270735       9.347429          -0.000326
          226              C       4.971183      10.933455      10.938915      -0.008378      37.145475 0.37799735E+03  0.85372652E+04                                 9.670661                            6.469280       0.077203       2.046371                    0.999381      26.144999      72.442659       0.653163       0.415197      -1.070476      -0.030089       0.000192       0.022867       0.037792      -0.013011       0.009274       0.016390       0.013996       0.029394      -0.028846       0.009858       0.018988             13.750608      13.840451      -4.858519      -6.954488      16.260469       5.722183      11.150903          -0.000006
          227              C       6.867760       9.530975       9.531885       0.252561      32.741249 0.37685995E+03  0.85281762E+04                                 9.058221                            6.585848       0.032377       2.021365                    0.999237      25.385484      71.030846       0.627127       0.431593      -1.057300       0.048344      -0.022613      -0.033524       0.063027      -0.025455      -0.044276       0.028013       0.030831       0.047869      -0.038522      -0.032784       0.071306             11.994776      12.247405      -3.970572      -5.100145      14.737922       3.860333       8.999000          -0.000029
          228              C       5.997042      11.546262      10.210524       0.191838      30.944243 0.38050060E+03  0.86259409E+04                                 8.717367                            6.618406       0.046511       2.037143                    0.999201      25.210624      70.461893       0.625853       0.431701      -1.057889       0.015750       0.046386      -0.032707       0.058902       0.004674       0.008256       0.002617      -0.082601      -0.066321      -0.035459      -0.017286       0.052746             10.583211      11.014914      -1.522249      -4.627701      12.326323       1.990420       8.408394          -0.000047
          229              C       6.079437      12.969067       9.886828      -0.528385      27.506567 0.42916094E+03  0.10068606E+05                                 7.697910                            6.681055       0.147005       1.996838                    0.998975      32.473070      93.610951       0.669354       0.390033      -1.080510      -0.001284      -0.058151       0.008915       0.058844      -0.000379       0.000841      -0.001366      -0.022608      -0.035973      -0.012154      -0.005217       0.017371              8.261211       7.087803      -0.346896      -0.338010       9.910082       1.527594       7.785748          -0.000026
          230              C       6.974651      10.881882       9.489414      -0.297155      36.156983 0.48011591E+03  0.11571180E+05                                 9.398815                            7.265215       0.079241       1.994154                    0.998742      30.989904      90.205801       0.616442       0.412270      -1.066861       0.004154       0.035182      -0.014461       0.038264       0.006133       0.012106      -0.015645      -0.009081      -0.016149      -0.024113       0.006122       0.017990             11.446577      10.956200      -2.798656      -3.890718      14.252953       3.822380       9.130578          -0.000007
          231              C       5.857489       8.876606      10.256940      -0.223069      38.738579 0.49112003E+03  0.11925738E+05                                 9.980782                            7.405529      -0.010862       1.949657                    0.999606      31.214957      91.757528       0.602355       0.418751      -1.060739      -0.021459       0.001050       0.030400       0.037226      -0.016462       0.014637       0.008980      -0.022376       0.003037      -0.029915       0.010411       0.019504             12.798259      13.673267      -2.732775      -5.660118      15.133020       3.001479       9.588489          -0.000011
          232              C       4.948172       9.686604      10.927387      -0.119620      32.953486 0.37751302E+03  0.86261231E+04                                 8.999982                            6.515634       0.096773       2.000889                    0.999852      29.220787      84.681189       0.635638       0.421709      -1.053645       0.026990      -0.014261      -0.015805       0.034375       0.004197       0.010369      -0.009071       0.055634       0.051146      -0.038446       0.009705       0.028742             11.607962      10.547951      -3.498595      -4.269849      15.916421       4.289286       8.359514          -0.000050
          233              C       0.907091       8.664247       8.008968      -0.075355      26.874910 0.36404079E+03  0.82842786E+04                                 8.069030                            6.433034      -0.335915       1.900143                    0.996613      28.487375      83.740286       0.631377       0.426298      -1.045570      -0.017414      -0.065221       0.064619       0.093449       0.012735      -0.018404      -0.001075       0.010104       0.049580      -0.024679      -0.004262       0.028941             10.448347      12.795749      -3.385268      -3.299500       9.151897       2.612266       9.397394          -0.000008
          234              C       5.118901      16.184790      12.041969      -0.612318      27.475307 0.43310870E+03  0.10126877E+05                                 7.566079                            6.613336       0.297978       2.050925                    0.998342      32.223009      91.029735       0.691754       0.378683      -1.094712       0.012710       0.000348       0.018746       0.022651      -0.003275       0.001869       0.006214       0.026707       0.018329      -0.018470       0.007421       0.011049              7.938757       8.113599      -0.494435       1.423555       6.859172       0.291408       8.843500           0.000230
          235              C       5.954731      15.767656      13.164741       0.724432      18.969599 0.22276097E+03  0.44989077E+04                                 6.703319                            5.412247      -0.079533       2.053172                    0.999782      20.955381      58.685353       0.615022       0.493114      -1.004739       0.002829       0.002218      -0.003639       0.005115       0.067229      -0.018494      -0.026073      -0.021461      -0.122682      -0.050766      -0.045173       0.095939              7.510782       7.629690      -2.115498       1.286337       5.901368       1.445181       9.001288          -0.000204
          236              C       1.476435      17.174989      14.579659       0.726116      18.853681 0.22234033E+03  0.44890877E+04                                 6.682710                            5.412351      -0.107433       2.045277                    0.999786      20.941962      58.673138       0.614018       0.494066      -1.004076      -0.002774       0.001810      -0.003184       0.004595      -0.018544       0.067686      -0.025997       0.050633       0.090310      -0.050903      -0.045107       0.096009              7.413865       7.701773       1.318745      -2.185142       8.660381       1.173933       5.879441           0.000197
          237              C       2.306326      18.299278      14.140076      -0.610701      27.336817 0.43373447E+03  0.10150240E+05                                 7.561242                            6.641005       0.282785       2.046186                    0.998278      32.279596      91.377836       0.686402       0.381307      -1.092278      -0.014151      -0.018737       0.000843       0.023495       0.004894      -0.003356       0.006298       0.008112      -0.041562      -0.016785       0.003496       0.013289              7.850634       8.175124       1.439239      -0.409695       8.769192      -0.021189       6.607586          -0.000426
          238              C       3.957944       3.434452       3.450530       0.130666      38.744328 0.38408849E+03  0.87064752E+04                                10.056210                            6.579861      -0.074242       1.996361                    0.998899      25.492213      70.680383       0.639237       0.422701      -1.066072       0.004181       0.014853       0.007531       0.017170       0.008051       0.016016      -0.014195      -0.023969      -0.024010      -0.029509       0.006920       0.022590             14.886182      17.307721       4.863165       4.951983      13.858413       8.627108      13.492414           0.000005
          239              C       3.344804       1.845703       1.847220       0.111046      29.756972 0.33787827E+03  0.75036378E+04                                 8.605680                            6.289046       0.106929       2.063445                    0.998675      25.871228      73.731107       0.628281       0.438976      -1.043919      -0.032643       0.025328       0.021835       0.046731      -0.013347      -0.013408      -0.021070      -0.046374       0.039981      -0.040331       0.004268       0.036063             11.185641      14.009728       1.455107       1.529188       9.564002       5.513385       9.983194           0.000001
          240              C       4.314248       2.534353       2.546184      -0.194768      36.502845 0.43140568E+03  0.10153572E+05                                 9.644795                            6.968063       0.134706       2.029228                    0.998547      29.389745      85.380961       0.616600       0.422056      -1.057412      -0.008775      -0.009027      -0.013366       0.018361      -0.002823      -0.000957      -0.026874       0.015899      -0.015907      -0.032341       0.010609       0.021732             12.900607      13.498051       1.730047       2.068825      12.296769       7.844048      12.907001           0.000003
          241              C       2.565389       3.606766       3.610103      -0.212525      36.787499 0.43551515E+03  0.10235824E+05                                 9.533555                            6.905761       0.220444       2.034381                    0.999826      29.866144      85.638986       0.634652       0.410630      -1.068727       0.013920      -0.005780      -0.012588       0.019637      -0.013149      -0.010628       0.013962      -0.035346       0.033041      -0.028507      -0.002318       0.030825             12.288540      16.926558       2.312189       2.133129       9.927351       5.456097      10.011713           0.000008
          242              C       1.698382       2.907195       2.907195       0.097696      28.509772 0.30210305E+03  0.65231213E+04                                 8.208579                            5.843391       0.158411       2.070933                    0.999753      25.708219      72.211133       0.669267       0.423844      -1.053259       0.026924      -0.030740      -0.036771       0.054972      -0.010765      -0.006363      -0.039676      -0.000720      -0.006062      -0.043344       0.003652       0.039692             10.532897      13.182952       1.057892       0.795869       9.056758       5.279440       9.358982           0.000008
          243              C       4.971183       4.235045       4.229585      -0.008183      37.152759 0.37801162E+03  0.85378498E+04                                 9.672813                            6.469818       0.076561       2.046164                    0.999381      26.145871      72.451221       0.653059       0.415251      -1.070419      -0.030064      -0.000231      -0.022950       0.037823       0.012933      -0.009393       0.016409       0.014055       0.029349      -0.028860       0.009819       0.019041             13.756468      13.846985       4.862739       6.958621      16.266946       5.725813      11.155474           0.000001
          244              C       6.867760       5.637525       5.636615       0.252429      32.745620 0.37691027E+03  0.85295846E+04                                 9.058880                            6.586151       0.032695       2.021432                    0.999237      25.387549      71.037339       0.627133       0.431575      -1.057313       0.048447       0.022623       0.033371       0.063028       0.025473       0.044329       0.028062       0.030826       0.047692      -0.038523      -0.032849       0.071372             11.996354      12.249116       3.971613       5.100934      14.740144       3.861057       8.999801          -0.000004
          245              C       5.997042       3.622238       4.957976       0.191892      30.945305 0.38049384E+03  0.86259199E+04                                 8.718268                            6.618798       0.045865       2.036986                    0.999204      25.210694      70.467185       0.625758       0.431760      -1.057832       0.015853      -0.046451       0.032557       0.058898      -0.004622      -0.008255       0.002629      -0.082589      -0.066317      -0.035451      -0.017283       0.052734             10.585085      11.017812       1.522785       4.629280      12.327579       1.990499       8.409865           0.000003
          246              C       6.079437       2.199432       5.281672      -0.528422      27.512130 0.42926867E+03  0.10072052E+05                                 7.699305                            6.682173       0.145311       1.996205                    0.998972      32.481640      93.648620       0.669237       0.390065      -1.080457      -0.001307       0.058298      -0.008956       0.058996       0.000469      -0.000758      -0.001507      -0.022346      -0.036015      -0.012160      -0.005105       0.017265              8.262637       7.090103       0.346311       0.337881       9.910408       1.526667       7.787401          -0.000006
          247              C       6.974651       4.286618       5.679086      -0.297196      36.160917 0.48016618E+03  0.11572784E+05                                 9.399567                            7.265591       0.079281       1.994125                    0.998743      30.992783      90.217993       0.616422       0.412270      -1.066853       0.004281      -0.035194       0.014231       0.038203      -0.006159      -0.012110      -0.015652      -0.009093      -0.016344      -0.024151       0.006157       0.017995             11.448009      10.958052       2.799241       3.891481      14.254616       3.822701       9.131359          -0.000004
          248              C       5.857489       6.291894       4.911560      -0.223122      38.743604 0.49117180E+03  0.11927334E+05                                 9.981684                            7.405881      -0.010917       1.949606                    0.999606      31.217147      91.765910       0.602344       0.418747      -1.060740      -0.021410      -0.001062      -0.030495       0.037275       0.016447      -0.014643       0.008967      -0.022342       0.002825      -0.029887       0.010373       0.019514             12.800427      13.675369       2.734289       5.661022      15.136569       3.002459       9.589343          -0.000009
          249              C       4.948172       5.481896       4.241113      -0.119671      32.958721 0.37755299E+03  0.86273378E+04                                 9.001220                            6.516075       0.096251       2.000704                    0.999852      29.223197      84.691994       0.635597       0.421721      -1.053628       0.026975       0.014276       0.015777       0.034356      -0.004164      -0.010386      -0.009043       0.055691       0.051001      -0.038435       0.009670       0.028765             11.610968      10.550593       3.500986       4.271252      15.921258       4.291096       8.361053           0.000003
          250              C       0.907091       6.504253       7.159532      -0.075385      26.876589 0.36406319E+03  0.82849188E+04                                 8.069204                            6.433083      -0.335762       1.900146                    0.996616      28.489271      83.746622       0.631396       0.426278      -1.045581      -0.017414       0.065226      -0.064673       0.093489      -0.012727       0.018330      -0.001002       0.010126       0.049477      -0.024661      -0.004176       0.028837             10.448790      12.796369       3.385792       3.299481       9.152423       2.612532       9.397580          -0.000008
          251              C       5.118901      29.320711       3.126531      -0.606744      27.400232 0.43164431E+03  0.10082916E+05                                 7.551962                            6.602635       0.301089       2.052635                    0.998309      32.147697      90.738558       0.692319       0.378739      -1.094800       0.013101       0.000103      -0.018599       0.022751       0.003474      -0.004902       0.004013       0.027458       0.020671      -0.018459       0.004676       0.013783              7.923009       8.099533       0.491859      -1.421579       6.843465       0.289559       8.826031           0.000006
          252              C       5.954731      29.737844       2.003759       0.720662      19.035476 0.22369852E+03  0.45219598E+04                                 6.715800                            5.421788      -0.078205       2.052967                    0.999786      20.988747      58.778874       0.614878       0.492780      -1.005049       0.003058      -0.002092       0.003212       0.004903      -0.067310       0.016111      -0.027779      -0.020468      -0.118924      -0.053418      -0.041885       0.095302              7.525159       7.644976       2.119111      -1.290455       5.911264       1.449847       9.019238           0.000003
          253              C       1.476435      28.330511       0.588841       0.722302      18.921135 0.22331292E+03  0.45130431E+04                                 6.695560                            5.422349      -0.106310       2.044961                    0.999789      20.977731      58.775789       0.613844       0.493733      -1.004380      -0.002961      -0.001357       0.003106       0.004501       0.016114      -0.067774      -0.027766       0.049414       0.086826      -0.053743      -0.041659       0.095402              7.428319       7.717986      -1.322592       2.189390       8.677177       1.177967       5.889794           0.000001
          254              C       2.306326      27.206222       1.028424      -0.605031      27.261372 0.43225547E+03  0.10105558E+05                                 7.546621                            6.629972       0.286412       2.048052                    0.998249      32.200742      91.066950       0.687024       0.381342      -1.092408      -0.014520       0.018631      -0.001370       0.023660      -0.007866       0.003550       0.004156       0.007043      -0.043816      -0.016548       0.000610       0.015939              7.834430       8.160831      -1.437715       0.407577       8.750056      -0.023169       6.592404           0.000015
          255              C       0.246444      18.619030      26.902548       0.130679      38.743530 0.38408060E+03  0.87062444E+04                                10.056074                            6.579788      -0.074199       1.996379                    0.998898      25.491872      70.679035       0.639241       0.422700      -1.066074       0.004180       0.007533      -0.014855       0.017172       0.016012      -0.008051       0.014198      -0.000001       0.047937      -0.029504       0.006915       0.022589             14.885932      17.307388       4.951937      -4.863030      13.492522      -8.626975      13.857887          -0.000005
          256              C       7.056304      17.015720      28.491297       0.111040      29.757184 0.33788122E+03  0.75037244E+04                                 8.605725                            6.289077       0.106925       2.063441                    0.998676      25.871420      73.731906       0.628279       0.438976      -1.043918      -0.032644       0.021827      -0.025339       0.046734      -0.013410       0.013351       0.021070      -0.043177       0.049578      -0.040336       0.004272       0.036064             11.185669      14.009751       1.529134      -1.455108       9.983317      -5.513396       9.563939          -0.000008
          257              C       0.602748      17.714684      27.802647      -0.194772      36.502848 0.43140578E+03  0.10153574E+05                                 9.644789                            6.968058       0.134704       2.029227                    0.998547      29.389778      85.381047       0.616601       0.422055      -1.057413      -0.008774      -0.013374       0.009019       0.018362      -0.000956       0.002823       0.026874       0.015899      -0.015903      -0.032341       0.010608       0.021733             12.900567      13.498037       2.068817      -1.730076      12.907178      -7.844000      12.296487          -0.000007
          258              C       6.276889      18.778603      26.730234      -0.212504      36.786431 0.43550067E+03  0.10235390E+05                                 9.533363                            6.905637       0.220469       2.034397                    0.999826      29.865580      85.636765       0.634659       0.410629      -1.068729       0.013922      -0.012579       0.005786       0.019635      -0.010623       0.013143      -0.013956      -0.034225       0.036449      -0.028510      -0.002306       0.030816             12.288251      16.926111       2.133100      -2.312143      10.011732      -5.455966       9.926910          -0.000016
          259              C       5.409882      18.075695      27.429805       0.097698      28.509902 0.30210434E+03  0.65231631E+04                                 8.208625                            5.843417       0.158367       2.070918                    0.999753      25.708330      72.211778       0.669263       0.423846      -1.053257       0.026927      -0.036776       0.030736       0.054975      -0.006363       0.010767       0.039678       0.002662       0.004090      -0.043346       0.003651       0.039695             10.532936      13.183046       0.795837      -1.057875       9.359132      -5.279431       9.056632          -0.000013
          260              C       1.259683      19.398085      26.101955      -0.008184      37.151919 0.37800341E+03  0.85376156E+04                                 9.672680                            6.469761       0.076598       2.046185                    0.999381      26.145497      72.449914       0.653060       0.415252      -1.070418      -0.030075      -0.022932       0.000230       0.037821      -0.009396      -0.012936      -0.016412      -0.007676      -0.035773      -0.028867       0.009811       0.019055             13.756218      13.846768       6.958618      -4.862574      11.155603      -5.725837      16.266283          -0.000006
          261              C       3.156260      20.805115      24.699475       0.252481      32.744529 0.37689442E+03  0.85291650E+04                                 9.058819                            6.586119       0.032414       2.021358                    0.999237      25.386966      71.036240       0.627117       0.431589      -1.057301       0.048420       0.033424      -0.022621       0.063035       0.044328      -0.025480      -0.028050      -0.008442      -0.070126      -0.038532      -0.032840       0.071372             11.996225      12.249151       5.101054      -3.971449       9.000044      -3.861055      14.739481          -0.000005
          262              C       2.285542      20.126476      26.714762       0.191907      30.944252 0.38048203E+03  0.86255811E+04                                 8.718096                            6.618726       0.045910       2.037012                    0.999204      25.210095      70.465101       0.625757       0.431764      -1.057831       0.015831       0.032589       0.046453       0.058912      -0.008255       0.004631      -0.002633      -0.008161       0.157009      -0.035451      -0.017273       0.052724             10.584843      11.017619       4.629258      -1.522713       8.409944      -1.990690      12.326965          -0.000003
          263              C       2.367937      20.450172      28.137567      -0.528434      27.511521 0.42925866E+03  0.10071681E+05                                 7.699002                            6.681988       0.145424       1.996241                    0.998972      32.480978      93.643723       0.669267       0.390053      -1.080474      -0.001315      -0.008941      -0.058319       0.059015      -0.000757      -0.000465       0.001495       0.006839       0.051464      -0.012150      -0.005093       0.017242              8.262235       7.089890       0.337918      -0.346308       7.786992      -1.526793       9.909824          -0.000010
          264              C       3.263151      20.847586      26.050382      -0.297142      36.157700 0.48011836E+03  0.11571329E+05                                 9.399069                            7.265279       0.079258       1.994156                    0.998741      30.990570      90.210013       0.616430       0.412276      -1.066850       0.004240       0.014307       0.035195       0.038228      -0.012122       0.006156       0.015648       0.003571       0.021738      -0.024145       0.006154       0.017991             11.447322      10.957431       3.891335      -2.798913       9.131294      -3.822572      14.253242          -0.000006
          265              C       2.145989      20.080060      24.045106      -0.223175      38.745501 0.49119710E+03  0.11928100E+05                                 9.981912                            7.406006      -0.010783       1.949629                    0.999607      31.218373      91.770028       0.602347       0.418739      -1.060745      -0.021434      -0.030453       0.001069       0.037256      -0.014628      -0.016439      -0.008976      -0.012590       0.032184      -0.029882       0.010352       0.019530             12.800716      13.675899       5.661441      -2.734277       9.589956      -3.002641      15.136293          -0.000016
          266              C       1.236672      19.409613      24.855104      -0.119681      32.958998 0.37755580E+03  0.86274143E+04                                 9.001233                            6.516084       0.096315       2.000717                    0.999852      29.223427      84.692599       0.635599       0.421719      -1.053630       0.026965       0.015798      -0.014261       0.034352      -0.010380       0.004167       0.009040       0.002314      -0.109088      -0.038451       0.009685       0.028766             11.610898      10.550668       4.271409      -3.500899       8.361344      -4.291180      15.920681          -0.000011
          267              C       4.618591      22.328032      23.832747      -0.075363      26.875227 0.36404063E+03  0.82842681E+04                                 8.069024                            6.432960      -0.335839       1.900163                    0.996613      28.487528      83.740508       0.631391       0.426288      -1.045576      -0.017406      -0.064644      -0.065199       0.093449       0.018367       0.012701       0.001038      -0.019713      -0.039906      -0.024641      -0.004238       0.028879             10.448594      12.796215       3.299761      -3.385633       9.397637      -2.612354       9.151929          -0.000006
          268              C       1.407401      18.295031       1.016290      -0.606760      27.400817 0.43165786E+03  0.10083298E+05                                 7.552067                            6.602759       0.301037       2.052610                    0.998308      32.148075      90.739509       0.692310       0.378741      -1.094800       0.013103      -0.018612      -0.000107       0.022762      -0.004901      -0.003467      -0.004019       0.003379      -0.051501      -0.018453       0.004676       0.013777              7.923088       8.099665      -1.421674      -0.491903       8.826104      -0.289568       6.843495          -0.000008
          269              C       2.243231      17.172259       0.599156       0.720673      19.035493 0.22369740E+03  0.45219329E+04                                 6.715820                            5.421789      -0.078187       2.052976                    0.999786      20.988660      58.778661       0.614876       0.492783      -1.005047       0.003053       0.003216       0.002086       0.004900       0.016111       0.067307       0.027785       0.049232       0.090173      -0.053421      -0.041882       0.095303              7.525190       7.644938      -1.290398      -2.119131       9.019257      -1.449951       5.911375          -0.000005
          270              C       5.187935      15.757341       2.006489       0.722317      18.921116 0.22330960E+03  0.45129577E+04                                 6.695569                            5.422319      -0.106289       2.044972                    0.999789      20.977490      58.774936       0.613844       0.493735      -1.004379      -0.002961       0.003102       0.001359       0.004499      -0.067783      -0.016124       0.027762      -0.018713      -0.117506      -0.053737      -0.041671       0.095408              7.428358       7.718210       2.189490       1.322558       5.889815      -1.177955       8.677050          -0.000005
          271              C       6.017826      16.196924       3.130778      -0.605035      27.260944 0.43224629E+03  0.10105260E+05                                 7.546518                            6.629894       0.286535       2.048098                    0.998250      32.199968      91.063513       0.687032       0.381341      -1.092412      -0.014521      -0.001370      -0.018613       0.023647       0.003565       0.007877      -0.004131       0.025457       0.011358      -0.016556       0.000597       0.015959              7.834330       8.160819       0.407549       1.437761       6.592192       0.023248       8.749978          -0.000036
          272              C       0.246444      26.886470      18.602952       0.131201      38.714160 0.38383745E+03  0.86991565E+04                                10.050890                            6.577850      -0.073327       1.996808                    0.998896      25.480321      70.635335       0.639329       0.422719      -1.066086       0.004175      -0.007568       0.014888       0.017215      -0.015904       0.007942       0.014421      -0.000245       0.048225      -0.029489       0.006642       0.022846             14.874842      17.293755      -4.946346       4.857634      13.482626      -8.619765      13.848145           0.000373
          273              C       7.056304      28.489780      17.014203       0.112345      29.701684 0.33725215E+03  0.74859237E+04                                 8.594237                            6.283141       0.108120       2.064254                    0.998680      25.841159      73.615856       0.628616       0.438965      -1.043972      -0.032735      -0.021933       0.025424       0.046894       0.013617      -0.013548       0.021358      -0.043306       0.049692      -0.040701       0.004308       0.036393             11.166400      13.980824      -1.520745       1.446925       9.968496      -5.503558       9.549880           0.000483
          274              C       0.602748      27.790816      17.702853      -0.194016      36.443963 0.43072422E+03  0.10132869E+05                                 9.633766                            6.962517       0.136978       2.030494                    0.998530      29.354904      85.242031       0.616891       0.422051      -1.057484      -0.008624       0.013462      -0.009143       0.018418       0.001031      -0.002867       0.027000       0.015661      -0.015689      -0.032400       0.010475       0.021925             12.882307      13.475940      -2.063334       1.725151      12.890225      -7.832301      12.280756          -0.000093
          275              C       6.276889      26.726897      18.775266      -0.212106      36.745255 0.43500110E+03  0.10220283E+05                                 9.525546                            6.901453       0.221864       2.035161                    0.999826      29.843373      85.547173       0.634909       0.410603      -1.068791       0.013925       0.012513      -0.005727       0.019577       0.010509      -0.013061      -0.013765      -0.034455       0.036685      -0.028584      -0.002037       0.030622             12.275611      16.908151      -2.129499       2.308353      10.001547      -5.449404       9.917137          -0.000158
          276              C       5.409882      27.429805      18.075695       0.098517      28.475942 0.30173469E+03  0.65129632E+04                                 8.201018                            5.839383       0.158764       2.071235                    0.999754      25.691183      72.143205       0.669596       0.423780      -1.053334       0.027117       0.036908      -0.030868       0.055230       0.006440      -0.010950       0.039848       0.002447       0.004386      -0.043536       0.003581       0.039955             10.520458      13.170513      -0.792300       1.054094       9.346417      -5.270150       9.044442           0.000279
          277              C       1.259683      26.107415      19.403545      -0.008428      37.147034 0.37801835E+03  0.85378312E+04                                 9.670756                            6.469342       0.077305       2.046381                    0.999381      26.145924      72.444864       0.653180       0.415182      -1.070489      -0.030097       0.022847      -0.000187       0.037787       0.009233       0.013026      -0.016397      -0.007685      -0.035641      -0.028838       0.009871       0.018967             13.750691      13.840320      -6.954331       4.858546      11.150711      -5.722086      16.261041          -0.000012
          278              C       3.156260      24.700385      20.806025       0.252539      32.741033 0.37686303E+03  0.85282234E+04                                 9.058032                            6.585772       0.032658       2.021450                    0.999236      25.385408      71.029453       0.627148       0.431580      -1.057314       0.048340      -0.033521       0.022609       0.063020      -0.044260       0.025438      -0.027997      -0.008529      -0.070135      -0.038496      -0.032776       0.071272             11.994418      12.246938      -5.099764       3.970509       8.998392      -3.859980      14.737924           0.000013
          279              C       2.285542      25.379024      18.790738       0.191784      30.946299 0.38052957E+03  0.86267421E+04                                 8.717589                            6.618543       0.046581       2.037137                    0.999201      25.211857      70.465406       0.625864       0.431686      -1.057901       0.015735      -0.032734      -0.046374       0.058904       0.008237      -0.004677      -0.002603      -0.008108       0.157159      -0.035451      -0.017325       0.052777             10.583459      11.015080      -4.627723       1.522306       8.408420      -1.990245      12.326879           0.000035
          280              C       2.367937      25.055328      17.367933      -0.528384      27.506668 0.42916287E+03  0.10068652E+05                                 7.697930                            6.681076       0.147235       1.996901                    0.998976      32.473031      93.610522       0.669353       0.390034      -1.080511      -0.001284       0.008884       0.058148       0.058837       0.000823       0.000381       0.001380       0.006739       0.051875      -0.012174      -0.005190       0.017364              8.261246       7.087764      -0.337989       0.346863       7.785613      -1.527285       9.910360          -0.000071
          281              C       3.263151      24.657914      19.455118      -0.297190      36.159299 0.48015181E+03  0.11572256E+05                                 9.399154                            7.265451       0.079228       1.994122                    0.998743      30.991404      90.210855       0.616437       0.412266      -1.066864       0.004151      -0.014462      -0.035174       0.038257       0.012087      -0.006126       0.015653       0.003577       0.021753      -0.024110       0.006112       0.017998             11.446982      10.956561      -3.890767       2.798894       9.130523      -3.822317      14.253863          -0.000019
          282              C       2.145989      25.425440      21.460394      -0.222930      38.733055 0.49104632E+03  0.11923514E+05                                 9.980099                            7.405167      -0.011178       1.949618                    0.999605      31.211489      91.745998       0.602346       0.418773      -1.060724      -0.021459       0.030412      -0.001029       0.037235       0.014673       0.016493      -0.008952      -0.012742       0.031839      -0.029940       0.010472       0.019468             12.797227      13.671913      -5.659272       2.732448       9.587333      -3.000894      15.132436          -0.000029
          283              C       1.236672      26.095887      20.650396      -0.119609      32.952698 0.37750781E+03  0.86259641E+04                                 8.999856                            6.515601       0.096751       2.000895                    0.999852      29.220239      84.679080       0.635638       0.421710      -1.053645       0.026986      -0.015819       0.014289       0.034389       0.010372      -0.004201       0.009094       0.002261      -0.108886      -0.038412       0.009688       0.028724             11.607764      10.547533      -4.269479       3.498458       8.359011      -4.288983      15.916748           0.000010
          284              C       4.618591      23.177468      21.672753      -0.075378      26.875983 0.36406072E+03  0.82848442E+04                                 8.069149                            6.433145      -0.335833       1.900136                    0.996616      28.488692      83.744679       0.631381       0.426289      -1.045575      -0.017416       0.064635       0.065248       0.093479      -0.018388      -0.012767       0.001073      -0.019723      -0.039975      -0.024704      -0.004230       0.028934             10.448383      12.795857      -3.299145       3.385337       9.397112      -2.612180       9.152179          -0.000010
          285              C       1.407401      27.210469      14.152211      -0.612303      27.472603 0.43306419E+03  0.10125404E+05                                 7.565344                            6.612886       0.298337       2.051075                    0.998341      32.219603      91.013098       0.691807       0.378670      -1.094740       0.012701       0.018686      -0.000345       0.022597       0.001916       0.003275      -0.006152       0.004122      -0.049359      -0.018481       0.007407       0.011074              7.937917       8.112856       1.423533       0.494257       8.842739      -0.291239       6.858154          -0.000339
          286              C       2.243231      28.333241      14.569344       0.724435      18.969822 0.22276504E+03  0.44989831E+04                                 6.703239                            5.412217      -0.079473       2.053186                    0.999782      20.955133      58.683461       0.615041       0.493100      -1.004752       0.002818      -0.003641      -0.002216       0.005110      -0.018513      -0.067233       0.026060       0.050592       0.093534      -0.050743      -0.045197       0.095940              7.510693       7.629521       1.286075       2.115408       9.001152      -1.445402       5.901404           0.000173
          287              C       5.187935      29.748159      13.162011       0.726121      18.853786 0.22234362E+03  0.44891392E+04                                 6.682588                            5.412304      -0.107380       2.045291                    0.999786      20.941572      58.670599       0.614040       0.494050      -1.004092      -0.002769      -0.003178      -0.001824       0.004593       0.067682       0.018555       0.025988      -0.019857      -0.121114      -0.050885      -0.045123       0.096008              7.413711       7.701586      -2.185123      -1.318445       5.879497      -1.174108       8.660049          -0.000227
          288              C       6.017826      29.308576      12.037722      -0.610709      27.335384 0.43371751E+03  0.10149572E+05                                 7.560752                            6.640790       0.283089       2.046301                    0.998279      32.277163      91.364665       0.686438       0.381297      -1.092303      -0.014142       0.000842       0.018719       0.023475      -0.003363      -0.004924      -0.006276       0.024833       0.008694      -0.016784       0.003481       0.013304              7.850024       8.174694      -0.409677      -1.439319       6.606885       0.021316       8.768493           0.000300
          289              C       5.567250      22.752750      22.752750       0.077982      31.760561 0.36282306E+03  0.82098289E+04                                 9.682505                            7.022205      -0.609434       1.842285                    0.995003      26.174705      75.520729       0.531109       0.509663      -1.004759      -0.000001      -0.000013       0.000014       0.000019      -0.000025       0.000023       0.000002      -0.002453       0.002470      -0.001639       0.000815       0.000824             13.733168      20.316957       0.000621      -0.000125      10.441275       0.000069      10.441271          -0.000005
          290              C       1.855750       7.584250       7.584250       0.077983      31.760555 0.36282260E+03  0.82098175E+04                                 9.682511                            7.022205      -0.609437       1.842284                    0.995003      26.174709      75.520786       0.531108       0.509664      -1.004759       0.000001       0.000013      -0.000014       0.000019      -0.000025       0.000023       0.000002      -0.002453       0.002472      -0.001639       0.000814       0.000824             13.733185      20.316990       0.000631      -0.000129      10.441285       0.000079      10.441279          -0.000005
          291              N       5.380190      17.182270      17.185607      -0.233783      40.273593 0.48654664E+03  0.11552374E+05                                 9.854048                            7.146248       0.215419       2.100324                    0.998828      27.370961      74.500776       0.655385       0.393607      -1.099175      -0.100917       0.090738       0.087065       0.161239       0.055029       0.054049      -0.029294      -0.016193       0.011787      -0.094619       0.034265       0.060354             13.102000      15.543876      -1.267188      -1.236305      11.688000       7.059221      12.074123           0.000810
          292              N       5.380190      28.323230      28.319893      -0.230740      40.183541 0.48504385E+03  0.11507981E+05                                 9.840613                            7.134563       0.214454       2.100655                    0.998836      27.328925      74.362278       0.655999       0.393536      -1.099206      -0.100480      -0.090282      -0.086635       0.160477      -0.054811      -0.053849      -0.028870      -0.016012       0.011658      -0.094074       0.033788       0.060286             13.089358      15.528238       1.273295       1.242770      11.677294       7.053712      12.062541          -0.000013
          293              N       1.668690      13.151393       2.013770      -0.230790      40.187979 0.48509395E+03  0.11509485E+05                                 9.841289                            7.134885       0.214994       2.100793                    0.998840      27.330552      74.368108       0.655989       0.393531      -1.099208      -0.100482      -0.086656       0.090285       0.160490      -0.053875       0.054825       0.028924      -0.013825       0.018273      -0.094132       0.033845       0.060287             13.090579      15.529940       1.243691      -1.274033      12.063913      -7.054388      11.677883          -0.000005
          294              N       1.668690       2.017107      13.154730      -0.233855      40.275778 0.48658230E+03  0.11553399E+05                                 9.854226                            7.146407       0.215476       2.100314                    0.998828      27.372260      74.504182       0.655394       0.393596      -1.099186      -0.100932       0.087089      -0.090746       0.161265       0.054040      -0.055021       0.029286      -0.013976       0.018389      -0.094601       0.034253       0.060349             13.102143      15.544148      -1.236228       1.267076      12.074017      -7.059233      11.688266          -0.000830
          295              N       2.042810      13.154730      13.151393      -0.233821      40.277983 0.48659416E+03  0.11553812E+05                                 9.854758                            7.146579       0.215899       2.100447                    0.998831      27.372455      74.506434       0.655371       0.393605      -1.099174       0.100909      -0.090725      -0.087085       0.161237       0.055038       0.054071      -0.029344      -0.016229       0.011724      -0.094669       0.034318       0.060352             13.103327      15.545720      -1.267989      -1.237348      11.688832       7.059968      12.075428          -0.000840
          296              N       2.042810       2.013770       2.017107      -0.230712      40.182028 0.48502318E+03  0.11507352E+05                                 9.840327                            7.134373       0.214538       2.100689                    0.998836      27.328334      74.359873       0.656014       0.393532      -1.099211       0.100478       0.090279       0.086634       0.160473      -0.054813      -0.053851      -0.028872      -0.016015       0.011658      -0.094077       0.033790       0.060287             13.088959      15.527733       1.273256       1.242733      11.676965       7.053489      12.062180          -0.000004
          297              N       5.754310      17.185607      28.323230      -0.230744      40.183259 0.48504159E+03  0.11507904E+05                                 9.840524                            7.134514       0.214518       2.100673                    0.998836      27.328913      74.361950       0.656006       0.393533      -1.099210       0.100485       0.086632      -0.090295       0.160485      -0.053852       0.054815       0.028874      -0.013838       0.018189      -0.094081       0.033793       0.060288             13.089184      15.528013       1.242668      -1.273252      12.062546      -7.053604      11.676994          -0.000010
          298              N       5.754310      28.319893      17.182270      -0.233879      40.279210 0.48661539E+03  0.11554407E+05                                 9.854783                            7.146628       0.215990       2.100455                    0.998832      27.373333      74.508360       0.655385       0.393593      -1.099185       0.100918      -0.087105       0.090726       0.161254       0.054061      -0.055028       0.029333      -0.013962       0.018474      -0.094647       0.034302       0.060345             13.103274      15.545754      -1.237269       1.267872      12.075136      -7.059869      11.688931           0.000808
          299              O       5.691956      14.275682      16.276104      -0.568029      34.917386 0.56258096E+03  0.13697925E+05                                 8.478192                            7.365669       0.282858       2.131757                    0.997270      28.078633      74.626228       0.695610       0.361635      -1.135291       0.011072       0.003009      -0.010924       0.015842      -0.008734       0.058946       0.005594      -0.089881      -0.068826      -0.088109       0.030857       0.057252              9.590258       7.783372       0.053010      -0.815848      13.703985       4.046978       7.283417          -0.052580
          300              O       0.558952      15.418477      17.360955      -0.561970      33.625762 0.53701488E+03  0.12918849E+05                                 8.239343                            7.171787       0.390460       2.170007                    0.997474      27.802387      73.347465       0.708874       0.359170      -1.137712      -0.004458       0.001575      -0.022673       0.023161      -0.009968       0.008481      -0.035831      -0.006307      -0.249599      -0.092799       0.032326       0.060472              9.116475      11.934713      -3.405504       0.773262       8.303206       1.464229       7.111506          -0.054368
          301              O       6.865533      12.978472      14.916096      -0.567862      32.954245 0.52588242E+03  0.12591301E+05                                 8.114965                            7.081275       0.381209       2.160308                    0.998340      27.959533      73.708937       0.715416       0.357574      -1.138406       0.006134       0.024075       0.002875       0.025009       0.006452      -0.011579      -0.040238       0.129259       0.130270      -0.097871       0.034728       0.063143              8.901516      11.966305       0.613919      -3.543367       6.508923       1.087643       8.229319           0.054931
          302              O       1.741436      14.058469      16.052824      -0.564365      35.467665 0.56234150E+03  0.13687998E+05                                 8.579918                            7.363863       0.293080       2.136348                    0.997237      28.026602      74.429918       0.695863       0.361612      -1.135528      -0.009289       0.011026      -0.004331       0.015054       0.058054      -0.009229       0.008089      -0.008389       0.171162      -0.087771       0.029673       0.058098              9.854029       7.864794      -0.882550       0.047642       7.376351       4.273169      14.320942           0.053127
          303              O       7.188433      21.963988      21.172192      -0.209220      29.034338 0.34688454E+03  0.74590665E+04                                 7.639345                            5.715255       0.505905       2.283732                    0.999511      22.708565      56.094172       0.806657       0.353116      -1.145950      -0.016908      -0.119664       0.126460       0.174921      -0.068320      -0.139191       0.027976       0.023275       0.072810      -0.137915      -0.036571       0.174486             10.342641      12.162448      -4.624039      -5.953008       8.907209       3.333041       9.958267          -0.000009
          304              O       5.691956       0.892818      29.229396      -0.561377      34.708759 0.55835036E+03  0.13568797E+05                                 8.441237                            7.335248       0.286494       2.134409                    0.997228      27.988873      74.307418       0.697457       0.361372      -1.135539       0.013295      -0.005644       0.012605       0.019170       0.008058      -0.058749       0.005411      -0.093727      -0.070449      -0.088964       0.029668       0.059296              9.545985       7.748629      -0.052744       0.811218      13.637224       4.025721       7.252103          -0.000050
          305              O       0.558952      30.087023      28.144545      -0.555075      33.409654 0.53268920E+03  0.12788238E+05                                 8.200637                            7.140027       0.394960       2.173105                    0.997430      27.705761      73.004398       0.710906       0.358886      -1.137996      -0.006068      -0.002507       0.025627       0.026454       0.011256      -0.009361      -0.036768      -0.005616      -0.249799      -0.093383       0.031402       0.061981              9.071160      11.872549       3.385560      -0.768204       8.263734       1.456103       7.077197          -0.000074
          306              O       6.865533       2.190028       0.252404      -0.561329      32.750504 0.52181209E+03  0.12469016E+05                                 8.078083                            7.051015       0.384509       2.162867                    0.998307      27.868289      73.384148       0.717410       0.357290      -1.138685       0.007775      -0.027289      -0.002045       0.028448      -0.007559       0.012819      -0.041252       0.130157       0.129410      -0.098745       0.033846       0.064899              8.858912      11.905267      -0.609175       3.523070       6.479494       1.082546       8.191974           0.000032
          307              O       1.741436       1.110031      29.452676      -0.557461      35.245923 0.55793758E+03  0.13553673E+05                                 8.541358                            7.332548       0.297347       2.139289                    0.997196      27.931928      74.096132       0.697717       0.361373      -1.135754      -0.011512      -0.012663       0.006990       0.018486      -0.057755       0.008467       0.007841      -0.009437       0.177907      -0.088500       0.028296       0.060203              9.806965       7.828599       0.877521      -0.047116       7.343439       4.249726      14.248856           0.000046
          308              O       7.188433      23.541512      24.333308      -0.209154      29.032320 0.34685289E+03  0.74582211E+04                                 7.639085                            5.715051       0.505905       2.283774                    0.999511      22.707372      56.090734       0.806659       0.353123      -1.145943      -0.016904       0.119677      -0.126364       0.174861       0.068288       0.139222       0.027955       0.023205       0.072926      -0.137951      -0.036535       0.174486             10.342600      12.162374       4.624271       5.952891       8.907471       3.333068       9.957954          -0.000008
          309              O       1.980456      14.060896      29.444182      -0.561385      34.709412 0.55837097E+03  0.13569471E+05                                 8.441623                            7.335632       0.285711       2.134198                    0.997226      27.988288      74.307209       0.697401       0.361396      -1.135515       0.013342       0.012616       0.005649       0.019212      -0.058748      -0.007997      -0.005407      -0.011584       0.175839      -0.088958       0.029664       0.059295              9.546433       7.748796       0.811228       0.052309       7.252636      -4.026171      13.637867          -0.000032
          310              O       4.270452      12.976045       0.249977      -0.555105      33.411760 0.53273252E+03  0.12789593E+05                                 8.201190                            7.140496       0.394451       2.172943                    0.997425      27.706078      73.007149       0.710853       0.358904      -1.137977      -0.006085       0.025636       0.002504       0.026467      -0.009390      -0.011269       0.036784       0.122089       0.133210      -0.093377       0.031392       0.061985              9.071781      11.873369      -0.768063      -3.386206       7.077412      -1.456072       8.264561          -0.000026
          311              O       3.154033      15.420904      28.146972      -0.561327      32.749946 0.52179655E+03  0.12468520E+05                                 8.077893                            7.050829       0.384643       2.162915                    0.998308      27.868286      73.383157       0.717434       0.357281      -1.138695       0.007771      -0.002048       0.027256       0.028416       0.012817       0.007538       0.041249       0.000364      -0.259994      -0.098757       0.033859       0.064899              8.858667      11.904999       3.522972       0.609120       8.191757      -1.082457       6.479244           0.000070
          312              O       5.452936      14.284176      29.226969      -0.557463      35.245198 0.55792186E+03  0.13553151E+05                                 8.541108                            7.332335       0.297397       2.139304                    0.997199      27.931964      74.095041       0.697745       0.361362      -1.135767      -0.011492       0.006978       0.012638       0.018452       0.008493       0.057772      -0.007857      -0.093670      -0.074761      -0.088518       0.028317       0.060201              9.806646       7.828280      -0.047044      -0.877536      14.248398      -4.249576       7.343260           0.000066
          313              O       3.476933       9.164808       6.795488      -0.209257      29.036732 0.34690989E+03  0.74597632E+04                                 7.639839                            5.715500       0.505863       2.283710                    0.999511      22.709199      56.096685       0.806631       0.353121      -1.145944      -0.016900      -0.126400      -0.119721       0.174917       0.139224      -0.068295      -0.027970      -0.024833      -0.071338      -0.137939      -0.036566       0.174505             10.343779      12.163985       5.953864      -4.624809       9.959204      -3.333530       8.908148          -0.000014
          314              O       1.980456       1.107604      16.061318      -0.567966      34.914234 0.56252009E+03  0.13696043E+05                                 8.477627                            7.365229       0.282784       2.131752                    0.997270      28.077681      74.622091       0.695638       0.361631      -1.135296       0.011040      -0.010899      -0.002994       0.015800       0.058939       0.008736      -0.005596      -0.010564       0.169217      -0.088101       0.030854       0.057247              9.589582       7.782781      -0.815821      -0.052878       7.283038      -4.046669      13.702926           0.052569
          315              O       4.270452       2.192455      14.918523      -0.561872      33.620929 0.53691887E+03  0.12915929E+05                                 8.238502                            7.171112       0.390368       2.170016                    0.997472      27.800518      73.340197       0.708914       0.359166      -1.137718      -0.004448      -0.022603      -0.001588       0.023091       0.008465       0.009969       0.035826       0.121602       0.134211      -0.092767       0.032313       0.060454              9.115460      11.933171       0.772936       3.404977       7.110789      -1.464188       8.302419           0.054352
          316              O       3.154033      30.084596      17.358528      -0.567766      32.947987 0.52575631E+03  0.12587479E+05                                 8.113825                            7.080332       0.381241       2.160357                    0.998340      27.957190      73.699496       0.715480       0.357564      -1.138418       0.006140       0.002839      -0.024030       0.024964      -0.011581      -0.006444       0.040222      -0.000505      -0.258941      -0.097838       0.034713       0.063126              8.900237      11.964371      -3.542804      -0.613595       8.228290      -1.087610       6.508049          -0.055081
          317              O       5.452936       0.884324      16.278531      -0.564334      35.465898 0.56230483E+03  0.13686877E+05                                 8.579618                            7.363610       0.292966       2.136318                    0.997237      28.026128      74.427924       0.695877       0.361610      -1.135530      -0.009270      -0.004342      -0.011011       0.015034      -0.009231      -0.058054      -0.008093      -0.089793      -0.072971      -0.087775       0.029673       0.058103              9.853710       7.864413       0.047484       0.882489      14.320403      -4.273206       7.376313          -0.053248
          318              O       3.476933       6.003692       8.373012      -0.209077      29.027606 0.34679918E+03  0.74567492E+04                                 7.638151                            5.714552       0.506053       2.283851                    0.999511      22.705932      56.085290       0.806709       0.353116      -1.145953      -0.016922       0.126438       0.119585       0.174852      -0.139179       0.068329      -0.027947      -0.024782      -0.071196      -0.137935      -0.036517       0.174452             10.340703      12.160021      -5.951509       4.623028       9.956254      -3.332102       8.905833          -0.000015
          319              O       1.731044      16.061318      14.060896      -0.568013      34.917614 0.56259316E+03  0.13698320E+05                                 8.478409                            7.365914       0.282128       2.131567                    0.997268      28.078084      74.625460       0.695574       0.361651      -1.135276      -0.011114      -0.003015       0.010923       0.015872      -0.008695       0.058963       0.005607      -0.089885      -0.068900      -0.088129       0.030870       0.057259              9.590488       7.783326       0.052719      -0.815793      13.704430       4.047228       7.283709           0.052462
          320              O       6.864048      14.918523      12.976045      -0.561982      33.628013 0.53706231E+03  0.12920315E+05                                 8.239839                            7.172218       0.389884       2.169823                    0.997469      27.803005      73.350748       0.708833       0.359181      -1.137700       0.004486      -0.001568       0.022672       0.023165      -0.009983       0.008486      -0.035842      -0.006260      -0.249642      -0.092818       0.032334       0.060485              9.117004      11.935453      -3.406030       0.773186       8.303876       1.464133       7.111682           0.054237
          321              O       0.557467      17.358528      15.420904      -0.567860      32.953994 0.52589149E+03  0.12591572E+05                                 8.115022                            7.081437       0.380956       2.160246                    0.998337      27.959274      73.708384       0.715392       0.357584      -1.138398      -0.006123      -0.024088      -0.002895       0.025023       0.006500      -0.011583      -0.040248       0.129237       0.130239      -0.097865       0.034709       0.063155              8.901504      11.965826       0.613664      -3.543200       6.509174       1.087850       8.229511          -0.055094
          322              O       5.681564      16.278531      14.284176      -0.564390      35.467143 0.56234192E+03  0.13688000E+05                                 8.579836                            7.363878       0.293660       2.136539                    0.997242      28.026561      74.429583       0.695861       0.361613      -1.135528       0.009271      -0.011002       0.004308       0.015018       0.058042      -0.009242       0.008089      -0.008361       0.171218      -0.087769       0.029651       0.058118              9.853839       7.864781      -0.882841       0.047335       7.376293       4.272820      14.320444          -0.053259
          323              O       0.234567       8.373012       9.164808      -0.209221      29.034422 0.34688546E+03  0.74590925E+04                                 7.639366                            5.715268       0.505896       2.283729                    0.999511      22.708576      56.094254       0.806655       0.353117      -1.145949       0.016908       0.119664      -0.126460       0.174921      -0.068319      -0.139191       0.027977       0.023276       0.072809      -0.137914      -0.036571       0.174486             10.342682      12.162496      -4.624064      -5.953040       8.907240       3.333065       9.958309          -0.000019
          324              O       1.731044      29.444182       1.107604      -0.561359      34.707658 0.55832810E+03  0.13568188E+05                                 8.441316                            7.335308       0.286424       2.134395                    0.997228      27.987631      74.305139       0.697421       0.361392      -1.135517      -0.013346       0.005661      -0.012640       0.019233       0.007973      -0.058693       0.005361      -0.093707      -0.070533      -0.088895       0.029609       0.059286              9.546082       7.748687      -0.052812       0.811188      13.637409       4.025763       7.252150           0.000021
          325              O       6.864048       0.249977       2.192455      -0.555061      33.408720 0.53267017E+03  0.12787730E+05                                 8.200742                            7.140106       0.394895       2.173093                    0.997430      27.704493      73.002085       0.710868       0.358907      -1.137974       0.006072       0.002497      -0.025685       0.026511       0.011259      -0.009438      -0.036783      -0.005574      -0.249495      -0.093308       0.031350       0.061958              9.071285      11.872758       3.385605      -0.768267       8.263821       1.456097       7.077276           0.000047
          326              O       0.557467      28.146972      30.084596      -0.561340      32.751467 0.52183149E+03  0.12469537E+05                                 8.077996                            7.050948       0.384560       2.162875                    0.998307      27.869591      73.386632       0.717447       0.357270      -1.138706      -0.007773       0.027231       0.002036       0.028391      -0.007482       0.012816      -0.041241       0.130301       0.129634      -0.098830       0.033908       0.064922              8.858812      11.905102      -0.609136       3.523039       6.479427       1.082549       8.191907          -0.000054
          327              O       5.681564      29.226969       0.884324      -0.557478      35.247044 0.55796000E+03  0.13554287E+05                                 8.541281                            7.332490       0.297413       2.139302                    0.997196      27.933152      74.098361       0.697752       0.361353      -1.135776       0.011463       0.012628      -0.006975       0.018426      -0.057811       0.008554       0.007891      -0.009493       0.177895      -0.088570       0.028356       0.060214              9.806872       7.828544       0.877549      -0.047055       7.343382       4.249682      14.248690          -0.000069
          328              O       0.234567       6.795488       6.003692      -0.209157      29.032547 0.34685557E+03  0.74582947E+04                                 7.639131                            5.715077       0.505894       2.283769                    0.999511      22.707441      56.091008       0.806656       0.353124      -1.145943       0.016904      -0.119678       0.126364       0.174861       0.068287       0.139222       0.027956       0.023205       0.072929      -0.137951      -0.036536       0.174487             10.342674      12.162460       4.624320       5.952936       8.907545       3.333107       9.958017          -0.000006
          329              O       5.442544      16.276104       0.892818      -0.561380      34.708676 0.55834828E+03  0.13568780E+05                                 8.441396                            7.335374       0.286428       2.134388                    0.997228      27.988378      74.307019       0.697429       0.361385      -1.135524      -0.013318      -0.012630      -0.005650       0.019204      -0.058714      -0.008009      -0.005379      -0.011604       0.175807      -0.088919       0.029633       0.059286              9.546191       7.748817       0.811265       0.052622       7.252327      -4.025920      13.637428           0.000070
          330              O       3.152548      17.360955      30.087023      -0.555071      33.409043 0.53267520E+03  0.12787852E+05                                 8.200687                            7.140052       0.395010       2.173125                    0.997431      27.704986      73.002843       0.710885       0.358898      -1.137983       0.006060      -0.025659      -0.002510       0.026484      -0.009408      -0.011257       0.036780       0.122005       0.133195      -0.093336       0.031368       0.061967              9.071247      11.872655      -0.768160      -3.385686       7.077211      -1.456148       8.263875           0.000068
          331              O       4.268967      14.916096       2.190028      -0.561354      32.750965 0.52180333E+03  0.12468709E+05                                 8.077898                            7.050723       0.384903       2.162974                    0.998310      27.869152      73.385257       0.717463       0.357266      -1.138708      -0.007778       0.002026      -0.027222       0.028383       0.012811       0.007464       0.041236       0.000345      -0.260141      -0.098790       0.033898       0.064892              8.858749      11.905550       3.523172       0.609358       8.191643      -1.082282       6.479055          -0.000038
          332              O       1.970064      16.052824       1.110031      -0.557462      35.246440 0.55793637E+03  0.13553585E+05                                 8.541239                            7.332367       0.296837       2.139117                    0.997194      27.932523      74.096623       0.697753       0.361356      -1.135772       0.011493      -0.006993      -0.012651       0.018468       0.008508       0.057800      -0.007871      -0.093663      -0.074652      -0.088540       0.028358       0.060182              9.806893       7.828363      -0.047324      -0.877274      14.248956      -4.249946       7.343362          -0.000025
          333              O       3.946067      21.172192      23.541512      -0.209260      29.036779 0.34691066E+03  0.74597842E+04                                 7.639846                            5.715507       0.505860       2.283709                    0.999511      22.709223      56.096765       0.806630       0.353121      -1.145944       0.016899       0.126401       0.119721       0.174917       0.139224      -0.068295      -0.027971      -0.024833      -0.071337      -0.137940      -0.036566       0.174505             10.343781      12.163981       5.953862      -4.624804       9.959207      -3.333531       8.908154          -0.000012
          334              O       5.442544      29.229396      14.275682      -0.567953      34.914067 0.56252308E+03  0.13696169E+05                                 8.477813                            7.365435       0.282070       2.131570                    0.997268      28.076826      74.620573       0.695600       0.361649      -1.135279      -0.011096       0.010895       0.003029       0.015842       0.058963       0.008696      -0.005608      -0.010536       0.169278      -0.088131       0.030871       0.057260              9.589783       7.782673      -0.815730      -0.052626       7.283293      -4.046918      13.703383          -0.052577
          335              O       3.152548      28.144545      15.418477      -0.561878      33.622567 0.53695306E+03  0.12917005E+05                                 8.238931                            7.171475       0.389800       2.169840                    0.997467      27.800703      73.342294       0.708873       0.359180      -1.137703       0.004496       0.022615       0.001596       0.023113       0.008475       0.009983       0.035839       0.121657       0.134160      -0.092794       0.032325       0.060469              9.115915      11.933850       0.772877       3.405481       7.110880      -1.464052       8.303016          -0.054374
          336              O       4.268967       0.252404      12.978472      -0.567767      32.948015 0.52577214E+03  0.12587939E+05                                 8.113885                            7.080511       0.380991       2.160292                    0.998337      27.957249      73.699623       0.715461       0.357571      -1.138413      -0.006111      -0.002874       0.024029       0.024959      -0.011587      -0.006487       0.040228      -0.000506      -0.258871      -0.097823       0.034688       0.063135              8.900220      11.963857      -3.542629      -0.613328       8.228487      -1.087827       6.508317           0.055057
          337              O       1.970064      29.452676      14.058469      -0.564354      35.465667 0.56231198E+03  0.13687070E+05                                 8.579547                            7.363644       0.293532       2.136502                    0.997241      28.026351      74.428150       0.695879       0.361609      -1.135533       0.009238       0.004291       0.010988       0.014983      -0.009245      -0.058035      -0.008093      -0.089796      -0.073043      -0.087763       0.029646       0.058118              9.853527       7.864436       0.047142       0.882808      14.319876      -4.272849       7.376270           0.053247
          338              O       3.946067      24.333308      21.963988      -0.209077      29.027595 0.34679893E+03  0.74567420E+04                                 7.638148                            5.714548       0.506056       2.283852                    0.999511      22.705930      56.085267       0.806710       0.353116      -1.145954       0.016921      -0.126437      -0.119586       0.174852      -0.139179       0.068328      -0.027947      -0.024782      -0.071197      -0.137935      -0.036517       0.174452             10.340706      12.160025      -5.951513       4.623035       9.956257      -3.332109       8.905835          -0.000004

******************************************************
Auxiliary information for the entire system
The total spin magnetic moment of the unit cell is   -0.005606
The total net atomic charge of the unit cell is   0.000003
Accuracy of reproducing the electrostatic potential in the unit cell:
  The inner radius (bohr) =    5.0000
  The outer radius (bohr) =   12.0000
  Valid grid points have density less than (e/(bohr^3)) =    0.0001
  The number of valid grid points were=       619212
  The rms potential error without charges in kcal/mol is=      2.16518
  The rms potential error with partial charges in kcal/mol is=      0.46204
  The RRMSE value at monopole order=      0.21340
  The rms potential error with partial charges and cloud penetration in kcal/mol is=      0.45356
  The RRMSE value at monopole order with cloud penetration is=      0.20948
  The rms potential error with partial charges and atomic dipoles in kcal/mol is=      0.28250
  The RRMSE value at dipole order=      0.13048
  The rms potential error with partial charges, atomic dipoles and cloud penetration in kcal/mol is=      0.28544
  The RRMSE value at dipole order with cloud penetration=      0.13183

******************************************************
The electron densities and ab initio electrostatic potential were computed in VASP using the PBE functional and
projector augmented wave method. See the main text of the journal article for a description of computational details.
The atomic charges, dipoles, and quadrupoles were computed with the DDEC6 method as described in
(a) T. A. Manz and N. Gabaldon Limas, RSC Adv. 6 (2016) 47771-47801 DOI: 10.1039/c6ra04656h
(b) N. Gabaldon Limas and T. A. Manz, RSC Adv. 8 (2018) 2678-2707 DOI: 10.1039/c7ra11829e.
For each atom in the material, the electron cloud parameters were fit to the spherically averaged atom-in-material
electron density using radial positions for which this density was between 10^-4 and 10^-2 electrons per cubic bohr.
The polarizabilities, dispersion coefficients, and quantum Drude oscillator (QDO) parameters were fit using the MCLF method.
The magnetic structure of the system was optimized in VASP from the default ferromagnetic initial guess using spin polarization.
The atomic spin moments (ASMs) were computed on this optimized magnetic structure using the DDEC6 partition as inputs
to the method of T. A. Manz and D. S. Sholl, J. Chem. Theory Comput. 7 (2011) 4146-4164 DOI: 10.1021/ct200539n.
The RMSE and RRMSE were computed using a uniform grid with Ewald summation.
