# Supplementary material for: A collection of forcefield precursors for metal–organic frameworks
Source: RSC Adv. 2019 Nov 13;9(63):36492–507. doi: 10.1039/c9ra07327b (PMC9075174; doi:10.1039/c9ra07327b)
Supplement: RA-009-C9RA07327B-s4910 [file RA-009-C9RA07327B-s4910.xyz]

  256
jmolscript: load "" {1 1 1} spacegroup "x,y,z" unitcell [{      8.057600     0.000000     0.000000 }, {      0.000000    22.113800     0.000000 }, {      0.000000     0.000000    22.113800 }]
Co     1.952598    16.470358     5.409920     1.009289
Co     1.952598     5.643442    16.704101     1.009446
Co     6.105002     5.409920     5.643442     1.009278
Co     6.105002    16.704101    16.470358     1.009328
Co     2.076202    16.700342    16.466599     1.009323
Co     2.076202     5.413458     5.647201     1.009356
Co     5.981398     5.647201    16.700342     1.009361
Co     5.981398    16.466599     5.413458     1.009386
H      7.994751    18.033804     4.922532     0.407987
H      7.994751    16.934748     3.838956     0.407328
H      2.916851    16.443822    10.933063     0.127513
H      0.003223    18.376568    12.936573     0.118538
H      7.970578    18.204080     8.925130     0.117857
H      5.359916    17.518552    10.778266     0.160316
H      4.536429    18.794519    10.384640     0.157331
H      5.572636    18.188600     9.376251     0.151076
H      5.831285    20.952826     9.975535     0.158182
H      7.350948    21.016956    10.355893     0.148050
H      6.887636    20.174420     9.119731     0.149268
H      5.948926    18.964795    12.856963     0.155546
H      6.728096    20.307103    12.633614     0.151785
H      5.222936    20.194322    12.209029     0.157813
H      7.994751     4.079996    17.191268     0.407996
H      7.994751     5.179052    18.274844     0.407330
H      2.916851     5.669978    11.180737     0.127497
H      0.003223     3.737232     9.177227     0.118541
H      7.970578     3.909720    13.188670     0.117872
H      5.359916     4.595248    11.335534     0.160298
H      4.536429     3.319281    11.729160     0.157333
H      5.572636     3.925200    12.737549     0.151077
H      5.831285     1.160975    12.138265     0.158190
H      7.350948     1.096844    11.757907     0.148056
H      6.887636     1.939380    12.994069     0.149271
H      5.948926     3.149005     9.256837     0.155541
H      6.728096     1.806697     9.480186     0.151788
H      5.222936     1.919478     9.904771     0.157816
H      0.062849     4.922532     4.079996     0.407985
H      0.062849     3.838956     5.179052     0.407329
H      5.140749    10.933063     5.669978     0.127523
H     -0.003223    12.936573     3.737232     0.118544
H      0.087022     8.925130     3.909720     0.117865
H      2.697684    10.778266     4.595248     0.160322
H      3.521171    10.384640     3.319281     0.157337
H      2.484964     9.376251     3.925200     0.151081
H      2.226315     9.975535     1.160975     0.158189
H      0.706652    10.355893     1.096844     0.148058
H      1.169964     9.119731     1.939380     0.149270
H      2.108674    12.856963     3.149005     0.155546
H      1.329504    12.633614     1.806697     0.151793
H      2.834664    12.209029     1.919478     0.157819
H      0.062849    17.191268    18.033804     0.407984
H      0.062849    18.274844    16.934748     0.407316
H      5.140749    11.180737    16.443822     0.127502
H     -0.003223     9.177227    18.376568     0.118527
H      0.087022    13.188670    18.204080     0.117867
H      2.697684    11.335534    17.518552     0.160312
H      3.521171    11.729160    18.794519     0.157331
H      2.484964    12.737549    18.188600     0.151087
H      2.226315    12.138265    20.952826     0.158185
H      0.706652    11.757907    21.016956     0.148050
H      1.169964    12.994069    20.174420     0.149277
H      2.108674     9.256837    18.964795     0.155539
H      1.329504     9.480186    20.307103     0.151782
H      2.834664     9.904771    20.194322     0.157812
H      4.091649    15.136896    15.979432     0.407981
H      4.091649    16.235952    14.895856     0.407318
H      1.111949    16.726878    21.989963     0.127514
H      4.025577    14.794132     1.879673     0.118529
H      4.115822    14.966620    19.982030     0.117867
H      6.726484    15.652148    21.835166     0.160320
H      7.549971    14.376181    21.441540     0.157333
H      6.513764    14.982100    20.433151     0.151085
H      6.255115    12.217875    21.032435     0.158183
H      4.735452    12.153744    21.412793     0.148050
H      5.198764    12.996280    20.176631     0.149276
H      6.137474    14.205905     1.800063     0.155543
H      5.358304    12.863597     1.576714     0.151781
H      6.863464    12.976378     1.152129     0.157810
H      4.091649     6.976904     6.134368     0.407991
H      4.091649     5.877848     7.217944     0.407333
H      1.111949     5.386922     0.123837     0.127498
H      4.025577     7.319668    20.234127     0.118541
H      4.115822     7.147180     2.131770     0.117868
H      6.726484     6.461652     0.278634     0.160301
H      7.549971     7.737619     0.672260     0.157331
H      6.513764     7.131701     1.680649     0.151077
H      6.255115     9.895926     1.081365     0.158188
H      4.735452     9.960056     0.701007     0.148056
H      5.198764     9.117520     1.937169     0.149268
H      6.137474     7.907895    20.313737     0.155539
H      5.358304     9.250203    20.537086     0.151789
H      6.863464     9.137422    20.961671     0.157817
H      3.965951     6.134368    15.136896     0.407996
H      3.965951     7.217944    16.235952     0.407330
H      6.945651     0.123837    16.726878     0.127501
H      4.032023    20.234127    14.794132     0.118537
H      3.941778     2.131770    14.966620     0.117857
H      1.331116     0.278634    15.652148     0.160318
H      0.507629     0.672260    14.376181     0.157332
H      1.543836     1.680649    14.982100     0.151076
H      1.802485     1.081365    12.217875     0.158182
H      3.322148     0.701007    12.153744     0.148052
H      2.858836     1.937169    12.996280     0.149265
H      1.920126    20.313737    14.205905     0.155548
H      2.699296    20.537086    12.863597     0.151787
H      1.194136    20.961671    12.976378     0.157813
H      3.965951    15.979432     6.976904     0.407990
H      3.965951    14.895856     5.877848     0.407334
H      6.945651    21.989963     5.386922     0.127521
H      4.032023     1.879673     7.319668     0.118535
H      3.941778    19.982030     7.147180     0.117869
H      1.331116    21.835166     6.461652     0.160321
H      0.507629    21.441540     7.737619     0.157337
H      1.543836    20.433151     7.131701     0.151084
H      1.802485    21.032435     9.895926     0.158190
H      3.322148    21.412793     9.960056     0.148057
H      2.858836    20.176631     9.117520     0.149275
H      1.920126     1.800063     7.907895     0.155544
H      2.699296     1.576714     9.250203     0.151788
H      1.194136     1.152129     9.137422     0.157816
C      1.494685    17.251860     9.730293    -0.021891
C      2.124386    16.930768    10.932399    -0.130453
C      1.552861    17.348718    12.136938    -0.021758
C      0.370972    18.100588    12.127650    -0.161385
C      7.786623    18.446890    10.931736     0.069136
C      0.319726    17.997095     9.735822    -0.151090
C      2.105129    16.787028     8.436857     0.600397
C      2.218580    16.990475    13.437451     0.608828
C      6.481775    19.243650    10.896575     0.277671
C      5.384894    18.353348    10.303704    -0.526890
C      6.653966    20.458140    10.005389    -0.532778
C      6.056092    19.721087    12.276255    -0.536132
C      1.494685     4.861940    12.383507    -0.021889
C      2.124386     5.183032    11.181401    -0.130459
C      1.552861     4.765082     9.976862    -0.021762
C      0.370972     4.013212     9.986150    -0.161379
C      7.786623     3.666910    11.182064     0.069144
C      0.319726     4.116705    12.377978    -0.151078
C      2.105129     5.326772    13.676943     0.600454
C      2.218580     5.123325     8.676349     0.608829
C      6.481775     2.870150    11.217225     0.277669
C      5.384894     3.760452    11.810096    -0.526886
C      6.653966     1.655660    12.108411    -0.532776
C      6.056092     2.392713     9.837545    -0.536132
C      6.562915     9.730293     4.861940    -0.021882
C      5.933214    10.932399     5.183032    -0.130450
C      6.504739    12.136938     4.765082    -0.021753
C      7.686628    12.127650     4.013212    -0.161377
C      0.270977    10.931736     3.666910     0.069140
C      7.737874     9.735822     4.116705    -0.151086
C      5.952471     8.436857     5.326772     0.600399
C      5.839020    13.437451     5.123325     0.608845
C      1.575825    10.896575     2.870150     0.277672
C      2.672706    10.303704     3.760452    -0.526895
C      1.403634    10.005389     1.655660    -0.532778
C      2.001508    12.276255     2.392713    -0.536131
C      6.562915    12.383507    17.251860    -0.021876
C      5.933214    11.181401    16.930768    -0.130453
C      6.504739     9.976862    17.348718    -0.021779
C      7.686628     9.986150    18.100588    -0.161399
C      0.270977    11.182064    18.446890     0.069134
C      7.737874    12.377978    17.997095    -0.151072
C      5.952471    13.676943    16.787028     0.600425
C      5.839020     8.676349    16.990475     0.608835
C      1.575825    11.217225    19.243650     0.277671
C      2.672706    11.810096    18.353348    -0.526888
C      1.403634    12.108411    20.458140    -0.532777
C      2.001508     9.837545    19.721087    -0.536134
C      2.534115    15.918840    20.787193    -0.021879
C      1.904414    16.239932    21.989299    -0.130456
C      2.475939    15.821982     1.080038    -0.021762
C      3.657828    15.070112     1.070750    -0.161396
C      4.299777    14.723810    21.988636     0.069132
C      3.709074    15.173605    20.792722    -0.151086
C      1.923671    16.383672    19.493757     0.600430
C      1.810220    16.180225     2.380551     0.608835
C      5.604625    13.927050    21.953475     0.277673
C      6.701506    14.817352    21.360604    -0.526890
C      5.432434    12.712560    21.062289    -0.532779
C      6.030308    13.449613     1.219355    -0.536132
C      2.534115     6.194960     1.326607    -0.021882
C      1.904414     5.873868     0.124501    -0.130457
C      2.475939     6.291818    21.033762    -0.021767
C      3.657828     7.043688    21.043050    -0.161385
C      4.299777     7.389990     0.125164     0.069143
C      3.709074     6.940195     1.321078    -0.151074
C      1.923671     5.730128     2.620043     0.600428
C      1.810220     5.933575    19.733249     0.608853
C      5.604625     8.186750     0.160325     0.277669
C      6.701506     7.296448     0.753196    -0.526886
C      5.432434     9.401240     1.051511    -0.532777
C      6.030308     8.664187    20.894445    -0.536132
C      5.523485     1.326607    15.918840    -0.021899
C      6.153186     0.124501    16.239932    -0.130453
C      5.581661    21.033762    15.821982    -0.021755
C      4.399772    21.043050    15.070112    -0.161380
C      3.757823     0.125164    14.723810     0.069134
C      4.348526     1.321078    15.173605    -0.151091
C      6.133929     2.620043    16.383672     0.600435
C      6.247380    19.733249    16.180225     0.608824
C      2.452975     0.160325    13.927050     0.277672
C      1.356094     0.753196    14.817352    -0.526891
C      2.625166     1.051511    12.712560    -0.532779
C      2.027292    20.894445    13.449613    -0.536131
C      5.523485    20.787193     6.194960    -0.021875
C      6.153186    21.989299     5.873868    -0.130454
C      5.581661     1.080038     6.291818    -0.021756
C      4.399772     1.070750     7.043688    -0.161390
C      3.757823    21.988636     7.389990     0.069137
C      4.348526    20.792722     6.940195    -0.151082
C      6.133929    19.493757     5.730128     0.600446
C      6.247380     2.380551     5.933575     0.608837
C      2.452975    21.953475     8.186750     0.277673
C      1.356094    21.360604     7.296448    -0.526893
C      2.625166    21.062289     9.401240    -0.532776
C      2.027292     1.219355     8.664187    -0.536133
O      1.406051    16.910423     7.376058    -0.594294
O      3.258493    16.306495     8.452337    -0.528534
O      1.521275    17.114312    14.497586    -0.595891
O      3.395311    16.588888    13.416442    -0.531131
O      7.994831    17.071854     4.798252    -0.801694
O      1.406051     5.203377    14.737742    -0.594420
O      3.258493     5.807305    13.661463    -0.528522
O      1.521275     4.999488     7.616214    -0.595881
O      3.395311     5.524912     8.697358    -0.531117
O      7.994831     5.041946    17.315548    -0.801714
O      6.651549     7.376058     5.203377    -0.594291
O      4.799107     8.452337     5.807305    -0.528534
O      6.536325    14.497586     4.999488    -0.595893
O      4.662289    13.416442     5.524912    -0.531119
O      0.062769     4.798252     5.041946    -0.801687
O      6.651549    14.737742    16.910423    -0.594423
O      4.799107    13.661463    16.306495    -0.528553
O      6.536325     7.616214    17.114312    -0.595885
O      4.662289     8.697358    16.588888    -0.531112
O      0.062769    17.315548    17.071854    -0.801696
O      2.622749    16.260277    18.432958    -0.594424
O      0.770307    16.864205    19.509237    -0.528552
O      2.507525    16.056388     3.440686    -0.595929
O      0.633489    16.581812     2.359542    -0.531136
O      4.091569    16.098846    15.855152    -0.801696
O      2.622749     5.853523     3.680842    -0.594419
O      0.770307     5.249595     2.604563    -0.528538
O      2.507525     6.057412    18.673114    -0.595885
O      0.633489     5.531988    19.754258    -0.531098
O      4.091569     6.014954     6.258648    -0.801736
O      5.434851     3.680842    16.260277    -0.594419
O      7.287293     2.604563    16.864205    -0.528536
O      5.550075    18.673114    16.056388    -0.595887
O      7.424111    19.754258    16.581812    -0.531130
O      3.966031     6.258648    16.098846    -0.801715
O      5.434851    18.432958     5.853523    -0.594428
O      7.287293    19.509237     5.249595    -0.528536
O      5.550075     3.440686     6.057412    -0.595924
O      7.424111     2.359542     5.531988    -0.531135
O      3.966031    15.855152     6.014954    -0.801742

The following XYZ coordinates are in angstroms. Other properties are in atomic units.
The sperically averaged electron density of each atom fit to a function of the form exp(a - br)
eigen_1, eigen_2 and eigen_3 are the three eigenvalues of traceless quadrupole moment tensor
  atom number  atomic symbol              X              Y              Z     net charge C6 coefficient C8 coefficient C10 coefficient fluctuating dipole atomic polarizability isotropic forcefield polarizability              a              b squared Pearson coefficient          <r^3>          <r^4>         wp_QDO          m_QDO          q_QDO       dipole_x       dipole_y       dipole_z         dipole            Qxy            Qxz            Qyz     Q(x^2-y^2)  Q(3z^2 - R^2)        eigen_1        eigen_2        eigen_3 static polarizability      alpha(xx)      alpha(xy)      alpha(xz)      alpha(yy)      alpha(yz)      alpha(zz) atomic spin moment
            1             Co       1.952598      16.470358       5.409920       1.009289     102.502862 0.20220185E+04  0.64614412E+05                                16.750517                           13.781983       0.808040       2.137310                    0.998658      43.941716     114.394163       0.544117       0.352265      -1.198900       0.000357      -0.000277       0.000366       0.000581      -0.046006      -0.082946       0.041245       0.134561      -0.205088      -0.109136      -0.044409       0.153545             20.451718      19.367857      -1.737837       1.661749      12.340546       6.773183      29.646751           2.812074
            2             Co       1.952598       5.643442      16.704101       1.009446     102.482968 0.20215245E+04  0.64594336E+05                                16.748070                           13.780013       0.808645       2.137519                    0.998659      43.938141     114.379078       0.544176       0.352250      -1.198919       0.000196       0.000258      -0.000616       0.000696       0.045869       0.082922       0.041466       0.134331      -0.204521      -0.109136      -0.044242       0.153378             20.448693      19.365142       1.737661      -1.661450      12.338666       6.771927      29.642271           2.812087
            3             Co       6.105002       5.409920       5.643442       1.009278     102.502381 0.20220056E+04  0.64613918E+05                                16.750505                           13.781974       0.808029       2.137310                    0.998657      43.941464     114.393561       0.544115       0.352267      -1.198898      -0.000355       0.000365       0.000280       0.000582       0.082919      -0.045952      -0.041322       0.169828      -0.099295      -0.109178      -0.044339       0.153517             20.451696      19.367922      -1.661757      -1.737858      29.646654      -6.773136      12.340512           2.812081
            4             Co       6.105002      16.704101      16.470358       1.009328     102.487957 0.20216638E+04  0.64600055E+05                                16.748800                           13.780670       0.808437       2.137449                    0.998659      43.938818     114.382868       0.544151       0.352260      -1.198908      -0.000196      -0.000618      -0.000257       0.000697      -0.082981       0.045926      -0.041320       0.169369      -0.099178      -0.109058      -0.044331       0.153389             20.449509      19.365874       1.661557       1.737676      29.643413      -6.772243      12.339239           2.812086
            5             Co       2.076202      16.700342      16.466599       1.009323     102.490203 0.20217092E+04  0.64601932E+05                                16.749112                           13.780880       0.808396       2.137434                    0.998659      43.939044     114.384187       0.544143       0.352263      -1.198904      -0.000197       0.000259       0.000616       0.000697      -0.045823       0.082993      -0.041305       0.134444      -0.204494      -0.109083      -0.044316       0.153399             20.449944      19.366174      -1.737740      -1.661523      12.339506      -6.772465      29.644153           2.812097
            6             Co       2.076202       5.413458       5.647201       1.009356     102.491256 0.20217306E+04  0.64602714E+05                                16.749100                           13.780845       0.808489       2.137456                    0.998659      43.939622     114.385351       0.544150       0.352257      -1.198910      -0.000177      -0.000269      -0.000616       0.000696       0.045915      -0.083067      -0.041128       0.134488      -0.204245      -0.108944      -0.044504       0.153448             20.449989      19.366160       1.737698       1.661549      12.339433      -6.772476      29.644373           2.812065
            7             Co       5.981398       5.647201      16.700342       1.009361     102.491991 0.20217406E+04  0.64603114E+05                                16.749165                           13.780859       0.808478       2.137452                    0.998660      43.939741     114.385761       0.544151       0.352256      -1.198911       0.000196      -0.000617       0.000259       0.000698       0.082987       0.045888       0.041301       0.169445      -0.099520      -0.109046      -0.044388       0.153434             20.450062      19.366417      -1.661570       1.737783      29.644263       6.772484      12.339508           2.812139
            8             Co       5.981398      16.466599       5.413458       1.009386     102.485889 0.20216056E+04  0.64597681E+05                                16.748524                           13.780421       0.808496       2.137471                    0.998659      43.938467     114.381214       0.544159       0.352257      -1.198911       0.000178       0.000614      -0.000269       0.000694      -0.083037      -0.045860       0.041205       0.169403      -0.099431      -0.109016      -0.044390       0.153407             20.449212      19.365487       1.661418      -1.737665      29.643112       6.772180      12.339036           2.812130
            9              H       7.994751      18.033804       4.922532       0.407987       0.720659 0.47207985E+01  0.42196593E+02                                 1.523978                            1.410098      -1.792787       2.144099                    0.996678       3.074834       9.302001       0.433840       1.579481      -0.647458       0.009770       0.009633       0.000940       0.013752       0.009907       0.000750      -0.006325       0.001594       0.035856      -0.016860       0.002660       0.014200              1.631745       1.341316      -0.237956      -0.087911       2.119728       0.470141       1.434191          -0.000047
           10              H       7.994751      16.934748       3.838956       0.407328       0.722630 0.47350950E+01  0.42347463E+02                                 1.526071                            1.411857      -1.831514       2.126320                    0.995988       3.070781       9.285877       0.433834       1.578644      -0.647680      -0.009831      -0.000838      -0.009549       0.013731       0.001692       0.009354      -0.006907      -0.016379      -0.022072      -0.016823       0.002625       0.014198              1.634809       1.345995      -0.086764      -0.242197       1.438100       0.469630       2.120332          -0.000010
           11              H       2.916851      16.443822      10.933063       0.127513       1.272534 0.97970840E+01  0.10049125E+03                                 1.887082                            1.790759      -1.350988       2.245050                    0.994250       3.592428      10.053763       0.486481       1.227464      -0.721255       0.033429      -0.022505      -0.000440       0.040301      -0.011809      -0.000007      -0.001201       0.000702      -0.026820      -0.009343      -0.006969       0.016311              1.912067       2.231625      -0.343211      -0.012404       1.717203       0.007326       1.787374           0.000076
           12              H       0.003223      18.376568      12.936573       0.118538       1.025280 0.77330562E+01  0.76235151E+02                                 1.750631                            1.681082      -1.288972       2.270897                    0.994591       3.766464      11.012655       0.453361       1.370434      -0.688125      -0.012815       0.011003       0.031615       0.035844      -0.005881      -0.003083       0.005827       0.006155       0.025590      -0.011548      -0.000711       0.012260              1.777011       1.764655      -0.204973      -0.199493       1.514609       0.109144       2.051770           0.000077
           13              H       7.970578      18.204080       8.925130       0.117857       0.991749 0.74326309E+01  0.72456661E+02                                 1.707907                            1.645638      -1.131611       2.345559                    0.996485       3.664112      10.608240       0.459847       1.366336      -0.689539      -0.014956       0.007590      -0.031058       0.035297      -0.006359       0.004639      -0.004277       0.007507       0.020912      -0.010999      -0.000829       0.011828              1.730546       1.720367      -0.165666       0.212217       1.472924      -0.032489       1.998349           0.000082
           14              H       5.359916      17.518552      10.778266       0.160316       1.136386 0.90633942E+01  0.91444554E+02                                 1.798163                            1.761121      -0.907605       2.464256                    0.998828       3.347420       9.381507       0.473065       1.283272      -0.711172       0.001805      -0.011280       0.009957       0.015154      -0.000658       0.003106      -0.002651      -0.011198      -0.002404      -0.006839      -0.000303       0.007142              1.792495       1.647662       0.151321      -0.029762       2.074956      -0.345603       1.654866           0.000010
           15              H       4.536429      18.794519      10.384640       0.157331       0.854294 0.61775765E+01  0.57657915E+02                                 1.574545                            1.518963      -0.995031       2.423557                    0.997384       3.440745       9.834543       0.468552       1.400578      -0.683416      -0.008123       0.007641       0.005613       0.012485      -0.001341      -0.001474       0.002590       0.000919      -0.005416      -0.003563      -0.000172       0.003735              1.617502       2.135655      -0.274048      -0.006951       1.435866       0.021193       1.280984           0.000006
           16              H       5.572636      18.188600       9.376251       0.151076       0.990510 0.76076923E+01  0.74369914E+02                                 1.698534                            1.656303      -1.057812       2.384320                    0.997392       3.533071      10.141980       0.463344       1.352254      -0.693430       0.006068       0.001860      -0.010784       0.012513       0.001252      -0.003704      -0.000190      -0.000802       0.008195      -0.004169      -0.000753       0.004922              1.710778       1.565498       0.026824      -0.100146       1.413833       0.184595       2.153003          -0.000051
           17              H       5.831285      20.952826       9.975535       0.158182       0.835584 0.60391627E+01  0.55990466E+02                                 1.545432                            1.497755      -0.943802       2.448566                    0.997819       3.394632       9.638185       0.474278       1.392952      -0.685048      -0.011844       0.001222       0.003136       0.012313       0.000018      -0.001427      -0.001792      -0.000677      -0.007295      -0.003523       0.001062       0.002461              1.583017       1.965225      -0.360863       0.067453       1.513602      -0.040613       1.270225           0.000003
           18              H       7.350948      21.016956      10.355893       0.148050       0.879106 0.64875344E+01  0.61074883E+02                                 1.579235                            1.536175      -0.974279       2.421045                    0.998060       3.473504       9.853753       0.476969       1.364058      -0.690442       0.006484       0.001666       0.007731       0.010227       0.003157       0.002494      -0.001472       0.002871       0.005215      -0.005317       0.001440       0.003877              1.610330       1.835930       0.360676       0.157468       1.615061       0.150504       1.379998          -0.000000
           19              H       6.887636      20.174420       9.119731       0.149268       0.875610 0.66055082E+01  0.62842251E+02                                 1.607653                            1.577103      -1.119443       2.354981                    0.996645       3.613413      10.508598       0.455948       1.412034      -0.680406       0.002062      -0.011113      -0.009887       0.015017      -0.000442      -0.003786       0.004961      -0.007162       0.004215      -0.006626      -0.001216       0.007842              1.616605       1.482948      -0.054239      -0.177465       1.425575       0.151641       1.941293          -0.000004
           20              H       5.948926      18.964795      12.856963       0.155546       0.935160 0.71042444E+01  0.68365843E+02                                 1.645968                            1.609832      -0.990825       2.422687                    0.997588       3.460726       9.901954       0.465276       1.367964      -0.690459      -0.001351      -0.015182       0.002023       0.015376      -0.000242       0.001285      -0.000275      -0.008665      -0.000190      -0.004663       0.000270       0.004394              1.663608       1.495603       0.060088      -0.124429       1.764835      -0.371691       1.730387          -0.000062
           21              H       6.728096      20.307103      12.633614       0.151785       0.877463 0.65445851E+01  0.61836475E+02                                 1.587229                            1.551600      -0.978393       2.424106                    0.997693       3.478138       9.931737       0.469932       1.379459      -0.687510       0.010747       0.006559      -0.000410       0.012597       0.004266       0.001925       0.000724       0.000399       0.001255      -0.004620      -0.000257       0.004877              1.606423       1.787666       0.302529       0.178916       1.603542       0.174595       1.428060           0.000004
           22              H       5.222936      20.194322      12.209029       0.157813       0.852605 0.61401810E+01  0.57126342E+02                                 1.562945                            1.506996      -0.959825       2.439307                    0.997964       3.400179       9.650241       0.474654       1.386992      -0.686230      -0.009764       0.003200      -0.006105       0.011952      -0.002712       0.000727      -0.000529       0.003782      -0.001126      -0.003126      -0.000563       0.003689              1.606267       2.016939      -0.377395      -0.045420       1.460523       0.029306       1.341337           0.000006
           23              H       7.994751       4.079996      17.191268       0.407996       0.720649 0.47207343E+01  0.42196011E+02                                 1.523980                            1.410101      -1.792819       2.144087                    0.996676       3.074863       9.302185       0.433833       1.579509      -0.647453       0.009768      -0.009632      -0.000940       0.013750      -0.009910      -0.000753      -0.006326       0.001595       0.035863      -0.016865       0.002663       0.014202              1.631747       1.341325       0.237963       0.087917       2.119718       0.470143       1.434198          -0.000046
           24              H       7.994751       5.179052      18.274844       0.407330       0.722638 0.47351936E+01  0.42348583E+02                                 1.526080                            1.411870      -1.831566       2.126295                    0.995986       3.070837       9.286086       0.433832       1.578640      -0.647680      -0.009836       0.000837       0.009551       0.013736      -0.001691      -0.009355      -0.006907      -0.016385      -0.022066      -0.016823       0.002623       0.014200              1.634816       1.346016       0.086767       0.242197       1.438112       0.469626       2.120321          -0.000007
           25              H       2.916851       5.669978      11.180737       0.127497       1.272622 0.97980349E+01  0.10050447E+03                                 1.887262                            1.790920      -1.350998       2.245046                    0.994249       3.592576      10.054684       0.486424       1.227566      -0.721233       0.033429       0.022506       0.000440       0.040302       0.011809       0.000007      -0.001200       0.000705      -0.026817      -0.009341      -0.006969       0.016311              1.912252       2.231854       0.343260       0.012407       1.717354       0.007328       1.787549           0.000081
           26              H       0.003223       3.737232       9.177227       0.118541       1.025272 0.77329894E+01  0.76234418E+02                                 1.750631                            1.681082      -1.288969       2.270900                    0.994591       3.766460      11.012681       0.453357       1.370446      -0.688123      -0.012816      -0.011004      -0.031614       0.035844       0.005881       0.003083       0.005827       0.006155       0.025592      -0.011549      -0.000711       0.012260              1.777011       1.764657       0.204974       0.199493       1.514610       0.109143       2.051767           0.000078
           27              H       7.970578       3.909720      13.188670       0.117872       0.991717 0.74323160E+01  0.72452770E+02                                 1.707864                            1.645599      -1.131554       2.345590                    0.996486       3.664026      10.607905       0.459854       1.366329      -0.689540      -0.014955      -0.007590       0.031058       0.035297       0.006359      -0.004638      -0.004276       0.007506       0.020915      -0.010999      -0.000828       0.011827              1.730503       1.720325       0.165659      -0.212212       1.472890      -0.032490       1.998296           0.000085
           28              H       5.359916       4.595248      11.335534       0.160298       1.136439 0.90639864E+01  0.91452454E+02                                 1.798260                            1.761212      -0.907633       2.464240                    0.998827       3.347522       9.382036       0.473036       1.283321      -0.711161       0.001806       0.011279      -0.009958       0.015154       0.000657      -0.003106      -0.002651      -0.011196      -0.002400      -0.006838      -0.000303       0.007141              1.792593       1.647752      -0.151338       0.029766       2.075075      -0.345632       1.654951           0.000017
           29              H       4.536429       3.319281      11.729160       0.157333       0.854289 0.61775317E+01  0.57657414E+02                                 1.574542                            1.518959      -0.995037       2.423556                    0.997384       3.440736       9.834522       0.468551       1.400582      -0.683415      -0.008124      -0.007643      -0.005613       0.012487       0.001341       0.001474       0.002590       0.000919      -0.005416      -0.003562      -0.000173       0.003735              1.617499       2.135650       0.274050       0.006950       1.435865       0.021192       1.280981           0.000007
           30              H       5.572636       3.925200      12.737549       0.151077       0.990512 0.76077093E+01  0.74370128E+02                                 1.698537                            1.656305      -1.057809       2.384320                    0.997392       3.533082      10.142018       0.463344       1.352253      -0.693430       0.006068      -0.001861       0.010785       0.012514      -0.001251       0.003704      -0.000190      -0.000802       0.008198      -0.004169      -0.000753       0.004922              1.710781       1.565499      -0.026824       0.100147       1.413832       0.184591       2.153013          -0.000047
           31              H       5.831285       1.160975      12.138265       0.158190       0.835562 0.60389565E+01  0.55988101E+02                                 1.545408                            1.497733      -0.943796       2.448576                    0.997819       3.394573       9.637993       0.474279       1.392958      -0.685047      -0.011845      -0.001224      -0.003135       0.012313      -0.000018       0.001427      -0.001792      -0.000677      -0.007295      -0.003523       0.001062       0.002461              1.582993       1.965192       0.360854      -0.067450       1.513578      -0.040612       1.270208           0.000003
           32              H       7.350948       1.096844      11.757907       0.148056       0.879089 0.64873803E+01  0.61073087E+02                                 1.579218                            1.536159      -0.974270       2.421054                    0.998060       3.473462       9.853616       0.476970       1.364063      -0.690441       0.006484      -0.001668      -0.007731       0.010227      -0.003158      -0.002494      -0.001473       0.002870       0.005214      -0.005317       0.001441       0.003876              1.610312       1.835909      -0.360670      -0.157465       1.615044       0.150502       1.379985           0.000000
           33              H       6.887636       1.939380      12.994069       0.149271       0.875610 0.66055093E+01  0.62842251E+02                                 1.607652                            1.577101      -1.119441       2.354982                    0.996645       3.613408      10.508576       0.455949       1.412031      -0.680406       0.002061       0.011110       0.009888       0.015015       0.000442       0.003786       0.004960      -0.007163       0.004215      -0.006626      -0.001216       0.007842              1.616604       1.482947       0.054238       0.177465       1.425573       0.151640       1.941294          -0.000002
           34              H       5.948926       3.149005       9.256837       0.155541       0.935177 0.71044145E+01  0.68367911E+02                                 1.645989                            1.609852      -0.990846       2.422673                    0.997588       3.460776       9.902139       0.465272       1.367964      -0.690459      -0.001351       0.015181      -0.002022       0.015374       0.000242      -0.001286      -0.000275      -0.008665      -0.000193      -0.004663       0.000269       0.004394              1.663629       1.495622      -0.060089       0.124433       1.764857      -0.371697       1.730409          -0.000061
           35              H       6.728096       1.806697       9.480186       0.151788       0.877455 0.65445084E+01  0.61835584E+02                                 1.587221                            1.551593      -0.978388       2.424110                    0.997693       3.478120       9.931680       0.469932       1.379462      -0.687509       0.010746      -0.006560       0.000410       0.012597      -0.004265      -0.001925       0.000724       0.000399       0.001255      -0.004619      -0.000257       0.004877              1.606415       1.787657      -0.302527      -0.178914       1.603536       0.174594       1.428052           0.000004
           36              H       5.222936       1.919478       9.904771       0.157816       0.852594 0.61400829E+01  0.57125218E+02                                 1.562934                            1.506986      -0.959822       2.439312                    0.997964       3.400154       9.650162       0.474654       1.386997      -0.686229      -0.009764      -0.003202       0.006105       0.011953       0.002713      -0.000727      -0.000528       0.003782      -0.001126      -0.003126      -0.000563       0.003689              1.606255       2.016923       0.377392       0.045419       1.460515       0.029305       1.341328           0.000006
           37              H       0.062849       4.922532       4.079996       0.407985       0.720662 0.47208274E+01  0.42197050E+02                                 1.524004                            1.410118      -1.792789       2.144097                    0.996678       3.074870       9.302228       0.433828       1.579516      -0.647452      -0.009770       0.000939      -0.009633       0.013752      -0.000750       0.009908       0.006325      -0.017131      -0.020318      -0.016860       0.002661       0.014200              1.631775       1.341337       0.087914      -0.237965       1.434214      -0.470155       2.119773          -0.000047
           38              H       0.062849       3.838956       5.179052       0.407329       0.722617 0.47349963E+01  0.42346516E+02                                 1.526077                            1.411862      -1.831497       2.126331                    0.995988       3.070782       9.285985       0.433822       1.578688      -0.647673       0.009831      -0.009548       0.000838       0.013730      -0.009354       0.001692       0.006907       0.002846       0.035605      -0.016822       0.002624       0.014198              1.634817       1.346000       0.242199      -0.086765       2.120344      -0.469635       1.438107          -0.000009
           39              H       5.140749      10.933063       5.669978       0.127523       1.272518 0.97969152E+01  0.10048892E+03                                 1.887049                            1.790730      -1.350986       2.245049                    0.994250       3.592404      10.053612       0.486492       1.227445      -0.721259      -0.033428      -0.000441       0.022505       0.040300       0.000007      -0.011809       0.001201       0.013761       0.012361      -0.009343      -0.006968       0.016311              1.912033       2.231583       0.012403      -0.343201       1.787343      -0.007325       1.717175           0.000077
           40              H      -0.003223      12.936573       3.737232       0.118544       1.025280 0.77330677E+01  0.76235398E+02                                 1.750640                            1.681091      -1.288986       2.270893                    0.994591       3.766481      11.012765       0.453356       1.370445      -0.688123       0.012815       0.031615      -0.011006       0.035845       0.003082      -0.005882      -0.005828      -0.009719      -0.022028      -0.011549      -0.000711       0.012260              1.777021       1.764664       0.199494      -0.204974       2.051782      -0.109143       1.514617           0.000077
           41              H       0.087022       8.925130       3.909720       0.117865       0.991751 0.74326548E+01  0.72456991E+02                                 1.707910                            1.645642      -1.131619       2.345556                    0.996485       3.664124      10.608300       0.459845       1.366337      -0.689538       0.014956      -0.031058      -0.007591       0.035297      -0.004639      -0.006359       0.004278      -0.006702      -0.021715      -0.010999      -0.000829       0.011828              1.730551       1.720370      -0.212218      -0.165667       1.998354       0.032489       1.472927           0.000084
           42              H       2.697684      10.778266       4.595248       0.160322       1.136399 0.90635328E+01  0.91446326E+02                                 1.798176                            1.761133      -0.907615       2.464249                    0.998827       3.347445       9.381604       0.473063       1.283270      -0.711172      -0.001806       0.009957       0.011278       0.015153      -0.003106      -0.000658       0.002651      -0.004397       0.017999      -0.006839      -0.000303       0.007142              1.792508       1.647675       0.029763       0.151323       1.654879       0.345607       2.074970           0.000012
           43              H       3.521171      10.384640       3.319281       0.157337       0.854285 0.61774981E+01  0.57657037E+02                                 1.574538                            1.518956      -0.995037       2.423557                    0.997384       3.440728       9.834502       0.468551       1.400584      -0.683415       0.008124       0.005613      -0.007642       0.012486       0.001475      -0.001341      -0.002590       0.003168       0.001330      -0.003563      -0.000173       0.003735              1.617494       2.135642       0.006951      -0.274046       1.280980      -0.021192       1.435860           0.000007
           44              H       2.484964       9.376251       3.925200       0.151081       0.990513 0.76077298E+01  0.74370424E+02                                 1.698541                            1.656310      -1.057821       2.384316                    0.997392       3.533089      10.142065       0.463342       1.352257      -0.693429      -0.006068      -0.010784      -0.001861       0.012513       0.003704       0.001252       0.000191      -0.004498      -0.002895      -0.004168      -0.000753       0.004921              1.710785       1.565504       0.100145       0.026824       2.153012      -0.184594       1.413838          -0.000049
           45              H       2.226315       9.975535       1.160975       0.158189       0.835571 0.60390354E+01  0.55988998E+02                                 1.545416                            1.497740      -0.943795       2.448573                    0.997819       3.394594       9.638057       0.474279       1.392954      -0.685048       0.011844       0.003137      -0.001224       0.012314       0.001427       0.000018       0.001792       0.003309       0.004664      -0.003523       0.001062       0.002461              1.583001       1.965202      -0.067451      -0.360857       1.270213       0.040613       1.513586           0.000004
           46              H       0.706652      10.355893       1.096844       0.148058       0.879087 0.64873602E+01  0.61072856E+02                                 1.579216                            1.536157      -0.974272       2.421054                    0.998060       3.473457       9.853601       0.476970       1.364063      -0.690441      -0.006485       0.007732      -0.001668       0.010228      -0.002494       0.003158       0.001472      -0.001172      -0.006912      -0.005317       0.001440       0.003877              1.610310       1.835905      -0.157465       0.360669       1.379983      -0.150501       1.615041           0.000001
           47              H       1.169964       9.119731       1.939380       0.149270       0.875614 0.66055408E+01  0.62842622E+02                                 1.607655                            1.577105      -1.119441       2.354981                    0.996645       3.613418      10.508609       0.455949       1.412030      -0.680407      -0.002062      -0.009887       0.011112       0.015016       0.003786      -0.000442      -0.004961      -0.005688       0.008636      -0.006627      -0.001216       0.007842              1.616607       1.482950       0.177466      -0.054239       1.941296      -0.151640       1.425576          -0.000002
           48              H       2.108674      12.856963       3.149005       0.155546       0.935172 0.71043710E+01  0.68367414E+02                                 1.645985                            1.609849      -0.990851       2.422673                    0.997588       3.460767       9.902120       0.465272       1.367967      -0.690458       0.001351       0.002023       0.015180       0.015373      -0.001285      -0.000242       0.000274      -0.004237       0.013091      -0.004663       0.000270       0.004393              1.663626       1.495619       0.124432       0.060089       1.730407       0.371697       1.764854          -0.000062
           49              H       1.329504      12.633614       1.806697       0.151793       0.877441 0.65443702E+01  0.61833965E+02                                 1.587205                            1.551579      -0.978376       2.424120                    0.997693       3.478082       9.931553       0.469933       1.379466      -0.687509      -0.010746      -0.000409      -0.006560       0.012597      -0.001925       0.004265      -0.000724      -0.000428      -0.001227      -0.004619      -0.000257       0.004877              1.606399       1.787638      -0.178911       0.302523       1.428039      -0.174591       1.603520           0.000004
           50              H       2.834664      12.209029       1.919478       0.157819       0.852591 0.61400525E+01  0.57124870E+02                                 1.562930                            1.506983      -0.959822       2.439313                    0.997964       3.400145       9.650134       0.474654       1.386997      -0.686229       0.009764      -0.006104      -0.003202       0.011952      -0.000727      -0.002713       0.000528       0.002454      -0.005111      -0.003126      -0.000563       0.003689              1.606252       2.016917       0.045419      -0.377391       1.341326      -0.029305       1.460512           0.000007
           51              H       0.062849      17.191268      18.033804       0.407984       0.720614 0.47204428E+01  0.42192737E+02                                 1.523938                            1.410064      -1.792770       2.144119                    0.996677       3.074763       9.301796       0.433836       1.579523      -0.647452      -0.009769      -0.000941       0.009633       0.013752       0.000753      -0.009909       0.006326      -0.017130      -0.020325      -0.016863       0.002663       0.014200              1.631700       1.341285      -0.087912       0.237951       1.434155      -0.470124       2.119659          -0.000046
           52              H       0.062849      18.274844      16.934748       0.407316       0.722641 0.47351966E+01  0.42348476E+02                                 1.526068                            1.411859      -1.831577       2.126289                    0.995987       3.070803       9.285867       0.433841       1.578613      -0.647685       0.009835       0.009551      -0.000838       0.013735       0.009355      -0.001692       0.006907       0.002840       0.035609      -0.016823       0.002624       0.014199              1.634802       1.346001      -0.242193       0.086765       2.120311      -0.469621       1.438095          -0.000010
           53              H       5.140749      11.180737      16.443822       0.127502       1.272561 0.97973808E+01  0.10049544E+03                                 1.887146                            1.790816      -1.350990       2.245050                    0.994250       3.592471      10.054065       0.486459       1.227505      -0.721246      -0.033429       0.000441      -0.022506       0.040302      -0.000006       0.011809       0.001201       0.013761       0.012355      -0.009342      -0.006969       0.016311              1.912133       2.231708      -0.012408       0.343230       1.787434      -0.007329       1.717257           0.000081
           54              H      -0.003223       9.177227      18.376568       0.118527       1.025322 0.77334612E+01  0.76240142E+02                                 1.750675                            1.681124      -1.289001       2.270874                    0.994591       3.766576      11.013055       0.453356       1.370429      -0.688126       0.012814      -0.031612       0.011005       0.035842      -0.003082       0.005883      -0.005826      -0.009719      -0.022029      -0.011550      -0.000710       0.012260              1.777056       1.764703      -0.199498       0.204983       2.051821      -0.109146       1.514644           0.000080
           55              H       0.087022      13.188670      18.204080       0.117867       0.991702 0.74321624E+01  0.72450877E+02                                 1.707849                            1.645584      -1.131551       2.345596                    0.996486       3.663975      10.607718       0.459855       1.366332      -0.689540       0.014955       0.031060       0.007588       0.035299       0.004639       0.006358       0.004276      -0.006704      -0.021715      -0.010998      -0.000829       0.011827              1.730487       1.720305       0.212212       0.165656       1.998280       0.032491       1.472876           0.000083
           56              H       2.697684      11.335534      17.518552       0.160312       1.136403 0.90635853E+01  0.91447065E+02                                 1.798190                            1.761147      -0.907604       2.464254                    0.998828       3.347453       9.381663       0.473058       1.283282      -0.711169      -0.001805      -0.009955      -0.011280       0.015152       0.003106       0.000657       0.002650      -0.004397       0.017999      -0.006839      -0.000303       0.007142              1.792522       1.647688      -0.029762      -0.151326       1.654888       0.345609       2.074989           0.000016
           57              H       3.521171      11.729160      18.794519       0.157331       0.854291 0.61775569E+01  0.57657697E+02                                 1.574544                            1.518961      -0.995033       2.423557                    0.997384       3.440741       9.834534       0.468552       1.400580      -0.683416       0.008123      -0.005611       0.007641       0.012485      -0.001474       0.001341      -0.002591       0.003167       0.001330      -0.003563      -0.000172       0.003735              1.617500       2.135652      -0.006949       0.274047       1.280983      -0.021192       1.435864           0.000007
           58              H       2.484964      12.737549      18.188600       0.151087       0.990466 0.76072574E+01  0.74364633E+02                                 1.698490                            1.656261      -1.057782       2.384344                    0.997392       3.532973      10.141644       0.463347       1.352262      -0.693429      -0.006067       0.010787       0.001858       0.012515      -0.003704      -0.001251       0.000189      -0.004500      -0.002894      -0.004169      -0.000752       0.004922              1.710733       1.565457      -0.100143      -0.026822       2.152945      -0.184586       1.413799          -0.000049
           59              H       2.226315      12.138265      20.952826       0.158185       0.835577 0.60390972E+01  0.55989715E+02                                 1.545424                            1.497748      -0.943801       2.448569                    0.997819       3.394613       9.638124       0.474278       1.392954      -0.685048       0.011844      -0.003135       0.001223       0.012313      -0.001427      -0.000018       0.001792       0.003309       0.004663      -0.003523       0.001062       0.002461              1.583009       1.965215       0.067453       0.360860       1.270220       0.040614       1.513594           0.000004
           60              H       0.706652      11.757907      21.016956       0.148050       0.879103 0.64875058E+01  0.61074533E+02                                 1.579230                            1.536171      -0.974270       2.421049                    0.998060       3.473493       9.853708       0.476970       1.364057      -0.690442      -0.006484      -0.007730       0.001666       0.010226       0.002494      -0.003158       0.001473      -0.001173      -0.006913      -0.005317       0.001440       0.003877              1.610325       1.835925       0.157466      -0.360674       1.379994      -0.150502       1.615055           0.000001
           61              H       1.169964      12.994069      20.174420       0.149277       0.875596 0.66053691E+01  0.62840600E+02                                 1.607637                            1.577087      -1.119434       2.354990                    0.996645       3.613368      10.508442       0.455950       1.412035      -0.680406      -0.002062       0.009889      -0.011112       0.015017      -0.003786       0.000442      -0.004961      -0.005689       0.008635      -0.006627      -0.001216       0.007843              1.616589       1.482933      -0.177463       0.054237       1.941275      -0.151639       1.425560          -0.000003
           62              H       2.108674       9.256837      18.964795       0.155539       0.935214 0.71047747E+01  0.68372196E+02                                 1.646023                            1.609884      -0.990863       2.422655                    0.997588       3.460861       9.902419       0.465272       1.367950      -0.690461       0.001351      -0.002019      -0.015181       0.015374       0.001285       0.000242       0.000275      -0.004237       0.013091      -0.004662       0.000269       0.004393              1.663665       1.495653      -0.124437      -0.060091       1.730447       0.371709       1.764894          -0.000059
           63              H       1.329504       9.480186      20.307103       0.151782       0.877472 0.65446749E+01  0.61837566E+02                                 1.587241                            1.551613      -0.978416       2.424093                    0.997693       3.478173       9.931872       0.469929       1.379462      -0.687509      -0.010748       0.000413       0.006560       0.012598       0.001925      -0.004265      -0.000724      -0.000426      -0.001225      -0.004619      -0.000258       0.004877              1.606436       1.787681       0.178917      -0.302533       1.428069      -0.174596       1.603557           0.000005
           64              H       2.834664       9.904771      20.194322       0.157812       0.852604 0.61401731E+01  0.57126284E+02                                 1.562947                            1.506998      -0.959837       2.439303                    0.997964       3.400186       9.650281       0.474651       1.386999      -0.686229       0.009764       0.006108       0.003202       0.011954       0.000727       0.002712       0.000529       0.002455      -0.005110      -0.003125      -0.000564       0.003689              1.606269       2.016942      -0.045418       0.377396       1.341339      -0.029304       1.460526           0.000007
           65              H       4.091649      15.136896      15.979432       0.407981       0.720649 0.47207186E+01  0.42195763E+02                                 1.523975                            1.410095      -1.792853       2.144074                    0.996676       3.074838       9.302045       0.433836       1.579501      -0.647455      -0.009768      -0.009633       0.000941       0.013751       0.009909      -0.000752       0.006325       0.001592       0.035862      -0.016863       0.002662       0.014202              1.631742       1.341316      -0.237961       0.087916       2.119721      -0.470141       1.434187          -0.000047
           66              H       4.091649      16.235952      14.895856       0.407318       0.722606 0.47349207E+01  0.42345462E+02                                 1.526033                            1.411829      -1.831494       2.126333                    0.995987       3.070732       9.285643       0.433839       1.578640      -0.647682       0.009836       0.000838      -0.009551       0.013736       0.001692      -0.009355       0.006907      -0.016379      -0.022069      -0.016823       0.002626       0.014197              1.634763       1.345972      -0.086761       0.242183       1.438065      -0.469605       2.120253          -0.000009
           67              H       1.111949      16.726878      21.989963       0.127514       1.272549 0.97972360E+01  0.10049325E+03                                 1.887100                            1.790775      -1.351010       2.245039                    0.994249       3.592458      10.053885       0.486478       1.227466      -0.721254      -0.033428       0.022505      -0.000441       0.040301      -0.011808       0.000007       0.001201       0.000702      -0.026821      -0.009343      -0.006968       0.016311              1.912086       2.231649      -0.343217       0.012406       1.717219      -0.007327       1.787389           0.000078
           68              H       4.025577      14.794132       1.879673       0.118529       1.025328 0.77335197E+01  0.76240896E+02                                 1.750684                            1.681131      -1.289039       2.270858                    0.994590       3.766593      11.013133       0.453354       1.370432      -0.688125       0.012815      -0.011004       0.031612       0.035842      -0.005882       0.003083      -0.005828       0.006156       0.025585      -0.011549      -0.000711       0.012260              1.777065       1.764710      -0.204983       0.199503       1.514651      -0.109149       2.051834           0.000077
           69              H       4.115822      14.966620      19.982030       0.117867       0.991718 0.74323259E+01  0.72452870E+02                                 1.707865                            1.645600      -1.131561       2.345588                    0.996486       3.664021      10.607881       0.459854       1.366329      -0.689541       0.014955      -0.007588      -0.031060       0.035298      -0.006359      -0.004639       0.004276       0.007506       0.020914      -0.010999      -0.000828       0.011827              1.730504       1.720323      -0.165658      -0.212212       1.472890       0.032490       1.998298           0.000084
           70              H       6.726484      15.652148      21.835166       0.160320       1.136385 0.90633924E+01  0.91444568E+02                                 1.798164                            1.761123      -0.907610       2.464255                    0.998827       3.347418       9.381515       0.473063       1.283275      -0.711171      -0.001805       0.011280       0.009956       0.015153      -0.000658      -0.003106       0.002650      -0.011199      -0.002405      -0.006839      -0.000303       0.007142              1.792497       1.647665       0.151321       0.029762       2.074959       0.345602       1.654867           0.000012
           71              H       7.549971      14.376181      21.441540       0.157333       0.854293 0.61775715E+01  0.57657865E+02                                 1.574545                            1.518962      -0.995031       2.423557                    0.997384       3.440744       9.834544       0.468552       1.400579      -0.683416       0.008123      -0.007641       0.005612       0.012485      -0.001341       0.001474      -0.002590       0.000919      -0.005416      -0.003563      -0.000172       0.003735              1.617501       2.135654      -0.274047       0.006950       1.435865      -0.021192       1.280984           0.000007
           72              H       6.513764      14.982100      20.433151       0.151085       0.990478 0.76073776E+01  0.74366067E+02                                 1.698500                            1.656271      -1.057791       2.384336                    0.997392       3.532997      10.141715       0.463348       1.352256      -0.693430      -0.006067      -0.001858      -0.010786       0.012514       0.001251       0.003705       0.000189      -0.000803       0.008196      -0.004169      -0.000752       0.004921              1.710743       1.565466       0.026823       0.100144       1.413807      -0.184588       2.152956          -0.000049
           73              H       6.255115      12.217875      21.032435       0.158183       0.835583 0.60391468E+01  0.55990283E+02                                 1.545430                            1.497753      -0.943802       2.448566                    0.997819       3.394628       9.638172       0.474278       1.392952      -0.685048       0.011844      -0.001222       0.003136       0.012313       0.000018       0.001427       0.001792      -0.000677      -0.007294      -0.003522       0.001062       0.002461              1.583015       1.965223      -0.360861      -0.067453       1.513599       0.040614       1.270224           0.000004
           74              H       4.735452      12.153744      21.412793       0.148050       0.879107 0.64875534E+01  0.61075103E+02                                 1.579236                            1.536177      -0.974282       2.421043                    0.998060       3.473509       9.853769       0.476969       1.364057      -0.690442      -0.006484      -0.001666       0.007731       0.010227       0.003158      -0.002494       0.001472       0.002871       0.005215      -0.005317       0.001440       0.003876              1.610331       1.835933       0.360676      -0.157467       1.615062      -0.150503       1.379999           0.000001
           75              H       5.198764      12.996280      20.176631       0.149276       0.875602 0.66054314E+01  0.62841337E+02                                 1.607643                            1.577093      -1.119439       2.354986                    0.996645       3.613386      10.508504       0.455950       1.412033      -0.680406      -0.002062       0.011112      -0.009888       0.015017      -0.000442       0.003786      -0.004961      -0.007162       0.004216      -0.006626      -0.001216       0.007842              1.616596       1.482939      -0.054238       0.177464       1.425566      -0.151639       1.941282          -0.000003
           76              H       6.137474      14.205905       1.800063       0.155543       0.935173 0.71043762E+01  0.68367462E+02                                 1.645986                            1.609849      -0.990836       2.422678                    0.997588       3.460768       9.902116       0.465272       1.367966      -0.690458       0.001351       0.015182       0.002021       0.015376      -0.000242      -0.001285       0.000275      -0.008664      -0.000188      -0.004663       0.000270       0.004393              1.663627       1.495619       0.060089       0.124432       1.764854       0.371698       1.730407          -0.000062
           77              H       5.358304      12.863597       1.576714       0.151781       0.877475 0.65446964E+01  0.61837778E+02                                 1.587240                            1.551612      -0.978401       2.424098                    0.997693       3.478170       9.931842       0.469931       1.379456      -0.687510      -0.010748      -0.006558      -0.000412       0.012597       0.004265      -0.001925      -0.000723       0.000400       0.001254      -0.004619      -0.000257       0.004877              1.606435       1.787680       0.302532      -0.178917       1.603554      -0.174596       1.428070           0.000004
           78              H       6.863464      12.976378       1.152129       0.157810       0.852613 0.61402493E+01  0.57127120E+02                                 1.562952                            1.507002      -0.959824       2.439305                    0.997964       3.400198       9.650298       0.474654       1.386989      -0.686231       0.009764      -0.003200      -0.006107       0.011953      -0.002712      -0.000727       0.000529       0.003783      -0.001126      -0.003125      -0.000563       0.003689              1.606274       2.016950      -0.377398       0.045420       1.460530      -0.029305       1.341343           0.000007
           79              H       4.091649       6.976904       6.134368       0.407991       0.720660 0.47208328E+01  0.42197189E+02                                 1.524011                            1.410127      -1.792867       2.144065                    0.996676       3.074883       9.302334       0.433822       1.579535      -0.647449      -0.009769       0.009632      -0.000941       0.013751      -0.009907       0.000752       0.006326       0.001594       0.035862      -0.016862       0.002660       0.014202              1.631782       1.341352       0.237968      -0.087921       2.119772      -0.470159       1.434221          -0.000047
           80              H       4.091649       5.877848       7.217944       0.407333       0.722642 0.47352059E+01  0.42348739E+02                                 1.526091                            1.411876      -1.831631       2.126276                    0.995985       3.070820       9.286052       0.433830       1.578648      -0.647679       0.009835      -0.000839       0.009549       0.013734      -0.001693       0.009356       0.006906      -0.016382      -0.022069      -0.016824       0.002626       0.014198              1.634833       1.346020       0.086774      -0.242208       1.438118      -0.469643       2.120360          -0.000009
           81              H       1.111949       5.386922       0.123837       0.127498       1.272612 0.97979281E+01  0.10050306E+03                                 1.887249                            1.790908      -1.350992       2.245050                    0.994249       3.592556      10.054600       0.486427       1.227563      -0.721233      -0.033429      -0.022507       0.000441       0.040302       0.011809      -0.000006       0.001201       0.000705      -0.026818      -0.009342      -0.006969       0.016311              1.912239       2.231838       0.343257      -0.012408       1.717343      -0.007328       1.787535           0.000082
           82              H       4.025577       7.319668      20.234127       0.118541       1.025292 0.77331775E+01  0.76236685E+02                                 1.750646                            1.681096      -1.288979       2.270890                    0.994591       3.766506      11.012821       0.453358       1.370435      -0.688125       0.012815       0.011005      -0.031613       0.035843       0.005882      -0.003082      -0.005827       0.006154       0.025592      -0.011549      -0.000711       0.012260              1.777026       1.764672       0.204976      -0.199495       1.514620      -0.109144       2.051786           0.000080
           83              H       4.115822       7.147180       2.131770       0.117868       0.991714 0.74322804E+01  0.72452322E+02                                 1.707861                            1.645595      -1.131569       2.345584                    0.996486       3.664014      10.607856       0.459855       1.366329      -0.689540       0.014955       0.007589       0.031059       0.035297       0.006358       0.004638       0.004276       0.007506       0.020912      -0.010998      -0.000828       0.011826              1.730499       1.720320       0.165658       0.212214       1.472884       0.032491       1.998294           0.000085
           84              H       6.726484       6.461652       0.278634       0.160301       1.136432 0.90639101E+01  0.91451451E+02                                 1.798248                            1.761201      -0.907622       2.464245                    0.998827       3.347510       9.381977       0.473040       1.283316      -0.711162      -0.001806      -0.011280      -0.009956       0.015153       0.000657       0.003106       0.002650      -0.011196      -0.002402      -0.006838      -0.000302       0.007141              1.792580       1.647742      -0.151336      -0.029765       2.075058       0.345628       1.654941           0.000018
           85              H       7.549971       7.737619       0.672260       0.157331       0.854295 0.61775885E+01  0.57658075E+02                                 1.574549                            1.518966      -0.995040       2.423553                    0.997384       3.440752       9.834578       0.468551       1.400581      -0.683415       0.008123       0.007642      -0.005612       0.012486       0.001341      -0.001474      -0.002590       0.000919      -0.005417      -0.003563      -0.000172       0.003735              1.617506       2.135662       0.274051      -0.006950       1.435869      -0.021192       1.280987           0.000008
           86              H       6.513764       7.131701       1.680649       0.151077       0.990501 0.76075980E+01  0.74368818E+02                                 1.698530                            1.656298      -1.057801       2.384327                    0.997392       3.533063      10.141971       0.463342       1.352262      -0.693428      -0.006068       0.001859       0.010785       0.012513      -0.001251      -0.003704       0.000190      -0.000803       0.008194      -0.004169      -0.000752       0.004921              1.710774       1.565492      -0.026824      -0.100147       1.413825      -0.184590       2.153004          -0.000048
           87              H       6.255115       9.895926       1.081365       0.158188       0.835566 0.60389957E+01  0.55988540E+02                                 1.545411                            1.497736      -0.943792       2.448577                    0.997819       3.394582       9.638016       0.474280       1.392955      -0.685048       0.011844       0.001224      -0.003136       0.012314      -0.000018      -0.001427       0.001792      -0.000677      -0.007294      -0.003523       0.001062       0.002461              1.582996       1.965195       0.360855       0.067451       1.513582       0.040612       1.270211           0.000004
           88              H       4.735452       9.960056       0.701007       0.148056       0.879088 0.64873672E+01  0.61072935E+02                                 1.579216                            1.536158      -0.974270       2.421054                    0.998060       3.473459       9.853606       0.476970       1.364063      -0.690441      -0.006484       0.001668      -0.007731       0.010228      -0.003158       0.002494       0.001473       0.002870       0.005214      -0.005317       0.001440       0.003877              1.610311       1.835906      -0.360669       0.157465       1.615041      -0.150501       1.379984           0.000001
           89              H       5.198764       9.117520       1.937169       0.149268       0.875616 0.66055643E+01  0.62842885E+02                                 1.607657                            1.577106      -1.119437       2.354982                    0.996645       3.613419      10.508606       0.455949       1.412028      -0.680407      -0.002062      -0.011111       0.009887       0.015015       0.000442      -0.003786      -0.004961      -0.007162       0.004215      -0.006626      -0.001216       0.007842              1.616610       1.482951       0.054238      -0.177466       1.425576      -0.151641       1.941302          -0.000002
           90              H       6.137474       7.907895      20.313737       0.155539       0.935192 0.71045590E+01  0.68369617E+02                                 1.646001                            1.609864      -0.990841       2.422671                    0.997588       3.460809       9.902241       0.465273       1.367957      -0.690460       0.001351      -0.015179      -0.002022       0.015373       0.000242       0.001285       0.000274      -0.008664      -0.000187      -0.004663       0.000270       0.004393              1.663642       1.495633      -0.060090      -0.124434       1.764868       0.371702       1.730426          -0.000059
           91              H       5.358304       9.250203      20.537086       0.151789       0.877446 0.65444266E+01  0.61834641E+02                                 1.587213                            1.551586      -0.978391       2.424111                    0.997693       3.478102       9.931627       0.469931       1.379467      -0.687509      -0.010747       0.006561       0.000410       0.012598      -0.004266       0.001925      -0.000724       0.000399       0.001254      -0.004619      -0.000258       0.004877              1.606407       1.787648      -0.302525       0.178913       1.603527      -0.174591       1.428046           0.000005
           92              H       6.863464       9.137422      20.961671       0.157817       0.852590 0.61400447E+01  0.57124800E+02                                 1.562932                            1.506984      -0.959833       2.439309                    0.997964       3.400148       9.650154       0.474653       1.387002      -0.686228       0.009764       0.003203       0.006105       0.011953       0.002713       0.000727       0.000528       0.003782      -0.001126      -0.003126      -0.000563       0.003689              1.606253       2.016920       0.377391      -0.045419       1.460512      -0.029304       1.341327           0.000007
           93              H       3.965951       6.134368      15.136896       0.407996       0.720645 0.47207094E+01  0.42195807E+02                                 1.523987                            1.410106      -1.792840       2.144082                    0.996676       3.074872       9.302267       0.433827       1.579529      -0.647450       0.009769      -0.000940      -0.009633       0.013752      -0.000752      -0.009909      -0.006326      -0.017136      -0.020321      -0.016864       0.002661       0.014203              1.631755       1.341331       0.087918       0.237966       1.434203       0.470146       2.119732          -0.000045
           94              H       3.965951       7.217944      16.235952       0.407330       0.722645 0.47352458E+01  0.42349094E+02                                 1.526078                            1.411869      -1.831545       2.126300                    0.995987       3.070838       9.286042       0.433837       1.578620      -0.647684      -0.009835       0.009550       0.000838       0.013734      -0.009355      -0.001693      -0.006907       0.002842       0.035609      -0.016824       0.002625       0.014199              1.634813       1.346014       0.242196       0.086766       2.120315       0.469625       1.438111          -0.000008
           95              H       6.945651       0.123837      16.726878       0.127501       1.272552 0.97972844E+01  0.10049418E+03                                 1.887135                            1.790806      -1.350982       2.245055                    0.994250       3.592455      10.053997       0.486461       1.227503      -0.721247       0.033429       0.000440       0.022506       0.040302       0.000007       0.011809      -0.001201       0.013761       0.012356      -0.009343      -0.006968       0.016311              1.912122       2.231694       0.012405       0.343227       1.787423       0.007326       1.717248           0.000080
           96              H       4.032023      20.234127      14.794132       0.118537       1.025275 0.77329969E+01  0.76234401E+02                                 1.750624                            1.681076      -1.288970       2.270899                    0.994591       3.766444      11.012576       0.453362       1.370434      -0.688125      -0.012815      -0.031615      -0.011003       0.035844       0.003083       0.005881       0.005827      -0.009718      -0.022026      -0.011548      -0.000712       0.012260              1.777004       1.764647       0.199493       0.204971       2.051762       0.109144       1.514602           0.000077
           97              H       3.941778       2.131770      14.966620       0.117857       0.991748 0.74326139E+01  0.72456367E+02                                 1.707896                            1.645629      -1.131580       2.345571                    0.996486       3.664100      10.608154       0.459851       1.366324      -0.689541      -0.014954       0.031057      -0.007589       0.035296      -0.004638       0.006359      -0.004275      -0.006705      -0.021717      -0.011000      -0.000827       0.011826              1.730536       1.720357      -0.212217       0.165664       1.998336      -0.032490       1.472916           0.000085
           98              H       1.331116       0.278634      15.652148       0.160318       1.136376 0.90633157E+01  0.91443728E+02                                 1.798168                            1.761126      -0.907602       2.464261                    0.998828       3.347410       9.381532       0.473058       1.283290      -0.711168       0.001805      -0.009959       0.011280       0.015155      -0.003106       0.000658      -0.002651      -0.004397       0.017999      -0.006839      -0.000303       0.007142              1.792501       1.647668       0.029763      -0.151322       1.654873      -0.345605       2.074961           0.000015
           99              H       0.507629       0.672260      14.376181       0.157332       0.854290 0.61775448E+01  0.57657572E+02                                 1.574544                            1.518961      -0.995039       2.423555                    0.997384       3.440740       9.834539       0.468551       1.400583      -0.683415      -0.008124      -0.005614      -0.007642       0.012486       0.001475       0.001341       0.002590       0.003168       0.001330      -0.003563      -0.000173       0.003735              1.617500       2.135652       0.006952       0.274047       1.280984       0.021193       1.435864           0.000007
          100              H       1.543836       1.680649      14.982100       0.151076       0.990538 0.76079563E+01  0.74373055E+02                                 1.698554                            1.656322      -1.057831       2.384303                    0.997392       3.533129      10.142147       0.463346       1.352236      -0.693433       0.006068       0.010782      -0.001861       0.012511       0.003704      -0.001251      -0.000190      -0.004498      -0.002894      -0.004169      -0.000752       0.004921              1.710798       1.565516       0.100147      -0.026825       2.153032       0.184597       1.413847          -0.000047
          101              H       1.802485       1.081365      12.217875       0.158182       0.835583 0.60391484E+01  0.55990310E+02                                 1.545431                            1.497754      -0.943803       2.448566                    0.997819       3.394630       9.638183       0.474277       1.392954      -0.685048      -0.011844      -0.003137      -0.001223       0.012314       0.001427      -0.000018      -0.001792       0.003309       0.004663      -0.003523       0.001062       0.002461              1.583016       1.965224      -0.067452       0.360862       1.270225      -0.040613       1.513600           0.000003
          102              H       3.322148       0.701007      12.153744       0.148052       0.879098 0.64874629E+01  0.61074058E+02                                 1.579228                            1.536169      -0.974278       2.421048                    0.998060       3.473487       9.853702       0.476969       1.364062      -0.690441       0.006485      -0.007732      -0.001667       0.010228      -0.002494      -0.003158      -0.001472      -0.001172      -0.006914      -0.005317       0.001440       0.003877              1.610323       1.835921      -0.157467      -0.360673       1.379994       0.150503       1.615053           0.000000
          103              H       2.858836       1.937169      12.996280       0.149265       0.875629 0.66056901E+01  0.62844388E+02                                 1.607672                            1.577120      -1.119455       2.354971                    0.996645       3.613462      10.508761       0.455948       1.412026      -0.680407       0.002063       0.009886       0.011112       0.015015       0.003786       0.000443       0.004961      -0.005688       0.008635      -0.006626      -0.001216       0.007842              1.616625       1.482965       0.177469       0.054240       1.941320       0.151643       1.425590          -0.000002
          104              H       1.920126      20.313737      14.205905       0.155548       0.935152 0.71041644E+01  0.68364873E+02                                 1.645958                            1.609823      -0.990811       2.422695                    0.997588       3.460705       9.901876       0.465277       1.367963      -0.690459      -0.001351      -0.002023       0.015182       0.015376      -0.001285       0.000242      -0.000275      -0.004238       0.013093      -0.004663       0.000270       0.004394              1.663599       1.495595       0.124428      -0.060088       1.730378      -0.371689       1.764823          -0.000062
          105              H       2.699296      20.537086      12.863597       0.151787       0.877459 0.65445471E+01  0.61836026E+02                                 1.587224                            1.551596      -0.978390       2.424108                    0.997693       3.478127       9.931698       0.469932       1.379459      -0.687510       0.010747       0.000410      -0.006559       0.012597      -0.001925      -0.004266       0.000724      -0.000428      -0.001227      -0.004620      -0.000257       0.004877              1.606418       1.787660      -0.178915      -0.302528       1.428057       0.174595       1.603537           0.000004
          106              H       1.194136      20.961671      12.976378       0.157813       0.852603 0.61401583E+01  0.57126077E+02                                 1.562942                            1.506993      -0.959823       2.439309                    0.997964       3.400172       9.650216       0.474654       1.386993      -0.686230      -0.009764       0.006105      -0.003201       0.011952      -0.000727       0.002712      -0.000529       0.002454      -0.005111      -0.003126      -0.000563       0.003689              1.606263       2.016935       0.045420       0.377394       1.341335       0.029306       1.460520           0.000006
          107              H       3.965951      15.979432       6.976904       0.407990       0.720672 0.47209227E+01  0.42198030E+02                                 1.524002                            1.410120      -1.792885       2.144053                    0.996676       3.074878       9.302205       0.433835       1.579489      -0.647456       0.009769       0.000941       0.009632       0.013751       0.000752       0.009908      -0.006326      -0.017134      -0.020322      -0.016862       0.002661       0.014202              1.631771       1.341344      -0.087920      -0.237965       1.434212       0.470153       2.119756          -0.000049
          108              H       3.965951      14.895856       5.877848       0.407334       0.722639 0.47351767E+01  0.42348299E+02                                 1.526069                            1.411858      -1.831629       2.126278                    0.995985       3.070789       9.285858       0.433840       1.578618      -0.647684      -0.009835      -0.009549      -0.000840       0.013734       0.009355       0.001693      -0.006907       0.002844       0.035608      -0.016824       0.002626       0.014198              1.634807       1.346002      -0.242201      -0.086771       2.120322       0.469630       1.438097          -0.000010
          109              H       6.945651      21.989963       5.386922       0.127521       1.272537 0.97971180E+01  0.10049166E+03                                 1.887080                            1.790757      -1.351002       2.245042                    0.994249       3.592438      10.053782       0.486484       1.227457      -0.721256       0.033428      -0.000440      -0.022505       0.040300      -0.000007      -0.011808      -0.001201       0.013761       0.012360      -0.009343      -0.006968       0.016311              1.912065       2.231623      -0.012405      -0.343211       1.787369       0.007326       1.717201           0.000078
          110              H       4.032023       1.879673       7.319668       0.118535       1.025328 0.77335307E+01  0.76241071E+02                                 1.750687                            1.681134      -1.289044       2.270856                    0.994590       3.766601      11.013180       0.453353       1.370434      -0.688124      -0.012815       0.031612       0.011005       0.035842      -0.003083      -0.005882       0.005829      -0.009714      -0.022025      -0.011549      -0.000711       0.012260              1.777068       1.764713      -0.199503      -0.204983       2.051838       0.109149       1.514652           0.000077
          111              H       3.941778      19.982030       7.147180       0.117869       0.991727 0.74324154E+01  0.72453979E+02                                 1.707875                            1.645609      -1.131583       2.345576                    0.996486       3.664052      10.607997       0.459853       1.366327      -0.689541      -0.014955      -0.031059       0.007590       0.035297       0.004638      -0.006359      -0.004277      -0.006703      -0.021716      -0.010999      -0.000827       0.011827              1.730514       1.720333       0.212215      -0.165660       1.998313      -0.032490       1.472896           0.000083
          112              H       1.331116      21.835166       6.461652       0.160321       1.136403 0.90635822E+01  0.91446976E+02                                 1.798183                            1.761140      -0.907618       2.464248                    0.998827       3.347450       9.381635       0.473061       1.283274      -0.711171       0.001806       0.009956      -0.011279       0.015153       0.003106      -0.000658      -0.002650      -0.004397       0.018000      -0.006839      -0.000303       0.007142              1.792515       1.647682      -0.029763       0.151325       1.654885      -0.345608       2.074978           0.000012
          113              H       0.507629      21.441540       7.737619       0.157337       0.854285 0.61775050E+01  0.57657115E+02                                 1.574538                            1.518957      -0.995038       2.423557                    0.997384       3.440730       9.834507       0.468552       1.400583      -0.683415      -0.008124       0.005612       0.007642       0.012486      -0.001474      -0.001341       0.002590       0.003167       0.001329      -0.003562      -0.000172       0.003735              1.617494       2.135644      -0.006951      -0.274046       1.280980       0.021192       1.435859           0.000006
          114              H       1.543836      20.433151       7.131701       0.151084       0.990500 0.76075973E+01  0.74368841E+02                                 1.698530                            1.656299      -1.057813       2.384323                    0.997392       3.533064      10.141990       0.463342       1.352263      -0.693428       0.006067      -0.010785       0.001860       0.012514      -0.003704       0.001251      -0.000190      -0.004499      -0.002894      -0.004168      -0.000753       0.004921              1.710774       1.565493      -0.100145       0.026824       2.153001       0.184592       1.413827          -0.000050
          115              H       1.802485      21.032435       9.895926       0.158190       0.835569 0.60390232E+01  0.55988859E+02                                 1.545414                            1.497739      -0.943796       2.448574                    0.997819       3.394590       9.638045       0.474279       1.392954      -0.685048      -0.011844       0.003135       0.001223       0.012313      -0.001427       0.000018      -0.001792       0.003309       0.004663      -0.003523       0.001062       0.002461              1.582999       1.965200       0.067452      -0.360856       1.270213      -0.040612       1.513584           0.000002
          116              H       3.322148      21.412793       9.960056       0.148057       0.879094 0.64874214E+01  0.61073556E+02                                 1.579221                            1.536162      -0.974269       2.421053                    0.998060       3.473471       9.853640       0.476971       1.364059      -0.690442       0.006484       0.007730       0.001668       0.010227       0.002494       0.003158      -0.001473      -0.001172      -0.006912      -0.005317       0.001441       0.003876              1.610315       1.835912       0.157465       0.360671       1.379987       0.150502       1.615045          -0.000000
          117              H       2.858836      20.176631       9.117520       0.149275       0.875601 0.66054189E+01  0.62841201E+02                                 1.607643                            1.577093      -1.119442       2.354985                    0.996645       3.613385      10.508507       0.455949       1.412036      -0.680406       0.002062      -0.009888      -0.011111       0.015016      -0.003786      -0.000442       0.004961      -0.005689       0.008635      -0.006626      -0.001216       0.007842              1.616596       1.482939      -0.177464      -0.054237       1.941284       0.151640       1.425565          -0.000004
          118              H       1.920126       1.800063       7.907895       0.155544       0.935181 0.71044620E+01  0.68368515E+02                                 1.645996                            1.609859      -0.990847       2.422672                    0.997588       3.460793       9.902214       0.465271       1.367967      -0.690458      -0.001351       0.002021      -0.015181       0.015375       0.001285      -0.000242      -0.000274      -0.004238       0.013089      -0.004663       0.000270       0.004392              1.663637       1.495629      -0.124433       0.060090       1.730419      -0.371701       1.764863          -0.000061
          119              H       2.699296       1.576714       9.250203       0.151788       0.877460 0.65445572E+01  0.61836170E+02                                 1.587227                            1.551599      -0.978399       2.424104                    0.997693       3.478136       9.931741       0.469931       1.379463      -0.687509       0.010747      -0.000411       0.006559       0.012598       0.001925       0.004266       0.000724      -0.000427      -0.001226      -0.004619      -0.000258       0.004877              1.606421       1.787663       0.178915       0.302528       1.428058       0.174594       1.603541           0.000004
          120              H       1.194136       1.152129       9.137422       0.157816       0.852600 0.61401367E+01  0.57125839E+02                                 1.562940                            1.506991      -0.959826       2.439309                    0.997964       3.400169       9.650212       0.474654       1.386995      -0.686230      -0.009764      -0.006107       0.003201       0.011953       0.000727      -0.002712      -0.000529       0.002455      -0.005110      -0.003125      -0.000564       0.003689              1.606261       2.016932      -0.045419      -0.377393       1.341334       0.029305       1.460519           0.000006
          121              C       1.494685      17.251860       9.730293      -0.021891      38.794071 0.43648140E+03  0.10191042E+05                                 9.886451                            6.902547       0.069694       2.026440                    0.999318      27.185980      75.902157       0.640869       0.409340      -1.077248      -0.022112       0.011359       0.039944       0.047048      -0.003362       0.012574      -0.001836       0.012905       0.003652      -0.009538      -0.007367       0.016905             12.570836      11.365424      -3.831363      -2.009192       7.772383       2.788599      18.574702           0.003022
          122              C       2.124386      16.930768      10.932399      -0.130453      35.254413 0.45551252E+03  0.10902936E+05                                 9.529012                            7.260826      -0.223052       1.892849                    0.999265      30.539328      90.422016       0.589603       0.434013      -1.046657      -0.021070       0.008344      -0.000994       0.022684       0.009602      -0.001212      -0.002075      -0.027311      -0.141720      -0.047308       0.006932       0.040376             11.150756       9.332730      -2.067568       0.135594       6.254625       0.449759      17.864914           0.001350
          123              C       1.552861      17.348718      12.136938      -0.021758      39.114162 0.44044883E+03  0.10305645E+05                                 9.951253                            6.940652       0.081343       2.030796                    0.999273      27.202886      75.998691       0.638249       0.410144      -1.076858      -0.026688       0.013557      -0.038526       0.048789      -0.001765      -0.013636       0.002536       0.011909      -0.006607      -0.012126      -0.005085       0.017211             12.644250      11.335270      -3.725173       2.468757       7.491361      -1.780322      19.106119           0.003291
          124              C       0.370972      18.100588      12.127650      -0.161385      35.472442 0.47480250E+03  0.11466260E+05                                 9.513270                            7.383140      -0.054034       1.949832                    0.999123      30.609145      90.597533       0.589111       0.430527      -1.050310       0.017337      -0.015003      -0.007912       0.024254       0.019110      -0.018862       0.013036      -0.008175      -0.011134      -0.034625       0.012981       0.021644             10.951144      12.751083      -4.452959       2.706002       7.682061      -1.408329      12.420287           0.001354
          125              C       7.786623      18.446890      10.931736       0.069136      34.464246 0.42633489E+03  0.99199583E+04                                 9.274740                            6.938170      -0.137929       1.982074                    0.998223      26.267745      73.798393       0.621694       0.423419      -1.065576       0.006005      -0.011292      -0.003841       0.013354       0.012609       0.000104      -0.002544      -0.012869      -0.009233      -0.012827      -0.003104       0.015931             11.215804      14.500642      -5.269816       0.501060       7.796182       0.103063      11.350587          -0.000359
          126              C       0.319726      17.997095       9.735822      -0.151090      35.007248 0.47067188E+03  0.11342203E+05                                 9.455690                            7.370671      -0.076410       1.947084                    0.998958      30.364537      89.790264       0.587219       0.432840      -1.048858       0.010052      -0.010519       0.011112       0.018308       0.022218       0.017408      -0.017620      -0.016631      -0.017036      -0.038898       0.011346       0.027552             10.885962      12.777317      -4.613910      -2.438047       7.937011       2.098829      11.943557           0.001666
          127              C       2.105129      16.787028       8.436857       0.600397      24.806314 0.26052243E+03  0.54358757E+04                                 7.846839                            5.718386      -0.063330       2.031858                    0.999472      22.347134      62.264549       0.623661       0.470688      -1.023180       0.006301      -0.019334      -0.059480       0.062860       0.047681       0.013165      -0.037549      -0.093391      -0.188886      -0.082765      -0.020850       0.103615              9.645318       8.955793      -1.945388      -1.383351       5.825846       3.126792      14.154316          -0.001219
          128              C       2.218580      16.990475      13.437451       0.608828      24.447509 0.25693595E+03  0.53438016E+04                                 7.776162                            5.686087      -0.104760       2.020752                    0.999458      22.219497      61.858643       0.624090       0.471882      -1.022282       0.008149      -0.010979       0.060016       0.061553       0.038468      -0.015662       0.029663      -0.114639      -0.192912      -0.080285      -0.024336       0.104621              9.515169       9.149359      -1.721308       1.606534       5.336787      -2.537967      14.059360          -0.001078
          129              C       6.481775      19.243650      10.896575       0.277671      23.909382 0.34665166E+03  0.77325362E+04                                 7.850874                            6.719851      -0.515026       1.887020                    0.996345      24.321134      69.015510       0.562108       0.488492      -1.018424      -0.051311       0.028703      -0.004280       0.058949       0.012081      -0.004540       0.000036      -0.019142       0.058152      -0.025481       0.005460       0.020021              8.818550      10.598121      -0.922152      -0.106058       8.024536       0.208374       7.832993           0.000035
          130              C       5.384894      18.353348      10.303704      -0.526890      27.039106 0.46309686E+03  0.11098549E+05                                 7.654593                            6.949878       0.018034       1.964099                    0.996575      32.877691      96.501917       0.653428       0.391123      -1.077317       0.034580       0.041579       0.027531       0.060684       0.023259      -0.000649       0.007286      -0.024765       0.014513      -0.029322       0.003683       0.025639              8.187433      10.723862       1.403430       1.051543       6.880402       0.519162       6.958036           0.000041
          131              C       6.653966      20.458140      10.005389      -0.532778      27.336833 0.49219340E+03  0.11952646E+05                                 7.685621                            7.175201       0.086252       1.982403                    0.997040      32.972210      96.776139       0.643005       0.392251      -1.078731      -0.020941      -0.049538       0.036758       0.065144       0.017145      -0.009897      -0.006371      -0.026271       0.028156      -0.027355       0.003197       0.024159              7.980146       7.905423      -0.073759      -0.013150       8.678449      -1.182205       7.356567           0.000005
          132              C       6.056092      19.721087      12.276255      -0.536132      28.193325 0.49304968E+03  0.11987738E+05                                 7.884070                            7.202482       0.044158       1.968791                    0.997271      33.105889      97.467781       0.638491       0.394553      -1.076337       0.008623      -0.021461      -0.062867       0.066987       0.014517       0.001950      -0.001227      -0.013584       0.045143      -0.023688       0.008503       0.015185              8.328524       8.570288      -0.852824      -1.435920       7.145659       0.967956       9.269624          -0.000012
          133              C       1.494685       4.861940      12.383507      -0.021889      38.793910 0.43648010E+03  0.10191013E+05                                 9.886466                            6.902559       0.069748       2.026461                    0.999318      27.185902      75.902168       0.640864       0.409343      -1.077246      -0.022117      -0.011360      -0.039946       0.047052       0.003362      -0.012579      -0.001835       0.012905       0.003666      -0.009543      -0.007368       0.016911             12.570852      11.365494       3.831378       2.009123       7.772366       2.788532      18.574697           0.003028
          134              C       2.124386       5.183032      11.181401      -0.130459      35.254919 0.45551894E+03  0.10903169E+05                                 9.529210                            7.260941      -0.223062       1.892848                    0.999265      30.539611      90.424300       0.589589       0.434021      -1.046649      -0.021070      -0.008345       0.000992       0.022684      -0.009598       0.001209      -0.002073      -0.027304      -0.141711      -0.047305       0.006935       0.040369             11.151019       9.333010       2.067665      -0.135579       6.254748       0.449760      17.865298           0.001361
          135              C       1.552861       4.765082       9.976862      -0.021762      39.114663 0.44045303E+03  0.10305786E+05                                 9.951403                            6.940725       0.081362       2.030803                    0.999273      27.203014      75.999644       0.638239       0.410149      -1.076853      -0.026687      -0.013559       0.038526       0.048788       0.001766       0.013634       0.002536       0.011910      -0.006604      -0.012124      -0.005086       0.017211             12.644488      11.335480       3.725253      -2.468774       7.491467      -1.780357      19.106515           0.003296
          136              C       0.370972       4.013212       9.986150      -0.161379      35.472391 0.47480107E+03  0.11466225E+05                                 9.513293                            7.383148      -0.054034       1.949835                    0.999123      30.609056      90.597463       0.589108       0.430529      -1.050308       0.017337       0.014999       0.007913       0.024252      -0.019110       0.018862       0.013036      -0.008173      -0.011143      -0.034625       0.012979       0.021646             10.951188      12.751184       4.453002      -2.706019       7.682089      -1.408343      12.420292           0.001359
          137              C       7.786623       3.666910      11.182064       0.069144      34.464137 0.42633350E+03  0.99199226E+04                                 9.274743                            6.938174      -0.137933       1.982075                    0.998223      26.267688      73.798331       0.621692       0.423421      -1.065574       0.006007       0.011291       0.003839       0.013353      -0.012613      -0.000103      -0.002543      -0.012871      -0.009230      -0.012831      -0.003104       0.015934             11.215817      14.500725       5.269831      -0.501091       7.796175       0.103038      11.350551          -0.000355
          138              C       0.319726       4.116705      12.377978      -0.151078      35.006936 0.47066782E+03  0.11342081E+05                                 9.455659                            7.370657      -0.076383       1.947097                    0.998958      30.364299      89.789474       0.587217       0.432842      -1.048857       0.010054       0.010518      -0.011110       0.018307      -0.022218      -0.017407      -0.017616      -0.016632      -0.017028      -0.038895       0.011345       0.027550             10.885921      12.777327       4.613895       2.438002       7.936966       2.098781      11.943471           0.001674
          139              C       2.105129       5.326772      13.676943       0.600454      24.805467 0.26051308E+03  0.54356462E+04                                 7.846725                            5.718326      -0.063508       2.031806                    0.999471      22.346863      62.264140       0.623656       0.470695      -1.023173       0.006291       0.019334       0.059491       0.062870      -0.047679      -0.013166      -0.037554      -0.093381      -0.188903      -0.082772      -0.020842       0.103613              9.645128       8.955804       1.945390       1.383325       5.825753       3.126647      14.153828          -0.001208
          140              C       2.218580       5.123325       8.676349       0.608829      24.447633 0.25693672E+03  0.53438289E+04                                 7.776220                            5.686114      -0.104761       2.020752                    0.999458      22.219597      61.859264       0.624085       0.471885      -1.022279       0.008150       0.010975      -0.060015       0.061553      -0.038467       0.015666       0.029663      -0.114636      -0.192915      -0.080289      -0.024331       0.104620              9.515271       9.149428       1.721321      -1.606573       5.336829      -2.538016      14.059556          -0.001072
          141              C       6.481775       2.870150      11.217225       0.277669      23.909433 0.34665255E+03  0.77325581E+04                                 7.850874                            6.719851      -0.515008       1.887025                    0.996345      24.321138      69.015440       0.562110       0.488490      -1.018425      -0.051312      -0.028704       0.004278       0.058950      -0.012080       0.004538       0.000036      -0.019140       0.058143      -0.025478       0.005460       0.020018              8.818556      10.598151       0.922138       0.106053       8.024530       0.208368       7.832986           0.000036
          142              C       5.384894       3.760452      11.810096      -0.526886      27.038993 0.46309415E+03  0.11098473E+05                                 7.654557                            6.949837       0.018033       1.964099                    0.996575      32.877676      96.501937       0.653433       0.391121      -1.077318       0.034580      -0.041582      -0.027532       0.060687      -0.023256       0.000648       0.007284      -0.024769       0.014525      -0.029322       0.003686       0.025636              8.187398      10.723792      -1.403423      -1.051525       6.880387       0.519123       6.958015           0.000048
          143              C       6.653966       1.655660      12.108411      -0.532776      27.336622 0.49218849E+03  0.11952492E+05                                 7.685577                            7.175163       0.086248       1.982407                    0.997040      32.971950      96.775083       0.643007       0.392250      -1.078731      -0.020943       0.049532      -0.036756       0.065139      -0.017147       0.009897      -0.006378      -0.026280       0.028163      -0.027360       0.003193       0.024167              7.980101       7.905371       0.073750       0.013154       8.678387      -1.182201       7.356545           0.000007
          144              C       6.056092       2.392713       9.837545      -0.536132      28.193282 0.49304898E+03  0.11987717E+05                                 7.884064                            7.202479       0.044150       1.968789                    0.997271      33.105855      97.467689       0.638490       0.394553      -1.076336       0.008622       0.021457       0.062867       0.066985      -0.014516      -0.001949      -0.001225      -0.013588       0.045144      -0.023688       0.008503       0.015185              8.328517       8.570284       0.852824       1.435925       7.145661       0.967951       9.269605          -0.000011
          145              C       6.562915       9.730293       4.861940      -0.021882      38.793972 0.43647996E+03  0.10190999E+05                                 9.886430                            6.902531       0.069698       2.026442                    0.999318      27.185933      75.901950       0.640870       0.409340      -1.077249       0.022111       0.039945      -0.011360       0.047049      -0.012575      -0.003362       0.001835       0.004626      -0.021178      -0.009540      -0.007365       0.016905             12.570816      11.365415       2.009211      -3.831358      18.574669      -2.788595       7.772364           0.003025
          146              C       5.933214      10.932399       5.183032      -0.130450      35.254456 0.45551330E+03  0.10902950E+05                                 9.528990                            7.260813      -0.223033       1.892853                    0.999265      30.539357      90.421822       0.589607       0.434011      -1.046660       0.021069      -0.000995      -0.008347       0.022684       0.001211       0.009602       0.002073       0.057203       0.111841      -0.047310       0.006929       0.040380             11.150738       9.332698      -0.135591      -2.067551      17.864912      -0.449751       6.254603           0.001352
          147              C       6.504739      12.136938       4.765082      -0.021753      39.114156 0.44044874E+03  0.10305636E+05                                 9.951222                            6.940630       0.081346       2.030796                    0.999273      27.202897      75.998519       0.638253       0.410142      -1.076860       0.026685      -0.038527      -0.013564       0.048789       0.013634      -0.001765      -0.002538       0.009253      -0.014557      -0.012125      -0.005084       0.017209             12.644225      11.335240      -2.468765      -3.725158      19.106097       1.780339       7.491339           0.003290
          148              C       7.686628      12.127650       4.013212      -0.161377      35.472453 0.47480247E+03  0.11466261E+05                                 9.513273                            7.383140      -0.054053       1.949827                    0.999123      30.609138      90.597554       0.589110       0.430527      -1.050310      -0.017342      -0.007913       0.014994       0.024252       0.018860       0.019109      -0.013038       0.001482       0.017830      -0.034624       0.012981       0.021643             10.951158      12.751086      -2.706018      -4.452954      12.420329       1.408344       7.682059           0.001355
          149              C       0.270977      10.931736       3.666910       0.069140      34.464308 0.42633562E+03  0.99199817E+04                                 9.274756                            6.938180      -0.137938       1.982072                    0.998223      26.267775      73.798551       0.621693       0.423419      -1.065576      -0.006008      -0.003840       0.011288       0.013352      -0.000105       0.012611       0.002542      -0.001818       0.023916      -0.012828      -0.003104       0.015932             11.215830      14.500675      -0.501070      -5.269817      11.350633      -0.103054       7.796182          -0.000357
          150              C       7.737874       9.735822       4.116705      -0.151086      35.007353 0.47067356E+03  0.11342255E+05                                 9.455710                            7.370686      -0.076411       1.947084                    0.998958      30.364596      89.790520       0.587218       0.432840      -1.048858      -0.010055       0.011112       0.010516       0.018307      -0.017408       0.022217       0.017619       0.000204       0.033467      -0.038898       0.011346       0.027552             10.885990      12.777353       2.438059      -4.613915      11.943601      -2.098829       7.937017           0.001669
          151              C       5.952471       8.436857       5.326772       0.600399      24.806292 0.26052205E+03  0.54358677E+04                                 7.846841                            5.718385      -0.063305       2.031866                    0.999472      22.347149      62.264663       0.623660       0.470688      -1.023179      -0.006301      -0.059480       0.019336       0.062861      -0.013163       0.047681       0.037547       0.047743       0.234533      -0.082762      -0.020853       0.103615              9.645322       8.955813       1.383358      -1.945394      14.154308      -3.126786       5.825844          -0.001214
          152              C       5.839020      13.437451       5.123325       0.608845      24.447498 0.25693568E+03  0.53437922E+04                                 7.776140                            5.686069      -0.104774       2.020747                    0.999458      22.219497      61.858529       0.624094       0.471880      -1.022284      -0.008153       0.060016       0.010971       0.061553       0.015663       0.038468      -0.029664       0.039137       0.268419      -0.080287      -0.024336       0.104622              9.515152       9.149356      -1.606553      -1.721311      14.059318       2.537975       5.336783          -0.001079
          153              C       1.575825      10.896575       2.870150       0.277672      23.909412 0.34665206E+03  0.77325479E+04                                 7.850880                            6.719855      -0.515024       1.887020                    0.996345      24.321160      69.015608       0.562108       0.488492      -1.018424       0.051311      -0.004280      -0.028704       0.058950       0.004538       0.012082      -0.000037      -0.038642      -0.000363      -0.025479       0.005461       0.020018              8.818560      10.598138       0.106056      -0.922149       7.833009      -0.208367       8.024534           0.000036
          154              C       2.672706      10.303704       3.760452      -0.526895      27.039324 0.46310193E+03  0.11098705E+05                                 7.654642                            6.949922       0.018025       1.964093                    0.996575      32.877903      96.502800       0.653425       0.391124      -1.077316      -0.034579       0.027532      -0.041581       0.060685       0.000649       0.023257      -0.007286      -0.019642       0.029892      -0.029322       0.003684       0.025637              8.187488      10.723937      -1.051559       1.403445       6.958089      -0.519162       6.880439           0.000044
          155              C       1.403634      10.005389       1.655660      -0.532778      27.336730 0.49219097E+03  0.11952568E+05                                 7.685596                            7.175181       0.086254       1.982406                    0.997040      32.972062      96.775512       0.643006       0.392250      -1.078731       0.020942       0.036759       0.049535       0.065143       0.009898       0.017145       0.006373      -0.027216       0.025336      -0.027358       0.003196       0.024161              7.980121       7.905384       0.013158      -0.073757       7.356558       1.182210       8.678421           0.000009
          156              C       2.001508      12.276255       2.392713      -0.536131      28.193243 0.49304793E+03  0.11987684E+05                                 7.884060                            7.202474       0.044143       1.968789                    0.997271      33.105770      97.467373       0.638491       0.394553      -1.076336      -0.008622      -0.062863       0.021456       0.066981      -0.001947       0.014515       0.001222      -0.029373      -0.002204      -0.023689       0.008499       0.015190              8.328514       8.570263       1.435931      -0.852827       9.269626      -0.967946       7.145652          -0.000011
          157              C       6.562915      12.383507      17.251860      -0.021876      38.792630 0.43646646E+03  0.10190596E+05                                 9.886205                            6.902423       0.069751       2.026467                    0.999318      27.185402      75.899925       0.640876       0.409339      -1.077250       0.022116      -0.039941       0.011357       0.047047       0.012583       0.003357       0.001837       0.004626      -0.021174      -0.009544      -0.007367       0.016911             12.570462      11.365162      -2.009079       3.831257      18.574048      -2.788448       7.772175           0.003026
          158              C       5.933214      11.181401      16.930768      -0.130453      35.254241 0.45551036E+03  0.10902881E+05                                 9.529007                            7.260823      -0.223046       1.892853                    0.999265      30.539255      90.422065       0.589601       0.434015      -1.046655       0.021070       0.000994       0.008343       0.022684      -0.001212      -0.009600       0.002070       0.057204       0.111828      -0.047308       0.006932       0.040376             11.150739       9.332773       0.135536       2.067598      17.864817      -0.449778       6.254628           0.001360
          159              C       6.504739       9.976862      17.348718      -0.021779      39.115135 0.44046008E+03  0.10305988E+05                                 9.951450                            6.940762       0.081340       2.030790                    0.999273      27.203285      76.000425       0.638240       0.410147      -1.076855       0.026687       0.038530       0.013561       0.048792      -0.013631       0.001770      -0.002535       0.009251      -0.014569      -0.012118      -0.005090       0.017209             12.644519      11.335545       2.468806       3.725283      19.106502       1.780370       7.491509           0.003297
          160              C       7.686628       9.986150      18.100588      -0.161399      35.473204 0.47481370E+03  0.11466610E+05                                 9.513417                            7.383233      -0.054057       1.949818                    0.999124      30.609651      90.599632       0.589106       0.430528      -1.050309      -0.017342       0.007916      -0.014996       0.024255      -0.018862      -0.019102      -0.013041       0.001477       0.017823      -0.034623       0.012988       0.021634             10.951334      12.751358       2.706079       4.453075      12.420455       1.408375       7.682188           0.001361
          161              C       0.270977      11.182064      18.446890       0.069134      34.464291 0.42633594E+03  0.99199903E+04                                 9.274753                            6.938182      -0.137938       1.982071                    0.998223      26.267778      73.798544       0.621693       0.423419      -1.065576      -0.006007       0.003841      -0.011290       0.013353       0.000106      -0.012609       0.002541      -0.001817       0.023921      -0.012826      -0.003104       0.015931             11.215818      14.500689       0.501126       5.269822      11.350587      -0.103020       7.796178          -0.000356
          162              C       7.737874      12.377978      17.997095      -0.151072      35.006227 0.47065740E+03  0.11341755E+05                                 9.455505                            7.370558      -0.076371       1.947106                    0.998958      30.363882      89.787623       0.587224       0.432840      -1.048860      -0.010052      -0.011107      -0.010522       0.018306       0.017406      -0.022223       0.017612       0.000195       0.033471      -0.038896       0.011341       0.027555             10.885718      12.777036      -2.437935       4.613776      11.943290      -2.098736       7.936827           0.001671
          163              C       5.952471      13.676943      16.787028       0.600425      24.805306 0.26051191E+03  0.54356083E+04                                 7.846674                            5.718305      -0.063514       2.031806                    0.999471      22.346697      62.263315       0.623659       0.470694      -1.023175      -0.006289       0.059490      -0.019336       0.062869       0.013159      -0.047680       0.037550       0.047755       0.234524      -0.082764      -0.020850       0.103613              9.645041       8.955737      -1.383287       1.945373      14.153668      -3.126610       5.825718          -0.001213
          164              C       5.839020       8.676349      16.990475       0.608835      24.447500 0.25693543E+03  0.53437948E+04                                 7.776190                            5.686100      -0.104778       2.020747                    0.999458      22.219527      61.859005       0.624085       0.471885      -1.022279      -0.008150      -0.060017      -0.010978       0.061555      -0.015671      -0.038466      -0.029666       0.039141       0.268420      -0.080295      -0.024327       0.104622              9.515211       9.149412       1.606572       1.721326      14.059409       2.537991       5.336810          -0.001071
          165              C       1.575825      11.217225      19.243650       0.277671      23.909379 0.34665163E+03  0.77325373E+04                                 7.850882                            6.719858      -0.515030       1.887019                    0.996345      24.321162      69.015653       0.562107       0.488493      -1.018423       0.051311       0.004279       0.028705       0.058950      -0.004539      -0.012081      -0.000038      -0.038647      -0.000366      -0.025481       0.005459       0.020021              8.818560      10.598139      -0.106041       0.922147       7.833014      -0.208351       8.024526           0.000036
          166              C       2.672706      11.810096      18.353348      -0.526888      27.039026 0.46309532E+03  0.11098501E+05                                 7.654574                            6.949862       0.018031       1.964100                    0.996575      32.877575      96.501462       0.653430       0.391123      -1.077317      -0.034578      -0.027526       0.041577       0.060679      -0.000645      -0.023259      -0.007291      -0.019638       0.029902      -0.029322       0.003677       0.025645              8.187414      10.723833       1.051557      -1.403430       6.958017      -0.519150       6.880391           0.000046
          167              C       1.403634      12.108411      20.458140      -0.532777      27.336723 0.49219045E+03  0.11952553E+05                                 7.685596                            7.175177       0.086253       1.982406                    0.997040      32.972048      96.775467       0.643006       0.392250      -1.078731       0.020942      -0.036756      -0.049536       0.065141      -0.009896      -0.017146       0.006376      -0.027217       0.025330      -0.027357       0.003194       0.024163              7.980123       7.905394      -0.013145       0.073751       7.356572       1.182226       8.678403           0.000008
          168              C       2.001508       9.837545      19.721087      -0.536134      28.193567 0.49305571E+03  0.11987932E+05                                 7.884130                            7.202536       0.044140       1.968779                    0.997272      33.106252      97.469352       0.638486       0.394554      -1.076335      -0.008625       0.062874      -0.021459       0.066993       0.001951      -0.014517       0.001230      -0.029348      -0.002179      -0.023684       0.008509       0.015175              8.328585       8.570352      -1.435932       0.852827       9.269689      -0.967937       7.145713          -0.000008
          169              C       2.534115      15.918840      20.787193      -0.021879      38.793164 0.43647296E+03  0.10190788E+05                                 9.886284                            6.902468       0.069735       2.026457                    0.999318      27.185666      75.900872       0.640874       0.409339      -1.077250       0.022118      -0.011356       0.039945       0.047051      -0.003359      -0.012581       0.001836       0.012904       0.003659      -0.009543      -0.007369       0.016911             12.570566      11.365256      -3.831303       2.009127       7.772253      -2.788504      18.574187           0.003025
          170              C       1.904414      16.239932      21.989299      -0.130456      35.254534 0.45551606E+03  0.10903043E+05                                 9.529026                            7.260849      -0.223052       1.892847                    0.999265      30.539487      90.422602       0.589603       0.434013      -1.046657       0.021070      -0.008341      -0.000993       0.022683       0.009602       0.001211       0.002073      -0.027313      -0.141721      -0.047308       0.006931       0.040377             11.150744       9.332776      -2.067594      -0.135550       6.254645      -0.449780      17.864809           0.001353
          171              C       2.475939      15.821982       1.080038      -0.021762      39.114537 0.44045572E+03  0.10305853E+05                                 9.951319                            6.940709       0.081309       2.030780                    0.999273      27.203150      75.999735       0.638245       0.410144      -1.076857       0.026688      -0.013558      -0.038527       0.048789      -0.001764       0.013633      -0.002537       0.011906      -0.006614      -0.012125      -0.005082       0.017208             12.644291      11.335408      -3.725235      -2.468725       7.491419       1.780294      19.106047           0.003291
          172              C       3.657828      15.070112       1.070750      -0.161396      35.473088 0.47481314E+03  0.11466592E+05                                 9.513391                            7.383226      -0.054075       1.949813                    0.999123      30.609638      90.599560       0.589106       0.430527      -1.050309      -0.017338       0.015002      -0.007914       0.024255       0.019107       0.018861      -0.013041      -0.008172      -0.011143      -0.034625       0.012984       0.021641             10.951281      12.751283      -4.453039      -2.706004       7.682157       1.408328      12.420401           0.001354
          173              C       4.299777      14.723810      21.988636       0.069132      34.464376 0.42633735E+03  0.99200297E+04                                 9.274756                            6.938184      -0.137926       1.982073                    0.998223      26.267844      73.798714       0.621694       0.423418      -1.065577      -0.006005       0.011293      -0.003840       0.013354       0.012606      -0.000104       0.002542      -0.012867      -0.009235      -0.012823      -0.003105       0.015928             11.215814      14.500667      -5.269821      -0.501087       7.796187      -0.103044      11.350588          -0.000357
          174              C       3.709074      15.173605      20.792722      -0.151086      35.006907 0.47066796E+03  0.11342074E+05                                 9.455607                            7.370626      -0.076369       1.947100                    0.998959      30.364331      89.789226       0.587223       0.432838      -1.048861      -0.010052       0.010525       0.011110       0.018310       0.022217      -0.017407       0.017614      -0.016633      -0.017012      -0.038894       0.011347       0.027547             10.885846      12.777187      -4.613850       2.437999       7.936933      -2.098788      11.943417           0.001669
          175              C       1.923671      16.383672      19.493757       0.600430      24.805472 0.26051359E+03  0.54356549E+04                                 7.846715                            5.718328      -0.063517       2.031803                    0.999471      22.346811      62.263805       0.623657       0.470694      -1.023174      -0.006290       0.019338      -0.059491       0.062870       0.047679      -0.013161       0.037551      -0.093385      -0.188894      -0.082765      -0.020848       0.103613              9.645097       8.955787      -1.945393       1.383309       5.825761      -3.126643      14.153743          -0.001213
          176              C       1.810220      16.180225       2.380551       0.608835      24.447563 0.25693791E+03  0.53438507E+04                                 7.776141                            5.686088      -0.104774       2.020743                    0.999457      22.219643      61.859029       0.624093       0.471879      -1.022284      -0.008155       0.010980       0.060016       0.061554       0.038464       0.015659      -0.029658      -0.114636      -0.192889      -0.080274      -0.024339       0.104613              9.515099       9.149457      -1.721343      -1.606547       5.336784       2.537912      14.059055          -0.001080
          177              C       5.604625      13.927050      21.953475       0.277673      23.909370 0.34665130E+03  0.77325289E+04                                 7.850884                            6.719858      -0.515035       1.887017                    0.996345      24.321158      69.015659       0.562107       0.488493      -1.018423       0.051311      -0.028703      -0.004278       0.058949       0.012082       0.004539      -0.000035      -0.019143       0.058155      -0.025482       0.005460       0.020022              8.818562      10.598136      -0.922153       0.106049       8.024540      -0.208358       7.833010           0.000036
          178              C       6.701506      14.817352      21.360604      -0.526890      27.039110 0.46309699E+03  0.11098551E+05                                 7.654593                            6.949879       0.018031       1.964099                    0.996575      32.877633      96.501661       0.653428       0.391123      -1.077317      -0.034579      -0.041576       0.027530       0.060681       0.023258       0.000646      -0.007290      -0.024767       0.014513      -0.029322       0.003680       0.025642              8.187435      10.723874       1.403437      -1.051557       6.880406      -0.519159       6.958027           0.000043
          179              C       5.432434      12.712560      21.062289      -0.532779      27.336862 0.49219383E+03  0.11952659E+05                                 7.685626                            7.175204       0.086251       1.982403                    0.997040      32.972217      96.776143       0.643005       0.392251      -1.078731       0.020941       0.049538       0.036758       0.065144       0.017145       0.009896       0.006372      -0.026270       0.028159      -0.027355       0.003196       0.024159              7.980154       7.905425      -0.073753       0.013148       8.678448       1.182227       7.356589           0.000008
          180              C       6.030308      13.449613       1.219355      -0.536132      28.193426 0.49305195E+03  0.11987812E+05                                 7.884093                            7.202501       0.044163       1.968790                    0.997271      33.106045      97.468449       0.638489       0.394553      -1.076336      -0.008625       0.021463      -0.062870       0.066991       0.014516      -0.001952       0.001229      -0.013581       0.045127      -0.023685       0.008505       0.015180              8.328551       8.570321      -0.852829       1.435923       7.145677      -0.967945       9.269654          -0.000011
          181              C       2.534115       6.194960       1.326607      -0.021882      38.793387 0.43647383E+03  0.10190830E+05                                 9.886392                            6.902519       0.069753       2.026466                    0.999318      27.185660      75.901340       0.640865       0.409344      -1.077245       0.022118       0.011355      -0.039943       0.047049       0.003358       0.012581       0.001836       0.012902       0.003654      -0.009543      -0.007367       0.016911             12.570741      11.365400       3.831340      -2.009113       7.772297      -2.788500      18.574527           0.003028
          182              C       1.904414       5.873868       0.124501      -0.130457      35.254753 0.45551671E+03  0.10903098E+05                                 9.529171                            7.260917      -0.223051       1.892852                    0.999265      30.539514      90.423828       0.589591       0.434020      -1.046650       0.021072       0.008341       0.000994       0.022685      -0.009599      -0.001212       0.002071      -0.027306      -0.141712      -0.047305       0.006934       0.040371             11.150965       9.332969       2.067655       0.135554       6.254722      -0.449775      17.865205           0.001362
          183              C       2.475939       6.291818      21.033762      -0.021767      39.114897 0.44045685E+03  0.10305894E+05                                 9.951415                            6.940738       0.081366       2.030801                    0.999273      27.203168      76.000042       0.638241       0.410147      -1.076854       0.026688       0.013560       0.038529       0.048791       0.001768      -0.013633      -0.002535       0.011909      -0.006596      -0.012121      -0.005088       0.017209             12.644487      11.335494       3.725253       2.468752       7.491464       1.780332      19.106505           0.003297
          184              C       3.657828       7.043688      21.043050      -0.161385      35.472819 0.47480800E+03  0.11466436E+05                                 9.513363                            7.383200      -0.054047       1.949826                    0.999123      30.609360      90.598602       0.589106       0.430529      -1.050308      -0.017340      -0.014997       0.007915       0.024253      -0.019106      -0.018862      -0.013039      -0.008175      -0.011139      -0.034624       0.012984       0.021640             10.951267      12.751283       4.453030       2.706040       7.682125       1.408346      12.420394           0.001361
          185              C       4.299777       7.389990       0.125164       0.069143      34.464160 0.42633406E+03  0.99199381E+04                                 9.274743                            6.938175      -0.137931       1.982075                    0.998223      26.267709      73.798381       0.621692       0.423420      -1.065575      -0.006006      -0.011291       0.003840       0.013353      -0.012612       0.000106       0.002541      -0.012872      -0.009232      -0.012830      -0.003104       0.015934             11.215808      14.500708       5.269812       0.501105       7.796151      -0.103032      11.350566          -0.000354
          186              C       3.709074       6.940195       1.321078      -0.151074      35.006530 0.47066164E+03  0.11341891E+05                                 9.455582                            7.370605      -0.076371       1.947104                    0.998958      30.364059      89.788497       0.587220       0.432841      -1.048858      -0.010050      -0.010523      -0.011108       0.018307      -0.022221       0.017405       0.017614      -0.016636      -0.017033      -0.038895       0.011341       0.027554             10.885819      12.777195       4.613834      -2.437968       7.936877      -2.098749      11.943384           0.001674
          187              C       1.923671       5.730128       2.620043       0.600428      24.805496 0.26051358E+03  0.54356615E+04                                 7.846749                            5.718345      -0.063515       2.031804                    0.999471      22.346880      62.264299       0.623652       0.470697      -1.023171      -0.006288      -0.019338       0.059490       0.062869      -0.047679       0.013164       0.037549      -0.093386      -0.188901      -0.082767      -0.020846       0.103613              9.645152       8.955817       1.945385      -1.383304       5.825755      -3.126640      14.153883          -0.001209
          188              C       1.810220       5.933575      19.733249       0.608853      24.447539 0.25693611E+03  0.53438089E+04                                 7.776172                            5.686089      -0.104755       2.020753                    0.999458      22.219556      61.858949       0.624090       0.471882      -1.022281      -0.008149      -0.010977      -0.060016       0.061554      -0.038468      -0.015668      -0.029666      -0.114636      -0.192921      -0.080292      -0.024329       0.104621              9.515196       9.149380       1.721309       1.606555       5.336786       2.537973      14.059421          -0.001070
          189              C       5.604625       8.186750       0.160325       0.277669      23.909432 0.34665270E+03  0.77325635E+04                                 7.850879                            6.719856      -0.515014       1.887023                    0.996345      24.321163      69.015556       0.562109       0.488491      -1.018425       0.051311       0.028705       0.004279       0.058950      -0.012080      -0.004538      -0.000038      -0.019142       0.058143      -0.025478       0.005461       0.020018              8.818557      10.598154       0.922133      -0.106045       8.024510      -0.208357       7.833007           0.000036
          190              C       6.701506       7.296448       0.753196      -0.526886      27.038994 0.46309444E+03  0.11098482E+05                                 7.654562                            6.949844       0.018029       1.964098                    0.996575      32.877670      96.501942       0.653432       0.391122      -1.077318      -0.034580       0.041578      -0.027528       0.060682      -0.023257      -0.000646      -0.007290      -0.024773       0.014506      -0.029321       0.003678       0.025642              8.187402      10.723809      -1.403422       1.051533       6.880371      -0.519125       6.958025           0.000048
          191              C       5.432434       9.401240       1.051511      -0.532777      27.336683 0.49218988E+03  0.11952534E+05                                 7.685587                            7.175172       0.086257       1.982408                    0.997040      32.972013      96.775314       0.643007       0.392250      -1.078731       0.020943      -0.049533      -0.036758       0.065140      -0.017146      -0.009898       0.006375      -0.026280       0.028162      -0.027360       0.003196       0.024164              7.980110       7.905372       0.073750      -0.013155       8.678386       1.182210       7.356571           0.000009
          192              C       6.030308       8.664187      20.894445      -0.536132      28.193299 0.49304967E+03  0.11987740E+05                                 7.884070                            7.202486       0.044147       1.968788                    0.997271      33.105888      97.467843       0.638490       0.394553      -1.076336      -0.008623      -0.021455       0.062867       0.066984      -0.014515       0.001947       0.001225      -0.013592       0.045148      -0.023689       0.008503       0.015186              8.328521       8.570283       0.852820      -1.435927       7.145644      -0.967932       9.269637          -0.000008
          193              C       5.523485       1.326607      15.918840      -0.021899      38.793919 0.43648099E+03  0.10191034E+05                                 9.886449                            6.902557       0.069732       2.026454                    0.999318      27.185934      75.902127       0.640866       0.409342      -1.077247      -0.022117      -0.039946      -0.011359       0.047052      -0.012578       0.003363      -0.001835       0.004618      -0.021190      -0.009542      -0.007368       0.016910             12.570814      11.365477       2.009165       3.831385      18.574587       2.788560       7.772378           0.003028
          194              C       6.153186       0.124501      16.239932      -0.130453      35.254127 0.45550870E+03  0.10902829E+05                                 9.528982                            7.260807      -0.223037       1.892857                    0.999265      30.539179      90.421712       0.589602       0.434015      -1.046656      -0.021071       0.000992      -0.008341       0.022684       0.001210      -0.009601      -0.002076       0.057205       0.111829      -0.047308       0.006932       0.040376             11.150714       9.332746      -0.135588       2.067588      17.864782       0.449753       6.254613           0.001359
          195              C       5.581661      21.033762      15.821982      -0.021755      39.113705 0.44044404E+03  0.10305501E+05                                 9.951173                            6.940611       0.081360       2.030804                    0.999273      27.202705      75.997967       0.638251       0.410144      -1.076858      -0.026688       0.038525      -0.013556       0.048787       0.013636       0.001764       0.002536       0.009259      -0.014551      -0.012129      -0.005082       0.017211             12.644131      11.335195      -2.468704       3.725145      19.105898      -1.780281       7.491300           0.003294
          196              C       4.399772      21.043050      15.070112      -0.161380      35.472138 0.47479796E+03  0.11466121E+05                                 9.513219                            7.383107      -0.054029       1.949836                    0.999123      30.608954      90.596797       0.589112       0.430527      -1.050310       0.017336       0.007911       0.015002       0.024253       0.018862      -0.019112       0.013035       0.001480       0.017835      -0.034626       0.012978       0.021647             10.951080      12.751018      -2.705973       4.452926      12.420213      -1.408310       7.682010           0.001356
          197              C       3.757823       0.125164      14.723810       0.069134      34.464196 0.42633472E+03  0.99199531E+04                                 9.274732                            6.938169      -0.137930       1.982075                    0.998223      26.267732      73.798339       0.621694       0.423419      -1.065576       0.006006       0.003840       0.011291       0.013353      -0.000103      -0.012610      -0.002545      -0.001817       0.023922      -0.012827      -0.003106       0.015932             11.215791      14.500641      -0.501066       5.269805      11.350570       0.103057       7.796163          -0.000357
          198              C       4.348526       1.321078      15.173605      -0.151091      35.007198 0.47067170E+03  0.11342196E+05                                 9.455682                            7.370670      -0.076394       1.947089                    0.998959      30.364524      89.790177       0.587219       0.432840      -1.048859       0.010055      -0.011111       0.010519       0.018309      -0.017406      -0.022215      -0.017618       0.000191       0.033457      -0.038893       0.011347       0.027547             10.885951      12.777339       2.438032       4.613914      11.943515       2.098810       7.937000           0.001673
          199              C       6.133929       2.620043      16.383672       0.600435      24.805424 0.26051249E+03  0.54356331E+04                                 7.846738                            5.718336      -0.063531       2.031799                    0.999471      22.346814      62.264083       0.623652       0.470698      -1.023171       0.006290       0.059492       0.019337       0.062871      -0.013169      -0.047677      -0.037555       0.047759       0.234529      -0.082774      -0.020840       0.103614              9.645139       8.955830       1.383339       1.945408      14.153807       3.126663       5.825780          -0.001208
          200              C       6.247380      19.733249      16.180225       0.608824      24.447377 0.25693478E+03  0.53437680E+04                                 7.776124                            5.686068      -0.104760       2.020753                    0.999458      22.219405      61.858217       0.624092       0.471881      -1.022283       0.008147      -0.060016       0.010980       0.061553       0.015662      -0.038468       0.029663       0.039137       0.268416      -0.080285      -0.024336       0.104622              9.515115       9.149317      -1.606514       1.721295      14.059273      -2.537940       5.336755          -0.001076
          201              C       2.452975       0.160325      13.927050       0.277672      23.909361 0.34665137E+03  0.77325291E+04                                 7.850873                            6.719851      -0.515027       1.887020                    0.996345      24.321130      69.015521       0.562108       0.488492      -1.018424      -0.051311       0.004279      -0.028703       0.058949       0.004539      -0.012082       0.000035      -0.038644      -0.000359      -0.025481       0.005462       0.020019              8.818551      10.598119       0.106054       0.922143       7.833008       0.208372       8.024524           0.000036
          202              C       1.356094       0.753196      14.817352      -0.526891      27.039225 0.46309957E+03  0.11098635E+05                                 7.654622                            6.949902       0.018020       1.964092                    0.996575      32.877825      96.502511       0.653426       0.391124      -1.077316       0.034580      -0.027534      -0.041579       0.060686       0.000650      -0.023258       0.007286      -0.019641       0.029891      -0.029322       0.003685       0.025638              8.187468      10.723906      -1.051548      -1.403444       6.958079       0.519164       6.880418           0.000046
          203              C       2.625166       1.051511      12.712560      -0.532779      27.336842 0.49219372E+03  0.11952658E+05                                 7.685625                            7.175206       0.086247       1.982401                    0.997040      32.972251      96.776328       0.643004       0.392251      -1.078730      -0.020940      -0.036760       0.049537       0.065143       0.009899      -0.017144      -0.006372      -0.027212       0.025327      -0.027354       0.003195       0.024159              7.980151       7.905419       0.013158       0.073757       7.356598      -1.182206       8.678438           0.000007
          204              C       2.027292      20.894445      13.449613      -0.536131      28.193250 0.49304784E+03  0.11987679E+05                                 7.884053                            7.202467       0.044164       1.968794                    0.997271      33.105786      97.467349       0.638492       0.394552      -1.076337       0.008623       0.062867       0.021460       0.066986      -0.001949      -0.014517      -0.001227      -0.029365      -0.002197      -0.023688       0.008503       0.015186              8.328508       8.570264       1.435919       0.852819       9.269628       0.967956       7.145631          -0.000012
          205              C       5.523485      20.787193       6.194960      -0.021875      38.793022 0.43647198E+03  0.10190753E+05                                 9.886232                            6.902442       0.069742       2.026459                    0.999318      27.185643      75.900596       0.640879       0.409336      -1.077252      -0.022116       0.039945       0.011361       0.047051       0.012580      -0.003359      -0.001837       0.004620      -0.021181      -0.009542      -0.007367       0.016909             12.570483      11.365187      -2.009087      -3.831260      18.574081       2.788448       7.772180           0.003023
          206              C       6.153186      21.989299       5.873868      -0.130454      35.254541 0.45551642E+03  0.10903049E+05                                 9.529014                            7.260845      -0.223039       1.892851                    0.999265      30.539490      90.422475       0.589604       0.434012      -1.046658      -0.021070      -0.000993       0.008344       0.022683      -0.001211       0.009602      -0.002074       0.057203       0.111840      -0.047309       0.006930       0.040380             11.150729       9.332761       0.135566      -2.067583      17.864800       0.449758       6.254625           0.001353
          207              C       5.581661       1.080038       6.291818      -0.021756      39.114472 0.44045489E+03  0.10305830E+05                                 9.951315                            6.940707       0.081314       2.030783                    0.999273      27.203116      75.999662       0.638245       0.410145      -1.076856      -0.026687      -0.038529       0.013559       0.048790      -0.013633      -0.001764       0.002536       0.009260      -0.014547      -0.012126      -0.005081       0.017207             12.644288      11.335417       2.468751      -3.725235      19.106039      -1.780312       7.491409           0.003292
          208              C       4.399772       1.070750       7.043688      -0.161390      35.473071 0.47481294E+03  0.11466589E+05                                 9.513396                            7.383230      -0.054078       1.949813                    0.999123      30.609621      90.599577       0.589105       0.430528      -1.050308       0.017340      -0.007915      -0.014998       0.024254      -0.018861       0.019107       0.013041       0.001488       0.017835      -0.034625       0.012983       0.021642             10.951287      12.751296       2.706018      -4.453034      12.420422      -1.408332       7.682144           0.001354
          209              C       3.757823      21.988636       7.389990       0.069137      34.464350 0.42633728E+03  0.99200302E+04                                 9.274759                            6.938190      -0.137934       1.982072                    0.998223      26.267842      73.798778       0.621693       0.423419      -1.065576       0.006007      -0.003840      -0.011291       0.013354       0.000104       0.012609      -0.002543      -0.001817       0.023916      -0.012825      -0.003104       0.015930             11.215812      14.500668       0.501100      -5.269799      11.350614       0.103038       7.796156          -0.000358
          210              C       4.348526      20.792722       6.940195      -0.151082      35.006907 0.47066845E+03  0.11342090E+05                                 9.455607                            7.370631      -0.076386       1.947094                    0.998958      30.364360      89.789361       0.587222       0.432838      -1.048860       0.010055       0.011110      -0.010519       0.018308       0.017405       0.022216      -0.017617       0.000193       0.033457      -0.038893       0.011345       0.027548             10.885836      12.777176      -2.437982      -4.613823      11.943440       2.098768       7.936891           0.001667
          211              C       6.133929      19.493757       5.730128       0.600446      24.805408 0.26051330E+03  0.54356436E+04                                 7.846677                            5.718309      -0.063532       2.031798                    0.999471      22.346790      62.263578       0.623661       0.470692      -1.023176       0.006292      -0.059492      -0.019334       0.062870       0.013164       0.047679      -0.037551       0.047757       0.234536      -0.082769      -0.020847       0.103616              9.645035       8.955750      -1.383286      -1.945374      14.153647       3.126593       5.825709          -0.001217
          212              C       6.247380       2.380551       5.933575       0.608837      24.447555 0.25693771E+03  0.53438477E+04                                 7.776151                            5.686093      -0.104755       2.020749                    0.999457      22.219650      61.859140       0.624092       0.471880      -1.022283       0.008156       0.060016      -0.010981       0.061555      -0.015657       0.038464       0.029657       0.039123       0.268399      -0.080272      -0.024341       0.104613              9.515114       9.149483       1.606559      -1.721352      14.059068      -2.537919       5.336790          -0.001078
          213              C       2.452975      21.953475       8.186750       0.277673      23.909360 0.34665145E+03  0.77325329E+04                                 7.850881                            6.719859      -0.515028       1.887019                    0.996345      24.321164      69.015679       0.562107       0.488493      -1.018423      -0.051312      -0.004279       0.028703       0.058950      -0.004538       0.012081       0.000036      -0.038646      -0.000365      -0.025480       0.005460       0.020021              8.818553      10.598132      -0.106042      -0.922141       7.833019       0.208367       8.024508           0.000035
          214              C       1.356094      21.360604       7.296448      -0.526893      27.039213 0.46309958E+03  0.11098633E+05                                 7.654615                            6.949899       0.018024       1.964094                    0.996575      32.877798      96.502370       0.653427       0.391123      -1.077316       0.034579       0.027529       0.041580       0.060683      -0.000645       0.023257       0.007286      -0.019641       0.029896      -0.029321       0.003681       0.025640              8.187457      10.723891       1.051560       1.403436       6.958078       0.519157       6.880400           0.000042
          215              C       2.625166      21.062289       9.401240      -0.532776      27.336675 0.49218989E+03  0.11952535E+05                                 7.685586                            7.175174       0.086247       1.982406                    0.997040      32.972000      96.775281       0.643006       0.392250      -1.078731      -0.020942       0.036755      -0.049535       0.065140      -0.009896       0.017147      -0.006377      -0.027218       0.025334      -0.027358       0.003193       0.024165              7.980106       7.905375      -0.013150      -0.073749       7.356565      -1.182204       8.678379           0.000005
          216              C       2.027292       1.219355       8.664187      -0.536133      28.193418 0.49305203E+03  0.11987813E+05                                 7.884090                            7.202501       0.044159       1.968790                    0.997271      33.106007      97.468296       0.638489       0.394553      -1.076336       0.008624      -0.062870      -0.021460       0.066990       0.001951       0.014517      -0.001227      -0.029358      -0.002190      -0.023686       0.008505       0.015181              8.328546       8.570302      -1.435925      -0.852825       9.269668       0.967946       7.145666          -0.000011
          217              O       1.406051      16.910423       7.376058      -0.594294      40.511528 0.57493441E+03  0.14056706E+05                                 9.389934                            7.409862       0.410585       2.159180                    0.998170      28.649243      75.978023       0.699532       0.358124      -1.139539       0.001644       0.008526       0.065731       0.066302       0.007160       0.043467      -0.015442      -0.012013       0.101661      -0.051200      -0.007721       0.058922             11.344724       8.166320      -0.024382       2.746268       6.618429       3.396982      19.249424           0.051262
          218              O       3.258493      16.306495       8.452337      -0.528534      27.512571 0.40020266E+03  0.89104736E+04                                 7.143322                            6.077976       0.986096       2.393492                    0.999046      25.942488      65.010822       0.794723       0.346154      -1.152737      -0.019402       0.006145       0.008715       0.022139      -0.000019      -0.022282      -0.009006       0.007639      -0.190239      -0.069001       0.028396       0.040605              7.908902       9.826123      -2.162224      -1.902694       5.833582       1.919903       8.067002           0.013099
          219              O       1.521275      17.114312      14.497586      -0.595891      40.844124 0.57961800E+03  0.14204266E+05                                 9.453507                            7.451160       0.377291       2.149120                    0.997852      28.702637      76.283344       0.695812       0.359201      -1.138341       0.000285       0.011625      -0.065084       0.066115       0.000907      -0.044343       0.012986      -0.017473       0.094961      -0.050143      -0.007759       0.057902             11.442690       8.161902      -0.059149      -2.629547       6.561616      -3.213260      19.604553           0.051411
          220              O       3.395311      16.588888      13.416442      -0.531131      27.017846 0.39071896E+03  0.86380716E+04                                 7.010521                            5.971235       1.128049       2.437100                    0.999663      25.836078      64.290778       0.809578       0.342212      -1.157280      -0.022234       0.003233      -0.004775       0.022970       0.001287       0.023894       0.008048      -0.005502      -0.194146      -0.070958       0.032360       0.038597              7.742932       9.957320      -1.866178       1.894528       5.367044      -1.638662       7.904433           0.012644
          221              O       7.994831      17.071854       4.798252      -0.801694      41.171963 0.72978741E+03  0.19103770E+05                                 9.604723                            8.337062      -0.394508       1.879498                    0.996051      31.839666      89.880116       0.655122       0.357158      -1.130471       0.000133      -0.038620       0.038367       0.054439       0.029613       0.025727       0.014220      -0.093567       0.094746      -0.075333       0.017139       0.058195             10.816402      10.957794      -1.003565      -1.055107      10.747751       3.572660      10.743661           0.050376
          222              O       1.406051       5.203377      14.737742      -0.594420      40.515929 0.57502355E+03  0.14059404E+05                                 9.390527                            7.410380       0.410793       2.159220                    0.998171      28.651445      75.984799       0.699517       0.358118      -1.139546       0.001593      -0.008591      -0.065806       0.066384      -0.007185      -0.043493      -0.015562      -0.011948       0.101487      -0.051244      -0.007694       0.058938             11.345407       8.167057       0.024322      -2.746820       6.618773       3.397003      19.250391           0.051266
          223              O       3.258493       5.807305      13.661463      -0.528522      27.514229 0.40022942E+03  0.89112383E+04                                 7.143707                            6.078258       0.986212       2.393535                    0.999046      25.942717      65.012487       0.794688       0.346163      -1.152727      -0.019400      -0.006140      -0.008709       0.022134       0.000021       0.022282      -0.009007       0.007645      -0.190246      -0.069003       0.028395       0.040608              7.909378       9.826735       2.162399       1.902920       5.833887       1.920069       8.067512           0.013108
          224              O       1.521275       4.999488       7.616214      -0.595881      40.845236 0.57963450E+03  0.14204783E+05                                 9.453718                            7.451294       0.377239       2.149101                    0.997852      28.702836      76.284383       0.695801       0.359203      -1.138338       0.000281      -0.011627       0.065089       0.066120      -0.000898       0.044351       0.012965      -0.017483       0.094941      -0.050146      -0.007752       0.057898             11.443002       8.162091       0.059134       2.629610       6.561764      -3.213404      19.605151           0.051417
          225              O       3.395311       5.524912       8.697358      -0.531117      27.018350 0.39072648E+03  0.86382845E+04                                 7.010648                            5.971321       1.128068       2.437112                    0.999663      25.836005      64.290890       0.809566       0.342215      -1.157276      -0.022232      -0.003238       0.004784       0.022970      -0.001290      -0.023890       0.008047      -0.005500      -0.194136      -0.070953       0.032356       0.038597              7.743104       9.957513       1.866234      -1.894627       5.367133      -1.638737       7.904667           0.012648
          226              O       7.994831       5.041946      17.315548      -0.801714      41.175643 0.72986671E+03  0.19106420E+05                                 9.605393                            8.337595      -0.394677       1.879418                    0.996054      31.841314      89.886965       0.655090       0.357165      -1.130462       0.000101       0.038619      -0.038383       0.054449      -0.029611      -0.025750       0.014212      -0.093577       0.094818      -0.075357       0.017155       0.058202             10.817219      10.959072       1.003840       1.055521      10.748413       3.572922      10.744171           0.050392
          227              O       6.651549       7.376058       5.203377      -0.594291      40.511593 0.57493547E+03  0.14056740E+05                                 9.389951                            7.409876       0.410589       2.159184                    0.998170      28.649209      75.977989       0.699530       0.358124      -1.139539      -0.001651       0.065726      -0.008526       0.066297      -0.043463       0.007164       0.015451      -0.056846      -0.032815      -0.051204      -0.007720       0.058924             11.344740       8.166355      -2.746289      -0.024387      19.249434      -3.396969       6.618430           0.051265
          228              O       4.799107       8.452337       5.807305      -0.528534      27.513170 0.40021315E+03  0.89107731E+04                                 7.143463                            6.078085       0.986103       2.393494                    0.999046      25.942613      65.011558       0.794710       0.346157      -1.152733       0.019404       0.008710      -0.006142       0.022138       0.022284      -0.000018       0.009003       0.098942       0.083663      -0.069002       0.028396       0.040606              7.909071       9.826336       1.902749      -2.162278       8.067187      -1.919957       5.833690           0.013105
          229              O       6.536325      14.497586       4.999488      -0.595893      40.844954 0.57963169E+03  0.14204687E+05                                 9.453634                            7.451250       0.377253       2.149103                    0.997852      28.702934      76.284387       0.695808       0.359201      -1.138341      -0.000287      -0.065084      -0.011634       0.066116       0.044348       0.000903      -0.012975      -0.056217      -0.021247      -0.050148      -0.007751       0.057899             11.442873       8.162025       2.629562      -0.059139      19.604877       3.213362       6.561717           0.051401
          230              O       4.662289      13.416442       5.524912      -0.531119      27.017828 0.39071771E+03  0.86380333E+04                                 7.010500                            5.971208       1.128068       2.437105                    0.999663      25.836136      64.290790       0.809584       0.342210      -1.157282       0.022235      -0.004774      -0.003243       0.022972      -0.023894       0.001289      -0.008051       0.094316       0.105339      -0.070957       0.032358       0.038599              7.742923       9.957300      -1.894550      -1.866189       7.904434       1.638678       5.367034           0.012638
          231              O       0.062769       4.798252       5.041946      -0.801687      41.171946 0.72978660E+03  0.19103753E+05                                 9.604731                            8.337055      -0.394507       1.879500                    0.996051      31.839605      89.880099       0.655123       0.357158      -1.130471      -0.000129       0.038363       0.038623       0.054438      -0.025724       0.029611      -0.014216      -0.094150       0.092988      -0.075331       0.017141       0.058189             10.816429      10.957805       1.055118      -1.003583      10.743667      -3.572685      10.747814           0.050380
          232              O       6.651549      14.737742      16.910423      -0.594423      40.513390 0.57498288E+03  0.14058143E+05                                 9.390099                            7.410089       0.410853       2.159249                    0.998171      28.650654      75.981678       0.699536       0.358116      -1.139549      -0.001593      -0.065800       0.008579       0.066376       0.043500      -0.007180       0.015544      -0.056717      -0.032800      -0.051244      -0.007692       0.058936             11.344819       8.166689       2.746693       0.024320      19.249276      -3.396767       6.618490           0.051269
          233              O       4.799107      13.661463      16.306495      -0.528553      27.513754 0.40022166E+03  0.89110180E+04                                 7.143602                            6.078183       0.986178       2.393521                    0.999046      25.942675      65.012106       0.794696       0.346161      -1.152729       0.019402      -0.008698       0.006137       0.022130      -0.022282       0.000019       0.009005       0.098945       0.083657      -0.069003       0.028395       0.040608              7.909243       9.826566      -1.902856       2.162352       8.067348      -1.920020       5.833815           0.013109
          234              O       6.536325       7.616214      17.114312      -0.595885      40.845654 0.57964260E+03  0.14205038E+05                                 9.453792                            7.451358       0.377215       2.149091                    0.997852      28.703009      76.285108       0.695796       0.359205      -1.138337      -0.000280       0.065096       0.011630       0.066128      -0.044340      -0.000901      -0.012983      -0.056210      -0.021276      -0.050135      -0.007763       0.057898             11.443068       8.162141      -2.629601       0.059156      19.605258       3.213419       6.561805           0.051431
          235              O       4.662289       8.697358      16.588888      -0.531112      27.017867 0.39071855E+03  0.86380621E+04                                 7.010541                            5.971243       1.128073       2.437113                    0.999663      25.835930      64.290447       0.809575       0.342213      -1.157278       0.022235       0.004795       0.003232       0.022975       0.023887      -0.001286      -0.008051       0.094307       0.105321      -0.070947       0.032356       0.038591              7.742966       9.957366       1.894558       1.866195       7.904478       1.638679       5.367054           0.012653
          236              O       0.062769      17.315548      17.071854      -0.801696      41.173064 0.72980957E+03  0.19104503E+05                                 9.604906                            8.337198      -0.394607       1.879459                    0.996053      31.840128      89.881905       0.655116       0.357159      -1.130470      -0.000110      -0.038384      -0.038616       0.054448       0.025748      -0.029615      -0.014216      -0.094192       0.092958      -0.075356       0.017150       0.058206             10.816633      10.958342      -1.055432       1.003763      10.743664      -3.572727      10.747891           0.050385
          237              O       2.622749      16.260277      18.432958      -0.594424      40.514335 0.57499750E+03  0.14058600E+05                                 9.390266                            7.410200       0.410793       2.159228                    0.998171      28.650917      75.982822       0.699527       0.358117      -1.139547      -0.001596      -0.008588       0.065800       0.066377       0.007173      -0.043501       0.015546      -0.011975       0.101483      -0.051246      -0.007692       0.058938             11.345043       8.166812      -0.024325      -2.746715       6.618617      -3.396877      19.249698           0.051263
          238              O       0.770307      16.864205      19.509237      -0.528552      27.513718 0.40022127E+03  0.89110055E+04                                 7.143581                            6.078168       0.986176       2.393518                    0.999046      25.942743      65.012219       0.794700       0.346160      -1.152730       0.019404      -0.006139       0.008700       0.022133      -0.000020       0.022281       0.009001       0.007650      -0.190242      -0.069000       0.028391       0.040609              7.909214       9.826553      -2.162351       1.902828       5.833809      -1.920002       8.067282           0.013108
          239              O       2.507525      16.056388       3.440686      -0.595929      40.844631 0.57963935E+03  0.14204911E+05                                 9.453594                            7.451313       0.377331       2.149135                    0.997849      28.703030      76.284561       0.695803       0.359202      -1.138341      -0.000304      -0.011634      -0.065119       0.066151       0.000898       0.044337      -0.012996      -0.017421       0.094922      -0.050117      -0.007781       0.057898             11.442703       8.162138      -0.059093       2.629873       6.561661       3.213087      19.604312           0.051395
          240              O       0.633489      16.581812       2.359542      -0.531136      27.018062 0.39072036E+03  0.86381044E+04                                 7.010526                            5.971215       1.128064       2.437097                    0.999663      25.836294      64.291172       0.809586       0.342208      -1.157283       0.022246      -0.003237      -0.004776       0.022982       0.001286      -0.023888      -0.008048      -0.005504      -0.194098      -0.070940       0.032353       0.038587              7.742959       9.957380      -1.866216      -1.894604       5.367063       1.638684       7.904435           0.012643
          241              O       4.091569      16.098846      15.855152      -0.801696      41.173041 0.72980905E+03  0.19104487E+05                                 9.604903                            8.337195      -0.394606       1.879459                    0.996053      31.840115      89.881869       0.655116       0.357159      -1.130470      -0.000108       0.038622       0.038380       0.054449       0.029604      -0.025759      -0.014216      -0.093579       0.094802      -0.075355       0.017149       0.058206             10.816629      10.958336      -1.003772       1.055424      10.747945      -3.572728      10.743606           0.050385
          242              O       2.622749       5.853523       3.680842      -0.594419      40.515106 0.57500973E+03  0.14058982E+05                                 9.390410                            7.410297       0.410755       2.159212                    0.998171      28.651086      75.983637       0.699520       0.358119      -1.139545      -0.001593       0.008578      -0.065803       0.066379      -0.007168       0.043513       0.015521      -0.011996       0.101471      -0.051250      -0.007687       0.058937             11.345241       8.166954       0.024326       2.746815       6.618667      -3.396898      19.250101           0.051265
          243              O       0.770307       5.249595       2.604563      -0.528538      27.514538 0.40023531E+03  0.89114085E+04                                 7.143790                            6.078328       0.986164       2.393518                    0.999046      25.942751      65.012861       0.794678       0.346166      -1.152724       0.019401       0.006134      -0.008706       0.022132       0.000019      -0.022278       0.008999       0.007651      -0.190250      -0.069001       0.028392       0.040609              7.909462       9.826845       2.162409      -1.902922       5.833937      -1.920078       8.067605           0.013111
          244              O       2.507525       6.057412      18.673114      -0.595885      40.845616 0.57964273E+03  0.14205030E+05                                 9.453748                            7.451328       0.377297       2.149114                    0.997852      28.703151      76.285243       0.695803       0.359202      -1.138340      -0.000279       0.011628       0.065093       0.066124      -0.000918      -0.044335      -0.013002      -0.017444       0.094960      -0.050132      -0.007769       0.057901             11.443026       8.162121       0.059147      -2.629623       6.561759       3.213379      19.605197           0.051419
          245              O       0.633489       5.531988      19.754258      -0.531098      27.017907 0.39071924E+03  0.86380789E+04                                 7.010541                            5.971242       1.128113       2.437127                    0.999663      25.835945      64.290438       0.809576       0.342212      -1.157279       0.022231       0.003232       0.004786       0.022969      -0.001286       0.023893      -0.008054      -0.005506      -0.194145      -0.070958       0.032361       0.038597              7.742971       9.957355       1.866190       1.894577       5.367043       1.638684       7.904515           0.012648
          246              O       4.091569       6.014954       6.258648      -0.801736      41.172997 0.72980213E+03  0.19104245E+05                                 9.604801                            8.337059      -0.394160       1.879592                    0.996058      31.840202      89.881732       0.655133       0.357151      -1.130477      -0.000149      -0.038624      -0.038377       0.054448      -0.029582       0.025777      -0.014223      -0.093634       0.094855      -0.075383       0.017159       0.058224             10.816548      10.958474       1.004029      -1.055614      10.747590      -3.572717      10.743580           0.050382
          247              O       5.434851       3.680842      16.260277      -0.594419      40.515674 0.57501881E+03  0.14059268E+05                                 9.390517                            7.410373       0.410728       2.159203                    0.998171      28.651230      75.984331       0.699514       0.358121      -1.139543       0.001593      -0.065810      -0.008594       0.066388      -0.043498      -0.007168      -0.015543      -0.056724      -0.032780      -0.051239      -0.007696       0.058935             11.345382       8.167032      -2.746781       0.024330      19.250327       3.397018       6.618786           0.051279
          248              O       7.287293       2.604563      16.864205      -0.528536      27.513958 0.40022476E+03  0.89111083E+04                                 7.143657                            6.078221       0.986183       2.393525                    0.999046      25.942640      65.012192       0.794691       0.346163      -1.152727      -0.019404      -0.008718      -0.006137       0.022140       0.022275       0.000021      -0.009004       0.098933       0.083642      -0.068992       0.028390       0.040601              7.909314       9.826673       1.902876       2.162385       8.067408       1.920041       5.833862           0.013115
          249              O       5.550075      18.673114      16.056388      -0.595887      40.843104 0.57960239E+03  0.14203777E+05                                 9.453325                            7.451041       0.377357       2.149143                    0.997852      28.702364      76.282139       0.695821       0.359199      -1.138344       0.000280       0.065088      -0.011615       0.066116       0.044342      -0.000913       0.012984      -0.056203      -0.021289      -0.050137      -0.007761       0.057898             11.442444       8.161767       2.629519       0.059145      19.604082      -3.213151       6.561485           0.051422
          250              O       7.424111      19.754258      16.581812      -0.531130      27.017825 0.39071827E+03  0.86380539E+04                                 7.010530                            5.971240       1.128057       2.437105                    0.999663      25.835985      64.290570       0.809575       0.342213      -1.157278      -0.022233       0.004775      -0.003228       0.022968      -0.023893      -0.001286       0.008053       0.094320       0.105333      -0.070958       0.032361       0.038598              7.742948       9.957321      -1.894549       1.866179       7.904477      -1.638672       5.367045           0.012648
          251              O       3.966031       6.258648      16.098846      -0.801715      41.175653 0.72986679E+03  0.19106422E+05                                 9.605391                            8.337592      -0.394675       1.879419                    0.996054      31.841325      89.886984       0.655091       0.357165      -1.130463       0.000117      -0.038381       0.038621       0.054449      -0.025755      -0.029607       0.014212      -0.094192       0.092978      -0.075357       0.017155       0.058203             10.817218      10.959067       1.055508       1.003863      10.744122       3.572926      10.748463           0.050392
          252              O       5.434851      18.432958       5.853523      -0.594428      40.514918 0.57500849E+03  0.14058936E+05                                 9.390345                            7.410267       0.410758       2.159211                    0.998171      28.651208      75.983767       0.699525       0.358117      -1.139548       0.001597       0.065802       0.008587       0.066379       0.043509       0.007172      -0.015531      -0.056735      -0.032745      -0.051252      -0.007685       0.058937             11.345136       8.166891       2.746756      -0.024330      19.249879       3.396873       6.618636           0.051253
          253              O       7.287293      19.509237       5.249595      -0.528536      27.513365 0.40021512E+03  0.89108272E+04                                 7.143485                            6.078092       0.986182       2.393519                    0.999046      25.942730      65.011872       0.794711       0.346156      -1.152734      -0.019403       0.008702       0.006141       0.022134      -0.022279      -0.000021      -0.009003       0.098947       0.083667      -0.069004       0.028398       0.040605              7.909094       9.826419      -1.902786      -2.162301       8.067158       1.919945       5.833705           0.013102
          254              O       5.550075       3.440686       6.057412      -0.595924      40.844577 0.57963847E+03  0.14204885E+05                                 9.453591                            7.451314       0.377337       2.149140                    0.997849      28.702956      76.284372       0.695802       0.359203      -1.138340       0.000310      -0.065116       0.011637       0.066148      -0.044333       0.000902       0.013005      -0.056179      -0.021338      -0.050117      -0.007783       0.057900             11.442694       8.162151      -2.629882      -0.059095      19.604280      -3.213077       6.561651           0.051397
          255              O       7.424111       2.359542       5.531988      -0.531135      27.018417 0.39072656E+03  0.86382789E+04                                 7.010606                            5.971275       1.128070       2.437100                    0.999663      25.836361      64.291554       0.809579       0.342210      -1.157282      -0.022247      -0.004773       0.003235       0.022983       0.023889       0.001287       0.008047       0.094298       0.105305      -0.070941       0.032353       0.038588              7.743057       9.957509       1.894641      -1.866246       7.904543      -1.638716       5.367120           0.012645
          256              O       3.966031      15.855152       6.014954      -0.801742      41.173003 0.72980258E+03  0.19104251E+05                                 9.604793                            8.337064      -0.394164       1.879589                    0.996058      31.840250      89.881720       0.655133       0.357151      -1.130478       0.000146       0.038376      -0.038627       0.054450       0.025777       0.029585       0.014227      -0.094245       0.093034      -0.075385       0.017156       0.058229             10.816524      10.958457      -1.055603      -1.004016      10.743538       3.572699      10.747577           0.050378

******************************************************
Auxiliary information for the entire system
The total spin magnetic moment of the unit cell is   23.993220
The total net atomic charge of the unit cell is   0.000005
Accuracy of reproducing the electrostatic potential in the unit cell:
  The inner radius (bohr) =    5.0000
  The outer radius (bohr) =   12.0000
  Valid grid points have density less than (e/(bohr^3)) =    0.0001
  The number of valid grid points were=       238100
  The rms potential error without charges in kcal/mol is=      2.61712
  The rms potential error with partial charges in kcal/mol is=      0.27550
  The RRMSE value at monopole order=      0.10527
  The rms potential error with partial charges and cloud penetration in kcal/mol is=      0.26557
  The RRMSE value at monopole order with cloud penetration is=      0.10148
  The rms potential error with partial charges and atomic dipoles in kcal/mol is=      0.21317
  The RRMSE value at dipole order=      0.08145
  The rms potential error with partial charges, atomic dipoles and cloud penetration in kcal/mol is=      0.21342
  The RRMSE value at dipole order with cloud penetration=      0.08155

******************************************************
The electron densities and ab initio electrostatic potential were computed in VASP using the PBE functional and
projector augmented wave method. See the main text of the journal article for a description of computational details.
The atomic charges, dipoles, and quadrupoles were computed with the DDEC6 method as described in
(a) T. A. Manz and N. Gabaldon Limas, RSC Adv. 6 (2016) 47771-47801 DOI: 10.1039/c6ra04656h
(b) N. Gabaldon Limas and T. A. Manz, RSC Adv. 8 (2018) 2678-2707 DOI: 10.1039/c7ra11829e.
For each atom in the material, the electron cloud parameters were fit to the spherically averaged atom-in-material
electron density using radial positions for which this density was between 10^-4 and 10^-2 electrons per cubic bohr.
The polarizabilities, dispersion coefficients, and quantum Drude oscillator (QDO) parameters were fit using the MCLF method.
The magnetic structure of the system was optimized in VASP from the default ferromagnetic initial guess using spin polarization.
The atomic spin moments (ASMs) were computed on this optimized magnetic structure using the DDEC6 partition as inputs
to the method of T. A. Manz and D. S. Sholl, J. Chem. Theory Comput. 7 (2011) 4146-4164 DOI: 10.1021/ct200539n.
The RMSE and RRMSE were computed using a uniform grid with Ewald summation.
