# Supplementary material for: A collection of forcefield precursors for metal–organic frameworks
Source: RSC Adv. 2019 Nov 13;9(63):36492–507. doi: 10.1039/c9ra07327b (PMC9075174; doi:10.1039/c9ra07327b)
Supplement: RA-009-C9RA07327B-s4911 [file RA-009-C9RA07327B-s4911.xyz]

  108
jmolscript: load "" {1 1 1} spacegroup "x,y,z" unitcell [{     12.935000     0.000000     0.000000 }, {      6.467506    12.812041     0.000000 }, {      6.467506     0.000002    12.812041 }]
Cu    11.677077     5.122127     6.110959     0.837907
Cu    11.677078     7.689916     6.701082     0.838213
Cu     8.443327     0.295063    11.528146     0.837773
Cu     8.443328    12.516980     1.283895     0.838291
H     14.205223     9.269512     3.791083     0.119562
H     15.609964     9.884490     2.081957     0.120312
H     16.267059     5.984505     1.272236     0.113897
H     14.805405     5.411807     2.939082     0.114859
H     10.038862     6.967190    11.925448     0.096098
H     11.475940     7.486077    10.202228     0.109299
H     12.800485     9.386103    10.418752     0.121279
H     17.797272    10.011329     1.270954     0.127508
H     14.205223     3.542531     9.020958     0.119776
H     15.609964     2.927553    10.730084     0.120764
H     16.267065     6.827538    11.539805     0.115289
H     14.805409     7.400236     9.872959     0.113977
H     10.038857     5.844853     0.886593     0.095849
H     11.475936     5.325966     2.609813     0.109516
H     12.800479     3.425940     2.393289     0.120021
H     17.797273     2.800714    11.541087     0.126941
H      4.503970     2.614938     2.863491     0.118922
H      5.908712     4.324064     3.478469     0.120883
H     13.033314     5.133787    12.390525     0.116284
H     11.571658     3.466940    11.817827     0.114566
H      6.805107     7.292614     0.561167     0.095624
H      8.242187     9.015833     1.080055     0.110553
H      9.566732     8.799310     2.980081     0.120660
H      8.096021     5.135067     3.605308     0.126824
H     17.438976    10.197105     9.948550     0.118645
H     18.843716     8.487979     9.333572     0.120752
H     13.033310     7.678256     0.421516     0.114816
H     11.571656     9.345103     0.994214     0.113859
H     19.740112     5.519429    12.250874     0.095595
H      8.242189     3.796210    11.731986     0.110480
H      9.566732     4.012733     9.831960     0.121245
H     21.031024     7.676976     9.206733     0.126237
C     13.462753     6.898004     4.648208     0.620247
C     14.363029     7.270834     3.598902    -0.033865
C     14.619143     8.605848     3.288851    -0.084341
C     15.472852     8.979960     2.253638    -0.150351
C     16.120895     8.042118     1.479791     0.090892
C     15.853140     6.650731     1.771905    -0.150642
C     14.985202     6.312493     2.786619    -0.102190
C     17.070324     8.347045     0.411267     0.079684
C     10.623525     7.682102    12.033069    -0.135290
C     11.455245     8.002403    10.974794    -0.071121
C     12.248161     9.111925    11.115727    -0.111727
C     12.220998     9.810182    12.282904    -0.001759
C     17.842544     9.477067     0.511200    -0.168765
C     13.198885    11.010670    12.486615     0.597979
C     13.462755     5.914039     8.163833     0.619686
C     14.363031     5.541209     9.213139    -0.032719
C     14.619143     4.206195     9.523190    -0.085758
C     15.472854     3.832083    10.558403    -0.150265
C     16.120898     4.769925    11.332250     0.092528
C     15.853144     6.161312    11.040136    -0.152678
C     14.985205     6.499550    10.025422    -0.102125
C     17.070327     4.464998    12.400774     0.078174
C     10.623518     5.129941     0.778972    -0.134300
C     11.455239     4.809640     1.837247    -0.072048
C     12.248154     3.700118     1.696314    -0.110893
C     12.220990     3.001861     0.529137    -0.002320
C     17.842546     3.334976    12.300841    -0.166506
C     13.198875     1.801373     0.325426     0.599752
C      3.761499     1.757812     0.491982     0.618963
C      4.661776     2.807118     0.864813    -0.034296
C      4.917889     3.117170     2.199827    -0.083847
C      5.771600     4.152383     2.573939    -0.151442
C      6.419644     4.926230     1.636098     0.092617
C      6.151888     4.634115     0.244710    -0.154740
C     11.751455     3.619404    12.718513    -0.100610
C      7.369073     5.994754     1.941024     0.078274
C      7.389769     7.184993     1.276079    -0.133575
C      8.221491     8.243267     1.596380    -0.073079
C      9.014407     8.102335     2.705903    -0.110853
C      8.987243     6.935158     3.404159    -0.002180
C      8.141293     5.894821     3.071046    -0.167074
C      9.965129     6.731447     4.604648     0.595912
C     16.696509    11.054231    12.320059     0.618815
C     17.596784    10.004925    11.947228    -0.033440
C     17.852897     9.694873    10.612214    -0.083523
C     18.706606     8.659660    10.238102    -0.151505
C     19.354649     7.885813    11.175943     0.092340
C     19.086896     8.177928    12.567331    -0.153075
C     11.751452     9.192639     0.093528    -0.100608
C     20.304078     6.817289    10.871017     0.080407
C     20.324774     5.627050    11.535962    -0.134125
C      8.221493     4.568776    11.215661    -0.073491
C      9.014408     4.709708    10.106138    -0.111703
C      8.987245     5.876885     9.407882    -0.003120
C     21.076297     6.917222     9.740995    -0.166543
C      9.965131     6.080596     8.207393     0.599667
O     12.953114     5.793606     4.714831    -0.534424
O     13.148434     7.837126     5.464335    -0.557725
O      6.904709    11.364280     0.827658    -0.518774
O     13.678773    11.525714    11.459089    -0.528395
O     12.953116     7.018437     8.097210    -0.534263
O     13.148433     4.974917     7.347706    -0.557644
O      6.904709     1.447763    11.984383    -0.519897
O     13.678764     1.286329     1.352952    -0.529238
O      9.719366     1.691191    12.199625    -0.533523
O      3.447179     0.941685     1.431105    -0.557223
O     10.138458     5.578363     4.958260    -0.517886
O     10.445019     7.758973     5.119692    -0.527446
O      9.719364    11.120852     0.612416    -0.533885
O     16.382188    11.870358    11.380936    -0.557559
O     10.138460     7.233680     7.853781    -0.519573
O     10.445018     5.053070     7.692349    -0.529064

The following XYZ coordinates are in angstroms. Other properties are in atomic units.
The sperically averaged electron density of each atom fit to a function of the form exp(a - br)
eigen_1, eigen_2 and eigen_3 are the three eigenvalues of traceless quadrupole moment tensor
  atom number  atomic symbol              X              Y              Z     net charge C6 coefficient C8 coefficient C10 coefficient fluctuating dipole atomic polarizability isotropic forcefield polarizability              a              b squared Pearson coefficient          <r^3>          <r^4>         wp_QDO          m_QDO          q_QDO       dipole_x       dipole_y       dipole_z         dipole            Qxy            Qxz            Qyz     Q(x^2-y^2)  Q(3z^2 - R^2)        eigen_1        eigen_2        eigen_3 static polarizability      alpha(xx)      alpha(xy)      alpha(xz)      alpha(yy)      alpha(yz)      alpha(zz) atomic spin moment
            1             Cu      11.677077       5.122127       6.110959       0.837907      52.163388 0.78748149E+03  0.20156392E+05                                12.277776                            9.766825       0.989931       2.244694                    0.996545      40.302445      98.246736       0.526788       0.454253      -1.109587       0.004125      -0.135399      -0.032011       0.139193       0.002610      -0.006713      -0.038148       0.161441       0.141604      -0.113390       0.049548       0.063842             16.192281      16.041096      -0.089462       1.230096       7.665975      -1.866403      24.869771           0.000988
            2             Cu      11.677078       7.689916       6.701082       0.838213      52.112332 0.78659418E+03  0.20127499E+05                                12.268680                            9.760309       0.986978       2.244255                    0.996509      40.288741      98.190158       0.527059       0.454159      -1.109673       0.004250       0.134970       0.032300       0.138846      -0.002457       0.006704      -0.037833       0.161364       0.140578      -0.113066       0.049407       0.063659             16.178977      16.029647       0.089861      -1.232165       7.660688      -1.864060      24.846597          -0.000970
            3             Cu       8.443327       0.295063      11.528146       0.837773      52.151539 0.78730916E+03  0.20150760E+05                                12.275486                            9.765420       0.989577       2.244793                    0.996579      40.301357      98.239224       0.526856       0.454222      -1.109613       0.004192       0.032651      -0.135314       0.139260       0.006431       0.002765       0.038043       0.010978      -0.313124      -0.113422       0.049746       0.063676             16.188498      16.038142      -1.235300      -0.090238      24.862810       1.865242       7.664541          -0.000841
            4             Cu       8.443328      12.516980       1.283895       0.838291      52.148270 0.78718760E+03  0.20147441E+05                                12.277468                            9.766644       0.981645       2.242725                    0.996515      40.287036      98.212878       0.526648       0.454406      -1.109469       0.004449      -0.031811       0.134892       0.138664      -0.006913      -0.003395       0.038143       0.010006      -0.311693      -0.113011       0.048979       0.064032             16.191625      16.041227       1.233424       0.089751      24.868027       1.865945       7.665622           0.000838
            5              H      14.205223       9.269512       3.791083       0.119562       1.116255 0.80923577E+01  0.77974942E+02                                 1.643702                            1.561919      -0.907303       2.452139                    0.998985       3.165513       8.183076       0.562281       1.130507      -0.747169      -0.017267       0.031117       0.021833       0.041750      -0.004122      -0.008031       0.005058      -0.020999      -0.019930      -0.014958      -0.001610       0.016568              1.666683       1.562585      -0.194321      -0.311602       1.706129       0.257294       1.731336          -0.000002
            6              H      15.609964       9.884490       2.081957       0.120312       1.062141 0.76678119E+01  0.72796148E+02                                 1.579178                            1.512373      -0.831757       2.486837                    0.999441       3.111907       7.949565       0.576755       1.118608      -0.750170       0.003527       0.036934      -0.005596       0.037522      -0.001100      -0.011429       0.000274      -0.022843      -0.012745      -0.018492       0.004839       0.013654              1.592728       1.436541       0.157813      -0.137219       1.985956      -0.156458       1.355687          -0.000000
            7              H      16.267059       5.984505       1.272236       0.113897       0.969311 0.71592467E+01  0.69478354E+02                                 1.708234                            1.634221      -1.276729       2.276332                    0.993495       3.789681      11.122691       0.451168       1.398897      -0.682160       0.015055      -0.029105      -0.018050       0.037411       0.001710      -0.011658       0.001832      -0.017388      -0.014571      -0.017460       0.006113       0.011347              1.747644       1.751373      -0.301214      -0.308434       1.792944       0.254296       1.698616          -0.000000
            8              H      14.805405       5.411807       2.939082       0.114859       1.082663 0.81895575E+01  0.80532308E+02                                 1.716290                            1.655226      -0.982897       2.416745                    0.997896       3.427922       9.473835       0.496490       1.254543      -0.715455      -0.006990      -0.038508       0.004823       0.039433       0.000196      -0.007701       0.000601      -0.026237      -0.009431      -0.016126       0.001415       0.014711              1.724620       1.578152       0.189865      -0.126975       2.062133      -0.104231       1.533575          -0.000000
            9              H      10.038862       6.967190      11.925448       0.096098       1.030173 0.76552076E+01  0.75814571E+02                                 1.792869                            1.697833      -1.495966       2.155523                    0.991620       4.101926      12.303701       0.437972       1.412095      -0.678150      -0.021577      -0.023997      -0.005122       0.032676       0.008861      -0.005054       0.005141      -0.004618       0.004786      -0.013374       0.004789       0.008585              1.851274       2.045466       0.545518       0.102863       1.896888       0.127589       1.611468           0.000000
           10              H      11.475940       7.486077      10.202228       0.109299       1.016350 0.70296664E+01  0.67771243E+02                                 1.749924                            1.607781      -1.220992       2.297395                    0.994569       3.759110      10.923326       0.460729       1.378955      -0.686015       0.002246      -0.021413      -0.032152       0.038695       0.007016      -0.005572       0.007732      -0.016376       0.007250      -0.015676       0.002624       0.013051              1.844151       1.506484       0.038174      -0.031692       1.671389       0.567920       2.354579           0.000000
           11              H      12.800485       9.386103      10.418752       0.121279       1.157443 0.85405790E+01  0.84532393E+02                                 1.773601                            1.674725      -0.987591       2.416696                    0.998144       3.364274       9.207600       0.502504       1.231490      -0.721650       0.020068       0.011427      -0.031510       0.039066       0.006996      -0.009157      -0.000635       0.005269       0.029880      -0.013574      -0.001951       0.015525              1.812342       1.809235       0.224302      -0.408178       1.650149      -0.117791       1.977643          -0.000000
           12              H      17.797272      10.011329       1.270954       0.127508       1.088515 0.82082432E+01  0.80312453E+02                                 1.684572                            1.627636      -1.101332       2.365553                    0.997373       3.343525       9.050894       0.517223       1.210307      -0.725946      -0.001385       0.022253       0.030346       0.037657       0.001326      -0.003057       0.008503      -0.013539       0.022744      -0.011699      -0.002498       0.014197              1.687882       1.586458       0.119234      -0.128485       1.729663       0.285575       1.747524           0.000000
           13              H      14.205223       3.542531       9.020958       0.119776       1.112361 0.80580318E+01  0.77564501E+02                                 1.640332                            1.559004      -0.902831       2.454691                    0.999020       3.159873       8.165259       0.562568       1.131089      -0.747046      -0.017456      -0.031037      -0.022062       0.041890       0.004044       0.008071       0.004987      -0.021125      -0.020190      -0.015051      -0.001530       0.016581              1.663183       1.559483       0.193474       0.310425       1.702428       0.256192       1.727639           0.000001
           14              H      15.609964       2.927553      10.730084       0.120764       1.061332 0.76615207E+01  0.72735399E+02                                 1.580000                            1.513068      -0.839841       2.483987                    0.999380       3.109503       7.948330       0.575761       1.120555      -0.749701       0.003627      -0.036887       0.005531       0.037475       0.001030       0.011286       0.000337      -0.022852      -0.012324      -0.018340       0.004756       0.013585              1.593595       1.437235      -0.157980       0.137368       1.987249      -0.156639       1.356301           0.000000
           15              H      16.267065       6.827538      11.539805       0.115289       0.967364 0.71459448E+01  0.69359510E+02                                 1.710276                            1.636082      -1.293850       2.269820                    0.993232       3.793169      11.156055       0.449239       1.404695      -0.681038       0.014808       0.028316       0.017780       0.036568      -0.001719       0.011665       0.001757      -0.017635      -0.014587      -0.017524       0.006063       0.011461              1.749796       1.753529       0.301742       0.309019       1.795190       0.254722       1.700670           0.000001
           16              H      14.805409       7.400236       9.872959       0.113977       1.083403 0.81941466E+01  0.80563253E+02                                 1.714492                            1.653628      -0.968706       2.421914                    0.998055       3.429311       9.467061       0.497817       1.251421      -0.716127      -0.006956       0.038926      -0.004720       0.039824      -0.000106       0.007709       0.000543      -0.026243      -0.009501      -0.016129       0.001407       0.014722              1.722785       1.576635      -0.189462       0.126780       2.059501      -0.104046       1.532218           0.000000
           17              H      10.038857       5.844853       0.886593       0.095849       1.031513 0.76661556E+01  0.75940788E+02                                 1.793387                            1.698227      -1.492539       2.156664                    0.991668       4.103237      12.304132       0.438292       1.410735      -0.678397      -0.021468       0.023873       0.005310       0.032542      -0.009008       0.005023       0.005098      -0.004828       0.004094      -0.013418       0.004572       0.008846              1.851850       2.046155      -0.546008      -0.102896       1.897632       0.127639       1.611762           0.000000
           18              H      11.475936       5.325966       2.609813       0.109516       1.015629 0.70262513E+01  0.67754886E+02                                 1.751826                            1.609477      -1.232387       2.293147                    0.994469       3.762292      10.946990       0.459422       1.382539      -0.685319       0.002134       0.021291       0.032080       0.038561      -0.006935       0.005571       0.007655      -0.016548       0.007060      -0.015626       0.002598       0.013028              1.846215       1.508109      -0.038285       0.031771       1.673197       0.568740       2.357338          -0.000000
           19              H      12.800479       3.425940       2.393289       0.120021       1.162030 0.85817534E+01  0.85040165E+02                                 1.778052                            1.678565      -0.991728       2.414085                    0.998069       3.371588       9.232369       0.502026       1.231209      -0.721708       0.020405      -0.011781       0.031997       0.039736      -0.006867       0.009077      -0.000566       0.005308       0.029872      -0.013454      -0.001964       0.015418              1.817022       1.813957      -0.225321       0.410085       1.654027      -0.118343       1.983083          -0.000000
           20              H      17.797273       2.800714      11.541087       0.126941       1.094097 0.82612814E+01  0.80966074E+02                                 1.690567                            1.633048      -1.110872       2.360985                    0.997269       3.352364       9.083996       0.516260       1.210547      -0.725870      -0.001258      -0.022347      -0.030195       0.037586      -0.001283       0.003130       0.008776      -0.013317       0.022979      -0.011688      -0.002778       0.014466              1.693942       1.591678      -0.119942       0.129217       1.736002       0.287516       1.754145           0.000000
           21              H       4.503970       2.614938       2.863491       0.118922       1.119854 0.81257645E+01  0.78393015E+02                                 1.649150                            1.566702      -0.914685       2.449157                    0.998892       3.168537       8.201217       0.560471       1.132765      -0.746649      -0.017485      -0.022302       0.031170       0.042127       0.008065      -0.003992      -0.005021      -0.000366       0.042139      -0.015106      -0.001561       0.016666              1.672334       1.567636       0.313461      -0.195525       1.737359      -0.258864       1.712007          -0.000000
           22              H       5.908712       4.324064       3.478469       0.120883       1.061052 0.76586851E+01  0.72690627E+02                                 1.578368                            1.511694      -0.832942       2.486543                    0.999412       3.110014       7.944688       0.576736       1.118935      -0.750087       0.003507       0.005493       0.036745       0.037319       0.011356      -0.001133      -0.000251      -0.005009       0.040851      -0.018453       0.004728       0.013725              1.591870       1.435904       0.137135       0.157659       1.355101       0.156308       1.984604          -0.000001
           23              H      13.033314       5.133787      12.390525       0.116284       0.962714 0.71038995E+01  0.68853293E+02                                 1.705516                            1.631896      -1.293215       2.271207                    0.993294       3.782286      11.117991       0.449530       1.405787      -0.680871       0.014728       0.017617      -0.028285       0.036432       0.011460       0.001749      -0.001782      -0.001570       0.033636      -0.017311       0.005878       0.011432              1.744764       1.748561       0.307427      -0.300130       1.695897      -0.253286       1.789834           0.000000
           24              H      11.571658       3.466940      11.817827       0.114566       1.083723 0.81963065E+01  0.80590682E+02                                 1.714878                            1.653871      -0.973837       2.419825                    0.998011       3.428662       9.465972       0.497763       1.251459      -0.716114      -0.007038      -0.004681      -0.038681       0.039594       0.007631       0.000150      -0.000594      -0.008200       0.043821      -0.015972       0.001345       0.014627              1.723197       1.576802       0.126776       0.189628       1.532344       0.104170       2.060444           0.000000
           25              H       6.805107       7.292614       0.561167       0.095624       1.032760 0.76761127E+01  0.76053748E+02                                 1.793724                            1.698453      -1.488229       2.158185                    0.991769       4.103942      12.301934       0.438662       1.409278      -0.678664      -0.021389       0.005543      -0.024173       0.032750       0.005146       0.009034      -0.005178      -0.004447       0.004294      -0.013545       0.004826       0.008718              1.852234       2.046722      -0.103000       0.546338       1.611885      -0.127740       1.898095           0.000000
           26              H       8.242187       9.015833       1.080055       0.110553       1.012767 0.70043746E+01  0.67512005E+02                                 1.750875                            1.608760      -1.237373       2.291556                    0.994399       3.759891      10.948388       0.458617       1.385621      -0.684728       0.002030       0.031904      -0.020998       0.038248       0.005552       0.006874      -0.007682      -0.011736       0.021479      -0.015583       0.002516       0.013067              1.845144       1.507506       0.031722       0.038265       2.355680      -0.568010       1.672246           0.000000
           27              H       9.566732       8.799310       2.980081       0.120660       1.159460 0.85582577E+01  0.84751450E+02                                 1.775698                            1.676497      -0.989373       2.415513                    0.998068       3.367253       9.218249       0.502218       1.231549      -0.721639       0.020071       0.031736       0.011733       0.039341       0.009125       0.006891       0.000582      -0.012132      -0.022981      -0.013467      -0.001977       0.015444              1.814553       1.811468       0.409182       0.224790       1.980269       0.118114       1.651923          -0.000001
           28              H       8.096021       5.135067       3.605308       0.126824       1.091110 0.82320384E+01  0.80595280E+02                                 1.686311                            1.629231      -1.098320       2.366299                    0.997460       3.348078       9.062981       0.517386       1.209176      -0.726190      -0.001300      -0.030332       0.022419       0.037740       0.003093       0.001158      -0.008601      -0.018120       0.008278      -0.011554      -0.002741       0.014295              1.689625       1.587997       0.128725       0.119406       1.749424      -0.286079       1.731453          -0.000000
           29              H      17.438976      10.197105       9.948550       0.118645       1.120956 0.81354404E+01  0.78507141E+02                                 1.649867                            1.567332      -0.912930       2.449762                    0.998951       3.170783       8.207237       0.560539       1.132328      -0.746745      -0.017281       0.022380      -0.031304       0.042183      -0.008142       0.004163      -0.005036      -0.000459       0.042245      -0.015196      -0.001597       0.016794              1.673080       1.568288      -0.313687       0.195656       1.738146      -0.259050       1.712805           0.000000
           30              H      18.843716       8.487979       9.333572       0.120752       1.060480 0.76532244E+01  0.72622204E+02                                 1.577439                            1.510867      -0.833535       2.486348                    0.999426       3.109387       7.940878       0.577088       1.118509      -0.750196       0.003527      -0.005553      -0.037095       0.037674      -0.011424       0.000972      -0.000370      -0.005262       0.040005      -0.018399       0.004960       0.013439              1.590918       1.435131      -0.137003      -0.157501       1.354392       0.156142       1.983231           0.000001
           31              H      13.033310       7.678256       0.421516       0.114816       0.966742 0.71368232E+01  0.69211289E+02                                 1.705825                            1.632170      -1.276764       2.276858                    0.993534       3.784371      11.105680       0.451208       1.399771      -0.682006       0.014821      -0.017960       0.028703       0.036961      -0.011553      -0.001605      -0.001790      -0.001566       0.033975      -0.017442       0.005909       0.011532              1.745082       1.748908      -0.307521       0.300234       1.696182      -0.253427       1.790158          -0.000000
           32              H      11.571656       9.345103       0.994214       0.113859       1.085058 0.82116593E+01  0.80801412E+02                                 1.718571                            1.657252      -0.979394       2.417537                    0.997926       3.432301       9.487957       0.496296       1.254230      -0.715523      -0.007019       0.004777       0.039172       0.040082      -0.007692      -0.000134      -0.000701      -0.008402       0.043179      -0.015968       0.001546       0.014423              1.726955       1.580061      -0.127262      -0.190312       1.535446       0.104493       2.065358           0.000000
           33              H      19.740112       5.519429      12.250874       0.095595       1.028556 0.76352280E+01  0.75517529E+02                                 1.786399                            1.692126      -1.472555       2.165469                    0.991923       4.087135      12.224949       0.440358       1.406290      -0.679296      -0.021677      -0.005266       0.024568       0.033185      -0.004991      -0.008906      -0.005186      -0.004496       0.004389      -0.013361       0.004707       0.008654              1.844341       2.037357       0.102136      -0.542286       1.605912      -0.126717       1.889755           0.000000
           34              H       8.242189       3.796210      11.731986       0.110480       1.011663 0.69957976E+01  0.67428981E+02                                 1.752051                            1.609632      -1.242217       2.290101                    0.994333       3.760741      10.961609       0.457561       1.388825      -0.684126       0.002276      -0.031936       0.021095       0.038341      -0.005487      -0.007048      -0.007578      -0.011557       0.021119      -0.015540       0.002608       0.012932              1.846522       1.508355      -0.031725      -0.038317       2.357765      -0.568834       1.673445          -0.000000
           35              H       9.566732       4.012733       9.831960       0.121245       1.155586 0.85231200E+01  0.84315407E+02                                 1.771680                            1.673031      -0.988530       2.416528                    0.998095       3.361509       9.197254       0.502756       1.231517      -0.721655       0.020098      -0.031576      -0.011557       0.039173      -0.009042      -0.006818       0.000544      -0.012266      -0.023022      -0.013415      -0.001973       0.015388              1.810328       1.807230      -0.407460      -0.223936       1.975293       0.117618       1.648460           0.000001
           36              H      21.031024       7.676976       9.206733       0.126237       1.092869 0.82477558E+01  0.80781975E+02                                 1.687551                            1.630306      -1.096365       2.366580                    0.997385       3.350984       9.070599       0.517480       1.208465      -0.726349      -0.001211       0.030457      -0.022459       0.037862      -0.003152      -0.001261      -0.008673      -0.018212       0.008573      -0.011714      -0.002679       0.014393              1.690879       1.588953      -0.128849      -0.119531       1.750875      -0.286633       1.732810           0.000000
           37              C      13.462753       6.898004       4.648208       0.620247      22.849707 0.23486993E+03  0.48003929E+04                                 7.591783                            5.485984      -0.096784       2.033989                    0.999628      21.887790      61.401495       0.623654       0.480522      -1.012576      -0.027880      -0.013088       0.047339       0.056476      -0.047821       0.086920      -0.016435       0.037623      -0.015513      -0.085887      -0.027438       0.113325              9.835866       9.564251       2.012035      -6.203392       6.698656      -0.990113      13.244692          -0.000001
           38              C      14.363029       7.270834       3.598902      -0.033865      38.560600 0.41790465E+03  0.96430062E+04                                 9.872952                            6.737482       0.104680       2.043439                    0.999407      26.755788      74.041679       0.651661       0.407333      -1.079556       0.029167       0.009134      -0.026151       0.040225      -0.000270      -0.002842       0.007617      -0.010573      -0.002922      -0.007737      -0.003198       0.010935             13.367039      13.299923       2.043157      -9.741250       9.426823      -2.079803      17.374371          -0.000003
           39              C      14.619143       8.605848       3.288851      -0.084341      32.164895 0.40882086E+03  0.94583077E+04                                 8.807797                            6.762596       0.100181       2.007234                    0.999635      28.652337      81.531541       0.631104       0.419493      -1.062967       0.018918      -0.012586      -0.020385       0.030526      -0.016645       0.005333       0.019884      -0.014686      -0.012861      -0.027945       0.000449       0.027495             10.374191       9.983747       1.969561      -5.927797       9.273810      -2.080004      11.865016          -0.000001
           40              C      15.472852       8.979960       2.253638      -0.150351      33.129243 0.42226110E+03  0.98411628E+04                                 8.924017                            6.839095       0.165403       2.024563                    0.999726      29.208113      83.213393       0.632693       0.415382      -1.066391      -0.016047      -0.009008       0.019495       0.026809       0.006438      -0.003327      -0.007152      -0.040591      -0.055054      -0.020090      -0.011529       0.031619             10.495458      11.106495       0.824970      -6.416609       8.789231      -0.796463      11.590648          -0.000000
           41              C      16.120895       8.042118       1.479791       0.090892      35.815365 0.41877454E+03  0.97125106E+04                                 9.573159                            6.893160      -0.061030       1.994753                    0.999316      26.406877      74.367734       0.620679       0.425488      -1.062968       0.001019       0.001660       0.002024       0.002809       0.018985       0.001613      -0.001173       0.006916       0.025947      -0.023737       0.008727       0.015010             12.210874      14.081395       2.074570      -8.329568       9.529145      -1.694417      13.022082          -0.000000
           42              C      15.853140       6.650731       1.771905      -0.150642      34.857857 0.48438341E+03  0.11742903E+05                                 9.430863                            7.449411      -0.021558       1.963285                    0.998637      30.448716      89.963620       0.588077       0.429621      -1.052054      -0.011431       0.003123       0.016164       0.020043      -0.003518      -0.004541       0.017059      -0.019536      -0.007311      -0.014651      -0.008889       0.023540             11.119219      11.846826       1.539517      -6.236963      10.012102      -1.565313      11.498730          -0.000002
           43              C      14.985202       6.312493       2.786619      -0.102190      33.190886 0.42926154E+03  0.10092489E+05                                 9.084586                            6.972531       0.048530       1.987497                    0.999710      29.449268      85.563157       0.613394       0.424708      -1.055553       0.008248       0.026207      -0.006223       0.028170       0.004985       0.012473      -0.002749      -0.043756      -0.037889      -0.027212      -0.001588       0.028801             10.922677      11.498877       0.597138      -6.896733       8.443207      -0.120703      12.825947          -0.000003
           44              C      17.070324       8.347045       0.411267       0.079684      35.277802 0.39145788E+03  0.89535581E+04                                 9.486400                            6.671695      -0.088114       1.991641                    0.999373      26.219799      74.040283       0.628025       0.426401      -1.059264       0.005757      -0.002914       0.002741       0.007010      -0.004213      -0.005243      -0.013608      -0.013022      -0.011648      -0.016433      -0.000817       0.017249             12.185143      14.140253       4.931579      -5.865803       9.603419      -0.636359      12.811757          -0.000001
           45              C      10.623525       7.682102      12.033069      -0.135290      32.490882 0.45440079E+03  0.10884687E+05                                 9.052498                            7.254832      -0.171523       1.919754                    0.998410      30.251266      90.008176       0.588684       0.434357      -1.045008       0.014798       0.030396      -0.012995       0.036218      -0.003221       0.010945      -0.011863      -0.017221      -0.085836      -0.033780       0.006728       0.027051             10.215248      10.413771       2.857054      -2.906601       7.887139       1.332209      12.344833          -0.000000
           46              C      11.455245       8.002403      10.974794      -0.071121      31.762751 0.41629628E+03  0.97344218E+04                                 8.887527                            6.925236      -0.046679       1.975539                    0.998634      28.755522      83.924516       0.606318       0.432014      -1.048738      -0.005432       0.018770       0.014661       0.024429      -0.005333      -0.002736       0.003589      -0.004600       0.013459      -0.008060      -0.000494       0.008554             10.208758       9.651674       3.331804      -1.969961       9.364436       2.174551      11.610163           0.000001
           47              C      12.248161       9.111925      11.115727      -0.111727      30.362941 0.40251338E+03  0.93183901E+04                                 8.515923                            6.744624       0.088078       2.007583                    0.999685      28.983111      83.729842       0.624279       0.423805      -1.055459      -0.023575      -0.005496       0.007398       0.025312      -0.012992      -0.005643      -0.024163       0.033475       0.028235      -0.038615       0.015736       0.022879              9.578680       8.572637       3.937177      -0.724233      10.753627       2.230912       9.409777           0.000001
           48              C      12.220998       9.810182      12.282904      -0.001759      36.827515 0.42597473E+03  0.98734376E+04                                 9.588288                            6.818618       0.068402       2.031193                    0.999341      26.777122      74.196096       0.645627       0.409299      -1.078573      -0.029161      -0.031251       0.000842       0.042751       0.004543       0.003203      -0.007959      -0.015714       0.011446      -0.012842      -0.000153       0.012994             12.438054      12.712666       7.532428      -1.566578      14.995748       1.174487       9.605748          -0.000003
           49              C      17.842544       9.477067       0.511200      -0.168765      34.780781 0.44603130E+03  0.10599368E+05                                 9.418481                            7.148670      -0.080866       1.943241                    0.999250      30.206212      88.549750       0.599895       0.429652      -1.051346       0.007702       0.000069      -0.013285       0.015356      -0.035995       0.023608       0.012900       0.008444       0.035918      -0.052357       0.016760       0.035598             11.499160      13.721407       6.428851      -3.760701      11.885189      -1.071483       8.890886          -0.000001
           50              C      13.198885      11.010670      12.486615       0.597979      21.881690 0.24965199E+03  0.51658830E+04                                 7.346928                            5.642036      -0.048018       2.046620                    0.999460      22.172705      61.992351       0.619054       0.478154      -1.016788       0.032347       0.050226       0.007919       0.060263      -0.109330      -0.012502      -0.003019       0.033580      -0.113477      -0.093658      -0.036205       0.129863              9.113084       8.623070       5.527074      -0.081892      12.106496       0.041506       6.609685          -0.000001
           51              C      13.462755       5.914039       8.163833       0.619686      22.862098 0.23500218E+03  0.48036337E+04                                 7.594043                            5.487137      -0.094063       2.034735                    0.999664      21.892572      61.412584       0.623673       0.480453      -1.012641      -0.028620       0.013826      -0.048403       0.057906       0.048052      -0.087389      -0.016702       0.037230      -0.017172      -0.086466      -0.027398       0.113863              9.839746       9.567956      -2.012752       6.207123       6.700363      -0.990879      13.250919          -0.000000
           52              C      14.363031       5.541209       9.213139      -0.032719      38.525222 0.41749990E+03  0.96307420E+04                                 9.864326                            6.731989       0.113919       2.046375                    0.999382      26.744713      73.984953       0.652290       0.407063      -1.079801       0.029083      -0.009498       0.025985       0.040140      -0.000282       0.002645       0.007832      -0.010351      -0.001637      -0.007848      -0.003092       0.010941             13.354702      13.287238      -2.040390       9.731497       9.418131      -2.077204      17.358738           0.000001
           53              C      14.619143       4.206195       9.523190      -0.085758      32.235531 0.40994784E+03  0.94912409E+04                                 8.822137                            6.773361       0.094665       2.004985                    0.999678      28.688218      81.672439       0.630377       0.419673      -1.062816       0.018416       0.012111       0.020433       0.030055       0.016493      -0.005844       0.020622      -0.014565      -0.012660      -0.028701       0.000933       0.027768             10.391977      10.001231      -1.975983       5.939382       9.287956      -2.087314      11.886744           0.000000
           54              C      15.472854       3.832083      10.558403      -0.150265      33.125524 0.42223213E+03  0.98400503E+04                                 8.921133                            6.836961       0.169930       2.025827                    0.999712      29.209338      83.207623       0.633073       0.415151      -1.066568      -0.016679       0.009750      -0.020431       0.028119      -0.005996       0.003549      -0.007166      -0.039455      -0.054717      -0.020103      -0.010817       0.030920             10.491541      11.100780      -0.825103       6.412884       8.788259      -0.796676      11.585585          -0.000000
           55              C      16.120898       4.769925      11.332250       0.092528      35.778196 0.41828021E+03  0.96986980E+04                                 9.569171                            6.891098      -0.062380       1.994565                    0.999318      26.389656      74.323169       0.620468       0.425736      -1.062757       0.001302      -0.000765      -0.002192       0.002662      -0.019374      -0.001380      -0.002366       0.006184       0.024804      -0.023979       0.008460       0.015519             12.204531      14.072367      -2.072729       8.323877       9.525976      -1.692974      13.015249           0.000001
           56              C      15.853144       6.161312      11.040136      -0.152678      34.902757 0.48522937E+03  0.11768470E+05                                 9.436335                            7.453360      -0.025784       1.961804                    0.998629      30.476768      90.063993       0.588227       0.429327      -1.052241      -0.013557      -0.002879      -0.017700       0.022481       0.003888       0.004195       0.016868      -0.017868      -0.006729      -0.014307      -0.008573       0.022880             11.125769      11.853762      -1.539205       6.241146      10.017731      -1.565103      11.505813           0.000002
           57              C      14.985205       6.499550      10.025422      -0.102125      33.209845 0.42953229E+03  0.10101211E+05                                 9.092400                            6.978251       0.046910       1.986935                    0.999684      29.458019      85.619716       0.612632       0.425137      -1.055206       0.008150      -0.024365       0.005188       0.026210      -0.005731      -0.013044      -0.003035      -0.043923      -0.039935      -0.028085      -0.001315       0.029400             10.932794      11.510403      -0.596505       6.905063       8.447950      -0.119863      12.840028           0.000002
           58              C      17.070327       4.464998      12.400774       0.078174      35.321499 0.39203781E+03  0.89700607E+04                                 9.493704                            6.676497      -0.089447       1.990856                    0.999397      26.238051      74.103013       0.627824       0.426384      -1.059285       0.004907       0.003217      -0.002384       0.006334       0.004092       0.004643      -0.013578      -0.014067      -0.010962      -0.015865      -0.001729       0.017595             12.194843      14.150618      -4.936821       5.870264       9.611964      -0.636689      12.821946           0.000001
           59              C      10.623518       5.129941       0.778972      -0.134300      32.448911 0.45359289E+03  0.10860304E+05                                 9.044403                            7.247993      -0.172183       1.919820                    0.998435      30.226217      89.907477       0.589020       0.434311      -1.045055       0.014673      -0.030291       0.013067       0.036105       0.002881      -0.011564      -0.012235      -0.016812      -0.085462      -0.034131       0.007199       0.026931             10.206129      10.403518      -2.854566       2.904764       7.880589       1.330693      12.334280          -0.000000
           60              C      11.455239       4.809640       1.837247      -0.072048      31.816355 0.41718799E+03  0.97605348E+04                                 8.896674                            6.931607      -0.046528       1.975103                    0.998616      28.786834      84.039741       0.606173       0.431884      -1.048812      -0.005254      -0.018991      -0.014574       0.024508       0.005962       0.002327       0.003804      -0.006769       0.013151      -0.009048       0.000064       0.008985             10.219957       9.662802      -3.336584       1.973014       9.374600       2.176831      11.622469          -0.000002
           61              C      12.248154       3.700118       1.696314      -0.110893      30.321574 0.40175145E+03  0.92959644E+04                                 8.505548                            6.735747       0.087610       2.007840                    0.999707      28.964680      83.643832       0.625063       0.423492      -1.055697      -0.022217       0.005731      -0.005520       0.023599       0.013426       0.006228      -0.024734       0.033582       0.029580      -0.039521       0.015983       0.023538              9.567037       8.562838      -3.932235       0.725606      10.738735       2.226515       9.399538          -0.000002
           62              C      12.220990       3.001861       0.529137      -0.002320      36.870039 0.42653948E+03  0.98899659E+04                                 9.596423                            6.823757       0.067344       2.030516                    0.999359      26.793275      74.257765       0.645285       0.409373      -1.078506      -0.028961       0.031636       0.000442       0.042893      -0.003740      -0.003183      -0.007624      -0.016426       0.011713      -0.012559      -0.000265       0.012824             12.449201      12.723858      -7.539472       1.568638      15.008086       1.176321       9.615659           0.000003
           63              C      17.842546       3.334976      12.300841      -0.166506      34.684672 0.44453737E+03  0.10554974E+05                                 9.399986                            7.135368      -0.082087       1.943283                    0.999258      30.162734      88.384097       0.600622       0.429493      -1.051447       0.007795       0.001043       0.013450       0.015581       0.035517      -0.022908       0.013009       0.006866       0.037177      -0.051771       0.017386       0.034385             11.473937      13.685471      -6.410133       3.750106      11.859677      -1.063590       8.876663           0.000002
           64              C      13.198875       1.801373       0.325426       0.599752      21.873223 0.24954729E+03  0.51636070E+04                                 7.347601                            5.642704      -0.049380       2.045923                    0.999483      22.168823      61.997775       0.618661       0.478468      -1.016536       0.032391      -0.051223      -0.008199       0.061157       0.108422       0.012985      -0.002892       0.032433      -0.111034      -0.093159      -0.035358       0.128516              9.113731       8.623584      -5.527300       0.081596      12.107327       0.041688       6.610283           0.000001
           65              C       3.761499       1.757812       0.491982       0.618963      22.862958 0.23504307E+03  0.48044907E+04                                 7.592302                            5.486442      -0.094253       2.034815                    0.999612      21.895819      61.413986       0.623937       0.480248      -1.012789      -0.027419      -0.047559      -0.012695       0.056346      -0.087054      -0.047700       0.016606       0.026310      -0.049847      -0.085750      -0.027799       0.113549              9.836381       9.564537       6.203694       2.012273      13.245475       0.990330       6.699132          -0.000000
           66              C       4.661776       2.807118       0.864813      -0.034296      38.596912 0.41840179E+03  0.96569719E+04                                 9.876837                            6.740022       0.106425       2.043647                    0.999379      26.773491      74.090825       0.651776       0.407156      -1.079715       0.029114       0.025811       0.009911       0.040151       0.002925       0.000140      -0.007768      -0.002967       0.017330      -0.008137      -0.002749       0.010886             13.372505      13.305194       9.745779       2.043407      17.382090       2.080081       9.430231           0.000001
           67              C       4.917889       3.117170       2.199827      -0.083847      32.121372 0.40816127E+03  0.94387723E+04                                 8.796327                            6.754078       0.105523       2.008964                    0.999647      28.637753      81.458497       0.631962       0.419114      -1.063260       0.018587       0.020314      -0.011356       0.029784      -0.005920      -0.016853      -0.020897      -0.000016       0.027466      -0.029203       0.001222       0.027981             10.359538       9.968934       5.918490       1.962180      11.847686       2.071743       9.261994          -0.000002
           68              C       5.771600       4.152383       2.573939      -0.151442      33.153414 0.42268456E+03  0.98529211E+04                                 8.926017                            6.840785       0.166722       2.024794                    0.999713      29.222976      83.247728       0.632894       0.415171      -1.066589      -0.016321      -0.019796      -0.009413       0.027329       0.003448       0.006428       0.007083       0.008780       0.088776      -0.020854      -0.010863       0.031717             10.497978      11.110095       6.419514       0.823741      11.594627       0.795148       8.789211          -0.000002
           69              C       6.419644       4.926230       1.636098       0.092617      35.762424 0.41802824E+03  0.96914329E+04                                 9.566828                            6.889181      -0.063685       1.994406                    0.999286      26.383290      74.300721       0.620530       0.425756      -1.062740       0.000715      -0.002187       0.001340       0.002663      -0.001497       0.019265       0.001804      -0.008627      -0.023083      -0.023853       0.008332       0.015521             12.202045      14.070856       8.322428       2.072452      13.012298       1.692589       9.522981          -0.000001
           70              C       6.151888       4.634115       0.244710      -0.154740      34.991535 0.48684622E+03  0.11817048E+05                                 9.450824                            7.465075      -0.020216       1.962753                    0.998676      30.522213      90.222580       0.587870       0.429247      -1.052330      -0.012330      -0.017532       0.004261       0.021853       0.003612      -0.002972      -0.016390      -0.006056       0.031676      -0.013791      -0.008618       0.022409             11.143709      11.875111       6.252060       1.545854      11.524180       1.571774      10.031836           0.000000
           71              C      11.751455       3.619404      12.718513      -0.100610      33.144599 0.42847521E+03  0.10070030E+05                                 9.080234                            6.969297       0.048797       1.988025                    0.999707      29.422436      85.486218       0.613081       0.425093      -1.055246       0.007948       0.005653       0.026425       0.028167      -0.012930       0.004570       0.002574      -0.003366       0.084187      -0.027544      -0.001031       0.028575             10.917082      11.492594       6.892371       0.596525      12.819270       0.120504       8.439381           0.000001
           72              C       7.369073       5.994754       1.941024       0.078274      35.308094 0.39186928E+03  0.89645343E+04                                 9.488439                            6.672790      -0.082260       1.993424                    0.999346      26.230877      74.056783       0.628369       0.426094      -1.059548       0.005107      -0.002582      -0.003028       0.006474       0.005426      -0.003857       0.013859      -0.001033       0.027180      -0.016620      -0.001233       0.017852             12.188407      14.144007       5.868049       4.933201      12.815376       0.636736       9.605839          -0.000001
           73              C       7.389769       7.184993       1.276079      -0.133575      32.407162 0.45284810E+03  0.10837863E+05                                 9.036819                            7.242192      -0.169186       1.921057                    0.998504      30.201087      89.809438       0.589245       0.434329      -1.045058       0.014207       0.012792       0.030435       0.035941      -0.010901      -0.003007       0.012384       0.034618       0.065884      -0.033674       0.007240       0.026434             10.197251      10.394966       2.900547       2.852759      12.321764      -1.329799       7.875022          -0.000000
           74              C       8.221491       8.243267       1.596380      -0.073079      31.861084 0.41802807E+03  0.97853402E+04                                 8.905255                            6.938687      -0.047066       1.974555                    0.998629      28.813572      84.146436       0.605836       0.431897      -1.048779      -0.005042      -0.015994       0.019896       0.026021       0.002843      -0.005273      -0.003069      -0.008989       0.002943      -0.008137      -0.000002       0.008139             10.229753       9.672640       1.974087       3.339780      11.633557      -2.178951       9.383062           0.000001
           75              C       9.014407       8.102335       2.705903      -0.110853      30.312059 0.40162618E+03  0.92926473E+04                                 8.505956                            6.736455       0.090548       2.008789                    0.999695      28.954395      83.621238       0.624765       0.423713      -1.055524      -0.022710      -0.006946      -0.004871       0.024243       0.006504      -0.013865       0.023442       0.002223      -0.063520      -0.038512       0.016235       0.022277              9.567351       8.562329       0.724162       3.931838       9.399801      -2.227819      10.739922           0.000000
           76              C       8.987243       6.935158       3.404159      -0.002180      36.855742 0.42629232E+03  0.98830653E+04                                 9.594763                            6.822186       0.066094       2.030245                    0.999361      26.786156      74.240075       0.645284       0.409422      -1.078446      -0.028424      -0.001173      -0.031262       0.042268      -0.003062       0.004003       0.007300      -0.013871       0.019674      -0.012610      -0.000002       0.012612             12.447729      12.722526       1.567578       7.539660       9.612367      -1.175803      15.008293          -0.000006
           77              C       8.141293       5.894821       3.071046      -0.167074      34.745006 0.44543470E+03  0.10582431E+05                                 9.415589                            7.146495      -0.085127       1.942262                    0.999264      30.186102      88.500622       0.599613       0.429965      -1.051077       0.007493       0.013250      -0.000556       0.015232      -0.022747      -0.035998      -0.012959      -0.016058      -0.030779      -0.052324       0.017723       0.034602             11.495277      13.715727       3.759721       6.425460       8.889268       1.070463      11.880835          -0.000003
           78              C       9.965129       6.731447       4.604648       0.595912      21.931858 0.25030346E+03  0.51828553E+04                                 7.358082                            5.649367      -0.044088       2.047032                    0.999440      22.204571      62.106918       0.618643       0.478150      -1.016768       0.031947      -0.008331       0.050246       0.060122       0.012360      -0.108987       0.003395       0.073209       0.006989      -0.093393      -0.036037       0.129429              9.128850       8.638560       0.081789       5.539538       6.618244      -0.041717      12.129747          -0.000002
           79              C      16.696509      11.054231      12.320059       0.618815      22.887562 0.23533623E+03  0.48121144E+04                                 7.597815                            5.489982      -0.091885       2.035164                    0.999648      21.912006      61.475317       0.623698       0.480269      -1.012750      -0.029088       0.048452       0.013147       0.058022       0.087093       0.047632       0.017078       0.026939      -0.050343      -0.085500      -0.028352       0.113852              9.844314       9.572286      -6.209952      -2.013895      13.257342       0.991473       6.703313           0.000000
           80              C      17.596784      10.004925      11.947228      -0.033440      38.558922 0.41788679E+03  0.96424117E+04                                 9.872487                            6.737328       0.104858       2.043461                    0.999390      26.754578      74.035635       0.651675       0.407332      -1.079565       0.028641      -0.025503      -0.009556       0.039523      -0.002456       0.000029      -0.007838      -0.004345       0.018634      -0.007746      -0.003618       0.011364             13.366119      13.297932      -9.740060      -2.041881      17.373120       2.078379       9.427306          -0.000001
           81              C      17.852897       9.694873      10.612214      -0.083523      32.118440 0.40808015E+03  0.94366973E+04                                 8.797066                            6.754333       0.103127       2.008343                    0.999652      28.634000      81.454576       0.631802       0.419228      -1.063157       0.018142      -0.020175       0.011733       0.029560       0.005489       0.017410      -0.020477       0.000022       0.030201      -0.028980       0.000395       0.028585             10.360618       9.969771      -5.919276      -1.962090      11.849101       2.071522       9.262982           0.000002
           82              C      18.706606       8.659660      10.238102      -0.151505      33.163331 0.42283510E+03  0.98574019E+04                                 8.928285                            6.842444       0.165142       2.024344                    0.999724      29.227386      83.266990       0.632750       0.415224      -1.066544      -0.016589       0.020141       0.009263       0.027689      -0.003064      -0.006539       0.007391       0.008211       0.086615      -0.020139      -0.011016       0.031155             10.500776      11.113480      -6.421753      -0.823577      11.598473       0.794804       8.790374           0.000003
           83              C      19.354649       7.885813      11.175943       0.092340      35.783261 0.41832602E+03  0.97000015E+04                                 9.569982                            6.890893      -0.063118       1.994277                    0.999340      26.392865      74.332520       0.620557       0.425664      -1.062804       0.000155       0.003316      -0.001323       0.003574       0.001561      -0.019464       0.001805      -0.009635      -0.018852      -0.023760       0.008139       0.015621             12.206548      14.076329      -8.326206      -2.073348      13.017684       1.693451       9.525631           0.000001
           84              C      19.086896       8.177928      12.567331      -0.153075      34.949410 0.48601459E+03  0.11792743E+05                                 9.448171                            7.462847      -0.026886       1.961181                    0.998615      30.499010      90.161263       0.587421       0.429725      -1.051955      -0.012076       0.016455      -0.002378       0.020548      -0.004116       0.003742      -0.016953      -0.004637       0.031048      -0.014705      -0.008201       0.022905             11.140565      11.871456      -6.249958      -1.546083      11.520594       1.571936      10.029644          -0.000001
           85              C      11.751452       9.192639       0.093528      -0.100608      33.157934 0.42869273E+03  0.10076163E+05                                 9.079565                            6.968432       0.052416       1.988849                    0.999695      29.433106      85.514420       0.613482       0.424771      -1.055472       0.007917      -0.005029      -0.025628       0.027290       0.012936      -0.005290       0.002745      -0.002160       0.086114      -0.027918      -0.001449       0.029367             10.916264      11.490582      -6.891073      -0.597455      12.817215       0.121232       8.440996          -0.000001
           86              C      20.304078       6.817289      10.871017       0.080407      35.274724 0.39141505E+03  0.89525946E+04                                 9.488068                            6.672605      -0.088152       1.991667                    0.999372      26.214168      74.031493       0.627784       0.426564      -1.059132       0.005010       0.002343       0.003292       0.006436      -0.005474       0.002980       0.014346      -0.001156       0.024815      -0.016446      -0.001443       0.017889             12.187999      14.143968      -5.869837      -4.931947      12.816081       0.637977       9.603949           0.000001
           87              C      20.324774       5.627050      11.535962      -0.134125      32.465743 0.45394285E+03  0.10871097E+05                                 9.050892                            7.254213      -0.175752       1.918705                    0.998487      30.232893      89.945900       0.588333       0.434721      -1.044777       0.014798      -0.013770      -0.029835       0.036037       0.010976       0.003088       0.012672       0.034701       0.065889      -0.033846       0.007215       0.026632             10.213386      10.410137      -2.909853      -2.852379      12.347812      -1.331097       7.882211           0.000001
           88              C       8.221493       4.568776      11.215661      -0.073491      31.858380 0.41798857E+03  0.97841306E+04                                 8.903280                            6.936624      -0.043663       1.975398                    0.998597      28.815635      84.149723       0.606157       0.431681      -1.048916      -0.005281       0.015288      -0.019541       0.025367      -0.002441       0.005512      -0.003359      -0.008484       0.001510      -0.008052      -0.000119       0.008171             10.227714       9.667742      -1.972531      -3.336936      11.634320      -2.181527       9.381078          -0.000001
           89              C       9.014408       4.709708      10.106138      -0.111703      30.359339 0.40244127E+03  0.93162355E+04                                 8.515163                            6.743916       0.087103       2.007377                    0.999680      28.982050      83.722603       0.624331       0.423792      -1.055474      -0.023321       0.006598       0.005812       0.024924      -0.005409       0.013239       0.024515       0.003754      -0.063648      -0.038893       0.015965       0.022928              9.578071       8.571419      -0.722227      -3.937446       9.408167      -2.232332      10.754627          -0.000000
           90              C       8.987245       5.876885       9.407882      -0.003120      36.863094 0.42651326E+03  0.98883257E+04                                 9.591164                            6.820490       0.074092       2.032586                    0.999333      26.796163      74.240300       0.645931       0.409006      -1.078844      -0.029125      -0.000241       0.031995       0.043267       0.003803      -0.003663       0.007936      -0.013542       0.016643      -0.012531      -0.000216       0.012747             12.441991      12.715898      -1.566499      -7.535101       9.608724      -1.175720      15.001352           0.000004
           91              C      21.076297       6.917222       9.740995      -0.166543      34.695563 0.44475446E+03  0.10561329E+05                                 9.402924                            7.138210      -0.084410       1.942567                    0.999277      30.165725      88.395460       0.600369       0.429625      -1.051375       0.008037      -0.012335      -0.000675       0.014737       0.022537       0.035932      -0.013614      -0.015700      -0.032022      -0.052506       0.018263       0.034243             11.477643      13.691219      -3.752400      -6.412250       8.878795       1.065718      11.862915           0.000003
           92              C       9.965131       6.080596       8.207393       0.599667      21.859216 0.24935360E+03  0.51584100E+04                                 7.343564                            5.639839      -0.047215       2.046947                    0.999450      22.159581      61.957421       0.618952       0.478354      -1.016634       0.031768       0.008291      -0.049870       0.059708      -0.012782       0.108558       0.002679       0.073755       0.004075      -0.093099      -0.036010       0.129109              9.108150       8.618051      -0.081780      -5.522957       6.607166      -0.041657      12.099232           0.000001
           93              O      12.953114       5.793606       4.714831      -0.534424      33.292347 0.51979837E+03  0.12425523E+05                                 8.338168                            7.121037       0.271497       2.137192                    0.997594      27.492776      72.726205       0.700396       0.365833      -1.130463       0.013093       0.023485       0.009398       0.028483       0.021914       0.050521      -0.043084       0.028470      -0.057487      -0.082343       0.024394       0.057950              9.573536       9.349214       3.045435      -3.187539       8.090276      -1.718896      11.281117           0.000070
           94              O      13.148434       7.837126       5.464335      -0.557725      34.319067 0.50976919E+03  0.12099667E+05                                 8.450913                            6.939422       0.281492       2.121948                    0.998897      27.918604      73.059254       0.728454       0.354245      -1.142131       0.005235      -0.026189      -0.014473       0.030376      -0.048284       0.002046       0.023531       0.036208       0.092270      -0.071125       0.024054       0.047071             10.327586       9.075398      -0.282310      -5.208997       6.372500       1.505502      15.534860          -0.000108
           95              O       6.904709      11.364280       0.827658      -0.518774      30.010604 0.47182410E+03  0.11006542E+05                                 7.710712                            6.729259       0.316688       2.150297                    0.998813      27.124311      70.829692       0.729541       0.359903      -1.135340      -0.024578       0.011001      -0.018939       0.032921      -0.043197       0.026327       0.031763       0.033717      -0.025001      -0.069738       0.018846       0.050893              8.699019       7.959094       3.332943       1.213996      11.114690       1.937764       7.023272           0.000055
           96              O      13.678773      11.525714      11.459089      -0.528395      31.061793 0.47401467E+03  0.11056838E+05                                 7.874582                            6.707848       0.382204       2.163711                    0.999169      27.365168      71.169339       0.737668       0.355964      -1.139871      -0.008932      -0.004521       0.013038       0.016438      -0.030180      -0.035031      -0.039199       0.003194      -0.092478      -0.075984       0.030270       0.045714              9.161856       8.657436       4.280647      -1.466423      12.072906      -1.827524       6.755227          -0.000076
           97              O      12.953116       7.018437       8.097210      -0.534263      33.261952 0.51923297E+03  0.12408321E+05                                 8.332310                            7.116584       0.273200       2.137870                    0.997606      27.481908      72.680751       0.700718       0.365773      -1.130538       0.013501      -0.023971      -0.009139       0.028990      -0.022186      -0.050222      -0.043052       0.028233      -0.056013      -0.082111       0.024562       0.057549              9.566009       9.342083      -3.042851       3.184362       8.085058      -1.717174      11.270885          -0.000074
           98              O      13.148433       4.974917       7.347706      -0.557644      34.305868 0.50952451E+03  0.12092220E+05                                 8.448117                            6.937194       0.284655       2.122860                    0.998908      27.915190      73.041664       0.728671       0.354188      -1.142195       0.005341       0.025671       0.014759       0.030089       0.048330      -0.002009       0.023657       0.037443       0.094303      -0.071732       0.024381       0.047351             10.324201       9.072511       0.282409       5.207456       6.370406       1.504854      15.529687           0.000105
           99              O       6.904709       1.447763      11.984383      -0.519897      30.015815 0.47193037E+03  0.11009534E+05                                 7.710991                            6.729473       0.317498       2.150654                    0.998760      27.129280      70.842073       0.729625       0.359845      -1.135397      -0.024710      -0.010384       0.018016       0.032296       0.043762      -0.025917       0.032310       0.033593      -0.025518      -0.070278       0.018926       0.051352              8.699375       7.959322      -3.333134      -1.214338      11.115063       1.937973       7.023740          -0.000054
          100              O      13.678764       1.286329       1.352952      -0.529238      31.075871 0.47428097E+03  0.11064551E+05                                 7.876686                            6.709409       0.383504       2.163958                    0.999135      27.371581      71.189751       0.737639       0.355930      -1.139903      -0.008772       0.004760      -0.012681       0.016137       0.030254       0.034922      -0.039152       0.003326      -0.091686      -0.075815       0.030156       0.045659              9.164688       8.660143      -4.282793       1.466650      12.077309      -1.827954       6.756612           0.000075
          101              O       9.719366       1.691191      12.199625      -0.533523      33.245620 0.51891622E+03  0.12398692E+05                                 8.329033                            7.113988       0.269959       2.136935                    0.997570      27.476160      72.656296       0.700918       0.365730      -1.130587       0.013714      -0.009334       0.024038       0.029207      -0.050381       0.022353       0.043321       0.043455      -0.014701      -0.082696       0.024746       0.057950              9.561752       9.337686       3.181672       3.041797      11.265094       1.716379       8.082475          -0.000061
          102              O       3.447179       0.941685       1.431105      -0.557223      34.315724 0.50969693E+03  0.12097643E+05                                 8.451067                            6.939506       0.283239       2.122483                    0.998942      27.913653      73.047740       0.728351       0.354304      -1.142072       0.005034       0.015004      -0.026571       0.030927      -0.002160      -0.048314      -0.024205      -0.028267      -0.102492      -0.071772       0.024202       0.047570             10.328068       9.076110       5.210064      -0.282166      15.535977      -1.504853       6.372117           0.000089
          103              O      10.138458       5.578363       4.958260      -0.517886      29.952260 0.47068541E+03  0.10973034E+05                                 7.699827                            6.720463       0.318041       2.151228                    0.998723      27.098050      70.732108       0.730149       0.359831      -1.135430      -0.024815       0.019966       0.010710       0.033603      -0.026423      -0.043896      -0.031859       0.028874      -0.039508      -0.070393       0.019004       0.051389              8.685524       7.946648      -1.212635       3.325570       7.014894      -1.935482      11.095030           0.000064
          104              O      10.445019       7.758973       5.119692      -0.527446      31.043752 0.47364808E+03  0.11046261E+05                                 7.871997                            6.705613       0.382300       2.163746                    0.999104      27.354519      71.137437       0.737724       0.356002      -1.139829      -0.009061      -0.013959      -0.005591       0.017557       0.035350      -0.030020       0.040088       0.046834       0.041409      -0.076586       0.031214       0.045372              9.158964       8.654950       1.466159       4.279367       6.752963       1.827348      12.068980          -0.000093
          105              O       9.719364      11.120852       0.612416      -0.533885      33.255404 0.51910285E+03  0.12404390E+05                                 8.330864                            7.115423       0.276470       2.138805                    0.997619      27.479955      72.672315       0.700817       0.365746      -1.130563       0.014185       0.008837      -0.024059       0.029294       0.050622      -0.022612       0.043357       0.043515      -0.013825      -0.083037       0.025035       0.058001              9.564097       9.340057      -3.183184      -3.042575      11.268398       1.717107       8.083836           0.000060
          106              O      16.382188      11.870358      11.380936      -0.557559      34.309706 0.50959880E+03  0.12094570E+05                                 8.449122                            6.938098       0.282399       2.122339                    0.998881      27.915632      73.047473       0.728552       0.354229      -1.142148       0.005174      -0.014645       0.025452       0.029817       0.002190       0.048601      -0.023575      -0.027298      -0.103179      -0.071819       0.024614       0.047205             10.325257       9.073459      -5.208166       0.282300      15.531331      -1.505028       6.370981          -0.000087
          107              O      10.138460       7.233680       7.853781      -0.519573      30.022531 0.47206719E+03  0.11013700E+05                                 7.712912                            6.731146       0.318196       2.150808                    0.998793      27.130401      70.851837       0.729409       0.359920      -1.135320      -0.024779      -0.018386      -0.010832       0.032701       0.025956       0.043766      -0.031437       0.029320      -0.038023      -0.069662       0.018301       0.051361              8.701455       7.961152       1.214232      -3.333781       7.025496      -1.938272      11.117718          -0.000065
          108              O      10.445018       5.053070       7.692349      -0.529064      31.100428 0.47471864E+03  0.11077550E+05                                 7.881432                            6.713060       0.381964       2.163215                    0.999116      27.381362      71.229063       0.737331       0.355989      -1.139832      -0.009130       0.012660       0.004769       0.016321      -0.035173       0.030520       0.039311       0.047201       0.040641      -0.076145       0.030319       0.045825              9.170669       8.665986      -1.467532      -4.286325       6.760403       1.828956      12.085617           0.000089

******************************************************
Auxiliary information for the entire system
The total spin magnetic moment of the unit cell is   -0.000001
The total net atomic charge of the unit cell is   0.000002
Accuracy of reproducing the electrostatic potential in the unit cell:
  The inner radius (bohr) =    5.0000
  The outer radius (bohr) =   12.0000
  Valid grid points have density less than (e/(bohr^3)) =    0.0001
  The number of valid grid points were=       204464
  The rms potential error without charges in kcal/mol is=      1.71351
  The rms potential error with partial charges in kcal/mol is=      0.50042
  The RRMSE value at monopole order=      0.29204
  The rms potential error with partial charges and cloud penetration in kcal/mol is=      0.51058
  The RRMSE value at monopole order with cloud penetration is=      0.29797
  The rms potential error with partial charges and atomic dipoles in kcal/mol is=      0.51170
  The RRMSE value at dipole order=      0.29863
  The rms potential error with partial charges, atomic dipoles and cloud penetration in kcal/mol is=      0.49768
  The RRMSE value at dipole order with cloud penetration=      0.29045

******************************************************
The electron densities and ab initio electrostatic potential were computed in VASP using the PBE functional and
projector augmented wave method. See the main text of the journal article for a description of computational details.
The atomic charges, dipoles, and quadrupoles were computed with the DDEC6 method as described in
(a) T. A. Manz and N. Gabaldon Limas, RSC Adv. 6 (2016) 47771-47801 DOI: 10.1039/c6ra04656h
(b) N. Gabaldon Limas and T. A. Manz, RSC Adv. 8 (2018) 2678-2707 DOI: 10.1039/c7ra11829e.
For each atom in the material, the electron cloud parameters were fit to the spherically averaged atom-in-material
electron density using radial positions for which this density was between 10^-4 and 10^-2 electrons per cubic bohr.
The polarizabilities, dispersion coefficients, and quantum Drude oscillator (QDO) parameters were fit using the MCLF method.
The magnetic structure of the system was optimized in VASP from the default ferromagnetic initial guess using spin polarization.
The atomic spin moments (ASMs) were computed on this optimized magnetic structure using the DDEC6 partition as inputs
to the method of T. A. Manz and D. S. Sholl, J. Chem. Theory Comput. 7 (2011) 4146-4164 DOI: 10.1021/ct200539n.
The RMSE and RRMSE were computed using a uniform grid with Ewald summation.
