# Supplementary material for: A collection of forcefield precursors for metal–organic frameworks
Source: RSC Adv. 2019 Nov 13;9(63):36492–507. doi: 10.1039/c9ra07327b (PMC9075174; doi:10.1039/c9ra07327b)
Supplement: RA-009-C9RA07327B-s4912 [file RA-009-C9RA07327B-s4912.xyz]

  162
jmolscript: load "" {1 1 1} spacegroup "x,y,z" unitcell [{     14.297000     0.000000     0.000000 }, {     -4.765497    18.291099     0.000000 }, {      4.765657     9.145467    15.840556 }]
Cu     9.773375    19.525210    15.444701     0.829591
Cu     5.007781    21.903920     7.049364     0.829846
Cu    14.539023    13.444001     9.187047     0.829032
Cu     4.523785     7.911356     0.395855     0.829584
Cu     9.289379     5.532646     8.791192     0.829863
Cu    -0.241863    13.992565     6.653509     0.829030
H      3.938911    15.597684     9.664323     0.121681
H      6.310818    18.110892     7.662077     0.113564
H      5.069846    17.737763     5.751706     0.107581
H      3.231239    16.376905     5.808732     0.120230
H      5.887582    15.315080    10.901471     0.114383
H      7.114256    15.693696    12.786497     0.118357
H      7.653295    19.482703    11.666569     0.109631
H      6.442347    19.101344     9.754614     0.114009
H     13.470252    18.861712    13.340916     0.121261
H      1.545104    15.871123    12.165547     0.114100
H     14.601103    14.403256    13.443880     0.107859
H     12.762509    15.133065    14.593904     0.121399
H      1.121947    20.074414    12.967079     0.115143
H      2.348650    21.517588    11.696667     0.118083
H      2.887637    18.653216     8.975259     0.109701
H      1.676660    17.188092    10.261512     0.113984
H      8.704628    20.413736     8.675873     0.120879
H     11.076486    20.891117    11.853488     0.114659
H      9.835519    22.732113    12.485526     0.108338
H      7.996938    23.363162    11.278476     0.121388
H     10.653305    19.483638     7.812562     0.114193
H     11.879975    17.661848     7.197949     0.118222
H     12.418940    16.737213    11.039283     0.110064
H     11.207998    18.583696    11.664985     0.113930
H     10.358249    11.838882     6.176233     0.121681
H      7.986342     9.325674     8.178479     0.113564
H      9.227314     9.698803    10.088850     0.107576
H     11.065921    11.059661    10.031824     0.120228
H      8.409578    12.121486     4.939085     0.114382
H      7.182904    11.742870     3.054059     0.118355
H      6.643865     7.953863     4.173987     0.109632
H      7.854813     8.335222     6.085942     0.114009
H      0.826908     8.574854     2.499640     0.121261
H     12.752056    11.565443     3.675009     0.114100
H     -0.303943    13.033310     2.396676     0.107857
H      1.534651    12.303501     1.246652     0.121397
H     13.175213     7.362152     2.873477     0.115143
H     11.948510     5.918978     4.143889     0.118085
H     11.409523     8.783350     6.865297     0.109701
H     12.620500    10.248474     5.579044     0.113984
H      5.592532     7.022830     7.164683     0.120879
H      3.220674     6.545449     3.987068     0.114659
H      4.461641     4.704453     3.355030     0.108340
H      6.300222     4.073404     4.562080     0.121390
H      3.643855     7.952928     8.027994     0.114193
H      2.417185     9.774718     8.642607     0.118222
H      1.878220    10.699353     4.801273     0.110064
H      3.089162     8.852870     4.175571     0.113930
C      2.142927    15.032499     7.823651     0.596750
C      3.394781    15.869592     7.748408    -0.004794
C      4.160094    16.048747     8.879265    -0.168993
C      5.267977    16.905319     8.857405     0.076768
C      5.583381    17.533625     7.689640    -0.125652
C      4.828219    17.320448     6.545159    -0.080274
C      3.740495    16.506128     6.574940    -0.107111
C      6.040438    17.153614    10.096612     0.086446
C      6.252019    16.160403    11.042927    -0.149526
C      6.978588    16.385377    12.176477    -0.095254
C      7.516165    17.640603    12.430084    -0.020414
C      7.301725    18.637107    11.510065    -0.094313
C      6.575585    18.409388    10.359090    -0.146628
C      8.301209    17.900970    13.687032     0.600338
C     11.674242    17.550233    14.750726     0.596528
C     12.926087    17.066528    14.063404    -0.004413
C     13.691418    17.956302    13.342817    -0.167833
C     14.799293    17.509089    12.611934     0.078234
C     15.114672    16.183624    12.651694    -0.127679
C     14.359492    15.299063    13.408555    -0.079891
C     13.271776    15.732009    14.098887    -0.109398
C      1.274774    18.458127    11.777295     0.086314
C      1.486379    19.774261    12.164280    -0.150651
C      2.212965    20.643458    11.402666    -0.095009
C      2.750536    20.235481    10.188804    -0.020210
C      2.536072    18.940474     9.785820    -0.094456
C      1.809914    18.057558    10.558523    -0.146816
C      3.535598    21.193848     9.334840     0.601177
C      6.908653    22.290400     9.106736     0.596916
C      8.160491    21.937012     9.869300    -0.006193
C      8.925802    20.868083     9.459030    -0.166110
C     10.033668    20.458724    10.211773     0.075748
C     10.349060    21.155883    11.339779    -0.127495
C      9.593900    22.253622    11.727397    -0.080256
C      8.506192    22.634995    11.007286    -0.108847
C     10.806126    19.261391     9.807205     0.085620
C     11.017727    18.938468     8.473905    -0.147330
C     11.744293    17.844297     8.101969    -0.097375
C     12.281846    16.997048     9.062224    -0.018452
C     12.067386    17.295552    10.385227    -0.095071
C     11.341249    18.406185    10.763499    -0.146277
C     13.066886    15.778314     8.659240     0.599437
C     12.154233    12.404067     8.016905     0.596750
C     10.902379    11.566974     8.092148    -0.004794
C     10.137066    11.387819     6.961291    -0.168993
C      9.029183    10.531247     6.983151     0.076768
C      8.713779     9.902941     8.150916    -0.125653
C      9.468941    10.116118     9.295397    -0.080273
C     10.556665    10.930438     9.265616    -0.107111
C      8.256722    10.282952     5.743944     0.086446
C      8.045141    11.276163     4.797629    -0.149526
C      7.318572    11.051189     3.664079    -0.095254
C      6.780995     9.795963     3.410472    -0.020414
C      6.995435     8.799459     4.330491    -0.094313
C      7.721575     9.027178     5.481466    -0.146628
C      5.995951     9.535596     2.153524     0.600338
C      2.622918     9.886333     1.089830     0.596528
C      1.371073    10.370038     1.777152    -0.004413
C      0.605742     9.480264     2.497739    -0.167833
C     -0.502133     9.927477     3.228622     0.078234
C     -0.817512    11.252942     3.188862    -0.127679
C     -0.062332    12.137503     2.432001    -0.079891
C      1.025384    11.704557     1.741669    -0.109398
C     13.022386     8.978439     4.063261     0.086314
C     12.810781     7.662305     3.676276    -0.150651
C     12.084195     6.793108     4.437890    -0.095009
C     11.546624     7.201085     5.651752    -0.020210
C     11.761088     8.496092     6.054736    -0.094456
C     12.487246     9.379008     5.282033    -0.146816
C     10.761562     6.242718     6.505716     0.601177
C      7.388507     5.146166     6.733820     0.596916
C      6.136669     5.499554     5.971256    -0.006192
C      5.371358     6.568483     6.381526    -0.166110
C      4.263492     6.977842     5.628783     0.075748
C      3.948100     6.280683     4.500777    -0.127494
C      4.703260     5.182944     4.113159    -0.080257
C      5.790968     4.801571     4.833270    -0.108848
C      3.491034     8.175175     6.033351     0.085620
C      3.279433     8.498098     7.366651    -0.147330
C      2.552867     9.592269     7.738587    -0.097375
C      2.015314    10.439518     6.778332    -0.018453
C      2.229774    10.141014     5.455329    -0.095071
C      2.955911     9.030381     5.077057    -0.146276
C      1.230274    11.658252     7.181316     0.599437
O      1.862123    14.510374     8.915857    -0.524370
O      1.467685    14.955956     6.757740    -0.530801
O      8.381544    16.951658    14.495218    -0.536251
O      8.783599    19.043980    13.835617    -0.524822
O     11.393461    18.757171    14.656791    -0.525048
O     10.998983    16.665398    15.349974    -0.530012
O      3.615956    22.368409     9.752872    -0.536637
O      4.017981    20.751026     8.270671    -0.525381
O      6.627860    21.605587     8.108464    -0.525098
O      6.233412    23.251778     9.573398    -0.530186
O     13.147240    15.553066     7.433022    -0.535687
O     13.549254    15.078126     9.574824    -0.524372
O     12.435037    12.926192     6.924699    -0.524369
O     12.829475    12.480610     9.082816    -0.530801
O      5.915616    10.484908     1.345338    -0.536251
O      5.513561     8.392586     2.004939    -0.524822
O      2.903699     8.679395     1.183765    -0.525048
O      3.298177    10.771168     0.490582    -0.530012
O     10.681204     5.068157     6.087684    -0.536635
O     10.279179     6.685540     7.569885    -0.525384
O      7.669300     5.830979     7.732092    -0.525100
O      8.063748     4.184788     6.267158    -0.530185
O      1.149920    11.883500     8.407534    -0.535688
O      0.747906    12.358440     6.265732    -0.524371

The following XYZ coordinates are in angstroms. Other properties are in atomic units.
The sperically averaged electron density of each atom fit to a function of the form exp(a - br)
eigen_1, eigen_2 and eigen_3 are the three eigenvalues of traceless quadrupole moment tensor
  atom number  atomic symbol              X              Y              Z     net charge C6 coefficient C8 coefficient C10 coefficient fluctuating dipole atomic polarizability isotropic forcefield polarizability              a              b squared Pearson coefficient          <r^3>          <r^4>         wp_QDO          m_QDO          q_QDO       dipole_x       dipole_y       dipole_z         dipole            Qxy            Qxz            Qyz     Q(x^2-y^2)  Q(3z^2 - R^2)        eigen_1        eigen_2        eigen_3 static polarizability      alpha(xx)      alpha(xy)      alpha(xz)      alpha(yy)      alpha(yz)      alpha(zz) atomic spin moment
            1             Cu       9.773375      19.525210      15.444701       0.829591      54.258670 0.81649273E+03  0.21083212E+05                                12.578551                            9.937556       0.959332       2.234096                    0.996122      40.542222      99.179389       0.522978       0.453563      -1.110305       0.025767       0.131577      -0.036596       0.138981      -0.030490       0.010268       0.050159       0.146869       0.113739      -0.115550       0.054982       0.060567             16.924628      18.310986      -1.501304       0.460097       8.054113       2.698933      24.408784           0.000775
            2             Cu       5.007781      21.903920       7.049364       0.829846      54.219115 0.81573721E+03  0.21058310E+05                                12.571204                            9.931661       0.960955       2.234647                    0.996148      40.533053      99.136287       0.523249       0.453445      -1.110405       0.026737      -0.097249      -0.096091       0.139304       0.024036       0.021924      -0.081926       0.091871      -0.049604      -0.115925       0.055435       0.060490             16.914576      18.299687       1.149324       1.068864      17.972508      -8.426227      14.471533          -0.001600
            3             Cu      14.539023      13.444001       9.187047       0.829032      54.283571 0.81698315E+03  0.21098953E+05                                12.581504                            9.939889       0.962930       2.235055                    0.996237      40.556810      99.220929       0.522970       0.453504      -1.110346       0.026130      -0.034442       0.132302       0.139187       0.006782      -0.031796       0.031072       0.005439      -0.307738      -0.114971       0.054667       0.060304             16.928731      18.317202       0.355557      -1.529214      22.661640       5.732890       9.807349          -0.000180
            4             Cu       4.523785       7.911356       0.395855       0.829584      54.259044 0.81649956E+03  0.21083439E+05                                12.578624                            9.937611       0.959316       2.234089                    0.996122      40.542308      99.179816       0.522975       0.453565      -1.110304      -0.025767      -0.131577       0.036596       0.138981      -0.030492       0.010268       0.050163       0.146882       0.113750      -0.115560       0.054987       0.060572             16.924730      18.311094      -1.501312       0.460100       8.054159       2.698953      24.408939          -0.000768
            5             Cu       9.289379       5.532646       8.791192       0.829863      54.217946 0.81571660E+03  0.21057627E+05                                12.570980                            9.931497       0.960998       2.234665                    0.996148      40.532794      99.135022       0.523256       0.453442      -1.110408      -0.026736       0.097249       0.096090       0.139304       0.024034       0.021921      -0.081915       0.091861      -0.049596      -0.115911       0.055428       0.060483             16.914252      18.299347       1.149299       1.068847      17.972152      -8.426041      14.471256           0.001587
            6             Cu      -0.241863      13.992565       6.653509       0.829030      54.283773 0.81698643E+03  0.21099060E+05                                12.581539                            9.939911       0.962928       2.235054                    0.996237      40.556861      99.221136       0.522970       0.453504      -1.110346      -0.026130       0.034442      -0.132301       0.139186       0.006782      -0.031798       0.031074       0.005439      -0.307756      -0.114978       0.054671       0.060308             16.928785      18.317259       0.355555      -1.529221      22.661717       5.732913       9.807378           0.000186
            7              H       3.938911      15.597684       9.664323       0.121681       1.113866 0.86044033E+01  0.85666408E+02                                 1.742127                            1.690094      -1.155475       2.333661                    0.996469       3.524841       9.803327       0.494178       1.244894      -0.716812      -0.009129      -0.019086       0.030599       0.037201       0.003644      -0.000878      -0.008762      -0.005297       0.029057      -0.010135      -0.004479       0.014614              1.745057       1.762422       0.173985      -0.009981       1.609859      -0.143664       1.862889           0.000000
            8              H       6.310818      18.110892       7.662077       0.113564       1.157525 0.83551583E+01  0.82349833E+02                                 1.783878                            1.663953      -0.823748       2.489233                    0.999370       3.365984       9.231393       0.500080       1.242679      -0.719100       0.027911       0.024698      -0.002807       0.037375       0.013504      -0.000464      -0.006002       0.008759       0.007684      -0.016603       0.002305       0.014298              1.856146       2.146542       0.550026       0.061381       1.863307       0.041141       1.558590           0.000001
            9              H       5.069846      17.737763       5.751706       0.107581       1.133836 0.79111863E+01  0.75392363E+02                                 1.630673                            1.520446      -0.733453       2.525785                    0.999827       3.096059       7.820860       0.586528       1.095801      -0.757077       0.008870       0.016119      -0.031977       0.036892       0.014723       0.004392      -0.006288       0.010843       0.032420      -0.022841       0.010286       0.012555              1.667969       1.420056       0.152443      -0.206569       1.557207      -0.332015       2.026643           0.000005
           10              H       3.231239      16.376905       5.808732       0.120230       1.141146 0.81546413E+01  0.78707589E+02                                 1.666635                            1.566173      -0.916042       2.447883                    0.998922       3.176009       8.210908       0.562586       1.127991      -0.747758      -0.020601      -0.004574      -0.033979       0.039998       0.006029       0.007014      -0.004519       0.004288       0.045942      -0.016008      -0.001705       0.017713              1.706651       1.694572       0.203845       0.380370       1.463554       0.167278       1.961829           0.000002
           11              H       5.887582      15.315080      10.901471       0.114383       1.121720 0.80853299E+01  0.77870869E+02                                 1.646648                            1.559135      -0.856753       2.471392                    0.999176       3.180697       8.213711       0.564063       1.127460      -0.747860      -0.013058      -0.033996      -0.003113       0.036550       0.007608       0.008907      -0.004794      -0.022861      -0.000628      -0.018915       0.004708       0.014207              1.680274       1.586980       0.307777       0.217476       1.981889       0.202098       1.471954           0.000000
           12              H       7.114256      15.693696      12.786497       0.118357       1.152646 0.84029976E+01  0.81728494E+02                                 1.679946                            1.592164      -0.908991       2.450347                    0.998856       3.200192       8.309568       0.556665       1.131287      -0.747093       0.005199      -0.030806       0.025814       0.040527       0.004433       0.005975      -0.008108      -0.024371      -0.007466      -0.016133      -0.000822       0.016956              1.695367       1.442752      -0.073853       0.226990       1.748173      -0.334396       1.895175          -0.000001
           13              H       7.653295      19.482703      11.666569       0.109631       1.160278 0.88161296E+01  0.89143655E+02                                 1.849054                            1.754280      -1.330730       2.246100                    0.993261       3.779913      10.924846       0.462746       1.309035      -0.701241       0.012990       0.035076       0.008097       0.038270       0.002602       0.005884       0.001451      -0.017929      -0.011885      -0.011609      -0.000073       0.011682              1.885825       1.764105       0.429689       0.147098       2.208859       0.030037       1.684512           0.000001
           14              H       6.442347      19.101344       9.754614       0.114009       0.943281 0.68226317E+01  0.65377478E+02                                 1.676880                            1.594724      -1.198938       2.313951                    0.994570       3.705560      10.784572       0.457277       1.397816      -0.682728      -0.006301       0.028980      -0.021832       0.036827       0.000172       0.007545      -0.003840      -0.017937       0.004847      -0.013697       0.003192       0.010506              1.724883       1.506137      -0.034280       0.205030       1.905794      -0.393620       1.762720           0.000000
           15              H      13.470252      18.861712      13.340916       0.121261       1.119616 0.86609108E+01  0.86378004E+02                                 1.748597                            1.695969      -1.164590       2.328986                    0.996294       3.534451       9.841438       0.493132       1.245385      -0.716677      -0.008965       0.036036       0.001075       0.037150      -0.002780      -0.002840      -0.000768      -0.021919      -0.020851      -0.010340      -0.004450       0.014790              1.751522       1.768683      -0.096473      -0.146563       1.932167      -0.038002       1.553716           0.000001
           16              H       1.545104      15.871123      12.165547       0.114100       1.151347 0.82992276E+01  0.81628593E+02                                 1.774068                            1.655670      -0.810823       2.494443                    0.999497       3.358130       9.188236       0.502759       1.238629      -0.719975       0.027798      -0.014700      -0.019868       0.037196      -0.007234      -0.011576      -0.000587      -0.002689      -0.026679      -0.016785       0.002351       0.014433              1.845446       2.132844      -0.219570      -0.502002       1.591065       0.110092       1.812430           0.000001
           17              H      14.601103      14.403256      13.443880       0.107859       1.132969 0.79029599E+01  0.75292045E+02                                 1.629588                            1.519423      -0.731061       2.526849                    0.999835       3.094917       7.816045       0.586878       1.095466      -0.757158       0.008803      -0.035953       0.002096       0.037074      -0.003551      -0.014908      -0.006270      -0.010603      -0.032365      -0.022757       0.010292       0.012465              1.666882       1.419197      -0.254949      -0.028718       2.195302      -0.037158       1.386146           0.000003
           18              H      12.762509      15.133065      14.593904       0.121399       1.139711 0.81441196E+01  0.78600639E+02                                 1.667437                            1.566935      -0.922389       2.446171                    0.998837       3.171984       8.207031       0.561352       1.130548      -0.747145      -0.020354      -0.026938       0.020425       0.039461       0.003013      -0.008717      -0.008770      -0.018201      -0.021904      -0.015950      -0.001719       0.017669              1.707473       1.695372       0.227524      -0.366885       1.693251      -0.299500       1.733797           0.000000
           19              H       1.121947      20.074414      12.967079       0.115143       1.120330 0.80738858E+01  0.77738107E+02                                 1.645616                            1.558280      -0.858203       2.470888                    0.999189       3.179280       8.210582       0.564047       1.127820      -0.747752      -0.012838       0.014555       0.030457       0.036115       0.003899      -0.011032       0.007419      -0.018188       0.014000      -0.018915       0.004699       0.014216              1.679184       1.586082       0.034510      -0.374790       1.423668       0.119534       2.027802          -0.000001
           20              H       2.348650      21.517588      11.696667       0.118083       1.153744 0.84134861E+01  0.81864710E+02                                 1.681608                            1.593586      -0.915055       2.447690                    0.998842       3.203662       8.323199       0.556134       1.131895      -0.746913       0.005223       0.037623       0.014077       0.040509       0.002951      -0.006962       0.010935      -0.019640       0.006874      -0.016267      -0.000737       0.017003              1.697083       1.443999       0.233918      -0.049597       2.150585       0.103789       1.496665          -0.000003
           21              H       2.887637      18.653216       8.975259       0.109701       1.161514 0.88326789E+01  0.89406677E+02                                 1.855304                            1.759809      -1.328690       2.247430                    0.993232       3.786506      10.971313       0.460213       1.314831      -0.700046       0.013148      -0.010270      -0.034211       0.038063       0.003705      -0.005303       0.005807      -0.005734       0.025197      -0.011650      -0.000083       0.011733              1.892387       1.770034      -0.087897      -0.448175       1.795686       0.213180       2.111442          -0.000000
           22              H       1.676660      17.188092      10.261512       0.113984       0.943176 0.68218274E+01  0.65369167E+02                                 1.676878                            1.594741      -1.199118       2.313859                    0.994551       3.705792      10.785911       0.457218       1.398011      -0.682690      -0.006474      -0.033273      -0.014157       0.036735       0.006447      -0.004113       0.004741      -0.016275       0.009945      -0.013813       0.003399       0.010414              1.724863       1.506195       0.194708      -0.072840       2.139303       0.258709       1.529090           0.000000
           23              H       8.704628      20.413736       8.675873       0.120879       1.120431 0.86689868E+01  0.86481081E+02                                 1.749731                            1.696995      -1.164259       2.329190                    0.996296       3.535772       9.847286       0.492867       1.245730      -0.716608      -0.009158      -0.017004      -0.032004       0.037380      -0.000994       0.003758       0.009592      -0.006827       0.024954      -0.010237      -0.004477       0.014714              1.752666       1.769863      -0.078714       0.157092       1.682245       0.183125       1.805890          -0.000000
           24              H      11.076486      20.891117      11.853488       0.114659       1.151927 0.83058770E+01  0.81730180E+02                                 1.776679                            1.657919      -0.815148       2.493164                    0.999471       3.358498       9.198565       0.501576       1.241002      -0.719457       0.027657      -0.010143       0.022113       0.036834      -0.006311       0.012120       0.006659       0.007935       0.005245      -0.016772       0.002213       0.014559              1.848273       2.136396      -0.325771       0.442277       1.664063      -0.151299       1.744359           0.000000
           25              H       9.835519      22.732113      12.485526       0.108338       1.133607 0.79092336E+01  0.75384508E+02                                 1.632278                            1.521686      -0.737246       2.524873                    0.999807       3.093608       7.820445       0.585344       1.097860      -0.756567       0.008801       0.019589       0.029628       0.036592      -0.011281       0.010530       0.012502       0.000022      -0.000313      -0.022896       0.010317       0.012579              1.669728       1.421276       0.102913       0.235795       1.623362       0.370085       1.964545          -0.000001
           26              H       7.996938      23.363162      11.278476       0.121388       1.135616 0.81069800E+01  0.78136326E+02                                 1.661483                            1.561789      -0.912838       2.450029                    0.998970       3.168928       8.187920       0.563242       1.128280      -0.747679      -0.020661       0.031145       0.012962       0.039558      -0.008970       0.001797       0.013067      -0.010777       0.000859      -0.015928      -0.001692       0.017620              1.701184       1.689193      -0.428854      -0.013498       1.975028       0.131359       1.439333          -0.000000
           27              H      10.653305      19.483638       7.812562       0.114193       1.124947 0.81129693E+01  0.78198736E+02                                 1.649200                            1.561288      -0.857870       2.470176                    0.999156       3.184941       8.226189       0.563987       1.126724      -0.748030      -0.013035       0.019508      -0.027822       0.036394      -0.011643       0.002017      -0.002794      -0.010109       0.038150      -0.019052       0.004832       0.014220              1.682987       1.589396      -0.343286       0.158394       1.777478      -0.322963       1.682086           0.000002
           28              H      11.879975      17.661848       7.197949       0.118222       1.152694 0.84041960E+01  0.81741001E+02                                 1.679678                            1.592029      -0.912389       2.448578                    0.998794       3.201243       8.311655       0.556833       1.130934      -0.747170       0.005446      -0.006329      -0.039795       0.040661      -0.007516       0.000936      -0.002705      -0.005562       0.049317      -0.016252      -0.000649       0.016901              1.695060       1.442687      -0.159624      -0.177305       1.568721       0.230639       2.073771           0.000003
           29              H      12.418940      16.737213      11.039283       0.110064       1.159136 0.88061654E+01  0.89018181E+02                                 1.847810                            1.753270      -1.325917       2.248200                    0.993303       3.778477      10.919359       0.462884       1.309007      -0.701241       0.012927      -0.024584       0.026123       0.038130      -0.006365      -0.000541      -0.007147      -0.007902       0.018582      -0.011591      -0.000163       0.011754              1.884521       1.762975      -0.341716       0.298014       1.840353      -0.241515       2.050234          -0.000000
           30              H      11.207998      18.583696      11.664985       0.113930       0.943942 0.68271242E+01  0.65418920E+02                                 1.676254                            1.594131      -1.193371       2.315873                    0.994640       3.704835      10.775671       0.457930       1.395858      -0.683096      -0.006668       0.004463       0.035972       0.036856      -0.006678      -0.003512      -0.001140      -0.009621       0.029586      -0.013725       0.003253       0.010472              1.724234       1.505606      -0.160306      -0.132132       1.457043       0.134795       2.210053           0.000000
           31              H      10.358249      11.838882       6.176233       0.121681       1.113865 0.86043901E+01  0.85666258E+02                                 1.742127                            1.690094      -1.155473       2.333662                    0.996469       3.524839       9.803326       0.494178       1.244896      -0.716812       0.009129       0.019086      -0.030599       0.037201       0.003644      -0.000878      -0.008762      -0.005297       0.029057      -0.010135      -0.004479       0.014614              1.745057       1.762422       0.173985      -0.009982       1.609859      -0.143664       1.862889          -0.000000
           32              H       7.986342       9.325674       8.178479       0.113564       1.157526 0.83551741E+01  0.82350073E+02                                 1.783883                            1.663958      -0.823748       2.489233                    0.999370       3.365990       9.231431       0.500077       1.242684      -0.719099      -0.027911      -0.024698       0.002807       0.037375       0.013504      -0.000464      -0.006002       0.008759       0.007684      -0.016603       0.002305       0.014298              1.856152       2.146549       0.550028       0.061382       1.863312       0.041142       1.558595          -0.000001
           33              H       9.227314       9.698803      10.088850       0.107576       1.133882 0.79115913E+01  0.75397377E+02                                 1.630739                            1.520503      -0.733458       2.525782                    0.999827       3.096101       7.821090       0.586505       1.095826      -0.757071      -0.008870      -0.016119       0.031977       0.036892       0.014723       0.004392      -0.006287       0.010843       0.032418      -0.022841       0.010286       0.012554              1.668038       1.420109       0.152453      -0.206583       1.557269      -0.332038       2.026737          -0.000004
           34              H      11.065921      11.059661      10.031824       0.120228       1.141156 0.81547358E+01  0.78708785E+02                                 1.666651                            1.566187      -0.916046       2.447882                    0.998921       3.176021       8.210973       0.562580       1.127998      -0.747757       0.020601       0.004574       0.033979       0.039998       0.006029       0.007014      -0.004518       0.004289       0.045942      -0.016008      -0.001705       0.017713              1.706668       1.694589       0.203849       0.380376       1.463567       0.167281       1.961848          -0.000001
           35              H       8.409578      12.121486       4.939085       0.114382       1.121722 0.80853551E+01  0.77871196E+02                                 1.646653                            1.559140      -0.856754       2.471392                    0.999176       3.180700       8.213731       0.564061       1.127463      -0.747859       0.013058       0.033996       0.003113       0.036550       0.007608       0.008907      -0.004794      -0.022861      -0.000628      -0.018915       0.004708       0.014207              1.680280       1.586985       0.307779       0.217477       1.981895       0.202099       1.471958           0.000000
           36              H       7.182904      11.742870       3.054059       0.118355       1.152664 0.84031664E+01  0.81730626E+02                                 1.679971                            1.592187      -0.908996       2.450345                    0.998856       3.200213       8.309674       0.556657       1.131297      -0.747090      -0.005199       0.030806      -0.025814       0.040527       0.004434       0.005975      -0.008108      -0.024370      -0.007466      -0.016133      -0.000822       0.016955              1.695393       1.442773      -0.073855       0.226996       1.748200      -0.334404       1.895206           0.000001
           37              H       6.643865       7.953863       4.173987       0.109632       1.160277 0.88161165E+01  0.89143482E+02                                 1.849052                            1.754278      -1.330729       2.246101                    0.993261       3.779909      10.924829       0.462746       1.309034      -0.701241      -0.012990      -0.035076      -0.008097       0.038270       0.002602       0.005884       0.001451      -0.017929      -0.011885      -0.011609      -0.000073       0.011682              1.885823       1.764103       0.429688       0.147098       2.208856       0.030037       1.684510          -0.000000
           38              H       7.854813       8.335222       6.085942       0.114009       0.943283 0.68226500E+01  0.65377693E+02                                 1.676882                            1.594725      -1.198940       2.313950                    0.994570       3.705565      10.784588       0.457277       1.397815      -0.682728       0.006301      -0.028980       0.021832       0.036826       0.000172       0.007545      -0.003840      -0.017937       0.004847      -0.013697       0.003192       0.010506              1.724885       1.506139      -0.034280       0.205030       1.905796      -0.393621       1.762722          -0.000000
           39              H       0.826908       8.574854       2.499640       0.121261       1.119613 0.86608891E+01  0.86377728E+02                                 1.748594                            1.695967      -1.164589       2.328987                    0.996295       3.534446       9.841418       0.493132       1.245385      -0.716677       0.008965      -0.036036      -0.001075       0.037150      -0.002780      -0.002840      -0.000768      -0.021919      -0.020851      -0.010340      -0.004450       0.014790              1.751520       1.768680      -0.096473      -0.146563       1.932165      -0.038002       1.553714          -0.000001
           40              H      12.752056      11.565443       3.675009       0.114100       1.151346 0.82992252E+01  0.81628573E+02                                 1.774068                            1.655671      -0.810823       2.494443                    0.999497       3.358130       9.188240       0.502759       1.238631      -0.719975      -0.027798       0.014700       0.019868       0.037196      -0.007234      -0.011576      -0.000587      -0.002689      -0.026679      -0.016785       0.002351       0.014433              1.845447       2.132846      -0.219570      -0.502003       1.591065       0.110092       1.812431          -0.000001
           41              H      -0.303943      13.033310       2.396676       0.107857       1.132975 0.79030127E+01  0.75292698E+02                                 1.629597                            1.519431      -0.731061       2.526849                    0.999835       3.094922       7.816074       0.586875       1.095470      -0.757157      -0.008803       0.035953      -0.002096       0.037074      -0.003551      -0.014908      -0.006270      -0.010603      -0.032366      -0.022757       0.010292       0.012465              1.666891       1.419204      -0.254951      -0.028718       2.195316      -0.037158       1.386153          -0.000003
           42              H       1.534651      12.303501       1.246652       0.121397       1.139731 0.81443004E+01  0.78602912E+02                                 1.667466                            1.566960      -0.922395       2.446168                    0.998837       3.172007       8.207149       0.561342       1.130560      -0.747143       0.020354       0.026938      -0.020425       0.039461       0.003013      -0.008717      -0.008769      -0.018201      -0.021904      -0.015950      -0.001719       0.017669              1.707504       1.695402       0.227530      -0.366896       1.693281      -0.299508       1.733829           0.000001
           43              H      13.175213       7.362152       2.873477       0.115143       1.120329 0.80738788E+01  0.77738014E+02                                 1.645615                            1.558279      -0.858203       2.470888                    0.999189       3.179279       8.210575       0.564047       1.127819      -0.747752       0.012838      -0.014555      -0.030457       0.036115       0.003899      -0.011032       0.007419      -0.018188       0.014000      -0.018915       0.004699       0.014216              1.679182       1.586080       0.034510      -0.374789       1.423667       0.119535       2.027800           0.000002
           44              H      11.948510       5.918978       4.143889       0.118085       1.153728 0.84133352E+01  0.81862803E+02                                 1.681585                            1.593565      -0.915051       2.447692                    0.998842       3.203644       8.323106       0.556141       1.131886      -0.746915      -0.005223      -0.037623      -0.014077       0.040509       0.002951      -0.006962       0.010936      -0.019640       0.006874      -0.016267      -0.000737       0.017003              1.697059       1.443981       0.233913      -0.049596       2.150551       0.103787       1.496645           0.000004
           45              H      11.409523       8.783350       6.865297       0.109701       1.161517 0.88326989E+01  0.89406928E+02                                 1.855306                            1.759811      -1.328691       2.247429                    0.993232       3.786511      10.971330       0.460213       1.314831      -0.700046      -0.013148       0.010271       0.034211       0.038063       0.003705      -0.005303       0.005807      -0.005734       0.025197      -0.011650      -0.000083       0.011733              1.892389       1.770035      -0.087897      -0.448176       1.795687       0.213180       2.111445           0.000001
           46              H      12.620500      10.248474       5.579044       0.113984       0.943175 0.68218239E+01  0.65369125E+02                                 1.676877                            1.594740      -1.199118       2.313859                    0.994551       3.705791      10.785907       0.457218       1.398011      -0.682690       0.006474       0.033273       0.014157       0.036735       0.006447      -0.004113       0.004741      -0.016275       0.009945      -0.013813       0.003399       0.010414              1.724862       1.506195       0.194707      -0.072840       2.139302       0.258708       1.529090          -0.000000
           47              H       5.592532       7.022830       7.164683       0.120879       1.120434 0.86690159E+01  0.86481464E+02                                 1.749735                            1.696999      -1.164261       2.329189                    0.996296       3.535779       9.847318       0.492865       1.245732      -0.716608       0.009158       0.017004       0.032004       0.037380      -0.000994       0.003758       0.009592      -0.006827       0.024954      -0.010237      -0.004477       0.014714              1.752670       1.769868      -0.078714       0.157093       1.682249       0.183125       1.805894           0.000000
           48              H       3.220674       6.545449       3.987068       0.114659       1.151926 0.83058742E+01  0.81730139E+02                                 1.776678                            1.657918      -0.815147       2.493165                    0.999471       3.358497       9.198559       0.501576       1.241001      -0.719457      -0.027657       0.010143      -0.022113       0.036834      -0.006311       0.012120       0.006659       0.007935       0.005245      -0.016773       0.002213       0.014559              1.848272       2.136395      -0.325770       0.442277       1.664062      -0.151299       1.744359          -0.000000
           49              H       4.461641       4.704453       3.355030       0.108340       1.133597 0.79091445E+01  0.75383405E+02                                 1.632263                            1.521673      -0.737245       2.524874                    0.999807       3.093599       7.820395       0.585350       1.097854      -0.756569      -0.008801      -0.019589      -0.029628       0.036592      -0.011281       0.010530       0.012502       0.000023      -0.000312      -0.022896       0.010317       0.012580              1.669712       1.421264       0.102912       0.235791       1.623347       0.370080       1.964525           0.000001
           50              H       6.300222       4.073404       4.562080       0.121390       1.135594 0.81067816E+01  0.78133831E+02                                 1.661451                            1.561761      -0.912832       2.450032                    0.998970       3.168903       8.187789       0.563253       1.128267      -0.747682       0.020661      -0.031145      -0.012962       0.039558      -0.008970       0.001797       0.013067      -0.010777       0.000860      -0.015928      -0.001692       0.017620              1.701151       1.689159      -0.428840      -0.013498       1.974986       0.131355       1.439307           0.000001
           51              H       3.643855       7.952928       8.027994       0.114193       1.124951 0.81130017E+01  0.78199146E+02                                 1.649206                            1.561293      -0.857871       2.470175                    0.999156       3.184945       8.226211       0.563985       1.126726      -0.748029       0.013035      -0.019508       0.027822       0.036394      -0.011643       0.002017      -0.002794      -0.010109       0.038150      -0.019052       0.004832       0.014220              1.682992       1.589401      -0.343288       0.158395       1.777484      -0.322965       1.682091          -0.000002
           52              H       2.417185       9.774718       8.642607       0.118222       1.152693 0.84041784E+01  0.81740768E+02                                 1.679675                            1.592026      -0.912389       2.448578                    0.998794       3.201242       8.311643       0.556835       1.130931      -0.747170      -0.005446       0.006329       0.039795       0.040661      -0.007515       0.000936      -0.002705      -0.005562       0.049318      -0.016252      -0.000649       0.016901              1.695056       1.442684      -0.159623      -0.177304       1.568717       0.230638       2.073765          -0.000003
           53              H       1.878220      10.699353       4.801273       0.110064       1.159136 0.88061650E+01  0.89018173E+02                                 1.847810                            1.753270      -1.325917       2.248200                    0.993303       3.778478      10.919361       0.462884       1.309007      -0.701242      -0.012927       0.024584      -0.026123       0.038130      -0.006365      -0.000541      -0.007147      -0.007902       0.018582      -0.011591      -0.000163       0.011754              1.884521       1.762975      -0.341716       0.298014       1.840353      -0.241515       2.050234           0.000000
           54              H       3.089162       8.852870       4.175571       0.113930       0.943941 0.68271197E+01  0.65418860E+02                                 1.676253                            1.594130      -1.193370       2.315874                    0.994640       3.704833      10.775660       0.457931       1.395857      -0.683096       0.006668      -0.004463      -0.035972       0.036856      -0.006678      -0.003512      -0.001140      -0.009621       0.029587      -0.013725       0.003253       0.010473              1.724233       1.505605      -0.160305      -0.132132       1.457042       0.134795       2.210052          -0.000000
           55              C       2.142927      15.032499       7.823651       0.596750      22.476011 0.25256812E+03  0.52398167E+04                                 7.472387                            5.668190       0.019975       2.069148                    0.999671      22.146803      61.938473       0.618909       0.477025      -1.017700      -0.049343      -0.034539       0.000955       0.060238      -0.089758      -0.016241       0.034431      -0.093457      -0.065446      -0.090542      -0.031527       0.122068              9.379840      12.583953       5.755238       1.332052       8.711336       0.872848       6.844230           0.000000
           56              C       3.394781      15.869592       7.748408      -0.004794      37.120478 0.41730413E+03  0.96299151E+04                                 9.650664                            6.749613       0.112220       2.046843                    0.999464      26.667511      73.906225       0.648336       0.409389      -1.077724       0.031670       0.024847      -0.000642       0.040259       0.003095       0.002338       0.001955      -0.007535       0.007691      -0.006443       0.000604       0.005839             12.809773      17.110639       8.146180       2.717551      11.160091       1.224870      10.158590           0.000000
           57              C       4.160094      16.048747       8.879265      -0.168993      37.209073 0.46770347E+03  0.11264204E+05                                 9.938991                            7.368907      -0.162642       1.914424                    0.998891      30.723475      91.125076       0.584130       0.435378      -1.046271      -0.003440       0.008083      -0.016350       0.018561      -0.031230      -0.021558      -0.016425      -0.037591       0.010540      -0.051378       0.016066       0.035312             12.861713      17.242144       6.741339       5.403553      10.125480       2.725831      11.217516           0.000001
           58              C       5.267977      16.905319       8.857405       0.076768      36.611729 0.40622051E+03  0.93631609E+04                                 9.725236                            6.784041      -0.142535       1.969680                    0.999313      26.466435      74.648877       0.625459       0.424861      -1.061858      -0.010825      -0.000779       0.001075       0.010906       0.001732       0.018108      -0.001100      -0.018727      -0.007941      -0.023771       0.010766       0.013005             12.823580      15.184575       5.053434       6.351831       8.530916       1.770270      14.755249           0.000000
           59              C       5.583381      17.533625       7.689640      -0.125652      31.058353 0.42039371E+03  0.98418920E+04                                 8.703129                            6.934559       0.063517       1.999809                    0.999405      29.318857      85.266766       0.609917       0.428956      -1.051930      -0.023054       0.004194      -0.015162       0.027909       0.012898      -0.008580       0.007688       0.001030      -0.082918      -0.031699       0.004956       0.026743              9.672178       9.841550       3.082059       2.461189       7.443224       0.073715      11.731760           0.000001
           60              C       4.828219      17.320448       6.545159      -0.080274      30.315996 0.38321826E+03  0.87188133E+04                                 8.392286                            6.505642       0.210130       2.048219                    0.999827      28.098878      79.142826       0.650024       0.414157      -1.066983      -0.007231      -0.004999       0.028877       0.030185       0.014912       0.001021      -0.015410      -0.000437       0.070374      -0.029332      -0.000446       0.029778              9.452860      10.013807       3.886174       1.472868       8.024006      -0.068011      10.320769           0.000003
           61              C       3.740495      16.506128       6.574940      -0.107111      30.396875 0.39863159E+03  0.91780555E+04                                 8.465989                            6.687362       0.055404       1.993885                    0.999723      28.742760      81.984231       0.632351       0.420697      -1.060645       0.008728       0.004871       0.018626       0.021139      -0.013757       0.019111       0.008649       0.001688       0.060901      -0.031464       0.001710       0.029754              9.456794      10.672079       4.707753       0.616959       8.631538      -0.239907       9.066765           0.000002
           62              C       6.040438      17.153614      10.096612       0.086446      36.107033 0.40842979E+03  0.94134648E+04                                 9.626495                            6.791198      -0.098106       1.982204                    0.999314      26.333746      73.928072       0.627578       0.423454      -1.064251      -0.000349       0.000700       0.005200       0.005259       0.009639       0.005128      -0.001682       0.028883       0.031888      -0.022968       0.007046       0.015922             12.502361      12.388701       3.018007       8.232050       9.841213       1.753907      15.277170           0.000000
           63              C       6.252019      16.160403      11.042927      -0.149526      33.124409 0.41651530E+03  0.96849636E+04                                 8.937573                            6.795028       0.131235       2.011366                    0.999742      29.298109      83.681263       0.633660       0.415703      -1.064984       0.013228       0.013303       0.017210       0.025458       0.018955       0.001756       0.004100      -0.036767      -0.071258      -0.024072      -0.014529       0.038601             10.574978       9.638557       1.405037       6.229504       8.591909       0.496647      13.494467           0.000001
           64              C       6.978588      16.385377      12.176477      -0.095254      32.136779 0.40106597E+03  0.92423452E+04                                 8.784984                            6.680600       0.011541       1.976875                    0.999669      28.796009      82.003822       0.636932       0.417298      -1.063468      -0.004737       0.013567      -0.021828       0.026133      -0.007949      -0.007620      -0.023106      -0.028288      -0.010189      -0.026871      -0.004517       0.031388             10.451661       9.334607       2.223649       5.959371       8.688443       1.426864      13.331932           0.000001
           65              C       7.516165      17.640603      12.430084      -0.020414      37.250523 0.42458489E+03  0.98345970E+04                                 9.678362                            6.801496       0.112112       2.044823                    0.999376      26.800170      74.269758       0.647200       0.408579      -1.078893      -0.020995      -0.008095      -0.029266       0.036916       0.002993       0.005922      -0.000368      -0.012113       0.011872      -0.011028       0.004340       0.006688             13.082853      10.918741       2.021316       8.456226       9.050282       0.734830      19.279535           0.000000
           66              C       7.301725      18.637107      11.510065      -0.094313      32.907113 0.42491322E+03  0.10002653E+05                                 9.128976                            7.001595      -0.154620       1.926744                    0.999419      29.603019      87.134068       0.601404       0.432638      -1.046712      -0.018048      -0.022122      -0.012301       0.031087      -0.001583      -0.013602       0.019636      -0.006538      -0.058231      -0.032253       0.006844       0.025409             11.010941       9.793318       1.463061       5.934796       8.816434      -0.979991      14.423071          -0.000000
           67              C       6.575585      18.409388      10.359090      -0.146628      34.911467 0.45335198E+03  0.10815460E+05                                 9.443429                            7.193350       0.043080       1.989581                    0.999148      29.866087      87.675732       0.599844       0.428014      -1.052527       0.009498      -0.001143       0.026571       0.028241      -0.015915      -0.003702      -0.017920      -0.012743       0.018929      -0.026312       0.001352       0.024959             11.507853      11.213716       2.966297       6.371839      10.406740       0.954687      12.903104          -0.000001
           68              C       8.301209      17.900970      13.687032       0.600338      22.293277 0.24865275E+03  0.51455517E+04                                 7.448865                            5.631958       0.005772       2.064409                    0.999652      22.178502      62.227705       0.618743       0.478362      -1.015591       0.027960       0.009901       0.049583       0.057778      -0.045450      -0.079477       0.011856       0.073369      -0.133043      -0.089486      -0.028318       0.117804              9.577481       7.848306       1.221818       5.328276       6.263700       0.400410      14.620438           0.000000
           69              C      11.674242      17.550233      14.750726       0.596528      22.498405 0.25289051E+03  0.52483040E+04                                 7.477378                            5.672042       0.021029       2.069156                    0.999677      22.162528      61.997924       0.618646       0.477065      -1.017655      -0.048599       0.019150       0.028603       0.059554       0.030214       0.085708       0.017579      -0.003914       0.203398      -0.090016      -0.032077       0.122093              9.385651      12.592031      -1.725999      -5.653752       6.559091       0.372780       9.005830           0.000000
           70              C      12.926087      17.066528      14.063404      -0.004413      37.116193 0.41727452E+03  0.96293523E+04                                 9.651852                            6.750877       0.109322       2.045973                    0.999465      26.663894      73.903967       0.648039       0.409572      -1.077572       0.031582      -0.013932      -0.021430       0.040630       0.000735      -0.004052      -0.001024      -0.006162       0.013836      -0.006839       0.000526       0.006313             12.810247      17.110172      -1.718942      -8.412844       9.350754      -0.180018      11.969814          -0.000000
           71              C      13.691418      17.956302      13.342817      -0.167833      37.056581 0.46557241E+03  0.11198742E+05                                 9.905745                            7.346894      -0.156285       1.916934                    0.998868      30.660264      90.844663       0.585696       0.434762      -1.046767      -0.003380      -0.017942       0.001509       0.018320      -0.003362       0.036455       0.013906      -0.041325      -0.003297      -0.050055       0.015950       0.034104             12.812743      17.168687       1.300408      -8.499417       8.563416      -1.828355      12.706127          -0.000000
           72              C      14.799293      17.509089      12.611934       0.078234      36.566029 0.40557812E+03  0.93460224E+04                                 9.725174                            6.784074      -0.153454       1.966721                    0.999478      26.439477      74.599166       0.624620       0.425538      -1.061280      -0.010909       0.000400      -0.000609       0.010933       0.014998      -0.010923       0.006789      -0.009661       0.019732      -0.024366       0.011264       0.013102             12.823706      15.183846       2.976216      -7.552846      11.666147      -3.582385      11.621125          -0.000000
           73              C      15.114672      16.183624      12.651694      -0.127679      31.144331 0.42189714E+03  0.98866281E+04                                 8.723891                            6.951690       0.058303       1.997877                    0.999375      29.361525      85.452414       0.608498       0.429542      -1.051494      -0.023043      -0.015444       0.004420       0.028090      -0.014031      -0.007170       0.014109       0.038908       0.029957      -0.032151       0.004881       0.027270              9.695306       9.859986       0.598865      -3.906494      10.625903      -1.904811       8.600029           0.000002
           74              C      14.359492      15.299063      13.408555      -0.079891      30.314288 0.38315004E+03  0.87168817E+04                                 8.391328                            6.504467       0.213938       2.049366                    0.999828      28.099164      79.142155       0.650172       0.414082      -1.067030      -0.006826       0.027925      -0.010158       0.030489      -0.006096      -0.014222      -0.007060      -0.037381      -0.044394      -0.028955       0.001285       0.027670              9.452054      10.012323      -0.667564      -4.100992       9.805996      -0.960358       8.537843           0.000004
           75              C      13.271776      15.732009      14.098887      -0.109398      30.448043 0.39946369E+03  0.92020709E+04                                 8.474346                            6.693315       0.055669       1.993465                    0.999696      28.776328      82.103438       0.632210       0.420568      -1.060719       0.009408       0.013980      -0.013790       0.021774       0.023647       0.002994      -0.017589      -0.014228       0.015496      -0.032103       0.002815       0.029288              9.466722      10.684301      -1.821923      -4.391345       9.174273      -0.068076       8.541592           0.000002
           76              C       1.274774      18.458127      11.777295       0.086314      36.120262 0.40861648E+03  0.94189054E+04                                 9.628780                            6.792299      -0.097866       1.982175                    0.999319      26.341111      73.954797       0.627585       0.423398      -1.064279      -0.000288       0.004177      -0.003221       0.005282      -0.000790      -0.011524      -0.012957       0.004498      -0.040563      -0.023770       0.007444       0.016326             12.505423      12.391297       5.621657      -6.731900      12.401847      -3.232578      12.723126           0.000000
           77              C       1.486379      19.774261      12.164280      -0.150651      33.166295 0.41717994E+03  0.97046441E+04                                 8.946417                            6.801543       0.130075       2.010660                    0.999719      29.320653      83.774003       0.633180       0.415837      -1.064859       0.014418       0.008129      -0.020444       0.026305      -0.007984      -0.017173       0.020783       0.008529       0.060627      -0.024115      -0.014000       0.038114             10.585622       9.648749       4.698503      -4.336007      11.851382      -2.374833      10.256734          -0.000002
           78              C       2.212965      20.643458      11.402666      -0.095009      32.121087 0.40081548E+03  0.92350105E+04                                 8.781109                            6.677430       0.015223       1.977974                    0.999647      28.789756      81.975604       0.637247       0.417163      -1.063568      -0.005266      -0.025566      -0.000631       0.026110      -0.002449       0.011085       0.020242      -0.034581      -0.031860      -0.027927      -0.004399       0.032327             10.446417       9.328979       4.046357      -4.901739      10.931453      -2.720684      11.078818          -0.000004
           79              C       2.750536      20.235481      10.188804      -0.020210      37.253875 0.42463468E+03  0.98361607E+04                                 9.679504                            6.802282       0.109640       2.044144                    0.999376      26.801172      74.277091       0.647099       0.408625      -1.078849      -0.020744      -0.021015       0.021478       0.036513       0.003109      -0.004983       0.000009      -0.011671       0.008933      -0.009927       0.003828       0.006098             13.083998      10.919079       6.312033      -5.979363      16.086795      -4.795474      12.246120           0.000001
           80              C       2.536072      18.940474       9.785820      -0.094456      32.923343 0.42517205E+03  0.10010718E+05                                 9.131188                            7.002280      -0.152874       1.927079                    0.999417      29.615977      87.193537       0.601534       0.432460      -1.046773      -0.018534      -0.000137       0.024911       0.031050      -0.010756       0.007766       0.004358       0.034727       0.066603      -0.032271       0.006912       0.025359             11.013865       9.795881       4.407283      -4.238200      13.870114      -1.937041       9.375599           0.000003
           81              C       1.809914      18.057558      10.558523      -0.146816      34.911007 0.45331667E+03  0.10814549E+05                                 9.444355                            7.193442       0.039463       1.988512                    0.999181      29.865416      87.677224       0.599786       0.428058      -1.052486       0.009929       0.023695      -0.012589       0.028610       0.004190       0.016340       0.007837      -0.030755      -0.037307      -0.027412       0.002093       0.025319             11.509536      11.215981       4.035315      -5.757878      11.451066      -1.559805      11.861563           0.000002
           82              C       3.535598      21.193848       9.334840       0.601177      22.275686 0.24843174E+03  0.51401341E+04                                 7.446854                            5.630872       0.005085       2.064323                    0.999691      22.169021      62.207804       0.618534       0.478603      -1.015404       0.028559       0.038548      -0.034108       0.058864      -0.045906       0.078551       0.007481       0.106966      -0.034102      -0.089488      -0.027953       0.117441              9.574355       7.845676       4.001936      -3.720364      12.181210      -3.816932       8.696180           0.000000
           83              C       6.908653      22.290400       9.106736       0.596916      22.469847 0.25250864E+03  0.52383793E+04                                 7.471431                            5.668017       0.022031       2.069989                    0.999660      22.144782      61.935680       0.618825       0.477109      -1.017636      -0.048134       0.015441      -0.030149       0.058858       0.058880      -0.069577      -0.051632      -0.063806       0.024957      -0.090579      -0.031456       0.122035              9.377239      12.579564      -4.028700       4.316682       8.065017      -1.243928       7.487136           0.000000
           84              C       8.160491      21.937012       9.869300      -0.006193      37.144011 0.41768267E+03  0.96403424E+04                                 9.652386                            6.751213       0.114364       2.047354                    0.999427      26.681508      73.939152       0.648502       0.409212      -1.077896       0.031488      -0.011634       0.022143       0.040214      -0.003488       0.001125      -0.001714      -0.009314       0.002741      -0.006316       0.000197       0.006119             12.810903      17.111908      -6.426302       5.696617      11.470433      -1.045219       9.850367           0.000002
           85              C       8.925802      20.868083       9.459030      -0.166110      37.029488 0.46517333E+03  0.11186886E+05                                 9.900944                            7.343885      -0.152666       1.918045                    0.998863      30.649973      90.808765       0.585792       0.434779      -1.046744      -0.003072       0.010049       0.015370       0.018618       0.033649      -0.015375       0.002610      -0.012152       0.083561      -0.050463       0.016049       0.034414             12.804858      17.157392      -8.003182       3.123083      13.243965      -0.878647       8.013218           0.000003
           86              C      10.033668      20.458724      10.211773       0.075748      36.635473 0.40657586E+03  0.93735141E+04                                 9.729536                            6.787246      -0.142823       1.969406                    0.999327      26.479678      74.697816       0.625271       0.424890      -1.061827      -0.010930      -0.000290       0.000289       0.010938      -0.016147      -0.007875      -0.005984      -0.007277       0.029080      -0.024277       0.011646       0.012631             12.828562      15.190327      -8.031005       1.201224      14.738655       1.810699       8.556703           0.000002
           87              C      10.349060      21.155883      11.339779      -0.127495      31.135919 0.42176286E+03  0.98826322E+04                                 8.721287                            6.949423       0.063006       1.999247                    0.999410      29.360850      85.445013       0.608753       0.429398      -1.051589      -0.023830       0.011825       0.011523       0.028990       0.001235       0.014827      -0.022220       0.026314      -0.009142      -0.032387       0.005778       0.026609              9.692340       9.857553      -3.681000       1.435594      10.751445       1.828480       8.468020           0.000000
           88              C       9.593900      22.253622      11.727397      -0.080256      30.307691 0.38305033E+03  0.87138524E+04                                 8.388325                            6.501878       0.212057       2.048800                    0.999849      28.098695      79.131630       0.650577       0.413860      -1.067197      -0.007616      -0.021801      -0.019626       0.030306      -0.008812       0.011905       0.021628      -0.010697       0.031356      -0.028512       0.000544       0.027967              9.448513      10.006703      -3.214153       2.628175       9.682221       1.031003       8.656616          -0.000002
           89              C       8.506192      22.634995      11.007286      -0.108847      30.456376 0.39963942E+03  0.92073605E+04                                 8.478978                            6.697625       0.046882       1.991102                    0.999727      28.773857      82.108606       0.631589       0.420925      -1.060468       0.009160      -0.019604      -0.006542       0.022606      -0.009241      -0.022269       0.009095      -0.030869      -0.031694      -0.032628       0.002622       0.030007              9.471839      10.690974      -2.890530       3.779350       8.759466       0.306547       8.965078          -0.000002
           90              C      10.806126      19.261391       9.807205       0.085620      36.130909 0.40878270E+03  0.94233002E+04                                 9.628824                            6.792911      -0.096913       1.982383                    0.999275      26.345619      73.959547       0.627690       0.423302      -1.064384      -0.001112      -0.003514      -0.001334       0.003919      -0.009465       0.006341       0.014284       0.007399      -0.034542      -0.023860       0.007461       0.016399             12.504463      12.389983      -8.639413      -1.502899      15.440357       1.477622       9.683050           0.000001
           91              C      11.017727      18.938468       8.473905      -0.147330      33.044726 0.41526690E+03  0.96485595E+04                                 8.922789                            6.784355       0.130446       2.011697                    0.999748      29.256543      83.526874       0.634235       0.415644      -1.065037       0.014086      -0.022019       0.003483       0.026370      -0.011376       0.015150      -0.024910       0.000231       0.041216      -0.023710      -0.014591       0.038302             10.555870       9.619786      -6.084382      -1.891143      12.675267       1.867193       9.372558           0.000003
           92              C      11.744293      17.844297       8.101969      -0.097375      32.196787 0.40199704E+03  0.92693527E+04                                 8.796267                            6.688964       0.012193       1.976716                    0.999647      28.829745      82.129694       0.636434       0.417375      -1.063398      -0.005301       0.011449       0.021568       0.024987       0.010956      -0.003216       0.004308       0.007270       0.094737      -0.027819      -0.004247       0.032066             10.465454       9.347522      -6.282743      -1.054477      13.426283       1.297755       8.622558           0.000002
           93              C      12.281846      16.997048       9.062224      -0.018452      37.196167 0.42385728E+03  0.98137669E+04                                 9.670066                            6.796326       0.115123       2.046169                    0.999392      26.776224      74.194098       0.647336       0.408658      -1.078815      -0.020726       0.030003       0.006758       0.037087      -0.006324       0.000239      -0.000315      -0.011003       0.011705      -0.010334       0.003845       0.006489             13.069800      10.907281      -8.323524      -2.474095      17.339808       4.056346      10.962310           0.000000
           94              C      12.067386      17.295552      10.385227      -0.095071      32.973277 0.42594597E+03  0.10033961E+05                                 9.144526                            7.012958      -0.153592       1.926487                    0.999403      29.637199      87.290946       0.600494       0.432991      -1.046404      -0.018768       0.022172      -0.012514       0.031630       0.012077       0.005159      -0.023408       0.001043      -0.037815      -0.031808       0.006903       0.024905             11.030737       9.811378      -5.882917      -1.705553      12.194909       2.925859      11.085925           0.000001
           95              C      11.341249      18.406185      10.763499      -0.146277      34.895111 0.45304010E+03  0.10806536E+05                                 9.442171                            7.192200       0.038493       1.988352                    0.999163      29.858018      87.655980       0.599706       0.428172      -1.052393       0.009571      -0.021918      -0.014672       0.028059       0.011752      -0.011884       0.010305       0.001128       0.059209      -0.026900       0.001819       0.025081             11.506092      11.211975      -7.000229      -0.617213      13.104289       0.603689      10.202012           0.000001
           96              C      13.066886      15.778314       8.659240       0.599437      22.312799 0.24889685E+03  0.51517159E+04                                 7.452515                            5.634244       0.001261       2.062741                    0.999658      22.187814      62.254597       0.618715       0.478281      -1.015663       0.028256      -0.048298      -0.016714       0.058399       0.091344      -0.000098      -0.019272       0.087002      -0.096392      -0.089730      -0.028231       0.117961              9.582982       7.852630      -5.229258      -1.607331      12.886339       3.420765       8.009976           0.000000
           97              C      12.154233      12.404067       8.016905       0.596750      22.476012 0.25256812E+03  0.52398165E+04                                 7.472387                            5.668189       0.019976       2.069148                    0.999671      22.146804      61.938476       0.618909       0.477025      -1.017701       0.049343       0.034539      -0.000955       0.060238      -0.089758      -0.016241       0.034431      -0.093457      -0.065447      -0.090542      -0.031527       0.122068              9.379840      12.583953       5.755240       1.332047       8.711338       0.872844       6.844229          -0.000000
           98              C      10.902379      11.566974       8.092148      -0.004794      37.120495 0.41730422E+03  0.96299176E+04                                 9.650668                            6.749613       0.112220       2.046843                    0.999464      26.667514      73.906237       0.648336       0.409389      -1.077724      -0.031670      -0.024847       0.000642       0.040259       0.003095       0.002338       0.001955      -0.007535       0.007691      -0.006443       0.000604       0.005839             12.809778      17.110641       8.146183       2.717541      11.160096       1.224860      10.158598          -0.000000
           99              C      10.137066      11.387819       6.961291      -0.168993      37.209072 0.46770345E+03  0.11264203E+05                                 9.938991                            7.368906      -0.162642       1.914425                    0.998891      30.723472      91.125066       0.584130       0.435378      -1.046271       0.003440      -0.008082       0.016350       0.018561      -0.031230      -0.021558      -0.016425      -0.037590       0.010540      -0.051378       0.016066       0.035312             12.861710      17.242137       6.741334       5.403549      10.125475       2.725826      11.217519          -0.000000
          100              C       9.029183      10.531247       6.983151       0.076768      36.611740 0.40622048E+03  0.93631599E+04                                 9.725239                            6.784041      -0.142535       1.969680                    0.999313      26.466435      74.648879       0.625459       0.424861      -1.061858       0.010825       0.000779      -0.001075       0.010906       0.001732       0.018108      -0.001100      -0.018726      -0.007941      -0.023771       0.010766       0.013005             12.823585      15.184572       5.053429       6.351835       8.530913       1.770264      14.755270           0.000000
          101              C       8.713779       9.902941       8.150916      -0.125653      31.058428 0.42039469E+03  0.98419214E+04                                 8.703146                            6.934567       0.063518       1.999809                    0.999405      29.318893      85.266922       0.609917       0.428956      -1.051930       0.023053      -0.004193       0.015161       0.027909       0.012898      -0.008580       0.007689       0.001031      -0.082918      -0.031699       0.004956       0.026743              9.672200       9.841560       3.082057       2.461206       7.443227       0.073713      11.731814          -0.000000
          102              C       9.468941      10.116118       9.295397      -0.080273      30.315959 0.38321681E+03  0.87187768E+04                                 8.392284                            6.505627       0.210128       2.048219                    0.999827      28.098888      79.142973       0.650025       0.414157      -1.066982       0.007231       0.005000      -0.028877       0.030185       0.014912       0.001021      -0.015410      -0.000436       0.070374      -0.029332      -0.000446       0.029778              9.452863      10.013789       3.886173       1.472845       8.024000      -0.068043      10.320799          -0.000002
          103              C      10.556665      10.930438       9.265616      -0.107111      30.396900 0.39863157E+03  0.91780564E+04                                 8.465998                            6.687363       0.055404       1.993886                    0.999723      28.742768      81.984306       0.632350       0.420697      -1.060644      -0.008728      -0.004870      -0.018626       0.021138      -0.013757       0.019111       0.008649       0.001688       0.060902      -0.031464       0.001710       0.029754              9.456809      10.672101       4.707772       0.616951       8.631555      -0.239916       9.066772          -0.000001
          104              C       8.256722      10.282952       5.743944       0.086446      36.107040 0.40842973E+03  0.94134630E+04                                 9.626497                            6.791197      -0.098105       1.982204                    0.999314      26.333744      73.928061       0.627578       0.423454      -1.064251       0.000349      -0.000700      -0.005200       0.005259       0.009639       0.005128      -0.001682       0.028883       0.031888      -0.022968       0.007046       0.015922             12.502365      12.388700       3.018001       8.232056       9.841210       1.753900      15.277186          -0.000000
          105              C       8.045141      11.276163       4.797629      -0.149526      33.124422 0.41651522E+03  0.96849622E+04                                 8.937579                            6.795028       0.131235       2.011367                    0.999742      29.298108      83.681281       0.633660       0.415703      -1.064984      -0.013228      -0.013303      -0.017210       0.025458       0.018955       0.001756       0.004100      -0.036767      -0.071258      -0.024072      -0.014529       0.038601             10.574989       9.638566       1.405035       6.229517       8.591909       0.496642      13.494492          -0.000000
          106              C       7.318572      11.051189       3.664079      -0.095254      32.136788 0.40106581E+03  0.92423430E+04                                 8.784990                            6.680600       0.011541       1.976875                    0.999669      28.796025      82.003944       0.636932       0.417298      -1.063467       0.004737      -0.013567       0.021828       0.026133      -0.007949      -0.007620      -0.023106      -0.028289      -0.010190      -0.026871      -0.004517       0.031388             10.451670       9.334610       2.223643       5.959378       8.688450       1.426851      13.331951          -0.000000
          107              C       6.780995       9.795963       3.410472      -0.020414      37.250529 0.42458492E+03  0.98345981E+04                                 9.678363                            6.801496       0.112113       2.044824                    0.999376      26.800170      74.269761       0.647200       0.408579      -1.078893       0.020995       0.008095       0.029266       0.036916       0.002993       0.005922      -0.000368      -0.012113       0.011872      -0.011028       0.004339       0.006688             13.082855      10.918742       2.021318       8.456226       9.050288       0.734828      19.279536          -0.000000
          108              C       6.995435       8.799459       4.330491      -0.094313      32.907095 0.42491285E+03  0.10002642E+05                                 9.128973                            7.001593      -0.154621       1.926744                    0.999419      29.603003      87.134007       0.601404       0.432638      -1.046712       0.018048       0.022122       0.012300       0.031087      -0.001583      -0.013602       0.019637      -0.006538      -0.058230      -0.032253       0.006844       0.025409             11.010939       9.793314       1.463058       5.934794       8.816431      -0.979995      14.423070           0.000001
          109              C       7.721575       9.027178       5.481466      -0.146628      34.911479 0.45335213E+03  0.10815465E+05                                 9.443431                            7.193351       0.043080       1.989581                    0.999148      29.866096      87.675763       0.599844       0.428014      -1.052527      -0.009498       0.001143      -0.026571       0.028241      -0.015915      -0.003702      -0.017920      -0.012743       0.018929      -0.026312       0.001353       0.024959             11.507855      11.213716       2.966293       6.371841      10.406739       0.954683      12.903111           0.000001
          110              C       5.995951       9.535596       2.153524       0.600338      22.293263 0.24865260E+03  0.51455482E+04                                 7.448862                            5.631957       0.005773       2.064409                    0.999652      22.178501      62.227709       0.618743       0.478362      -1.015591      -0.027960      -0.009901      -0.049583       0.057778      -0.045451      -0.079477       0.011855       0.073369      -0.133042      -0.089486      -0.028318       0.117804              9.577477       7.848304       1.221820       5.328274       6.263698       0.400413      14.620428           0.000000
          111              C       2.622918       9.886333       1.089830       0.596528      22.498395 0.25289043E+03  0.52483021E+04                                 7.477375                            5.672041       0.021029       2.069156                    0.999677      22.162528      61.997925       0.618646       0.477065      -1.017655       0.048599      -0.019150      -0.028603       0.059554       0.030215       0.085708       0.017579      -0.003913       0.203398      -0.090016      -0.032077       0.122093              9.385645      12.592024      -1.726001      -5.653745       6.559090       0.372781       9.005822           0.000000
          112              C       1.371073      10.370038       1.777152      -0.004413      37.116201 0.41727462E+03  0.96293552E+04                                 9.651853                            6.750877       0.109323       2.045973                    0.999465      26.663897      73.903978       0.648039       0.409572      -1.077572      -0.031582       0.013932       0.021430       0.040630       0.000735      -0.004052      -0.001024      -0.006162       0.013836      -0.006839       0.000527       0.006312             12.810247      17.110168      -1.718941      -8.412841       9.350762      -0.180022      11.969811           0.000000
          113              C       0.605742       9.480264       2.497739      -0.167833      37.056566 0.46557214E+03  0.11198733E+05                                 9.905742                            7.346892      -0.156286       1.916934                    0.998868      30.660251      90.844604       0.585696       0.434762      -1.046767       0.003380       0.017942      -0.001509       0.018320      -0.003362       0.036455       0.013906      -0.041324      -0.003297      -0.050055       0.015950       0.034104             12.812739      17.168679       1.300410      -8.499414       8.563415      -1.828357      12.706124           0.000001
          114              C      -0.502133       9.927477       3.228622       0.078234      36.566036 0.40557818E+03  0.93460242E+04                                 9.725175                            6.784075      -0.153453       1.966721                    0.999478      26.439479      74.599169       0.624620       0.425538      -1.061280       0.010909      -0.000400       0.000609       0.010933       0.014998      -0.010923       0.006789      -0.009661       0.019732      -0.024366       0.011264       0.013103             12.823708      15.183847       2.976219      -7.552848      11.666148      -3.582388      11.621129           0.000000
          115              C      -0.817512      11.252942       3.188862      -0.127679      31.144342 0.42189722E+03  0.98866305E+04                                 8.723893                            6.951690       0.058303       1.997877                    0.999375      29.361527      85.452420       0.608498       0.429542      -1.051494       0.023043       0.015443      -0.004420       0.028089      -0.014031      -0.007170       0.014109       0.038908       0.029957      -0.032151       0.004881       0.027270              9.695310       9.859991       0.598870      -3.906499      10.625905      -1.904815       8.600035          -0.000001
          116              C      -0.062332      12.137503       2.432001      -0.079891      30.314276 0.38314963E+03  0.87168705E+04                                 8.391328                            6.504464       0.213939       2.049367                    0.999828      28.099155      79.142140       0.650172       0.414082      -1.067030       0.006826      -0.027925       0.010157       0.030489      -0.006096      -0.014222      -0.007060      -0.037381      -0.044395      -0.028955       0.001284       0.027670              9.452056      10.012330      -0.667563      -4.100999       9.805993      -0.960359       8.537846          -0.000003
          117              C       1.025384      11.704557       1.741669      -0.109398      30.448049 0.39946343E+03  0.92020660E+04                                 8.474351                            6.693313       0.055669       1.993465                    0.999696      28.776343      82.103559       0.632210       0.420568      -1.060718      -0.009408      -0.013980       0.013791       0.021774       0.023647       0.002995      -0.017589      -0.014229       0.015495      -0.032103       0.002815       0.029287              9.466731      10.684312      -1.821912      -4.391357       9.174278      -0.068087       8.541604          -0.000001
          118              C      13.022386       8.978439       4.063261       0.086314      36.120258 0.40861643E+03  0.94189038E+04                                 9.628779                            6.792298      -0.097866       1.982175                    0.999319      26.341109      73.954790       0.627585       0.423398      -1.064279       0.000288      -0.004177       0.003221       0.005282      -0.000790      -0.011524      -0.012957       0.004498      -0.040563      -0.023770       0.007444       0.016326             12.505423      12.391297       5.621656      -6.731902      12.401843      -3.232580      12.723129          -0.000000
          119              C      12.810781       7.662305       3.676276      -0.150651      33.166299 0.41718012E+03  0.97046496E+04                                 8.946418                            6.801545       0.130074       2.010660                    0.999719      29.320659      83.774030       0.633180       0.415837      -1.064859      -0.014418      -0.008129       0.020444       0.026305      -0.007984      -0.017174       0.020783       0.008529       0.060626      -0.024114      -0.014000       0.038114             10.585621       9.648749       4.698497      -4.336008      11.851374      -2.374830      10.256739           0.000003
          120              C      12.084195       6.793108       4.437890      -0.095009      32.121101 0.40081588E+03  0.92350207E+04                                 8.781112                            6.677436       0.015222       1.977974                    0.999647      28.789747      81.975544       0.637246       0.417163      -1.063568       0.005265       0.025565       0.000631       0.026110      -0.002449       0.011085       0.020241      -0.034581      -0.031860      -0.027927      -0.004399       0.032326             10.446421       9.328989       4.046355      -4.901748      10.931442      -2.720691      11.078832           0.000005
          121              C      11.546624       7.201085       5.651752      -0.020210      37.253863 0.42463454E+03  0.98361567E+04                                 9.679502                            6.802281       0.109640       2.044144                    0.999376      26.801168      74.277077       0.647099       0.408625      -1.078849       0.020744       0.021015      -0.021478       0.036513       0.003109      -0.004982       0.000009      -0.011671       0.008932      -0.009927       0.003828       0.006098             13.083996      10.919079       6.312035      -5.979362      16.086792      -4.795478      12.246117           0.000001
          122              C      11.761088       8.496092       6.054736      -0.094456      32.923354 0.42517225E+03  0.10010724E+05                                 9.131189                            7.002281      -0.152873       1.927079                    0.999417      29.615988      87.193575       0.601534       0.432460      -1.046773       0.018534       0.000137      -0.024911       0.031050      -0.010756       0.007766       0.004358       0.034727       0.066603      -0.032271       0.006912       0.025359             11.013866       9.795884       4.407283      -4.238203      13.870111      -1.937042       9.375604          -0.000002
          123              C      12.487246       9.379008       5.282033      -0.146816      34.910999 0.45331650E+03  0.10814544E+05                                 9.444355                            7.193441       0.039463       1.988512                    0.999181      29.865409      87.677202       0.599786       0.428058      -1.052486      -0.009929      -0.023695       0.012589       0.028610       0.004190       0.016340       0.007837      -0.030755      -0.037307      -0.027412       0.002093       0.025319             11.509537      11.215983       4.035315      -5.757882      11.451062      -1.559807      11.861566          -0.000002
          124              C      10.761562       6.242718       6.505716       0.601177      22.275698 0.24843185E+03  0.51401368E+04                                 7.446857                            5.630873       0.005085       2.064323                    0.999691      22.169021      62.207797       0.618534       0.478603      -1.015404      -0.028559      -0.038548       0.034108       0.058864      -0.045906       0.078551       0.007481       0.106967      -0.034100      -0.089488      -0.027953       0.117441              9.574361       7.845678       4.001940      -3.720363      12.181225      -3.816935       8.696179          -0.000000
          125              C       7.388507       5.146166       6.733820       0.596916      22.469858 0.25250872E+03  0.52383815E+04                                 7.471435                            5.668019       0.022031       2.069989                    0.999660      22.144782      61.935684       0.618825       0.477109      -1.017636       0.048134      -0.015441       0.030150       0.058858       0.058880      -0.069576      -0.051632      -0.063806       0.024958      -0.090579      -0.031456       0.122035              9.377247      12.579576      -4.028711       4.316682       8.065029      -1.243932       7.487136          -0.000000
          126              C       6.136669       5.499554       5.971256      -0.006192      37.144000 0.41768255E+03  0.96403389E+04                                 9.652384                            6.751213       0.114364       2.047354                    0.999427      26.681504      73.939143       0.648502       0.409212      -1.077896      -0.031488       0.011634      -0.022144       0.040214      -0.003488       0.001124      -0.001714      -0.009314       0.002740      -0.006316       0.000196       0.006119             12.810902      17.111914      -6.426305       5.696620      11.470430      -1.045226       9.850364           0.000001
          127              C       5.371358       6.568483       6.381526      -0.166110      37.029514 0.46517379E+03  0.11186900E+05                                 9.900949                            7.343889      -0.152666       1.918044                    0.998863      30.649994      90.808859       0.585792       0.434779      -1.046744       0.003072      -0.010049      -0.015370       0.018619       0.033649      -0.015375       0.002611      -0.012152       0.083560      -0.050463       0.016049       0.034414             12.804865      17.157403      -8.003185       3.123089      13.243968      -0.878650       8.013223          -0.000002
          128              C       4.263492       6.977842       5.628783       0.075748      36.635463 0.40657580E+03  0.93735127E+04                                 9.729535                            6.787246      -0.142824       1.969406                    0.999327      26.479676      74.697816       0.625271       0.424890      -1.061827       0.010930       0.000290      -0.000289       0.010938      -0.016147      -0.007875      -0.005984      -0.007277       0.029080      -0.024277       0.011646       0.012631             12.828558      15.190325      -8.031000       1.201228      14.738646       1.810695       8.556703          -0.000001
          129              C       3.948100       6.280683       4.500777      -0.127494      31.135895 0.42176260E+03  0.98826252E+04                                 8.721284                            6.949423       0.063005       1.999247                    0.999410      29.360839      85.444987       0.608753       0.429399      -1.051589       0.023830      -0.011825      -0.011523       0.028991       0.001235       0.014827      -0.022220       0.026314      -0.009141      -0.032387       0.005778       0.026609              9.692334       9.857548      -3.680993       1.435598      10.751433       1.828477       8.468020           0.000000
          130              C       4.703260       5.182944       4.113159      -0.080257      30.307705 0.38305085E+03  0.87138664E+04                                 8.388328                            6.501885       0.212056       2.048800                    0.999849      28.098700      79.131635       0.650576       0.413860      -1.067197       0.007617       0.021801       0.019626       0.030306      -0.008813       0.011904       0.021628      -0.010696       0.031358      -0.028512       0.000544       0.027967              9.448512      10.006700      -3.214148       2.628172       9.682221       1.031002       8.656616           0.000003
          131              C       5.790968       4.801571       4.833270      -0.108848      30.456372 0.39963976E+03  0.92073680E+04                                 8.478975                            6.697629       0.046881       1.991102                    0.999727      28.773841      82.108486       0.631589       0.420925      -1.060468      -0.009160       0.019604       0.006542       0.022606      -0.009242      -0.022269       0.009095      -0.030868      -0.031693      -0.032629       0.002622       0.030007              9.471831      10.690965      -2.890514       3.779354       8.759448       0.306543       8.965082           0.000004
          132              C       3.491034       8.175175       6.033351       0.085620      36.130904 0.40878271E+03  0.94233006E+04                                 9.628823                            6.792911      -0.096912       1.982383                    0.999275      26.345619      73.959550       0.627690       0.423302      -1.064384       0.001112       0.003514       0.001334       0.003919      -0.009465       0.006341       0.014284       0.007399      -0.034542      -0.023860       0.007461       0.016399             12.504460      12.389980      -8.639409      -1.502896      15.440350       1.477617       9.683049          -0.000001
          133              C       3.279433       8.498098       7.366651      -0.147330      33.044723 0.41526685E+03  0.96485585E+04                                 8.922789                            6.784354       0.130445       2.011696                    0.999748      29.256546      83.526898       0.634234       0.415644      -1.065037      -0.014086       0.022019      -0.003483       0.026370      -0.011376       0.015150      -0.024910       0.000231       0.041216      -0.023710      -0.014591       0.038302             10.555868       9.619785      -6.084382      -1.891138      12.675264       1.867186       9.372555          -0.000002
          134              C       2.552867       9.592269       7.738587      -0.097375      32.196794 0.40199717E+03  0.92693563E+04                                 8.796268                            6.688965       0.012192       1.976715                    0.999647      28.829748      82.129695       0.636434       0.417375      -1.063398       0.005301      -0.011449      -0.021568       0.024987       0.010956      -0.003216       0.004308       0.007270       0.094737      -0.027819      -0.004247       0.032066             10.465455       9.347525      -6.282746      -1.054475      13.426285       1.297751       8.622553          -0.000002
          135              C       2.015314      10.439518       6.778332      -0.018453      37.196168 0.42385730E+03  0.98137675E+04                                 9.670066                            6.796326       0.115123       2.046169                    0.999392      26.776225      74.194104       0.647336       0.408658      -1.078815       0.020726      -0.030003      -0.006758       0.037087      -0.006324       0.000239      -0.000315      -0.011003       0.011705      -0.010334       0.003845       0.006489             13.069800      10.907284      -8.323525      -2.474094      17.339807       4.056343      10.962307          -0.000000
          136              C       2.229774      10.141014       5.455329      -0.095071      32.973280 0.42594606E+03  0.10033964E+05                                 9.144526                            7.012959      -0.153592       1.926487                    0.999403      29.637202      87.290956       0.600494       0.432991      -1.046404       0.018768      -0.022172       0.012514       0.031630       0.012076       0.005159      -0.023408       0.001043      -0.037815      -0.031808       0.006903       0.024905             11.030737       9.811378      -5.882917      -1.705552      12.194908       2.925857      11.085924          -0.000000
          137              C       2.955911       9.030381       5.077057      -0.146276      34.895101 0.45303997E+03  0.10806532E+05                                 9.442169                            7.192199       0.038493       1.988352                    0.999163      29.858012      87.655953       0.599706       0.428172      -1.052393      -0.009571       0.021918       0.014672       0.028059       0.011752      -0.011884       0.010305       0.001128       0.059209      -0.026900       0.001819       0.025081             11.506088      11.211971      -7.000226      -0.617211      13.104284       0.603685      10.202010          -0.000001
          138              C       1.230274      11.658252       7.181316       0.599437      22.312801 0.24889689E+03  0.51517169E+04                                 7.452516                            5.634245       0.001261       2.062741                    0.999658      22.187815      62.254601       0.618715       0.478281      -1.015663      -0.028256       0.048298       0.016714       0.058399       0.091344      -0.000098      -0.019272       0.087002      -0.096392      -0.089730      -0.028231       0.117961              9.582982       7.852632      -5.229259      -1.607331      12.886338       3.420764       8.009976          -0.000000
          139              O       1.862123      14.510374       8.915857      -0.524370      30.835455 0.49287412E+03  0.11611731E+05                                 7.833314                            6.870421       0.391810       2.172271                    0.998960      27.291443      71.377642       0.723908       0.359138      -1.137119       0.006959       0.004261      -0.022580       0.024009      -0.023540      -0.047438      -0.015083      -0.049512      -0.037207      -0.070484       0.029395       0.041089              8.702869      10.286334       3.721599      -1.185994       9.005846      -0.240970       6.816425          -0.000015
          140              O       1.467685      14.955956       6.757740      -0.530801      32.264057 0.48862049E+03  0.11474896E+05                                 8.087227                            6.804323       0.382732       2.164100                    0.999104      27.400699      71.311407       0.734006       0.355328      -1.141318       0.013256       0.000144       0.014336       0.019526      -0.028597       0.037160       0.039682       0.003439      -0.049439      -0.072845       0.035943       0.036901              9.638633      12.200806       4.374336       3.037218       8.888320       2.456754       7.826773           0.000018
          141              O       8.381544      16.951658      14.495218      -0.536251      32.921803 0.49018102E+03  0.11530987E+05                                 8.222872                            6.826591       0.316917       2.141139                    0.998915      27.527247      71.910089       0.730321       0.356519      -1.139349      -0.002769       0.013950      -0.016657       0.021903      -0.043937      -0.025451      -0.031320       0.043828       0.050059      -0.074966       0.031709       0.043257             10.080002       7.640090      -0.407369       4.119898       6.242618      -1.660378      16.357298          -0.000063
          142              O       8.783599      19.043980      13.835617      -0.524822      33.322582 0.54237516E+03  0.13093464E+05                                 8.334335                            7.267654       0.272397       2.134705                    0.997981      27.604571      73.194129       0.694754       0.365191      -1.131849      -0.015225      -0.019787      -0.000530       0.024972       0.007524      -0.016330       0.046920       0.034684      -0.096390      -0.069132       0.030656       0.038476              9.647584       8.530036       2.108644       3.376132       7.539117       1.868247      12.873598           0.000066
          143              O      11.393461      18.757171      14.656791      -0.525048      30.831995 0.49283759E+03  0.11610308E+05                                 7.831088                            6.868946       0.394059       2.172790                    0.998941      27.294896      71.377967       0.724200       0.359011      -1.137254       0.006621      -0.020717       0.007812       0.023110      -0.028747       0.044755       0.025921      -0.028790       0.023212      -0.070285       0.028180       0.042104              8.699496      10.281477      -2.886672      -2.627733       7.570497       1.067695       8.246516           0.000060
          144              O      10.998983      16.665398      15.349974      -0.530012      32.236682 0.48813869E+03  0.11460512E+05                                 8.081796                            6.800358       0.381156       2.163742                    0.999059      27.390044      71.269227       0.734334       0.355264      -1.141393       0.013545       0.012843      -0.007687       0.020186       0.046913       0.005990      -0.010391       0.055143       0.105744      -0.073364       0.036566       0.036798              9.631079      12.190741       0.443019      -5.301451       5.960790      -0.768253      10.741706          -0.000067
          145              O       3.615956      22.368409       9.752872      -0.536637      32.902821 0.48986827E+03  0.11521333E+05                                 8.218187                            6.823137       0.317094       2.141237                    0.998862      27.523492      71.883771       0.730739       0.356386      -1.139501      -0.003036      -0.021480      -0.003611       0.021992      -0.000823       0.050975      -0.004566      -0.018534      -0.135883      -0.074889       0.031257       0.043632             10.073409       7.634724       3.768047      -1.705193      15.257143      -3.545716       7.328361           0.000119
          146              O       4.017981      20.751026       8.270671      -0.525381      33.386095 0.54365598E+03  0.13133055E+05                                 8.347733                            7.278487       0.275797       2.135340                    0.997986      27.624923      73.289236       0.693865       0.365417      -1.131593      -0.015041       0.009008       0.016838       0.024309      -0.017414       0.000926      -0.011118       0.098958       0.095844      -0.069578       0.031544       0.038034              9.665181       8.545075       1.875867      -3.521666       9.942404      -3.253604      10.508064          -0.000125
          147              O       6.627860      21.605587       8.108464      -0.525098      30.866607 0.49352358E+03  0.11631005E+05                                 7.838617                            6.875092       0.390917       2.171634                    0.998951      27.307031      71.433526       0.723630       0.359154      -1.137093       0.006900       0.017339       0.014886       0.023871       0.052909       0.002159      -0.011138      -0.004451       0.099707      -0.070406       0.028585       0.041821              8.708672      10.293801      -0.833933       3.818580       7.160353      -0.828329       8.671863          -0.000116
          148              O       6.233412      23.251778       9.573398      -0.530186      32.241137 0.48821733E+03  0.11462951E+05                                 8.083068                            6.801365       0.385833       2.165069                    0.999045      27.391421      71.277307       0.734197       0.355312      -1.141342       0.013554      -0.012828      -0.007672       0.020177      -0.017956      -0.043464      -0.029826      -0.013846      -0.100773      -0.072985       0.036040       0.036945              9.632621      12.191296      -4.813641       2.267402      10.214674      -1.686780       6.491893           0.000134
          149              O      13.147240      15.553066       7.433022      -0.535687      32.886127 0.48953874E+03  0.11511883E+05                                 8.216414                            6.821698       0.319062       2.141909                    0.998847      27.513239      71.856521       0.730664       0.356475      -1.139406      -0.002812       0.007373       0.020876       0.022317       0.044010      -0.025004       0.035985       0.035375       0.026699      -0.074814       0.031810       0.043005             10.071058       7.633737      -3.360166      -2.410136      12.378462       5.204286      10.200975           0.000017
          150              O      13.549254      15.078126       9.574824      -0.524372      33.291512 0.54173401E+03  0.13073597E+05                                 8.327615                            7.262086       0.275228       2.135657                    0.997943      27.593872      73.143943       0.695231       0.365063      -1.131993      -0.015240       0.009897      -0.016522       0.024560       0.010042       0.014858      -0.036725       0.017294      -0.151298      -0.069653       0.031077       0.038576              9.639095       8.522710      -3.973746       0.138542      13.145677       1.373184       7.248899          -0.000017
          151              O      12.435037      12.926192       6.924699      -0.524369      30.835494 0.49287476E+03  0.11611751E+05                                 7.833325                            6.870428       0.391809       2.172270                    0.998960      27.291445      71.377682       0.723907       0.359139      -1.137118      -0.006958      -0.004261       0.022581       0.024010      -0.023539      -0.047437      -0.015082      -0.049511      -0.037210      -0.070483       0.029395       0.041088              8.702883      10.286353       3.721609      -1.185997       9.005861      -0.240972       6.816434           0.000015
          152              O      12.829475      12.480610       9.082816      -0.530801      32.264043 0.48862032E+03  0.11474890E+05                                 8.087223                            6.804320       0.382734       2.164101                    0.999104      27.400700      71.311391       0.734007       0.355328      -1.141319      -0.013257      -0.000144      -0.014335       0.019526      -0.028598       0.037161       0.039682       0.003438      -0.049437      -0.072846       0.035944       0.036902              9.638626      12.200798       4.374334       3.037213       8.888315       2.456750       7.826766          -0.000018
          153              O       5.915616      10.484908       1.345338      -0.536251      32.921954 0.49018376E+03  0.11531069E+05                                 8.222901                            6.826614       0.316918       2.141139                    0.998915      27.527291      71.910283       0.730319       0.356519      -1.139349       0.002770      -0.013950       0.016658       0.021903      -0.043938      -0.025452      -0.031321       0.043828       0.050058      -0.074967       0.031709       0.043258             10.080042       7.640123      -0.407369       4.119922       6.242637      -1.660380      16.357368           0.000063
          154              O       5.513561       8.392586       2.004939      -0.524822      33.322553 0.54237451E+03  0.13093446E+05                                 8.334337                            7.267655       0.272395       2.134705                    0.997981      27.604541      73.194074       0.694754       0.365191      -1.131848       0.015224       0.019787       0.000529       0.024972       0.007524      -0.016328       0.046919       0.034685      -0.096385      -0.069131       0.030656       0.038474              9.647585       8.530038       2.108646       3.376134       7.539120       1.868249      12.873598          -0.000066
          155              O       2.903699       8.679395       1.183765      -0.525048      30.831951 0.49283668E+03  0.11610282E+05                                 7.831084                            6.868942       0.394057       2.172789                    0.998941      27.294865      71.377887       0.724200       0.359011      -1.137254      -0.006620       0.020717      -0.007813       0.023109      -0.028747       0.044753       0.025921      -0.028788       0.023211      -0.070283       0.028180       0.042103              8.699491      10.281470      -2.886671      -2.627729       7.570496       1.067694       8.246506          -0.000060
          156              O       3.298177      10.771168       0.490582      -0.530012      32.236804 0.48814101E+03  0.11460581E+05                                 8.081819                            6.800377       0.381160       2.163743                    0.999059      27.390085      71.269388       0.734333       0.355265      -1.141393      -0.013546      -0.012843       0.007687       0.020187       0.046915       0.005991      -0.010392       0.055142       0.105747      -0.073366       0.036567       0.036799              9.631108      12.190782       0.443015      -5.301469       5.960804      -0.768252      10.741737           0.000068
          157              O      10.681204       5.068157       6.087684      -0.536635      32.902622 0.48986441E+03  0.11521218E+05                                 8.218152                            6.823107       0.317091       2.141237                    0.998862      27.523406      71.883450       0.730742       0.356385      -1.139501       0.003035       0.021479       0.003612       0.021991      -0.000822       0.050973      -0.004567      -0.018534      -0.135881      -0.074887       0.031257       0.043630             10.073365       7.634687       3.768027      -1.705181      15.257082      -3.545694       7.328327          -0.000116
          158              O      10.279179       6.685540       7.569885      -0.525384      33.386195 0.54365829E+03  0.13133123E+05                                 8.347742                            7.278497       0.275796       2.135339                    0.997986      27.624995      73.289426       0.693866       0.365417      -1.131594       0.015042      -0.009007      -0.016840       0.024310      -0.017416       0.000927      -0.011117       0.098960       0.095846      -0.069580       0.031544       0.038036              9.665190       8.545083       1.875866      -3.521665       9.942419      -3.253606      10.508069           0.000128
          159              O       7.669300       5.830979       7.732092      -0.525100      30.866716 0.49352593E+03  0.11631073E+05                                 7.838632                            6.875106       0.390916       2.171633                    0.998951      27.307103      71.433740       0.723629       0.359153      -1.137093      -0.006902      -0.017338      -0.014887       0.023872       0.052911       0.002158      -0.011138      -0.004454       0.099710      -0.070407       0.028585       0.041823              8.708690      10.293822      -0.833938       3.818586       7.160372      -0.828336       8.671876           0.000119
          160              O       8.063748       4.184788       6.267158      -0.530185      32.240944 0.48821354E+03  0.11462839E+05                                 8.083034                            6.801335       0.385829       2.165068                    0.999045      27.391342      71.277013       0.734199       0.355312      -1.141342      -0.013552       0.012827       0.007673       0.020176      -0.017956      -0.043462      -0.029825      -0.013843      -0.100771      -0.072983       0.036039       0.036944              9.632578      12.191238      -4.813622       2.267385      10.214633      -1.686768       6.491864          -0.000129
          161              O       1.149920      11.883500       8.407534      -0.535688      32.886077 0.48953798E+03  0.11511859E+05                                 8.216401                            6.821689       0.319063       2.141909                    0.998847      27.513237      71.856476       0.730665       0.356475      -1.139406       0.002813      -0.007374      -0.020875       0.022317       0.044011      -0.025004       0.035985       0.035376       0.026702      -0.074815       0.031810       0.043005             10.071038       7.633724      -3.360157      -2.410130      12.378432       5.204272      10.200958          -0.000017
          162              O       0.747906      12.358440       6.265732      -0.524371      33.291538 0.54173444E+03  0.13073611E+05                                 8.327622                            7.262092       0.275227       2.135656                    0.997943      27.593873      73.143974       0.695230       0.365063      -1.131993       0.015240      -0.009897       0.016523       0.024560       0.010041       0.014858      -0.036724       0.017294      -0.151298      -0.069652       0.031076       0.038575              9.639106       8.522720      -3.973754       0.138540      13.145693       1.373187       7.248905           0.000017

******************************************************
Auxiliary information for the entire system
The total spin magnetic moment of the unit cell is   0.000047
The total net atomic charge of the unit cell is   -0.000004
Accuracy of reproducing the electrostatic potential in the unit cell:
  The inner radius (bohr) =    5.0000
  The outer radius (bohr) =   12.0000
  Valid grid points have density less than (e/(bohr^3)) =    0.0001
  The number of valid grid points were=       553788
  The rms potential error without charges in kcal/mol is=      3.53537
  The rms potential error with partial charges in kcal/mol is=      0.88247
  The RRMSE value at monopole order=      0.24961
  The rms potential error with partial charges and cloud penetration in kcal/mol is=      0.89899
  The RRMSE value at monopole order with cloud penetration is=      0.25428
  The rms potential error with partial charges and atomic dipoles in kcal/mol is=      0.33299
  The RRMSE value at dipole order=      0.09419
  The rms potential error with partial charges, atomic dipoles and cloud penetration in kcal/mol is=      0.31591
  The RRMSE value at dipole order with cloud penetration=      0.08936

******************************************************
The electron densities and ab initio electrostatic potential were computed in VASP using the PBE functional and
projector augmented wave method. See the main text of the journal article for a description of computational details.
The atomic charges, dipoles, and quadrupoles were computed with the DDEC6 method as described in
(a) T. A. Manz and N. Gabaldon Limas, RSC Adv. 6 (2016) 47771-47801 DOI: 10.1039/c6ra04656h
(b) N. Gabaldon Limas and T. A. Manz, RSC Adv. 8 (2018) 2678-2707 DOI: 10.1039/c7ra11829e.
For each atom in the material, the electron cloud parameters were fit to the spherically averaged atom-in-material
electron density using radial positions for which this density was between 10^-4 and 10^-2 electrons per cubic bohr.
The polarizabilities, dispersion coefficients, and quantum Drude oscillator (QDO) parameters were fit using the MCLF method.
The magnetic structure of the system was optimized in VASP from the default ferromagnetic initial guess using spin polarization.
The atomic spin moments (ASMs) were computed on this optimized magnetic structure using the DDEC6 partition as inputs
to the method of T. A. Manz and D. S. Sholl, J. Chem. Theory Comput. 7 (2011) 4146-4164 DOI: 10.1021/ct200539n.
The RMSE and RRMSE were computed using a uniform grid with Ewald summation.
