# Supplementary material for: A collection of forcefield precursors for metal–organic frameworks
Source: RSC Adv. 2019 Nov 13;9(63):36492–507. doi: 10.1039/c9ra07327b (PMC9075174; doi:10.1039/c9ra07327b)
Supplement: RA-009-C9RA07327B-s4913 [file RA-009-C9RA07327B-s4913.xyz]

   46
jmolscript: load "" {1 1 1} spacegroup "x,y,z" unitcell [{      5.990000     0.000000     0.000000 }, {     -0.110296     7.434182     0.000000 }, {     -2.667571    -3.011999    12.700955 }]
Tb     1.037026     4.382827     1.505952     1.975962
Tb    -0.830739    -2.288638     9.645994     1.963771
H      4.051601     5.235462     4.873356     0.103323
H      2.041892     5.385754     6.114240     0.087912
H      1.970678     1.116648    11.075233     0.135304
H      2.545450     1.877612     9.054511     0.144854
H      3.550696     1.125467     2.141381     0.142897
H      4.163273     0.496104     0.017781     0.136752
H      4.621601     2.873195     5.655735     0.404775
H      1.137018     3.511667     6.731506     0.395957
H      1.542497    -0.620564     9.397437     0.475039
H      1.176301    -1.658679     8.561714     0.427756
H      4.500011     5.609771     2.730705     0.485383
H      5.250186     5.842373     1.577459     0.422475
C     -1.529147     4.919119     6.875027     0.560083
C      3.817433     4.553825     5.537616     0.066529
C      2.310895     4.530967     5.721780     0.063326
C      1.638553     4.407200     4.362778     0.564012
C     -2.021903     0.594620    11.025699     0.629892
C      2.819697     1.602740    11.059992     0.028706
C      2.897269     2.422103     9.789896     0.009265
C      2.071500     3.733743     9.854671     0.633830
C      4.000200     2.993003     1.379324     0.659243
C      3.217946     1.700667     1.421237     0.017112
C      3.294062     0.949794     0.048264     0.027057
C      2.116468     7.301784     0.072395     0.631934
O     -0.573801     4.187005     7.366554    -0.637029
O      4.193924    -1.504187     7.474512    -0.554320
O      4.227111     3.274654     5.060060    -0.491825
O      1.950547     3.507231     6.624818    -0.507652
O      0.874079     3.526445     4.051605    -0.488176
O      1.971326     5.340207     3.519435    -0.608090
O     -1.933796    -0.191612    10.087098    -0.560823
O     -1.192334     0.633743    12.004943    -0.578374
O      2.936270     2.394377    12.276743    -0.398641
O     -1.735610     2.760695     9.481263    -0.321404
O      0.843142     3.618866     9.934687    -0.605928
O      2.694020     4.804675     9.768304    -0.639247
O      3.391794     4.054367     1.408536    -0.623919
O      5.232997     2.870415     1.353922    -0.594233
O      1.846623     2.062566     1.666365    -0.349948
O      0.543228    -1.269444    11.622644    -0.359995
O     -1.385914     4.360272    11.833480    -0.567081
O      2.080171     6.471382     1.009726    -0.561036
O      0.957486    -0.886066     8.839865    -0.866966
O      5.276751     5.765181     2.423342    -0.878464

The following XYZ coordinates are in angstroms. Other properties are in atomic units.
The sperically averaged electron density of each atom fit to a function of the form exp(a - br)
eigen_1, eigen_2 and eigen_3 are the three eigenvalues of traceless quadrupole moment tensor
  atom number  atomic symbol              X              Y              Z     net charge C6 coefficient C8 coefficient C10 coefficient fluctuating dipole atomic polarizability isotropic forcefield polarizability              a              b squared Pearson coefficient          <r^3>          <r^4>         wp_QDO          m_QDO          q_QDO       dipole_x       dipole_y       dipole_z         dipole            Qxy            Qxz            Qyz     Q(x^2-y^2)  Q(3z^2 - R^2)        eigen_1        eigen_2        eigen_3 static polarizability      alpha(xx)      alpha(xy)      alpha(xz)      alpha(yy)      alpha(yz)      alpha(zz) atomic spin moment
            1             Tb       1.037026       4.382827       1.505952       1.975962     151.769389 0.39324903E+04  0.14125295E+06                                18.332441                           16.719588       2.610936       2.526920                    0.999575      76.429683     179.541472       0.639678       0.266572      -1.350460       0.041120       0.008368       0.020582       0.046739       0.031568      -0.052227       0.009678      -0.073938      -0.107483      -0.085955       0.018357       0.067598             19.788489      22.293920      -0.406060       1.054224      16.773376       0.555428      20.298171           0.010496
            2             Tb      -0.830739      -2.288638       9.645994       1.963771     150.834598 0.39753320E+04  0.14318941E+06                                18.272680                           16.832165       2.657429       2.536680                    0.999632      76.776670     180.649931       0.636254       0.267262      -1.349490      -0.043414       0.008945      -0.003915       0.044498      -0.045278      -0.036542      -0.028206      -0.040532      -0.065169      -0.077063       0.016359       0.060704             19.652805      22.044548       0.309114       0.536441      16.496110       0.787811      20.417757           0.004247
            3              H       4.051601       5.235462       4.873356       0.103323       1.084030 0.83846919E+01  0.83268342E+02                                 1.752351                            1.696678      -0.853936       2.471309                    0.997532       3.533371       9.941800       0.479038       1.287488      -0.708013       0.014362       0.030844      -0.035679       0.049302       0.005951      -0.011164      -0.001866      -0.015339      -0.012739      -0.016452       0.002492       0.013960              1.774912       1.579397       0.134530      -0.160160       1.647476      -0.388694       2.097864           0.000968
            4              H       2.041892       5.385754       6.114240       0.087912       1.260312 0.10639582E+02  0.11184473E+03                                 1.913997                            1.892665      -1.134278       2.331690                    0.994556       3.791762      10.881102       0.461489       1.262566      -0.713387      -0.012476       0.043444       0.023880       0.051121      -0.008779      -0.007284      -0.000821      -0.012668      -0.016298      -0.013859      -0.000071       0.013930              1.909061       1.758058      -0.173955      -0.103196       2.023713       0.344406       1.945412           0.002760
            5              H       1.970678       1.116648      11.075233       0.135304       0.872807 0.65030865E+01  0.61449174E+02                                 1.591947                            1.554833      -0.992768       2.424855                    0.996002       3.512037      10.083729       0.464976       1.394052      -0.684561      -0.048545      -0.018267       0.003360       0.051977       0.005299       0.000725       0.005494       0.011873       0.002272      -0.010518       0.001870       0.008649              1.613160       1.864768       0.332147      -0.059811       1.615019      -0.045822       1.359694           0.024533
            6              H       2.545450       1.877612       9.054511       0.144854       0.954819 0.73369012E+01  0.70865164E+02                                 1.648019                            1.619579      -0.877711       2.487396                    0.998073       3.366523       9.513250       0.473002       1.340674      -0.696988      -0.014144      -0.026238      -0.041857       0.051386       0.005955       0.001672       0.010062       0.016015       0.013011      -0.016286       0.003808       0.012479              1.653664       1.462917       0.110021       0.188608       1.709779       0.194433       1.788297           0.025408
            7              H       3.550696       1.125467       2.141381       0.142897       0.998368 0.76803129E+01  0.74671193E+02                                 1.671809                            1.638251      -0.825055       2.514053                    0.998873       3.291434       9.184575       0.480749       1.310429      -0.704394       0.012849      -0.025516       0.044274       0.052691      -0.003403       0.001960      -0.007897       0.012222       0.026638      -0.013786       0.001262       0.012525              1.674726       1.466539      -0.120264       0.174933       1.779818      -0.273452       1.777821           0.017570
            8              H       4.163273       0.496104       0.017781       0.136752       0.897589 0.68410308E+01  0.65531119E+02                                 1.626119                            1.597741      -1.071082       2.387261                    0.994829       3.588754      10.408111       0.456938       1.399338      -0.683238       0.048891      -0.016913      -0.007549       0.052282      -0.005231      -0.002138      -0.003662       0.011516      -0.003533      -0.009344       0.000922       0.008422              1.640614       1.932312      -0.308779      -0.062547       1.604091       0.050058       1.385438           0.037809
            9              H       4.621601       2.873195       5.655735       0.404775       0.448086 0.27131962E+01  0.20546433E+02                                 1.012391                            1.001577      -1.220276       2.471094                    0.999981       2.092227       5.328156       0.583354       1.386495      -0.687438       0.014222      -0.023351       0.014428       0.030915      -0.016940       0.003010      -0.004232      -0.027902      -0.009697      -0.020380      -0.004124       0.024504              1.007078       0.983847      -0.098764       0.106434       1.005325      -0.089796       1.032061           0.000131
           10              H       1.137018       3.511667       6.731506       0.395957       0.423043 0.24732212E+01  0.18604155E+02                                 1.029625                            0.997790      -1.220093       2.450586                    0.999969       2.312405       6.193286       0.539402       1.509547      -0.661996      -0.020344      -0.007412       0.005565       0.022356       0.007184      -0.004265      -0.013668      -0.003692      -0.001297      -0.013222      -0.004749       0.017971              1.039891       1.294059       0.023253      -0.122556       0.873820      -0.026365       0.951793           0.000891
           11              H       1.542497      -0.620564       9.397437       0.475039       0.309732 0.17148108E+01  0.12094521E+02                                 0.940942                            0.915914      -1.525132       2.384250                    0.999470       2.127122       6.027883       0.473379       1.834528      -0.613619       0.008018       0.017482       0.008615       0.021075      -0.004328       0.003056       0.008012      -0.007075      -0.004360      -0.010437       0.000251       0.010185              0.950962       0.935119       0.110265       0.130712       0.960192       0.132677       0.957573           0.000587
           12              H       1.176301      -1.658679       8.561714       0.427756       0.407960 0.24717714E+01  0.19001113E+02                                 1.091635                            1.065773      -1.654880       2.260017                    0.996574       2.555143       7.429758       0.462363       1.723265      -0.626602       0.005974      -0.010016      -0.016733       0.020397      -0.004542       0.001235       0.006123      -0.002863      -0.001512      -0.007990       0.000253       0.007738              1.102278       0.982867      -0.043934      -0.001831       1.258761       0.175300       1.065205          -0.000008
           13              H       4.500011       5.609771       2.730705       0.485383       0.307354 0.16733507E+01  0.11653697E+02                                 0.915192                            0.888658      -1.449144       2.431417                    0.999944       1.992675       5.492745       0.496953       1.769758      -0.623218      -0.012488      -0.000508       0.015350       0.019795       0.000187       0.000407      -0.003174       0.004606       0.016861      -0.005996      -0.000509       0.006505              0.925563       1.019994       0.055194      -0.157113       0.800724      -0.043319       0.955972          -0.000009
           14              H       5.250186       5.842373       1.577459       0.422475       0.423931 0.25446761E+01  0.19615987E+02                                 1.100454                            1.065699      -1.589373       2.279609                    0.997411       2.531732       7.264636       0.474745       1.673661      -0.634033       0.001029       0.013503      -0.011160       0.017548       0.002304       0.000547      -0.007975       0.009327      -0.002405      -0.010978       0.004469       0.006510              1.114208       0.989518      -0.000134      -0.084753       0.964071      -0.049622       1.389035           0.000512
           15              C      -1.529147       4.919119       6.875027       0.560083      21.755948 0.26717214E+03  0.56085732E+04                                 7.147283                            5.774811       0.044996       2.066329                    0.999598      22.615300      63.155940       0.623346       0.468075      -1.024840       0.032122       0.008352       0.033011       0.046811       0.057531      -0.069177      -0.057757       0.014751      -0.176143      -0.101714      -0.028590       0.130304              7.923847       7.482437      -1.078120       2.615665       6.077602       1.811694      10.211502           0.001856
           16              C       3.817433       4.553825       5.537616       0.066529      25.006314 0.37336484E+03  0.84215961E+04                                 7.485898                            6.448462      -0.079383       2.017401                    0.998253      25.519913      71.074692       0.650182       0.417648      -1.067009      -0.006614      -0.103885      -0.059091       0.119698      -0.020575      -0.027909       0.018647      -0.064258      -0.098980      -0.053629      -0.008421       0.062050              8.132951       8.929041       0.095890       1.070436       5.836933       0.738101       9.632881           0.007772
           17              C       2.310895       4.530967       5.721780       0.063326      25.355958 0.36958496E+03  0.83368419E+04                                 7.550178                            6.393093      -0.208042       1.966280                    0.998515      25.964129      72.931862       0.654757       0.414705      -1.066117       0.020917      -0.092253       0.075868       0.121260       0.006402      -0.027195      -0.038714      -0.049215      -0.081230      -0.056386      -0.004215       0.060601              8.350099       8.870703       0.382455       0.859999       5.432938      -0.279450      10.746657           0.029067
           18              C       1.638553       4.407200       4.362778       0.564012      21.555509 0.26046757E+03  0.54471638E+04                                 7.189332                            5.760164      -0.060480       2.039886                    0.999476      22.499031      63.240503       0.613115       0.477691      -1.017028      -0.017442       0.011234      -0.035656       0.041253      -0.078554      -0.061495       0.014783       0.032377      -0.212648      -0.099647      -0.032360       0.132007              8.041510       6.873878       1.747444       2.409812       5.808236      -0.448971      11.442415           0.007623
           19              C      -2.021903       0.594620      11.025699       0.629892      20.767801 0.24734367E+03  0.51427519E+04                                 7.110567                            5.702133      -0.193407       1.999745                    0.999284      22.458573      64.424337       0.597594       0.492953      -1.001907       0.068704      -0.031164      -0.009981       0.076099       0.068183      -0.040162      -0.065226      -0.002920      -0.082726      -0.076092      -0.044090       0.120182              7.857572       7.079938      -2.325921       1.296120       8.921565       1.832315       7.571214           0.008621
           20              C       2.819697       1.602740      11.059992       0.028706      26.314308 0.40737009E+03  0.94421267E+04                                 7.850271                            6.812917      -0.250252       1.948140                    0.997406      26.967117      77.495268       0.618468       0.427276      -1.055207      -0.008998       0.120921       0.039858       0.127639       0.037373      -0.009691       0.020156       0.002341       0.048476      -0.052124       0.018549       0.033575              8.546594       7.728529      -1.224484       0.007628       9.839348      -1.093030       8.071904           0.074637
           21              C       2.897269       2.422103       9.789896       0.009265      26.774247 0.40034804E+03  0.92004478E+04                                 7.811297                            6.646049      -0.153865       1.978296                    0.997923      26.609234      75.104893       0.644190       0.413733      -1.068209       0.098534      -0.024097       0.029104       0.105530       0.035916      -0.006019       0.002453       0.095233       0.087630      -0.074421       0.027963       0.046458              8.623183       8.202702      -1.285260       0.208808      10.228471      -1.938639       7.438377           0.051271
           22              C       2.071500       3.733743       9.854671       0.633830      20.737750 0.24026599E+03  0.49713424E+04                                 7.128440                            5.641938      -0.261869       1.976179                    0.999071      22.599882      65.179385       0.595839       0.496816      -0.997565      -0.038387       0.045620       0.015858       0.061695       0.016532       0.013322       0.012669      -0.017924       0.336984      -0.075107      -0.039414       0.114521              8.010093      10.971550      -0.618607      -0.179868       8.779526      -0.558310       4.279202           0.009383
           23              C       4.000200       2.993003       1.379324       0.659243      19.760098 0.22351716E+03  0.45477345E+04                                 6.943897                            5.468774      -0.254308       1.992056                    0.999371      21.950377      63.035939       0.599959       0.501765      -0.993841       0.033386       0.044407       0.000698       0.055562      -0.008453       0.007532      -0.008928      -0.016597       0.375446      -0.074483      -0.051430       0.125913              7.774939      10.526406       0.482647       0.010468       8.754862       0.554836       4.043550           0.018779
           24              C       3.217946       1.700667       1.421237       0.017112      26.037514 0.39339982E+03  0.89933189E+04                                 7.657472                            6.589892      -0.015959       2.027098                    0.998509      26.287553      73.788253       0.647242       0.413956      -1.069012      -0.095468      -0.029587      -0.021055       0.102141      -0.022299      -0.005054       0.008309       0.095956       0.121185      -0.073539       0.028923       0.044616              8.347689       8.013104       1.201574       0.246431       9.975298       1.468817       7.054664           0.070024
           25              C       3.294062       0.949794       0.048264       0.027057      25.478895 0.39724275E+03  0.91610033E+04                                 7.680828                            6.729752      -0.274354       1.938293                    0.997579      27.041667      77.828758       0.621220       0.427537      -1.053736      -0.007620       0.118739      -0.028240       0.122289      -0.043194      -0.010755       0.001557       0.016553       0.008560      -0.046073       0.001440       0.044633              8.303690       7.425393       1.358045      -0.096237       9.668507       0.739421       7.817170           0.099898
           26              C       2.116468       7.301784       0.072395       0.631934      20.945784 0.24606140E+03  0.51089654E+04                                 7.147388                            5.686797      -0.216745       1.992342                    0.999113      22.384427      64.147147       0.598540       0.492860      -1.002049      -0.059169      -0.040504       0.012428       0.072774      -0.067670      -0.046380       0.063118       0.013668      -0.059472      -0.074052      -0.046298       0.120350              7.936528       6.920562       2.214239       1.287502       9.278508      -2.033420       7.610513           0.018466
           27              O      -0.573801       4.187005       7.366554      -0.637029      36.858040 0.63032140E+03  0.15705723E+05                                 8.707439                            7.749804       0.475841       2.188260                    0.995683      28.727832      75.903069       0.687954       0.357315      -1.144802      -0.002381      -0.021413      -0.052179       0.056452      -0.030004       0.006703      -0.081499       0.028452      -0.168513      -0.110661       0.024158       0.086503              9.216822      11.751861      -2.341766       1.889682       6.361555      -0.643018       9.537050           0.039071
           28              O       4.193924      -1.504187       7.474512      -0.554320      28.854466 0.46393351E+03  0.10737147E+05                                 7.334938                            6.612043       0.535707       2.226538                    0.997379      27.019517      69.433284       0.748904       0.353384      -1.144768      -0.007127       0.029160      -0.045427       0.054449       0.031768      -0.081169       0.021101      -0.047786      -0.083869      -0.109859       0.042761       0.067099              7.655939       5.810883      -1.029023      -0.370135       8.191560       2.916733       8.965376           0.023452
           29              O       4.227111       3.274654       5.060060      -0.491825      21.121198 0.35758498E+03  0.77928415E+04                                 6.017764                            5.835834       0.515913       2.273359                    0.997768      24.769448      62.773941       0.786922       0.357156      -1.136088      -0.037510       0.118595       0.032533       0.128570      -0.124621       0.006630       0.010458      -0.193354      -0.195634      -0.126927      -0.063567       0.190493              5.990042       5.558070      -1.298869      -0.034794       6.126865       0.860324       6.285191           0.044803
           30              O       1.950547       3.507231       6.624818      -0.507652      24.944670 0.41213867E+03  0.93453318E+04                                 6.901612                            6.372590       0.064713       2.105633                    0.996189      25.949877      68.007481       0.731029       0.369505      -1.121767       0.033465       0.092684      -0.087272       0.131631       0.088690      -0.067304      -0.121954       0.031285       0.013972      -0.133281      -0.052551       0.185832              7.173661       7.552026       0.810574      -1.526854       5.540852      -2.082063       8.428103           0.057592
           31              O       0.874079       3.526445       4.051605      -0.488176      28.003835 0.46274734E+03  0.10725796E+05                                 7.263136                            6.675465       0.549080       2.232778                    0.997976      26.752118      69.280921       0.731762       0.361119      -1.136151       0.005077      -0.013667       0.045743       0.048011      -0.000696      -0.015625       0.047043      -0.016855      -0.193407      -0.084353       0.024591       0.059762              7.442767       8.162085       2.346998       1.176351       6.584833       1.231328       7.581384           0.120996
           32              O       1.971326       5.340207       3.519435      -0.608090      33.610590 0.54465370E+03  0.13096580E+05                                 8.161665                            7.156525       0.573953       2.219170                    0.998076      28.159347      73.309938       0.722360       0.352627      -1.147525       0.001595       0.036204       0.048110       0.060231      -0.022702      -0.049310      -0.059521      -0.044593      -0.015913      -0.091176       0.017782       0.073393              8.811857       6.262325       0.740002      -0.249074       7.654602      -3.359310      12.518645           0.102948
           33              O      -1.933796      -0.191612      10.087098      -0.560823      39.432070 0.58481234E+03  0.14368837E+05                                 9.262451                            7.585108       0.091515       2.089585                    0.993688      27.680638      73.751197       0.675714       0.368925      -1.130349       0.000152       0.050012       0.001659       0.050040       0.064572      -0.028691      -0.003136      -0.036763       0.079684      -0.084496       0.019556       0.064940             10.326035       6.640955      -1.439744      -0.451872      14.463045       5.372228       9.874103           0.051690
           34              O      -1.192334       0.633743      12.004943      -0.578374      38.883056 0.69203850E+03  0.17721383E+05                                 9.154570                            8.260350       0.089668       2.061476                    0.995959      28.970833      78.614438       0.646905       0.369741      -1.130548       0.053809      -0.034559      -0.082070       0.104044       0.038714       0.028049      -0.042501       0.030377      -0.017244      -0.075750       0.031258       0.044492              9.558619      10.056206      -1.069675       3.798644       7.495352       0.406043      11.124300           0.158018
           35              O       2.936270       2.394377      12.276743      -0.398641      33.640966 0.65645907E+03  0.16485360E+05                                 8.338239                            8.044603       0.437626       2.198548                    0.996953      26.936647      70.905033       0.659755       0.369686      -1.137761      -0.019805      -0.027494      -0.163526       0.167000       0.096130      -0.051512       0.085674       0.041562       0.115463      -0.165779       0.070031       0.095748              8.483774       6.740139      -0.076356       0.038408       8.330370       1.679339      10.380811           0.579627
           36              O      -1.735610       2.760695       9.481263      -0.321404      30.098405 0.52066131E+03  0.12368282E+05                                 7.792641                            7.183710       0.335274       2.186626                    0.997523      25.542208      65.898621       0.693711       0.371684      -1.133547      -0.116044      -0.078794       0.020682       0.141783       0.050640       0.000812       0.000101       0.222625       0.315810      -0.174925       0.069637       0.105288              8.230538      11.035807       1.917037      -1.492142       7.481499      -1.140655       6.174308           0.642085
           37              O       0.843142       3.618866       9.934687      -0.605928      42.085590 0.63095574E+03  0.15807058E+05                                 9.664615                            7.873707       0.122228       2.081452                    0.994864      28.613470      77.098347       0.663534       0.368460      -1.130181       0.038458      -0.058567       0.011666       0.071029       0.032467       0.007229       0.012158       0.066380       0.169410      -0.075222       0.015170       0.060052             10.951009      19.404003      -0.940688      -0.415042       7.084956      -0.318578       6.364067           0.054376
           38              O       2.694020       4.804675       9.768304      -0.639247      43.138411 0.74755132E+03  0.19577587E+05                                 9.893354                            8.656172      -0.181894       1.964862                    0.994262      30.051776      83.324386       0.622223       0.375874      -1.122354      -0.053150       0.000715       0.023614       0.058164       0.056615       0.013621      -0.014492      -0.083846       0.211839      -0.107715       0.033955       0.073760             10.654365      12.614127       3.387394      -0.182955      12.688461      -0.609739       6.660506           0.020012
           39              O       3.391794       4.054367       1.408536      -0.623919      42.067064 0.71129370E+03  0.18392312E+05                                 9.716088                            8.430397      -0.111623       1.993656                    0.994807      29.533098      81.285270       0.632180       0.374695      -1.123579       0.056725       0.002441      -0.016280       0.059065      -0.055868       0.016569       0.003793      -0.079872       0.243628      -0.110693       0.027750       0.082943             10.473011      12.141613      -3.543569      -0.170677      12.765663       0.685111       6.511758           0.029074
           40              O       5.232997       2.870415       1.353922      -0.594233      41.329420 0.61382698E+03  0.15272095E+05                                 9.554648                            7.759828       0.144179       2.088565                    0.995557      28.443691      76.370197       0.669212       0.367866      -1.130667      -0.045450      -0.052608       0.007106       0.069884      -0.029597       0.002312      -0.006490       0.060177       0.132587      -0.064545       0.019270       0.045276             10.790158      19.346449       1.001618       0.065641       7.037867       0.330195       5.986158           0.103602
           41              O       1.846623       2.062566       1.666365      -0.349948      30.269397 0.52568271E+03  0.12517277E+05                                 7.807658                            7.202905       0.437517       2.213355                    0.998335      25.830976      66.717854       0.695020       0.370103      -1.134782       0.113020      -0.091446      -0.016479       0.146313      -0.032437      -0.005413       0.010196       0.188650       0.145938      -0.124555       0.047379       0.077176              8.212544      11.203616      -1.888193      -1.238866       7.554503       0.950268       5.879513           0.613240
           42              O       0.543228      -1.269444      11.622644      -0.359995      31.652845 0.60909191E+03  0.15047650E+05                                 8.024127                            7.781247       0.414885       2.199853                    0.996781      26.416107      69.502793       0.665079       0.372775      -1.132717       0.010649      -0.035243       0.158436       0.162658      -0.089251      -0.055984      -0.071886       0.020500       0.052463      -0.148441       0.065503       0.082938              8.139359       6.462444       0.105060       0.000450       8.535613      -1.767490       9.420019           0.580025
           43              O      -1.385914       4.360272      11.833480      -0.567081      37.736671 0.66293297E+03  0.16816253E+05                                 9.003646                            8.111214       0.021945       2.047285                    0.995289      28.643154      77.683549       0.648803       0.372163      -1.127256      -0.050563      -0.034231       0.075431       0.097048      -0.043992       0.019767       0.048567       0.035998      -0.021050      -0.080380       0.026052       0.054328              9.415723      10.079745       0.951176       3.764607       7.337592      -0.422276      10.829831           0.138119
           44              O       2.080171       6.471382       1.009726      -0.561036      41.583503 0.60330323E+03  0.14910435E+05                                 9.570159                            7.679082       0.156786       2.112290                    0.993461      27.625982      73.362412       0.676141       0.366534      -1.134355       0.012480       0.047996       0.004155       0.049766      -0.058727      -0.032569      -0.008280      -0.037135       0.098929      -0.086306       0.030829       0.055478             10.811628       6.649006       1.225442      -0.330578      15.139419      -5.977628      10.646459           0.074792
           45              O       0.957486      -0.886066       8.839865      -0.866966      26.622905 0.49408859E+03  0.11708859E+05                                 7.027647                            6.806743      -0.015632       2.046241                    0.993081      28.961867      77.283970       0.735006       0.351646      -1.137139      -0.029028       0.113787      -0.069729       0.136573      -0.013173       0.005800       0.078908      -0.080466      -0.024899      -0.069760      -0.031860       0.101619              7.084768       7.031770       0.461712       0.494254       7.703290       1.114650       6.519244           0.003599
           46              O       5.276751       5.765181       2.423342      -0.878464      27.448660 0.50536029E+03  0.12043348E+05                                 7.210493                            6.920705      -0.084480       2.022066                    0.993098      29.135283      77.957658       0.723151       0.355411      -1.134148       0.041081       0.060922       0.090217       0.116354       0.015171      -0.016683      -0.039242       0.025530       0.221985      -0.063827      -0.025205       0.089031              7.299917       7.853263       0.002879      -0.999304       5.647694      -0.280568       8.398794           0.003460

******************************************************
Auxiliary information for the entire system
The total spin magnetic moment of the unit cell is   3.963873
The total net atomic charge of the unit cell is   -0.000002
Accuracy of reproducing the electrostatic potential in the unit cell:
  The inner radius (bohr) =    5.0000
  The outer radius (bohr) =   12.0000
  Valid grid points have density less than (e/(bohr^3)) =    0.0001
  The number of valid grid points were=         2384
  The rms potential error without charges in kcal/mol is=      4.18848
  The rms potential error with partial charges in kcal/mol is=      1.13790
  The RRMSE value at monopole order=      0.27167
  The rms potential error with partial charges and cloud penetration in kcal/mol is=      1.13960
  The RRMSE value at monopole order with cloud penetration is=      0.27208
  The rms potential error with partial charges and atomic dipoles in kcal/mol is=      0.87683
  The RRMSE value at dipole order=      0.20934
  The rms potential error with partial charges, atomic dipoles and cloud penetration in kcal/mol is=      0.87884
  The RRMSE value at dipole order with cloud penetration=      0.20982

******************************************************
The electron densities and ab initio electrostatic potential were computed in VASP using the PBE functional and
projector augmented wave method. See the main text of the journal article for a description of computational details.
The atomic charges, dipoles, and quadrupoles were computed with the DDEC6 method as described in
(a) T. A. Manz and N. Gabaldon Limas, RSC Adv. 6 (2016) 47771-47801 DOI: 10.1039/c6ra04656h
(b) N. Gabaldon Limas and T. A. Manz, RSC Adv. 8 (2018) 2678-2707 DOI: 10.1039/c7ra11829e.
For each atom in the material, the electron cloud parameters were fit to the spherically averaged atom-in-material
electron density using radial positions for which this density was between 10^-4 and 10^-2 electrons per cubic bohr.
The polarizabilities, dispersion coefficients, and quantum Drude oscillator (QDO) parameters were fit using the MCLF method.
The magnetic structure of the system was optimized in VASP from the default ferromagnetic initial guess using spin polarization.
The atomic spin moments (ASMs) were computed on this optimized magnetic structure using the DDEC6 partition as inputs
to the method of T. A. Manz and D. S. Sholl, J. Chem. Theory Comput. 7 (2011) 4146-4164 DOI: 10.1021/ct200539n.
The RMSE and RRMSE were computed using a uniform grid with Ewald summation.
