# Supplementary material for: A collection of forcefield precursors for metal–organic frameworks
Source: RSC Adv. 2019 Nov 13;9(63):36492–507. doi: 10.1039/c9ra07327b (PMC9075174; doi:10.1039/c9ra07327b)
Supplement: RA-009-C9RA07327B-s4914 [file RA-009-C9RA07327B-s4914.xyz]

  264
jmolscript: load "" {1 1 1} spacegroup "x,y,z" unitcell [{     18.272100     0.000000     0.000000 }, {     -8.782523    16.023012     0.000000 }, {     -4.744876    -8.011654    15.721616 }]
Cd    -1.198733    13.789546     1.935331     0.663212
Cd     7.700522     1.260499     3.381091     0.722132
Cd     2.163517    11.645014     3.242426     0.650211
Cd     7.923530    -2.434826    13.786285     0.663471
Cd    10.931335    -0.653054    12.340525     0.721959
Cd     4.426907    -0.517180    12.479190     0.647386
Cd    -2.655302    -0.685537     7.663345     0.663939
Cd    12.810566    -2.586651     5.983333     0.723017
Cd    -3.712846     0.093865    11.649246     0.652148
Cd     5.419908     5.353533     8.058271     0.662669
Cd     5.101601     1.978911     9.738283     0.721517
Cd     6.611777     4.800937     4.072527     0.646042
Cd     0.675122    -2.657969     7.663345     0.662446
Cd    -8.425689     9.990452     5.983333     0.721455
Cd     1.866899    -3.210721    11.649246     0.645364
Cd     2.089484     7.325966     8.058271     0.664806
Cd    -0.716766     5.424819     9.738283     0.724664
Cd     1.032032     8.105523     4.072527     0.651722
Cd    -5.943588     5.777929    13.786285     0.664324
Cd    -5.826839     9.271920    12.340525     0.720568
Cd    -2.581323     3.633421    12.479190     0.649852
Cd    12.668384     5.576791     1.935331     0.663767
Cd    -2.595926     7.358536     3.381091     0.722096
Cd     9.171747     7.494413     3.242426     0.650997
H      9.691827     0.955389     6.680429     0.132977
H     10.885683     1.626044     5.419398     0.155617
H     11.462390     0.379683     6.676341     0.142692
H     -4.313317    10.112099     2.498165     0.144734
H     -3.835418    11.763758     1.784718     0.162441
H     -4.288249    11.623300     3.585000     0.153432
H      9.671466     2.360573    10.300803     0.153153
H      8.352104     2.172796     9.000940     0.141440
H      9.754632     0.951601     9.086937     0.133216
H      7.553218    -6.140373    12.165229     0.153516
H     -2.581440     9.073387    13.156163     0.142395
H      7.364631    -5.749509    13.975573     0.161133
H      9.361173    -1.821186     9.629961     0.141692
H     10.057475    -3.229359     8.631167     0.154814
H      9.623759    -1.622163     7.797764     0.133082
H     -0.477328     2.286661     6.690648     0.161233
H     -1.306793     3.953135     6.671939     0.138237
H     -2.209832     2.456752     6.030812     0.162525
H      5.896296    -0.696830     7.332404     0.149437
H      7.672737    -0.349695     7.767422     0.132102
H      7.202397    -0.727662     6.006286     0.143498
H    -10.025545     9.179741     8.851113     0.145124
H     -9.617118     7.521512     9.592230     0.151962
H      6.878450     8.010937     9.327949     0.161748
H     -7.651444     7.233906     8.835705     0.151578
H     -5.926154     7.378668     9.519753     0.139420
H     -6.232799     7.647631     7.703435     0.137018
H      3.978820    -0.425950     6.155642     0.154411
H      3.407562     1.189964     6.882609     0.145501
H      2.159239    -0.086344     6.355149     0.161285
H     -3.849860     6.276379     7.992398     0.137273
H     -3.493309     4.775834     6.950055     0.157534
H     -4.196562     6.309564     6.163660     0.141020
H     12.600082    -4.175521     8.920130     0.141403
H      4.004203    10.015017     9.189127     0.162360
H      2.418739    10.868398     9.662034     0.158940
H     -2.384519     9.529910    10.274390     0.153066
H     -3.887973     9.153780     9.242895     0.136804
H     -2.269595     8.311854     8.871393     0.139468
H      9.194496     2.097289    13.144214     0.143200
H     -9.011646     3.682775    12.170732     0.156727
H     -8.582186     3.684120    13.982019     0.162491
H     -5.127795     9.949665     6.894086     0.139165
H     -4.091894    10.543972     5.465934     0.152233
H     -3.583855     9.025862     6.415991     0.137326
H     11.655705     1.941413     1.576406     0.159351
H     11.124976     1.042508     3.117754     0.138586
H     12.572704     2.211546     3.173723     0.163090
H      3.817794    -4.434346    14.650345     0.138505
H      9.615970     3.466094     0.459700     0.134135
H      7.770766     3.660932     0.611571     0.155183
H     -0.290697     3.863330    14.777061     0.156916
H      3.864946    10.400937     0.028142     0.162235
H      4.472023    11.920231     0.916413     0.157729
H     -6.098595     1.756864    14.810548     0.136698
H     -5.161172     0.405956    15.683412     0.160893
H     -1.315964     9.714102     0.949271     0.136372
H      7.272958     8.400623     0.184729     0.162660
H      3.436368     1.491283    14.712288     0.154800
H      8.384796     9.749755     0.824599     0.159952
H      6.498922     8.953443     5.905668     0.136620
H      5.688864    10.089326     4.673093     0.160366
H      4.849184     9.723906     6.293835     0.136416
H     -1.137614    -1.257215    13.738649     0.162275
H     -0.564025    -3.017902    13.548260     0.152964
H     -2.379431    -2.615403    13.458018     0.161802
H      1.747383     0.939177     9.803056     0.136715
H      0.097951     1.721263     9.437686     0.135157
H      0.957197     2.071591    11.051510     0.160681
H      4.098140     4.912715     2.190807     0.153819
H      3.720017     6.722997     1.978251     0.162517
H      2.335513     5.508610     2.250864     0.160627
C     10.227235    -0.397419     5.093804     0.355709
C     10.587759     0.704956     6.021379    -0.437529
C     -2.355671    10.831527     3.046849     0.359822
C     -3.781859    11.098314     2.708834    -0.445310
C      8.263038     0.765800    10.627812     0.359215
C      9.056447     1.611824     9.700237    -0.437556
C      5.885706    -4.871115    12.674767     0.363980
C      6.805150    -5.993530    13.012782    -0.443801
C     11.407677    -1.594374     9.002197     0.358072
C     10.032600    -2.095892     8.750651    -0.437043
C     -2.014306     2.578026     8.175240     0.355459
C     -1.470089     2.833606     6.812176    -0.446243
C      6.646076     1.225697     6.719419     0.359107
C      6.867219    -0.221183     6.970965    -0.437517
C      7.973672     7.484278     7.546376     0.360774
C      7.936199     8.084327     8.909440    -0.443030
C     -6.881249     9.237182     9.002197     0.355964
C     -6.660102     7.790306     8.750651    -0.436908
C      3.228880    -0.527234     8.175240     0.359132
C      3.191422     0.072841     6.812176    -0.443529
C     -2.119622     6.417153     6.719419     0.352349
C     -3.494701     5.915630     6.970965    -0.438201
C      2.730486    10.589538     7.546376     0.356237
C      3.274688    10.845092     8.909440    -0.448254
C     -3.300108     7.614035    10.627812     0.356521
C     -2.939573     8.716427     9.700237    -0.436254
C     -7.100513     2.819931    12.674767     0.357075
C     -8.526704     3.086711    13.012782    -0.446721
C     -5.264243     8.777358     5.093804     0.357323
C     -4.470844     9.623364     6.021379    -0.436341
C     10.630548     3.140482     3.046849     0.356966
C     11.549996     2.018073     2.708834    -0.446602
C      8.450473     1.680814     0.000000     0.377608
C      8.609853     3.190182     0.000000    -0.434442
C      2.539750    12.087760     0.000000     0.398463
C      3.910857    11.539773     0.000000    -0.454271
C     -2.587813     8.218203     0.000000     0.377968
C     -1.340837     9.083446     0.000000    -0.434900
C      9.379159     8.037143     0.000000     0.398725
C      8.239597     8.976091     0.000000    -0.454950
C      6.558211    11.073443     6.414419     0.378012
C      5.855037     9.886144     5.782410    -0.435758
C     -1.214731    -2.051056    11.747191     0.398647
C     -1.330512    -2.246551    13.206157    -0.454620
C      1.813406     3.061910     9.307197     0.375552
C      1.110225     1.874599     9.939206    -0.434854
C      3.530101     5.960523     3.974425     0.398422
C      3.414336     5.765056     2.515459    -0.454282
N      9.264432    -0.329312     4.158367    -0.266497
N      9.280613    -1.542248     3.564090    -0.042412
N      1.409098    13.742098     4.114347    -0.028799
N     10.803629    -1.602349     5.087515    -0.255627
N      8.187347    -0.327677     0.655591    -0.043724
N      8.353121     0.933330     1.108374    -0.250698
N     -1.892001     9.652229     3.499632    -0.266001
N     -0.578811     9.833288     3.663137    -0.047011
N     -0.243879    11.059052     3.329838    -0.055102
N     -1.364484    11.718402     2.954092    -0.244465
N      1.815465    12.345721     1.081647    -0.248508
N      0.625384    12.816801     0.650875    -0.046128
N      8.785524    -0.045774    11.563249    -0.268242
N      7.714102    -0.614597    12.157526    -0.044041
N      6.628486    -0.170754    11.607269    -0.028829
N      6.929376     0.692094    10.634101    -0.254402
N      9.304622    -0.989563    15.066025    -0.044125
N     -7.941361    -0.238079    14.613242    -0.252160
N      4.628707    -5.031341    12.221984    -0.267911
N      4.156294    -3.792760    12.058479    -0.049912
N      5.070191    -2.909896    12.391778    -0.053819
N      6.186999    -3.575655    12.767524    -0.241777
N      5.208632    -0.485635    14.639969    -0.247710
N      6.193738    -1.302813    15.070741    -0.046777
N     12.432715    -1.699317     8.139081    -0.268437
N     13.471664    -1.111278     8.771090    -0.043676
N     -5.186594    -0.683475     9.931345    -0.028988
N     11.791715    -0.958271    10.112143    -0.255143
N     -2.546502    -3.013195     7.211505    -0.043745
N      5.957546    12.234308     6.711558    -0.251646
N     -2.007233     3.478510     9.175135    -0.264168
N     -2.568311     2.852000    10.212762    -0.045352
N     -2.905945     1.627845     9.876319    -0.053471
N     -2.580737     1.439587     8.576142    -0.245510
N     -2.070438    -1.373276    10.992554    -0.249284
N     -1.597296    -1.419730     9.728536    -0.046127
N      6.061354     2.074108     7.582535    -0.266059
N      6.077646     3.267828     6.950526    -0.043936
N      6.638412     3.134848     5.790271    -0.029192
N      7.019305     1.868230     5.609473    -0.256076
N      3.326457     4.330139     8.510111    -0.045822
N      3.120096     3.093158     9.010058    -0.254145
N      8.759929     7.923318     6.546481    -0.267151
N      8.480230     7.130188     5.508854    -0.047862
N      7.569035     6.245715     5.845297    -0.054906
N      7.247623     6.440382     7.145474    -0.243007
N      4.535743     5.535906     4.729062    -0.247745
N      4.267575     5.928458     5.993080    -0.046577
N     -7.465961    10.085608     8.139081    -0.266642
N     -7.449676    11.279317     8.771090    -0.042739
N      1.893601    -4.876697     9.931345    -0.028329
N     -6.508032     9.879694    10.112143    -0.257015
N     -1.418324    -3.681355     7.211505    -0.045165
N      7.864897    11.104685     6.711558    -0.253713
N      4.015126    -0.088213     9.175135    -0.270486
N      3.735416    -0.881362    10.212762    -0.047118
N      2.824224    -1.765829     9.876319    -0.053858
N      2.502827    -1.571137     8.576142    -0.242061
N     -0.209080    -2.475659    10.992554    -0.247542
N     -0.477234    -2.083083     9.728536    -0.046709
N     -1.094594     6.312194     7.582535    -0.267632
N     -0.055637     6.900245     6.950526    -0.041257
N     -0.441783     7.328070     5.790271    -0.028330
N     -1.735571     7.053277     5.609473    -0.256715
N      2.198280     4.998298     8.510111    -0.043305
N      1.212745     4.222780     9.010058    -0.250245
N      2.737570    11.490040     6.546481    -0.265842
N      2.176503    10.863550     5.508854    -0.045395
N      1.838866     9.639389     5.845297    -0.053818
N      2.164060     9.451106     7.145474    -0.245335
N      2.674385     6.638289     4.729062    -0.248848
N      3.147514     6.591811     5.993080    -0.046341
N     -4.262920     7.682124    11.563249    -0.267212
N     -4.246746     6.469177    12.157526    -0.043250
N     -3.335732     5.730521    11.607269    -0.029085
N     -2.723714     6.409105    10.634101    -0.257215
N     -5.340045     7.683694    15.066025    -0.046305
N      3.608258    -7.078303    14.613242    -0.253128
N     -6.636838     1.640641    12.221984    -0.267318
N     -5.323646     1.821703    12.058479    -0.046186
N     -4.988718     3.047460    12.391778    -0.054510
N     -6.109327     3.706804    12.767524    -0.244383
N     -2.929399     4.334087    14.639969    -0.248572
N     -4.119484     4.805159    15.070741    -0.046413
N     -4.741746     7.965801     4.158367    -0.267875
N     -5.813161     7.396990     3.564090    -0.043475
N     11.373316     7.840822     4.114347    -0.028758
N     -6.597905     8.703652     5.087515    -0.256907
N     -4.222609     7.022079     0.655591    -0.044733
N     -3.196497     7.773554     1.108374    -0.253288
N      9.373544     2.980247     3.499632    -0.263781
N      8.901129     4.218825     3.663137    -0.045438
N      9.815030     5.101696     3.329838    -0.052353
N     10.931842     4.435943     2.954092    -0.245304
N      9.953496     7.525999     1.081647    -0.248870
N     10.938607     6.708829     0.650875    -0.047096
Cl     6.068195    -0.778349     3.347918    -0.466605
Cl     5.948871     2.922974     2.536683    -0.441015
Cl     9.928027    -3.064437    12.373698    -0.468664
Cl    -5.040996    -1.390040    13.184933    -0.445381
Cl    14.156929    -0.378436     5.617805    -0.468838
Cl     4.480549    12.543340     3.629021    -0.444032
Cl     6.390874     4.220927    10.103811    -0.467695
Cl     4.100977     1.946442    12.092595    -0.442548
Cl    -7.136412    12.232475     5.617805    -0.469209
Cl     8.845813     9.958027     3.629021    -0.444290
Cl     0.629592     7.633027    10.103811    -0.469816
Cl    -0.264286     4.531755    12.092595    -0.443678
Cl    -7.459167     7.233072    12.373698    -0.468783
Cl     1.204023    -5.088632    13.184933    -0.440889
Cl    -3.599234     4.947154     3.347918    -0.469745
Cl    -0.296148     6.621566     2.536683    -0.444540
Cl    -2.729412    13.129576     0.000000    -0.451196
Cl    12.825373     3.917306     0.000000    -0.455839
Cl    -0.303229    -0.511998     6.682630    -0.455365
Cl     4.441546     7.499486     9.038986    -0.452311
Cl     2.609083     9.276339     2.482129    -0.438219
Cl     2.135618    -1.264981    13.239487    -0.433831
Cl    -2.135766     1.264732    13.239487    -0.438072
Cl     6.880467     6.746626     2.482129    -0.436279

The following XYZ coordinates are in angstroms. Other properties are in atomic units.
The sperically averaged electron density of each atom fit to a function of the form exp(a - br)
eigen_1, eigen_2 and eigen_3 are the three eigenvalues of traceless quadrupole moment tensor
  atom number  atomic symbol              X              Y              Z     net charge C6 coefficient C8 coefficient C10 coefficient fluctuating dipole atomic polarizability isotropic forcefield polarizability              a              b squared Pearson coefficient          <r^3>          <r^4>         wp_QDO          m_QDO          q_QDO       dipole_x       dipole_y       dipole_z         dipole            Qxy            Qxz            Qyz     Q(x^2-y^2)  Q(3z^2 - R^2)        eigen_1        eigen_2        eigen_3 static polarizability      alpha(xx)      alpha(xy)      alpha(xz)      alpha(yy)      alpha(yz)      alpha(zz) atomic spin moment
            1             Cd      -1.198733      13.789546       1.935331       0.663212     214.795933 0.54524205E+04  0.22078922E+06                                28.854328                           24.410717       1.028650       1.958466                    0.997911      88.537613     250.156767       0.369075       0.409829      -1.167364      -0.079019      -0.005675       0.009399       0.079778      -0.023006       0.025502       0.009985       0.104294      -0.042959      -0.055906      -0.014572       0.070477             33.830463      21.093102       1.928923      -0.892655      43.766501       0.888414      36.631787          -0.000000
            2             Cd       7.700522       1.260499       3.381091       0.722132     181.414493 0.46589704E+04  0.18187298E+06                                26.169801                           22.802451       0.996339       1.963789                    0.997944      86.220944     241.293743       0.374907       0.418509      -1.158154      -0.054878      -0.006811      -0.019460       0.058623       0.003306       0.022334       0.015709      -0.032746      -0.132916      -0.054794       0.011745       0.043049             29.807425      21.636737      -2.639183      -3.824221      34.672212       1.491892      33.113325          -0.000000
            3             Cd       2.163517      11.645014       3.242426       0.650211     192.913768 0.49675047E+04  0.19723325E+06                                27.258406                           23.577309       1.007793       1.950385                    0.998066      89.015436     251.995022       0.367606       0.419644      -1.156300       0.053217      -0.028476      -0.040636       0.072762      -0.002474      -0.005096       0.018769       0.023349      -0.137444      -0.051638       0.016071       0.035567             31.179820      25.084474       0.833857       6.976294      30.588487      -0.439951      37.866497          -0.000001
            4             Cd       7.923530      -2.434826      13.786285       0.663471     214.078912 0.54480644E+04  0.22057528E+06                                28.793071                           24.403377       1.031074       1.959251                    0.997890      88.526182     250.127359       0.369065       0.409910      -1.167272       0.033396      -0.072680      -0.008765       0.080464      -0.056381       0.004184      -0.027485      -0.016804      -0.046278      -0.055456      -0.015796       0.071252             33.702850      36.741503      10.533632      -1.184191      27.860669       0.404721      36.506379          -0.000000
            5             Cd      10.931335      -0.653054      12.340525       0.721959     180.154266 0.46217107E+04  0.18013936E+06                                26.096708                           22.746971       0.985543       1.960475                    0.997956      86.291225     241.665768       0.374304       0.419832      -1.156709       0.021410      -0.052436       0.018998       0.059739       0.018671      -0.001633      -0.029423       0.011260      -0.124423      -0.054440       0.009444       0.044996             29.711598      33.768746       4.034262      -3.141755      22.351478       2.719230      33.014570          -0.000000
            6             Cd       4.426907      -0.517180      12.479190       0.647386     192.109058 0.49446990E+04  0.19618041E+06                                27.221403                           23.552354       1.005347       1.948692                    0.998172      89.175687     252.683543       0.366970       0.420688      -1.155121      -0.048707       0.031999       0.039121       0.070191      -0.010832      -0.016404      -0.005237      -0.008208      -0.135002      -0.049772       0.015319       0.034453             31.126035      28.525775       2.733748       3.766792      26.987410      -5.863491      37.864922          -0.000001
            7             Cd      -2.655302      -0.685537       7.663345       0.663939     213.152826 0.53987387E+04  0.21816876E+06                                28.766958                           24.332404       1.024451       1.957422                    0.997842      88.550098     250.286179       0.368550       0.411253      -1.165853       0.016648       0.043538      -0.065220       0.080165       0.002137      -0.033965      -0.018696       0.052287       0.154228      -0.055441      -0.015502       0.070943             33.732238      37.499124       1.326156       5.568118      38.539439       7.115921      25.158152          -0.000000
            8             Cd      12.810566      -2.586651       5.983333       0.723017     180.629380 0.46285519E+04  0.18043701E+06                                26.122679                           22.748341       0.991246       1.962398                    0.997962      86.220695     241.332866       0.374749       0.419262      -1.157331       0.034031       0.019440      -0.045349       0.059938       0.046230      -0.004372       0.019272       0.006647       0.023939      -0.055046       0.009805       0.045241             29.773746      31.340992      -2.146508       7.056542      30.655646       3.915734      27.324600           0.000000
            9             Cd      -3.712846       0.093865      11.649246       0.652148     193.166485 0.49817348E+04  0.19788945E+06                                27.257900                           23.593409       1.012031       1.952452                    0.997945      88.894132     251.500741       0.367987       0.419017      -1.157027       0.033419      -0.024148       0.061992       0.074451       0.031235       0.008672      -0.017327      -0.008809       0.096261      -0.051465       0.013236       0.038229             31.160906      38.621321      -1.991928      -4.375499      29.102607       4.903666      25.758790          -0.000001
           10             Cd       5.419908       5.353533       8.058271       0.662669     213.857794 0.54269543E+04  0.21956214E+06                                28.806826                           24.380837       1.025889       1.957407                    0.997952      88.591944     250.426620       0.368581       0.410745      -1.166388       0.030821       0.033869       0.064664       0.079237      -0.021482       0.001499       0.036989      -0.026004       0.156828      -0.055480      -0.013997       0.069477             33.754860      37.064494       1.213880      -3.533540      38.965495      -8.343324      25.234590          -0.000000
           11             Cd       5.101601       1.978911       9.738283       0.721517     180.156152 0.46109036E+04  0.17965064E+06                                26.119097                           22.736070       0.975809       1.957492                    0.997955      86.347471     241.943498       0.373927       0.420413      -1.156067       0.001202       0.039612       0.044757       0.059781       0.019254      -0.017981      -0.004614      -0.085386       0.025088      -0.055390       0.010683       0.044707             29.770778      32.707160      -1.425646      -0.026821      29.290734      -8.083629      27.314439          -0.000000
           12             Cd       6.611777       4.800937       4.072527       0.646042     191.774533 0.49245561E+04  0.19521362E+06                                27.205137                           23.514026       1.004330       1.947909                    0.998203      89.231604     252.867445       0.366982       0.421035      -1.154695      -0.035896       0.018340      -0.056403       0.069327       0.021891       0.014388       0.001854      -0.056324       0.084407      -0.051868       0.018265       0.033602             31.124834      33.018762      -5.058337      -6.345566      34.549974       1.446688      25.805767          -0.000001
           13             Cd       0.675122      -2.657969       7.663345       0.662446     213.289628 0.54184857E+04  0.21915141E+06                                28.766304                           24.369656       1.024626       1.956904                    0.997975      88.612126     250.509971       0.368458       0.411010      -1.166107       0.030880       0.033361      -0.064303       0.078749      -0.021858      -0.000812      -0.035357      -0.025092       0.156938      -0.055105      -0.013203       0.068308             33.682734      36.955707       1.234304       3.520573      38.894827       8.324868      25.197670          -0.000000
           14             Cd      -8.425689       9.990452       5.983333       0.721455     180.013506 0.46121451E+04  0.17971758E+06                                26.109910                           22.743120       0.974084       1.956975                    0.997949      86.361984     242.025149       0.373758       0.420560      -1.155924       0.002228       0.040550      -0.044597       0.060318       0.020249       0.017822       0.005578      -0.083564       0.026776      -0.055017       0.010359       0.044658             29.742143      32.639926      -1.484689       0.067191      29.316268       8.079245      27.270235          -0.000000
           15             Cd       1.866899      -3.210721      11.649246       0.645364     191.555918 0.49163909E+04  0.19483680E+06                                27.199560                           23.505867       1.004438       1.947680                    0.998227      89.277341     253.080004       0.366728       0.421442      -1.154253      -0.034813       0.017618       0.055773       0.068066       0.021664      -0.013646      -0.001433      -0.054252       0.086533      -0.051075       0.017730       0.033345             31.127253      33.006946      -5.075912       6.356359      34.582515      -1.463158      25.792298          -0.000001
           16             Cd       2.089484       7.325966       8.058271       0.664806     214.661574 0.54448135E+04  0.22039229E+06                                28.837260                           24.388035       1.033874       1.960525                    0.997824      88.453064     249.823214       0.369395       0.409640      -1.167563       0.015507       0.044426       0.066249       0.081260       0.001022       0.034594       0.023043       0.047534       0.154768      -0.055495      -0.016749       0.072244             33.822895      37.626272       1.418656      -5.632291      38.563252      -7.180428      25.279162          -0.000000
           17             Cd      -0.716766       5.424819       9.738283       0.724664     181.178799 0.46518105E+04  0.18152001E+06                                26.148948                           22.786435       0.997645       1.964830                    0.997903      86.129689     240.973736       0.375009       0.418564      -1.158139       0.034316       0.019368       0.043704       0.058845       0.044989       0.002783      -0.016395       0.001806       0.034679      -0.053680       0.011333       0.042346             29.790050      31.505039      -2.127158      -7.045793      30.571684      -3.958894      27.293428           0.000000
           18             Cd       1.032032       8.105523       4.072527       0.651722     193.182344 0.49795945E+04  0.19779584E+06                                27.265866                           23.593115       1.010601       1.951867                    0.997970      88.924529     251.633864       0.367854       0.419187      -1.156836       0.033644      -0.023532      -0.061793       0.074189       0.031556      -0.008713       0.016682      -0.007652       0.096951      -0.051658       0.013723       0.037934             31.181177      38.629871      -1.941960       4.334594      29.136378      -4.910261      25.777281          -0.000000
           19             Cd      -5.943588       5.777929      13.786285       0.664324     214.744718 0.54497383E+04  0.22065591E+06                                28.851562                           24.405981       1.029662       1.959089                    0.997878      88.499035     250.042839       0.369078       0.409872      -1.167321      -0.079793      -0.005832      -0.009664       0.080588      -0.021857      -0.026086      -0.009279       0.104058      -0.041801      -0.055051      -0.015182       0.070233             33.821544      21.084333       1.927010       0.880213      43.806845      -0.850060      36.573454          -0.000000
           20             Cd      -5.826839       9.271920      12.340525       0.720568     179.846129 0.45966887E+04  0.17900525E+06                                26.115658                           22.720619       0.963872       1.953673                    0.997982      86.432153     242.325089       0.373473       0.421140      -1.155267      -0.056970      -0.008982       0.017942       0.060401       0.003560      -0.024409      -0.018783      -0.032436      -0.127703      -0.055625       0.011604       0.044021             29.782424      21.585322      -2.636761       3.864135      34.629933      -1.356354      33.132018          -0.000000
           21             Cd      -2.581323       3.633421      12.479190       0.649852     192.655626 0.49561871E+04  0.19669984E+06                                27.248645                           23.561305       1.006013       1.949684                    0.998096      89.049125     252.154337       0.367424       0.420032      -1.155868       0.052681      -0.028381       0.040460       0.072234      -0.002457       0.004442      -0.018229       0.022030      -0.138793      -0.051639       0.016616       0.035023             31.166854      25.072941       0.805601      -6.927550      30.586607       0.431848      37.841016          -0.000000
           22             Cd      12.668384       5.576791       1.935331       0.663767     213.295646 0.54025040E+04  0.21836173E+06                                28.780636                           24.341836       1.023524       1.957096                    0.997843      88.565350     250.362992       0.368453       0.411285      -1.165816       0.033541      -0.072466       0.008054       0.080257      -0.055653      -0.005690       0.030849      -0.017375      -0.042947      -0.056118      -0.016084       0.072201             33.746019      36.741994      10.571398       1.115989      27.869138      -0.419886      36.626923          -0.000000
           23             Cd      -2.595926       7.358536       3.381091       0.722096     179.832587 0.46010462E+04  0.17917476E+06                                26.091285                           22.713718       0.976791       1.957893                    0.997962      86.321885     241.827789       0.374054       0.420486      -1.155991       0.020683      -0.053782      -0.019305       0.060770       0.018277       0.002262       0.028529       0.011824      -0.127667      -0.054548       0.009536       0.045012             29.746857      33.791746       4.077371       3.120728      22.356789      -2.720550      33.092036          -0.000000
           24             Cd       9.171747       7.494413       3.242426       0.650997     193.062269 0.49791792E+04  0.19778730E+06                                27.260150                           23.596817       1.009492       1.951347                    0.997978      88.961856     251.794785       0.367693       0.419354      -1.156650      -0.051153       0.034289      -0.040946       0.073952      -0.013215       0.019977       0.002101      -0.007496      -0.134751      -0.051096       0.013416       0.037680             31.156123      28.574580       2.728210      -3.765087      27.010720       5.929895      37.883068          -0.000001
           25              H       9.691827       0.955389       6.680429       0.132977       1.495611 0.12778209E+02  0.14062026E+03                                 2.115060                            2.039208      -1.412165       2.154216                    0.996324       4.289688      12.595138       0.456083       1.220350      -0.719477      -0.025364       0.009086       0.014157       0.030435       0.000196      -0.008069       0.010931       0.007503      -0.019381      -0.016692       0.003757       0.012935              2.155249       2.385129      -0.238209      -0.580130       1.766202       0.182113       2.314417           0.000000
           26              H      10.885683       1.626044       5.419398       0.155617       1.576005 0.13261644E+02  0.14620224E+03                                 2.153638                            2.052057      -1.299403       2.220075                    0.997138       3.957909      11.350273       0.466591       1.190729      -0.729353       0.012695       0.026878      -0.017678       0.034585       0.011220      -0.003413      -0.002089      -0.024234      -0.006080      -0.015930      -0.002109       0.018039              2.223166       1.726462       0.254616      -0.136938       2.679046      -0.665182       2.263990          -0.000000
           27              H      11.462390       0.379683       6.676341       0.142692       1.774633 0.15419295E+02  0.17737182E+03                                 2.346818                            2.223002      -1.603014       2.068523                    0.996688       4.423240      13.163195       0.443037       1.201839      -0.724157       0.027976      -0.007557       0.018155       0.034196       0.000975       0.016519       0.008720      -0.005631       0.020535      -0.018496      -0.002429       0.020925              2.414399       2.665370      -0.291154       0.718528       2.023446      -0.279984       2.554382           0.000000
           28              H      -4.313317      10.112099       2.498165       0.144734       1.594215 0.13745472E+02  0.15290637E+03                                 2.160092                            2.083703      -1.343297       2.191308                    0.998084       4.066890      11.717056       0.464833       1.184522      -0.730275      -0.019010      -0.025256      -0.009752       0.033080       0.009880       0.008623       0.003544       0.012185      -0.031830      -0.013588      -0.006152       0.019740              2.200635       2.165558       0.616063       0.029401       2.536011       0.133551       1.900336           0.000000
           29              H      -3.835418      11.763758       1.784718       0.162441       1.596041 0.13440355E+02  0.14873450E+03                                 2.168027                            2.062559      -1.321705       2.202216                    0.997949       4.003642      11.519711       0.466307       1.186952      -0.729612      -0.004430       0.019459      -0.026166       0.032908      -0.001785       0.006692      -0.006281       0.007426      -0.002320      -0.009241      -0.001512       0.010753              2.207032       1.774738       0.045231      -0.031116       2.166633      -0.628455       2.679726           0.000000
           30              H      -4.288249      11.623300       3.585000       0.153432       1.518712 0.12898806E+02  0.14180053E+03                                 2.131674                            2.049088      -1.174708       2.276212                    0.998807       4.001897      11.614982       0.456431       1.220683      -0.721866      -0.015408       0.018692       0.019761       0.031262      -0.003062      -0.000734       0.009370       0.008301       0.012134      -0.012100       0.001880       0.010221              2.164431       2.063008      -0.203683      -0.556057       1.942367       0.277601       2.487919           0.000000
           31              H       9.671466       2.360573      10.300803       0.153153       1.598284 0.13480947E+02  0.14914962E+03                                 2.167255                            2.062825      -1.367499       2.191639                    0.997579       3.993894      11.453539       0.467702       1.183683      -0.730832       0.016749       0.022332       0.017170       0.032773       0.017069       0.000163       0.001104      -0.004136      -0.002713      -0.016765      -0.000928       0.017693              2.237058       2.193703       0.543719       0.500746       2.247292       0.486461       2.270180          -0.000000
           32              H       8.352104       2.172796       9.000940       0.141440       1.787676 0.15532588E+02  0.17911744E+03                                 2.363610                            2.234928      -1.642151       2.051223                    0.996507       4.453788      13.298390       0.440451       1.205909      -0.723080      -0.020100       0.019411      -0.019539       0.034096       0.003377       0.000741      -0.019341       0.002028       0.021983      -0.019519      -0.002139       0.021658              2.434698       2.431721      -0.399756       0.626691       2.223683      -0.486116       2.648690           0.000000
           33              H       9.754632       0.951601       9.086937       0.133216       1.516682 0.13013087E+02  0.14378936E+03                                 2.132054                            2.056061      -1.417604       2.152876                    0.995942       4.289098      12.599243       0.455026       1.218212      -0.720139       0.021674      -0.018106      -0.013321       0.031225      -0.003096      -0.014129       0.002102      -0.003666      -0.022247      -0.017644       0.003847       0.013797              2.171418       2.186408      -0.413278      -0.436707       2.054267       0.393720       2.273579           0.000000
           34              H       7.553218      -6.140373      12.165229       0.153516       1.541642 0.13186752E+02  0.14571923E+03                                 2.151354                            2.071082      -1.185567       2.271515                    0.998713       4.011314      11.659671       0.454401       1.219798      -0.722240       0.025019      -0.003137      -0.019300       0.031754      -0.004894      -0.008931      -0.004351       0.002073       0.009363      -0.012252       0.001831       0.010421              2.179974       2.227746      -0.142199      -0.540994       1.857656       0.304487       2.454520           0.000000
           35              H      -2.581440       9.073387      13.156163       0.142395       1.611849 0.13873777E+02  0.15476425E+03                                 2.178228                            2.094350      -1.359950       2.181737                    0.997879       4.107382      11.868168       0.463122       1.185591      -0.729772      -0.013164      -0.029482       0.007770       0.033209      -0.000119       0.001432      -0.007867      -0.023965      -0.035254      -0.013948      -0.005879       0.019827              2.225707       1.938659       0.503787      -0.063982       2.838292      -0.022126       1.900169           0.000000
           36              H       7.364631      -5.749509      13.975573       0.161133       1.606356 0.13550921E+02  0.15030090E+03                                 2.179571                            2.072555      -1.303001       2.208675                    0.998220       4.020642      11.590757       0.464557       1.188706      -0.729170       0.018083       0.005191       0.027074       0.032969      -0.004588       0.008500      -0.002716      -0.000644      -0.001275      -0.008973      -0.001879       0.010852              2.221901       1.994576       0.166326       0.516732       1.896547       0.314808       2.774580           0.000000
           37              H       9.361173      -1.821186       9.629961       0.141692       1.780586 0.15443064E+02  0.17787428E+03                                 2.360343                            2.230784      -1.617637       2.063184                    0.996325       4.446854      13.281131       0.440062       1.208406      -0.722518      -0.020482       0.005170       0.027051       0.034322       0.003762      -0.007708       0.007637       0.032493      -0.019115      -0.019487      -0.002151       0.021638              2.432711       2.551201      -0.288830      -0.723230       2.039510       0.333008       2.707420           0.000000
           38              H      10.057475      -3.229359       8.631167       0.154814       1.596793 0.13500078E+02  0.14947545E+03                                 2.170858                            2.068630      -1.325157       2.207208                    0.996585       3.985694      11.449700       0.465384       1.188669      -0.729766       0.000797      -0.033553      -0.001724       0.033607       0.006364       0.004103       0.004475      -0.011369      -0.046576      -0.016759      -0.000553       0.017312              2.238963       1.801095      -0.121558      -0.039324       3.189389       0.276666       1.726406          -0.000000
           39              H       9.623759      -1.622163       7.797764       0.133082       1.522449 0.13053920E+02  0.14428746E+03                                 2.134513                            2.056951      -1.398948       2.160753                    0.996373       4.278929      12.552624       0.455911       1.215453      -0.720877      -0.008538       0.010200      -0.028412       0.031371       0.007044       0.009830      -0.008738       0.006228       0.018402      -0.017683       0.003743       0.013940              2.175282       2.024927      -0.287432       0.425124       1.956169      -0.408268       2.544750           0.000000
           40              H      -0.477328       2.286661       6.690648       0.161233       1.581034 0.13578166E+02  0.14997747E+03                                 2.127283                            2.054155      -1.212337       2.253639                    0.998688       3.889030      11.018846       0.475844       1.165350      -0.736223       0.029996      -0.015571      -0.006452       0.034407      -0.006018      -0.006266      -0.002606       0.024006      -0.001492      -0.014412      -0.001206       0.015618              2.161214       2.665401      -0.548403      -0.101603       2.100702       0.027339       1.717540           0.000000
           41              H      -1.306793       3.953135       6.671939       0.138237       1.609743 0.13383914E+02  0.14929561E+03                                 2.247284                            2.106592      -1.443188       2.145250                    0.997396       4.307787      12.816696       0.441604       1.243395      -0.714707       0.008278       0.030216      -0.009011       0.032599       0.005332      -0.010345      -0.009123      -0.014776       0.011266      -0.014982      -0.003255       0.018237              2.347788       1.837308       0.089165      -0.035534       3.409446      -0.380929       1.796610           0.000000
           42              H      -2.209832       2.456752       6.030812       0.162525       1.691358 0.14892768E+02  0.16960161E+03                                 2.303132                            2.216771      -1.237293       2.257421                    0.997208       4.007372      11.812989       0.434664       1.237364      -0.719885      -0.019546      -0.013250      -0.024637       0.034126       0.006688       0.002746       0.003018       0.013383       0.026275      -0.013977       0.002846       0.011131              2.311021       2.326819       0.230931       0.596171       2.101750       0.222060       2.504494           0.000001
           43              H       5.896296      -0.696830       7.332404       0.149437       1.603572 0.13424659E+02  0.14825141E+03                                 2.161103                            2.049316      -1.356386       2.188824                    0.998172       4.013785      11.469506       0.472786       1.173129      -0.733064      -0.027942      -0.015217       0.008776       0.033005       0.007573      -0.005238      -0.007231      -0.009896      -0.042273      -0.016582      -0.001919       0.018501              2.240547       2.922436       0.470077      -0.440929       1.957470      -0.202530       1.841735          -0.000000
           44              H       7.672737      -0.349695       7.767422       0.132102       1.451186 0.12279368E+02  0.13396480E+03                                 2.082074                            2.005476      -1.378722       2.168117                    0.996350       4.287309      12.586662       0.457089       1.228260      -0.717390       0.017379      -0.002320       0.023606       0.029405       0.001481       0.012399      -0.002059      -0.007162       0.007802      -0.014441       0.002567       0.011874              2.124027       2.400141      -0.222931       0.583952       1.732767      -0.151276       2.239172          -0.000000
           45              H       7.202397      -0.727662       6.006286       0.143498       1.784311 0.15611594E+02  0.17991586E+03                                 2.342947                            2.227494      -1.510922       2.098459                    0.996697       4.417393      13.104252       0.445930       1.191838      -0.726580       0.008384      -0.016171      -0.028232       0.033598      -0.010075      -0.007829       0.003025      -0.025444      -0.012748      -0.017421      -0.002231       0.019652              2.402336       2.141641      -0.256242      -0.468663       2.242800       0.559948       2.822566           0.000000
           46              H     -10.025545       9.179741       8.851113       0.145124       1.587111 0.13708580E+02  0.15221023E+03                                 2.144942                            2.074479      -1.312146       2.204545                    0.998228       4.033482      11.564356       0.468595       1.177219      -0.732286       0.005564       0.032777       0.002881       0.033370       0.004283       0.000431       0.011002      -0.024680      -0.002703      -0.012876      -0.006527       0.019403              2.180273       1.983586       0.326985       0.091279       2.845174       0.072148       1.712058           0.000000
           47              H      -9.617118       7.521512       9.592230       0.151962       1.507349 0.12731190E+02  0.13956067E+03                                 2.122860                            2.036349      -1.175299       2.274478                    0.998793       4.014123      11.650192       0.457452       1.221424      -0.721448       0.014366      -0.015748       0.022370       0.030900      -0.008170       0.006400      -0.000037      -0.005262       0.005610      -0.011603       0.001767       0.009836              2.161663       2.437729      -0.278750       0.534762       1.875700      -0.309207       2.171560           0.000000
           48              H       6.878450       8.010937       9.327949       0.161748       1.625648 0.13735259E+02  0.15289359E+03                                 2.199426                            2.088860      -1.337078       2.194961                    0.997614       4.031288      11.650446       0.461892       1.191278      -0.728621      -0.029745      -0.001533       0.014711       0.033219       0.001838      -0.006917       0.006222       0.004671       0.014484      -0.010359      -0.000512       0.010871              2.238716       3.039534       0.088412      -0.361292       1.793480      -0.004383       1.883134           0.000000
           49              H      -7.651444       7.233906       8.835705       0.151578       1.620487 0.13817336E+02  0.15364603E+03                                 2.177703                            2.080800      -1.343046       2.199420                    0.997668       4.012410      11.494126       0.468750       1.175081      -0.732977      -0.027463      -0.016311       0.001856       0.031996       0.009210       0.000024       0.003817      -0.007868      -0.044587      -0.015509      -0.002253       0.017762              2.235699       2.957554       0.537334       0.065656       2.054910      -0.006036       1.694635           0.000000
           50              H      -5.926154       7.378668       9.519753       0.139420       1.743758 0.14968513E+02  0.17139085E+03                                 2.344791                            2.208730      -1.613831       2.066568                    0.995524       4.454330      13.346002       0.437683       1.222187      -0.719117       0.018320      -0.013720       0.024054       0.033204      -0.010630       0.011201      -0.003165      -0.018660      -0.024558      -0.018779      -0.001625       0.020403              2.424213       2.637840      -0.432908       0.696320       2.122781      -0.375954       2.512018           0.000000
           51              H      -6.232799       7.647631       7.703435       0.137018       1.548143 0.13383289E+02  0.14874166E+03                                 2.156110                            2.082881      -1.441163       2.147468                    0.995882       4.240221      12.442927       0.453356       1.215618      -0.721390       0.010421      -0.004252      -0.030483       0.032494       0.001130      -0.010657       0.006853      -0.014575       0.018992      -0.016452       0.001749       0.014704              2.191722       2.030583      -0.126916      -0.445390       1.791299       0.199631       2.753286          -0.000000
           52              H       3.978820      -0.425950       6.155642       0.154411       1.468606 0.12338365E+02  0.13425598E+03                                 2.090239                            2.008060      -1.175509       2.278088                    0.998835       3.974575      11.508742       0.459307       1.225538      -0.720535       0.018039      -0.014785      -0.021588       0.031781      -0.008182      -0.007763      -0.000634       0.000464       0.000356      -0.011568       0.000558       0.011011              2.130496       2.470430      -0.249653      -0.549569       1.804659       0.254302       2.116399           0.000000
           53              H       3.407562       1.189964       6.882609       0.145501       1.591684 0.13794311E+02  0.15327918E+03                                 2.143752                            2.077007      -1.291513       2.213158                    0.998471       4.019045      11.497486       0.470019       1.172755      -0.733564       0.002696       0.032866      -0.002223       0.033051       0.002589      -0.000520      -0.010413      -0.026018      -0.003745      -0.012675      -0.006521       0.019195              2.175961       1.920923       0.228860      -0.079866       2.893698      -0.051306       1.713263           0.000000
           54              H       2.159239      -0.086344       6.355149       0.161285       1.673333 0.14256813E+02  0.16027861E+03                                 2.248589                            2.133657      -1.395729       2.170102                    0.997351       4.074563      11.856616       0.454983       1.197451      -0.727254      -0.029496      -0.004342      -0.016188       0.033925       0.003622       0.007633      -0.005956       0.004781       0.018529      -0.012031       0.000303       0.011728              2.286269       3.052604       0.177059       0.399970       1.849441       0.042040       1.956761           0.000001
           55              H      -3.849860       6.276379       7.992398       0.137273       1.523608 0.13132874E+02  0.14541031E+03                                 2.140845                            2.069118      -1.430912       2.153261                    0.995742       4.238840      12.454441       0.452511       1.222480      -0.719685      -0.009254       0.009157       0.029567       0.032306       0.006529      -0.010456       0.006978       0.004998       0.016780      -0.016323       0.002636       0.013687              2.176176       1.964864      -0.198792      -0.403468       1.877956       0.337249       2.685710          -0.000000
           56              H      -3.493309       4.775834       6.950055       0.157534       1.592344 0.13601697E+02  0.15085278E+03                                 2.167892                            2.078611      -1.316988       2.215360                    0.996498       3.959950      11.377769       0.463619       1.191200      -0.729525      -0.000619      -0.034954      -0.002967       0.035085       0.006159      -0.004334      -0.000941      -0.017175      -0.046658      -0.016749      -0.001744       0.018492              2.223372       1.823107      -0.089312       0.044997       3.149565      -0.138562       1.697444          -0.000000
           57              H      -4.196562       6.309564       6.163660       0.141020       1.740845 0.14956721E+02  0.17114956E+03                                 2.339236                            2.205980      -1.609584       2.069486                    0.995901       4.432369      13.257720       0.438701       1.220108      -0.719728      -0.021027       0.008324      -0.024969       0.033688       0.002627       0.008144      -0.007476       0.028847      -0.022300      -0.018185      -0.002335       0.020519              2.416156       2.582122      -0.398365       0.687518       2.100847      -0.407525       2.565498           0.000000
           58              H      12.600082      -4.175521       8.920130       0.141403       1.627761 0.13913297E+02  0.15586294E+03                                 2.220352                            2.117627      -1.432560       2.150848                    0.997361       4.194938      12.287225       0.452369       1.208649      -0.723716       0.019011       0.026414       0.005651       0.033031       0.011922       0.010800       0.007265      -0.006248       0.004682      -0.014719      -0.005316       0.020035              2.284166       2.085646       0.450818       0.059398       3.006969       0.220772       1.759882           0.000000
           59              H       4.004203      10.015017       9.189127       0.162360       1.573391 0.13284955E+02  0.14632806E+03                                 2.134185                            2.040530      -1.264275       2.226584                    0.998498       3.955252      11.288238       0.473131       1.175323      -0.732709       0.021527      -0.022583       0.011120       0.033122      -0.003992       0.008615      -0.000700       0.007158       0.004128      -0.008028      -0.003505       0.011533              2.173048       2.249580      -0.612351       0.172279       2.509511      -0.168159       1.760053           0.000000
           60              H       2.418739      10.868398       9.662034       0.158940       1.566438 0.13537959E+02  0.15053568E+03                                 2.177572                            2.103026      -1.160414       2.284597                    0.998220       3.974160      11.574964       0.449627       1.225088      -0.721703      -0.021938      -0.003210       0.023690       0.032447       0.002048      -0.004363       0.001968       0.020460       0.014120      -0.013122       0.002174       0.010947              2.194328       2.334988      -0.093405      -0.619374       1.907377       0.102162       2.340618           0.000000
           61              H      -2.384519       9.529910      10.274390       0.153066       1.620162 0.13835766E+02  0.15398545E+03                                 2.182565                            2.086610      -1.368506       2.190362                    0.997366       4.012558      11.519895       0.466357       1.180078      -0.731804       0.015967       0.023157       0.016037       0.032379       0.012179       0.002332       0.000100      -0.022368      -0.005050      -0.016001      -0.001432       0.017433              2.241201       1.934689       0.444490       0.267261       2.539949       0.601779       2.248966           0.000000
           62              H      -3.887973       9.153780       9.242895       0.136804       1.543439 0.13330780E+02  0.14807261E+03                                 2.154741                            2.080945      -1.444160       2.146401                    0.995667       4.248153      12.479138       0.452679       1.218140      -0.720724      -0.026904       0.013439      -0.011437       0.032175      -0.001889       0.007721      -0.011108       0.002402      -0.022226      -0.016120       0.002207       0.013914              2.191005       2.535935      -0.407442       0.455984       1.942194      -0.213121       2.094886          -0.000000
           63              H      -2.269595       8.311854       8.871393       0.139468       1.744835 0.14992849E+02  0.17172483E+03                                 2.345166                            2.210210      -1.643116       2.054012                    0.995835       4.452598      13.339305       0.437666       1.221839      -0.719229       0.022419      -0.010028      -0.022647       0.033407       0.001642      -0.016597      -0.005765      -0.008497       0.027222      -0.018838      -0.001763       0.020601              2.423660       2.343963      -0.296942      -0.682402       2.069644       0.411616       2.857373           0.000000
           64              H       9.194496       2.097289      13.144214       0.143200       1.613694 0.13904589E+02  0.15528213E+03                                 2.184672                            2.100560      -1.372713       2.177362                    0.997835       4.115761      11.921135       0.460892       1.189990      -0.728683      -0.019963      -0.025521       0.007630       0.033288       0.009925      -0.008072      -0.002544       0.013386      -0.034841      -0.014087      -0.005889       0.019976              2.231357       2.218855       0.655354       0.019640       2.574674      -0.053953       1.900542           0.000000
           65              H      -9.011646       3.682775      12.170732       0.156727       1.524019 0.13033379E+02  0.14359984E+03                                 2.136217                            2.060702      -1.137009       2.291881                    0.998592       3.975137      11.536442       0.454993       1.221813      -0.721962      -0.014734       0.020505      -0.019253       0.031752      -0.003495       0.000822      -0.010036       0.007353       0.011636      -0.012426       0.001458       0.010968              2.160733       2.047472      -0.238559       0.510204       2.024751      -0.339166       2.409976           0.000000
           66              H      -8.582186       3.684120      13.982019       0.162491       1.580820 0.13303374E+02  0.14677145E+03                                 2.150240                            2.049015      -1.297054       2.212758                    0.998219       3.983879      11.427452       0.469101       1.183477      -0.730498      -0.004704       0.017729       0.027391       0.032965      -0.001522      -0.006815       0.005358       0.008417       0.003268      -0.008477      -0.002256       0.010733              2.188545       1.759447       0.042825       0.024870       2.076125       0.588132       2.730064           0.000000
           67              H      -5.127795       9.949665       6.894086       0.139165       1.723540 0.14752136E+02  0.16838571E+03                                 2.331491                            2.196382      -1.606623       2.070371                    0.995458       4.445963      13.322368       0.437586       1.226287      -0.718148      -0.019108       0.013272       0.023424       0.033014       0.005155      -0.003200       0.016084       0.000965       0.027607      -0.018160      -0.001499       0.019659              2.410548       2.342305      -0.227035      -0.688533       1.963624       0.350177       2.925714           0.000000
           68              H      -4.091894      10.543972       5.465934       0.152233       1.626816 0.13952904E+02  0.15551739E+03                                 2.182295                            2.090583      -1.354789       2.194582                    0.997587       4.019405      11.523952       0.467832       1.174632      -0.733119       0.011011       0.026127      -0.015163       0.032152       0.015314       0.001811      -0.002165      -0.010466      -0.006584      -0.015642      -0.001665       0.017307              2.234892       1.961701       0.455539      -0.354173       2.513173      -0.525417       2.229802           0.000000
           69              H      -3.583855       9.025862       6.415991       0.137326       1.558541 0.13487808E+02  0.15014284E+03                                 2.164302                            2.090253      -1.430744       2.153063                    0.995803       4.229443      12.407101       0.452955       1.214752      -0.721769       0.026197      -0.016825       0.010140       0.032744      -0.001541       0.013838      -0.000337       0.003940      -0.024695      -0.016667       0.001982       0.014685              2.200253       2.511242      -0.475712       0.373471       2.042909      -0.259417       2.046609           0.000000
           70              H      11.655705       1.941413       1.576406       0.159351       1.601665 0.13756642E+02  0.15243126E+03                                 2.143195                            2.064839      -1.220196       2.246567                    0.998697       3.921866      11.126062       0.475613       1.162227      -0.736787       0.005434      -0.005020      -0.033052       0.033869      -0.006785      -0.000542       0.008957      -0.004473       0.031944      -0.013596      -0.002032       0.015628              2.180535       1.718291       0.007297      -0.112763       1.787619       0.017744       3.035696           0.000000
           71              H      11.124976       1.042508       3.117754       0.138586       1.611230 0.13415032E+02  0.14966836E+03                                 2.245190                            2.106569      -1.439360       2.146976                    0.997417       4.299683      12.776590       0.442565       1.240483      -0.715419      -0.007370      -0.030355       0.007459       0.032116      -0.004728      -0.005058      -0.001070      -0.024405      -0.029651      -0.014256      -0.003773       0.018029              2.343315       1.833989       0.407785      -0.188868       3.053122      -0.613939       2.142833           0.000000
           72              H      12.572704       2.211546       3.173723       0.163090       1.666328 0.14629148E+02  0.16585285E+03                                 2.279908                            2.196759      -1.222220       2.264457                    0.997319       3.985014      11.719711       0.436742       1.237021      -0.719954       0.031538       0.005376       0.011050       0.033848      -0.002590       0.005570       0.007186       0.012043      -0.018185      -0.013462       0.002574       0.010888              2.287216       2.857376       0.158768       0.465098       1.942264      -0.022650       2.062009           0.000000
           73              H       3.817794      -4.434346      14.650345       0.138505       1.523944 0.12813655E+02  0.14363232E+03                                 2.282272                            2.147883      -1.802808       1.989340                    0.992629       4.763695      14.958055       0.404713       1.350142      -0.689196      -0.002193       0.013243      -0.028902       0.031867       0.004492      -0.003385      -0.006264      -0.018202       0.022278      -0.014045       0.000159       0.013887              2.392322       1.755929       0.030900      -0.050178       2.086449      -0.548772       3.334587          -0.000000
           74              H       9.615970       3.466094       0.459700       0.134135       1.341358 0.11644314E+02  0.12667681E+03                                 2.048505                            2.012599      -1.448769       2.134531                    0.996621       4.500153      13.650469       0.431609       1.304463      -0.699335       0.023383       0.009137       0.013809       0.028652       0.000348       0.008725       0.002756      -0.003586      -0.011692      -0.011086       0.003039       0.008047              2.062055       2.265804       0.348785       0.421959       1.842309       0.161626       2.078052          -0.000000
           75              H       7.770766       3.660932       0.611571       0.155183       1.588579 0.14203108E+02  0.16193275E+03                                 2.278354                            2.212083      -1.547523       2.094021                    0.995752       4.518284      13.904663       0.415819       1.291965      -0.702959      -0.025819       0.013770       0.012470       0.031808      -0.003110      -0.002962       0.002323      -0.000269      -0.022335      -0.008389       0.000637       0.007752              2.311266       2.306406      -0.392510      -0.507905       2.172759       0.357438       2.454634          -0.000001
           76              H      -0.290697       3.863330      14.777061       0.156916       1.625696 0.13514048E+02  0.14907312E+03                                 2.160565                            2.042381      -1.286127       2.218192                    0.997746       3.931625      11.127427       0.479703       1.157496      -0.737566       0.018813       0.010447      -0.025409       0.033297      -0.001360      -0.006172      -0.004237       0.013440      -0.004078      -0.009761      -0.000862       0.010623              2.214286       2.127392       0.064057      -0.536987       1.750289      -0.239422       2.765178          -0.000000
           77              H       3.864946      10.400937       0.028142       0.162235       1.531488 0.13344138E+02  0.14826981E+03                                 2.152871                            2.091940      -1.324992       2.201752                    0.997991       4.105389      12.064861       0.448234       1.229813      -0.718950       0.001141      -0.033813       0.000570       0.033837      -0.004409      -0.000271      -0.000478      -0.012572      -0.046040      -0.015362       0.000006       0.015356              2.164952       1.832581      -0.182134       0.001261       2.786851      -0.031444       1.875425          -0.000001
           78              H       4.472023      11.920231       0.916413       0.157729       1.620623 0.13500387E+02  0.14873943E+03                                 2.150280                            2.037449      -1.325159       2.208098                    0.998345       3.898136      10.990744       0.482134       1.153077      -0.738993       0.019362       0.012289       0.024470       0.033536      -0.000737       0.006288       0.004750       0.012376      -0.006050      -0.009818      -0.000721       0.010539              2.198589       2.133853       0.089717       0.532072       1.763247       0.266291       2.698666          -0.000000
           79              H      -6.098595       1.756864      14.810548       0.136698       1.368066 0.11353286E+02  0.12341238E+03                                 2.126800                            2.024966      -1.658300       2.058552                    0.992891       4.556588      14.068027       0.416029       1.354394      -0.688978       0.002680       0.017558      -0.026314       0.031748       0.007214      -0.000655      -0.011446       0.005306       0.010152      -0.014602       0.001041       0.013561              2.202836       1.687202       0.135182      -0.061278       2.115448      -0.667207       2.805857          -0.000000
           80              H      -5.161172       0.405956      15.683412       0.160893       1.621049 0.15025690E+02  0.17348744E+03                                 2.299557                            2.269894      -1.604074       2.073821                    0.995511       4.499237      13.867799       0.412538       1.285903      -0.704809       0.028056      -0.021220      -0.000706       0.035185      -0.006080      -0.000160       0.000431       0.005169      -0.052776      -0.017600       0.002193       0.015406              2.292175       2.753859      -0.442989      -0.040645       2.083312       0.024592       2.039353          -0.000001
           81              H      -1.315964       9.714102       0.949271       0.136372       1.382152 0.11436394E+02  0.12456491E+03                                 2.142421                            2.032831      -1.674495       2.050803                    0.993023       4.576991      14.153425       0.415006       1.355017      -0.688776       0.003908       0.016299       0.027294       0.032030       0.007878       0.001343       0.011463       0.004770       0.012693      -0.014763       0.000245       0.014518              2.226050       1.705081       0.148902       0.095216       2.075102       0.657584       2.897967          -0.000000
           82              H       7.272958       8.400623       0.184729       0.162660       1.529394 0.13310839E+02  0.14786206E+03                                 2.154001                            2.091783      -1.325139       2.202668                    0.997889       4.107317      12.083555       0.447297       1.232705      -0.718263      -0.029890      -0.015442       0.004468       0.033939       0.002529      -0.002213      -0.002595       0.014419      -0.043232      -0.014969      -0.000111       0.015081              2.166628       2.700599       0.290879      -0.183592       1.890343      -0.093525       1.908941          -0.000001
           83              H       3.436368       1.491283      14.712288       0.154800       1.634307 0.13531755E+02  0.14978079E+03                                 2.187463                            2.057083      -1.373260       2.176651                    0.997327       4.032845      11.549809       0.471871       1.172683      -0.732891      -0.003004       0.017931      -0.027042       0.032586      -0.008683       0.000441      -0.006772      -0.002130       0.002916      -0.010900      -0.000395       0.011296              2.253976       1.819555      -0.163263       0.130893       2.012929      -0.541071       2.929444          -0.000001
           84              H       8.384796       9.749755       0.824599       0.159952       1.629029 0.13726331E+02  0.15143815E+03                                 2.143082                            2.045309      -1.216253       2.253564                    0.998523       3.817564      10.674154       0.485770       1.142864      -0.742690       0.003723       0.025097       0.021722       0.033400      -0.003142       0.002096       0.008263      -0.007459      -0.014662      -0.010520      -0.000340       0.010860              2.173670       1.768219      -0.058355       0.037552       2.230041       0.600557       2.522751           0.000000
           85              H       6.498922       8.953443       5.905668       0.136620       1.433271 0.11847962E+02  0.13032314E+03                                 2.201185                            2.073172      -1.744488       2.019384                    0.992348       4.664113      14.541176       0.409327       1.360373      -0.687411       0.017825      -0.027299       0.000581       0.032608      -0.005653       0.005988       0.004058      -0.016701      -0.032662      -0.015454      -0.000260       0.015714              2.302722       2.326973      -0.758460       0.104605       2.901793      -0.067871       1.679401          -0.000000
           86              H       5.688864      10.089326       4.673093       0.160366       1.612420 0.14838983E+02  0.17082283E+03                                 2.292885                            2.256570      -1.587227       2.080902                    0.995618       4.490440      13.826950       0.413466       1.286840      -0.704574      -0.002194       0.005400      -0.034086       0.034581       0.007475       0.001613      -0.001202      -0.009431       0.041131      -0.015828       0.001977       0.013851              2.292727       2.043798      -0.105432       0.301593       1.926861      -0.075879       2.907522          -0.000001
           87              H       4.849184       9.723906       6.293835       0.136416       1.347019 0.11334034E+02  0.12298029E+03                                 2.092899                            2.014682      -1.607920       2.077890                    0.993719       4.522240      13.886340       0.420335       1.342950      -0.691399      -0.028593      -0.003556       0.010474       0.030658       0.005785      -0.003373       0.007531       0.015390      -0.010296      -0.014192       0.002791       0.011401              2.146703       2.933665       0.103068      -0.399952       1.779027      -0.006940       1.727418          -0.000000
           88              H      -1.137614      -1.257215      13.738649       0.162275       1.527276 0.13199922E+02  0.14643562E+03                                 2.158361                            2.087511      -1.324741       2.203597                    0.997710       4.115458      12.129781       0.445978       1.237991      -0.716946       0.006702       0.027591       0.017797       0.033510       0.004940       0.002692       0.006366      -0.017890       0.025284      -0.014483       0.000302       0.014181              2.178622       1.810435      -0.009557       0.067367       2.497391       0.507349       2.228041          -0.000001
           89              H      -0.564025      -3.017902      13.548260       0.152964       1.643698 0.13582365E+02  0.15085143E+03                                 2.212505                            2.072841      -1.415067       2.156346                    0.996809       4.111883      11.891165       0.464884       1.186282      -0.728989       0.020391      -0.022577       0.013018       0.033091      -0.007222       0.001285      -0.006203       0.000304       0.024486      -0.011986       0.000118       0.011868              2.289816       2.469633      -0.703406       0.309626       2.343455      -0.323784       2.056361          -0.000001
           90              H      -2.379431      -2.615403      13.458018       0.161802       1.635334 0.13922195E+02  0.15376377E+03                                 2.136973                            2.052918      -1.151181       2.285029                    0.998884       3.743386      10.388197       0.488532       1.135185      -0.745783      -0.029633      -0.013454       0.008613       0.033664       0.009582      -0.003698      -0.002960       0.009028       0.007405      -0.011847       0.000097       0.011750              2.152127       2.767653       0.188911      -0.322378       1.763319      -0.099013       1.925410           0.000000
           91              H       1.747383       0.939177       9.803056       0.136715       1.430109 0.11815954E+02  0.12990954E+03                                 2.200045                            2.071972      -1.745483       2.019300                    0.992267       4.662725      14.543037       0.408887       1.362481      -0.687006       0.017745      -0.027779      -0.000440       0.032966      -0.005508      -0.006150      -0.003479      -0.016458      -0.032161      -0.015243      -0.000120       0.015363              2.301881       2.321139      -0.754533      -0.109744       2.904016       0.077165       1.680488          -0.000000
           92              H       0.097951       1.721263       9.437686       0.135157       1.367549 0.11540420E+02  0.12587650E+03                                 2.118496                            2.035920      -1.647720       2.059069                    0.993086       4.580768      14.136117       0.416919       1.346887      -0.690395      -0.029135      -0.003944      -0.009585       0.030924       0.005754       0.003309      -0.007186       0.015914      -0.014802      -0.014105       0.001757       0.012348              2.176028       2.988976       0.098354       0.404345       1.794368       0.001027       1.744741          -0.000000
           93              H       0.957197       2.071591      11.051510       0.160681       1.611164 0.14822896E+02  0.17061261E+03                                 2.292812                            2.256202      -1.591018       2.079607                    0.995599       4.491171      13.833811       0.413213       1.287817      -0.704352      -0.002077       0.005327       0.034083       0.034559       0.007841      -0.001537       0.001157      -0.009617       0.042206      -0.016352       0.002158       0.014194              2.292773       2.036929      -0.101338      -0.284461       1.924103       0.067979       2.917287          -0.000001
           94              H       4.098140       4.912715       2.190807       0.153819       1.639846 0.13553022E+02  0.15012492E+03                                 2.194466                            2.059921      -1.385262       2.170839                    0.997215       4.049180      11.613379       0.470970       1.174076      -0.732431       0.017412      -0.025274      -0.012253       0.033047      -0.006600      -0.000877       0.006265      -0.004012       0.021332      -0.011026      -0.000347       0.011373              2.265844       2.342268      -0.690523      -0.267858       2.429964       0.336589       2.025300          -0.000001
           95              H       3.720017       6.722997       1.978251       0.162517       1.528002 0.13262168E+02  0.14721241E+03                                 2.154334                            2.089035      -1.327486       2.201770                    0.997833       4.106905      12.084806       0.447165       1.233980      -0.717951       0.009661       0.026815      -0.018019       0.033721       0.006743      -0.003239      -0.006544      -0.016289       0.025229      -0.014812       0.000083       0.014729              2.169992       1.853761       0.083873      -0.134474       2.422680      -0.490287       2.233534          -0.000001
           96              H       2.335513       5.508610       2.250864       0.160627       1.635772 0.13820536E+02  0.15262013E+03                                 2.145788                            2.050425      -1.194077       2.264273                    0.998615       3.794445      10.587643       0.486211       1.140760      -0.743608      -0.030656      -0.010375      -0.009293       0.033672       0.007342       0.004293       0.002758       0.010581       0.009320      -0.010623      -0.000214       0.010837              2.173661       2.858133       0.091428       0.346817       1.723061       0.069886       1.939790           0.000000
           97              C      10.227235      -0.397419       5.093804       0.355709      26.818854 0.32952938E+03  0.73213238E+04                                 8.323116                            6.442400      -0.192351       1.973647                    0.999532      24.881272      72.489024       0.583684       0.472316      -1.018165       0.013681       0.025502       0.015214       0.032695       0.021583      -0.017811       0.014087       0.007838       0.008640      -0.036158       0.013329       0.022829              9.586771       6.704489      -0.301302       2.707988      12.248067       3.521172       9.807758           0.000000
           98              C      10.587759       0.704956       6.021379      -0.437529      35.295489 0.59132132E+03  0.14893441E+05                                 8.871669                            7.664118       0.149447       1.993626                    0.997316      33.390684      96.793056       0.652834       0.372505      -1.103061      -0.001775      -0.015399      -0.023513       0.028162       0.003666       0.013153       0.038831      -0.020082      -0.027961      -0.040079      -0.005563       0.045642              9.564678       7.958272       0.106037       0.845923      10.162259       1.007071      10.573502           0.000000
           99              C      -2.355671      10.831527       3.046849       0.359822      26.128777 0.33118920E+03  0.73592981E+04                                 8.152324                            6.443723      -0.220282       1.962425                    0.999483      24.840549      72.114553       0.586296       0.470142      -1.020469      -0.030164       0.010400      -0.004028       0.032160      -0.011143       0.013613       0.014427       0.024239       0.064408      -0.033509       0.003791       0.029718              9.035477      13.521459       0.764347       1.119168       8.384647      -1.247141       5.200325           0.000000
          100              C      -3.781859      11.098314       2.708834      -0.445310      34.312668 0.57883625E+03  0.14487469E+05                                 8.691163                            7.581845       0.287658       2.042649                    0.997756      33.017132      95.110011       0.657119       0.372413      -1.104191       0.017288      -0.000440      -0.001046       0.017325      -0.004500       0.023629       0.005510       0.055634      -0.110569      -0.044310      -0.008324       0.052634              9.128873      11.155893       0.603165      -0.492513       7.873552      -0.538980       8.357174          -0.000000
          101              C       8.263038       0.765800      10.627812       0.359215      26.730335 0.32837499E+03  0.72914423E+04                                 8.317669                            6.441125      -0.219308       1.966099                    0.999472      24.844654      72.431540       0.582208       0.473789      -1.017071       0.016071       0.027860      -0.012243       0.034415       0.010740      -0.019026       0.009935      -0.038132       0.012068      -0.035181       0.012754       0.022427              9.569458      11.212441       2.131207      -1.861014       7.735743      -4.120491       9.760191           0.000000
          102              C       9.056447       1.611824       9.700237      -0.437556      35.336835 0.59196008E+03  0.14917020E+05                                 8.881440                            7.668466       0.129231       1.987008                    0.997114      33.445873      97.051017       0.652470       0.372525      -1.102790      -0.012086      -0.009136       0.025230       0.029430       0.010215      -0.025943      -0.032861       0.014311      -0.020597      -0.041412      -0.004937       0.046349              9.572379       9.575823       1.010662      -0.474879       8.609158      -1.228902      10.532155           0.000000
          103              C       5.885706      -4.871115      12.674767       0.363980      26.007530 0.32902458E+03  0.73004756E+04                                 8.140005                            6.432375      -0.224769       1.963442                    0.999486      24.739825      71.809697       0.585380       0.471569      -1.019521       0.021051      -0.020822       0.010314       0.031354      -0.016410      -0.008268      -0.018419       0.005519       0.076731      -0.035657       0.002942       0.032715              9.025264       8.921496      -1.746436       1.660615      13.004719      -0.391354       5.149578           0.000000
          104              C       6.805150      -5.993530      13.012782      -0.443801      34.236760 0.57653771E+03  0.14415546E+05                                 8.672694                            7.559365       0.310585       2.050156                    0.997915      32.978287      94.949723       0.659065       0.371684      -1.104735      -0.008731       0.015950       0.002477       0.018351      -0.025474       0.005853      -0.019915      -0.020901      -0.123466      -0.046295      -0.006040       0.052335              9.116719       8.099231      -1.028603       0.253438      10.877431       0.674025       8.373494          -0.000000
          105              C      11.407677      -1.594374       9.002197       0.358072      26.770078 0.32882768E+03  0.73034635E+04                                 8.321498                            6.441919      -0.211317       1.968030                    0.999490      24.864815      72.482398       0.582710       0.473253      -1.017435      -0.026984      -0.021036      -0.000041       0.034215       0.006774       0.012850      -0.022437      -0.002955      -0.057819      -0.035960       0.012942       0.023018              9.580572      13.905855       2.451727       0.860943       6.404299       2.466943       8.431562           0.000000
          106              C      10.032600      -2.095892       8.750651      -0.437043      35.321825 0.59150445E+03  0.14902533E+05                                 8.878235                            7.664203       0.132996       1.988201                    0.997096      33.434135      97.004281       0.652825       0.372398      -1.102894       0.028657      -0.001233       0.006308       0.029369       0.027024       0.010548       0.005468       0.066848      -0.004406      -0.042316      -0.004283       0.046599              9.572125      11.469291       0.265371       0.287347       8.802517       0.900679       8.444566           0.000000
          107              C      -2.014306       2.578026       8.175240       0.355459      26.356703 0.33419193E+03  0.74454826E+04                                 8.205948                            6.474838      -0.242883       1.952812                    0.999508      24.998878      72.754942       0.584408       0.470428      -1.019946       0.007637       0.003606      -0.029329       0.030521      -0.009800      -0.005081      -0.004084       0.053818       0.019554      -0.032518       0.006188       0.026330              9.106510       6.118685       2.021911      -2.732167       9.567084      -1.486929      11.633761           0.000000
          108              C      -1.470089       2.833606       6.812176      -0.446243      34.736797 0.58369163E+03  0.14652307E+05                                 8.765891                            7.597342       0.242039       2.024220                    0.997963      33.296690      96.331484       0.657980       0.370827      -1.104406      -0.000063      -0.009324       0.015030       0.017687       0.022082      -0.034145      -0.009699      -0.019931       0.113215      -0.050376      -0.006620       0.056996              9.250507       8.040930       0.067051      -0.667604       9.819232      -1.570313       9.891359          -0.000000
          109              C       6.646076       1.225697       6.719419       0.359107      26.752908 0.32863194E+03  0.72987619E+04                                 8.322226                            6.443890      -0.231609       1.961999                    0.999517      24.855472      72.477154       0.582035       0.473825      -1.017026      -0.005684      -0.033605       0.000252       0.034083       0.004011       0.023677      -0.001641      -0.008754      -0.061961      -0.034750       0.013796       0.020955              9.574728       6.001716      -1.792464      -1.738640      14.281127      -1.923884       8.441342           0.000000
          110              C       6.867219      -0.221183       6.970965      -0.437517      35.327767 0.59171428E+03  0.14905229E+05                                 8.883300                            7.674015       0.144565       1.992769                    0.997182      33.376176      96.744747       0.651501       0.373220      -1.102576      -0.011207       0.024193      -0.002955       0.026826      -0.010998       0.000083      -0.012669      -0.077493      -0.021959      -0.036718      -0.010132       0.046851              9.578580       9.186592      -0.929774      -0.650186      11.117196      -0.666897       8.431951           0.000000
          111              C       7.973672       7.484278       7.546376       0.360774      26.078563 0.33051022E+03  0.73401762E+04                                 8.142230                            6.438182      -0.215845       1.964440                    0.999471      24.804971      71.982921       0.586424       0.470298      -1.020422      -0.001717       0.008664       0.030940       0.032176      -0.031638      -0.000697       0.006768      -0.009993       0.011562      -0.034354       0.003097       0.031257              9.019641       6.970090       2.520529      -0.049763       8.582689       3.056401      11.506145           0.000000
          112              C       7.936199       8.084327       8.909440      -0.443030      34.214208 0.57661969E+03  0.14416994E+05                                 8.672371                            7.565269       0.302858       2.048126                    0.997812      32.951973      94.848011       0.658158       0.372212      -1.104429      -0.005296      -0.005824      -0.015998       0.017830       0.005931      -0.001538       0.027114      -0.045264       0.107299      -0.041679      -0.009844       0.051524              9.107884       9.220981       0.730100       0.978764       8.373088       1.404451       9.729582           0.000000
          113              C      -6.881249       9.237182       9.002197       0.355964      26.868858 0.33033021E+03  0.73474418E+04                                 8.346804                            6.459633      -0.233477       1.959891                    0.999522      24.951212      72.859312       0.581326       0.473695      -1.016887      -0.009632      -0.034304       0.001743       0.035673       0.003433      -0.023551       0.002053      -0.008768      -0.061392      -0.034535       0.014195       0.020341              9.606943       6.046121      -1.814777       1.730088      14.278302       1.955656       8.496406           0.000000
          114              C      -6.660102       7.790306       8.750651      -0.436908      35.349496 0.59301383E+03  0.14953805E+05                                 8.887203                            7.677354       0.111573       1.980586                    0.997194      33.502155      97.323824       0.651673       0.372726      -1.102377      -0.014377       0.023377       0.008066       0.028605      -0.015255       0.005387       0.013790      -0.078093      -0.007771      -0.042253      -0.004222       0.046475              9.569187       9.185675      -0.922622       0.644715      11.092334       0.676538       8.429550           0.000000
          115              C       3.228880      -0.527234       8.175240       0.359132      26.158961 0.33136520E+03  0.73647640E+04                                 8.160917                            6.447047      -0.211571       1.965161                    0.999474      24.854345      72.180695       0.585879       0.470377      -1.020262      -0.003028       0.008698      -0.030826       0.032172      -0.032094       0.000119      -0.005416      -0.011746       0.014739      -0.035368       0.004502       0.030867              9.050195       7.039168       2.522627       0.073655       8.597728      -3.061866      11.513690           0.000000
          116              C       3.191422       0.072841       6.812176      -0.443529      34.185004 0.57642304E+03  0.14410703E+05                                 8.662215                            7.559061       0.302095       2.047666                    0.997905      32.960464      94.864804       0.659078       0.371728      -1.104799      -0.005359      -0.006047       0.016479       0.018353       0.003555       0.000698      -0.027229      -0.044542       0.106269      -0.040401      -0.010904       0.051305              9.094195       9.188566       0.743931      -0.908390       8.383455      -1.398481       9.710563           0.000000
          117              C      -2.119622       6.417153       6.719419       0.352349      26.961892 0.33172344E+03  0.73836348E+04                                 8.350044                            6.461195      -0.205431       1.967109                    0.999509      25.000735      72.946890       0.583084       0.471934      -1.018188      -0.027061      -0.019724      -0.000791       0.033495       0.005669      -0.012382       0.021658       0.002975      -0.057201      -0.035064       0.014831       0.020233              9.620341      13.861664       2.443625      -0.863010       6.527057      -2.486730       8.472302           0.000000
          118              C      -3.494701       5.915630       6.970965      -0.438201      35.278761 0.59247579E+03  0.14932723E+05                                 8.863574                            7.665691       0.134690       1.987957                    0.997348      33.464250      97.101613       0.653393       0.371932      -1.103270       0.026986       0.001807      -0.008427       0.028329       0.025534      -0.010544      -0.006686       0.060995      -0.006236      -0.038942      -0.005103       0.044044              9.543342      11.444820       0.254147      -0.269098       8.762820      -0.901299       8.422387           0.000000
          119              C       2.730486      10.589538       7.546376       0.356237      26.322751 0.33363053E+03  0.74286608E+04                                 8.194756                            6.466838      -0.228330       1.957817                    0.999520      24.964510      72.595809       0.585210       0.470056      -1.020311       0.007850       0.002451       0.029831       0.030944      -0.008941       0.006094       0.001960       0.056171       0.021907      -0.033331       0.005873       0.027458              9.097013       6.134539       2.023126       2.742611       9.580693       1.482827      11.575807           0.000000
          120              C       3.274688      10.845092       8.909440      -0.448254      34.510911 0.58170825E+03  0.14582676E+05                                 8.725259                            7.595315       0.263562       2.033231                    0.997762      33.162069      95.717583       0.656987       0.371893      -1.104176      -0.002121      -0.010353      -0.014189       0.017692       0.029033       0.029918       0.009014      -0.005714       0.111630      -0.051161      -0.004466       0.055627              9.179142       7.999482       0.070163       0.733743       9.703262       1.570657       9.834683          -0.000000
          121              C      -3.300108       7.614035      10.627812       0.356521      26.848541 0.33013445E+03  0.73416478E+04                                 8.341470                            6.457182      -0.228478       1.961511                    0.999529      24.939300      72.805994       0.581536       0.473616      -1.016978       0.018558       0.028388      -0.009843       0.035315       0.021009       0.017672      -0.012843       0.002040       0.013797      -0.035061       0.013847       0.021214              9.601571       6.769571      -0.333472      -2.709435      12.251370      -3.589532       9.783773           0.000000
          122              C      -2.939573       8.716427       9.700237      -0.436254      35.266293 0.59154037E+03  0.14906012E+05                                 8.868390                            7.663785       0.121528       1.984474                    0.997110      33.455082      97.123412       0.652823       0.372335      -1.102767      -0.000417      -0.015827       0.024073       0.028813      -0.002720      -0.018074      -0.036756      -0.028580      -0.008851      -0.040886      -0.004897       0.045783              9.548417       7.969724       0.145631      -0.842003      10.222291      -0.992532      10.453235           0.000000
          123              C      -7.100513       2.819931      12.674767       0.357075      26.257370 0.33286222E+03  0.74065210E+04                                 8.178494                            6.458558      -0.222568       1.960315                    0.999532      24.924505      72.430527       0.585758       0.469935      -1.020482      -0.029363       0.010613       0.005470       0.031698      -0.011689      -0.014403      -0.015169       0.023545       0.058823      -0.033726       0.004695       0.029030              9.070020      13.569763       0.779762      -1.101466       8.399647       1.269851       5.240650           0.000000
          124              C      -8.526704       3.086711      13.012782      -0.446721      34.342721 0.57952014E+03  0.14510140E+05                                 8.694752                            7.584561       0.280154       2.039787                    0.997746      33.059168      95.276608       0.657173       0.372240      -1.104222       0.017519      -0.000299       0.002789       0.017742      -0.002792      -0.023350      -0.004413       0.056239      -0.118698      -0.046061      -0.007727       0.053789              9.130400      11.151429       0.594989       0.476005       7.895718       0.536364       8.344052          -0.000000
          125              C      -5.264243       8.777358       5.093804       0.357323      26.803702 0.32953126E+03  0.73247897E+04                                 8.332855                            6.452048      -0.229004       1.961880                    0.999525      24.912802      72.708489       0.581671       0.473729      -1.016931       0.016086       0.029928       0.009895       0.035389       0.010391       0.019933      -0.009823      -0.036286       0.016114      -0.035354       0.013781       0.021573              9.587133      11.257997       2.131494       1.846005       7.741541       4.100046       9.761863           0.000000
          126              C      -4.470844       9.623364       6.021379      -0.436341      35.250850 0.59186730E+03  0.14916467E+05                                 8.865563                            7.666562       0.124082       1.984992                    0.997129      33.470710      97.179330       0.652614       0.372399      -1.102708      -0.014376      -0.007897      -0.024120       0.029169       0.011002       0.022025       0.033795       0.021836      -0.011559      -0.041349      -0.003744       0.045094              9.537863       9.563508       1.032960       0.483132       8.594316       1.208849      10.455764           0.000000
          127              C      10.630548       3.140482       3.046849       0.356966      26.300315 0.33324191E+03  0.74191185E+04                                 8.198177                            6.468580      -0.236739       1.955742                    0.999501      24.951445      72.594138       0.584284       0.470858      -1.019702       0.019752      -0.020374      -0.007968       0.029474      -0.017819       0.010998       0.017257       0.007043       0.052134      -0.034786       0.009167       0.025618              9.100162       8.942167      -1.784509      -1.696166      13.116044       0.356532       5.242274           0.000000
          128              C      11.549996       2.018073       2.708834      -0.446602      34.700667 0.58308081E+03  0.14631904E+05                                 8.758378                            7.593202       0.245404       2.025455                    0.997977      33.276857      96.230804       0.658236       0.370811      -1.104512      -0.008129       0.014550      -0.004136       0.017173      -0.026866      -0.018935       0.013957      -0.029269      -0.127417      -0.049220      -0.007409       0.056630              9.240858       8.260711      -1.009969      -0.206962      11.002520      -0.728582       8.459342          -0.000000
          129              C       8.450473       1.680814       0.000000       0.377608      27.639205 0.32364250E+03  0.71397590E+04                                 8.483710                            6.374119      -0.144820       1.996500                    0.999350      24.274290      69.879211       0.589769       0.470767      -1.021634      -0.011437       0.028628      -0.000024       0.030828      -0.004622      -0.000718       0.000096       0.037882      -0.137463      -0.045827       0.003414       0.042413             10.081711       4.295982       1.424360      -0.002907      15.771626      -0.008308      10.177523           0.000000
          130              C       8.609853       3.190182       0.000000      -0.434442      36.540617 0.62651947E+03  0.15994828E+05                                 9.088057                            7.871361       0.250737       2.033042                    0.996661      33.295970      96.878362       0.646941       0.370848      -1.105319      -0.008989      -0.024755      -0.001175       0.026363       0.015572       0.007464      -0.002424      -0.070699      -0.051052      -0.033758      -0.013389       0.047147              9.933306       6.910405       1.022784      -0.072564      12.579831      -0.028658      10.309681          -0.000001
          131              C       2.539750      12.087760       0.000000       0.398463      25.936210 0.30426644E+03  0.66105601E+04                                 8.101226                            6.168547      -0.170414       1.990957                    0.999445      23.832742      68.121499       0.601145       0.468968      -1.022449       0.029966      -0.009145      -0.000019       0.031330       0.023139      -0.000098      -0.000055      -0.041474      -0.127504      -0.042502      -0.009820       0.052322              9.182963      12.033176      -3.467770       0.002957       5.622452       0.000089       9.893259          -0.000000
          132              C       3.910857      11.539773       0.000000      -0.454271      35.660067 0.57341375E+03  0.14304906E+05                                 8.891583                            7.527725       0.365464       2.066001                    0.998543      32.898695      94.331258       0.662519       0.370587      -1.106562      -0.016210       0.010917       0.000222       0.019545      -0.022744      -0.000472      -0.000490       0.054049      -0.078919      -0.026399      -0.022077       0.048476              9.496409      11.266708      -2.073681      -0.000121       7.689916      -0.000941       9.532603          -0.000002
          133              C      -2.587813       8.218203       0.000000       0.377968      27.530193 0.32222961E+03  0.70994219E+04                                 8.453939                            6.354537      -0.132654       2.000839                    0.999326      24.227963      69.656082       0.591582       0.469930      -1.022289       0.029629       0.004388      -0.000075       0.029952      -0.020296       0.000127      -0.000127      -0.020010      -0.140770      -0.046924       0.000834       0.046090             10.039345      11.851732       5.563158      -0.003685       8.099382      -0.000894      10.166923           0.000000
          134              C      -1.340837       9.083446       0.000000      -0.434900      37.044835 0.63683004E+03  0.16326692E+05                                 9.179962                            7.942483       0.247330       2.027800                    0.997309      33.497856      97.713483       0.643148       0.371467      -1.104713      -0.022900      -0.016570      -0.000033       0.028267       0.044585       0.000520      -0.000295       0.015553      -0.009028      -0.043761      -0.003003       0.046763             10.030677      10.518043       2.955243      -0.005439       9.254979       0.007571      10.319010          -0.000001
          135              C       9.379159       8.037143       0.000000       0.398725      25.929342 0.30431421E+03  0.66123976E+04                                 8.101914                            6.170782      -0.172651       1.990302                    0.999444      23.836682      68.155070       0.600731       0.469234      -1.022221      -0.022686       0.021691      -0.000280       0.031388       0.029804      -0.000251      -0.000913      -0.016005      -0.126872      -0.042303      -0.009711       0.052013              9.176410      10.012729      -4.563159       0.009128       7.625233      -0.008024       9.891267          -0.000000
          136              C       8.239597       8.976091       0.000000      -0.454950      35.662565 0.57408119E+03  0.14327250E+05                                 8.891333                            7.531307       0.359461       2.064141                    0.998519      32.918407      94.439423       0.662396       0.370509      -1.106503       0.017679      -0.009390      -0.000177       0.020019      -0.035058       0.000766      -0.002328       0.009599      -0.077177      -0.026209      -0.022098       0.048308              9.486525      10.249459      -2.620240       0.004476       8.679662      -0.021110       9.530454          -0.000002
          137              C       6.558211      11.073443       6.414419       0.378012      27.555986 0.32251960E+03  0.71078621E+04                                 8.461595                            6.358918      -0.134551       2.000121                    0.999335      24.239200      69.712961       0.591128       0.470156      -1.022101      -0.009934      -0.016068      -0.023508       0.030158       0.025157      -0.009333      -0.014918      -0.027004       0.109066      -0.046731       0.001495       0.045236             10.051135      11.152035       1.666943       2.209062      12.996413       3.719039       6.004958           0.000000
          138              C       5.855037       9.886144       5.782410      -0.435758      37.001555 0.63580898E+03  0.16294208E+05                                 9.171072                            7.933656       0.246646       2.027989                    0.997204      33.489471      97.674654       0.643796       0.371237      -1.104868       0.013523       0.022034       0.009911       0.027688       0.019217       0.009626       0.026324      -0.019763      -0.095731      -0.042207      -0.004977       0.047184             10.023921      10.776085       0.779814       1.051019      11.717114       1.675971       7.578562          -0.000001
          139              C      -1.214731      -2.051056      11.747191       0.398647      25.947533 0.30446493E+03  0.66173004E+04                                 8.109332                            6.174586      -0.175227       1.989511                    0.999454      23.847520      68.221677       0.600140       0.469580      -1.021908      -0.003030      -0.006147       0.030533       0.031293       0.039716       0.004631       0.006724      -0.046971      -0.025319      -0.041935      -0.009530       0.051465              9.187743       8.432144      -2.479466      -0.579444       5.715368      -0.989427      13.415717          -0.000001
          140              C      -1.330512      -2.246551      13.206157      -0.454620      35.773814 0.57613095E+03  0.14393258E+05                                 8.913642                            7.545503       0.323095       2.052523                    0.998499      32.959192      94.648962       0.661579       0.370584      -1.106290       0.001112      -0.000880      -0.019683       0.019734       0.000631      -0.002862      -0.012195      -0.006350       0.140820      -0.026762      -0.022435       0.049197              9.515145       8.833706      -1.224355      -0.283409       7.541208      -0.495655      12.170520          -0.000002
          141              C       1.813406       3.061910       9.307197       0.375552      27.758522 0.32507960E+03  0.71824294E+04                                 8.516605                            6.393185      -0.162065       1.989965                    0.999345      24.366051      70.293458       0.587961       0.471494      -1.020810      -0.009141      -0.015390       0.025086       0.030817       0.024518       0.008208       0.013851      -0.027672       0.103785      -0.045450       0.002722       0.042728             10.125777      11.240824       1.705265      -2.228244      13.094734      -3.740946       6.041771           0.000000
          142              C       1.110225       1.874599       9.939206      -0.434854      37.033651 0.63573023E+03  0.16294998E+05                                 9.180534                            7.933505       0.234715       2.024328                    0.997089      33.507752      97.801307       0.643630       0.371269      -1.104620       0.013309       0.021447      -0.009155       0.026850       0.019509      -0.011149      -0.025409      -0.019587      -0.104756      -0.044321      -0.004062       0.048383             10.041351      10.804628       0.791487      -1.030845      11.720557      -1.681700       7.598867          -0.000001
          143              C       3.530101       5.960523       3.974425       0.398422      25.947994 0.30440897E+03  0.66150303E+04                                 8.106492                            6.171832      -0.173368       1.990017                    0.999453      23.840943      68.172183       0.600661       0.469248      -1.022204      -0.003325      -0.006242      -0.030483       0.031293       0.040318      -0.004057      -0.006206      -0.046632      -0.026111      -0.042228      -0.009604       0.051832              9.188115       8.432193      -2.476668       0.573785       5.712977       0.993112      13.419175          -0.000001
          144              C       3.414336       5.765056       2.515459      -0.454282      35.691440 0.57400778E+03  0.14325092E+05                                 8.897234                            7.530118       0.358589       2.063897                    0.998509      32.918350      94.441045       0.662536       0.370439      -1.106544       0.000007      -0.001180       0.019510       0.019546       0.000964       0.004459       0.012588      -0.007265       0.140114      -0.027262      -0.022021       0.049283              9.502062       8.828206      -1.211210       0.279199       7.522434       0.499363      12.155545          -0.000002
          145              N       9.264432      -0.329312       4.158367      -0.266497      37.765320 0.56767168E+03  0.14045585E+05                                 9.449540                            7.763006      -0.022321       2.013490                    0.995751      28.842729      80.838848       0.621827       0.398102      -1.093154       0.049409      -0.116719      -0.007419       0.126963       0.037380      -0.004478       0.051543      -0.042678       0.055069      -0.065635      -0.006566       0.072201             10.684170       8.991972      -2.136210       3.199813      12.871313       0.780126      10.189227          -0.000000
          146              N       9.280613      -1.542248       3.564090      -0.042412      30.334742 0.41836405E+03  0.95618757E+04                                 8.081515                            6.591372       0.371637       2.166568                    0.998866      25.714124      68.584013       0.688159       0.389429      -1.102531       0.101440       0.080529       0.147832       0.196543      -0.023740      -0.054482      -0.017945      -0.058694      -0.127796      -0.088349       0.029276       0.059073              9.180050       7.280744      -0.765889       2.961389      10.934865       2.031070       9.324541          -0.000000
          147              N       1.409098      13.742098       4.114347      -0.028799      29.539700 0.40132785E+03  0.90762741E+04                                 7.917931                            6.435448       0.307563       2.147884                    0.999221      25.406132      67.372357       0.699855       0.386981      -1.104441      -0.011967       0.180396       0.065227       0.192199       0.022682       0.012847      -0.021915       0.114365       0.126035      -0.086984       0.034620       0.052364              9.007879       6.956765      -1.378798       2.397582      11.745941       2.009758       8.320930           0.000000
          148              N      10.803629      -1.602349       5.087515      -0.255627      37.099438 0.53445906E+03  0.13016030E+05                                 9.307573                            7.505756       0.147696       2.069701                    0.997277      28.387527      78.738117       0.636262       0.395281      -1.095939      -0.083436       0.003081      -0.107145       0.135834       0.047770      -0.026316       0.048049      -0.041298      -0.001282      -0.082258       0.015931       0.066327             10.661294       9.317115      -2.813227       3.551786      13.017241       0.990358       9.649526          -0.000000
          149              N       8.187347      -0.327677       0.655591      -0.043724      31.483340 0.41875793E+03  0.95599582E+04                                 8.252499                            6.558205       0.321270       2.144403                    0.999420      25.713557      68.235788       0.696586       0.385157      -1.107099       0.008972       0.171747      -0.086953       0.192714      -0.002835       0.003604       0.063921       0.069167      -0.006283      -0.083808       0.035701       0.048107              9.682311       4.391544       0.727201      -0.156760      12.808819      -0.773667      11.846572          -0.000000
          150              N       8.353121       0.933330       1.108374      -0.250698      37.281187 0.52788166E+03  0.12795798E+05                                 9.319941                            7.437764       0.235471       2.103491                    0.997032      28.064585      77.259042       0.642978       0.392988      -1.099276      -0.027744      -0.073176      -0.107492       0.132962       0.002366      -0.012713      -0.003800      -0.054403      -0.249347      -0.084825       0.015836       0.068989             10.955949       4.920142       0.804601      -0.350854      12.565326      -0.147797      15.382380          -0.000000
          151              N      -1.892001       9.652229       3.499632      -0.266001      35.284976 0.54886793E+03  0.13469816E+05                                 9.015146                            7.627063       0.019928       2.024859                    0.996296      28.808964      80.480684       0.627963       0.397446      -1.093332       0.103812       0.083612      -0.007154       0.133489      -0.041492       0.032930       0.030974       0.094230       0.006039      -0.083665       0.014658       0.069006              9.930937      11.492636       1.595206       0.739540      11.726724      -2.087955       6.573450          -0.000001
          152              N      -0.578811       9.833288       3.663137      -0.047011      30.156935 0.42682880E+03  0.98152853E+04                                 8.037127                            6.655763       0.142049       2.081012                    0.998928      26.156796      70.234783       0.684358       0.389200      -1.101461      -0.143290       0.112277      -0.057360       0.190862       0.054965      -0.035376       0.033820       0.018791       0.022589      -0.085135       0.032022       0.053113              8.967979      10.868588       0.288990       1.593989      10.077859      -2.019041       5.957491          -0.000000
          153              N      -0.243879      11.059052       3.329838      -0.055102      29.755996 0.43452118E+03  0.10024806E+05                                 7.978201                            6.721391       0.207096       2.104512                    0.998561      26.143583      70.037514       0.680930       0.389887      -1.102304      -0.193053      -0.048789      -0.016868       0.199836      -0.061148      -0.011585      -0.019938      -0.084635       0.075254      -0.090236       0.024466       0.065770              8.793377      10.704266       1.676578       1.053986       9.960350      -1.525968       5.715514          -0.000000
          154              N      -1.364484      11.718402       2.954092      -0.244465      35.529563 0.52108015E+03  0.12625501E+05                                 9.084648                            7.420209       0.005142       2.026388                    0.996904      28.320256      78.665426       0.637974       0.396241      -1.093933       0.049328      -0.094729       0.041051       0.114420      -0.025298       0.015609      -0.000743       0.127772       0.016072      -0.071455       0.001702       0.069753             10.329499      11.091174       2.853544       0.271942      13.557236      -2.389316       6.340087          -0.000001
          155              N       1.815465      12.345721       1.081647      -0.248508      35.091288 0.50599364E+03  0.12153999E+05                                 8.974921                            7.281071       0.153489       2.077922                    0.997648      27.956422      76.981872       0.649016       0.392895      -1.097719      -0.074019       0.016961      -0.093099       0.120141      -0.019107      -0.003578      -0.014247       0.033146      -0.217599      -0.075012       0.013398       0.061614             10.318351       9.155860      -2.097103      -0.448400       6.188749      -0.312742      15.610443          -0.000001
          156              N       0.625384      12.816801       0.650875      -0.046128      29.577046 0.42571090E+03  0.97625363E+04                                 7.916716                            6.637171       0.311929       2.144421                    0.999059      25.771741      68.630445       0.688297       0.388045      -1.104609       0.163879      -0.064717      -0.090133       0.197910       0.013120       0.061533      -0.028803      -0.046605       0.001120      -0.082040       0.024191       0.057849              8.816984       8.280331      -2.042864      -0.638186       6.253782       0.183688      11.916838          -0.000001
          157              N       8.785524      -0.045774      11.563249      -0.268242      37.880290 0.57055651E+03  0.14135063E+05                                 9.465283                            7.780924      -0.024118       2.012122                    0.995819      28.893596      81.037049       0.621315       0.397919      -1.093264      -0.126451      -0.010467       0.008516       0.127169       0.038971      -0.046950      -0.023710      -0.042132       0.039919      -0.064526      -0.009439       0.073965             10.694173      13.815445       0.442930       0.860657       7.968171      -3.158689      10.298903          -0.000000
          158              N       7.714102      -0.614597      12.157526      -0.044041      30.455434 0.42065500E+03  0.96289908E+04                                 8.105432                            6.612444       0.363125       2.163023                    0.998823      25.773380      68.832597       0.686471       0.389789      -1.102092       0.021561       0.126985      -0.148391       0.196494       0.011532      -0.010727       0.055039       0.071734      -0.130771      -0.087477       0.027937       0.059540              9.199228      10.772451       1.111636      -0.359546       7.453142      -3.562283       9.372092          -0.000000
          159              N       6.628486      -0.170754      11.607269      -0.028829      29.540504 0.40163861E+03  0.90858614E+04                                 7.919466                            6.439673       0.307245       2.147699                    0.999225      25.415371      67.425775       0.699281       0.387189      -1.104195       0.163828       0.076367      -0.065165       0.192141      -0.035775       0.025439      -0.001067      -0.099657       0.125461      -0.086712       0.034222       0.052490              9.000667      11.806090       1.247627      -0.610387       6.877236      -3.060337       8.318676           0.000000
          160              N       6.929376       0.692094      10.634101      -0.254402      36.883147 0.53143876E+03  0.12923586E+05                                 9.268881                            7.483138       0.215074       2.092631                    0.997414      28.326072      78.499087       0.637427       0.395135      -1.096088       0.042827      -0.071335       0.107312       0.135789       0.043901      -0.054013       0.000696      -0.058203       0.002121      -0.082311       0.016435       0.065876             10.601936      14.474440      -0.006495       0.800332       7.766071      -3.587709       9.565297          -0.000000
          161              N       9.304622      -0.989563      15.066025      -0.044125      31.565710 0.41975140E+03  0.95891669E+04                                 8.271284                            6.569249       0.315912       2.142681                    0.999409      25.731683      68.326927       0.695419       0.385541      -1.106726       0.146825       0.089178       0.087034       0.192575      -0.030424      -0.054949      -0.032783      -0.032468      -0.007011      -0.083659       0.035652       0.048007              9.705707      10.247532       3.946433       0.593387       6.973420       0.494598      11.896168          -0.000000
          162              N      -7.941361      -0.238079      14.613242      -0.252160      37.477586 0.53085696E+03  0.12880595E+05                                 9.334200                            7.445590       0.235846       2.101232                    0.997488      28.101988      77.293866       0.644608       0.391608      -1.100706      -0.048882      -0.063578       0.108929       0.135267       0.022250      -0.003612       0.017341       0.027074      -0.249886      -0.086280       0.018391       0.067889             10.974838      10.093829       3.649981      -0.045970       7.386923       0.330149      15.443762          -0.000000
          163              N       4.628707      -5.031341      12.221984      -0.267911      35.336539 0.55000932E+03  0.13503463E+05                                 9.017149                            7.630179       0.027812       2.026349                    0.996505      28.841824      80.562486       0.628493       0.396945      -1.093788       0.023803       0.131904       0.008024       0.134274      -0.060831      -0.006194      -0.044209       0.017205       0.011522      -0.080787       0.010673       0.070115              9.930659      10.372032       0.941459       2.116079      12.885488       0.363141       6.534457          -0.000001
          164              N       4.156294      -3.792760      12.058479      -0.049912      30.267123 0.42831444E+03  0.98579896E+04                                 8.056425                            6.665463       0.142408       2.080186                    0.998947      26.209630      70.406720       0.684150       0.388982      -1.101618       0.168035      -0.071262       0.055091       0.190655       0.021195      -0.043454       0.015170      -0.103307       0.019859      -0.082518       0.028549       0.053970              8.995811      10.047512      -0.176902       2.503685      10.942702      -0.450711       5.997219          -0.000000
          165              N       5.070191      -2.909896      12.391778      -0.053819      29.699028 0.43361206E+03  0.99982657E+04                                 7.967493                            6.714480       0.209532       2.105991                    0.998516      26.111631      69.924932       0.681284       0.389901      -1.102330       0.049683      -0.193039       0.017861       0.200129       0.002585       0.013397       0.018656       0.146796       0.080789      -0.089845       0.024641       0.065203              8.778027       8.732188       0.589511       1.819179      11.921756      -0.183083       5.680138          -0.000000
          166              N       6.186999      -3.575655      12.767524      -0.241777      35.329298 0.51833027E+03  0.12541618E+05                                 9.050702                            7.402740       0.002775       2.027915                    0.996528      28.226791      78.338602       0.638483       0.396469      -1.093832      -0.109065      -0.003053      -0.036986       0.115206      -0.066621       0.006903      -0.015370      -0.025784       0.019285      -0.071333       0.002453       0.068880             10.281371      10.523897       2.532666       2.244998      14.028435       0.953097       6.291780          -0.000001
          167              N       5.208632      -0.485635      14.639969      -0.247710      35.049453 0.50527967E+03  0.12131363E+05                                 8.962606                            7.272315       0.170778       2.083257                    0.997840      27.938540      76.890331       0.649955       0.392505      -1.098101       0.050989      -0.057288       0.092956       0.120509      -0.023147       0.010031       0.010487       0.012126      -0.217496      -0.074903       0.014708       0.060196             10.298065       8.626958      -2.375884       0.062372       6.689362       0.540008      15.577874          -0.000001
          168              N       6.193738      -1.302813      15.070741      -0.046777      29.612892 0.42628792E+03  0.97798956E+04                                 7.926230                            6.643820       0.308992       2.143200                    0.999065      25.789780      68.711705       0.687561       0.388297      -1.104338      -0.135795       0.112339       0.089846       0.197819       0.026742       0.055247      -0.039435       0.003192       0.001505      -0.081909       0.023822       0.058087              8.827503       8.444936      -1.949300      -0.481109       6.094214       0.467616      11.943360          -0.000001
          169              N      12.432715      -1.699317       8.139081      -0.268437      37.914864 0.57065953E+03  0.14138164E+05                                 9.471990                            7.781613      -0.024123       2.012147                    0.995788      28.894129      81.038450       0.621293       0.397918      -1.093272       0.044644       0.059612       0.103011       0.127114       0.030825       0.024904      -0.014381       0.066342      -0.153745      -0.064817      -0.008779       0.073596             10.711034      12.196524       0.926604      -0.627086       8.030397       3.583733      11.906181          -0.000000
          170              N      13.471664      -1.111278       8.771090      -0.043676      30.452172 0.42028300E+03  0.96181408E+04                                 8.105515                            6.608972       0.364462       2.163615                    0.998831      25.763032      68.791775       0.686751       0.389724      -1.102161      -0.188881      -0.027974       0.046102       0.196428       0.005100       0.051065       0.012729      -0.102147       0.085639      -0.087768       0.028457       0.059311              9.207753      12.221857       1.536569      -0.295569       6.478673       2.477765       8.922729          -0.000000
          171              N      -5.186594      -0.683475       9.931345      -0.028988      29.562265 0.40177617E+03  0.90897644E+04                                 7.923599                            6.440671       0.306263       2.147321                    0.999223      25.420733      67.443248       0.699243       0.387177      -1.104202      -0.132210      -0.095269      -0.102131       0.192318      -0.036434      -0.050482      -0.041146       0.012323      -0.039494      -0.086834       0.034382       0.052452              9.009623      11.168085       1.824167       0.512252       6.439286       2.904706       9.421498           0.000000
          172              N      11.791715      -0.958271      10.112143      -0.255143      37.018821 0.53365511E+03  0.12991704E+05                                 9.292872                            7.499884       0.151568       2.071265                    0.997297      28.370881      78.680405       0.636533       0.395257      -1.095943       0.113023      -0.021641      -0.072579       0.136052       0.036829       0.037598      -0.027549       0.021653      -0.156104      -0.081890       0.015502       0.066388             10.634544      11.955876       1.239799      -0.672976       7.202607       3.823679      12.745148          -0.000000
          173              N      -2.546502      -3.013195       7.211505      -0.043745      31.526054 0.41922308E+03  0.95735825E+04                                 8.262496                            6.563340       0.318665       2.143598                    0.999415      25.720657      68.273461       0.696051       0.385333      -1.106933      -0.002325      -0.174997      -0.080541       0.192656       0.020623       0.011229      -0.040248       0.106269       0.060637      -0.083781       0.035850       0.047931              9.696971      11.075969      -0.625626       1.471752      12.079563       3.001858       5.935382          -0.000000
          174              N       5.957546      12.234308       6.711558      -0.251646      37.368747 0.52904379E+03  0.12827195E+05                                 9.322781                            7.437046       0.231880       2.101093                    0.997256      28.074899      77.221916       0.644355       0.392049      -1.100262       0.133287       0.011817       0.010888       0.134252       0.055839       0.021584       0.013840      -0.087858       0.084528      -0.086737       0.017716       0.069021             10.964020      14.098482      -1.959809       1.681404      12.605986       2.426714       6.187591          -0.000000
          175              N      -2.007233       3.478510       9.175135      -0.264168      35.219236 0.54732588E+03  0.13421830E+05                                 9.000321                            7.614726       0.026176       2.027441                    0.996371      28.766739      80.318717       0.628704       0.397277      -1.093504      -0.052221      -0.113996       0.049066       0.134647      -0.006203      -0.023240      -0.010746       0.111600       0.165231      -0.084749       0.015993       0.068756              9.908705       6.955771       2.185306      -1.795846      12.568139       0.276276      10.202205          -0.000000
          176              N      -2.568311       2.852000      10.212762      -0.045352      30.095863 0.42587695E+03  0.97886290E+04                                 8.030220                            6.652128       0.138454       2.081198                    0.998806      26.115147      70.122187       0.683912       0.389644      -1.101069       0.039591      -0.050503      -0.180593       0.191656       0.018795       0.023181      -0.054030       0.007016      -0.146292      -0.085812       0.033810       0.052002              8.954953       6.282715       1.572906      -2.294453      10.144585       0.789421      10.437560          -0.000000
          177              N      -2.905945       1.627845       9.876319      -0.053471      29.674500 0.43338678E+03  0.99924640E+04                                 7.964180                            6.713728       0.210336       2.106555                    0.998510      26.105314      69.921687       0.681124       0.390017      -1.102172       0.087466       0.112150      -0.141110       0.200350      -0.042152       0.034249       0.057351      -0.004633       0.059964      -0.090541       0.025376       0.065164              8.772433       6.526014       2.192790      -2.029099      10.751634      -0.130176       9.039652          -0.000000
          178              N      -2.580737       1.439587       8.576142      -0.245510      35.727660 0.52463405E+03  0.12738392E+05                                 9.130674                            7.454371      -0.024251       2.015963                    0.996761      28.417916      79.124527       0.635113       0.397189      -1.092836      -0.003868       0.068568       0.092160       0.114934      -0.023370      -0.036494      -0.028919       0.043231       0.142525      -0.070667       0.001735       0.068932             10.386822       7.030517       3.055883      -1.410233      14.846467       0.449800       9.283481          -0.000001
          179              N      -2.070438      -1.373276      10.992554      -0.249284      35.167547 0.50755368E+03  0.12203660E+05                                 8.997054                            7.299103       0.130843       2.070902                    0.997414      27.987344      77.163405       0.647157       0.393630      -1.096954       0.091513      -0.028171      -0.071271       0.119364       0.029423      -0.007817      -0.002655      -0.063628       0.188202      -0.074991       0.011420       0.063571             10.345410      12.494295      -4.863025       0.065712       8.313154      -0.373132      10.228780          -0.000001
          180              N      -1.597296      -1.419730       9.728536      -0.046127      29.584833 0.42596691E+03  0.97696213E+04                                 7.915903                            6.637306       0.310091       2.143517                    0.999049      25.778583      68.647093       0.688597       0.387828      -1.104792       0.063752      -0.070143       0.173778       0.197947       0.012854      -0.050942       0.046786       0.001353      -0.067401      -0.081960       0.023944       0.058016              8.815276       9.972460      -3.120299       0.598676       6.943251      -0.248951       9.530117          -0.000001
          181              N       6.061354       2.074108       7.582535      -0.266059      37.751605 0.56774776E+03  0.14048446E+05                                 9.446063                            7.763156      -0.023722       2.013169                    0.995705      28.842942      80.851825       0.621843       0.398064      -1.093141       0.029800       0.067228      -0.103656       0.127091      -0.010871       0.025204      -0.014821      -0.088295      -0.152440      -0.065113      -0.008417       0.073530             10.673105       8.141620      -1.288946      -3.453980      11.962441      -1.188555      11.915253          -0.000000
          182              N       6.077646       3.267828       6.950526      -0.043936      30.444019 0.42062242E+03  0.96284278E+04                                 8.104297                            6.613365       0.366763       2.164286                    0.998843      25.772006      68.838199       0.686214       0.389928      -1.101951       0.066348      -0.179291      -0.046355       0.196713       0.046121       0.013224      -0.050520       0.044655       0.087351      -0.087463       0.027877       0.059586              9.195922       6.502269      -1.612061      -2.311154      12.138484      -0.939487       8.947014          -0.000000
          183              N       6.638412       3.134848       5.790271      -0.029192      29.560563 0.40189688E+03  0.90936265E+04                                 7.923810                            6.442451       0.309012       2.148207                    0.999228      25.424589      67.468535       0.698980       0.387274      -1.104078      -0.020035      -0.161508       0.102204       0.192177      -0.024487       0.011890       0.063907       0.054360      -0.040903      -0.086600       0.034439       0.052161              9.005687       5.980813      -1.015261      -2.293801      11.598706      -1.842527       9.437540          -0.000000
          184              N       7.019305       1.868230       5.609473      -0.256076      36.979726 0.53342092E+03  0.12984641E+05                                 9.285013                            7.497855       0.154511       2.072296                    0.997246      28.375154      78.689369       0.636665       0.395217      -1.095966      -0.071751       0.089105       0.073622       0.136044       0.007817       0.042090      -0.020484      -0.072923      -0.156893      -0.081560       0.015402       0.066157             10.618972       7.218366      -1.312850      -3.660732      11.898217      -1.235828      12.740332          -0.000000
          185              N       3.326457       4.330139       8.510111      -0.045822      31.737510 0.42197604E+03  0.96553728E+04                                 8.310369                            6.592538       0.308471       2.139706                    0.999395      25.790801      68.599706       0.693068       0.386232      -1.105928      -0.151659      -0.086159       0.081429       0.192495      -0.034295       0.040978       0.008413      -0.089968       0.060425      -0.083327       0.034854       0.048473              9.760841      12.424189       0.113557      -1.942717      10.888941      -2.757066       5.969392          -0.000000
          186              N       3.120096       3.093158       9.010058      -0.254145      37.778067 0.53521154E+03  0.13014677E+05                                 9.383615                            7.475371       0.242778       2.101595                    0.997731      28.198302      77.680137       0.643320       0.391536      -1.100598      -0.051893       0.125861      -0.008475       0.136403       0.065778      -0.002036      -0.024902      -0.040847       0.084758      -0.084575       0.017751       0.066825             11.042439      14.657049      -1.671334      -1.329171      12.240102      -2.653644       6.230165          -0.000000
          187              N       8.759929       7.923318       6.546481      -0.267151      35.328803 0.55005105E+03  0.13506963E+05                                 9.023932                            7.636545       0.013472       2.022352                    0.996286      28.841266      80.611557       0.627378       0.397578      -1.093173      -0.068939      -0.104083      -0.046035       0.133060      -0.047102      -0.001337       0.026257      -0.045468       0.173562      -0.082444       0.012254       0.070191              9.934447       9.511250       3.508783      -1.107563      10.126317       1.412075      10.165773          -0.000001
          188              N       8.480230       7.130188       5.508854      -0.047862      30.181804 0.42725743E+03  0.98272342E+04                                 8.039231                            6.656897       0.142963       2.080821                    0.998956      26.175981      70.285058       0.684667       0.388942      -1.101686      -0.060166       0.007877       0.180633       0.190553       0.009975       0.058382       0.005926      -0.033999      -0.140464      -0.084369       0.030454       0.053915              8.968106       7.957068       2.420866      -1.825618       8.544851       1.639714      10.402399          -0.000000
          189              N       7.569035       6.245715       5.845297      -0.054906      29.751205 0.43447564E+03  0.10023559E+05                                 7.977729                            6.721634       0.205657       2.104187                    0.998558      26.139541      70.027522       0.680823       0.389956      -1.102248       0.056965       0.128792       0.141138       0.199380      -0.020010      -0.034274      -0.056566       0.075439       0.061735      -0.090094       0.024370       0.065724              8.787945       7.910663       2.955388      -0.870460       9.412025       1.822878       9.041147          -0.000000
          190              N       7.247623       6.440382       7.145474      -0.243007      35.416139 0.51947449E+03  0.12575590E+05                                 9.061184                            7.406835       0.012660       2.029369                    0.996939      28.274489      78.477461       0.638866       0.396034      -1.094188       0.063400       0.028195      -0.091366       0.114726      -0.031201       0.011112       0.044665       0.015362       0.146967      -0.071797       0.002963       0.068834             10.293498      10.345791       4.891041      -1.099680      11.318293       0.986509       9.216411          -0.000001
          191              N       4.535743       5.535906       4.729062      -0.247745      35.072920 0.50535947E+03  0.12133958E+05                                 8.967768                            7.273215       0.174986       2.084612                    0.997862      27.939988      76.900632       0.649861       0.392540      -1.098058      -0.067988       0.067297       0.073304       0.120519       0.044159       0.000363       0.006740      -0.016489       0.177537      -0.074633       0.014676       0.059957             10.309286      13.308258      -4.348673       0.331466       7.388301       0.142519      10.231299          -0.000001
          192              N       4.267575       5.928458       5.993080      -0.046577      29.623366 0.42637620E+03  0.97827264E+04                                 7.929713                            6.645900       0.310992       2.144109                    0.999063      25.785590      68.710226       0.687216       0.388460      -1.104188      -0.091192       0.022261      -0.174086       0.197781       0.006611      -0.065377       0.022493      -0.021149      -0.068801      -0.081950       0.023849       0.058100              8.832506      10.279446      -2.963781       0.507629       6.654215      -0.412297       9.563858          -0.000001
          193              N      -7.465961      10.085608       8.139081      -0.266642      37.852311 0.56937780E+03  0.14100900E+05                                 9.466956                            7.776311      -0.025599       2.011795                    0.995816      28.887863      81.050457       0.620986       0.398270      -1.092843       0.027148       0.067405       0.104460       0.127249      -0.007771      -0.024295       0.012731      -0.091275      -0.151956      -0.064534      -0.008919       0.073453             10.702572       8.213299      -1.336630       3.450984      11.987650       1.221448      11.906769          -0.000000
          194              N      -7.449676      11.279317       8.771090      -0.042739      30.433099 0.42015621E+03  0.96158334E+04                                 8.106062                            6.611390       0.360886       2.162886                    0.998801      25.757960      68.811193       0.686000       0.390127      -1.101725       0.066209      -0.179042       0.046006       0.196357       0.046422      -0.013357       0.050607       0.044923       0.088123      -0.087907       0.028133       0.059775              9.202701       6.514479      -1.628626       2.315698      12.160516       0.940724       8.933109          -0.000000
          195              N       1.893601      -4.876697       9.931345      -0.028329      29.595581 0.40204976E+03  0.90988745E+04                                 7.934416                            6.445408       0.305946       2.147486                    0.999215      25.424982      67.498599       0.698467       0.387483      -1.103818      -0.020727      -0.161483      -0.101454       0.191831      -0.023968      -0.011768      -0.064202       0.054126      -0.040037      -0.086590       0.034494       0.052096              9.025727       5.998560      -1.040613       2.289673      11.623992       1.861844       9.454629           0.000000
          196              N      -6.508032       9.879694      10.112143      -0.257015      37.254272 0.53705508E+03  0.13098454E+05                                 9.340019                            7.528103       0.134918       2.065026                    0.997237      28.451739      79.040080       0.634631       0.395716      -1.095358      -0.076671       0.088060      -0.071257       0.136787       0.011498      -0.040999       0.019456      -0.077201      -0.156202      -0.081322       0.013184       0.068138             10.697692       7.296612      -1.368880       3.671509      11.939636       1.265899      12.856828          -0.000000
          197              N      -1.418324      -3.681355       7.211505      -0.045165      31.667066 0.42105010E+03  0.96276119E+04                                 8.293777                            6.582725       0.308962       2.140063                    0.999397      25.766471      68.481754       0.694084       0.385930      -1.106292      -0.151805      -0.086024      -0.081403       0.192540      -0.033981      -0.041157      -0.008641      -0.090460       0.059917      -0.083461       0.035104       0.048358              9.736340      12.400535       0.091957       1.930447      10.853872       2.747670       5.954614          -0.000000
          198              N       7.864897      11.104685       6.711558      -0.253713      37.647183 0.53334165E+03  0.12955056E+05                                 9.356086                            7.458656       0.252192       2.104973                    0.997775      28.154070      77.461095       0.644652       0.391153      -1.101106      -0.052253       0.125684       0.009294       0.136430       0.066283       0.001142       0.024468      -0.040111       0.086019      -0.085269       0.018990       0.066279             11.002995      14.599027      -1.681323       1.327956      12.199462       2.649898       6.210497          -0.000000
          199              N       4.015126      -0.088213       9.175135      -0.270486      35.673794 0.55535715E+03  0.13669812E+05                                 9.082428                            7.670809       0.005403       2.017908                    0.996511      28.939679      80.978925       0.626289       0.397321      -1.093367      -0.071236      -0.102565       0.047668       0.133665      -0.046231       0.003796      -0.026658      -0.047312       0.173868      -0.081760       0.010424       0.071336             10.017611       9.615210       3.525957       1.066012      10.162983      -1.421770      10.274641          -0.000001
          200              N       3.735416      -0.881362      10.212762      -0.047118      30.235503 0.42733455E+03  0.98304527E+04                                 8.053649                            6.659289       0.138366       2.079545                    0.998936      26.177999      70.319026       0.684198       0.389152      -1.101425      -0.060487       0.008190      -0.180037       0.190103       0.009589      -0.057756      -0.006282      -0.034453      -0.142475      -0.084244       0.030602       0.053642              8.997142       7.973248       2.432275       1.816912       8.554509      -1.653003      10.463670          -0.000000
          201              N       2.824224      -1.765829       9.876319      -0.053858      29.749909 0.43402536E+03  0.10010892E+05                                 7.980725                            6.719475       0.205342       2.104554                    0.998556      26.120834      69.976666       0.680709       0.390110      -1.102104       0.056664       0.128782      -0.140758       0.199019      -0.020359       0.034717       0.056659       0.074960       0.061143      -0.090302       0.024400       0.065901              8.799775       7.920653       2.962788       0.863824       9.423917      -1.837209       9.054754          -0.000000
          202              N       2.502827      -1.571137       8.576142      -0.242061      35.414989 0.51892534E+03  0.12558924E+05                                 9.060889                            7.402415       0.018889       2.031419                    0.997036      28.261612      78.430158       0.639124       0.395980      -1.094230       0.063176       0.028193       0.091350       0.114590      -0.031665      -0.011835      -0.044050       0.014482       0.145850      -0.071830       0.003687       0.068143             10.299889      10.357961       4.895984       1.105728      11.322645      -0.990864       9.219060          -0.000001
          203              N      -0.209080      -2.475659      10.992554      -0.247542      35.062609 0.50517899E+03  0.12128113E+05                                 8.963818                            7.270419       0.182284       2.086797                    0.997941      27.936802      76.878183       0.650209       0.392378      -1.098210      -0.068220       0.066836      -0.073596       0.120571       0.044347      -0.000723      -0.006782      -0.017295       0.175673      -0.074568       0.015160       0.059408             10.303037      13.298040      -4.350787      -0.336814       7.387575      -0.139283      10.223495          -0.000001
          204              N      -0.477234      -2.083083       9.728536      -0.046709      29.620853 0.42635005E+03  0.97819188E+04                                 7.929050                            6.645584       0.311455       2.144282                    0.999066      25.785238      68.707243       0.687254       0.388446      -1.104204      -0.091261       0.022341       0.173893       0.197652       0.006594       0.065478      -0.022550      -0.021491      -0.068679      -0.082101       0.023948       0.058153              8.831221      10.281424      -2.966700      -0.511623       6.655688       0.413927       9.556551          -0.000001
          205              N      -1.094594       6.312194       7.582535      -0.267632      37.917820 0.57005019E+03  0.14122565E+05                                 9.481715                            7.783155      -0.031333       2.009609                    0.995760      28.913876      81.153727       0.620406       0.398501      -1.092619       0.046811       0.058041      -0.102993       0.127152       0.029545      -0.024261       0.014849       0.063188      -0.154649      -0.064678      -0.006851       0.071529             10.728809      12.247817       0.970909       0.596898       8.056116      -3.546410      11.882493          -0.000000
          206              N      -0.055637       6.900245       6.950526      -0.041257      30.351777 0.41823689E+03  0.95599017E+04                                 8.091195                            6.594140       0.363104       2.164261                    0.998817      25.710892      68.617615       0.687305       0.389875      -1.102025      -0.188599      -0.029138      -0.045916       0.196283       0.004781      -0.051221      -0.012397      -0.104824       0.085141      -0.088964       0.029807       0.059157              9.197763      12.235339       1.544607       0.291996       6.458737      -2.469327       8.899212          -0.000000
          207              N      -0.441783       7.328070       5.790271      -0.028330      29.605041 0.40200382E+03  0.90968335E+04                                 7.935070                            6.443605       0.304018       2.146802                    0.999207      25.421052      67.466489       0.698855       0.387310      -1.104030      -0.131771      -0.095793       0.101689       0.192043      -0.036352       0.050659       0.041339       0.011274      -0.039884      -0.087068       0.034846       0.052222              9.034206      11.209456       1.835610      -0.531613       6.456722      -2.911551       9.436439           0.000000
          208              N      -1.735571       7.053277       5.609473      -0.256715      37.391621 0.53835056E+03  0.13138752E+05                                 9.368507                            7.540090       0.123652       2.061267                    0.997137      28.470377      79.133634       0.633721       0.396022      -1.095080       0.113262      -0.023953       0.071734       0.136191       0.038680      -0.037346       0.028004       0.023399      -0.154624      -0.082316       0.014281       0.068035             10.746893      12.050230       1.216773       0.679874       7.314080      -3.888291      12.876371          -0.000000
          209              N       2.198280       4.998298       8.510111      -0.043305      31.496650 0.41875827E+03  0.95606597E+04                                 8.258303                            6.560071       0.319990       2.144233                    0.999416      25.709719      68.244205       0.696140       0.385376      -1.106862      -0.002790      -0.175133       0.080218       0.192651       0.020412      -0.010660       0.040031       0.107551       0.060862      -0.084025       0.035841       0.048184              9.692809      11.046946      -0.615213      -1.479787      12.092546      -3.008197       5.938935          -0.000000
          210              N       1.212745       4.222780       9.010058      -0.250245      37.312701 0.52802131E+03  0.12800572E+05                                 9.325228                            7.438317       0.240740       2.104938                    0.997144      28.071376      77.292636       0.642982       0.392943      -1.099261       0.132493       0.012542      -0.011564       0.133586       0.055310      -0.019573      -0.015664      -0.084117       0.086565      -0.084928       0.016552       0.068376             10.966544      14.071505      -1.939285      -1.707569      12.642528      -2.425708       6.185600          -0.000000
          211              N       2.737570      11.490040       6.546481      -0.265842      35.320111 0.54893428E+03  0.13469569E+05                                 9.012723                            7.621266       0.035514       2.029181                    0.996676      28.804095      80.416952       0.629082       0.396794      -1.093966      -0.053354      -0.113688      -0.050103       0.135211      -0.007369       0.021828       0.010323       0.108403       0.164905      -0.083218       0.016164       0.067053              9.930788       6.980457       2.194771       1.810174      12.592905      -0.259545      10.219003          -0.000001
          212              N       2.176503      10.863550       5.508854      -0.045395      30.122417 0.42604822E+03  0.97940365E+04                                 8.037208                            6.654741       0.136130       2.080455                    0.998790      26.122060      70.157395       0.683547       0.389794      -1.100909       0.039753      -0.050251       0.180569       0.191600       0.018654      -0.022756       0.053933       0.006601      -0.147319      -0.085687       0.033495       0.052192              8.968207       6.287705       1.582148       2.296698      10.165282      -0.784608      10.451634          -0.000000
          213              N       1.838866       9.639389       5.845297      -0.053818      29.700849 0.43374176E+03  0.10002605E+05                                 7.968821                            6.716011       0.211762       2.106750                    0.998518      26.115864      69.954711       0.681085       0.389962      -1.102221       0.087505       0.112387       0.141078       0.200477      -0.041735      -0.034021      -0.057272      -0.004142       0.060444      -0.090090       0.025021       0.065069              8.782676       6.533213       2.201242       2.030114      10.772199       0.130820       9.042617          -0.000000
          214              N       2.164060       9.451106       7.145474      -0.245335      35.679875 0.52330265E+03  0.12697075E+05                                 9.123021                            7.444529      -0.019517       2.018334                    0.996667      28.379591      78.971128       0.635627       0.397148      -1.092943      -0.005670       0.069431      -0.090491       0.114199      -0.022412       0.035169       0.029260       0.041750       0.154565      -0.070706      -0.000319       0.071024             10.383842       7.042053       3.058812       1.416041      14.854268      -0.461490       9.255204          -0.000001
          215              N       2.674385       6.638289       4.729062      -0.248848      35.141821 0.50697671E+03  0.12185594E+05                                 8.990454                            7.293321       0.136182       2.072581                    0.997480      27.976135      77.104207       0.647670       0.393454      -1.097143       0.091775      -0.027841       0.071506       0.119628       0.029633       0.007247       0.002433      -0.064268       0.186841      -0.075103       0.012096       0.063007             10.338780      12.485126      -4.854588      -0.065405       8.300981       0.378227      10.230233          -0.000001
          216              N       3.147514       6.591811       5.993080      -0.046341      29.591550 0.42601616E+03  0.97709643E+04                                 7.917210                            6.637738       0.309268       2.143186                    0.999047      25.781334      68.653593       0.688572       0.387834      -1.104796       0.063524      -0.070193      -0.174018       0.198102       0.012718       0.050883      -0.046812       0.001580      -0.067719      -0.081913       0.023851       0.058063              8.818272       9.972561      -3.119410      -0.601458       6.942360       0.251019       9.539895          -0.000001
          217              N      -4.262920       7.682124      11.563249      -0.267212      37.920761 0.57047485E+03  0.14134638E+05                                 9.477768                            7.782976      -0.027775       2.010870                    0.995836      28.902571      81.106239       0.620829       0.398186      -1.092918       0.052486      -0.115341       0.010329       0.127142       0.040093       0.001444      -0.051692      -0.041759       0.033821      -0.064491      -0.008906       0.073398             10.721543       8.928795      -2.240829      -3.182605      12.865542      -0.763164      10.370293          -0.000000
          218              N      -4.246746       6.469177      12.157526      -0.043250      30.470958 0.42047500E+03  0.96248521E+04                                 8.112901                            6.613305       0.359616       2.162228                    0.998800      25.768030      68.841866       0.686000       0.390057      -1.101786       0.100730       0.080078      -0.148378       0.196405      -0.023828       0.053589       0.017487      -0.057810      -0.132566      -0.087949       0.028350       0.059599              9.216820       7.284168      -0.798248      -2.965071      10.953854      -2.033219       9.412437          -0.000000
          219              N      -3.335732       5.730521      11.607269      -0.029085      29.619095 0.40241085E+03  0.91090016E+04                                 7.938081                            6.447940       0.305671       2.147092                    0.999213      25.438744      67.540227       0.698396       0.387439      -1.103859      -0.011583       0.180538      -0.064826       0.192173       0.023316      -0.013074       0.021915       0.114742       0.122383      -0.086863       0.034747       0.052117              9.031625       6.973594      -1.411757      -2.393107      11.750989      -2.026090       8.370293           0.000000
          220              N      -2.723714       6.409105      10.634101      -0.257215      37.226907 0.53678625E+03  0.13089654E+05                                 9.333483                            7.525394       0.137886       2.065943                    0.997250      28.447669      79.010092       0.634879       0.395629      -1.095468      -0.080550       0.004691       0.110512       0.136833       0.048854       0.024673      -0.047474      -0.043210      -0.007728      -0.081512       0.013591       0.067920             10.688813       9.388384      -2.867624      -3.541506      12.983994      -1.025246       9.694060          -0.000000
          221              N      -5.340045       7.683694      15.066025      -0.046305      31.696673 0.42151096E+03  0.96408155E+04                                 8.299219                            6.586718       0.310707       2.140331                    0.999400      25.782555      68.534658       0.693810       0.385976      -1.106256       0.007855       0.171998       0.086544       0.192704      -0.003066      -0.002176      -0.063878       0.068362      -0.004618      -0.083431       0.035067       0.048363              9.743919       4.418043       0.743800       0.139913      12.900402       0.755033      11.913311          -0.000000
          222              N       3.608258      -7.078303      14.613242      -0.253128      37.550574 0.53134445E+03  0.12893571E+05                                 9.335615                            7.441264       0.269917       2.110721                    0.997901      28.129189      77.336636       0.645893       0.390795      -1.101433      -0.030924      -0.075786       0.108621       0.136008       0.002386       0.015699       0.006826      -0.046205      -0.247207      -0.085071       0.020236       0.064835             10.980165       4.933691       0.813206       0.311299      12.608433       0.099232      15.398370          -0.000000
          223              N      -6.636838       1.640641      12.221984      -0.267318      35.406710 0.55102013E+03  0.13535001E+05                                 9.030400                            7.637960       0.025677       2.025180                    0.996698      28.858548      80.639141       0.628054       0.397026      -1.093691       0.105663       0.082289       0.009409       0.134256      -0.040903      -0.034468      -0.029909       0.090938       0.008941      -0.082395       0.014030       0.068365              9.945750      11.557387       1.577597      -0.725480      11.709427       2.077123       6.570434          -0.000001
          224              N      -5.323646       1.821703      12.058479      -0.046186      30.147120 0.42653951E+03  0.98076856E+04                                 8.038209                            6.655813       0.138210       2.080240                    0.998889      26.145753      70.218468       0.683950       0.389470      -1.101190      -0.143421       0.111872       0.058053       0.190933       0.055309       0.035174      -0.033849       0.018090       0.024850      -0.085411       0.032505       0.052907              8.967233      10.893405       0.274145      -1.587118      10.068032       2.019192       5.940260          -0.000000
          225              N      -4.988718       3.047460      12.391778      -0.054510      29.735050 0.43427581E+03  0.10017958E+05                                 7.974583                            6.719825       0.209582       2.105582                    0.998560      26.133509      70.011574       0.680943       0.389925      -1.102252      -0.193079      -0.048859       0.017009       0.199890      -0.061066       0.011520       0.019502      -0.085082       0.075646      -0.090262       0.024679       0.065583              8.786246      10.707402       1.672387      -1.048408       9.939919       1.531972       5.711417          -0.000000
          226              N      -6.109327       3.706804      12.767524      -0.244383      35.591860 0.52180896E+03  0.12649882E+05                                 9.102217                            7.430181      -0.004520       2.023439                    0.996796      28.340235      78.788695       0.636814       0.396751      -1.093381       0.048913      -0.094575      -0.041046       0.114113      -0.025815      -0.016280       0.000680       0.127651       0.014335      -0.071318       0.000902       0.070415             10.351974      11.115707       2.872281      -0.261280      13.578727       2.409385       6.361489          -0.000001
          227              N      -2.929399       4.334087      14.639969      -0.248572      35.122151 0.50634341E+03  0.12164743E+05                                 8.980801                            7.283859       0.158091       2.079236                    0.997702      27.963394      77.013484       0.648842       0.392925      -1.097677      -0.074240       0.016889       0.093086       0.120258      -0.018789       0.003925       0.014353       0.033077      -0.217039      -0.074896       0.013650       0.061246             10.327190       9.164748      -2.100252       0.456563       6.195252       0.314795      15.621570          -0.000001
          228              N      -4.119484       4.805159      15.070741      -0.046413      29.613927 0.42627013E+03  0.97789656E+04                                 7.924993                            6.642690       0.309421       2.143418                    0.999055      25.783929      68.684651       0.687803       0.388181      -1.104467       0.163955      -0.064859       0.090212       0.198055       0.012902      -0.061532       0.029038      -0.046305       0.002103      -0.081932       0.023713       0.058218              8.827732       8.289038      -2.044358       0.642536       6.263434      -0.184878      11.930723          -0.000001
          229              N      -4.741746       7.965801       4.158367      -0.267875      37.893793 0.57035822E+03  0.14129393E+05                                 9.467504                            7.778591      -0.019481       2.013279                    0.995908      28.901549      81.065993       0.621505       0.397819      -1.093297      -0.126823      -0.008792      -0.010831       0.127588       0.039168       0.045664       0.023722      -0.046272       0.033188      -0.064517      -0.008818       0.073335             10.702597      13.827465       0.440879      -0.853562       7.928094       3.162490      10.352233          -0.000000
          230              N      -5.813161       7.396990       3.564090      -0.043475      30.474926 0.42078980E+03  0.96342426E+04                                 8.114252                            6.616953       0.358215       2.161711                    0.998796      25.775961      68.879792       0.685601       0.390195      -1.101645       0.021780       0.127096       0.148124       0.196389       0.011536       0.010683      -0.055078       0.071103      -0.132623      -0.087663       0.028121       0.059542              9.213549      10.768126       1.106127       0.353695       7.449204       3.577688       9.423317          -0.000000
          231              N      11.373316       7.840822       4.114347      -0.028758      29.602016 0.40234385E+03  0.91070345E+04                                 7.933708                            6.447047       0.304775       2.146771                    0.999217      25.436545      67.530995       0.698507       0.387396      -1.103898       0.163861       0.077023       0.064510       0.192209      -0.035797      -0.025580       0.001112      -0.100562       0.122386      -0.086671       0.034417       0.052253              9.020397      11.814428       1.240198       0.620201       6.875953       3.070914       8.370810          -0.000000
          232              N      -6.597905       8.703652       5.087515      -0.256907      37.234598 0.53703813E+03  0.13097974E+05                                 9.337182                            7.528921       0.132026       2.064316                    0.997201      28.445565      79.023467       0.634476       0.395814      -1.095286       0.042821      -0.067580      -0.110765       0.136637       0.044611       0.053612       0.001684      -0.059231      -0.008585      -0.081515       0.013065       0.068450             10.689774      14.570415      -0.033915      -0.805698       7.792591       3.596217       9.706315          -0.000000
          233              N      -4.222609       7.022079       0.655591      -0.044733      31.618036 0.42032866E+03  0.96061294E+04                                 8.282573                            6.574807       0.314603       2.142090                    0.999406      25.747503      68.393422       0.694926       0.385663      -1.106583       0.146910       0.088983      -0.086958       0.192515      -0.030356       0.055096       0.032679      -0.032108      -0.006965      -0.083640       0.035492       0.048148              9.723714      10.267649       3.958608      -0.599349       6.988946      -0.493204      11.914547          -0.000000
          234              N      -3.196497       7.773554       1.108374      -0.253288      37.579443 0.53229890E+03  0.12923927E+05                                 9.348935                            7.453722       0.239674       2.101687                    0.997585      28.133211      77.396597       0.644533       0.391401      -1.100887      -0.048927      -0.064429      -0.109202       0.135904       0.022068       0.003441      -0.017718       0.027271      -0.248553      -0.085957       0.018372       0.067585             10.996912      10.117128       3.662835       0.041442       7.407664      -0.329618      15.465944          -0.000000
          235              N       9.373544       2.980247       3.499632      -0.263781      35.208529 0.54669819E+03  0.13400534E+05                                 8.995382                            7.607797       0.030329       2.029805                    0.996159      28.721031      80.133244       0.629405       0.397010      -1.093856       0.020072       0.133899      -0.017858       0.136568      -0.059476       0.009111       0.046651       0.017633       0.023029      -0.083501       0.015494       0.068007              9.902602      10.364436       0.887043      -2.134291      12.910588      -0.353119       6.432783          -0.000001
          236              N       8.901129       4.218825       3.663137      -0.045438      30.107117 0.42597141E+03  0.97917817E+04                                 8.034645                            6.654731       0.137705       2.081542                    0.998698      26.111352      70.125774       0.683460       0.389863      -1.100865       0.167724      -0.072138      -0.061173       0.192555       0.021753       0.044252      -0.012611      -0.104327       0.032585      -0.084121       0.032427       0.051694              8.959512      10.055563      -0.203502      -2.493026      10.953040       0.382553       5.869933          -0.000000
          237              N       9.815030       5.101696       3.329838      -0.052353      29.620528 0.43262421E+03  0.99708260E+04                                 7.956190                            6.710019       0.220141       2.110820                    0.998427      26.074810      69.833454       0.680954       0.390272      -1.101955       0.049029      -0.194072      -0.019820       0.201148       0.003707      -0.011027      -0.017400       0.147380       0.080839      -0.089785       0.025740       0.064046              8.759492       8.698515       0.551173      -1.854212      11.905874       0.137133       5.674086          -0.000000
          238              N      10.931842       4.435943       2.954092      -0.245304      35.657976 0.52380954E+03  0.12712505E+05                                 9.116238                            7.447617      -0.023945       2.016595                    0.996656      28.389954      79.010820       0.635559       0.397093      -1.092976      -0.109748      -0.002346       0.037001       0.115841      -0.065024      -0.008659       0.015690      -0.025275       0.016426      -0.069128       0.000692       0.068437             10.364781      10.554324       2.530624      -2.269832      14.162639      -0.978205       6.377380          -0.000001
          239              N       9.953496       7.525999       1.081647      -0.248870      35.148070 0.50711100E+03  0.12189419E+05                                 8.990499                            7.293357       0.138567       2.073212                    0.997510      27.979196      77.110191       0.647803       0.393354      -1.097231       0.049878      -0.056351      -0.093117       0.119724      -0.025552      -0.011346      -0.009587       0.014735      -0.217009      -0.074899       0.012055       0.062844             10.337163       8.640317      -2.372533      -0.043395       6.708707      -0.560470      15.662466          -0.000001
          240              N      10.938607       6.708829       0.650875      -0.047096      29.643380 0.42689123E+03  0.97965884E+04                                 7.928155                            6.645491       0.302581       2.140580                    0.999028      25.805064      68.748412       0.687987       0.387943      -1.104658      -0.135363       0.112988      -0.090264       0.198084       0.026284      -0.054877       0.039955       0.004592       0.002681      -0.081606       0.023198       0.058408              8.830879       8.436716      -1.945539       0.466827       6.105232      -0.476018      11.950688          -0.000001
          241             Cl       6.068195      -0.778349       3.347918      -0.466605     129.930108 0.38753266E+04  0.14733594E+06                                17.439466                           16.906622       1.294534       2.067090                    0.999166      73.834413     217.408026       0.582464       0.276590      -1.259551      -0.150707       0.009128       0.001988       0.150996       0.007248      -0.056392       0.073845      -0.030937      -0.161362      -0.116227       0.027080       0.089147             17.844602      15.510311       0.545435      -3.387823      20.409330       4.065312      17.614165           0.000003
          242             Cl       5.948871       2.922974       2.536683      -0.441015     124.855318 0.37214634E+04  0.14003564E+06                                16.952823                           16.545126       1.283414       2.071771                    0.998370      72.634566     212.652750       0.590097       0.275840      -1.260630      -0.107866      -0.036411      -0.108112       0.157000      -0.034416       0.069889       0.056573      -0.085399      -0.024293      -0.118785       0.035741       0.083044             17.316314      15.244097      -4.274195      -0.805078      19.849107       2.374618      16.855738           0.000000
          243             Cl       9.928027      -3.064437      12.373698      -0.468664     130.351403 0.39055899E+04  0.14877959E+06                                17.475259                           16.978392       1.282463       2.062913                    0.999203      73.974650     218.055076       0.580914       0.276782      -1.259299       0.080042      -0.124170      -0.006298       0.147867       0.016840      -0.096096       0.012461       0.007835      -0.152600      -0.117684       0.023596       0.094087             17.846653      18.875604       2.365128      -5.168927      17.157364       1.059775      17.506990           0.000003
          244             Cl      -5.040996      -1.390040      13.184933      -0.445381     126.254894 0.38105659E+04  0.14426710E+06                                17.091067                           16.772054       1.274710       2.067388                    0.998593      73.011341     214.545368       0.584405       0.276831      -1.259257       0.022239      -0.099181       0.113924       0.152676       0.023034      -0.019886      -0.085892       0.113613      -0.037592      -0.119677       0.029732       0.089944             17.388247      22.401662      -0.279331      -2.512920      12.745246      -0.567404      17.017835           0.000001
          245             Cl      14.156929      -0.378436       5.617805      -0.468838     130.780895 0.39125010E+04  0.14909559E+06                                17.518136                           16.991936       1.282936       2.063032                    0.999212      73.968103     218.011485       0.580809       0.276734      -1.259464       0.024372       0.057987      -0.134912       0.148855       0.047845       0.083509      -0.038271       0.023838       0.049271      -0.113652       0.019621       0.094031             17.919512      19.703895       1.892552       5.255667      17.725431      -0.834631      16.329210           0.000003
          246             Cl       4.480549      12.543340       3.629021      -0.444032     125.723779 0.37676710E+04  0.14222094E+06                                17.037196                           16.661033       1.289886       2.072514                    0.998539      72.831032     213.605160       0.587291       0.276288      -1.260043       0.135869       0.011854      -0.068742       0.152729       0.045414       0.003658       0.062386       0.144274       0.041788      -0.118806       0.032368       0.086438             17.383857      17.936237      -0.044226       3.728189      13.997429       2.601090      20.217906           0.000001
          247             Cl       6.390874       4.220927      10.103811      -0.467695     130.177206 0.38937616E+04  0.14822105E+06                                17.461926                           16.951431       1.286160       2.064194                    0.999201      73.930053     217.865817       0.581421       0.276742      -1.259306       0.039638       0.054097       0.133041       0.148988       0.023384       0.070411      -0.054634      -0.108669       0.039124      -0.118084       0.025704       0.092380             17.845029      16.559201       0.101472       3.336186      20.620532      -4.181644      16.355355           0.000003
          248             Cl       4.100977       1.946442      12.092595      -0.442548     125.617007 0.37643914E+04  0.14208880E+06                                17.036368                           16.660297       1.258351       2.064065                    0.998279      72.832986     213.715594       0.586866       0.276504      -1.259596      -0.059465       0.124527       0.068712       0.154157      -0.036980      -0.050650      -0.032366      -0.148392       0.046483      -0.115585       0.032384       0.083202             17.378037      14.773853      -1.652371      -0.581101      17.014497      -4.565391      20.345760           0.000000
          249             Cl      -7.136412      12.232475       5.617805      -0.469209     130.679941 0.39171267E+04  0.14934139E+06                                17.511311                           17.008011       1.257641       2.055819                    0.999086      74.044607     218.409216       0.580127       0.276930      -1.259027       0.039220       0.053412      -0.129419       0.145397       0.024755      -0.069201       0.053363      -0.115632       0.039064      -0.119185       0.026954       0.092231             17.889170      16.571993       0.120248      -3.378066      20.662327       4.241153      16.433189           0.000003
          250             Cl       8.845813       9.958027       3.629021      -0.444290     126.134435 0.37997688E+04  0.14376080E+06                                17.082493                           16.747310       1.257800       2.063101                    0.998390      72.968451     214.368485       0.584869       0.276799      -1.259254      -0.063023       0.122534      -0.068117       0.153708      -0.035876       0.053036       0.038198      -0.149435       0.035630      -0.117555       0.029060       0.088495             17.389564      14.837765      -1.695127       0.540368      17.068452       4.498655      20.262476           0.000001
          251             Cl       0.629592       7.633027      10.103811      -0.469816     131.036483 0.39265393E+04  0.14979134E+06                                17.549780                           17.032152       1.253091       2.054373                    0.999080      74.083119     218.595191       0.579521       0.277051      -1.258879       0.027543       0.058771       0.131404       0.146560       0.059045      -0.080814       0.035571       0.026791       0.046070      -0.117827       0.023894       0.093933             17.945781      19.679916       1.820421      -5.325073      17.718776       0.913513      16.438650           0.000003
          252             Cl      -0.264286       4.531755      12.092595      -0.443678     125.645382 0.37623422E+04  0.14196604E+06                                17.028765                           16.647478       1.290061       2.072732                    0.998515      72.801518     213.460929       0.587638       0.276229      -1.260141       0.135969       0.012709       0.068988       0.152999       0.045085      -0.002707      -0.061284       0.144256       0.042664      -0.118114       0.032850       0.085264             17.375983      17.930137      -0.041020      -3.707858      13.975576      -2.611154      20.222236           0.000001
          253             Cl      -7.459167       7.233072      12.373698      -0.468783     130.713341 0.39153887E+04  0.14925966E+06                                17.516904                           17.005136       1.259019       2.056350                    0.999080      74.029558     218.358747       0.580125       0.276960      -1.258984      -0.145820       0.011003      -0.006190       0.146365       0.006295       0.055121      -0.078289      -0.031355      -0.164182      -0.118646       0.025534       0.093111             17.903740      15.599725       0.525984       3.469169      20.562911      -4.064099      17.548583           0.000003
          254             Cl       1.204023      -5.088632      13.184933      -0.440889     124.988830 0.37380203E+04  0.14085193E+06                                16.977176                           16.596471       1.280771       2.070433                    0.998512      72.752417     213.327471       0.588253       0.276326      -1.259744      -0.104426      -0.031911       0.117661       0.160522      -0.035862      -0.067013      -0.055271      -0.089458      -0.015471      -0.117017       0.034374       0.082643             17.323391      15.244880      -4.360877       0.662410      20.033295      -2.429707      16.691997           0.000001
          255             Cl      -3.599234       4.947154       3.347918      -0.469745     131.097714 0.39304932E+04  0.14996558E+06                                17.550299                           17.037111       1.259901       2.056291                    0.999131      74.063876     218.487301       0.579676       0.276934      -1.259133       0.083004      -0.119936       0.010341       0.146223       0.010048       0.097212      -0.015424       0.010509      -0.136923      -0.115296       0.020112       0.095184             17.940929      19.045754       2.499516       5.194983      17.268546      -1.028617      17.508486           0.000003
          256             Cl      -0.296148       6.621566       2.536683      -0.444540     126.184153 0.38002959E+04  0.14377451E+06                                17.084321                           16.745683       1.273420       2.067416                    0.998520      72.952647     214.262770       0.585089       0.276707      -1.259457       0.020854      -0.098395      -0.115555       0.153197       0.022650       0.020059       0.085809       0.110063      -0.035010      -0.118417       0.029338       0.089079             17.401789      22.498182      -0.278152       2.490170      12.731322       0.578292      16.975863           0.000001
          257             Cl      -2.729412      13.129576       0.000000      -0.451196     131.125950 0.38186178E+04  0.14459738E+06                                17.614363                           16.794522       1.199686       2.054712                    0.996980      72.755358     213.566379       0.583971       0.276988      -1.259521      -0.102379       0.012167      -0.001590       0.103112       0.063024       0.001011      -0.000077       0.088106       0.260028      -0.120233       0.033542       0.086691             18.382609      14.357599       3.703761      -0.015554      16.702942      -0.007256      24.087285           0.000002
          258             Cl      12.825373       3.917306       0.000000      -0.455839     131.825636 0.38765278E+04  0.14740217E+06                                17.689908                           16.944133       1.129546       2.032594                    0.997070      73.175549     215.526638       0.579987       0.277733      -1.258176       0.070709      -0.086536       0.006011       0.111913      -0.010432       0.001287      -0.001315      -0.153297       0.289462      -0.125605       0.029082       0.096523             18.402822      13.241791       3.002297       0.064577      18.065970       0.259018      23.900705           0.000002
          259             Cl      -0.303229      -0.511998       6.682630      -0.455365     131.418722 0.38659887E+04  0.14688840E+06                                17.645280                           16.915370       1.205737       2.053674                    0.997290      73.112375     215.195488       0.580825       0.277545      -1.258500       0.016038       0.043967      -0.098478       0.109033      -0.048305      -0.034110      -0.060849       0.049317      -0.226867      -0.121776       0.029672       0.092104             18.347444      22.980060      -1.934412      -0.440900      20.257803      -0.600350      11.804468           0.000002
          260             Cl       4.441546       7.499486       9.038986      -0.452311     131.331854 0.38337439E+04  0.14532647E+06                                17.636600                           16.833774       1.201443       2.054560                    0.997055      72.852159     214.027095       0.582926       0.277186      -1.259185       0.018472       0.036944       0.096581       0.105043      -0.043737       0.033342       0.061448       0.048993      -0.231400      -0.121548       0.032806       0.088742             18.394012      22.883386      -2.021460       0.416993      20.547513       0.611226      11.751137           0.000002
          261             Cl       2.609083       9.276339       2.482129      -0.438219     137.560857 0.42108215E+04  0.16276461E+06                                18.000440                           17.580565       1.375496       2.099494                    0.998976      72.430152     212.119875       0.575682       0.275252      -1.266381       0.073956      -0.042119      -0.088018       0.122436       0.022683      -0.082070      -0.012359      -0.135961      -0.102299      -0.125369       0.029397       0.095972             18.430197      15.833129      -1.181790      -1.672486      21.276656      -2.341938      18.180805          -0.000002
          262             Cl       2.135618      -1.264981      13.239487      -0.433831     135.677166 0.41569205E+04  0.16023870E+06                                17.840785                           17.479002       1.328684       2.086951                    0.998796      72.365503     211.959297       0.576524       0.275609      -1.265384      -0.082649       0.049352       0.094787       0.135097       0.070187      -0.032007       0.081477       0.050761      -0.099867      -0.132428       0.036023       0.096406             18.225941      20.675892       1.672753       1.299843      15.997853       2.563867      18.004079          -0.000002
          263             Cl      -2.135766       1.264732      13.239487      -0.438072     137.636667 0.42099942E+04  0.16272535E+06                                18.009263                           17.578951       1.371269       2.098466                    0.998922      72.421341     212.092366       0.575701       0.275255      -1.266371       0.074962      -0.040105       0.087978       0.122344       0.022289       0.083031       0.013389      -0.131595      -0.099206      -0.124868       0.030409       0.094460             18.442643      15.822786      -1.220397       1.657057      21.370359       2.318943      18.134783          -0.000002
          264             Cl       6.880467       6.746626       2.482129      -0.436279     136.764608 0.41862569E+04  0.16161303E+06                                17.934646                           17.534272       1.352442       2.093312                    0.998861      72.403238     212.056249       0.576069       0.275411      -1.265928      -0.080997       0.048182      -0.086937       0.128219       0.070919       0.032254      -0.076212       0.050072      -0.106222      -0.128665       0.032253       0.096412             18.346437      20.698649       1.661298      -1.311925      16.106368      -2.647254      18.234293          -0.000002

******************************************************
Auxiliary information for the entire system
The total spin magnetic moment of the unit cell is   -0.000023
The total net atomic charge of the unit cell is   0.000000
Accuracy of reproducing the electrostatic potential in the unit cell:
  The inner radius (bohr) =    5.0000
  The outer radius (bohr) =   12.0000
  Valid grid points have density less than (e/(bohr^3)) =    0.0001
  The number of valid grid points were=       182901
  The rms potential error without charges in kcal/mol is=     10.27248
  The rms potential error with partial charges in kcal/mol is=      2.81739
  The RRMSE value at monopole order=      0.27427
  The rms potential error with partial charges and cloud penetration in kcal/mol is=      2.82732
  The RRMSE value at monopole order with cloud penetration is=      0.27523
  The rms potential error with partial charges and atomic dipoles in kcal/mol is=      0.58036
  The RRMSE value at dipole order=      0.05650
  The rms potential error with partial charges, atomic dipoles and cloud penetration in kcal/mol is=      0.56735
  The RRMSE value at dipole order with cloud penetration=      0.05523

******************************************************
The electron densities and ab initio electrostatic potential were computed in VASP using the PBE functional and
projector augmented wave method. See the main text of the journal article for a description of computational details.
The atomic charges, dipoles, and quadrupoles were computed with the DDEC6 method as described in
(a) T. A. Manz and N. Gabaldon Limas, RSC Adv. 6 (2016) 47771-47801 DOI: 10.1039/c6ra04656h
(b) N. Gabaldon Limas and T. A. Manz, RSC Adv. 8 (2018) 2678-2707 DOI: 10.1039/c7ra11829e.
For each atom in the material, the electron cloud parameters were fit to the spherically averaged atom-in-material
electron density using radial positions for which this density was between 10^-4 and 10^-2 electrons per cubic bohr.
The polarizabilities, dispersion coefficients, and quantum Drude oscillator (QDO) parameters were fit using the MCLF method.
The magnetic structure of the system was optimized in VASP from the default ferromagnetic initial guess using spin polarization.
The atomic spin moments (ASMs) were computed on this optimized magnetic structure using the DDEC6 partition as inputs
to the method of T. A. Manz and D. S. Sholl, J. Chem. Theory Comput. 7 (2011) 4146-4164 DOI: 10.1021/ct200539n.
The RMSE and RRMSE were computed using a uniform grid with Ewald summation.
