# Supplementary material for: A collection of forcefield precursors for metal–organic frameworks
Source: RSC Adv. 2019 Nov 13;9(63):36492–507. doi: 10.1039/c9ra07327b (PMC9075174; doi:10.1039/c9ra07327b)
Supplement: RA-009-C9RA07327B-s4915 [file RA-009-C9RA07327B-s4915.xyz]

  300
jmolscript: load "" {1 1 1} spacegroup "x,y,z" unitcell [{     15.727200     0.000000     0.000000 }, {      7.863596    22.203646     0.000000 }, {      7.863596     7.948621    20.732132 }]
Mg    10.440970    14.921452    10.259710     1.458268
Mg    10.440973     0.154681     0.106356     1.458686
Mg    21.013419    29.997586    20.625776     1.458671
Mg    21.013422    15.230815    10.472422     1.457928
H     21.821486    16.254837     5.112544     0.124879
H      7.413798    15.957563     6.972216     0.120447
H      9.771306    13.500607     4.907296     0.125565
H      8.426631    13.790261     3.039331     0.126308
H      7.635552    17.399595     2.834082     0.134611
H     22.677046    19.598650     2.419440     0.124798
H     19.193471    18.197299     1.034533     0.114220
H     19.833569    16.049280     1.588081     0.114120
H      5.705825    12.786314     3.362752     0.129059
H      5.386564    10.967259     2.023456     0.110004
H     13.920139    21.085278    19.535888     0.112853
H      6.424558    15.046281     0.153418     0.136223
H     13.957886    21.024942     5.253522     0.124939
H     15.277398    21.322217     3.393850     0.120667
H     17.634904    23.779173     5.458770     0.124603
H     16.290229    23.489519     7.326735     0.126585
H     15.499151    19.880184     7.531984     0.134814
H     14.813446    17.681130     7.946626     0.125441
H     11.329870    19.082480     9.331533     0.113929
H     11.969967    21.230500     8.777985     0.114237
H     13.569423    24.493465     7.003314     0.129062
H      5.386564     4.108875     8.342610     0.109237
H     13.920139    24.143122    11.562310     0.112358
H     14.288156    22.233499    10.212648     0.136915
H     13.957886    12.432013    17.750851     0.124909
H     15.277398    10.802008    18.694163     0.120656
H     17.634904    13.609638    20.249073     0.124606
H     16.290229    15.250114    19.309908     0.126587
H     15.499151    14.149664    15.866301     0.134831
H     14.813446    13.749594    13.664548     0.125430
H     11.329870    15.544383    14.477248     0.113901
H     11.969967    15.796484    16.681073     0.114245
H     13.569423    15.307527    20.363100     0.129083
H      5.386564     9.260641     0.850017     0.109243
H     13.920139    19.438964    18.403914     0.112353
H     14.288156    17.495128    17.104009     0.136932
H     21.821486    10.592741    13.347347     0.125200
H      7.413798    12.222746    12.404035     0.120459
H      9.771306     9.415116    10.849125     0.125476
H      8.426631     7.774640    11.788290     0.126498
H      7.635552     8.875090    15.231897     0.134479
H     22.677046     9.275161    17.433650     0.124725
H     19.193471     7.480371    16.620950     0.114170
H     19.833569     7.228270    14.417125     0.114116
H      5.705825     7.717227    10.735098     0.128960
H      5.386564     5.815493     9.516049     0.109945
H     13.920139    25.789436    12.694284     0.112812
H      6.424558     5.529626    13.994189     0.136219
H     17.496506    17.720254     2.981281     0.124891
H     16.176994    19.350259     2.037969     0.120655
H     13.819488    16.542629     0.483059     0.124618
H     15.164163    14.902153     1.422224     0.126635
H     15.955241    16.002603     4.865831     0.134926
H     16.640946    16.402673     7.067584     0.125438
H     20.124522    14.607884     6.254884     0.114037
H     19.484425    14.355783     4.051059     0.114214
H     17.884969    14.844740     0.369032     0.129035
H     26.067828    20.891626    19.882115     0.109212
H     17.534253    10.713303     2.328218     0.112394
H     17.166236    12.657139     3.628123     0.136990
H      9.632906    19.559526     7.384785     0.125303
H     24.040594    17.929521     8.328097     0.120789
H     21.683086    20.737151     9.883007     0.125427
H     23.027761    22.377627     8.943842     0.126480
H     23.818840    21.277177     5.500235     0.134485
H      8.777346    20.877106     3.298482     0.124723
H     12.260921    22.671896     4.111182     0.114169
H     11.620823    22.923997     6.315007     0.114109
H     25.748567    22.435040     9.997034     0.128939
H     26.067828    24.336774    11.216083     0.109927
H     17.534253     4.362831     8.037848     0.112838
H     25.029834    24.622641     6.737943     0.136230
H      9.632906    13.897430    15.619588     0.125216
H     24.040594    14.194704    13.759916     0.120473
H     21.683086    16.651660    15.824836     0.125447
H     23.027761    16.362006    17.692801     0.126511
H     23.818840    12.752672    17.898050     0.134476
H      8.777346    10.553617    18.312692     0.124719
H     12.260921    11.954968    19.697599     0.114173
H     11.620823    14.102987    19.144051     0.114112
H     25.748567    17.365953    17.369380     0.128928
H     26.067828    19.185008    18.708676     0.109916
H     17.534253     9.066989     1.196244     0.112839
H     25.029834    15.105986    20.578714     0.136235
H     17.496506     9.127325    15.478610     0.124909
H     16.176994     8.830050    17.338282     0.120662
H     13.819488     6.373094    15.273362     0.124590
H     15.164163     6.662748    13.405397     0.126589
H     15.955241    10.272083    13.200148     0.134837
H     16.640946    12.471137    12.785506     0.125432
H     20.124522    11.069787    11.400599     0.113933
H     19.484425     8.921767    11.954147     0.114247
H     17.884969     5.658802    13.728818     0.129051
H     26.067828    26.043392    12.389522     0.109217
H     17.534253     6.009145     9.169822     0.112381
H     17.166236     7.918768    10.519484     0.136947
C      7.127564    15.050955     3.901580     0.185892
C      6.831892    15.691475     5.068384    -0.181737
C      7.627688    15.507118     6.187090    -0.081901
C      8.709720    14.689136     6.170297     0.000063
C      9.022691    14.049035     4.957675    -0.087498
C      8.220604    14.227805     3.834822    -0.192231
C      9.629761    14.438957     7.302064     0.577523
C     21.613888    16.558589     2.365744     0.196266
C     22.502474    17.573235     2.526003    -0.177767
C     22.107721    18.887401     2.223521    -0.066576
C     20.879427    19.132125     1.636387    -0.013025
C     20.028586    18.050992     1.419114    -0.094482
C     20.399748    16.764395     1.762231    -0.193823
C     20.384020    20.491367     1.213452     0.586593
C      6.073842    14.102555     1.916686     0.195982
C      5.792325    12.877770     2.442452    -0.177226
C      5.631908    11.776118     1.633070    -0.116429
C      5.823780    11.822527     0.251273     0.072516
C     13.894975    20.995714    20.460541    -0.131966
C      6.216960    14.224621     0.541109    -0.177484
C     14.991162    22.228825     6.464486     0.188757
C     14.695491    21.588305     5.297682    -0.181004
C     15.491288    21.772662     4.178976    -0.082090
C     16.573319    22.590643     4.195769    -0.002321
C     16.886290    23.230745     5.408391    -0.088077
C     16.084202    23.051974     6.531244    -0.192080
C     17.493360    22.840822     3.064002     0.577647
C     13.750286    20.721190     8.000322     0.199379
C     14.638873    19.706545     7.840063    -0.179809
C     14.244121    18.392378     8.142545    -0.065925
C     13.015826    18.147654     8.729679    -0.014062
C     12.164985    19.228788     8.946952    -0.095005
C     12.536146    20.515385     8.603835    -0.194625
C     12.520420    16.788412     9.152614     0.587518
C     13.937439    23.177224     8.449380     0.197394
C     13.655922    24.402010     7.923614    -0.177269
C     13.495505    25.503662     8.732996    -0.116142
C     13.687376    25.457253    10.114793     0.070697
C     13.894976    24.232687    10.637657    -0.131620
C     14.080557    23.055159     9.824957    -0.178268
C     14.991162    13.993697    18.441439     0.188766
C     14.695491    12.674923    18.261069    -0.181068
C     15.491288    11.696355    18.833691    -0.082096
C     16.573319    12.004862    19.591450    -0.002364
C     16.886290    13.366268    19.755027    -0.088073
C     16.084202    14.350707    19.186137    -0.192099
C     17.493360    11.037662    20.230207     0.577652
C     13.750286    14.888034    16.483911     0.199417
C     14.638873    14.375166    15.593880    -0.179839
C     14.244121    14.187146    14.258524    -0.065910
C     13.015826    14.647760    13.819832    -0.014243
C     12.164985    15.237666    14.751534    -0.095125
C     12.536146    15.377874    16.075695    -0.194624
C     12.520420    14.556075    12.399266     0.587504
C     13.937439    16.186560    18.616418     0.197540
C     13.655922    16.134095    19.948250    -0.177269
C     13.495505    17.284214    20.687143    -0.116038
C     13.687376    18.557821    20.149144     0.070591
C     13.894976    18.607654    18.818556    -0.131526
C     14.080557    17.427275    18.010003    -0.178315
C      7.127564     9.031058    12.656759     0.186596
C      6.831892    10.349832    12.837129    -0.181645
C      7.627688    11.328400    12.264507    -0.080899
C      8.709720    11.019893    11.506748    -0.002520
C      9.022691     9.658487    11.343171    -0.088193
C      8.220604     8.674048    11.912061    -0.191591
C      9.629761    11.987093    10.867991     0.575833
C     21.613888     8.136720    14.614287     0.196351
C     22.502474     8.649589    15.504318    -0.178313
C     22.107721     8.837608    16.839674    -0.066567
C     20.879427     8.376994    17.278366    -0.013413
C     20.028586     7.787089    16.346664    -0.094495
C     20.399748     7.646881    15.022503    -0.194005
C     20.384020     8.468679    18.698932     0.586625
C      6.073842     6.838194    12.481780     0.196067
C      5.792325     6.890659    11.149948    -0.177638
C      5.631908     5.740540    10.411055    -0.116446
C      5.823780     4.466934    10.949054     0.072206
C     13.894975    26.620746    12.279642    -0.131963
C      6.216960     5.597480    13.088195    -0.177778
C     16.463230    16.158570     2.290693     0.188761
C     16.758901    17.477344     2.471063    -0.181062
C     15.963104    18.455912     1.898441    -0.082105
C     14.881073    18.147405     1.140682    -0.002294
C     14.568102    16.785999     0.977105    -0.087998
C     15.370190    15.801560     1.545995    -0.191923
C     13.961032    19.114605     0.501925     0.577647
C     17.704106    15.264233     4.248221     0.199354
C     16.815519    15.777101     5.138252    -0.179662
C     17.210271    15.965121     6.473608    -0.065837
C     18.438566    15.504507     6.912300    -0.014157
C     19.289407    14.914601     5.980598    -0.094976
C     18.918246    14.774393     4.656437    -0.194622
C     18.933972    15.596192     8.332866     0.587577
C     17.516953    13.965707     2.115714     0.197365
C     17.798470    14.018172     0.783882    -0.177334
C     17.958887    12.868053     0.044989    -0.116214
C     17.767016    11.594446     0.582988     0.070701
C     17.559416    11.544613     1.913576    -0.131563
C     17.373835    12.724992     2.722129    -0.178095
C     24.326828    21.121209     8.075373     0.186544
C     24.622500    19.802435     7.895003    -0.181523
C     23.826704    18.823867     8.467625    -0.080588
C     22.744672    19.132374     9.225384    -0.002468
C     22.431701    20.493780     9.388961    -0.088317
C     23.233788    21.478219     8.820071    -0.191695
C     21.824631    18.165174     9.864141     0.576086
C      9.840504    22.015547     6.117845     0.196356
C      8.951918    21.502678     5.227814    -0.178233
C      9.346671    21.314659     3.892458    -0.066507
C     10.574965    21.775273     3.453766    -0.013365
C     11.425806    22.365178     4.385468    -0.094474
C     11.054644    22.505386     5.709629    -0.193984
C     11.070372    21.683588     2.033200     0.586649
C     25.380550    23.314073     8.250352     0.196058
C     25.662067    23.261608     9.582184    -0.177650
C     25.822484    24.411727    10.321077    -0.116491
C     25.630612    25.685333     9.783078     0.072229
C     17.559417     3.531521     8.452490    -0.131936
C     25.237432    24.554787     7.643937    -0.177735
C     24.326828    15.101312    16.830552     0.186621
C     24.622500    14.460792    15.663748    -0.181647
C     23.826704    14.645149    14.545042    -0.080898
C     22.744672    15.463131    14.561835    -0.002581
C     22.431701    16.103232    15.774457    -0.088226
C     23.233788    15.924462    16.897310    -0.191622
C     21.824631    15.713310    13.430068     0.576163
C      9.840504    13.593678    18.366388     0.196355
C      8.951918    12.579032    18.206129    -0.178328
C      9.346671    11.264866    18.508611    -0.066564
C     10.574965    11.020142    19.095745    -0.013423
C     11.425806    12.101275    19.313018    -0.094481
C     11.054644    13.387872    18.969901    -0.194008
C     11.070372     9.660900    19.518680     0.586636
C     25.380550    16.049712    18.815446     0.196075
C     25.662067    17.274497    18.289680    -0.177695
C     25.822484    18.376149    19.099062    -0.116498
C     25.630612    18.329740    20.480859     0.072189
C     17.559417     9.156553     0.271591    -0.131914
C     25.237432    15.927646    20.191023    -0.177756
C     16.463230     7.923442    14.267646     0.188764
C     16.758901     8.563962    15.434450    -0.181047
C     15.963104     8.379605    16.553156    -0.082097
C     14.881073     7.561624    16.536363    -0.002335
C     14.568102     6.921522    15.323741    -0.088091
C     15.370190     7.100293    14.200888    -0.192079
C     13.961032     7.311445    17.668130     0.577653
C     17.704106     9.431077    12.731810     0.199403
C     16.815519    10.445722    12.892069    -0.179804
C     17.210271    11.759889    12.589587    -0.065867
C     18.438566    12.004613    12.002453    -0.014190
C     19.289407    10.923479    11.785180    -0.095098
C     18.918246     9.636882    12.128297    -0.194588
C     18.933972    13.363855    11.579518     0.587607
C     17.516953     6.975043    12.282752     0.197400
C     17.798470     5.750257    12.808518    -0.177294
C     17.958887     4.648605    11.999136    -0.116171
C     17.767016     4.695014    10.617339     0.070675
C     17.559416     5.919580    10.094475    -0.131575
C     17.373835     7.097108    10.907175    -0.178233
N      6.316040    15.240884     2.736019    -0.132184
N     14.179639    22.038896     7.630047    -0.137317
N     14.179639    15.014019    17.846841    -0.137526
N      6.316040     8.010735    13.251357    -0.133669
N     17.274753    15.138248     2.885291    -0.137231
N     25.138352    22.141532     7.480775    -0.133565
N     25.138352    14.911383    17.996113    -0.133730
N     17.274753     8.113371    13.102085    -0.137369
O     19.289407    20.693789     0.778906    -0.620064
O     21.337088    21.380181     1.373296    -0.420695
O      9.294771    14.918691     8.450832    -0.674493
O     10.688202    13.819868     7.087072    -0.492170
O     11.425807    16.585991     9.587160    -0.619237
O     13.473488    15.899599     8.992770    -0.418550
O     17.158371    22.361089     1.915234    -0.669727
O     10.688204     1.256266     3.278994    -0.476926
O     11.425807    14.889358    12.054698    -0.620109
O     13.473488    14.088640    11.626580    -0.420179
O     17.158371     9.793289    20.193511    -0.669714
O     10.688204     3.511411    -0.000829    -0.476903
O     19.289407     8.135397    19.043500    -0.620063
O     21.337088     8.936114    19.471618    -0.420469
O      9.294771    13.231466    10.904687    -0.666921
O     10.688202    11.564723    10.366895    -0.474523
O     20.028585    15.262909     8.677434    -0.619979
O     17.980904    16.063627     9.105552    -0.420568
O     14.296021    20.358978     0.538621    -0.669709
O     12.902592    18.692235     0.000829    -0.476855
O     12.164985    22.016870     1.688632    -0.620049
O     10.117304    21.216153     1.260514    -0.420451
O     22.159621    16.920801     9.827445    -0.667957
O     20.766190    18.587544    10.365237    -0.476526
O     12.164985     9.458478    19.953226    -0.620051
O     10.117304     8.772086    19.358836    -0.420474
O     22.159621    15.233576    12.281300    -0.668249
O     20.766190    16.332399    13.645060    -0.476616
O     20.028585    13.566276    11.144972    -0.620181
O     17.980904    14.252668    11.739362    -0.420699
O     14.296021     7.791178    18.816898    -0.669723
O     12.902592     6.692355    17.453138    -0.476975

The following XYZ coordinates are in angstroms. Other properties are in atomic units.
The sperically averaged electron density of each atom fit to a function of the form exp(a - br)
eigen_1, eigen_2 and eigen_3 are the three eigenvalues of traceless quadrupole moment tensor
  atom number  atomic symbol              X              Y              Z     net charge C6 coefficient C8 coefficient C10 coefficient fluctuating dipole atomic polarizability isotropic forcefield polarizability              a              b squared Pearson coefficient          <r^3>          <r^4>         wp_QDO          m_QDO          q_QDO       dipole_x       dipole_y       dipole_z         dipole            Qxy            Qxz            Qyz     Q(x^2-y^2)  Q(3z^2 - R^2)        eigen_1        eigen_2        eigen_3 static polarizability      alpha(xx)      alpha(xy)      alpha(xz)      alpha(yy)      alpha(yz)      alpha(zz) atomic spin moment
            1             Mg      10.440970      14.921452      10.259710       1.458268      32.837385 0.41962465E+03  0.98826866E+04                                11.952731                            9.153274      -1.153133       1.778376                    0.999434      18.229868      54.303403       0.347351       0.748726      -0.909324      -0.050804       0.045308       0.031425       0.074976      -0.135872      -0.093828       0.072123       0.049827      -0.161007      -0.113548      -0.103156       0.216704             16.494110      14.271668       5.046758       3.479514      15.551373      -5.329479      19.659289          -0.003389
            2             Mg      10.440973       0.154681       0.106356       1.458686      32.785601 0.41887651E+03  0.98609614E+04                                11.943228                            9.147136      -1.156537       1.777762                    0.999429      18.213693      54.249219       0.347342       0.749058      -0.909196      -0.051201      -0.045161      -0.031045       0.074999       0.135798       0.093379       0.071738       0.050083      -0.160096      -0.113460      -0.102691       0.216151             16.478935      14.262180      -5.045846      -3.469613      15.544478      -5.327455      19.630148          -0.005096
            3             Mg      21.013419      29.997586      20.625776       1.458671      32.786399 0.41888942E+03  0.98613303E+04                                11.943340                            9.147224      -1.156495       1.777768                    0.999429      18.213965      54.250011       0.347344       0.749050      -0.909200       0.051216       0.045161       0.031051       0.075011       0.135808       0.093380       0.071741       0.050070      -0.160088      -0.113469      -0.102691       0.216159             16.479036      14.262157      -5.045979      -3.469440      15.544761      -5.327576      19.630191          -0.005099
            4             Mg      21.013422      15.230815      10.472422       1.457928      32.860040 0.42002885E+03  0.98944813E+04                                11.957114                            9.157088      -1.152144       1.778527                    0.999429      18.237401      54.330188       0.347316       0.748630      -0.909363       0.051262      -0.045709      -0.031378       0.075510      -0.136197      -0.093647       0.072151       0.050303      -0.160778      -0.113671      -0.103231       0.216902             16.498958      14.279079       5.053134       3.472383      15.564254      -5.335191      19.653540          -0.005072
            5              H      21.821486      16.254837       5.112544       0.124879       1.146305 0.86671724E+01  0.86421683E+02                                 1.787069                            1.706443      -1.042526       2.391967                    0.997389       3.427218       9.529427       0.487555       1.259904      -0.714888      -0.027952       0.024126       0.008964       0.037996      -0.014374       0.000488       0.010714       0.002177       0.009281      -0.019188       0.002255       0.016933              1.828613       2.154273      -0.369156       0.065058       1.698263      -0.005651       1.633304          -0.000161
            6              H       7.413798      15.957563       6.972216       0.120447       0.990678 0.69169520E+01  0.65829949E+02                                 1.666656                            1.554464      -1.080784       2.372721                    0.996662       3.520304       9.873769       0.491269       1.310020      -0.701050      -0.008958       0.018572       0.032353       0.038365      -0.010872       0.000910       0.007020       0.003711       0.003417      -0.014030       0.002006       0.012024              1.730080       1.462557      -0.055394      -0.013333       1.571412       0.406159       2.156270          -0.000173
            7              H       9.771306      13.500607       4.907296       0.125565       1.174925 0.85289957E+01  0.83502699E+02                                 1.721910                            1.620128      -1.004802       2.410604                    0.998365       3.221951       8.472816       0.542090       1.154069      -0.741246       0.034060      -0.024756      -0.004238       0.042319      -0.013540      -0.006716       0.007884       0.001522       0.002703      -0.014124      -0.004862       0.018985              1.753245       2.080194      -0.440456       0.093752       1.639310       0.024337       1.540229          -0.000169
            8              H       8.426631      13.790261       3.039331       0.126308       1.125295 0.82027128E+01  0.79605561E+02                                 1.679614                            1.593464      -0.925316       2.445929                    0.998909       3.199110       8.402263       0.543703       1.160803      -0.739456       0.014571      -0.019368      -0.028643       0.037521      -0.015427      -0.002670       0.007708       0.002679       0.014364      -0.018570       0.001231       0.017339              1.716985       1.523359      -0.075223      -0.001556       1.539899       0.398692       2.087697          -0.000080
            9              H       7.635552      17.399595       2.834082       0.134611       1.071201 0.77437874E+01  0.74481277E+02                                 1.663501                            1.578459      -0.876323       2.476635                    0.999393       3.161196       8.413514       0.527799       1.206547      -0.728378       0.038742      -0.001531       0.007171       0.039430       0.002454       0.007012       0.001537       0.012199      -0.046820      -0.017237       0.001230       0.016007              1.716206       2.125691      -0.067504       0.334155       1.571059      -0.109090       1.451868          -0.000129
           10              H      22.677046      19.598650       2.419440       0.124798       0.979262 0.65857680E+01  0.61582922E+02                                 1.627018                            1.495710      -0.889177       2.467653                    0.998903       3.335011       9.111060       0.514200       1.273854      -0.709767       0.025243       0.032219       0.007258       0.041569       0.005810       0.006785       0.004165       0.001400      -0.025189      -0.011451      -0.001497       0.012948              1.722355       1.837447       0.505870       0.235215       1.986751       0.124437       1.342866           0.001148
           11              H      19.193471      18.197299       1.034533       0.114220       1.203864 0.89208987E+01  0.89185143E+02                                 1.803556                            1.696228      -1.117464       2.346486                    0.996640       3.488349       9.567542       0.506560       1.209459      -0.725552      -0.033848       0.006557      -0.016643       0.038284       0.002226       0.010840       0.002530       0.002401      -0.016318      -0.012625       0.000572       0.012054              1.866286       2.352997      -0.186115       0.317663       1.712486      -0.169491       1.533375          -0.000169
           12              H      19.833569      16.049280       1.588081       0.114120       1.048858 0.75566393E+01  0.74172765E+02                                 1.787293                            1.666744      -1.287800       2.267467                    0.993283       3.813499      11.177742       0.452637       1.378607      -0.686127      -0.023877      -0.021951      -0.008430       0.033511       0.003259       0.011480      -0.004105       0.001419      -0.022088      -0.015824       0.004358       0.011466              1.874932       1.962609       0.460561       0.109816       2.249946       0.118861       1.412241           0.000370
           13              H       5.705825      12.786314       3.362752       0.129059       1.107859 0.81682820E+01  0.79738533E+02                                 1.714421                            1.630998      -0.860652       2.482262                    0.999238       3.228237       8.698310       0.513761       1.221258      -0.725089      -0.003112      -0.008852       0.038154       0.039291       0.003603      -0.006423      -0.005867      -0.023672       0.043108      -0.020468       0.001903       0.018565              1.769583       1.440567       0.040032      -0.033586       1.559522       0.172268       2.308660          -0.000192
           14              H       5.386564      10.967259       2.023456       0.110004       1.107671 0.80979456E+01  0.78309102E+02                                 1.655239                            1.576873      -0.824635       2.484718                    0.999254       3.240238       8.485364       0.550071       1.151463      -0.741211      -0.010962      -0.030884       0.018029       0.037403       0.007435      -0.004495      -0.004981      -0.022947       0.030178      -0.019004       0.003423       0.015581              1.692421       1.363276       0.186436      -0.039646       2.178015       0.027046       1.535971          -0.000130
           15              H      13.920139      21.085278      19.535888       0.112853       1.062497 0.75972965E+01  0.72001797E+02                                 1.580135                            1.503723      -0.825143       2.485867                    0.999413       3.152636       8.061803       0.579047       1.116112      -0.750156      -0.001293       0.005134      -0.036458       0.036841       0.003881       0.000998      -0.004831      -0.021941       0.032528      -0.017178       0.003430       0.013748              1.609450       1.242219       0.032771      -0.038905       1.545928       0.147617       2.040204          -0.000178
           16              H       6.424558      15.046281       0.153418       0.136223       1.068233 0.77099116E+01  0.73593398E+02                                 1.616455                            1.540986      -0.894263       2.468260                    0.999242       3.099678       8.045483       0.555568       1.154993      -0.741185       0.012444       0.034551      -0.020386       0.042002       0.009468      -0.001771      -0.007228      -0.020665       0.029167      -0.018911       0.002075       0.016836              1.656135       1.331195       0.169864      -0.076249       2.135078      -0.139917       1.502131          -0.000123
           17              H      13.957886      21.024942       5.253522       0.124939       1.150912 0.87132917E+01  0.87025883E+02                                 1.794618                            1.713193      -1.059255       2.385199                    0.997150       3.433399       9.564944       0.485488       1.263169      -0.714188      -0.028119      -0.023832      -0.009018       0.037947       0.014420      -0.000431       0.010560       0.001715       0.009401      -0.019087       0.002160       0.016926              1.836502       2.164556       0.371933      -0.065434       1.705222      -0.005595       1.639726          -0.000066
           18              H      15.277398      21.322217       3.393850       0.120667       0.988507 0.68996051E+01  0.65633134E+02                                 1.665422                            1.553482      -1.083442       2.372373                    0.996631       3.517244       9.867462       0.490894       1.311655      -0.700730      -0.009108      -0.018440      -0.032371       0.038352       0.011001      -0.001002       0.007155       0.003733       0.003241      -0.014237       0.002062       0.012175              1.728727       1.461564       0.055200       0.013147       1.570203       0.405563       2.154414          -0.000039
           19              H      17.634904      23.779173       5.458770       0.124603       1.164935 0.84356145E+01  0.82313402E+02                                 1.707582                            1.607657      -0.938892       2.440300                    0.998811       3.210598       8.412834       0.546325       1.148951      -0.742503       0.034559       0.025143       0.004047       0.042928       0.013548       0.006501       0.007895       0.002128       0.002587      -0.014190      -0.004687       0.018877              1.738268       2.060669       0.434370      -0.092246       1.626038       0.024077       1.528099           0.000811
           20              H      16.290229      23.489519       7.326735       0.126585       1.124991 0.82004157E+01  0.79593436E+02                                 1.681252                            1.594802      -0.924622       2.447040                    0.998927       3.196410       8.401134       0.542570       1.163079      -0.738948       0.014839       0.019161       0.028652       0.037527       0.015386       0.002443       0.007684       0.002640       0.014400      -0.018579       0.001423       0.017156              1.718746       1.524687       0.075509       0.001869       1.541434       0.399586       2.090117          -0.000107
           21              H      15.499151      19.880184       7.531984       0.134814       1.071691 0.77496210E+01  0.74557484E+02                                 1.664536                            1.579485      -0.878649       2.475559                    0.999398       3.162379       8.420034       0.527367       1.207208      -0.728219       0.038646       0.001499      -0.007322       0.039362      -0.002527      -0.006913       0.001560       0.011978      -0.047075      -0.017280       0.001346       0.015934              1.717254       2.126892       0.067348      -0.334317       1.572167      -0.109118       1.452704          -0.000134
           22              H      14.813446      17.681130       7.946626       0.125441       0.978347 0.65791872E+01  0.61524000E+02                                 1.628126                            1.496574      -0.894289       2.465957                    0.998971       3.334810       9.119411       0.513072       1.276601      -0.709178       0.024899      -0.031844      -0.007463       0.041106      -0.005965      -0.006640       0.004205       0.001152      -0.025169      -0.011362      -0.001644       0.013006              1.723642       1.838807      -0.506654      -0.235488       1.988506       0.124661       1.343614           0.001160
           23              H      11.329870      19.082480       9.331533       0.113929       1.199397 0.88797519E+01  0.88661688E+02                                 1.798366                            1.691773      -1.106923       2.351300                    0.996724       3.482628       9.542459       0.507523       1.208690      -0.725746      -0.034187      -0.006459       0.017085       0.038761      -0.002223      -0.010591       0.002469       0.002510      -0.016195      -0.012354       0.000506       0.011849              1.860684       2.344767       0.185157      -0.316019       1.707841      -0.168668       1.529446          -0.000176
           24              H      11.969967      21.230500       8.777985       0.114237       1.045370 0.75279386E+01  0.73848947E+02                                 1.786665                            1.666211      -1.284202       2.269892                    0.993393       3.809721      11.177401       0.451463       1.382978      -0.685323      -0.023770       0.021773       0.008428       0.033318      -0.003263      -0.011586      -0.004130       0.001256      -0.022543      -0.016016       0.004502       0.011514              1.874252       1.961870      -0.460256      -0.109775       2.249018       0.118777       1.411868           0.000374
           25              H      13.569423      24.493465       7.003314       0.129062       1.108877 0.81775874E+01  0.79850399E+02                                 1.715226                            1.631725      -0.857771       2.482894                    0.999252       3.229764       8.702966       0.513752       1.220957      -0.725150      -0.003494       0.008962      -0.037932       0.039133      -0.003536       0.006152      -0.005771      -0.023379       0.043154      -0.020240       0.001859       0.018381              1.770427       1.441094      -0.040058       0.033667       1.560295       0.172395       2.309891          -0.000195
           26              H       5.386564       4.108875       8.342610       0.109237       1.109578 0.81148405E+01  0.78506546E+02                                 1.656362                            1.577877      -0.820071       2.486149                    0.999300       3.244170       8.495090       0.550278       1.150529      -0.741426      -0.011347       0.031419      -0.018196       0.038040      -0.007366       0.004318      -0.004971      -0.022600       0.030456      -0.018833       0.003368       0.015466              1.693621       1.364087      -0.186627       0.039674       2.179784       0.027126       1.536992          -0.000130
           27              H      13.920139      24.143122      11.562310       0.112358       1.063867 0.76090639E+01  0.72133752E+02                                 1.580555                            1.504128      -0.826730       2.484492                    0.999371       3.155831       8.068385       0.579468       1.114987      -0.750423      -0.001081      -0.005133       0.036721       0.037093      -0.003926      -0.001033      -0.004990      -0.021808       0.033105      -0.017235       0.003250       0.013985              1.609877       1.242527      -0.032797       0.038913       1.546427       0.147720       2.040678          -0.000180
           28              H      14.288156      22.233499      10.212648       0.136915       1.068449 0.77136257E+01  0.73658317E+02                                 1.619107                            1.543337      -0.904317       2.464949                    0.999183       3.097557       8.048938       0.553922       1.157962      -0.740502       0.012119      -0.034038       0.020208       0.041398      -0.009699       0.001759      -0.007246      -0.020858       0.029425      -0.019184       0.002205       0.016979              1.658946       1.333051      -0.170403       0.076461       2.139335      -0.140328       1.504453          -0.000128
           29              H      13.957886      12.432013      17.750851       0.124909       1.151223 0.87163833E+01  0.87065566E+02                                 1.795020                            1.713557      -1.059499       2.385055                    0.997146       3.434037       9.567594       0.485405       1.263258      -0.714166      -0.028115      -0.016945      -0.019012       0.037934       0.004757       0.013614       0.005990      -0.010198      -0.026334      -0.019086       0.002166       0.016920              1.836929       2.165098       0.072064       0.370839       1.644744       0.017723       1.700946          -0.000062
           30              H      15.277398      10.802008      18.694163       0.120656       0.988555 0.69000633E+01  0.65638907E+02                                 1.665505                            1.553556      -1.083487       2.372342                    0.996630       3.517434       9.868260       0.490869       1.311692      -0.700721      -0.009107      -0.036827      -0.005626       0.038351       0.003001       0.010629       0.004155      -0.004090      -0.020235      -0.014237       0.002064       0.012173              1.728817       1.461635       0.032030       0.046842       2.350807       0.106335       1.374008          -0.000036
           31              H      17.634904      13.609638      20.249073       0.124606       1.164872 0.84350220E+01  0.82306010E+02                                 1.707507                            1.607589      -0.938828       2.440334                    0.998811       3.210513       8.412474       0.546343       1.148934      -0.742507       0.034559       0.012781       0.022029       0.042930       0.010919       0.010325       0.005084      -0.005205      -0.019414      -0.014192      -0.004686       0.018878              1.738192       2.060569       0.069370       0.438579       1.556679       0.050646       1.597328           0.000815
           32              H      16.290229      15.250114      19.309908       0.126587       1.124916 0.81996946E+01  0.79584353E+02                                 1.681146                            1.594707      -0.924550       2.447076                    0.998927       3.196304       8.400630       0.542601       1.163042      -0.738956       0.014840       0.033611       0.007635       0.037526       0.007788       0.013494       0.002866      -0.009925      -0.023294      -0.018581       0.001425       0.017155              1.718635       1.524596       0.028791       0.069834       2.286758       0.113759       1.344550          -0.000104
           33              H      15.499151      14.149664      15.866301       0.134831       1.071599 0.77487993E+01  0.74547757E+02                                 1.664457                            1.579415      -0.878644       2.475577                    0.999399       3.162253       8.419653       0.527371       1.207229      -0.728214       0.038647      -0.006294       0.004024       0.039362      -0.007359       0.000112       0.007023       0.026233      -0.004301      -0.017277       0.001345       0.015932              1.717175       2.126762      -0.288024       0.182572       1.395013      -0.041223       1.629749          -0.000130
           34              H      14.813446      13.749594      13.664548       0.125430       0.978374 0.65795170E+01  0.61528721E+02                                 1.628243                            1.496677      -0.894403       2.465892                    0.998970       3.335107       9.120764       0.513014       1.276713      -0.709152       0.024914      -0.018334      -0.027078       0.041110      -0.008351      -0.003194       0.007122       0.008810      -0.002156      -0.011358      -0.001649       0.013007              1.723771       1.838949      -0.401301      -0.388778       1.509712       0.308285       1.822652           0.001156
           35              H      11.329870      15.544383      14.477248       0.113901       1.199438 0.88801995E+01  0.88667621E+02                                 1.798436                            1.691838      -1.106836       2.351330                    0.996723       3.482796       9.543120       0.507502       1.208721      -0.725738      -0.034173       0.013672      -0.012153       0.038761      -0.010692       0.001707       0.004108       0.006840      -0.003147      -0.012361       0.000521       0.011841              1.860765       2.344844      -0.228779       0.285992       1.439605      -0.065800       1.797846          -0.000169
           36              H      11.969967      15.796484      16.681073       0.114245       1.045294 0.75272299E+01  0.73840449E+02                                 1.786605                            1.666154      -1.284123       2.269939                    0.993394       3.809583      11.176974       0.451461       1.383014      -0.685317      -0.023769       0.015664       0.017315       0.033318      -0.011984       0.001101       0.000483       0.013299       0.013591      -0.016017       0.004505       0.011512              1.874197       1.961798      -0.267236      -0.390437       1.598502       0.368141       2.062292           0.000373
           37              H      13.569423      15.307527      20.363100       0.129083       1.108772 0.81766134E+01  0.79838358E+02                                 1.715106                            1.631621      -0.857744       2.482923                    0.999252       3.229567       8.702243       0.513774       1.220945      -0.725153      -0.003493      -0.032212       0.021945       0.039133       0.004480      -0.005503      -0.007597      -0.028141       0.028863      -0.020239       0.001858       0.018381              1.770292       1.441003       0.017106      -0.049452       2.328851      -0.122350       1.541021          -0.000192
           38              H       5.386564       9.260641       0.850017       0.109243       1.109437 0.81134292E+01  0.78488643E+02                                 1.656150                            1.577683      -0.819961       2.486211                    0.999301       3.243886       8.493821       0.550348       1.150446      -0.741448      -0.011342      -0.005750       0.035858       0.038046       0.001396      -0.008420      -0.005012      -0.022692       0.030164      -0.018828       0.003360       0.015468              1.693397       1.363931      -0.029752      -0.188431       1.637245       0.234973       2.079015          -0.000127
           39              H      13.920139      19.438964      18.403914       0.112353       1.063830 0.76086571E+01  0.72128507E+02                                 1.580482                            1.504059      -0.826654       2.484530                    0.999371       3.155725       8.067881       0.579501       1.114943      -0.750435      -0.001079       0.032451      -0.017946       0.037098      -0.002368      -0.003295      -0.005603      -0.023394       0.028331      -0.017233       0.003245       0.013987              1.609802       1.242475       0.024599      -0.044549       2.075991      -0.055371       1.510939          -0.000175
           40              H      14.288156      17.495128      17.104009       0.136932       1.068317 0.77124196E+01  0.73643659E+02                                 1.618948                            1.543197      -0.904290       2.464974                    0.999184       3.097357       8.048153       0.553960       1.157932      -0.740509       0.012121       0.006678      -0.039015       0.041397      -0.001830      -0.009686      -0.006819      -0.019747       0.032755      -0.019183       0.002206       0.016978              1.658779       1.332937       0.010396      -0.186448       1.491863       0.107828       2.151537          -0.000125
           41              H      21.821486      10.592741      13.347347       0.125200       1.145028 0.86556779E+01  0.86280997E+02                                 1.786023                            1.705554      -1.042286       2.392354                    0.997396       3.424952       9.522609       0.487563       1.260263      -0.714816      -0.027999       0.016930       0.019347       0.038012      -0.004676      -0.013603       0.006051      -0.009951      -0.027150      -0.019184       0.002264       0.016920              1.827453       2.152699      -0.071412      -0.367522       1.636973       0.017545       1.692688          -0.000064
           42              H       7.413798      12.222746      12.404035       0.120459       0.989976 0.69103130E+01  0.65748216E+02                                 1.665666                            1.553571      -1.078813       2.373724                    0.996681       3.518032       9.864652       0.491501       1.309772      -0.701112      -0.009088       0.036890       0.005809       0.038434      -0.003040      -0.010482       0.004005      -0.004111      -0.019841      -0.014009       0.002006       0.012004              1.729034       1.461622      -0.032260      -0.046851       2.351441       0.106489       1.374039          -0.000040
           43              H       9.771306       9.415116      10.849125       0.125476       1.168976 0.84731770E+01  0.82798035E+02                                 1.714320                            1.613439      -0.955525       2.433725                    0.998648       3.212825       8.433400       0.544054       1.152100      -0.741760       0.034089      -0.012922      -0.021640       0.042395      -0.010914      -0.010440       0.005067      -0.005325      -0.018912      -0.014272      -0.004606       0.018879              1.745326       2.070064      -0.069933      -0.441719       1.562398       0.051030       1.603517           0.000815
           44              H       8.426631       7.774640      11.788290       0.126498       1.124286 0.81932556E+01  0.79490297E+02                                 1.678610                            1.592555      -0.924311       2.446577                    0.998921       3.197184       8.395773       0.543857       1.160817      -0.739459       0.014504      -0.033741      -0.007778       0.037540      -0.008020      -0.013421       0.002855      -0.009975      -0.023356      -0.018559       0.001243       0.017316              1.715914       1.522498      -0.028575      -0.069628       2.282376       0.113397       1.342869          -0.000106
           45              H       7.635552       8.875090      15.231897       0.134479       1.071845 0.77498106E+01  0.74553908E+02                                 1.664146                            1.579053      -0.876731       2.476312                    0.999388       3.162489       8.417862       0.527707       1.206518      -0.728380       0.038697       0.006104      -0.003979       0.039377       0.007412      -0.000207       0.006941       0.026256      -0.004499      -0.017247       0.001267       0.015979              1.716883       2.126563       0.288009      -0.182685       1.394722      -0.041268       1.629363          -0.000132
           46              H      22.677046       9.275161      17.433650       0.124725       0.979513 0.65879145E+01  0.61609012E+02                                 1.627394                            1.496027      -0.889153       2.467617                    0.998901       3.335765       9.114048       0.514100       1.273978      -0.709739       0.025244       0.018301       0.027495       0.041571       0.008417       0.002994       0.007081       0.008988      -0.002401      -0.011461      -0.001489       0.012949              1.722785       1.837917       0.400872       0.388273       1.508925       0.307888       1.821513           0.001148
           47              H      19.193471       7.480371      16.620950       0.114170       1.204054 0.89227347E+01  0.89208365E+02                                 1.803758                            1.696412      -1.117439       2.346464                    0.996638       3.488775       9.569069       0.506527       1.209473      -0.725548      -0.033851      -0.013191       0.012079       0.038285       0.010919      -0.001804       0.004213       0.006789      -0.003175      -0.012632       0.000579       0.012053              1.866487       2.353259       0.230000      -0.287519       1.443157      -0.066175       1.803044          -0.000171
           48              H      19.833569       7.228270      14.417125       0.114116       1.048751 0.75557896E+01  0.74162493E+02                                 1.787194                            1.666671      -1.287554       2.267581                    0.993284       3.813367      11.177285       0.452637       1.378642      -0.686121      -0.023857      -0.015726      -0.017485       0.033499       0.011881      -0.001077       0.000405       0.013193       0.013206      -0.015830       0.004367       0.011462              1.874812       1.962458       0.267347       0.390678       1.598963       0.368369       2.063014           0.000370
           49              H       5.705825       7.717227      10.735098       0.128960       1.108156 0.81710558E+01  0.79771431E+02                                 1.714611                            1.631181      -0.860620       2.482179                    0.999236       3.228883       8.700030       0.513783       1.221117      -0.725119      -0.003143       0.032426      -0.021893       0.039251      -0.004696       0.005677      -0.007588      -0.028224       0.029471      -0.020474       0.001930       0.018544              1.769772       1.440692      -0.017060       0.049409       2.328051      -0.122269       1.540574          -0.000196
           50              H       5.386564       5.815493       9.516049       0.109945       1.108079 0.81017587E+01  0.78356007E+02                                 1.655706                            1.577289      -0.824851       2.484571                    0.999252       3.240994       8.488174       0.549969       1.151528      -0.741193      -0.010981       0.005771      -0.035284       0.037401      -0.001541       0.008556      -0.004906      -0.022784       0.030714      -0.019014       0.003433       0.015581              1.692922       1.363609       0.029733       0.188336       1.636829       0.234860       2.078327          -0.000130
           51              H      13.920139      25.789436      12.694284       0.112812       1.062721 0.75994179E+01  0.72027596E+02                                 1.580416                            1.503980      -0.825200       2.485812                    0.999412       3.153069       8.063473       0.578965       1.116182      -0.750138      -0.001296      -0.032200       0.017848       0.036839       0.002320       0.003265      -0.005357      -0.023331       0.028384      -0.017181       0.003435       0.013746              1.609737       1.242412      -0.024611       0.044541       2.075943      -0.055410       1.510856          -0.000179
           52              H       6.424558       5.529626      13.994189       0.136219       1.068472 0.77123103E+01  0.73623237E+02                                 1.616802                            1.541310      -0.894532       2.468125                    0.999240       3.100156       8.047538       0.555455       1.155119      -0.741152       0.012427      -0.006650       0.039550       0.041987       0.001733       0.009474      -0.006791      -0.019575       0.032523      -0.018922       0.002092       0.016830              1.656496       1.331457      -0.010394       0.185963       1.490043       0.107596       2.147988          -0.000125
           53              H      17.496506      17.720254       2.981281       0.124891       1.151352 0.87175248E+01  0.87079273E+02                                 1.795105                            1.713629      -1.059571       2.385002                    0.997146       3.434164       9.567878       0.485414       1.263199      -0.714179       0.028108       0.016951       0.019018       0.037935       0.004761       0.013614       0.005994      -0.010191      -0.026366      -0.019090       0.002163       0.016927              1.837024       2.165232       0.072060       0.370882       1.644821       0.017728       1.701020          -0.000066
           54              H      16.176994      19.350259       2.037969       0.120655       0.988580 0.69002646E+01  0.65641065E+02                                 1.665506                            1.553557      -1.083545       2.372311                    0.996630       3.517441       9.868183       0.490881       1.311656      -0.700729       0.009100       0.036826       0.005633       0.038349       0.003002       0.010629       0.004153      -0.004090      -0.020239      -0.014237       0.002065       0.012172              1.728820       1.461638       0.032028       0.046843       2.350815       0.106334       1.374006          -0.000040
           55              H      13.819488      16.542629       0.483059       0.124618       1.164716 0.84334937E+01  0.82286640E+02                                 1.707299                            1.607400      -0.938704       2.440405                    0.998812       3.210188       8.411151       0.546402       1.148872      -0.742524      -0.034576      -0.012783      -0.021999       0.042929       0.010924       0.010316       0.005074      -0.005194      -0.019418      -0.014185      -0.004687       0.018872              1.737975       2.060309       0.069390       0.438501       1.556482       0.050655       1.597133           0.000811
           56              H      15.164163      14.902153       1.422224       0.126635       1.124351 0.81943415E+01  0.79518211E+02                                 1.680503                            1.594125      -0.924022       2.447374                    0.998933       3.195285       8.396788       0.542740       1.162952      -0.738982      -0.014861      -0.033621      -0.007603       0.037537       0.007790       0.013470       0.002859      -0.009921      -0.023309      -0.018560       0.001417       0.017143              1.717964       1.524032       0.028801       0.069771       2.285774       0.113703       1.344087          -0.000107
           57              H      15.955241      16.002603       4.865831       0.134926       1.070526 0.77388909E+01  0.74427551E+02                                 1.663277                            1.578353      -0.877809       2.476066                    0.999405       3.160531       8.413267       0.527582       1.207149      -0.728237      -0.038686       0.006266      -0.004013       0.039395      -0.007349       0.000113       0.007011       0.026247      -0.004329      -0.017268       0.001331       0.015937              1.715925       2.125120      -0.287705       0.182372       1.394119      -0.041184       1.628534          -0.000134
           58              H      16.640946      16.402673       7.067584       0.125438       0.978293 0.65787044E+01  0.61518025E+02                                 1.628031                            1.496490      -0.894207       2.465992                    0.998972       3.334690       9.118814       0.513104       1.276552      -0.709189      -0.024927       0.018313       0.027077       0.041108      -0.008346      -0.003186       0.007125       0.008821      -0.002181      -0.011362      -0.001641       0.013003              1.723539       1.838717      -0.401246      -0.388729       1.509532       0.308234       1.822369           0.001151
           59              H      20.124522      14.607884       6.254884       0.114037       1.198633 0.88727190E+01  0.88574707E+02                                 1.797717                            1.691197      -1.106365       2.351691                    0.996727       3.481357       9.538351       0.507563       1.208823      -0.725719       0.034210      -0.013674       0.012163       0.038797      -0.010692       0.001725       0.004107       0.006837      -0.003166      -0.012365       0.000524       0.011840              1.860009       2.343885      -0.228656       0.285817       1.439103      -0.065767       1.797038          -0.000174
           60              H      19.484425      14.355783       4.051059       0.114214       1.045522 0.75292081E+01  0.73864006E+02                                 1.786783                            1.666308      -1.284226       2.269862                    0.993392       3.809890      11.177843       0.451471       1.382906      -0.685336       0.023773      -0.015677      -0.017291       0.033316      -0.011988       0.001098       0.000474       0.013299       0.013554      -0.016013       0.004492       0.011521              1.874390       1.962058      -0.267287      -0.390480       1.598649       0.368188       2.062461           0.000370
           61              H      17.884969      14.844740       0.369032       0.129035       1.109154 0.81802052E+01  0.79882860E+02                                 1.715549                            1.632014      -0.858016       2.482750                    0.999250       3.230243       8.704813       0.513691       1.220998      -0.725139       0.003489       0.032205      -0.021948       0.039129       0.004486      -0.005507      -0.007595      -0.028147       0.028883      -0.020247       0.001863       0.018385              1.770782       1.441346       0.017100      -0.049464       2.329610      -0.122354       1.541390          -0.000195
           62              H      26.067828      20.891626      19.882115       0.109212       1.109795 0.81169010E+01  0.78532035E+02                                 1.656624                            1.578112      -0.820250       2.486041                    0.999299       3.244569       8.496637       0.550216       1.150579      -0.741413       0.011339       0.005740      -0.035846       0.038033       0.001395      -0.008426      -0.005008      -0.022711       0.030142      -0.018838       0.003373       0.015465              1.693908       1.364281      -0.029773      -0.188496       1.637809       0.235130       2.079635          -0.000130
           63              H      17.534253      10.713303       2.328218       0.112394       1.063526 0.76058351E+01  0.72094221E+02                                 1.580103                            1.503718      -0.826495       2.484635                    0.999373       3.155204       8.065818       0.579609       1.114852      -0.750459       0.001065      -0.032453       0.017945       0.037099      -0.002367      -0.003299      -0.005602      -0.023388       0.028325      -0.017230       0.003245       0.013985              1.609400       1.242225       0.024592      -0.044534       2.075390      -0.055383       1.510585          -0.000179
           64              H      17.166236      12.657139       3.628123       0.136990       1.067590 0.77055018E+01  0.73559157E+02                                 1.618052                            1.542376      -0.903667       2.465333                    0.999189       3.096100       8.043185       0.554191       1.157740      -0.740559      -0.012147      -0.006685       0.039027       0.041417      -0.001827      -0.009690      -0.006815      -0.019714       0.032753      -0.019170       0.002197       0.016974              1.657836       1.332297       0.010391      -0.186304       1.491017       0.107708       2.150194          -0.000127
           65              H       9.632906      19.559526       7.384785       0.125303       1.143976 0.86455297E+01  0.86153868E+02                                 1.784923                            1.704557      -1.041176       2.392985                    0.997410       3.423083       9.515726       0.487708       1.260268      -0.714821       0.028006      -0.016978      -0.019363       0.038047      -0.004694      -0.013601       0.006061      -0.009951      -0.027166      -0.019184       0.002245       0.016939              1.826296       2.151241      -0.071380      -0.367176       1.635977       0.017562       1.691670          -0.000067
           66              H      24.040594      17.929521       8.328097       0.120789       0.989130 0.69031029E+01  0.65665674E+02                                 1.665071                            1.553034      -1.080099       2.373385                    0.996674       3.516701       9.861441       0.491432       1.310234      -0.701016       0.009078      -0.036946      -0.005834       0.038489      -0.002978      -0.010490       0.003993      -0.004041      -0.019789      -0.014001       0.002046       0.011955              1.728404       1.461127      -0.032301      -0.046835       2.350509       0.106477       1.373577          -0.000061
           67              H      21.683086      20.737151       9.883007       0.125427       1.169640 0.84794787E+01  0.82877495E+02                                 1.715175                            1.614200      -0.955987       2.433460                    0.998643       3.213925       8.438022       0.543828       1.152330      -0.741701      -0.034109       0.012900       0.021601       0.042385      -0.010894      -0.010436       0.005065      -0.005338      -0.019004      -0.014278      -0.004591       0.018869              1.746219       2.071182      -0.069935      -0.442044       1.563200       0.051043       1.604275           0.000806
           68              H      23.027761      22.377627       8.943842       0.126480       1.124472 0.81950879E+01  0.79513375E+02                                 1.678868                            1.592790      -0.924462       2.446488                    0.998919       3.197548       8.397304       0.543782       1.160900      -0.739437      -0.014506       0.033741       0.007769       0.037540      -0.008019      -0.013423       0.002856      -0.009972      -0.023381      -0.018564       0.001244       0.017319              1.716191       1.522735      -0.028532      -0.069646       2.282781       0.113405       1.343056          -0.000109
           69              H      23.818840      21.277177       5.500235       0.134485       1.071705 0.77484249E+01  0.74536308E+02                                 1.663914                            1.578843      -0.876629       2.476364                    0.999389       3.162198       8.416501       0.527783       1.206413      -0.728405      -0.038695      -0.006118       0.003981       0.039377       0.007415      -0.000211       0.006943       0.026250      -0.004516      -0.017246       0.001266       0.015980              1.716633       2.126245       0.287949      -0.182662       1.394540      -0.041266       1.629114          -0.000133
           70              H       8.777346      20.877106       3.298482       0.124723       0.979463 0.65874144E+01  0.61602095E+02                                 1.627225                            1.495884      -0.888998       2.467689                    0.998902       3.335461       9.112534       0.514178       1.273832      -0.709771      -0.025235      -0.018312      -0.027488       0.041566       0.008417       0.002994       0.007077       0.008981      -0.002404      -0.011456      -0.001491       0.012947              1.722587       1.837695       0.400800       0.388216       1.508766       0.307837       1.821299           0.001148
           71              H      12.260921      22.671896       4.111182       0.114169       1.204036 0.89225169E+01  0.89205141E+02                                 1.803698                            1.696359      -1.117405       2.346477                    0.996639       3.488688       9.568598       0.506552       1.209427      -0.725559       0.033849       0.013190      -0.012080       0.038284       0.010920      -0.001804       0.004211       0.006786      -0.003176      -0.012632       0.000579       0.012053              1.866420       2.353170       0.229994      -0.287517       1.443110      -0.066175       1.802980          -0.000171
           72              H      11.620823      22.923997       6.315007       0.114109       1.048795 0.75561518E+01  0.74166510E+02                                 1.787198                            1.666676      -1.287548       2.267577                    0.993284       3.813374      11.177130       0.452654       1.378583      -0.686133       0.023858       0.015725       0.017484       0.033498       0.011881      -0.001076       0.000406       0.013189       0.013202      -0.015829       0.004366       0.011462              1.874809       1.962457       0.267349       0.390678       1.598955       0.368369       2.063015           0.000370
           73              H      25.748567      22.435040       9.997034       0.128939       1.108483 0.81742336E+01  0.79811598E+02                                 1.715072                            1.631595      -0.860841       2.482055                    0.999234       3.229444       8.702533       0.513663       1.221263      -0.725085       0.003148      -0.032424       0.021886       0.039246      -0.004699       0.005681      -0.007584      -0.028225       0.029473      -0.020476       0.001934       0.018543              1.770268       1.441047      -0.017056       0.049431       2.328798      -0.122295       1.540959          -0.000196
           74              H      26.067828      24.336774      11.216083       0.109927       1.108282 0.81037278E+01  0.78380599E+02                                 1.655975                            1.577533      -0.825005       2.484481                    0.999250       3.241366       8.489727       0.549894       1.151605      -0.741173       0.010986      -0.005765       0.035278       0.037396      -0.001542       0.008559      -0.004904      -0.022787       0.030708      -0.019016       0.003437       0.015579              1.693209       1.363808       0.029746       0.188381       1.637128       0.234949       2.078692          -0.000131
           75              H      17.534253       4.362831       8.037848       0.112838       1.062522 0.75975718E+01  0.72005269E+02                                 1.580180                            1.503768      -0.825062       2.485901                    0.999413       3.152710       8.062118       0.579026       1.116139      -0.750150       0.001294       0.032204      -0.017852       0.036844       0.002319       0.003265      -0.005360      -0.023328       0.028377      -0.017178       0.003431       0.013747              1.609488       1.242254      -0.024607       0.044529       2.075578      -0.055427       1.510631          -0.000179
           76              H      25.029834      24.622641       6.737943       0.136230       1.068394 0.77115529E+01  0.73613972E+02                                 1.616707                            1.541221      -0.894482       2.468160                    0.999240       3.099995       8.046928       0.555480       1.155099      -0.741158      -0.012429       0.006655      -0.039552       0.041990       0.001732       0.009474      -0.006794      -0.019570       0.032521      -0.018919       0.002088       0.016831              1.656393       1.331386      -0.010395       0.185945       1.489942       0.107568       2.147852          -0.000126
           77              H       9.632906      13.897430      15.619588       0.125216       1.144924 0.86547208E+01  0.86269762E+02                                 1.785983                            1.705515      -1.042166       2.392430                    0.997397       3.424823       9.522406       0.487541       1.260345      -0.714799       0.028003      -0.024128      -0.008882       0.038016      -0.014375       0.000502       0.010702       0.002185       0.009220      -0.019183       0.002263       0.016920              1.827418       2.152663      -0.368710       0.064891       1.697238      -0.005582       1.632354          -0.000063
           78              H      24.040594      14.194704      13.759916       0.120473       0.990068 0.69111672E+01  0.65759100E+02                                 1.665838                            1.553720      -1.079119       2.373599                    0.996676       3.518300       9.865965       0.491447       1.309861      -0.701093       0.009070      -0.018634      -0.032364       0.038431      -0.010872       0.000943       0.006970       0.003683       0.003437      -0.014015       0.002033       0.011982              1.729222       1.461779      -0.055303      -0.013353       1.570646       0.405960       2.155241          -0.000041
           79              H      21.683086      16.651660      15.824836       0.125447       1.169339 0.84766552E+01  0.82842185E+02                                 1.714813                            1.613877      -0.955805       2.433565                    0.998645       3.213470       8.436163       0.543915       1.152253      -0.741721      -0.034114       0.024793       0.004315       0.042391      -0.013645      -0.006440       0.007834       0.001886       0.002653      -0.014274      -0.004597       0.018871              1.745841       2.070704      -0.437649       0.092896       1.632810       0.024225       1.534009           0.000812
           80              H      23.027761      16.362006      17.692801       0.126511       1.124215 0.81926443E+01  0.79483235E+02                                 1.678575                            1.592524      -0.924278       2.446606                    0.998921       3.197097       8.395606       0.543845       1.160858      -0.739449      -0.014505       0.019332       0.028729       0.037543      -0.015399      -0.002686       0.007696       0.002654       0.014511      -0.018557       0.001241       0.017316              1.715884       1.522474      -0.075228      -0.001733       1.539051       0.398356       2.086127          -0.000107
           81              H      23.818840      12.752672      17.898050       0.134476       1.071787 0.77492549E+01  0.74546855E+02                                 1.664049                            1.578967      -0.876689       2.476329                    0.999389       3.162406       8.417408       0.527739       1.206472      -0.728391      -0.038696       0.001531      -0.007122       0.039376       0.002459       0.006995       0.001524       0.012129      -0.046873      -0.017247       0.001269       0.015978              1.716778       2.126419      -0.067470       0.334285       1.571615      -0.109113       1.452301          -0.000132
           82              H       8.777346      10.553617      18.312692       0.124719       0.979524 0.65879980E+01  0.61609941E+02                                 1.627401                            1.496032      -0.889135       2.467622                    0.998901       3.335784       9.114088       0.514102       1.273971      -0.709740      -0.025243      -0.032224      -0.007244       0.041570       0.005808       0.006788       0.004165       0.001381      -0.025217      -0.011462      -0.001488       0.012949              1.722791       1.837924       0.506052       0.235308       1.987293       0.124485       1.343157           0.001148
           83              H      12.260921      11.954968      19.697599       0.114173       1.204001 0.89222145E+01  0.89201629E+02                                 1.803687                            1.696350      -1.117389       2.346491                    0.996639       3.488666       9.568605       0.506543       1.209454      -0.725553       0.033851      -0.006556       0.016644       0.038287       0.002224       0.010841       0.002528       0.002398      -0.016347      -0.012632       0.000579       0.012053              1.866410       2.353156      -0.186117       0.317669       1.712607      -0.169501       1.533466          -0.000172
           84              H      11.620823      14.102987      19.144051       0.114112       1.048771 0.75559607E+01  0.74164327E+02                                 1.787191                            1.666670      -1.287528       2.267590                    0.993284       3.813348      11.177110       0.452647       1.378608      -0.686128       0.023856       0.021954       0.008425       0.033497       0.003247       0.011480      -0.004112       0.001414      -0.022128      -0.015831       0.004368       0.011463              1.874805       1.962457       0.460489       0.109768       2.249788       0.118828       1.412169           0.000369
           85              H      25.748567      17.365953      17.369380       0.128928       1.108491 0.81742890E+01  0.79811994E+02                                 1.715050                            1.631575      -0.860845       2.482041                    0.999234       3.229487       8.702541       0.513680       1.221225      -0.725093       0.003147       0.008827      -0.038106       0.039242       0.003623      -0.006422      -0.005847      -0.023702       0.043049      -0.020478       0.001937       0.018541              1.770249       1.441030       0.040053      -0.033625       1.560162       0.172393       2.309555          -0.000195
           86              H      26.067828      19.185008      18.708676       0.109916       1.108345 0.81042787E+01  0.78387187E+02                                 1.656029                            1.577579      -0.825060       2.484446                    0.999250       3.241472       8.490047       0.549891       1.151593      -0.741176       0.010980       0.030876      -0.018012       0.037394       0.007438      -0.004505      -0.004970      -0.022964       0.030185      -0.019017       0.003438       0.015579              1.693273       1.363849       0.186559      -0.039664       2.179271       0.027141       1.536699          -0.000130
           87              H      17.534253       9.066989       1.196244       0.112839       1.062487 0.75972157E+01  0.72000748E+02                                 1.580118                            1.503711      -0.825042       2.485913                    0.999414       3.152633       8.061746       0.579053       1.116106      -0.750158       0.001287      -0.005140       0.036462       0.036845       0.003878       0.000994      -0.004830      -0.021943       0.032524      -0.017176       0.003430       0.013746              1.609424       1.242214       0.032768      -0.038917       1.545903       0.147604       2.040154          -0.000179
           88              H      25.029834      15.105986      20.578714       0.136235       1.068319 0.77108546E+01  0.73605404E+02                                 1.616607                            1.541132      -0.894437       2.468185                    0.999241       3.099891       8.046470       0.555508       1.155070      -0.741165      -0.012431      -0.034548       0.020371       0.041989       0.009465      -0.001776      -0.007214      -0.020677       0.029207      -0.018919       0.002090       0.016829              1.656288       1.331316       0.169886      -0.076268       2.135289      -0.139904       1.502260          -0.000126
           89              H      17.496506       9.127325      15.478610       0.124909       1.151263 0.87167502E+01  0.87070228E+02                                 1.795070                            1.713600      -1.059529       2.385041                    0.997146       3.434078       9.567792       0.485395       1.263268      -0.714164       0.028115       0.023819       0.009019       0.037936       0.014414      -0.000430       0.010562       0.001725       0.009424      -0.019086       0.002164       0.016922              1.836981       2.165166       0.372079      -0.065467       1.705641      -0.005601       1.640135          -0.000065
           90              H      16.176994       8.830050      17.338282       0.120662       0.988543 0.68999623E+01  0.65637772E+02                                 1.665499                            1.553551      -1.083510       2.372336                    0.996630       3.517412       9.868218       0.490867       1.311703      -0.700719       0.009106       0.018438       0.032372       0.038351       0.010999      -0.001002       0.007156       0.003738       0.003244      -0.014236       0.002064       0.012173              1.728810       1.461631       0.055203       0.013141       1.570275       0.405589       2.154526          -0.000039
           91              H      13.819488       6.373094      15.273362       0.124590       1.165072 0.84368878E+01  0.82329309E+02                                 1.707749                            1.607804      -0.938979       2.440247                    0.998810       3.210808       8.413688       0.546284       1.148987      -0.742494      -0.034560      -0.025136      -0.004048       0.042926       0.013547       0.006502       0.007895       0.002131       0.002595      -0.014191      -0.004686       0.018877              1.738443       2.060891       0.434437      -0.092262       1.626194       0.024082       1.528244           0.000811
           92              H      15.164163       6.662748      13.405397       0.126589       1.124955 0.82000740E+01  0.79589243E+02                                 1.681213                            1.594766      -0.924598       2.447055                    0.998927       3.196353       8.400921       0.542578       1.163075      -0.738949      -0.014840      -0.019155      -0.028655       0.037527       0.015384       0.002444       0.007683       0.002645       0.014405      -0.018578       0.001423       0.017154              1.718707       1.524654       0.075506       0.001871       1.541404       0.399573       2.090064          -0.000106
           93              H      15.955241      10.272083      13.200148       0.134837       1.071481 0.77476760E+01  0.74533672E+02                                 1.664285                            1.579262      -0.878538       2.475633                    0.999399       3.162012       8.418613       0.527420       1.207169      -0.728229      -0.038652      -0.001504       0.007309       0.039366      -0.002529      -0.006910       0.001556       0.011980      -0.047058      -0.017273       0.001342       0.015931              1.716987       2.126514       0.067344      -0.334237       1.571939      -0.109099       1.452508          -0.000133
           94              H      16.640946      12.471137      12.785506       0.125432       0.978336 0.65791481E+01  0.61523842E+02                                 1.628139                            1.496587      -0.894366       2.465908                    0.998970       3.334951       9.119957       0.513059       1.276631      -0.709170      -0.024916       0.031847       0.007415       0.041110      -0.005972      -0.006653       0.004185       0.001152      -0.025132      -0.011355      -0.001651       0.013006              1.723656       1.838814      -0.506638      -0.235501       1.988520       0.124656       1.343635           0.001151
           95              H      20.124522      11.069787      11.400599       0.113933       1.198983 0.88758820E+01  0.88612115E+02                                 1.797859                            1.691334      -1.106431       2.351555                    0.996727       3.481943       9.539545       0.507628       1.208589      -0.725772       0.034175       0.006455      -0.017130       0.038769      -0.002229      -0.010599       0.002433       0.002484      -0.016214      -0.012364       0.000524       0.011841              1.860136       2.343987       0.185038      -0.315849       1.707365      -0.168587       1.529056          -0.000173
           96              H      19.484425       8.921767      11.954147       0.114247       1.045317 0.75273776E+01  0.73841747E+02                                 1.786579                            1.666131      -1.284112       2.269945                    0.993394       3.809496      11.176454       0.451484       1.382948      -0.685330       0.023769      -0.021773      -0.008437       0.033320      -0.003264      -0.011585      -0.004136       0.001260      -0.022531      -0.016016       0.004502       0.011514              1.874164       1.961773      -0.460233      -0.109755       2.248915       0.118757       1.411805           0.000371
           97              H      17.884969       5.658802      13.728818       0.129051       1.108973 0.81785301E+01  0.79862271E+02                                 1.715355                            1.631843      -0.857838       2.482852                    0.999251       3.229955       8.703756       0.513721       1.220991      -0.725141       0.003496      -0.008959       0.037930       0.039130      -0.003538       0.006153      -0.005769      -0.023380       0.043155      -0.020242       0.001861       0.018380              1.770569       1.441195      -0.040065       0.033671       1.560428       0.172434       2.310083          -0.000195
           98              H      26.067828      26.043392      12.389522       0.109217       1.109760 0.81165835E+01  0.78528171E+02                                 1.656588                            1.578081      -0.820197       2.486072                    0.999299       3.244504       8.496415       0.550221       1.150579      -0.741413       0.011350      -0.031414       0.018192       0.038035      -0.007368       0.004320      -0.004967      -0.022601       0.030463      -0.018836       0.003371       0.015465              1.693866       1.364253      -0.186665       0.039680       2.180143       0.027163       1.537201          -0.000130
           99              H      17.534253       6.009145       9.169822       0.112381       1.063651 0.76070419E+01  0.72109157E+02                                 1.580287                            1.503885      -0.826552       2.484598                    0.999372       3.155441       8.066852       0.579544       1.114923      -0.750441       0.001077       0.005138      -0.036726       0.037100      -0.003926      -0.001031      -0.004992      -0.021802       0.033109      -0.017233       0.003247       0.013987              1.609593       1.242346      -0.032788       0.038905       1.546139       0.147651       2.040292          -0.000179
          100              H      17.166236       7.918768      10.519484       0.136947       1.068039 0.77097557E+01  0.73610949E+02                                 1.618585                            1.542864      -0.904030       2.465116                    0.999186       3.096903       8.046249       0.554062       1.157834      -0.740534      -0.012124       0.034042      -0.020213       0.041406      -0.009699       0.001760      -0.007247      -0.020857       0.029409      -0.019181       0.002202       0.016979              1.658396       1.332673      -0.170319       0.076428       2.138535      -0.140283       1.503982          -0.000127
          101              C       7.127564      15.050955       3.901580       0.185892      33.764662 0.37689228E+03  0.85423238E+04                                 9.266399                            6.585010      -0.040446       2.004114                    0.999504      25.675926      72.265041       0.626355       0.431446      -1.055752      -0.019712       0.007763      -0.037147       0.042764       0.003661       0.039777      -0.013025       0.002247       0.065825      -0.040644      -0.009488       0.050132             11.993891      11.373639      -2.301715       5.743076       7.655011       1.281563      16.953023           0.005449
          102              C       6.831892      15.691475       5.068384      -0.181737      35.255057 0.43861976E+03  0.10358242E+05                                 9.374913                            6.997673       0.107839       2.005649                    0.999590      29.847875      86.639229       0.619524       0.418649      -1.060376       0.021489       0.000630       0.038442       0.044045      -0.012477      -0.017182       0.002517       0.011278      -0.070264      -0.029808      -0.000395       0.030203             11.651228      11.115489      -1.804087       5.053048       6.811223       1.227945      17.026973           0.020784
          103              C       7.627688      15.507118       6.187090      -0.081901      33.910923 0.40879402E+03  0.94929869E+04                                 9.225262                            6.823824       0.040861       1.997939                    0.999634      28.629743      82.622877       0.617483       0.427152      -1.054218      -0.007936      -0.007221      -0.026721       0.028795       0.009909      -0.007427       0.004655      -0.004112       0.004296      -0.015356       0.005696       0.009660             11.379050      12.180272      -2.583360       5.511720       6.998032       0.440343      14.958846          -0.003757
          104              C       8.709720      14.689136       6.170297       0.000063      36.601950 0.41131909E+03  0.94620429E+04                                 9.567929                            6.716949      -0.020725       2.005721                    0.999258      26.560673      73.607916       0.647297       0.411336      -1.075939      -0.021662       0.010341      -0.023541       0.033620       0.015502      -0.020136       0.005630      -0.013262       0.008859      -0.030506       0.009773       0.020733             12.545975      13.163215      -3.010285       7.007849       7.027099      -0.136659      17.447610           0.025552
          105              C       9.022691      14.049035       4.957675      -0.087498      33.356480 0.41333737E+03  0.95964258E+04                                 9.035697                            6.801582       0.002260       1.973818                    0.999591      28.883078      82.538065       0.628572       0.419707      -1.062021      -0.012942       0.016221      -0.011174       0.023568      -0.007538      -0.014636      -0.000134      -0.004530      -0.050501      -0.024296       0.005365       0.018931             10.743903      10.668578      -2.013135       4.710700       6.393582       0.959679      15.169548          -0.003512
          106              C       8.220604      14.227805       3.834822      -0.192231      34.590641 0.43190479E+03  0.10128596E+05                                 9.162950                            6.887858       0.189903       2.024869                    0.999776      29.787981      85.285710       0.634064       0.411919      -1.068024       0.026506      -0.006587       0.023567       0.036074      -0.007783      -0.022989       0.018617      -0.007197       0.030915      -0.025058      -0.011079       0.036137             10.948656      12.012432      -2.496946       5.288962       6.898586       0.684976      13.934951           0.015612
          107              C       9.629761      14.438957       7.302064       0.577523      24.971956 0.26612629E+03  0.55895262E+04                                 7.914380                            5.788836      -0.133546       2.005024                    0.999323      22.739499      63.831483       0.617580       0.472200      -1.021061       0.015214       0.000752       0.061600       0.063456       0.063349      -0.031222      -0.024193      -0.102851      -0.150705      -0.074575      -0.039779       0.114355              9.874326      10.047454      -1.831394       4.164488       5.528932       0.036670      14.046592           0.000190
          108              C      21.613888      16.558589       2.365744       0.196266      33.843943 0.37177388E+03  0.84050836E+04                                 9.299696                            6.560081      -0.071805       1.996621                    0.999621      25.584678      72.128157       0.624126       0.434081      -1.053203       0.010512      -0.036187       0.011293       0.039339      -0.028671       0.006010      -0.011310      -0.069091      -0.021416      -0.041426      -0.009794       0.051219             11.956818      11.169279      -1.420507       3.213679      17.942825      -2.302505       6.758348           0.002482
          109              C      22.502474      17.573235       2.526003      -0.177767      33.909476 0.42088287E+03  0.98043528E+04                                 9.051778                            6.801077       0.210108       2.039754                    0.999789      29.265043      83.448059       0.638003       0.412122      -1.068131       0.005156       0.038818      -0.014726       0.041836      -0.003800       0.001459       0.001221       0.052883      -0.005321      -0.025899      -0.001765       0.027663             10.938231       9.902027       0.485351       2.201030      16.954982      -1.980972       5.957683           0.019990
          110              C      22.107721      18.887401       2.223521      -0.066576      33.805599 0.41190556E+03  0.95532271E+04                                 9.147061                            6.817749       0.056538       2.000781                    0.999629      28.397371      81.061693       0.624077       0.423171      -1.060026       0.000801      -0.026591      -0.011400       0.028943       0.015728      -0.016073       0.006194       0.011473       0.006382      -0.025764       0.003795       0.021969             11.035108      11.449614      -0.932981       3.341353      15.095223      -2.166786       6.560487          -0.005067
          111              C      20.879427      19.132125       1.636387      -0.013025      37.275760 0.42337179E+03  0.97878226E+04                                 9.615600                            6.772523       0.045077       2.021709                    0.999342      26.749384      73.770861       0.652126       0.406266      -1.081713       0.022119      -0.030527       0.004588       0.037976       0.011091      -0.011515       0.003083       0.017765       0.008250      -0.018769       0.000139       0.018630             12.440802      11.758095      -2.627493       3.449713      18.464181      -4.016071       7.100130           0.045720
          112              C      20.028586      18.050992       1.419114      -0.094482      33.335787 0.41339723E+03  0.96232034E+04                                 9.077472                            6.824409       0.017787       1.980491                    0.999651      29.092693      83.958468       0.622817       0.422468      -1.057522       0.019629      -0.012382       0.011328       0.025825      -0.010513       0.001298       0.002989       0.029287       0.041815      -0.025264       0.011025       0.014239             10.931298      10.079584      -0.737356       1.928056      16.917078      -2.619776       5.797232           0.000027
          113              C      20.399748      16.764395       1.762231      -0.193823      37.151033 0.46610741E+03  0.11195156E+05                                 9.757172                            7.251930      -0.028879       1.956802                    0.998915      30.634692      90.183537       0.602712       0.423109      -1.055753      -0.010297       0.032706      -0.012405       0.036464       0.021093      -0.001922       0.009819       0.009716      -0.016319      -0.023422      -0.001683       0.025104             11.908502      12.111333      -1.991215       2.939165      17.021844      -2.484408       6.592329           0.019513
          114              C      20.384020      20.491367       1.213452       0.586593      24.743715 0.25877490E+03  0.53972965E+04                                 7.881053                            5.735237      -0.130314       2.014598                    0.999395      22.408520      62.687045       0.616084       0.476663      -1.018642      -0.044026       0.041070      -0.026860       0.065928       0.007498      -0.058553       0.033878       0.022059       0.251564      -0.076454      -0.036898       0.113353              9.847005      10.712305      -2.792298       2.626078      12.726466      -3.225868       6.102243          -0.003316
          115              C       6.073842      14.102555       1.916686       0.195982      34.286598 0.38113214E+03  0.86799327E+04                                 9.471409                            6.675561      -0.109653       1.984544                    0.999683      25.795254      73.251468       0.613386       0.438461      -1.049406       0.011814       0.028328       0.026153       0.040324      -0.002182       0.014767       0.026642      -0.035416      -0.021368      -0.033289      -0.004644       0.037932             13.212294       6.073017       2.814784       1.585599      19.233824       7.187739      14.330041           0.010324
          116              C       5.792325      12.877770       2.442452      -0.177226      36.465269 0.43743169E+03  0.10329976E+05                                 9.659521                            7.013219       0.049081       1.985638                    0.999620      29.945974      87.110058       0.615122       0.421654      -1.057786       0.006475      -0.031452      -0.015509       0.035661       0.001377      -0.010758      -0.014614       0.026079       0.093337      -0.032023      -0.005392       0.037415             12.991068       6.164585       2.605230       0.957816      19.058413       7.264614      13.750207           0.010890
          117              C       5.631908      11.776118       1.633070      -0.116429      36.074093 0.42514259E+03  0.99594296E+04                                 9.642904                            6.939633       0.044303       1.988342                    0.999600      29.303426      84.647173       0.615512       0.424786      -1.056792       0.003432       0.030012       0.007628       0.031156       0.004064      -0.005181      -0.024892      -0.026329      -0.023030      -0.023498      -0.009846       0.033344             13.249409       5.852958       1.668160       0.327461      18.257337       8.784486      15.637932           0.003537
          118              C       5.823780      11.822527       0.251273       0.072516      39.962572 0.40106067E+03  0.92131921E+04                                10.389694                            6.733804      -0.123411       1.973209                    0.999490      26.480020      74.520984       0.628874       0.423977      -1.062589       0.008461      -0.000368       0.005870       0.010304       0.002673      -0.000483       0.007011      -0.015469       0.034024      -0.013973      -0.001161       0.015135             16.586974       6.074661       0.841836      -0.313136      26.287644      12.158936      17.398617           0.019017
          119              C      13.894975      20.995714      20.460541      -0.131966      35.419290 0.42980887E+03  0.10073228E+05                                 9.453300                            6.937044       0.063031       1.988603                    0.999661      29.416385      84.360777       0.622455       0.419860      -1.062301       0.007786       0.027446       0.024719       0.037749      -0.000611      -0.001041      -0.002088       0.002374       0.110732      -0.019882      -0.017125       0.037007             12.582393       5.504862       1.896100       0.432692      19.973101       6.571620      12.269216           0.002212
          120              C       6.216960      14.224621       0.541109      -0.177484      35.804758 0.45297999E+03  0.10735694E+05                                 9.442442                            7.077780       0.184513       2.024478                    0.999668      29.822497      85.461436       0.623173       0.414712      -1.067654       0.003404      -0.024577      -0.031457       0.040065       0.015720       0.000078      -0.020479      -0.036427      -0.016887      -0.025345      -0.010570       0.035915             12.200764       5.510283       1.731340       0.373408      17.218468       6.158946      13.873540           0.021257
          121              C      14.991162      22.228825       6.464486       0.188757      33.677230 0.37582381E+03  0.85123347E+04                                 9.253237                            6.577594      -0.043992       2.003777                    0.999546      25.635302      72.133770       0.626413       0.431699      -1.055564      -0.019593      -0.006978       0.037543       0.042919      -0.002845      -0.039901      -0.013286       0.003572       0.065510      -0.040120      -0.010440       0.050561             11.972737      11.351432       2.297901      -5.725317       7.644499       1.282959      16.922282           0.005071
          122              C      14.695491      21.588305       5.297682      -0.181004      35.172769 0.43739989E+03  0.10321677E+05                                 9.357154                            6.984768       0.109182       2.006965                    0.999586      29.807437      86.473808       0.620552       0.418270      -1.060675       0.021057      -0.001517      -0.039300       0.044611       0.012790       0.016521       0.002157       0.009299      -0.067130      -0.028715      -0.000473       0.029188             11.627066      11.094300       1.802849      -5.037829       6.799614       1.227034      16.987284           0.021933
          123              C      15.491288      21.772662       4.178976      -0.082090      33.930489 0.40923914E+03  0.95054157E+04                                 9.226927                            6.826269       0.045642       1.998837                    0.999686      28.642734      82.655449       0.617577       0.426993      -1.054371      -0.006984       0.006654       0.027312       0.028965      -0.009971       0.008589       0.004797      -0.004511       0.006379      -0.016398       0.006465       0.009933             11.380059      12.181865       2.582695      -5.513509       6.998188       0.439510      14.960123          -0.002626
          124              C      16.573319      22.590643       4.195769      -0.002321      36.589764 0.41142269E+03  0.94638478E+04                                 9.560169                            6.713974      -0.012430       2.008027                    0.999311      26.570473      73.602987       0.648073       0.410868      -1.076379      -0.023086      -0.009908       0.023994       0.034740      -0.014635       0.019630       0.006158      -0.011676       0.013004      -0.029633       0.009619       0.020015             12.531733      13.143784       3.003892      -6.996064       7.020871      -0.134756      17.430543           0.031380
          125              C      16.886290      23.230745       5.408391      -0.088077      33.390873 0.41404663E+03  0.96164232E+04                                 9.043519                            6.809924       0.000246       1.973014                    0.999645      28.893581      82.566671       0.627878       0.420017      -1.061890      -0.011929      -0.015520       0.011803       0.022858       0.008811       0.014651       0.000550      -0.004090      -0.052096      -0.024622       0.004049       0.020573             10.751535      10.667105       2.007745      -4.712206       6.396944       0.964269      15.190556          -0.002368
          126              C      16.084202      23.051974       6.531244      -0.192080      34.540905 0.43126362E+03  0.10109328E+05                                 9.152077                            6.881041       0.192381       2.025953                    0.999765      29.763477      85.184598       0.634644       0.411715      -1.068207       0.027125       0.007346      -0.023928       0.036910       0.007363       0.021772       0.018810      -0.007115       0.035085      -0.024067      -0.011692       0.035759             10.932953      11.990733       2.493089      -5.274062       6.891597       0.687754      13.916528           0.015469
          127              C      17.493360      22.840822       3.064002       0.577647      24.967201 0.26612302E+03  0.55886277E+04                                 7.913864                            5.789511      -0.130744       2.006411                    0.999318      22.709440      63.712109       0.617520       0.472316      -1.021146       0.014362      -0.001007      -0.061517       0.063179      -0.062621       0.032899      -0.024373      -0.100585      -0.148070      -0.075267      -0.037900       0.113167              9.873269      10.045799       1.830863      -4.164673       5.528289       0.036079      14.045719          -0.004763
          128              C      13.750286      20.721190       8.000322       0.199379      33.761020 0.37070382E+03  0.83755997E+04                                 9.288246                            6.552882      -0.076781       1.995695                    0.999634      25.549769      72.027929       0.624092       0.434379      -1.052929       0.010263       0.037027      -0.011243       0.040034       0.028534      -0.006177      -0.012109      -0.071167      -0.026849      -0.041245      -0.011772       0.053017             11.940242      11.153430       1.415877      -3.207331      17.918868      -2.297137       6.748428           0.002579
          129              C      14.638873      19.706545       7.840063      -0.179809      33.959219 0.42163407E+03  0.98262896E+04                                 9.060337                            6.806895       0.209421       2.039352                    0.999764      29.292102      83.545693       0.637762       0.412091      -1.068144       0.004840      -0.038906       0.014930       0.041952       0.003663      -0.000464       0.001344       0.052008      -0.005583      -0.025411      -0.001786       0.027196             10.949568       9.909601      -0.488232      -2.202196      16.977328      -1.981543       5.961774           0.020239
          130              C      14.244121      18.392378       8.142545      -0.065925      33.776405 0.41152325E+03  0.95417653E+04                                 9.139750                            6.812585       0.061559       2.002263                    0.999592      28.385320      81.005745       0.624613       0.422922      -1.060223      -0.000592       0.027721       0.012089       0.030248      -0.015101       0.015483       0.005478       0.011791       0.003851      -0.024389       0.002832       0.021557             11.025553      11.439621       0.929247      -3.337535      15.082823      -2.162553       6.554216          -0.005128
          131              C      13.015826      18.147654       8.729679      -0.014062      37.277778 0.42343786E+03  0.97896814E+04                                 9.615901                            6.773042       0.043463       2.021099                    0.999326      26.751979      73.778022       0.652106       0.406265      -1.081719       0.020825       0.030889      -0.004728       0.037552      -0.011166       0.011770       0.003628       0.017819       0.008721      -0.019303       0.000561       0.018742             12.440811      11.757596       2.629266      -3.449478      18.465018      -4.015642       7.099819           0.046269
          132              C      12.164985      19.228788       8.946952      -0.095005      33.404834 0.41448964E+03  0.96552751E+04                                 9.091310                            6.834750       0.014581       1.979002                    0.999651      29.128621      84.098882       0.622146       0.422633      -1.057390       0.018272       0.012198      -0.011346       0.024725       0.010165      -0.000661       0.002979       0.028880       0.040451      -0.024643       0.010892       0.013752             10.948561      10.089440       0.738541      -1.929065      16.950956      -2.624893       5.805285           0.000085
          133              C      12.536146      20.515385       8.603835      -0.194625      37.172856 0.46647226E+03  0.11206424E+05                                 9.761716                            7.254924      -0.030888       1.956321                    0.998868      30.641910      90.223111       0.602551       0.423127      -1.055713      -0.011177      -0.032908       0.013380       0.037241      -0.021299       0.002795       0.009419       0.007524      -0.017672      -0.023406      -0.001693       0.025099             11.914134      12.115478       1.992955      -2.940146      17.031998      -2.486279       6.594925           0.019669
          134              C      12.520420      16.788412       9.152614       0.587518      24.704712 0.25831273E+03  0.53849661E+04                                 7.872534                            5.729805      -0.126431       2.016497                    0.999365      22.382238      62.587123       0.616458       0.476612      -1.018723      -0.044341      -0.041218       0.025992       0.065884      -0.006496       0.058184       0.034119       0.020353       0.250550      -0.075336      -0.037631       0.112966              9.835678      10.700115       2.789280      -2.622414      12.711744      -3.220847       6.095176          -0.003192
          135              C      13.937439      23.177224       8.449380       0.197394      34.242337 0.38049165E+03  0.86621731E+04                                 9.465593                            6.671359      -0.108743       1.985265                    0.999688      25.776056      73.196517       0.613352       0.438647      -1.049238       0.011756      -0.029262      -0.027186       0.041636       0.003039      -0.014691       0.027729      -0.037925      -0.020611      -0.034395      -0.005200       0.039595             13.203404       6.068438      -2.812329      -1.582312      19.223800       7.181560      14.317972           0.010590
          136              C      13.655922      24.402010       7.923614      -0.177269      36.467089 0.43736843E+03  0.10327950E+05                                 9.659302                            7.012132       0.051299       1.986379                    0.999624      29.943950      87.097551       0.615255       0.421584      -1.057846       0.006198       0.031517       0.016059       0.035911      -0.001147       0.010085      -0.014352       0.024739       0.093821      -0.031347      -0.005741       0.037088             12.991954       6.163438      -2.604910      -0.956597      19.064704       7.265278      13.747720           0.010906
          137              C      13.495505      25.503662       8.732996      -0.116142      36.090544 0.42532999E+03  0.99649473E+04                                 9.645569                            6.940968       0.041084       1.987230                    0.999642      29.314094      84.683603       0.615477       0.424762      -1.056804       0.003426      -0.029123      -0.007597       0.030291      -0.004078       0.005577      -0.025552      -0.025294      -0.024734      -0.024617      -0.009070       0.033687             13.253848       5.854191      -1.668251      -0.326950      18.265700       8.787857      15.641653           0.003730
          138              C      13.687376      25.457253      10.114793       0.070697      39.991331 0.40146217E+03  0.92236849E+04                                10.388657                            6.733016      -0.119912       1.974288                    0.999447      26.498300      74.550156       0.629565       0.423454      -1.063036       0.008637      -0.000334      -0.006544       0.010841      -0.002607       0.000863       0.007426      -0.014762       0.033110      -0.013554      -0.001634       0.015188             16.585059       6.073994      -0.841301       0.313649      26.285769      12.156593      17.395413           0.019164
          139              C      13.894976      24.232687      10.637657      -0.131620      35.439407 0.43005862E+03  0.10080697E+05                                 9.457622                            6.939615       0.065192       1.988853                    0.999673      29.427919      84.404776       0.622256       0.419928      -1.062243       0.007367      -0.027479      -0.023940       0.037182       0.000602       0.000554      -0.002116       0.002455       0.110700      -0.019901      -0.017083       0.036984             12.589406       5.507226      -1.897440      -0.432881      19.987084       6.576335      12.273908           0.002328
          140              C      14.080557      23.055159       9.824957      -0.178268      35.791109 0.45273826E+03  0.10727972E+05                                 9.437014                            7.073110       0.183427       2.024198                    0.999699      29.817450      85.424437       0.623779       0.414386      -1.067919       0.003195       0.025089       0.031499       0.040396      -0.016046       0.000208      -0.019932      -0.036040      -0.019648      -0.024923      -0.010901       0.035824             12.194069       5.506907      -1.731154      -0.372819      17.210505       6.154935      13.864794           0.021329
          141              C      14.991162      13.993697      18.441439       0.188766      33.677493 0.37582255E+03  0.85123094E+04                                 9.253272                            6.577561      -0.043943       2.003785                    0.999546      25.635564      72.134811       0.626417       0.431696      -1.055565      -0.019607       0.032569      -0.019962       0.042938      -0.038283       0.011642      -0.021431      -0.017671       0.001824      -0.040129      -0.010448       0.050577             11.972817      11.351457      -4.523095       4.195436      16.590890      -2.147281       7.976106           0.004937
          142              C      14.695491      12.674923      18.261069      -0.181068      35.176118 0.43744162E+03  0.10322970E+05                                 9.357807                            6.985118       0.109045       2.006897                    0.999586      29.809650      86.483219       0.620530       0.418272      -1.060667       0.021053      -0.037237       0.012662       0.044611       0.020005       0.006040       0.011239       0.033080       0.004087      -0.028691      -0.000506       0.029196             11.628026      11.095334      -4.058950       3.487353      16.503157      -2.493248       7.285587           0.021427
          143              C      15.491288      11.696355      18.833691      -0.082096      33.932350 0.40925950E+03  0.95060386E+04                                 9.227339                            6.826476       0.045546       1.998793                    0.999686      28.643702      82.659793       0.617561       0.426998      -1.054364      -0.006986       0.027889      -0.003551       0.028969       0.004452      -0.012393       0.003251      -0.008547      -0.005739      -0.016410       0.006475       0.009935             11.380696      12.182626      -4.223918       4.385707      14.234255      -2.334806       7.725208          -0.002537
          144              C      16.573319      12.004862      19.591450      -0.002364      36.591158 0.41143836E+03  0.94642996E+04                                 9.560377                            6.714074      -0.012422       2.008022                    0.999311      26.571115      73.605151       0.648073       0.410865      -1.076381      -0.023093       0.018855      -0.017836       0.034740       0.013087      -0.020669       0.004350      -0.016389      -0.001126      -0.029613       0.009613       0.020000             12.532058      13.144251      -5.457219       5.309613      16.006593      -3.579921       8.445329           0.030764
          145              C      16.886290      13.366268      19.755027      -0.088073      33.391030 0.41405018E+03  0.96165245E+04                                 9.043543                            6.809961       0.000206       1.972999                    0.999645      28.893670      82.566956       0.627875       0.420018      -1.061890      -0.011937       0.005473      -0.018713       0.022861       0.016837       0.002996       0.009805       0.020036       0.020253      -0.024620       0.004032       0.020588             10.751517      10.667102      -3.681010       3.561666      14.708092      -2.222220       6.879356          -0.002288
          146              C      16.084202      14.350707      19.186137      -0.192099      34.541319 0.43126892E+03  0.10109467E+05                                 9.152108                            6.881057       0.192414       2.025960                    0.999765      29.763622      85.184648       0.634647       0.411712      -1.068210       0.027129      -0.019715       0.015444       0.036921       0.022966      -0.000909       0.009314      -0.031896      -0.039253      -0.024061      -0.011709       0.035770             10.932965      11.990796      -4.031823       4.216127      13.475763      -1.836705       7.332335           0.015098
          147              C      17.493360      11.037662      20.230207       0.577652      24.967413 0.26612475E+03  0.55886780E+04                                 7.913935                            5.789548      -0.130784       2.006397                    0.999318      22.709515      63.712576       0.617514       0.472319      -1.021144       0.014361      -0.057799       0.021079       0.063176       0.008305      -0.070249       0.023438       0.024103       0.225972      -0.075271      -0.037892       0.113163              9.873369      10.045986      -3.233311       3.200536      12.978293      -2.820243       6.595830          -0.004757
          148              C      13.750286      14.888034      16.483911       0.199417      33.761470 0.37069925E+03  0.83755042E+04                                 9.288453                            6.552897      -0.076828       1.995679                    0.999634      25.549881      72.029226       0.624080       0.434386      -1.052920       0.010285       0.002771       0.038616       0.040058       0.004424       0.028847       0.007347      -0.020347       0.125607      -0.041238      -0.011761       0.053000             11.940885      11.153553      -2.487847       2.470772       6.644324       2.025240      18.024778           0.002463
          149              C      14.638873      14.375166      15.593880      -0.179839      33.961427 0.42165438E+03  0.98269055E+04                                 9.060831                            6.807106       0.209329       2.039321                    0.999764      29.292759      83.548846       0.637744       0.412097      -1.068138       0.004876       0.000059      -0.041661       0.041946       0.000870       0.003574      -0.006812       0.030903      -0.068860      -0.025403      -0.001785       0.027188             10.950485       9.909939      -2.231071       0.332953       6.049002       2.208272      16.892514           0.019744
          150              C      14.244121      14.187146      14.258524      -0.065910      33.782035 0.41158527E+03  0.95436564E+04                                 9.141048                            6.813267       0.061087       2.002084                    0.999592      28.387638      81.016883       0.624552       0.422943      -1.060200      -0.000531       0.021397       0.021479       0.030322       0.008970      -0.019688       0.001366       0.001380      -0.027230      -0.024316       0.002737       0.021579             11.027616      11.441215      -2.784282       2.063479       6.202352       1.242204      15.439280          -0.005009
          151              C      13.015826      14.647760      13.819832      -0.014243      37.291138 0.42355412E+03  0.97931336E+04                                 9.618288                            6.773957       0.043162       2.020946                    0.999326      26.756553      73.795788       0.652058       0.406263      -1.081710       0.020990       0.006857       0.030477       0.037635       0.006864      -0.014707      -0.001800       0.003989      -0.032887      -0.019244       0.000511       0.018733             12.445284      11.760289      -2.280402       3.691440       5.873105       0.812170      19.702459           0.045513
          152              C      12.164985      15.237666      14.751534      -0.095125      33.412713 0.41458288E+03  0.96580590E+04                                 9.092884                            6.835589       0.014505       1.978927                    0.999651      29.132579      84.114940       0.622094       0.422641      -1.057377       0.018334      -0.006040       0.015437       0.024717       0.002935       0.009704      -0.009482      -0.003162      -0.055897      -0.024594       0.010912       0.013682             10.951098      10.091141      -1.537087       1.380160       5.479623       1.773589      17.282531           0.000133
          153              C      12.536146      15.377874      16.075695      -0.194624      37.174435 0.46647901E+03  0.11206667E+05                                 9.762143                            7.255056      -0.031036       1.956279                    0.998867      30.642223      90.225395       0.602533       0.423137      -1.055703      -0.011164       0.000777      -0.035533       0.037254      -0.005021      -0.020911       0.008649       0.005695      -0.023185      -0.023387      -0.001723       0.025110             11.915101      12.115959      -2.031887       2.913713       6.270526       1.639537      17.358817           0.019244
          154              C      12.520420      14.556075      12.399266       0.587504      24.717824 0.25843299E+03  0.53882436E+04                                 7.875355                            5.731079      -0.128027       2.015749                    0.999363      22.391941      62.624177       0.616383       0.476602      -1.018702      -0.044145       0.010181      -0.047820       0.065873       0.051833      -0.027000      -0.020150      -0.120375      -0.172541      -0.075410      -0.037529       0.112939              9.840237      10.704285      -1.451416       3.545145       4.791625      -0.184496      14.024799          -0.003263
          155              C      13.937439      16.186560      18.616418       0.197540      34.239055 0.38045021E+03  0.86610066E+04                                 9.465094                            6.671063      -0.108735       1.985284                    0.999688      25.774533      73.191597       0.613355       0.438655      -1.049231       0.011756      -0.035848      -0.017587       0.041625      -0.012626       0.008121       0.030370      -0.030822       0.000300      -0.034384      -0.005136       0.039520             13.202478       6.068043      -2.483746      -2.059271      19.745909       6.980056      13.793481           0.010424
          156              C      13.655922      16.134095      19.948250      -0.177269      36.465040 0.43734804E+03  0.10327314E+05                                 9.658907                            7.011964       0.051303       1.986402                    0.999624      29.942725      87.092406       0.615265       0.421583      -1.057850       0.006212       0.026254       0.023677       0.035895       0.009010      -0.004669      -0.030470      -0.017319      -0.032451      -0.031336      -0.005724       0.037061             12.991174       6.163142      -1.825326      -2.089653      19.284295       7.179892      13.526084           0.010614
          157              C      13.495505      17.284214      20.687143      -0.116038      36.084873 0.42526617E+03  0.99630100E+04                                 9.644422                            6.940370       0.041267       1.987311                    0.999643      29.311406      84.672064       0.615518       0.424752      -1.056817       0.003451      -0.017505      -0.024477       0.030290       0.003757      -0.005764      -0.010672       0.013672       0.091912      -0.024663      -0.009017       0.033680             13.251741       5.853505      -0.902006      -1.440347      21.848570       7.411102      12.053147           0.003724
          158              C      13.687376      18.557821      20.149144       0.070591      39.988514 0.40145661E+03  0.92234338E+04                                10.387848                            6.732780      -0.119620       1.974389                    0.999447      26.497804      74.545854       0.629608       0.423430      -1.063062       0.008655      -0.006285       0.002000       0.010882      -0.000120      -0.002728       0.002467      -0.027735      -0.005749      -0.013557      -0.001635       0.015191             16.583046       6.073518      -0.007815      -0.897462      26.657535      12.010654      17.018085           0.018663
          159              C      13.894976      18.607654      18.818556      -0.131526      35.435421 0.43001130E+03  0.10079266E+05                                 9.456803                            6.939169       0.065335       1.988908                    0.999673      29.426140      84.397116       0.622287       0.419920      -1.062252       0.007380      -0.032193      -0.017062       0.037175       0.000737       0.000371      -0.020520      -0.045369      -0.033061      -0.019939      -0.017035       0.036974             12.588010       5.506744      -1.083054      -1.616390      17.656530       7.467714      14.600755           0.002365
          160              C      14.080557      17.427275      18.010003      -0.178315      35.790522 0.45273581E+03  0.10727860E+05                                 9.436836                            7.073054       0.183507       2.024232                    0.999699      29.817091      85.422186       0.623789       0.414382      -1.067926       0.003207       0.038365       0.012130       0.040365      -0.005542      -0.015061      -0.005496       0.001544       0.093123      -0.024908      -0.010906       0.035814             12.193720       5.506783      -0.967578      -1.482785      18.407772       5.695403      12.666606           0.020761
          161              C       7.127564       9.031058      12.656759       0.186596      33.739948 0.37662693E+03  0.85348542E+04                                 9.262202                            6.583004      -0.039951       2.004429                    0.999504      25.665810      72.231729       0.626402       0.431487      -1.055721      -0.019909      -0.032059       0.020657       0.043022       0.038218      -0.010710      -0.020807      -0.018675       0.003733      -0.040522      -0.009151       0.049673             11.986179      11.364542       4.532817      -4.200726      16.609132      -2.151871       7.984864           0.005068
          162              C       6.831892      10.349832      12.837129      -0.181645      35.237903 0.43843821E+03  0.10352818E+05                                 9.372468                            6.996770       0.107108       2.005683                    0.999583      29.836690      86.600223       0.619495       0.418715      -1.060341       0.021366       0.036140      -0.012974       0.043943      -0.020268      -0.005529       0.011464       0.035232       0.001790      -0.029486      -0.000465       0.029951             11.646895      11.108304       4.069360      -3.489807      16.536236      -2.499808       7.296143           0.021993
          163              C       7.627688      11.328400      12.264507      -0.080899      33.873196 0.40838724E+03  0.94809656E+04                                 9.218301                            6.820512       0.041208       1.998231                    0.999634      28.612714      82.556404       0.617636       0.427162      -1.054236      -0.008001      -0.027827       0.002656       0.029076      -0.003793       0.011873       0.003555      -0.007570      -0.004926      -0.015536       0.005948       0.009589             11.368066      12.165182       4.215493      -4.378250      14.222388      -2.330053       7.716628          -0.002640
          164              C       8.709720      11.019893      11.506748      -0.002520      36.606389 0.41170707E+03  0.94719359E+04                                 9.562476                            6.716257      -0.015344       2.007036                    0.999264      26.579276      73.631109       0.647975       0.410864      -1.076392      -0.022207      -0.018076       0.017980       0.033811      -0.012769       0.020350       0.004353      -0.016615       0.000397      -0.029238       0.009721       0.019517             12.533931      13.144587       5.456552      -5.309812      16.010416      -3.579961       8.446791           0.031371
          165              C       9.022691       9.658487      11.343171      -0.088193      33.340058 0.41329449E+03  0.95938637E+04                                 9.028951                            6.799080       0.007100       1.975244                    0.999596      28.878330      82.480746       0.629072       0.419442      -1.062334      -0.013431      -0.005022       0.019155       0.023928      -0.016795      -0.002593       0.009283       0.020050       0.020504      -0.024505       0.004499       0.020007             10.732942      10.653989       3.669674      -3.558724      14.674635      -2.215560       6.870204          -0.002373
          166              C       8.220604       8.674048      11.912061      -0.191591      34.561533 0.43159107E+03  0.10119405E+05                                 9.158513                            6.886295       0.188049       2.024585                    0.999775      29.772311      85.233248       0.634006       0.412031      -1.067951       0.026460       0.019627      -0.014821       0.036125      -0.024051       0.001062       0.009531      -0.030098      -0.037341      -0.024852      -0.011022       0.035875             10.940775      12.002506       4.037302      -4.220389      13.481762      -1.838897       7.338056           0.015466
          167              C       9.629761      11.987093      10.867991       0.575833      24.989713 0.26645382E+03  0.55968307E+04                                 7.916030                            5.791626      -0.126390       2.007661                    0.999336      22.719415      63.729312       0.617697       0.472074      -1.021365       0.014946       0.057444      -0.021876       0.063259      -0.006995       0.069833       0.024299       0.023783       0.228655      -0.074622      -0.039096       0.113718              9.875613      10.046376       3.234293      -3.200738      12.982889      -2.821860       6.597573          -0.004779
          168              C      21.613888       8.136720      14.614287       0.196351      33.842467 0.37174330E+03  0.84042611E+04                                 9.299123                            6.559554      -0.071064       1.996816                    0.999622      25.585727      72.131726       0.624184       0.434047      -1.053219       0.010572      -0.002569      -0.037931       0.039460      -0.004549      -0.028976       0.006822      -0.022138       0.119832      -0.041491      -0.009830       0.051321             11.955857      11.167309       2.491319      -2.474936       6.652053       2.027996      18.048208           0.002613
          169              C      22.502474       8.649589      15.504318      -0.178313      33.929894 0.42115710E+03  0.98124460E+04                                 9.055274                            6.803174       0.209865       2.039521                    0.999789      29.277078      83.492615       0.637915       0.412107      -1.068129       0.005186       0.000106       0.041568       0.041890       0.000045      -0.004132      -0.007033       0.031759      -0.069420      -0.025764      -0.002033       0.027797             10.942960       9.905535       2.229877      -0.333941       6.045226       2.205168      16.878119           0.020243
          170              C      22.107721       8.837608      16.839674      -0.066567      33.815683 0.41203086E+03  0.95570275E+04                                 9.149184                            6.818992       0.055800       2.000465                    0.999629      28.402879      81.085851       0.623981       0.423196      -1.059991       0.000800      -0.020253      -0.020770       0.029021      -0.009345       0.020511       0.001708      -0.000351      -0.029274      -0.025819       0.003831       0.021988             11.037859      11.452198       2.786565      -2.067542       6.207129       1.242376      15.454250          -0.005125
          171              C      20.879427       8.376994      17.278366      -0.013413      37.288763 0.42352901E+03  0.97923898E+04                                 9.617504                            6.773551       0.044975       2.021596                    0.999342      26.755605      73.792114       0.652108       0.406238      -1.081729       0.022141      -0.006664      -0.030165       0.038007      -0.006650       0.014406      -0.001966       0.004598      -0.031399      -0.018565       0.000087       0.018479             12.443477      11.760389       2.280801      -3.689315       5.872642       0.812391      19.697400           0.046065
          172              C      20.028586       7.787089      16.346664      -0.094495      33.341939 0.41348401E+03  0.96258171E+04                                 9.078667                            6.825191       0.017439       1.980314                    0.999651      29.096819      83.975480       0.622766       0.422476      -1.057508       0.019668       0.006128      -0.015644       0.025867      -0.002505      -0.010313      -0.009641      -0.003499      -0.057202      -0.025272       0.011116       0.014156             10.932696      10.080776       1.536404      -1.378634       5.471540       1.769273      17.245774           0.000044
          173              C      20.399748       7.646881      15.022503      -0.194005      37.157710 0.46620793E+03  0.11198212E+05                                 9.758330                            7.252730      -0.029129       1.956686                    0.998914      30.638478      90.198255       0.602674       0.423111      -1.055749      -0.010266       0.000008       0.034991       0.036466       0.005735       0.020376       0.008516       0.006240      -0.026988      -0.023352      -0.001816       0.025168             11.909724      12.112077       2.031135      -2.911691       6.268385       1.639310      17.348711           0.019662
          174              C      20.384020       8.468679      18.698932       0.586625      24.746355 0.25879933E+03  0.53979756E+04                                 7.881808                            5.735636      -0.130639       2.014465                    0.999395      22.409824      62.693278       0.616037       0.476685      -1.018623      -0.044024      -0.010384       0.047955       0.065921      -0.051960       0.027969      -0.020521      -0.119797      -0.174281      -0.076458      -0.036857       0.113314              9.848082      10.713171       1.452432      -3.547972       4.794945      -0.184688      14.036131          -0.003311
          175              C       6.073842       6.838194      12.481780       0.196067      34.285224 0.38108855E+03  0.86787124E+04                                 9.470839                            6.674867      -0.108797       1.984782                    0.999684      25.795818      73.252672       0.613460       0.438420      -1.049428       0.011631       0.034653       0.017230       0.040410       0.013042      -0.007378       0.029337      -0.028586      -0.000213      -0.033370      -0.004630       0.038000             13.211686       6.071964       2.486506       2.060422      19.761524       6.986014      13.801568           0.010596
          176              C       5.792325       6.890659      11.149948      -0.177638      36.481157 0.43762558E+03  0.10335734E+05                                 9.662153                            7.014637       0.049105       1.985535                    0.999619      29.954477      87.140720       0.615076       0.421637      -1.057793       0.006330      -0.025764      -0.023824       0.035657      -0.009547       0.005270      -0.030806      -0.016520      -0.033615      -0.031963      -0.005562       0.037525             12.995228       6.165570       1.826508       2.090057      19.292343       7.181001      13.527771           0.010901
          177              C       5.631908       5.740540      10.411055      -0.116446      36.082977 0.42524376E+03  0.99625207E+04                                 9.644609                            6.940536       0.043756       1.988088                    0.999601      29.308540      84.668574       0.615454       0.424795      -1.056773       0.003315       0.017887       0.025374       0.031221      -0.003443       0.005714      -0.010228       0.011751       0.091706      -0.023508      -0.009926       0.033434             13.252121       5.853688       0.902373       1.440367      21.850138       7.411070      12.052537           0.003728
          178              C       5.823780       4.466934      10.949054       0.072206      39.973748 0.40116633E+03  0.92162597E+04                                10.391449                            6.734561      -0.123526       1.973122                    0.999490      26.484616      74.537391       0.628855       0.423961      -1.062595       0.008408       0.005314      -0.002454       0.010245       0.000474       0.002698       0.002176      -0.028556      -0.004108      -0.014162      -0.001109       0.015271             16.590656       6.075603       0.008373       0.897948      26.671930      12.017539      17.024434           0.019157
          179              C      13.894975      26.620746      12.279642      -0.131963      35.426244 0.42988691E+03  0.10075633E+05                                 9.454765                            6.937804       0.062678       1.988440                    0.999661      29.420014      84.376820       0.622396       0.419876      -1.062279       0.007730       0.032937       0.016808       0.037777      -0.001234      -0.000181      -0.020474      -0.045675      -0.032937      -0.019875      -0.017200       0.037075             12.584824       5.505532       1.082587       1.615665      17.653143       7.464747      14.595797           0.002343
          180              C       6.216960       5.597480      13.088195      -0.177778      35.817495 0.45315291E+03  0.10740906E+05                                 9.444733                            7.079140       0.184059       2.024257                    0.999668      29.829194      85.487381       0.623107       0.414713      -1.067644       0.003218      -0.038193      -0.011613       0.040049       0.005619       0.014754      -0.006210       0.000201       0.094123      -0.025330      -0.010677       0.036007             12.204257       5.511366       0.968215       1.483329      18.425090       5.701694      12.676315           0.021327
          181              C      16.463230      16.158570       2.290693       0.188761      33.675266 0.37580531E+03  0.85117340E+04                                 9.252664                            6.577306      -0.043820       2.003841                    0.999545      25.634032      72.127299       0.626450       0.431683      -1.055584       0.019532      -0.032566       0.020015       0.042926      -0.038267       0.011587      -0.021441      -0.017636       0.001670      -0.040098      -0.010454       0.050552             11.971935      11.350625      -4.522725       4.194640      16.590114      -2.146699       7.975066           0.005091
          182              C      16.758901      17.477344       2.471063      -0.181062      35.175711 0.43743639E+03  0.10322781E+05                                 9.357598                            6.984984       0.109135       2.006914                    0.999586      29.809640      86.481971       0.620550       0.418261      -1.060678      -0.021108       0.037236      -0.012617       0.044623       0.020017       0.006017       0.011265       0.033097       0.003998      -0.028710      -0.000504       0.029214             11.627806      11.095308      -4.058914       3.487256      16.502760      -2.493004       7.285349           0.021983
          183              C      15.963104      18.455912       1.898441      -0.082105      33.931294 0.40924529E+03  0.95055958E+04                                 9.227061                            6.826301       0.045631       1.998827                    0.999686      28.643144      82.656836       0.617578       0.426991      -1.054372       0.006932      -0.027887       0.003614       0.028962       0.004455      -0.012405       0.003236      -0.008522      -0.005734      -0.016413       0.006455       0.009958             11.380372      12.182398      -4.223821       4.385545      14.233771      -2.334711       7.724947          -0.002632
          184              C      14.881073      18.147405       1.140682      -0.002294      36.587049 0.41139731E+03  0.94630797E+04                                 9.559617                            6.713732      -0.012333       2.008070                    0.999311      26.569436      73.598427       0.648093       0.410864      -1.076386       0.023037      -0.018850       0.017916       0.034742       0.013110      -0.020715       0.004330      -0.016344      -0.001080      -0.029646       0.009584       0.020062             12.530793      13.143050      -5.456285       5.308993      16.004750      -3.579366       8.444579           0.031454
          185              C      14.568102      16.785999       0.977105      -0.087998      33.382571 0.41394548E+03  0.96133615E+04                                 9.041707                            6.808902       0.000600       1.973171                    0.999646      28.889433      82.548245       0.627960       0.419993      -1.061919       0.011821      -0.005475       0.018871       0.022931       0.016866       0.002917       0.009735       0.020067       0.020234      -0.024636       0.004115       0.020522             10.749021      10.664720      -3.679493       3.560573      14.704489      -2.221319       6.877853          -0.002377
          186              C      15.370190      15.801560       1.545995      -0.191923      34.529641 0.43111777E+03  0.10104892E+05                                 9.149877                            6.879773       0.192947       2.026212                    0.999765      29.756794      85.156720       0.634727       0.411703      -1.068232      -0.027245       0.019696      -0.015255       0.036918       0.022980      -0.001028       0.009269      -0.031757      -0.039258      -0.024109      -0.011603       0.035712             10.929988      11.987717      -4.030301       4.214524      13.471960      -1.835829       7.330287           0.015511
          187              C      13.961032      19.114605       0.501925       0.577647      24.966556 0.26612017E+03  0.55885391E+04                                 7.913678                            5.789466      -0.130690       2.006434                    0.999318      22.709048      63.710327       0.617526       0.472314      -1.021150      -0.014386       0.057802      -0.021036       0.063171       0.008319      -0.070259       0.023409       0.024102       0.226018      -0.075278      -0.037896       0.113174              9.872888      10.045515      -3.232868       3.200306      12.977575      -2.820026       6.595575          -0.004766
          188              C      17.704106      15.264233       4.248221       0.199354      33.760947 0.37070591E+03  0.83755836E+04                                 9.288002                            6.552757      -0.076576       1.995755                    0.999634      25.549273      72.024146       0.624124       0.434360      -1.052950      -0.010331      -0.002836      -0.038579       0.040039       0.004465       0.028839       0.007321      -0.020266       0.125615      -0.041204      -0.011793       0.052998             11.939965      11.153429      -2.487850       2.470515       6.644005       2.024907      18.022460           0.002605
          189              C      16.815519      15.777101       5.138252      -0.179662      33.948943 0.42149730E+03  0.98221089E+04                                 9.058291                            6.805672       0.210038       2.039635                    0.999764      29.284986      83.515716       0.637849       0.412077      -1.068175      -0.004964      -0.000240       0.041711       0.042006       0.000960       0.003514      -0.006842       0.030906      -0.069014      -0.025459      -0.001750       0.027209             10.946854       9.907180      -2.230426       0.331906       6.047494       2.207623      16.885889           0.020290
          190              C      17.210271      15.965121       6.473608      -0.065837      33.772463 0.41147212E+03  0.95402195E+04                                 9.138890                            6.812066       0.061509       2.002261                    0.999592      28.383282      80.996630       0.624654       0.422911      -1.060238       0.000446      -0.021518      -0.021445       0.030383       0.009035      -0.019658       0.001366       0.001479      -0.027315      -0.024303       0.002682       0.021621             11.024458      11.438539      -2.783730       2.062000       6.201110       1.241980      15.433726          -0.005141
          191              C      18.438566      15.504507       6.912300      -0.014157      37.281232 0.42345971E+03  0.97902767E+04                                 9.616278                            6.773061       0.043584       2.021123                    0.999326      26.752961      73.780178       0.652130       0.406246      -1.081736      -0.021003      -0.006915      -0.030444       0.037627       0.006907      -0.014745      -0.001823       0.004063      -0.033001      -0.019291       0.000469       0.018822             12.441500      11.757427      -2.279999       3.688726       5.871952       0.812258      19.695120           0.046155
          192              C      19.289407      14.914601       5.980598      -0.094976      33.403777 0.41446561E+03  0.96545329E+04                                 9.091200                            6.834608       0.014508       1.979017                    0.999650      29.126535      84.090856       0.622147       0.422639      -1.057390      -0.018303       0.006045      -0.015427       0.024689       0.002994       0.009718      -0.009463      -0.003223      -0.055985      -0.024624       0.010909       0.013716             10.948552      10.089734      -1.536929       1.379138       5.478722       1.773262      17.277200           0.000051
          193              C      18.918246      14.774393       4.656437      -0.194622      37.173508 0.46647624E+03  0.11206543E+05                                 9.761815                            7.254947      -0.031023       1.956268                    0.998869      30.642315      90.224362       0.602551       0.423126      -1.055713       0.011169      -0.000819       0.035565       0.037287      -0.005042      -0.020887       0.008632       0.005723      -0.023351      -0.023381      -0.001719       0.025101             11.914425      12.116282      -2.032044       2.913347       6.270423       1.639399      17.356570           0.019694
          194              C      18.933972      15.596192       8.332866       0.587577      24.711668 0.25837318E+03  0.53866210E+04                                 7.873612                            5.730159      -0.127410       2.015970                    0.999364      22.389278      62.612117       0.616481       0.476559      -1.018737       0.044145      -0.010215       0.047783       0.065851       0.051875      -0.027092      -0.020196      -0.120328      -0.172996      -0.075556      -0.037488       0.113044              9.837114      10.702155      -1.451240       3.542628       4.790649      -0.184242      14.018537          -0.003278
          195              C      17.516953      13.965707       2.115714       0.197365      34.242293 0.38049677E+03  0.86622437E+04                                 9.465338                            6.671254      -0.108620       1.985298                    0.999688      25.775686      73.193199       0.613383       0.438627      -1.049259      -0.011826       0.035851       0.017590       0.041648      -0.012603       0.008068       0.030413      -0.030937       0.000379      -0.034361      -0.005239       0.039600             13.202933       6.068295      -2.483806      -2.059381      19.746368       6.980731      13.794135           0.010585
          196              C      17.798470      14.018172       0.783882      -0.177334      36.472298 0.43742704E+03  0.10329733E+05                                 9.660269                            7.012609       0.051141       1.986287                    0.999625      29.946896      87.109290       0.615230       0.421585      -1.057840      -0.006254      -0.026289      -0.023689       0.035936       0.009038      -0.004700      -0.030492      -0.017398      -0.032395      -0.031334      -0.005787       0.037122             12.993663       6.164009      -1.825754      -2.089900      19.288976       7.181788      13.528005           0.010941
          197              C      17.958887      12.868053       0.044989      -0.116214      36.095783 0.42538489E+03  0.99666045E+04                                 9.646579                            6.941437       0.040966       1.987159                    0.999642      29.316660      84.693968       0.615450       0.424764      -1.056797      -0.003485       0.017516       0.024464       0.030290       0.003747      -0.005834      -0.010636       0.013565       0.091970      -0.024604      -0.009101       0.033704             13.255781       5.854790      -0.902422      -1.440681      21.856334       7.414244      12.056219           0.003719
          198              C      17.767016      11.594446       0.582988       0.070701      39.990842 0.40145933E+03  0.92235755E+04                                10.388474                            6.732935      -0.119843       1.974305                    0.999447      26.498141      74.548800       0.629578       0.423447      -1.063044      -0.008693       0.006229      -0.002040       0.010887      -0.000129      -0.002760       0.002450      -0.027721      -0.005794      -0.013558      -0.001629       0.015187             16.584749       6.073941      -0.008002      -0.897627      26.661243      12.012106      17.019065           0.019203
          199              C      17.559416      11.544613       1.913576      -0.131563      35.431470 0.42997131E+03  0.10077995E+05                                 9.455857                            6.938717       0.065483       1.988983                    0.999673      29.424139      84.387250       0.622331       0.419904      -1.062273      -0.007471       0.032181       0.017095       0.037197       0.000736       0.000329      -0.020484      -0.045371      -0.033044      -0.019893      -0.017055       0.036948             12.586420       5.506342      -1.082915      -1.616265      17.653927       7.466337      14.598991           0.002306
          200              C      17.373835      12.724992       2.722129      -0.178095      35.777777 0.45256615E+03  0.10722659E+05                                 9.434354                            7.071599       0.183978       2.024456                    0.999700      29.810123      85.392928       0.623880       0.414366      -1.067953      -0.003330      -0.038402      -0.012153       0.040416      -0.005529      -0.015064      -0.005511       0.001709       0.092951      -0.024869      -0.010905       0.035774             12.190002       5.505629      -0.967106      -1.482310      18.401702       5.693002      12.662676           0.021384
          201              C      24.326828      21.121209       8.075373       0.186544      33.742356 0.37665480E+03  0.85356272E+04                                 9.262572                            6.583188      -0.039907       2.004421                    0.999504      25.666756      72.234536       0.626403       0.431480      -1.055728       0.019886       0.032080      -0.020678       0.043037       0.038224      -0.010711      -0.020791      -0.018646       0.003645      -0.040508      -0.009163       0.049672             11.986891      11.365719       4.533609      -4.201136      16.609786      -2.152054       7.985167           0.005115
          202              C      24.622500      19.802435       7.895003      -0.181523      35.228767 0.43832576E+03  0.10349319E+05                                 9.370676                            6.995761       0.107928       2.006024                    0.999583      29.830188      86.572898       0.619565       0.418701      -1.060368      -0.021371      -0.036245       0.012892       0.044006      -0.020305      -0.005500       0.011532       0.035076       0.001571      -0.029468      -0.000498       0.029966             11.644450      11.105744       4.068131      -3.488631      16.533258      -2.498749       7.294347           0.022071
          203              C      23.826704      18.823867       8.467625      -0.080588      33.860400 0.40820531E+03  0.94757460E+04                                 9.216862                            6.819611       0.040577       1.998253                    0.999630      28.602999      82.525737       0.617589       0.427240      -1.054181       0.007947       0.027776      -0.002788       0.029025      -0.003696       0.011897       0.003532      -0.007339      -0.004958      -0.015469       0.005804       0.009664             11.366185      12.163309       4.214091      -4.377254      14.220375      -2.328870       7.714871          -0.002644
          204              C      22.744672      19.132374       9.225384      -0.002468      36.605959 0.41166525E+03  0.94707607E+04                                 9.562607                            6.715983      -0.014838       2.007242                    0.999264      26.577483      73.626013       0.647976       0.410872      -1.076384       0.022044       0.017986      -0.018140       0.033742      -0.012789       0.020312       0.004431      -0.016648      -0.000191      -0.029250       0.009788       0.019462             12.534679      13.145939       5.457347      -5.310011      16.011830      -3.579635       8.446267           0.031505
          205              C      22.431701      20.493780       9.388961      -0.088317      33.351357 0.41342430E+03  0.95977847E+04                                 9.031287                            6.800276       0.006692       1.975045                    0.999596      28.884029      82.505253       0.628988       0.419458      -1.062307       0.013293       0.005000      -0.019312       0.023972      -0.016704      -0.002644       0.009297       0.020132       0.019969      -0.024376       0.004355       0.020021             10.736432      10.657669       3.672037      -3.560087      14.679822      -2.216494       6.871805          -0.002399
          206              C      23.233788      21.478219       8.820071      -0.191695      34.569926 0.43168930E+03  0.10122385E+05                                 9.160203                            6.887180       0.187713       2.024427                    0.999774      29.776529      85.250936       0.633945       0.412043      -1.067933      -0.026496      -0.019625       0.014735       0.036115      -0.024036       0.001054       0.009558      -0.030083      -0.037588      -0.024828      -0.011077       0.035905             10.943338      12.005560       4.039320      -4.221434      13.485174      -1.839671       7.339280           0.015506
          207              C      21.824631      18.165174       9.864141       0.576086      24.991857 0.26645496E+03  0.55970611E+04                                 7.916656                            5.791670      -0.128179       2.006933                    0.999332      22.724988      63.753585       0.617667       0.472080      -1.021326      -0.015114      -0.057378       0.021253       0.063027      -0.007222       0.070053       0.024680       0.023945       0.228145      -0.075074      -0.038768       0.113842              9.876533      10.047828       3.234181      -3.200816      12.984545      -2.820977       6.597227          -0.004726
          208              C       9.840504      22.015547       6.117845       0.196356      33.840964 0.37173092E+03  0.84038665E+04                                 9.298744                            6.559389      -0.071022       1.996839                    0.999622      25.584861      72.127534       0.624204       0.434040      -1.053229      -0.010554       0.002533       0.037930       0.039452      -0.004559      -0.028981       0.006834      -0.022155       0.119800      -0.041500      -0.009819       0.051319             11.955154      11.166895       2.491177      -2.475059       6.651684       2.027713      18.046884           0.002634
          209              C       8.951918      21.502678       5.227814      -0.178233      33.924179 0.42108503E+03  0.98102628E+04                                 9.054089                            6.802498       0.210076       2.039621                    0.999789      29.274069      83.479538       0.637965       0.412096      -1.068145      -0.005155      -0.000183      -0.041555       0.041874       0.000040      -0.004139      -0.007020       0.031652      -0.069540      -0.025787      -0.001978       0.027764             10.941206       9.904164       2.229511      -0.333966       6.044456       2.204683      16.875000           0.020310
          210              C       9.346671      21.314659       3.892458      -0.066507      33.809183 0.41194918E+03  0.95545670E+04                                 9.147787                            6.818179       0.056136       2.000607                    0.999629      28.399763      81.071998       0.624043       0.423179      -1.060012      -0.000765       0.020167       0.020792       0.028976      -0.009358       0.020499       0.001680      -0.000443      -0.029329      -0.025823       0.003844       0.021978             11.035875      11.450170       2.786022      -2.067149       6.206233       1.242019      15.451221          -0.005143
          211              C      10.574965      21.775273       3.453766      -0.013365      37.284174 0.42348268E+03  0.97909962E+04                                 9.616623                            6.773135       0.045143       2.021672                    0.999342      26.753849      73.784707       0.652138       0.406233      -1.081738      -0.022120       0.006623       0.030171       0.037993      -0.006657       0.014411      -0.001985       0.004528      -0.031447      -0.018586       0.000107       0.018479             12.442028      11.759024       2.280561      -3.688697       5.872153       0.812230      19.694909           0.046158
          212              C      11.425806      22.365178       4.385468      -0.094474      33.339331 0.41345007E+03  0.96247791E+04                                 9.078067                            6.824828       0.017573       1.980371                    0.999651      29.095411      83.968904       0.622797       0.422466      -1.057520      -0.019661      -0.006155       0.015647       0.025870      -0.002503      -0.010315      -0.009647      -0.003561      -0.057217      -0.025280       0.011091       0.014189             10.931833      10.079930       1.536265      -1.378625       5.471182       1.769060      17.244387           0.000037
          213              C      11.054644      22.505386       5.709629      -0.193984      37.155547 0.46618016E+03  0.11197333E+05                                 9.757837                            7.252442      -0.028985       1.956739                    0.998914      30.637416      90.193093       0.602697       0.423103      -1.055758       0.010276      -0.000041      -0.034987       0.036465       0.005736       0.020373       0.008514       0.006182      -0.027040      -0.023366      -0.001789       0.025154             11.908992      12.111359       2.031017      -2.911621       6.268047       1.639118      17.347571           0.019715
          214              C      11.070372      21.683588       2.033200       0.586649      24.744712 0.25878478E+03  0.53975730E+04                                 7.881384                            5.735436      -0.130569       2.014503                    0.999395      22.408847      62.689095       0.616057       0.476678      -1.018631       0.044027       0.010367      -0.047950       0.065917      -0.051957       0.027972      -0.020535      -0.119834      -0.174312      -0.076470      -0.036865       0.113335              9.847385      10.712448       1.452383      -3.547570       4.794726      -0.184740      14.034981          -0.003311
          215              C      25.380550      23.314073       8.250352       0.196058      34.285162 0.38109214E+03  0.86788239E+04                                 9.470871                            6.674944      -0.108864       1.984764                    0.999684      25.795868      73.253200       0.613449       0.438426      -1.049423      -0.011633      -0.034651      -0.017222       0.040405       0.013037      -0.007371       0.029337      -0.028575      -0.000252      -0.033362      -0.004635       0.037996             13.211621       6.072070       2.486649       2.060453      19.761234       6.985753      13.801559           0.010594
          216              C      25.662067      23.261608       9.582184      -0.177650      36.483713 0.43765243E+03  0.10336613E+05                                 9.662755                            7.014925       0.048920       1.985460                    0.999619      29.956173      87.149079       0.615048       0.421646      -1.057778      -0.006313       0.025765       0.023802       0.035640      -0.009557       0.005287      -0.030796      -0.016522      -0.033663      -0.031961      -0.005566       0.037527             12.996257       6.165997       1.826824       2.090265      19.294280       7.181666      13.528495           0.010943
          217              C      25.822484      24.411727      10.321077      -0.116491      36.086723 0.42528510E+03  0.99637935E+04                                 9.645415                            6.940944       0.043628       1.988029                    0.999600      29.310424      84.677033       0.615423       0.424804      -1.056761      -0.003294      -0.017874      -0.025381       0.031218      -0.003452       0.005738      -0.010211       0.011744       0.091708      -0.023501      -0.009934       0.033435             13.253576       5.854169       0.902608       1.440560      21.852841       7.412256      12.053718           0.003713
          218              C      25.630612      25.685333       9.783078       0.072229      39.973476 0.40116248E+03  0.92161577E+04                                10.391443                            6.734555      -0.123563       1.973113                    0.999490      26.484471      74.537153       0.628851       0.423964      -1.062592      -0.008404      -0.005312       0.002453       0.010241       0.000470       0.002704       0.002172      -0.028538      -0.004123      -0.014154      -0.001110       0.015264             16.590614       6.075592       0.008395       0.897961      26.671963      12.017427      17.024286           0.019212
          219              C      17.559417       3.531521       8.452490      -0.131936      35.423172 0.42985278E+03  0.10074586E+05                                 9.454128                            6.937488       0.062793       1.988497                    0.999661      29.418410      84.369931       0.622419       0.419871      -1.062287      -0.007737      -0.032932      -0.016815       0.037777      -0.001240      -0.000177      -0.020474      -0.045642      -0.032943      -0.019877      -0.017185       0.037062             12.583647       5.505179       1.082465       1.615529      17.651184       7.463667      14.594577           0.002324
          220              C      25.237432      24.554787       7.643937      -0.177735      35.814512 0.45311795E+03  0.10739841E+05                                 9.444143                            7.078840       0.184158       2.024304                    0.999668      29.827806      85.481687       0.623125       0.414710      -1.067649      -0.003228       0.038201       0.011614       0.040058       0.005617       0.014746      -0.006227       0.000226       0.094067      -0.025322      -0.010668       0.035990             12.203181       5.511039       0.968102       1.483186      18.423167       5.700699      12.675338           0.021397
          221              C      24.326828      15.101312      16.830552       0.186621      33.739999 0.37662043E+03  0.85346868E+04                                 9.262281                            6.582972      -0.039944       2.004433                    0.999504      25.665696      72.231783       0.626399       0.431491      -1.055717       0.019898      -0.007828       0.037351       0.043039       0.003691       0.039506      -0.012959       0.001764       0.064955      -0.040505      -0.009144       0.049650             11.986544      11.365129      -2.299590       5.736732       7.651602       1.282456      16.942900           0.005050
          222              C      24.622500      14.460792      15.663748      -0.181647      35.238994 0.43844610E+03  0.10353086E+05                                 9.372815                            6.996923       0.107033       2.005666                    0.999582      29.836829      86.601909       0.619474       0.418725      -1.060331      -0.021378      -0.000870      -0.038383       0.043944      -0.012404      -0.016939       0.002359       0.011505      -0.069625      -0.029476      -0.000486       0.029963             11.647568      11.109248      -1.801741       5.049563       6.809341       1.229619      17.024115           0.021973
          223              C      23.826704      14.645149      14.545042      -0.080898      33.875470 0.40840154E+03  0.94814442E+04                                 9.218942                            6.820762       0.041083       1.998199                    0.999633      28.613359      82.560713       0.617603       0.427179      -1.054218       0.007943       0.007400       0.026954       0.029058       0.009736      -0.007737       0.004767      -0.004338       0.004361      -0.015510       0.005956       0.009554             11.369142      12.166845      -2.579169       5.504211       6.993052       0.441983      14.947530          -0.002644
          224              C      22.744672      15.463131      14.561835      -0.002581      36.611154 0.41172586E+03  0.94725237E+04                                 9.563429                            6.716428      -0.015278       2.007067                    0.999264      26.580079      73.635149       0.647961       0.410866      -1.076385       0.022082      -0.010446       0.023345       0.033790       0.014380      -0.019184       0.006054      -0.012239       0.012965      -0.029194       0.009730       0.019464             12.535858      13.147722      -3.004953       6.997700       7.023369      -0.133923      17.436483           0.031328
          225              C      22.431701      16.103232      15.774457      -0.088226      33.346334 0.41336411E+03  0.95959885E+04                                 9.030325                            6.799773       0.006802       1.975113                    0.999596      28.881308      82.494374       0.629016       0.419457      -1.062313       0.013310      -0.016241       0.011566       0.023973      -0.008443      -0.014677       0.000206      -0.003564      -0.051140      -0.024402       0.004375       0.020027             10.735030      10.656346      -2.009379       4.702200       6.390080       0.961328      15.158663          -0.002376
          226              C      23.233788      15.924462      16.897310      -0.191622      34.564761 0.43162235E+03  0.10120362E+05                                 9.159238                            6.886623       0.187906       2.024531                    0.999774      29.773409      85.238445       0.633978       0.412040      -1.067941      -0.026491       0.006751      -0.023587       0.036107      -0.007589      -0.022830       0.018393      -0.006966       0.031756      -0.024838      -0.011045       0.035883             10.941986      12.004078      -2.495435       5.281766       6.896483       0.686109      13.925395           0.015450
          227              C      21.824631      15.713310      13.430068       0.576163      24.993255 0.26646874E+03  0.55974475E+04                                 7.917196                            5.792000      -0.128906       2.006706                    0.999332      22.725262      63.755820       0.617618       0.472109      -1.021305      -0.015107      -0.000643      -0.061260       0.063098       0.062885      -0.031792      -0.023810      -0.102403      -0.150830      -0.075025      -0.038828       0.113853              9.877303      10.048732      -1.830994       4.166342       5.530193       0.036718      14.052985          -0.004770
          228              C       9.840504      13.593678      18.366388       0.196355      33.842304 0.37173960E+03  0.84041438E+04                                 9.299041                            6.559481      -0.071000       1.996835                    0.999622      25.585591      72.130832       0.624195       0.434042      -1.053223      -0.010578       0.036343      -0.011174       0.039466      -0.028686       0.006129      -0.011255      -0.069289      -0.021619      -0.041493      -0.009832       0.051325             11.955766      11.167247      -1.419128       3.212188      17.943301      -2.301271       6.756751           0.002616
          229              C       8.951918      12.579032      18.206129      -0.178328      33.929954 0.42115775E+03  0.98124457E+04                                 9.055239                            6.803151       0.209899       2.039529                    0.999789      29.277070      83.491992       0.637921       0.412104      -1.068133      -0.005190      -0.038849       0.014790       0.041892      -0.003847       0.001523       0.001055       0.052878      -0.006080      -0.025761      -0.002040       0.027801             10.942919       9.905413       0.486431       2.201565      16.964050      -1.981188       5.959293           0.020231
          230              C       9.346671      11.264866      18.508611      -0.066564      33.815560 0.41202901E+03  0.95569680E+04                                 9.149138                            6.818962       0.055808       2.000466                    0.999629      28.402850      81.085545       0.623984       0.423194      -1.059993      -0.000804       0.026646       0.011488       0.029028       0.015809      -0.016068       0.006220       0.011414       0.006036      -0.025819       0.003832       0.021988             11.037795      11.452140      -0.932958       3.342011      15.099628      -2.167070       6.561618          -0.005121
          231              C      10.574965      11.020142      19.095745      -0.013423      37.288474 0.42352686E+03  0.97923178E+04                                 9.617419                            6.773513       0.045008       2.021608                    0.999342      26.755538      73.791599       0.652114       0.406236      -1.081731      -0.022146       0.030552      -0.004563       0.038009       0.011071      -0.011361       0.003014       0.017587       0.007577      -0.018558       0.000086       0.018473             12.443310      11.760280      -2.628295       3.450344      18.468424      -4.016947       7.101226           0.046064
          232              C      11.425806      12.101275      19.313018      -0.094481      33.341072 0.41347272E+03  0.96254725E+04                                 9.078478                            6.825080       0.017471       1.980329                    0.999651      29.096309      83.973200       0.622775       0.422474      -1.057511      -0.019674       0.012418      -0.011309       0.025868      -0.010525       0.001353       0.002972       0.029412       0.041534      -0.025276       0.011114       0.014161             10.932400      10.080542      -0.737235       1.928066      16.919061      -2.619916       5.797596           0.000046
          233              C      11.054644      13.387872      18.969901      -0.194008      37.157298 0.46620222E+03  0.11198025E+05                                 9.758213                            7.252659      -0.029084       1.956701                    0.998914      30.638285      90.197075       0.602681       0.423108      -1.055752       0.010266      -0.032675       0.012529       0.036469       0.021079      -0.001941       0.009794       0.009595      -0.016935      -0.023349      -0.001818       0.025167             11.909545      12.111978      -1.991603       2.938862      17.024200      -2.484709       6.592457           0.019649
          234              C      11.070372       9.660900      19.518680       0.586636      24.746071 0.25879622E+03  0.53978951E+04                                 7.881756                            5.735609      -0.130664       2.014460                    0.999395      22.409658      62.692744       0.616037       0.476686      -1.018622       0.044017      -0.041055       0.026872       0.065918       0.007513      -0.058528       0.033896       0.022128       0.251473      -0.076463      -0.036857       0.113320              9.847982      10.713127      -2.792857       2.626310      12.728106      -3.226313       6.102712          -0.003309
          235              C      25.380550      16.049712      18.815446       0.196075      34.285080 0.38108427E+03  0.86785890E+04                                 9.470796                            6.674815      -0.108756       1.984794                    0.999684      25.795732      73.252278       0.613464       0.438418      -1.049429      -0.011632      -0.028498      -0.026191       0.040416      -0.002223       0.014812       0.026630      -0.035647      -0.021407      -0.033367      -0.004632       0.037999             13.211712       6.072061       2.814218       1.584214      19.235813       7.187450      14.327263           0.010600
          236              C      25.662067      17.274497      18.289680      -0.177695      36.485588 0.43767252E+03  0.10337196E+05                                 9.663041                            7.015050       0.048928       1.985449                    0.999619      29.957001      87.151653       0.615048       0.421642      -1.057782      -0.006327       0.031455       0.015536       0.035648       0.001516      -0.010826      -0.014507       0.025920       0.093773      -0.031952      -0.005587       0.037539             12.996881       6.166216       2.605952       0.957519      19.069700       7.268666      13.754727           0.010893
          237              C      25.822484      18.376149      19.099062      -0.116498      36.087730 0.42529494E+03  0.99640814E+04                                 9.645563                            6.940998       0.043601       1.988008                    0.999601      29.310980      84.678883       0.615424       0.424800      -1.056763      -0.003325      -0.030099      -0.007606       0.031223       0.004114      -0.005290      -0.024890      -0.026546      -0.023115      -0.023511      -0.009936       0.033447             13.253963       5.854309       1.668361       0.327151      18.265463       8.788196      15.642117           0.003742
          238              C      25.630612      18.329740      20.480859       0.072189      39.973777 0.40116861E+03  0.92163069E+04                                10.391365                            6.734529      -0.123499       1.973126                    0.999490      26.484709      74.537152       0.628865       0.423954      -1.062601      -0.008445       0.000391      -0.005843       0.010276       0.002685      -0.000541       0.007079      -0.015783       0.034256      -0.014171      -0.001105       0.015275             16.590529       6.075601       0.841642      -0.313515      26.294483      12.161964      17.401503           0.019135
          239              C      17.559417       9.156553       0.271591      -0.131914      35.421917 0.42983674E+03  0.10074091E+05                                 9.453825                            6.937309       0.062826       1.988509                    0.999661      29.417847      84.367105       0.622435       0.419865      -1.062293      -0.007777      -0.027485      -0.024733       0.037784      -0.000618      -0.001113      -0.002094       0.002318       0.110885      -0.019888      -0.017173       0.037061             12.583196       5.505068       1.895986       0.432377      19.975041       6.572003      12.269479           0.002351
          240              C      25.237432      15.927646      20.191023      -0.177756      35.814477 0.45311783E+03  0.10739810E+05                                 9.444074                            7.078799       0.184181       2.024311                    0.999668      29.827732      85.480674       0.623134       0.414705      -1.067655      -0.003239       0.024515       0.031514       0.040058       0.015778      -0.000056      -0.020374      -0.036746      -0.016765      -0.025303      -0.010691       0.035994             12.203159       5.511042       1.731497       0.372980      17.222839       6.160920      13.875596           0.021303
          241              C      16.463230       7.923442      14.267646       0.188764      33.677176 0.37582082E+03  0.85122563E+04                                 9.253236                            6.577569      -0.043973       2.003783                    0.999546      25.635299      72.133888       0.626413       0.431699      -1.055563       0.019591       0.006975      -0.037549       0.042924      -0.002851      -0.039899      -0.013286       0.003583       0.065527      -0.040119      -0.010443       0.050562             11.972779      11.351395       2.297963      -5.725188       7.644624       1.283024      16.922318           0.005063
          242              C      16.758901       8.563962      15.434450      -0.181047      35.175371 0.43743180E+03  0.10322684E+05                                 9.357678                            6.985043       0.109051       2.006903                    0.999586      29.809333      86.482160       0.620533       0.418272      -1.060666      -0.021056       0.001504       0.039302       0.044612       0.012788       0.016523       0.002159       0.009355      -0.067086      -0.028700      -0.000494       0.029194             11.627829      11.095214       1.803129      -5.038196       6.800056       1.227041      16.988216           0.021907
          243              C      15.963104       8.379605      16.553156      -0.082097      33.932018 0.40925507E+03  0.95059105E+04                                 9.227291                            6.826449       0.045559       1.998803                    0.999686      28.643471      82.659028       0.617561       0.426999      -1.054364       0.006977      -0.006657      -0.027313       0.028965      -0.009983       0.008592       0.004803      -0.004488       0.006402      -0.016411       0.006469       0.009942             11.380618      12.182579       2.582887      -5.513934       6.998477       0.439458      14.960796          -0.002621
          244              C      14.881073       7.561624      16.536363      -0.002335      36.590831 0.41143172E+03  0.94641212E+04                                 9.560382                            6.714058      -0.012448       2.008018                    0.999311      26.570838      73.604603       0.648067       0.410869      -1.076377       0.023081       0.009920      -0.023998       0.034743      -0.014631       0.019628       0.006160      -0.011661       0.013017      -0.029628       0.009614       0.020014             12.532106      13.144288       3.004064      -6.996336       7.021074      -0.134780      17.430956           0.031351
          245              C      14.568102       6.921522      15.323741      -0.088091      33.392176 0.41406360E+03  0.96169418E+04                                 9.043788                            6.810084       0.000183       1.972984                    0.999645      28.894394      82.570257       0.627866       0.420019      -1.061886       0.011916       0.015542      -0.011809       0.022870       0.008816       0.014654       0.000550      -0.004056      -0.052074      -0.024617       0.004040       0.020577             10.751897      10.667537       2.007899      -4.712364       6.397179       0.964303      15.190975          -0.002365
          246              C      15.370190       7.100293      14.200888      -0.192079      34.541052 0.43126319E+03  0.10109317E+05                                 9.152122                            6.881047       0.192369       2.025951                    0.999765      29.763429      85.184510       0.634642       0.411716      -1.068206      -0.027133      -0.007328       0.023919       0.036905       0.007352       0.021778       0.018807      -0.007079       0.035123      -0.024066      -0.011695       0.035761             10.933046      11.990858       2.493150      -5.274104       6.891679       0.687746      13.916601           0.015456
          247              C      13.961032       7.311445      17.668130       0.577653      24.967383 0.26612348E+03  0.55886582E+04                                 7.913970                            5.789558      -0.130792       2.006394                    0.999318      22.709690      63.713613       0.617508       0.472323      -1.021139      -0.014372       0.001019       0.061512       0.063177      -0.062622       0.032899      -0.024373      -0.100581      -0.148066      -0.075266      -0.037900       0.113166              9.873449      10.046015       1.830904      -4.164820       5.528378       0.036101      14.045954          -0.004762
          248              C      17.704106       9.431077      12.731810       0.199403      33.761028 0.37070030E+03  0.83755033E+04                                 9.288290                            6.552873      -0.076792       1.995694                    0.999634      25.549570      72.027381       0.624089       0.434382      -1.052927      -0.010294      -0.037040       0.011202       0.040043       0.028513      -0.006181      -0.012139      -0.071128      -0.026768      -0.041229      -0.011761       0.052990             11.940468      11.153192       1.415955      -3.207268      17.919608      -2.297619       6.748606           0.002571
          249              C      16.815519      10.445722      12.892069      -0.179804      33.958360 0.42161555E+03  0.98257192E+04                                 9.060169                            6.806724       0.209515       2.039395                    0.999764      29.291154      83.541544       0.637775       0.412089      -1.068149      -0.004900       0.038866      -0.015034       0.041960       0.003638      -0.000449       0.001276       0.052016      -0.005472      -0.025421      -0.001756       0.027178             10.949519       9.909049      -0.488165      -2.202062      16.977650      -1.981976       5.961859           0.020206
          250              C      17.210271      11.759889      12.589587      -0.065867      33.777886 0.41153562E+03  0.95421487E+04                                 9.140119                            6.812746       0.061212       2.002141                    0.999592      28.385715      81.007981       0.624596       0.422930      -1.060216       0.000506      -0.027710      -0.012360       0.030346      -0.015162       0.015437       0.005323       0.011731       0.003887      -0.024310       0.002724       0.021586             11.026236      11.439580       0.929548      -3.337814      15.084272      -2.163339       6.554856          -0.005121
          251              C      18.438566      12.004613      12.002453      -0.014190      37.284770 0.42349155E+03  0.97912295E+04                                 9.616939                            6.773319       0.043366       2.021036                    0.999326      26.754274      73.785424       0.652115       0.406247      -1.081732      -0.021036      -0.030919       0.004434       0.037659      -0.011303       0.011689       0.003477       0.017824       0.008595      -0.019276       0.000507       0.018769             12.442844      11.757974       2.629124      -3.449767      18.469476      -4.017435       7.101083           0.046034
          252              C      19.289407      10.923479      11.785180      -0.095098      33.407996 0.41452692E+03  0.96563062E+04                                 9.091757                            6.834982       0.014839       1.979062                    0.999651      29.129716      84.101208       0.622149       0.422623      -1.057401      -0.018345      -0.012254       0.011111       0.024701       0.010117      -0.000736       0.002810       0.028908       0.040413      -0.024599       0.010900       0.013700             10.949342      10.089522       0.737840      -1.928826      16.952811      -2.625585       5.805693           0.000054
          253              C      18.918246       9.636882      12.128297      -0.194588      37.171596 0.46644849E+03  0.11205706E+05                                 9.761531                            7.254773      -0.030978       1.956307                    0.998868      30.640987      90.219693       0.602553       0.423131      -1.055711       0.011147       0.032897      -0.013479       0.037258      -0.021323       0.002795       0.009348       0.007565      -0.017572      -0.023388      -0.001708       0.025096             11.914002      12.115013       1.992520      -2.939948      17.032054      -2.486579       6.594938           0.019639
          254              C      18.933972      13.363855      11.579518       0.587607      24.712909 0.25838152E+03  0.53868639E+04                                 7.874018                            5.730320      -0.127711       2.015863                    0.999364      22.389974      62.615434       0.616459       0.476571      -1.018726       0.044142       0.040975      -0.026688       0.065876      -0.006696       0.058112       0.034008       0.020997       0.251168      -0.075525      -0.037522       0.113047              9.837989      10.702588       2.789121      -2.623582      12.714502      -3.222170       6.096876          -0.003279
          255              C      17.516953       6.975043      12.282752       0.197400      34.242202 0.38048806E+03  0.86620529E+04                                 9.465517                            6.671283      -0.108677       1.985285                    0.999688      25.775844      73.195249       0.613363       0.438641      -1.049244      -0.011765       0.029266       0.027192       0.041645       0.003031      -0.014689       0.027725      -0.037929      -0.020610      -0.034389      -0.005206       0.039594             13.203381       6.068428      -2.812408      -1.582272      19.224202       7.181514      14.317514           0.010608
          256              C      17.798470       5.750257      12.808518      -0.177294      36.469514 0.43739251E+03  0.10328694E+05                                 9.659818                            7.012360       0.051193       1.986333                    0.999624      29.945105      87.102593       0.615239       0.421588      -1.057840      -0.006192      -0.031510      -0.016061       0.035905      -0.001162       0.010093      -0.014340       0.024742       0.093851      -0.031346      -0.005750       0.037097             12.992974       6.163779      -2.605162      -0.956688      19.066548       7.266176      13.748594           0.010891
          257              C      17.958887       4.648605      11.999136      -0.116171      36.093655 0.42536340E+03  0.99659716E+04                                 9.646218                            6.941282       0.040958       1.987171                    0.999642      29.315686      84.690504       0.615455       0.424767      -1.056796      -0.003410       0.029131       0.007590       0.030296      -0.004096       0.005589      -0.025545      -0.025311      -0.024728      -0.024609      -0.009085       0.033694             13.255075       5.854577      -1.668425      -0.326994      18.267750       8.788999      15.642897           0.003749
          258              C      17.767016       4.695014      10.617339       0.070675      39.991984 0.40146980E+03  0.92238999E+04                                10.388745                            6.733064      -0.119909       1.974285                    0.999447      26.498575      74.550986       0.629565       0.423452      -1.063038      -0.008633       0.000335       0.006543       0.010837      -0.002614       0.000870       0.007431      -0.014777       0.033123      -0.013567      -0.001629       0.015196             16.585242       6.074047      -0.841290       0.313677      26.286126      12.156737      17.395554           0.019147
          259              C      17.559416       5.919580      10.094475      -0.131575      35.435583 0.43001553E+03  0.10079373E+05                                 9.456816                            6.939204       0.065313       1.988912                    0.999673      29.425982      84.396232       0.622286       0.419920      -1.062254      -0.007380       0.027490       0.023935       0.037189       0.000592       0.000564      -0.002129       0.002472       0.110660      -0.019899      -0.017073       0.036972             12.588014       5.506803      -1.897236      -0.432770      19.984739       6.575093      12.272501           0.002348
          260              C      17.373835       7.097108      10.907175      -0.178233      35.786806 0.45268604E+03  0.10726326E+05                                 9.436096                            7.072616       0.183663       2.024299                    0.999699      29.815038      85.413329       0.623818       0.414376      -1.067936      -0.003212      -0.025085      -0.031515       0.040408      -0.016049       0.000219      -0.019931      -0.036015      -0.019647      -0.024913      -0.010906       0.035819             12.192643       5.506440      -1.730898      -0.372713      17.208231       6.153948      13.863259           0.021302
          261              N       6.316040      15.240884       2.736019      -0.132184      44.343399 0.43774990E+03  0.10097651E+05                                10.449118                            6.676013      -0.162291       2.008192                    0.998197      25.427400      67.666805       0.695460       0.381803      -1.110326       0.016673       0.006683      -0.008194       0.019743      -0.017182       0.058098       0.011839      -0.091585       0.027967      -0.089230       0.043462       0.045768             14.910038       9.514379      -0.913935       5.699859      19.895507       2.763006      15.320229           0.093650
          262              N      14.179639      22.038896       7.630047      -0.137317      44.604812 0.44060017E+03  0.10182354E+05                                10.494157                            6.701998      -0.170973       2.004078                    0.998196      25.517959      68.024594       0.693278       0.382292      -1.109704       0.017992      -0.006759       0.007923       0.020788       0.016532      -0.058113       0.011879      -0.091882       0.029066      -0.089218       0.043012       0.046206             14.977516       9.551781       0.915694      -5.723739      19.994537       2.781370      15.386232           0.094011
          263              N      14.179639      15.014019      17.846841      -0.137526      44.614115 0.44069521E+03  0.10185164E+05                                10.495694                            6.702802      -0.171134       2.003992                    0.998195      25.521056      68.036297       0.693219       0.382301      -1.109690       0.018013       0.004950      -0.009168       0.020809      -0.048395       0.036283       0.019352      -0.072525       0.087507      -0.089320       0.043066       0.046254             14.979963       9.553165      -5.017276       2.904825      17.838701       3.609174      17.548021           0.091745
          264              N       6.316040       8.010735      13.251357      -0.133669      44.407303 0.43843381E+03  0.10117960E+05                                10.460103                            6.682244      -0.164829       2.007149                    0.998184      25.449591      67.753853       0.694937       0.381920      -1.110177       0.016679      -0.005362       0.009256       0.019815       0.048653      -0.037146       0.019491      -0.072410       0.088098      -0.090059       0.043863       0.046197             14.926271       9.521855       4.998652      -2.895277      17.773677       3.592635      17.483280           0.093906
          265              N      17.274753      15.138248       2.885291      -0.137231      44.596949 0.44052505E+03  0.10180069E+05                                10.492639                            6.701223      -0.170649       2.004204                    0.998197      25.515613      68.013985       0.693357       0.382269      -1.109733      -0.018050      -0.005009       0.009169       0.020856      -0.048306       0.036202       0.019312      -0.072384       0.087328      -0.089143       0.042974       0.046169             14.975095       9.550443      -5.015566       2.903658      17.833013       3.608106      17.541827           0.094238
          266              N      25.138352      22.141532       7.480775      -0.133565      44.402089 0.43838196E+03  0.10116415E+05                                10.459193                            6.681768      -0.164686       2.007213                    0.998185      25.447897      67.747085       0.694978       0.381910      -1.110190      -0.016674       0.005355      -0.009250       0.019805       0.048619      -0.037125       0.019496      -0.072355       0.088027      -0.090002       0.043829       0.046173             14.924779       9.521424       4.998255      -2.895360      17.771423       3.591909      17.481491           0.094197
          267              N      25.138352      14.911383      17.996113      -0.133730      44.410030 0.43845794E+03  0.10118674E+05                                10.460568                            6.682456      -0.164908       2.007116                    0.998183      25.450388      67.756890       0.694920       0.381923      -1.110173      -0.016686      -0.006727       0.008327       0.019825      -0.017270       0.058750       0.011878      -0.092297       0.028498      -0.090088       0.043874       0.046214             14.927134       9.522550      -0.913954       5.704342      19.923419       2.768888      15.335432           0.093852
          268              N      17.274753       8.113371      13.102085      -0.137369      44.606715 0.44061743E+03  0.10182860E+05                                10.494461                            6.702134      -0.171011       2.004060                    0.998195      25.518554      68.026683       0.693270       0.382293      -1.109703      -0.018007       0.006756      -0.007931       0.020803       0.016532      -0.058127       0.011869      -0.091913       0.029084      -0.089241       0.043030       0.046211             14.978088       9.551981       0.915692      -5.723848      19.995699       2.781267      15.386584           0.093912
          269              O      19.289407      20.693789       0.778906      -0.620064      36.075504 0.48437814E+03  0.11340289E+05                                 8.698030                            6.733347       0.656440       2.258024                    0.998630      27.561345      71.408993       0.745346       0.351001      -1.145850       0.057248      -0.058761       0.041866       0.092102      -0.015955      -0.019920       0.019022       0.110316       0.182744      -0.089635       0.016310       0.073325             10.919855      13.602850      -5.526831       3.355113      11.261463      -3.638525       7.895251           0.007188
          270              O      21.337088      21.380181       1.373296      -0.420695      27.114866 0.42442612E+03  0.96024411E+04                                 7.087479                            6.328593       0.716244       2.279874                    0.999598      26.265983      66.640112       0.765038       0.353870      -1.144876      -0.002123      -0.009077      -0.013831       0.016679       0.038088       0.014050      -0.007558       0.039353      -0.091573      -0.043265      -0.015614       0.058879              7.631670       8.468423       2.389280       0.633637       8.893031      -0.826363       5.533554           0.337596
          271              O       9.294771      14.918691       8.450832      -0.674493      40.594741 0.60302539E+03  0.14852753E+05                                 9.343968                            7.474243       0.706949       2.244830                    0.998952      29.202807      76.587353       0.715821       0.347400      -1.153462      -0.035555      -0.012125      -0.084485       0.092460       0.028665      -0.062891       0.030845      -0.086652       0.077099      -0.102366       0.035635       0.066731             11.418648       8.088655       0.078057       3.043066       6.977813       0.919672      19.189475          -0.003600
          272              O      10.688202      13.819868       7.087072      -0.492170      27.205625 0.42161926E+03  0.95552286E+04                                 7.094040                            6.306184       0.617202       2.236184                    0.999370      27.063101      69.480695       0.764084       0.353707      -1.141160      -0.022232       0.007957       0.002420       0.023737      -0.003934      -0.043675      -0.004788      -0.013593      -0.182247      -0.079595       0.036890       0.042705              7.549084      10.256154      -2.297861       0.774321       6.084811      -0.136248       6.306285          -0.011361
          273              O      11.425807      16.585991       9.587160      -0.619237      36.071246 0.48432172E+03  0.11339086E+05                                 8.699812                            6.734925       0.650414       2.256426                    0.998548      27.550532      71.390551       0.744902       0.351207      -1.145637       0.056855       0.058216      -0.042626       0.091862       0.016053       0.019864       0.019440       0.109590       0.183361      -0.089502       0.016001       0.073501             10.922150      13.603934       5.529489      -3.354701      11.266075      -3.639020       7.896441           0.007595
          274              O      13.473488      15.899599       8.992770      -0.418550      27.055424 0.42328885E+03  0.95700569E+04                                 7.077111                            6.320118       0.715644       2.280333                    0.999600      26.234498      66.531831       0.765568       0.353871      -1.144903      -0.002792       0.008434       0.013579       0.016227      -0.036396      -0.014765      -0.007650       0.037566      -0.094318      -0.043344      -0.014193       0.057537              7.619988       8.455546      -2.384588      -0.632106       8.878718      -0.824212       5.525700           0.341410
          275              O      17.158371      22.361089       1.915234      -0.669727      40.410904 0.59982734E+03  0.14754836E+05                                 9.320473                            7.458145       0.703073       2.245455                    0.998888      29.116607      76.319888       0.716030       0.347750      -1.153135      -0.037448       0.010007       0.083017       0.091621      -0.027788       0.064370       0.030839      -0.086709       0.075642      -0.103069       0.035540       0.067529             11.387498       8.068634      -0.079058      -3.036162       6.961759       0.913566      19.132101           0.053394
          276              O      10.688204       1.256266       3.278994      -0.476926      26.740342 0.41258241E+03  0.92989419E+04                                 7.013644                            6.238340       0.626089       2.243038                    0.999364      26.813910      68.627719       0.768289       0.353719      -1.141270      -0.023611      -0.008357      -0.001762       0.025109       0.005201       0.040435      -0.001779      -0.010502      -0.153305      -0.069483       0.029220       0.040262              7.460398      10.131456       2.267669      -0.757632       6.020428      -0.133275       6.229311           0.167303
          277              O      11.425807      14.889358      12.054698      -0.620109      36.103509 0.48474001E+03  0.11351279E+05                                 8.704574                            6.737254       0.651300       2.256389                    0.998562      27.564393      71.433000       0.744873       0.351146      -1.145691       0.057322      -0.017919       0.069743       0.092038       0.024097       0.007892      -0.034551      -0.030738      -0.238083      -0.089331       0.016178       0.073153             10.930291      13.613239      -1.155482       6.370313       5.898249      -1.582720      13.279384           0.007188
          278              O      13.473488      14.088640      11.626580      -0.420179      27.109082 0.42431056E+03  0.95991117E+04                                 7.086344                            6.327601       0.713900       2.279195                    0.999602      26.263845      66.630813       0.765127       0.353855      -1.144895      -0.001952       0.016362       0.003115       0.016769      -0.026950      -0.029503       0.003715       0.067157      -0.006481      -0.043233      -0.014986       0.058219              7.630498       8.467037      -1.446922      -2.003197       5.410827       0.508489       9.013631           0.339140
          279              O      17.158371       9.793289      20.193511      -0.669714      40.410319 0.59981761E+03  0.14754537E+05                                 9.320379                            7.458087       0.703067       2.245458                    0.998888      29.116355      76.319063       0.716032       0.347750      -1.153134      -0.037455       0.081097      -0.020386       0.091625       0.050158      -0.048984       0.024789      -0.102496       0.028273      -0.103065       0.035538       0.067528             11.387350       8.068591      -2.863274       1.013104      18.182801      -3.388588       7.910659           0.053381
          280              O      10.688204       3.511411      -0.000829      -0.476903      26.739983 0.41257437E+03  0.92987191E+04                                 7.013611                            6.238300       0.626074       2.243040                    0.999364      26.813566      68.626781       0.768287       0.353722      -1.141268      -0.023615      -0.004625      -0.007180       0.025112       0.039605      -0.009613       0.026066       0.062044       0.064400      -0.069453       0.029196       0.040257              7.460378      10.131452       0.104386       2.388642       6.113374      -0.168896       6.136307           0.167256
          281              O      19.289407       8.135397      19.043500      -0.620063      36.077564 0.48440074E+03  0.11340980E+05                                 8.698477                            6.733572       0.656302       2.257987                    0.998628      27.561546      71.410617       0.745320       0.351008      -1.145841       0.057226       0.018039      -0.069910       0.092128      -0.024308      -0.007748      -0.034822      -0.030145      -0.238642      -0.089621       0.016304       0.073317             10.920519      13.603479       1.154112      -6.362312       5.894359      -1.580699      13.263718           0.007220
          282              O      21.337088       8.936114      19.471618      -0.420469      27.110624 0.42433858E+03  0.95999778E+04                                 7.086857                            6.328027       0.716086       2.279879                    0.999597      26.263046      66.631267       0.765055       0.353880      -1.144866      -0.002137      -0.016183      -0.003580       0.016711       0.026813       0.030327       0.003104       0.067427      -0.007532      -0.043437      -0.015357       0.058794              7.631023       8.467538       1.446814       2.003995       5.411165       0.508498       9.014366           0.338284
          283              O       9.294771      13.231466      10.904687      -0.666921      40.289861 0.59768261E+03  0.14688489E+05                                 9.301693                            7.444693       0.702256       2.245957                    0.998897      29.070269      76.155899       0.716713       0.347740      -1.153177      -0.037592      -0.081456       0.018808       0.091662      -0.049486       0.048317       0.025081      -0.102698       0.026980      -0.102248       0.034725       0.067523             11.362420       8.050359       2.854225      -1.009910      18.141092      -3.380131       7.895809           0.054435
          284              O      10.688202      11.564723      10.366895      -0.474523      26.659151 0.41104433E+03  0.92554271E+04                                 6.999288                            6.226731       0.623122       2.243087                    0.999348      26.771242      68.480885       0.769016       0.353723      -1.141292      -0.023906       0.005312       0.006592       0.025360      -0.039482       0.009166       0.024692       0.060433       0.065463      -0.068254       0.028764       0.039491              7.444318      10.107606      -0.104171      -2.381982       6.100831      -0.168841       6.124518           0.168592
          285              O      20.028585      15.262909       8.677434      -0.619979      36.089805 0.48456275E+03  0.11346020E+05                                 8.701985                            6.735931       0.652267       2.256806                    0.998558      27.560022      71.416749       0.744965       0.351137      -1.145706      -0.057125       0.017850      -0.070013       0.092107       0.024176       0.007777      -0.034682      -0.030669      -0.238743      -0.089569       0.016221       0.073348             10.925347      13.609298      -1.155231       6.365340       5.896656      -1.581834      13.270085           0.007293
          286              O      17.980904      16.063627       9.105552      -0.420568      27.128313 0.42469100E+03  0.96099587E+04                                 7.090018                            6.330742       0.713004       2.278781                    0.999601      26.271690      66.660470       0.764874       0.353889      -1.144857       0.001773      -0.016513      -0.003262       0.016926      -0.026794      -0.029722       0.003600       0.066974      -0.007311      -0.043017      -0.015264       0.058281              7.634584       8.471898      -1.447821      -2.004624       5.413580       0.508543       9.018275           0.338896
          287              O      14.296021      20.358978       0.538621      -0.669709      40.409907 0.59981615E+03  0.14754492E+05                                 9.320301                            7.458084       0.703062       2.245456                    0.998888      29.116349      76.319020       0.716032       0.347750      -1.153134       0.037436      -0.081090       0.020403       0.091615       0.050166      -0.048989       0.024773      -0.102517       0.028283      -0.103076       0.035540       0.067536             11.387190       8.068484      -2.863088       1.013071      18.182438      -3.388603       7.910647           0.053428
          288              O      12.902592      18.692235       0.000829      -0.476855      26.736784 0.41251581E+03  0.92970459E+04                                 7.012943                            6.237775       0.626215       2.243100                    0.999364      26.812500      68.622178       0.768337       0.353712      -1.141278       0.023588       0.004622       0.007250       0.025106       0.039646      -0.009641       0.026003       0.062061       0.064475      -0.069472       0.029213       0.040259              7.459572      10.130227       0.104625       2.388209       6.112792      -0.168811       6.135695           0.167404
          289              O      12.164985      22.016870       1.688632      -0.620049      36.074844 0.48436491E+03  0.11339905E+05                                 8.697943                            6.733265       0.656395       2.258024                    0.998629      27.560906      71.407683       0.745348       0.351002      -1.145848      -0.057218      -0.018036       0.069913       0.092125      -0.024305      -0.007754      -0.034831      -0.030167      -0.238688      -0.089639       0.016309       0.073330             10.919668      13.602333       1.154084      -6.361622       5.894058      -1.580657      13.262613           0.007220
          290              O      10.117304      21.216153       1.260514      -0.420451      27.108999 0.42431076E+03  0.95991779E+04                                 7.086503                            6.327767       0.716080       2.279874                    0.999597      26.262766      66.629666       0.765082       0.353874      -1.144873       0.002153       0.016166       0.003603       0.016702       0.026808       0.030323       0.003088       0.067393      -0.007556      -0.043425      -0.015351       0.058775              7.630559       8.467020       1.446697       2.003841       5.410948       0.508387       9.013709           0.338372
          291              O      22.159621      16.920801       9.827445      -0.667957      40.341297 0.59853651E+03  0.14715001E+05                                 9.309859                            7.450194       0.700671       2.245212                    0.998883      29.088839      76.223544       0.716408       0.347757      -1.153141       0.037890       0.081384      -0.020154       0.092007      -0.049622       0.048725       0.025247      -0.102962       0.026474      -0.102712       0.034920       0.067793             11.373263       8.058479       2.857321      -1.011172      18.161189      -3.381694       7.900120           0.052118
          292              O      20.766190      18.587544      10.365237      -0.476526      26.736496 0.41251665E+03  0.92971176E+04                                 7.012960                            6.237999       0.620414       2.241428                    0.999355      26.811777      68.621680       0.768279       0.353737      -1.141252       0.023615      -0.004813      -0.007560       0.025258      -0.039788       0.009556       0.025363       0.061845       0.065865      -0.069347       0.029330       0.040018              7.459491      10.129647      -0.103890      -2.388067       6.113293      -0.169124       6.135532           0.167014
          293              O      12.164985       9.458478      19.953226      -0.620051      36.076389 0.48438303E+03  0.11340452E+05                                 8.698257                            6.733428       0.656329       2.258001                    0.998628      27.561182      71.409136       0.745332       0.351006      -1.145844      -0.057220       0.058826      -0.041855       0.092122      -0.015941      -0.019921       0.019038       0.110315       0.182723      -0.089632       0.016308       0.073323             10.920177      13.603140      -5.527261       3.355191      11.262032      -3.638694       7.895360           0.007220
          294              O      10.117304       8.772086      19.358836      -0.420474      27.111704 0.42436065E+03  0.96006117E+04                                 7.087078                            6.328223       0.715999       2.279841                    0.999597      26.263441      66.632953       0.765037       0.353883      -1.144862       0.002137       0.009157       0.013828       0.016722       0.037901       0.014187      -0.007700       0.039250      -0.092102      -0.043436      -0.015351       0.058787              7.631250       8.467793       2.389172       0.633541       8.892778      -0.826306       5.533180           0.338331
          295              O      22.159621      15.233576      12.281300      -0.668249      40.333946 0.59841997E+03  0.14711064E+05                                 9.307410                            7.448378       0.703176       2.245833                    0.998905      29.091335      76.221287       0.716670       0.347655      -1.153253       0.037610       0.010675       0.083239       0.091963       0.027845      -0.063673       0.031523      -0.086407       0.076260      -0.102666       0.034926       0.067740             11.370047       8.055921       0.079286       3.028589       6.952467       0.914283      19.101755           0.053634
          296              O      20.766190      16.332399      13.645060      -0.476616      26.734694 0.41248410E+03  0.92961858E+04                                 7.012571                            6.237691       0.620767       2.241567                    0.999355      26.811281      68.619326       0.768310       0.353730      -1.141260       0.023565      -0.008722      -0.001760       0.025189      -0.005279      -0.040679      -0.002419      -0.010877      -0.152397      -0.069523       0.029437       0.040086              7.459048      10.129081      -2.266717       0.757892       6.019316      -0.133332       6.228747           0.167620
          297              O      20.028585      13.566276      11.144972      -0.620181      36.097041 0.48466948E+03  0.11349131E+05                                 8.703016                            6.736508       0.652038       2.256634                    0.998561      27.563761      71.428089       0.744962       0.351120      -1.145721      -0.057276      -0.058886       0.041664       0.092109       0.016001       0.019755       0.019273       0.109836       0.183226      -0.089552       0.016199       0.073354             10.927195      13.610981       5.531702      -3.358328      11.270296      -3.642180       7.900306           0.007262
          298              O      17.980904      14.252668      11.739362      -0.420699      27.129195 0.42470748E+03  0.96103985E+04                                 7.090022                            6.330737       0.713141       2.278806                    0.999601      26.272785      66.662885       0.764900       0.353875      -1.144872       0.001740      -0.008930      -0.014259       0.016914      -0.037424      -0.014343      -0.007242       0.038630      -0.092371      -0.042968      -0.015369       0.058337              7.634613       8.471686      -2.389961      -0.634235       8.896650      -0.826830       5.535503           0.338550
          299              O      14.296021       7.791178      18.816898      -0.669723      40.411215 0.59983116E+03  0.14754960E+05                                 9.320533                            7.458180       0.703041       2.245446                    0.998888      29.116588      76.320023       0.716026       0.347751      -1.153133       0.037437      -0.009991      -0.083014       0.091612      -0.027786       0.064369       0.030840      -0.086719       0.075659      -0.103071       0.035538       0.067533             11.387587       8.068691      -0.079064      -3.036193       6.961818       0.913682      19.132253           0.053393
          300              O      12.902592       6.692355      17.453138      -0.476975      26.744069 0.41265383E+03  0.93009828E+04                                 7.014412                            6.238978       0.625952       2.242976                    0.999363      26.815253      68.633443       0.768229       0.353730      -1.141258       0.023609       0.008383       0.001761       0.025115       0.005195       0.040438      -0.001781      -0.010492      -0.153319      -0.069487       0.029223       0.040264              7.461264      10.132687       2.267989      -0.757844       6.021068      -0.133304       6.230037           0.167269

******************************************************
Auxiliary information for the entire system
The total spin magnetic moment of the unit cell is   6.729330
The total net atomic charge of the unit cell is   -0.000002
Accuracy of reproducing the electrostatic potential in the unit cell:
  The inner radius (bohr) =    5.0000
  The outer radius (bohr) =   12.0000
  Valid grid points have density less than (e/(bohr^3)) =    0.0001
  The number of valid grid points were=       940915
  The rms potential error without charges in kcal/mol is=     10.43240
  The rms potential error with partial charges in kcal/mol is=      0.58300
  The RRMSE value at monopole order=      0.05588
  The rms potential error with partial charges and cloud penetration in kcal/mol is=      0.58559
  The RRMSE value at monopole order with cloud penetration is=      0.05613
  The rms potential error with partial charges and atomic dipoles in kcal/mol is=      0.40434
  The RRMSE value at dipole order=      0.03876
  The rms potential error with partial charges, atomic dipoles and cloud penetration in kcal/mol is=      0.39448
  The RRMSE value at dipole order with cloud penetration=      0.03781

******************************************************
The electron densities and ab initio electrostatic potential were computed in VASP using the PBE functional and
projector augmented wave method. See the main text of the journal article for a description of computational details.
The atomic charges, dipoles, and quadrupoles were computed with the DDEC6 method as described in
(a) T. A. Manz and N. Gabaldon Limas, RSC Adv. 6 (2016) 47771-47801 DOI: 10.1039/c6ra04656h
(b) N. Gabaldon Limas and T. A. Manz, RSC Adv. 8 (2018) 2678-2707 DOI: 10.1039/c7ra11829e.
For each atom in the material, the electron cloud parameters were fit to the spherically averaged atom-in-material
electron density using radial positions for which this density was between 10^-4 and 10^-2 electrons per cubic bohr.
The polarizabilities, dispersion coefficients, and quantum Drude oscillator (QDO) parameters were fit using the MCLF method.
The magnetic structure of the system was optimized in VASP from the default ferromagnetic initial guess using spin polarization.
The atomic spin moments (ASMs) were computed on this optimized magnetic structure using the DDEC6 partition as inputs
to the method of T. A. Manz and D. S. Sholl, J. Chem. Theory Comput. 7 (2011) 4146-4164 DOI: 10.1021/ct200539n.
The RMSE and RRMSE were computed using a uniform grid with Ewald summation.
