# Supplementary material for: A collection of forcefield precursors for metal–organic frameworks
Source: RSC Adv. 2019 Nov 13;9(63):36492–507. doi: 10.1039/c9ra07327b (PMC9075174; doi:10.1039/c9ra07327b)
Supplement: RA-009-C9RA07327B-s4916 [file RA-009-C9RA07327B-s4916.xyz]

  504
jmolscript: load "" {1 1 1} spacegroup "x,y,z" unitcell [{     30.302400     0.000000     0.000000 }, {     15.151200    26.242648     0.000000 }, {     15.151200     8.747549    24.741806 }]
Zn    38.114359    17.495099    12.370903     1.063256
Zn    41.129144    17.495099    12.370903     1.079481
Zn    30.302400    22.005335     5.992465     1.063258
Zn    30.302400    23.745922     3.530903     1.079481
Zn    30.302400    12.984862    18.749341     1.063258
Zn    30.302400    11.244275    21.210903     1.079482
Zn    22.490441    17.495099    12.370903     1.063255
Zn    19.475656    17.495099    12.370903     1.079481
Zn    34.208379    15.239980     5.992465     1.063258
Zn    35.715772    14.369687     3.530903     1.079481
Zn    26.396421    10.729744    12.370903     1.063256
Zn    24.889028     8.118863    12.370903     1.079481
Zn    34.208379    24.260453    12.370903     1.063256
Zn    35.715772    26.871334    12.370903     1.079481
Zn    26.396421    19.750217    18.749341     1.063258
Zn    24.889028    20.620510    21.210903     1.079482
Zn    34.208379    10.729744    12.370903     1.063257
Zn    35.715772     8.118863    12.370903     1.079481
Zn    34.208379    19.750217    18.749341     1.063256
Zn    35.715772    20.620510    21.210903     1.079481
Zn    26.396421    15.239980     5.992465     1.063256
Zn    24.889028    14.369687     3.530903     1.079481
Zn    26.396421    24.260453    12.370903     1.063257
Zn    24.889028    26.871334    12.370903     1.079482
H     41.596104    18.049693    16.611649     0.131700
H     27.160041    21.646686     1.474612     0.131701
H     33.444759     8.605839    19.917154     0.131701
H     19.008696    21.678177    11.480198     0.131701
H     35.468959    18.140668     1.474612     0.131701
H     25.135841     7.437166    16.611649     0.131701
H     39.571904    25.184194    11.480198     0.131700
H     21.032896    19.218366    19.917154     0.131701
H     32.326600     5.622925    11.480198     0.131701
H     36.429545    24.661091    19.917154     0.131700
H     28.278200    12.697943     1.474612     0.131701
H     24.175255    26.998436    16.611649     0.131701
H     24.175255     7.991761     8.130157     0.131700
H     28.278200    22.292254    23.267194     0.131701
H     36.429545    10.329106     4.824652     0.131701
H     32.326600    29.367272    13.261608     0.131701
H     27.160041    13.343511    23.267194     0.131701
H     41.596104    16.940504     8.130157     0.131701
H     19.008696    13.312020    13.261608     0.131700
H     33.444759    26.384358     4.824652     0.131701
H     39.571904     9.806003    13.261608     0.131701
H     21.032896    15.771831     4.824652     0.131700
H     35.468959    16.849529    23.267194     0.131701
H     25.135841    27.553031     8.130157     0.131701
H     19.008696    16.940504     8.130157     0.131700
H     33.444759    13.343511    23.267194     0.131701
H     27.160041    26.384358     4.824652     0.131701
H     41.596104    13.312020    13.261608     0.131701
H     25.135841    16.849529    23.267194     0.131701
H     35.468959    27.553031     8.130157     0.131701
H     21.032896     9.806003    13.261608     0.131700
H     39.571904    15.771831     4.824652     0.131701
H     28.278200    29.367272    13.261608     0.131701
H     24.175255    10.329106     4.824652     0.131700
H     32.326600    22.292254    23.267194     0.131701
H     36.429545     7.991761     8.130157     0.131701
H     36.429545    26.998436    16.611649     0.131700
H     32.326600    12.697943     1.474612     0.131701
H     24.175255    24.661091    19.917154     0.131701
H     28.278200     5.622925    11.480198     0.131701
H     33.444759    21.646686     1.474612     0.131701
H     19.008696    18.049693    16.611649     0.131701
H     41.596104    21.678177    11.480198     0.131700
H     27.160041     8.605839    19.917154     0.131701
H     21.032896    25.184194    11.480198     0.131701
H     39.571904    19.218366    19.917154     0.131700
H     25.135841    18.140668     1.474612     0.131701
H     35.468959     7.437166    16.611649     0.131701
H     37.581036    18.541305    16.458249     0.125717
H     27.569124    19.073157     4.572286     0.125715
H     33.035676    10.668511    16.458249     0.125718
H     23.023764    21.697421    11.994828     0.125715
H     33.035676    19.073157     4.572286     0.125718
H     27.569124    10.668511    16.458249     0.125715
H     37.581036    21.697421    11.994828     0.125717
H     23.023764    18.541305    16.458249     0.125715
H     30.302400     9.090453    11.994828     0.125715
H     34.847760    23.275479    16.458249     0.125717
H     30.302400    14.338983     4.572286     0.125715
H     25.757040    23.275479    16.458249     0.125718
H     25.757040    11.714718     8.283557     0.125717
H     30.302400    20.651214    20.169520     0.125715
H     34.847760    11.714718     8.283557     0.125718
H     30.302400    25.899744    12.746978     0.125715
H     27.569124    15.917040    20.169520     0.125718
H     37.581036    16.448892     8.283557     0.125715
H     23.023764    13.292776    12.746978     0.125717
H     33.035676    24.321686     8.283557     0.125715
H     37.581036    13.292776    12.746978     0.125715
H     23.023764    16.448892     8.283557     0.125717
H     33.035676    15.917040    20.169520     0.125715
H     27.569124    24.321686     8.283557     0.125718
H     45.453600    18.415341    18.877998     0.124442
H     40.671881    31.309228    22.138968     0.124441
H     50.235319    31.309228    22.138968     0.124442
H     45.453600    23.936794    11.069484     0.124442
H     52.232247    27.850447    22.138968     0.124442
H     38.674953    30.156301    18.877998     0.124442
H     43.456672    27.395575    11.069484     0.124442
H     47.450528    19.568268    22.138968     0.124441
H     47.450528    27.395575    11.069484     0.124441
H     38.674953    27.850447    22.138968     0.124442
H     43.456672    19.568268    22.138968     0.124442
H     52.232247    30.156301    18.877998     0.124442
H     21.929847     4.833896     5.863808     0.124442
H     13.154272    15.421929     2.602838     0.124441
H      8.372553     7.139750     2.602838     0.124442
H     17.148128     7.594622    13.672322     0.124442
H     10.369481     3.680969     2.602838     0.124442
H     15.151200    16.574856     5.863808     0.124442
H     15.151200    11.053403    13.672322     0.124442
H     19.932919     3.680969     2.602838     0.124441
H     13.154272     7.594622    13.672322     0.124441
H     17.148128    15.421929     2.602838     0.124442
H     21.929847     7.139750     2.602838     0.124442
H      8.372553     4.833896     5.863808     0.124442
C     39.607358    17.949096    14.858197     0.639506
C     39.592207    18.288851    16.313510    -0.022941
C     40.784606    18.310370    17.025332    -0.142061
C     28.533649    21.392132     3.730322     0.639507
C     27.541548    20.470840     3.097427    -0.022940
C     26.972772    20.809370     1.876419    -0.142060
C     32.071151    10.647692    18.925255     0.639506
C     33.063252     9.743895    18.267618    -0.022940
C     33.632028     8.705561    18.993790    -0.142062
C     20.997442    19.991474    11.969838     0.639507
C     21.012593    21.476808    11.805058    -0.022941
C     19.820194    22.155093    11.588072    -0.142060
C     34.561705    17.078365     3.730322     0.639506
C     34.259893    18.398196     3.097427    -0.022940
C     34.837457    18.721505     1.876419    -0.142062
C     26.043095     9.209770    14.858197     0.639506
C     26.344907     9.053014    16.313510    -0.022941
C     25.767343     8.009606    17.025332    -0.142060
C     37.116804    24.305241    11.969838     0.639506
C     38.395565    23.549452    11.805058    -0.022941
C     39.579177    24.242958    11.588072    -0.142061
C     23.487996    19.387018    18.925255     0.639507
C     22.209235    18.979732    18.267618    -0.022940
C     21.025623    19.006325    18.993790    -0.142060
C     32.792954     8.188581    11.969838     0.639507
C     31.499042     7.459035    11.805058    -0.022940
C     31.507829     6.087244    11.588072    -0.142060
C     35.348053    22.450585    18.925255     0.639506
C     35.634713    23.761668    18.267618    -0.022940
C     36.249549    24.773409    18.993790    -0.142061
C     27.811846    14.014799     3.730322     0.639506
C     29.105758    13.616260     3.097427    -0.022941
C     29.096971    12.954421     1.876419    -0.142060
C     25.256747    25.326429    14.858197     0.639506
C     24.970087    25.143431    16.313510    -0.022940
C     24.355251    26.165319    17.025332    -0.142062
C     25.256747     9.663768     9.883609     0.639506
C     24.970087     9.846766     8.428296    -0.022941
C     24.355251     8.824878     7.716474    -0.142061
C     27.811846    20.975398    21.011484     0.639507
C     29.105758    21.373937    21.644379    -0.022940
C     29.096971    22.035776    22.865387    -0.142060
C     35.348053    12.539612     5.816551     0.639506
C     35.634713    11.228529     6.474188    -0.022940
C     36.249549    10.216788     5.748016    -0.142062
C     32.792954    26.801616    12.771968     0.639506
C     31.499042    27.531162    12.936748    -0.022941
C     31.507829    28.902953    13.153734    -0.142060
C     28.533649    13.598065    21.011484     0.639506
C     27.541548    14.519357    21.644379    -0.022940
C     26.972772    14.180827    22.865387    -0.142062
C     39.607358    17.041101     9.883609     0.639507
C     39.592207    16.701346     8.428296    -0.022941
C     40.784606    16.679827     7.716474    -0.142060
C     20.997442    14.998723    12.771968     0.639506
C     21.012593    13.513389    12.936748    -0.022940
C     19.820194    12.835104    13.153734    -0.142061
C     32.071151    24.342505     5.816551     0.639507
C     33.063252    25.246302     6.474188    -0.022940
C     33.632028    26.284636     5.748016    -0.142060
C     37.116804    10.684956    12.771968     0.639507
C     38.395565    11.440745    12.936748    -0.022940
C     39.579177    10.747239    13.153734    -0.142060
C     23.487996    15.603179     5.816551     0.639506
C     22.209235    16.010465     6.474188    -0.022941
C     21.025623    15.983872     5.748016    -0.142061
C     34.561705    17.911832    21.011484     0.639506
C     34.259893    16.592001    21.644379    -0.022941
C     34.837457    16.268692    22.865387    -0.142060
C     26.043095    25.780427     9.883609     0.639506
C     26.344907    25.937183     8.428296    -0.022940
C     25.767343    26.980591     7.716474    -0.142062
C     20.997442    17.041101     9.883609     0.639506
C     21.012593    16.701346     8.428296    -0.022940
C     19.820194    16.679827     7.716474    -0.142061
C     32.071151    13.598065    21.011484     0.639507
C     33.063252    14.519357    21.644379    -0.022940
C     33.632028    14.180827    22.865387    -0.142060
C     28.533649    24.342505     5.816551     0.639506
C     27.541548    25.246302     6.474188    -0.022940
C     26.972772    26.284636     5.748016    -0.142062
C     39.607358    14.998723    12.771968     0.639507
C     39.592207    13.513389    12.936748    -0.022941
C     40.784606    12.835104    13.153734    -0.142060
C     26.043095    17.911832    21.011484     0.639506
C     26.344907    16.592001    21.644379    -0.022940
C     25.767343    16.268692    22.865387    -0.142062
C     34.561705    25.780427     9.883609     0.639506
C     34.259893    25.937183     8.428296    -0.022941
C     34.837457    26.980591     7.716474    -0.142060
C     23.487996    10.684956    12.771968     0.639506
C     22.209235    11.440745    12.936748    -0.022941
C     21.025623    10.747239    13.153734    -0.142061
C     37.116804    15.603179     5.816551     0.639507
C     38.395565    16.010465     6.474188    -0.022940
C     39.579177    15.983872     5.748016    -0.142060
C     27.811846    26.801616    12.771968     0.639507
C     29.105758    27.531162    12.936748    -0.022940
C     29.096971    28.902953    13.153734    -0.142060
C     25.256747    12.539612     5.816551     0.639506
C     24.970087    11.228529     6.474188    -0.022940
C     24.355251    10.216788     5.748016    -0.142061
C     32.792954    20.975398    21.011484     0.639506
C     31.499042    21.373937    21.644379    -0.022941
C     31.507829    22.035776    22.865387    -0.142060
C     35.348053     9.663768     9.883609     0.639506
C     35.634713     9.846766     8.428296    -0.022940
C     36.249549     8.824878     7.716474    -0.142062
C     35.348053    25.326429    14.858197     0.639506
C     35.634713    25.143431    16.313510    -0.022941
C     36.249549    26.165319    17.025332    -0.142061
C     32.792954    14.014799     3.730322     0.639507
C     31.499042    13.616260     3.097427    -0.022940
C     31.507829    12.954421     1.876419    -0.142060
C     25.256747    22.450585    18.925255     0.639506
C     24.970087    23.761668    18.267618    -0.022940
C     24.355251    24.773409    18.993790    -0.142062
C     27.811846     8.188581    11.969838     0.639506
C     29.105758     7.459035    11.805058    -0.022941
C     29.096971     6.087244    11.588072    -0.142060
C     32.071151    21.392132     3.730322     0.639506
C     33.063252    20.470840     3.097427    -0.022940
C     33.632028    20.809370     1.876419    -0.142062
C     20.997442    17.949096    14.858197     0.639506
C     21.012593    18.288851    16.313510    -0.022941
C     19.820194    18.310370    17.025332    -0.142060
C     39.607358    19.991474    11.969838     0.639506
C     39.592207    21.476808    11.805058    -0.022940
C     40.784606    22.155093    11.588072    -0.142061
C     28.533649    10.647692    18.925255     0.639507
C     27.541548     9.743895    18.267618    -0.022940
C     26.972772     8.705561    18.993790    -0.142060
C     23.487996    24.305241    11.969838     0.639507
C     22.209235    23.549452    11.805058    -0.022940
C     21.025623    24.242958    11.588072    -0.142060
C     37.116804    19.387018    18.925255     0.639506
C     38.395565    18.979732    18.267618    -0.022941
C     39.579177    19.006325    18.993790    -0.142061
C     26.043095    17.078365     3.730322     0.639506
C     26.344907    18.398196     3.097427    -0.022941
C     25.767343    18.721505     1.876419    -0.142060
C     34.561705     9.209770    14.858197     0.639506
C     34.259893     9.053014    16.313510    -0.022940
C     34.837457     8.009606    17.025332    -0.142062
C     38.397080    18.594315    16.939230    -0.112850
C     40.767637    18.718356    18.347039     0.157108
C     41.993066    18.702260    19.103148    -0.108882
C     43.014257    18.679517    19.736539    -0.115987
C     44.253625    18.943693    20.402093     0.170255
C     27.207010    19.282223     3.720673    -0.112850
C     26.129153    19.904524     1.257379     0.157108
C     25.502500    20.266322     0.012371    -0.108883
C     40.123408    29.320036    23.719969    -0.115988
C     39.732507    29.545722    22.361644     0.170255
C     33.397790     9.935291    16.939230    -0.112852
C     34.475647     7.820309    18.347039     0.157109
C     35.102300     6.767104    19.103148    -0.108883
C     50.783792    32.136746    19.736539    -0.115988
C     51.174693    30.931334    20.402093     0.170255
C     22.207720    22.168564    11.884479    -0.112850
C     19.837163    23.537206    11.532156     0.157108
C     18.611734    24.244708    11.264944    -0.108883
C     47.892943    24.834292    11.032371    -0.115988
C     46.653575    25.549842    11.059587     0.170255
C     33.397790    19.282223     3.720673    -0.112852
C     34.475647    19.904524     1.257379     0.157109
C     35.102300    20.266322     0.012371    -0.108883
C     50.783792    29.320036    23.719969    -0.115988
C     51.174693    29.545722    22.361644     0.170255
C     27.207010     9.935291    16.939230    -0.112850
C     26.129153     7.820309    18.347039     0.157108
C     25.502500     6.767104    19.103148    -0.108883
C     40.123408    32.136746    19.736539    -0.115988
C     39.732507    30.931334    20.402093     0.170255
C     38.397080    22.168564    11.884479    -0.112850
C     40.767637    23.537206    11.532156     0.157108
C     41.993066    24.244708    11.264944    -0.108882
C     43.014257    24.834292    11.032371    -0.115987
C     44.253625    25.549842    11.059587     0.170255
C     22.207720    18.594315    16.939230    -0.112850
C     19.837163    18.718356    18.347039     0.157108
C     18.611734    18.702260    19.103148    -0.108883
C     47.892943    18.679517    19.736539    -0.115988
C     46.653575    18.943693    20.402093     0.170255
C     30.302400     8.148167    11.884479    -0.112850
C     30.302400     5.410884    11.532156     0.157108
C     30.302400     3.995880    11.264944    -0.108883
C     45.453600    29.059359    11.032371    -0.115988
C     45.453600    27.628260    11.059587     0.170255
C     35.301690    23.955688    16.939230    -0.112850
C     36.594390    25.946631    18.347039     0.157108
C     37.193166    27.015931    19.103148    -0.108882
C     37.684065    27.911680    19.736539    -0.115987
C     38.532532    28.852916    20.402093     0.170255
C     30.302400    13.920850     3.720673    -0.112850
C     30.302400    12.676249     1.257379     0.157108
C     30.302400    11.952651     0.012371    -0.108883
C     45.453600    20.087872    23.719969    -0.115988
C     45.453600    19.636498    22.361644     0.170255
C     25.303110    23.955688    16.939230    -0.112852
C     24.010410    25.946631    18.347039     0.157109
C     23.411634    27.015931    19.103148    -0.108883
C     53.223135    27.911680    19.736539    -0.115988
C     52.374668    28.852916    20.402093     0.170255
C     25.303110    11.034509     7.802576    -0.112850
C     24.010410     9.043566     6.394767     0.157108
C     23.411634     7.974266     5.638658    -0.108882
C     22.920735     7.078517     5.005267    -0.115987
C     22.072268     6.137281     4.339713     0.170255
C     30.302400    21.069347    21.021133    -0.112850
C     30.302400    22.313948    23.484427     0.157108
C     15.151200    14.289997    -0.012371    -0.108883
C     15.151200    14.902325     1.021837    -0.115988
C     15.151200    15.353699     2.380162     0.170255
C     35.301690    11.034509     7.802576    -0.112852
C     36.594390     9.043566     6.394767     0.157109
C      6.890766     7.974266     5.638658    -0.108883
C      7.381665     7.078517     5.005267    -0.115988
C      8.230132     6.137281     4.339713     0.170255
C     30.302400    26.842030    12.857327    -0.112850
C     30.302400    29.579313    13.209650     0.157108
C     15.151200     4.751669    13.476862    -0.108883
C     15.151200     5.930838    13.709435    -0.115988
C     15.151200     7.361937    13.682219     0.170255
C     27.207010    15.707974    21.021133    -0.112852
C     26.129153    15.085673    23.484427     0.157109
C     10.351300     5.976326    -0.012371    -0.108883
C      9.821008     5.670161     1.021837    -0.115988
C      9.430107     5.444475     2.380162     0.170255
C     38.397080    16.395882     7.802576    -0.112850
C     40.767637    16.271841     6.394767     0.157108
C     11.690666    16.287937     5.638658    -0.108883
C     12.711857    16.310680     5.005267    -0.115988
C     13.951225    16.046504     4.339713     0.170255
C     22.207720    12.821633    12.857327    -0.112850
C     19.837163    11.452991    13.209650     0.157108
C     18.611734    10.745489    13.476862    -0.108882
C     17.590543    10.155905    13.709435    -0.115987
C     16.351175     9.440355    13.682219     0.170255
C     33.397790    25.054906     7.802576    -0.112850
C     34.475647    27.169888     6.394767     0.157108
C     19.951100     1.980445     5.638658    -0.108883
C     20.481392     2.853451     5.005267    -0.115988
C     20.872293     4.058863     4.339713     0.170255
C     38.397080    12.821633    12.857327    -0.112850
C     40.767637    11.452991    13.209650     0.157108
C     11.690666    10.745489    13.476862    -0.108883
C     12.711857    10.155905    13.709435    -0.115988
C     13.951225     9.440355    13.682219     0.170255
C     22.207720    16.395882     7.802576    -0.112850
C     19.837163    16.271841     6.394767     0.157108
C     18.611734    16.287937     5.638658    -0.108882
C     17.590543    16.310680     5.005267    -0.115987
C     16.351175    16.046504     4.339713     0.170255
C     33.397790    15.707974    21.021133    -0.112850
C     34.475647    15.085673    23.484427     0.157108
C     19.951100     5.976326    -0.012371    -0.108883
C     20.481392     5.670161     1.021837    -0.115988
C     20.872293     5.444475     2.380162     0.170255
C     27.207010    25.054906     7.802576    -0.112852
C     26.129153    27.169888     6.394767     0.157109
C     10.351300     1.980445     5.638658    -0.108883
C      9.821008     2.853451     5.005267    -0.115988
C      9.430107     4.058863     4.339713     0.170255
C     45.453600    18.726753    19.773651    -0.189749
C     40.120378    30.679405    21.693616    -0.189750
C     50.786822    30.679405    21.693616    -0.189751
C     45.453600    24.885028    11.064536    -0.189749
C     51.962556    28.642975    21.693616    -0.189750
C     38.944644    30.000595    19.773651    -0.189749
C     44.277867    26.921458    11.064536    -0.189749
C     46.629333    19.405563    21.693616    -0.189750
C     46.629333    26.921458    11.064536    -0.189750
C     38.944644    28.642975    21.693616    -0.189749
C     44.277867    19.405563    21.693616    -0.189749
C     51.962556    30.000595    19.773651    -0.189750
C     21.660156     4.989602     4.968155    -0.189749
C     13.975467    15.584634     3.048190    -0.189750
C      8.642244     6.347222     3.048190    -0.189750
C     16.326933     8.068739    13.677270    -0.189749
C      9.817978     4.310792     3.048190    -0.189750
C     15.151200    16.263444     4.968155    -0.189749
C     15.151200    10.105169    13.677270    -0.189749
C     20.484422     4.310792     3.048190    -0.189750
C     13.975467     8.068739    13.677270    -0.189750
C     16.326933    15.584634     3.048190    -0.189749
C     21.660156     6.347222     3.048190    -0.189749
C      8.642244     4.989602     4.968155    -0.189750
O     38.492836    17.834328    14.309424    -0.579134
O     40.723395    17.841851    14.303980    -0.587781
O     28.915459    21.083868     4.877352    -0.579135
O     28.924247    22.369233     3.054376    -0.587779
O     31.689341    11.626368    18.252278    -0.579136
O     31.680553    10.336104    20.071790    -0.587781
O     22.111964    19.435830    12.044559    -0.579137
O     19.881405    19.433206    12.053466    -0.587779
O     34.103836    16.901840     4.877352    -0.579136
O     35.212601    16.251547     3.054376    -0.587781
O     26.500964    10.232358    14.309424    -0.579137
O     25.392199     8.296875    14.303980    -0.587779
O     36.078340    23.617858    12.044559    -0.579135
O     37.191348    25.550892    12.053466    -0.587781
O     24.526460    19.228338    18.252278    -0.579134
O     23.413452    19.881080    20.071790    -0.587779
O     32.716895     9.431608    12.044559    -0.579134
O     33.834448     7.501198    12.053466    -0.587779
O     34.691400    21.630590    18.252278    -0.579135
O     35.813194    22.268111    20.071790    -0.587781
O     27.887905    14.499588     4.877352    -0.579137
O     26.770352    13.864516     3.054376    -0.587779
O     25.913400    24.418609    14.309424    -0.579136
O     24.791606    26.346569    14.303980    -0.587781
O     25.913400    10.571588    10.432382    -0.579134
O     24.791606     8.643628    10.437826    -0.587781
O     27.887905    20.490609    19.864454    -0.579135
O     26.770352    21.125681    21.687430    -0.587779
O     34.691400    13.359607     6.489528    -0.579137
O     35.813194    12.722086     4.670016    -0.587781
O     32.716895    25.558589    12.697247    -0.579137
O     33.834448    27.488999    12.688340    -0.587779
O     28.915459    13.906329    19.864454    -0.579137
O     28.924247    12.620964    21.687430    -0.587781
O     38.492836    17.155869    10.432382    -0.579137
O     40.723395    17.148346    10.437826    -0.587779
O     22.111964    15.554367    12.697247    -0.579134
O     19.881405    15.556991    12.688340    -0.587781
O     31.689341    23.363829     6.489528    -0.579135
O     31.680553    24.654093     4.670016    -0.587779
O     36.078340    11.372339    12.697247    -0.579135
O     37.191348     9.439305    12.688340    -0.587779
O     24.526460    15.761859     6.489528    -0.579134
O     23.413452    15.109117     4.670016    -0.587781
O     34.103836    18.088357    19.864454    -0.579137
O     35.212601    18.738650    21.687430    -0.587779
O     26.500964    24.757839    10.432382    -0.579136
O     25.392199    26.693322    10.437826    -0.587781
O     22.111964    17.155869    10.432382    -0.579134
O     19.881405    17.148346    10.437826    -0.587781
O     31.689341    13.906329    19.864454    -0.579135
O     31.680553    12.620964    21.687430    -0.587779
O     28.915459    23.363829     6.489528    -0.579136
O     28.924247    24.654093     4.670016    -0.587781
O     38.492836    15.554367    12.697247    -0.579137
O     40.723395    15.556991    12.688340    -0.587779
O     26.500964    18.088357    19.864454    -0.579136
O     25.392199    18.738650    21.687430    -0.587781
O     34.103836    24.757839    10.432382    -0.579137
O     35.212601    26.693322    10.437826    -0.587779
O     24.526460    11.372339    12.697247    -0.579135
O     23.413452     9.439305    12.688340    -0.587781
O     36.078340    15.761859     6.489528    -0.579134
O     37.191348    15.109117     4.670016    -0.587779
O     27.887905    25.558589    12.697247    -0.579134
O     26.770352    27.488999    12.688340    -0.587779
O     25.913400    13.359607     6.489528    -0.579135
O     24.791606    12.722086     4.670016    -0.587781
O     32.716895    20.490609    19.864454    -0.579137
O     33.834448    21.125681    21.687430    -0.587779
O     34.691400    10.571588    10.432382    -0.579136
O     35.813194     8.643628    10.437826    -0.587781
O     34.691400    24.418609    14.309424    -0.579134
O     35.813194    26.346569    14.303980    -0.587781
O     32.716895    14.499588     4.877352    -0.579135
O     33.834448    13.864516     3.054376    -0.587779
O     25.913400    21.630590    18.252278    -0.579137
O     24.791606    22.268111    20.071790    -0.587781
O     27.887905     9.431608    12.044559    -0.579137
O     26.770352     7.501198    12.053466    -0.587779
O     31.689341    21.083868     4.877352    -0.579137
O     31.680553    22.369233     3.054376    -0.587781
O     22.111964    17.834328    14.309424    -0.579137
O     19.881405    17.841851    14.303980    -0.587779
O     38.492836    19.435830    12.044559    -0.579134
O     40.723395    19.433206    12.053466    -0.587781
O     28.915459    11.626368    18.252278    -0.579135
O     28.924247    10.336104    20.071790    -0.587779
O     24.526460    23.617858    12.044559    -0.579135
O     23.413452    25.550892    12.053466    -0.587779
O     36.078340    19.228338    18.252278    -0.579134
O     37.191348    19.881080    20.071790    -0.587781
O     26.500964    16.901840     4.877352    -0.579137
O     25.392199    16.251547     3.054376    -0.587779
O     34.103836    10.232358    14.309424    -0.579136
O     35.212601     8.296875    14.303980    -0.587781

The following XYZ coordinates are in angstroms. Other properties are in atomic units.
The sperically averaged electron density of each atom fit to a function of the form exp(a - br)
eigen_1, eigen_2 and eigen_3 are the three eigenvalues of traceless quadrupole moment tensor
  atom number  atomic symbol              X              Y              Z     net charge C6 coefficient C8 coefficient C10 coefficient fluctuating dipole atomic polarizability isotropic forcefield polarizability              a              b squared Pearson coefficient          <r^3>          <r^4>         wp_QDO          m_QDO          q_QDO       dipole_x       dipole_y       dipole_z         dipole            Qxy            Qxz            Qyz     Q(x^2-y^2)  Q(3z^2 - R^2)        eigen_1        eigen_2        eigen_3 static polarizability      alpha(xx)      alpha(xy)      alpha(xz)      alpha(yy)      alpha(yz)      alpha(zz) atomic spin moment
            1             Zn      38.114359      17.495099      12.370903       1.063256      71.032371 0.11808084E+04  0.33504219E+05                                14.285191                           11.373111       0.341571       2.029428                    0.996372      40.599938     104.803985       0.525503       0.410781      -1.135849      -0.214748      -0.000006      -0.000004       0.214748       0.000003       0.000002       0.000453       0.234226      -0.234867      -0.078610      -0.077648       0.156257             19.070053       9.297598      -0.000006      -0.000005      24.706460       2.121814      23.206101          -0.000006
            2             Zn      41.129144      17.495099      12.370903       1.079481      69.296333 0.11613979E+04  0.32819673E+05                                14.069128                           11.289889       0.392437       2.049128                    0.996462      40.290623     103.819718       0.526651       0.411557      -1.135228       0.217923       0.000005       0.000003       0.217923       0.000001       0.000000       0.003714       0.223941      -0.229193      -0.079024      -0.071145       0.150169             18.280907       9.431841      -0.000043      -0.000030      23.363619       1.861650      22.047262           0.000002
            3             Zn      30.302400      22.005335       5.992465       1.063258      71.029457 0.11807524E+04  0.33502181E+05                                14.284712                           11.372756       0.341579       2.029430                    0.996373      40.599587     104.801841       0.525518       0.410775      -1.135855       0.000000      -0.123987       0.175343       0.214751       0.000000       0.000000      -0.110263      -0.078939       0.234874      -0.078615      -0.077644       0.156259             19.069393      21.705017      -0.000150      -0.000106      20.569673       7.970770      14.933489          -0.000006
            4             Zn      30.302400      23.745922       3.530903       1.079481      69.293714 0.11613555E+04  0.32818126E+05                                14.068687                           11.289609       0.392424       2.049123                    0.996462      40.290400     103.818074       0.526664       0.411551      -1.135233      -0.000000       0.125820      -0.177936       0.217926      -0.000000      -0.000000      -0.104326      -0.081657       0.229197      -0.079028      -0.071141       0.150169             18.280259      20.730118      -0.000242      -0.000171      19.596579       7.187735      14.514079           0.000002
            5             Zn      30.302400      12.984862      18.749341       1.063258      71.029461 0.11807524E+04  0.33502180E+05                                14.284712                           11.372756       0.341579       2.029430                    0.996373      40.599587     104.801840       0.525518       0.410775      -1.135855       0.000000       0.123987      -0.175343       0.214751       0.000000       0.000000      -0.110263      -0.078939       0.234874      -0.078615      -0.077644       0.156259             19.069395      21.705020      -0.000150      -0.000106      20.569676       7.970772      14.933490          -0.000006
            6             Zn      30.302400      11.244275      21.210903       1.079482      69.293676 0.11613549E+04  0.32818088E+05                                14.068661                           11.289591       0.392424       2.049123                    0.996462      40.290367     103.817818       0.526666       0.411550      -1.135234      -0.000000      -0.125820       0.177936       0.217926      -0.000000      -0.000000      -0.104327      -0.081658       0.229198      -0.079028      -0.071141       0.150169             18.280222      20.730076      -0.000241      -0.000171      19.596538       7.187717      14.514051           0.000002
            7             Zn      22.490441      17.495099      12.370903       1.063255      71.032366 0.11808082E+04  0.33504215E+05                                14.285191                           11.373111       0.341571       2.029428                    0.996372      40.599937     104.803980       0.525503       0.410781      -1.135849       0.214748       0.000006       0.000004       0.214748       0.000003       0.000002       0.000453       0.234226      -0.234867      -0.078610      -0.077648       0.156257             19.070053       9.297598      -0.000009      -0.000006      24.706459       2.121815      23.206101          -0.000006
            8             Zn      19.475656      17.495099      12.370903       1.079481      69.296315 0.11613976E+04  0.32819658E+05                                14.069120                           11.289884       0.392437       2.049128                    0.996462      40.290614     103.819648       0.526652       0.411556      -1.135228      -0.217923      -0.000005      -0.000003       0.217923       0.000000       0.000000       0.003714       0.223941      -0.229194      -0.079024      -0.071145       0.150169             18.280896       9.431836      -0.000039      -0.000029      23.363608       1.861647      22.047243           0.000002
            9             Zn      34.208379      15.239980       5.992465       1.063258      71.029455 0.11807524E+04  0.33502183E+05                                14.284712                           11.372757       0.341576       2.029429                    0.996373      40.599585     104.801836       0.525518       0.410775      -1.135855      -0.107376       0.061993       0.175343       0.214751      -0.034181      -0.095490       0.055132       0.039470       0.234874      -0.078615      -0.077644       0.156259             19.069393      20.853386       0.491541       6.902840      21.421303      -3.985473      14.933489          -0.000006
           10             Zn      35.715772      14.369687       3.530903       1.079481      69.293702 0.11613552E+04  0.32818107E+05                                14.068675                           11.289600       0.392424       2.049123                    0.996462      40.290384     103.817947       0.526665       0.411551      -1.135234       0.108963      -0.062910      -0.177936       0.217926      -0.035359      -0.090349       0.052163       0.040828       0.229197      -0.079028      -0.071141       0.150169             18.280243      19.879738       0.490717       6.224669      20.446922      -3.594013      14.514068           0.000002
           11             Zn      26.396421      10.729744      12.370903       1.063256      71.032379 0.11808085E+04  0.33504224E+05                                14.285193                           11.373113       0.341569       2.029428                    0.996372      40.599936     104.803985       0.525503       0.410781      -1.135849       0.107379       0.185974       0.000004       0.214747       0.101424       0.000394      -0.000225      -0.117109      -0.234867      -0.078609      -0.077648       0.156257             19.070055      20.854248      -6.672241       1.837545      13.149825      -1.060913      23.206093          -0.000006
           12             Zn      24.889028       8.118863      12.370903       1.079481      69.296336 0.11613977E+04  0.32819666E+05                                14.069128                           11.289888       0.392437       2.049128                    0.996462      40.290623     103.819717       0.526652       0.411557      -1.135228      -0.108966      -0.188725      -0.000003       0.217923       0.096969       0.003217      -0.001857      -0.111969      -0.229193      -0.079024      -0.071145       0.150169             18.280909      19.880649      -6.032663       1.612222      12.914822      -0.930851      22.047258           0.000002
           13             Zn      34.208379      24.260453      12.370903       1.063256      71.032369 0.11808083E+04  0.33504216E+05                                14.285191                           11.373111       0.341569       2.029428                    0.996372      40.599935     104.803977       0.525503       0.410781      -1.135849      -0.107379      -0.185974      -0.000004       0.214748       0.101424       0.000394      -0.000225      -0.117109      -0.234867      -0.078609      -0.077648       0.156257             19.070053      20.854244      -6.672240       1.837545      13.149823      -1.060913      23.206091          -0.000006
           14             Zn      35.715772      26.871334      12.370903       1.079481      69.296316 0.11613973E+04  0.32819649E+05                                14.069120                           11.289882       0.392437       2.049128                    0.996462      40.290614     103.819646       0.526652       0.411556      -1.135228       0.108966       0.188725       0.000003       0.217923       0.096969       0.003217      -0.001857      -0.111970      -0.229194      -0.079024      -0.071145       0.150169             18.280898      19.880639      -6.032660       1.612220      12.914815      -0.930850      22.047240           0.000002
           15             Zn      26.396421      19.750217      18.749341       1.063258      71.029465 0.11807526E+04  0.33502188E+05                                14.284714                           11.372758       0.341576       2.029429                    0.996373      40.599585     104.801840       0.525518       0.410775      -1.135855       0.107375      -0.061993      -0.175343       0.214751      -0.034181      -0.095490       0.055132       0.039470       0.234874      -0.078615      -0.077644       0.156259             19.069396      20.853388       0.491541       6.902841      21.421307      -3.985474      14.933492          -0.000006
           16             Zn      24.889028      20.620510      21.210903       1.079482      69.293694 0.11613551E+04  0.32818102E+05                                14.068674                           11.289599       0.392424       2.049123                    0.996462      40.290383     103.817942       0.526665       0.411551      -1.135234      -0.108963       0.062910       0.177936       0.217926      -0.035359      -0.090349       0.052163       0.040828       0.229198      -0.079028      -0.071141       0.150169             18.280241      19.879738       0.490716       6.224668      20.446920      -3.594011      14.514064           0.000002
           17             Zn      34.208379      10.729744      12.370903       1.063257      71.029466 0.11807528E+04  0.33502194E+05                                14.284714                           11.372759       0.341577       2.029430                    0.996373      40.599587     104.801844       0.525518       0.410775      -1.135855      -0.107376       0.185980       0.000000       0.214751      -0.101423      -0.000396      -0.000229      -0.117113      -0.234875      -0.078615      -0.077644       0.156259             19.069394      20.853391       6.671909      -1.837517      13.149335      -1.060890      23.205457          -0.000006
           18             Zn      35.715772       8.118863      12.370903       1.079481      69.293691 0.11613548E+04  0.32818088E+05                                14.068668                           11.289594       0.392424       2.049123                    0.996462      40.290376     103.817882       0.526665       0.411550      -1.135234       0.108963      -0.188730      -0.000000       0.217926      -0.096969      -0.003220      -0.001859      -0.111970      -0.229197      -0.079028      -0.071141       0.150169             18.280235      19.879724       6.032244      -1.612240      12.914288      -0.930828      22.046693           0.000002
           19             Zn      34.208379      19.750217      18.749341       1.063256      71.032374 0.11808082E+04  0.33504215E+05                                14.285192                           11.373112       0.341568       2.029428                    0.996372      40.599934     104.803978       0.525503       0.410781      -1.135849      -0.107379      -0.061995      -0.175336       0.214747       0.034179       0.095492       0.055132       0.039466       0.234858      -0.078609      -0.077648       0.156257             19.070056      20.854243      -0.491624      -6.903164      21.421913      -3.985538      14.934012          -0.000006
           20             Zn      35.715772      20.620510      21.210903       1.079481      69.296323 0.11613977E+04  0.32819662E+05                                14.069122                           11.289884       0.392437       2.049128                    0.996462      40.290615     103.819653       0.526652       0.411556      -1.135228       0.108966       0.062912       0.177930       0.217923       0.035356       0.090351       0.052165       0.040825       0.229192      -0.079024      -0.071145       0.150169             18.280898      19.880642      -0.490872      -6.225050      20.447447      -3.594036      14.514604           0.000002
           21             Zn      26.396421      15.239980       5.992465       1.063256      71.032370 0.11808082E+04  0.33504215E+05                                14.285192                           11.373112       0.341568       2.029428                    0.996372      40.599933     104.803976       0.525503       0.410781      -1.135849       0.107379       0.061995       0.175336       0.214747       0.034179       0.095492       0.055133       0.039466       0.234858      -0.078609      -0.077648       0.156257             19.070054      20.854243      -0.491625      -6.903163      21.421909      -3.985536      14.934010          -0.000006
           22             Zn      24.889028      14.369687       3.530903       1.079481      69.296341 0.11613980E+04  0.32819680E+05                                14.069134                           11.289893       0.392437       2.049128                    0.996462      40.290630     103.819778       0.526651       0.411557      -1.135227      -0.108966      -0.062912      -0.177930       0.217923       0.035356       0.090351       0.052164       0.040825       0.229191      -0.079024      -0.071145       0.150169             18.280916      19.880662      -0.490873      -6.225059      20.447468      -3.594040      14.514619           0.000002
           23             Zn      26.396421      24.260453      12.370903       1.063257      71.029467 0.11807528E+04  0.33502194E+05                                14.284714                           11.372759       0.341577       2.029430                    0.996373      40.599587     104.801844       0.525518       0.410775      -1.135855       0.107376      -0.185980      -0.000000       0.214751      -0.101423      -0.000396      -0.000229      -0.117113      -0.234875      -0.078615      -0.077644       0.156259             19.069395      20.853391       6.671909      -1.837517      13.149335      -1.060890      23.205458          -0.000006
           24             Zn      24.889028      26.871334      12.370903       1.079482      69.293682 0.11613546E+04  0.32818083E+05                                14.068667                           11.289593       0.392424       2.049123                    0.996462      40.290375     103.817876       0.526665       0.411550      -1.135234      -0.108963       0.188730      -0.000000       0.217926      -0.096969      -0.003220      -0.001859      -0.111970      -0.229197      -0.079028      -0.071141       0.150169             18.280233      19.879722       6.032242      -1.612240      12.914285      -0.930827      22.046690           0.000002
           25              H      41.596104      18.049693      16.611649       0.131700       1.273779 0.96362678E+01  0.97732433E+02                                 1.852580                            1.750720      -1.116010       2.360389                    0.996872       3.375554       9.176853       0.506315       1.192767      -0.731656       0.034688      -0.012505      -0.016189       0.040271      -0.005699      -0.004400       0.004030       0.018090      -0.018225      -0.010121      -0.004977       0.015098              1.893133       2.181329      -0.199372      -0.212296       1.529449       0.202984       1.968621           0.000001
           26              H      27.160041      21.646686       1.474612       0.131701       1.273623 0.96347673E+01  0.97713012E+02                                 1.852390                            1.750552      -1.115986       2.360401                    0.996873       3.375399       9.176112       0.506355       1.192725      -0.731665       0.005999       0.035996      -0.017032       0.040272       0.001247       0.000508      -0.009146      -0.019173       0.001586      -0.010120      -0.004979       0.015098              1.892933       1.630695       0.257857       0.111022       2.240702      -0.243159       1.807401           0.000001
           27              H      33.444759       8.605839      19.917154       0.131701       1.273834 0.96368231E+01  0.97740016E+02                                 1.852696                            1.750823      -1.115983       2.360403                    0.996873       3.375529       9.177043       0.506274       1.192839      -0.731641      -0.006000      -0.004061       0.039615       0.040272      -0.000898      -0.001008      -0.004353      -0.005612       0.042285      -0.010124      -0.004977       0.015101              1.893255       1.630950      -0.190684      -0.206158       1.702989      -0.052961       2.345827           0.000001
           28              H      19.008696      21.678177      11.480198       0.131701       1.273618 0.96347791E+01  0.97713713E+02                                 1.852433                            1.750591      -1.115982       2.360403                    0.996873       3.375416       9.176355       0.506330       1.192776      -0.731653      -0.034689      -0.019432      -0.006392       0.040272       0.006049       0.003905       0.003155       0.015619      -0.025645      -0.010121      -0.004978       0.015098              1.892978       2.181140       0.266578       0.117189       2.047228       0.019856       1.450567           0.000001
           29              H      35.468959      18.140668       1.474612       0.131701       1.273836 0.96368452E+01  0.97740306E+02                                 1.852700                            1.750826      -1.115983       2.360403                    0.996873       3.375531       9.177055       0.506273       1.192840      -0.731640       0.028173      -0.023194      -0.017033       0.040272      -0.008928      -0.008178       0.004132       0.007423       0.001595      -0.010124      -0.004977       0.015101              1.893259       1.865202      -0.393173      -0.266162       2.006868       0.025428       1.807707           0.000001
           30              H      25.135841       7.437166      16.611649       0.131701       1.273619 0.96347825E+01  0.97713753E+02                                 1.852433                            1.750591      -1.115982       2.360403                    0.996873       3.375416       9.176354       0.506330       1.192776      -0.731653      -0.028174      -0.023790      -0.016190       0.040272       0.010683       0.005690       0.001797       0.000823      -0.018226      -0.010121      -0.004978       0.015098              1.892978       1.864931       0.381909       0.281900       1.845552       0.082352       1.968452           0.000001
           31              H      39.571904      25.184194      11.480198       0.131700       1.273779 0.96362701E+01  0.97732465E+02                                 1.852580                            1.750720      -1.116010       2.360389                    0.996872       3.375554       9.176854       0.506315       1.192767      -0.731656       0.000516       0.039757      -0.006393       0.040271       0.003739       0.000779      -0.004961      -0.018284      -0.025644      -0.010121      -0.004977       0.015098              1.893134       1.849996      -0.075317      -0.041404       2.378743      -0.111431       1.450663           0.000001
           32              H      21.032896      19.218366      19.917154       0.131701       1.273623 0.96347678E+01  0.97713016E+02                                 1.852389                            1.750552      -1.115986       2.360401                    0.996873       3.375400       9.176114       0.506355       1.192724      -0.731665      -0.000516       0.007225       0.039615       0.040272      -0.001981      -0.003264       0.003046       0.004354       0.042281      -0.010120      -0.004979       0.015098              1.892933       1.849792       0.064129       0.057195       1.483613       0.204965       2.345392           0.000001
           33              H      32.326600       5.622925      11.480198       0.131701       1.273623 0.96347680E+01  0.97713021E+02                                 1.852390                            1.750552      -1.115986       2.360401                    0.996873       3.375400       9.176115       0.506355       1.192724      -0.731665       0.034173      -0.020325      -0.006393       0.040272      -0.009788      -0.004684       0.001804       0.002669      -0.025643      -0.010120      -0.004979       0.015098              1.892933       2.311512      -0.191273      -0.075789       1.916749       0.091557       1.450538           0.000001
           34              H      36.429545      24.661091      19.917154       0.131700       1.273779 0.96362683E+01  0.97732439E+02                                 1.852580                            1.750720      -1.116010       2.360389                    0.996872       3.375554       9.176853       0.506315       1.192767      -0.731656       0.006515      -0.003165       0.039614       0.040271       0.002877       0.004269       0.001306       0.001252       0.042280      -0.010121      -0.004977       0.015098              1.893133       1.519758       0.126521       0.148930       1.813981      -0.152042       2.345661           0.000001
           35              H      28.278200      12.697943       1.474612       0.131701       1.273621 0.96348089E+01  0.97714100E+02                                 1.852437                            1.750595      -1.115982       2.360403                    0.996873       3.375418       9.176367       0.506329       1.192778      -0.731653      -0.034173      -0.012802      -0.017033       0.040272       0.007679       0.007666       0.005014       0.011745       0.001590      -0.010121      -0.004978       0.015098              1.892982       2.311575       0.135215       0.155072       1.559923       0.217737       1.807449           0.000001
           36              H      24.175255      26.998436      16.611649       0.131701       1.273834 0.96368252E+01  0.97740039E+02                                 1.852696                            1.750823      -1.115983       2.360403                    0.996873       3.375529       9.177042       0.506274       1.192838      -0.731641      -0.006517       0.036294      -0.016190       0.040272      -0.004989      -0.001290      -0.005827      -0.018918      -0.018221      -0.010124      -0.004977       0.015101              1.893255       1.519842      -0.182605      -0.069651       2.191171      -0.285373       1.968752           0.000001
           37              H      24.175255       7.991761       8.130157       0.131700       1.273780 0.96362723E+01  0.97732488E+02                                 1.852580                            1.750720      -1.116010       2.360389                    0.996872       3.375554       9.176853       0.506315       1.192767      -0.731656      -0.006515      -0.036293       0.016189       0.040271       0.004984       0.001290      -0.005825      -0.018916      -0.018225      -0.010121      -0.004977       0.015098              1.893133       1.519758       0.182586       0.069642       2.191021      -0.285346       1.968621           0.000001
           38              H      28.278200      22.292254      23.267194       0.131701       1.273620 0.96347411E+01  0.97712662E+02                                 1.852385                            1.750548      -1.115986       2.360401                    0.996873       3.375398       9.176100       0.506356       1.192722      -0.731666      -0.034173       0.012802       0.017032       0.040272      -0.007679      -0.007667       0.005013       0.011746       0.001586      -0.010120      -0.004979       0.015098              1.892928       2.311505      -0.135212      -0.155071       1.559883       0.217727       1.807397           0.000001
           39              H      36.429545      10.329106       4.824652       0.131701       1.273833 0.96368178E+01  0.97739944E+02                                 1.852695                            1.750822      -1.115983       2.360403                    0.996873       3.375529       9.177041       0.506275       1.192838      -0.731641       0.006517       0.003166      -0.039615       0.040272      -0.002879      -0.004274       0.001304       0.001251       0.042285      -0.010124      -0.004977       0.015101              1.893254       1.519841      -0.126535      -0.148945       1.814096      -0.152057       2.345825           0.000001
           40              H      32.326600      29.367272      13.261608       0.131701       1.273618 0.96347794E+01  0.97713715E+02                                 1.852433                            1.750591      -1.115982       2.360403                    0.996873       3.375416       9.176354       0.506330       1.192776      -0.731653       0.034173       0.020326       0.006392       0.040272       0.009788       0.004684       0.001805       0.002667      -0.025645      -0.010121      -0.004978       0.015098              1.892978       2.311570       0.191274       0.075791       1.916798       0.091561       1.450567           0.000001
           41              H      27.160041      13.343511      23.267194       0.131701       1.273835 0.96368294E+01  0.97740093E+02                                 1.852697                            1.750823      -1.115984       2.360403                    0.996873       3.375529       9.177043       0.506274       1.192839      -0.731641       0.006000      -0.035995       0.017033       0.040272      -0.001250      -0.000511      -0.009148      -0.019175       0.001595      -0.010124      -0.004977       0.015101              1.893256       1.630951      -0.257929      -0.111059       2.241113      -0.243217       1.807704           0.000001
           42              H      41.596104      16.940504       8.130157       0.131701       1.273618 0.96347791E+01  0.97713711E+02                                 1.852433                            1.750591      -1.115982       2.360403                    0.996873       3.375416       9.176354       0.506330       1.192776      -0.731653       0.034689       0.012504       0.016190       0.040272       0.005698       0.004401       0.004029       0.018093      -0.018226      -0.010121      -0.004978       0.015098              1.892978       2.181139       0.199346       0.212269       1.529343       0.202957       1.968451           0.000001
           43              H      19.008696      13.312020      13.261608       0.131700       1.273779 0.96362692E+01  0.97732453E+02                                 1.852580                            1.750720      -1.116010       2.360389                    0.996872       3.375554       9.176854       0.506315       1.192767      -0.731656      -0.034688       0.019431       0.006393       0.040271      -0.006048      -0.003907       0.003155       0.015617      -0.025644      -0.010121      -0.004977       0.015098              1.893133       2.181330      -0.266612      -0.117204       2.047408       0.019858       1.450662           0.000001
           44              H      33.444759      26.384358       4.824652       0.131701       1.273622 0.96347631E+01  0.97712963E+02                                 1.852390                            1.750552      -1.115986       2.360401                    0.996873       3.375399       9.176113       0.506354       1.192725      -0.731665      -0.005999       0.004059      -0.039615       0.040272       0.000895       0.001006      -0.004350      -0.005608       0.042281      -0.010120      -0.004978       0.015098              1.892933       1.630695       0.190625       0.206102       1.702710      -0.052950       2.345393           0.000001
           45              H      39.571904       9.806003      13.261608       0.131701       1.273620 0.96347404E+01  0.97712657E+02                                 1.852385                            1.750548      -1.115986       2.360401                    0.996873       3.375398       9.176101       0.506356       1.192723      -0.731666       0.000516      -0.039758       0.006393       0.040272      -0.003738      -0.000780      -0.004959      -0.018288      -0.025643      -0.010120      -0.004979       0.015098              1.892928       1.849788       0.075300       0.041396       2.378462      -0.111414       1.450535           0.000001
           46              H      21.032896      15.771831       4.824652       0.131700       1.273779 0.96362659E+01  0.97732414E+02                                 1.852580                            1.750720      -1.116010       2.360389                    0.996872       3.375553       9.176852       0.506315       1.192768      -0.731656      -0.000516      -0.007225      -0.039614       0.040271       0.001981       0.003265       0.003044       0.004358       0.042280      -0.010121      -0.004977       0.015098              1.893133       1.849996      -0.064142      -0.057208       1.483744       0.204999       2.345661           0.000001
           47              H      35.468959      16.849529      23.267194       0.131701       1.273618 0.96347789E+01  0.97713705E+02                                 1.852432                            1.750591      -1.115982       2.360403                    0.996873       3.375416       9.176353       0.506330       1.192776      -0.731653       0.028174       0.023194       0.017033       0.040272       0.008925       0.008176       0.004132       0.007428       0.001590      -0.010121      -0.004978       0.015098              1.892978       1.864931       0.393081       0.266101       2.006557       0.025428       1.807445           0.000001
           48              H      25.135841      27.553031       8.130157       0.131701       1.273834 0.96368228E+01  0.97740009E+02                                 1.852696                            1.750822      -1.115983       2.360403                    0.996873       3.375529       9.177042       0.506274       1.192838      -0.731641      -0.028173       0.023791       0.016190       0.040272      -0.010686      -0.005691       0.001797       0.000818      -0.018221      -0.010124      -0.004977       0.015101              1.893255       1.865198      -0.381997      -0.281966       1.845815       0.082368       1.968752           0.000001
           49              H      19.008696      16.940504       8.130157       0.131700       1.273779 0.96362692E+01  0.97732451E+02                                 1.852580                            1.750720      -1.116010       2.360389                    0.996872       3.375554       9.176853       0.506315       1.192767      -0.731656      -0.034688       0.012505       0.016189       0.040271      -0.005699      -0.004400       0.004030       0.018090      -0.018225      -0.010121      -0.004977       0.015098              1.893133       2.181329      -0.199372      -0.212296       1.529449       0.202984       1.968621           0.000001
           50              H      33.444759      13.343511      23.267194       0.131701       1.273621 0.96347482E+01  0.97712752E+02                                 1.852386                            1.750549      -1.115986       2.360401                    0.996873       3.375398       9.176101       0.506356       1.192723      -0.731666      -0.005999      -0.035996       0.017032       0.040272       0.001247       0.000508      -0.009146      -0.019173       0.001586      -0.010120      -0.004979       0.015098              1.892929       1.630692       0.257856       0.111021       2.240698      -0.243159       1.807397           0.000001
           51              H      27.160041      26.384358       4.824652       0.131701       1.273836 0.96368444E+01  0.97740294E+02                                 1.852699                            1.750825      -1.115983       2.360403                    0.996873       3.375531       9.177054       0.506274       1.192840      -0.731640       0.006000       0.004061      -0.039615       0.040272      -0.000898      -0.001008      -0.004353      -0.005612       0.042285      -0.010124      -0.004977       0.015101              1.893258       1.630953      -0.190685      -0.206159       1.702991      -0.052961       2.345831           0.000001
           52              H      41.596104      13.312020      13.261608       0.131701       1.273621 0.96348059E+01  0.97714066E+02                                 1.852437                            1.750595      -1.115982       2.360403                    0.996873       3.375418       9.176368       0.506329       1.192778      -0.731653       0.034689       0.019432       0.006392       0.040272       0.006048       0.003905       0.003155       0.015619      -0.025645      -0.010121      -0.004978       0.015098              1.892982       2.181145       0.266579       0.117190       2.047232       0.019857       1.450569           0.000001
           53              H      25.135841      16.849529      23.267194       0.131701       1.273833 0.96368143E+01  0.97739903E+02                                 1.852696                            1.750822      -1.115983       2.360403                    0.996873       3.375528       9.177039       0.506274       1.192839      -0.731641      -0.028173       0.023194       0.017033       0.040272      -0.008928      -0.008178       0.004132       0.007423       0.001595      -0.010124      -0.004977       0.015101              1.893254       1.865198      -0.393172      -0.266161       2.006863       0.025428       1.807703           0.000001
           54              H      35.468959      27.553031       8.130157       0.131701       1.273619 0.96347819E+01  0.97713743E+02                                 1.852433                            1.750591      -1.115982       2.360403                    0.996873       3.375416       9.176353       0.506330       1.192776      -0.731653       0.028174       0.023790       0.016190       0.040272       0.010683       0.005690       0.001797       0.000823      -0.018226      -0.010121      -0.004978       0.015098              1.892978       1.864931       0.381909       0.281900       1.845551       0.082352       1.968451           0.000001
           55              H      21.032896       9.806003      13.261608       0.131700       1.273779 0.96362660E+01  0.97732408E+02                                 1.852579                            1.750719      -1.116010       2.360389                    0.996872       3.375554       9.176852       0.506315       1.192767      -0.731656      -0.000516      -0.039757       0.006393       0.040271       0.003739       0.000779      -0.004961      -0.018284      -0.025644      -0.010121      -0.004977       0.015098              1.893133       1.849995      -0.075317      -0.041404       2.378741      -0.111431       1.450662           0.000001
           56              H      39.571904      15.771831       4.824652       0.131701       1.273620 0.96347383E+01  0.97712625E+02                                 1.852385                            1.750548      -1.115986       2.360401                    0.996873       3.375398       9.176099       0.506356       1.192722      -0.731666       0.000516      -0.007225      -0.039615       0.040272      -0.001981      -0.003264       0.003046       0.004354       0.042281      -0.010120      -0.004979       0.015098              1.892928       1.849787       0.064128       0.057195       1.483610       0.204964       2.345386           0.000001
           57              H      28.278200      29.367272      13.261608       0.131701       1.273620 0.96347385E+01  0.97712630E+02                                 1.852385                            1.750548      -1.115986       2.360401                    0.996873       3.375398       9.176100       0.506356       1.192722      -0.731666      -0.034173       0.020325       0.006393       0.040272      -0.009788      -0.004684       0.001804       0.002669      -0.025643      -0.010120      -0.004979       0.015098              1.892928       2.311505      -0.191272      -0.075789       1.916744       0.091557       1.450535           0.000001
           58              H      24.175255      10.329106       4.824652       0.131700       1.273779 0.96362635E+01  0.97732381E+02                                 1.852580                            1.750719      -1.116010       2.360389                    0.996872       3.375553       9.176851       0.506315       1.192767      -0.731656      -0.006515       0.003165      -0.039614       0.040271       0.002877       0.004269       0.001306       0.001252       0.042280      -0.010121      -0.004977       0.015098              1.893133       1.519758       0.126521       0.148930       1.813980      -0.152042       2.345661           0.000001
           59              H      32.326600      22.292254      23.267194       0.131701       1.273619 0.96347835E+01  0.97713765E+02                                 1.852433                            1.750591      -1.115982       2.360403                    0.996873       3.375416       9.176354       0.506330       1.192776      -0.731653       0.034173       0.012802       0.017033       0.040272       0.007679       0.007666       0.005014       0.011745       0.001590      -0.010121      -0.004978       0.015098              1.892978       2.311569       0.135215       0.155072       1.559920       0.217736       1.807446           0.000001
           60              H      36.429545       7.991761       8.130157       0.131701       1.273834 0.96368231E+01  0.97740010E+02                                 1.852696                            1.750822      -1.115983       2.360403                    0.996873       3.375529       9.177041       0.506275       1.192838      -0.731641       0.006517      -0.036294       0.016190       0.040272      -0.004989      -0.001290      -0.005827      -0.018918      -0.018221      -0.010124      -0.004977       0.015101              1.893255       1.519841      -0.182605      -0.069651       2.191171      -0.285373       1.968752           0.000001
           61              H      36.429545      26.998436      16.611649       0.131700       1.273780 0.96362737E+01  0.97732506E+02                                 1.852580                            1.750720      -1.116010       2.360389                    0.996872       3.375554       9.176853       0.506315       1.192767      -0.731656       0.006515       0.036293      -0.016189       0.040271       0.004984       0.001290      -0.005825      -0.018916      -0.018225      -0.010121      -0.004977       0.015098              1.893134       1.519758       0.182586       0.069642       2.191021      -0.285346       1.968622           0.000001
           62              H      32.326600      12.697943       1.474612       0.131701       1.273623 0.96347700E+01  0.97713043E+02                                 1.852390                            1.750552      -1.115986       2.360401                    0.996873       3.375400       9.176114       0.506355       1.192724      -0.731665       0.034173      -0.012802      -0.017032       0.040272      -0.007679      -0.007667       0.005013       0.011746       0.001586      -0.010120      -0.004979       0.015098              1.892933       2.311511      -0.135213      -0.155071       1.559886       0.217728       1.807401           0.000001
           63              H      24.175255      24.661091      19.917154       0.131701       1.273836 0.96368452E+01  0.97740307E+02                                 1.852700                            1.750826      -1.115983       2.360403                    0.996873       3.375531       9.177055       0.506273       1.192840      -0.731640      -0.006517      -0.003166       0.039615       0.040272      -0.002879      -0.004274       0.001304       0.001251       0.042285      -0.010124      -0.004977       0.015101              1.893259       1.519844      -0.126536      -0.148945       1.814100      -0.152057       2.345831           0.000001
           64              H      28.278200       5.622925      11.480198       0.131701       1.273621 0.96348069E+01  0.97714078E+02                                 1.852437                            1.750595      -1.115982       2.360403                    0.996873       3.375418       9.176368       0.506329       1.192778      -0.731653      -0.034173      -0.020326      -0.006392       0.040272       0.009788       0.004684       0.001805       0.002667      -0.025645      -0.010121      -0.004978       0.015098              1.892983       2.311576       0.191275       0.075791       1.916802       0.091561       1.450569           0.000001
           65              H      33.444759      21.646686       1.474612       0.131701       1.273837 0.96368492E+01  0.97740354E+02                                 1.852700                            1.750826      -1.115983       2.360403                    0.996873       3.375531       9.177054       0.506274       1.192839      -0.731640      -0.006000       0.035995      -0.017033       0.040272      -0.001250      -0.000511      -0.009148      -0.019175       0.001595      -0.010124      -0.004977       0.015101              1.893259       1.630953      -0.257930      -0.111060       2.241116      -0.243217       1.807706           0.000001
           66              H      19.008696      18.049693      16.611649       0.131701       1.273618 0.96347799E+01  0.97713718E+02                                 1.852433                            1.750591      -1.115982       2.360403                    0.996873       3.375416       9.176353       0.506330       1.192776      -0.731653      -0.034689      -0.012504      -0.016190       0.040272       0.005698       0.004401       0.004029       0.018093      -0.018226      -0.010121      -0.004978       0.015098              1.892978       2.181139       0.199346       0.212269       1.529343       0.202957       1.968451           0.000001
           67              H      41.596104      21.678177      11.480198       0.131700       1.273779 0.96362657E+01  0.97732407E+02                                 1.852579                            1.750719      -1.116010       2.360389                    0.996872       3.375554       9.176853       0.506315       1.192767      -0.731656       0.034688      -0.019431      -0.006393       0.040271      -0.006048      -0.003907       0.003155       0.015617      -0.025644      -0.010121      -0.004977       0.015098              1.893133       2.181329      -0.266612      -0.117204       2.047407       0.019858       1.450662           0.000001
           68              H      27.160041       8.605839      19.917154       0.131701       1.273620 0.96347419E+01  0.97712675E+02                                 1.852386                            1.750549      -1.115986       2.360401                    0.996873       3.375398       9.176101       0.506356       1.192723      -0.731666       0.005999      -0.004059       0.039615       0.040272       0.000895       0.001006      -0.004350      -0.005608       0.042281      -0.010120      -0.004979       0.015098              1.892929       1.630692       0.190624       0.206102       1.702707      -0.052950       2.345387           0.000001
           69              H      21.032896      25.184194      11.480198       0.131701       1.273623 0.96347659E+01  0.97712992E+02                                 1.852389                            1.750552      -1.115986       2.360401                    0.996873       3.375400       9.176114       0.506355       1.192724      -0.731665      -0.000516       0.039758      -0.006393       0.040272      -0.003738      -0.000780      -0.004959      -0.018287      -0.025643      -0.010120      -0.004979       0.015098              1.892932       1.849792       0.075300       0.041396       2.378468      -0.111414       1.450537           0.000001
           70              H      39.571904      19.218366      19.917154       0.131700       1.273779 0.96362707E+01  0.97732472E+02                                 1.852580                            1.750720      -1.116010       2.360389                    0.996872       3.375554       9.176854       0.506315       1.192767      -0.731656       0.000516       0.007225       0.039614       0.040271       0.001981       0.003265       0.003044       0.004358       0.042280      -0.010121      -0.004977       0.015098              1.893134       1.849996      -0.064142      -0.057208       1.483744       0.204999       2.345661           0.000001
           71              H      25.135841      18.140668       1.474612       0.131701       1.273621 0.96348049E+01  0.97714051E+02                                 1.852437                            1.750595      -1.115982       2.360403                    0.996873       3.375418       9.176367       0.506329       1.192778      -0.731653      -0.028174      -0.023194      -0.017033       0.040272       0.008925       0.008176       0.004132       0.007428       0.001590      -0.010121      -0.004978       0.015098              1.892982       1.864935       0.393082       0.266102       2.006562       0.025428       1.807449           0.000001
           72              H      35.468959       7.437166      16.611649       0.131701       1.273834 0.96368236E+01  0.97740016E+02                                 1.852696                            1.750822      -1.115983       2.360403                    0.996873       3.375529       9.177041       0.506275       1.192838      -0.731641       0.028173      -0.023791      -0.016190       0.040272      -0.010686      -0.005691       0.001797       0.000818      -0.018221      -0.010124      -0.004977       0.015101              1.893255       1.865198      -0.381997      -0.281966       1.845815       0.082368       1.968752           0.000001
           73              H      37.581036      18.541305      16.458249       0.125717       1.232570 0.93854467E+01  0.94664552E+02                                 1.802295                            1.715331      -1.320447       2.253545                    0.995370       3.499971       9.522190       0.516537       1.175634      -0.733519      -0.035705      -0.003941      -0.020471       0.041345       0.001606       0.010866      -0.000461       0.014586      -0.009123      -0.009858      -0.005468       0.015326              1.852038       2.159963      -0.025401       0.192086       1.461944       0.125516       1.934205          -0.000001
           74              H      27.569124      19.073157       4.572286       0.125715       1.232531 0.93850423E+01  0.94658900E+02                                 1.802191                            1.715238      -1.320520       2.253509                    0.995369       3.500035       9.522103       0.516579       1.175557      -0.733536       0.014438      -0.008335       0.037833       0.041344      -0.003660       0.007139      -0.004120       0.004228       0.033790      -0.009858      -0.005466       0.015324              1.851928       1.658356       0.116906       0.292692       1.793347      -0.168986       2.104080          -0.000001
           75              H      33.035676      10.668511      16.458249       0.125718       1.232537 0.93851181E+01  0.94660119E+02                                 1.802231                            1.715273      -1.320452       2.253544                    0.995370       3.499977       9.522055       0.516560       1.175596      -0.733527      -0.014440       0.032892      -0.020472       0.041346      -0.005515       0.005832      -0.009183      -0.010081      -0.009124      -0.009859      -0.005472       0.015331              1.851970       1.658392      -0.314932      -0.012658       1.963385      -0.229094       1.934134          -0.000001
           76              H      23.023764      21.697421      11.994828       0.125715       1.232533 0.93850616E+01  0.94659143E+02                                 1.802193                            1.715240      -1.320521       2.253508                    0.995369       3.500037       9.522111       0.516579       1.175557      -0.733536       0.035704      -0.020613       0.003107       0.041344      -0.010779       0.002104      -0.001214       0.012450      -0.015535      -0.009858      -0.005466       0.015324              1.851930       2.159826      -0.172617       0.087969       1.960506      -0.050789       1.435457          -0.000001
           77              H      33.035676      19.073157       4.572286       0.125718       1.232535 0.93851009E+01  0.94659900E+02                                 1.802229                            1.715271      -1.320451       2.253544                    0.995370       3.499976       9.522049       0.516560       1.175596      -0.733528      -0.014440      -0.008337       0.037835       0.041346       0.003660      -0.007143      -0.004124       0.004226       0.033798      -0.009859      -0.005472       0.015331              1.851968       1.658390      -0.116911      -0.292701       1.793387      -0.168991       2.104127          -0.000001
           78              H      27.569124      10.668511      16.458249       0.125715       1.232533 0.93850635E+01  0.94659166E+02                                 1.802193                            1.715240      -1.320521       2.253508                    0.995369       3.500037       9.522111       0.516579       1.175557      -0.733536       0.014438       0.032891      -0.020470       0.041344       0.005511      -0.005830      -0.009178      -0.010079      -0.009132      -0.009858      -0.005466       0.015324              1.851930       1.658358       0.314922       0.012656       1.963342      -0.229087       1.934090          -0.000001
           79              H      37.581036      21.697421      11.994828       0.125717       1.232571 0.93854616E+01  0.94664739E+02                                 1.802297                            1.715332      -1.320448       2.253545                    0.995370       3.499973       9.522197       0.516537       1.175633      -0.733519      -0.035705      -0.020614       0.003109       0.041345       0.010780      -0.002108      -0.001217       0.012448      -0.015537      -0.009858      -0.005468       0.015326              1.852039       2.159965       0.172633      -0.087978       1.960626      -0.050794       1.435526          -0.000001
           80              H      23.023764      18.541305      16.458249       0.125715       1.232533 0.93850623E+01  0.94659155E+02                                 1.802193                            1.715240      -1.320521       2.253508                    0.995369       3.500037       9.522112       0.516579       1.175558      -0.733535       0.035704      -0.003941      -0.020470       0.041344      -0.001609      -0.010864      -0.000460       0.014584      -0.009132      -0.009858      -0.005466       0.015324              1.851930       2.159826       0.025399      -0.192068       1.461874       0.125504       1.934090          -0.000001
           81              H      30.302400       9.090453      11.994828       0.125715       1.232533 0.93850588E+01  0.94659109E+02                                 1.802193                            1.715240      -1.320521       2.253508                    0.995369       3.500037       9.522111       0.516579       1.175557      -0.733536       0.000001       0.041227       0.003107       0.041344       0.000002       0.000000       0.002429      -0.024894      -0.015535      -0.009858      -0.005466       0.015324              1.851929       1.860845      -0.000000       0.000000       2.259485       0.101578       1.435457          -0.000001
           82              H      34.847760      23.275479      16.458249       0.125717       1.232570 0.93854552E+01  0.94664667E+02                                 1.802297                            1.715332      -1.320448       2.253545                    0.995370       3.499972       9.522197       0.516537       1.175634      -0.733519      -0.021265      -0.028951      -0.020471       0.041345       0.007119       0.005034       0.009641      -0.004512      -0.009123      -0.009858      -0.005468       0.015326              1.852039       1.614452       0.289551       0.204744       2.007458       0.103593       1.934208          -0.000001
           83              H      30.302400      14.338983       4.572286       0.125715       1.232533 0.93850576E+01  0.94659092E+02                                 1.802192                            1.715239      -1.320520       2.253508                    0.995369       3.500037       9.522110       0.516579       1.175557      -0.733536       0.000001       0.016672       0.037833       0.041344       0.000001       0.000001       0.008242      -0.008453       0.033790      -0.009858      -0.005466       0.015324              1.851929       1.860845      -0.000000      -0.000000       1.590861       0.337972       2.104081          -0.000001
           84              H      25.757040      23.275479      16.458249       0.125718       1.232536 0.93851121E+01  0.94660049E+02                                 1.802230                            1.715273      -1.320452       2.253544                    0.995370       3.499977       9.522056       0.516560       1.175596      -0.733527       0.021265      -0.028952      -0.020472       0.041346      -0.007123      -0.005037       0.009642      -0.004511      -0.009124      -0.009859      -0.005472       0.015331              1.851970       1.614397      -0.289532      -0.204730       2.007379       0.103585       1.934134          -0.000001
           85              H      25.757040      11.714718       8.283557       0.125717       1.232567 0.93854268E+01  0.94664306E+02                                 1.802294                            1.715329      -1.320446       2.253546                    0.995370       3.499969       9.522184       0.516537       1.175634      -0.733519       0.021265       0.028951       0.020471       0.041345       0.007119       0.005034       0.009641      -0.004512      -0.009123      -0.009858      -0.005468       0.015326              1.852036       1.614449       0.289550       0.204743       2.007454       0.103593       1.934204          -0.000001
           86              H      30.302400      20.651214      20.169520       0.125715       1.232531 0.93850449E+01  0.94658930E+02                                 1.802191                            1.715238      -1.320520       2.253509                    0.995369       3.500036       9.522105       0.516580       1.175557      -0.733536      -0.000001      -0.016672      -0.037833       0.041344       0.000001       0.000001       0.008242      -0.008453       0.033790      -0.009858      -0.005466       0.015324              1.851927       1.860843      -0.000000      -0.000000       1.590860       0.337971       2.104079          -0.000001
           87              H      34.847760      11.714718       8.283557       0.125718       1.232533 0.93850840E+01  0.94659693E+02                                 1.802227                            1.715270      -1.320450       2.253544                    0.995370       3.499974       9.522044       0.516560       1.175596      -0.733527      -0.021265       0.028952       0.020472       0.041346      -0.007123      -0.005037       0.009642      -0.004511      -0.009124      -0.009859      -0.005472       0.015331              1.851967       1.614395      -0.289531      -0.204729       2.007375       0.103585       1.934130          -0.000001
           88              H      30.302400      25.899744      12.746978       0.125715       1.232533 0.93850588E+01  0.94659109E+02                                 1.802193                            1.715240      -1.320521       2.253508                    0.995369       3.500037       9.522111       0.516579       1.175557      -0.733536      -0.000001      -0.041227      -0.003107       0.041344       0.000002       0.000000       0.002429      -0.024894      -0.015535      -0.009858      -0.005466       0.015324              1.851929       1.860845      -0.000000       0.000000       2.259485       0.101578       1.435457          -0.000001
           89              H      27.569124      15.917040      20.169520       0.125718       1.232535 0.93851009E+01  0.94659900E+02                                 1.802229                            1.715271      -1.320451       2.253544                    0.995370       3.499976       9.522049       0.516560       1.175596      -0.733528       0.014440       0.008337      -0.037835       0.041346       0.003660      -0.007143      -0.004124       0.004226       0.033798      -0.009859      -0.005472       0.015331              1.851968       1.658390      -0.116911      -0.292701       1.793387      -0.168991       2.104127          -0.000001
           90              H      37.581036      16.448892       8.283557       0.125715       1.232532 0.93850491E+01  0.94658981E+02                                 1.802191                            1.715238      -1.320520       2.253508                    0.995369       3.500036       9.522105       0.516580       1.175557      -0.733536      -0.035704       0.003941       0.020470       0.041344      -0.001609      -0.010864      -0.000460       0.014584      -0.009132      -0.009858      -0.005466       0.015324              1.851928       2.159823       0.025399      -0.192067       1.461872       0.125504       1.934088          -0.000001
           91              H      23.023764      13.292776      12.746978       0.125717       1.232571 0.93854592E+01  0.94664714E+02                                 1.802297                            1.715332      -1.320448       2.253545                    0.995370       3.499972       9.522196       0.516537       1.175634      -0.733519       0.035705       0.020614      -0.003109       0.041345       0.010780      -0.002108      -0.001217       0.012448      -0.015537      -0.009858      -0.005468       0.015326              1.852039       2.159966       0.172633      -0.087978       1.960626      -0.050794       1.435526          -0.000001
           92              H      33.035676      24.321686       8.283557       0.125715       1.232532 0.93850505E+01  0.94658998E+02                                 1.802192                            1.715238      -1.320520       2.253508                    0.995369       3.500036       9.522105       0.516580       1.175557      -0.733536      -0.014438      -0.032891       0.020470       0.041344       0.005511      -0.005830      -0.009178      -0.010079      -0.009132      -0.009858      -0.005466       0.015324              1.851928       1.658356       0.314921       0.012656       1.963340      -0.229087       1.934088          -0.000001
           93              H      37.581036      13.292776      12.746978       0.125715       1.232533 0.93850613E+01  0.94659137E+02                                 1.802193                            1.715240      -1.320521       2.253508                    0.995369       3.500037       9.522110       0.516579       1.175557      -0.733536      -0.035704       0.020613      -0.003107       0.041344      -0.010779       0.002104      -0.001214       0.012450      -0.015535      -0.009858      -0.005466       0.015324              1.851929       2.159825      -0.172617       0.087969       1.960505      -0.050789       1.435457          -0.000001
           94              H      23.023764      16.448892       8.283557       0.125717       1.232570 0.93854483E+01  0.94664574E+02                                 1.802296                            1.715331      -1.320447       2.253545                    0.995370       3.499971       9.522191       0.516537       1.175634      -0.733519       0.035705       0.003941       0.020471       0.041345       0.001606       0.010866      -0.000461       0.014586      -0.009123      -0.009858      -0.005468       0.015326              1.852038       2.159964      -0.025401       0.192086       1.461944       0.125517       1.934206          -0.000001
           95              H      33.035676      15.917040      20.169520       0.125715       1.232533 0.93850577E+01  0.94659093E+02                                 1.802193                            1.715239      -1.320521       2.253508                    0.995369       3.500037       9.522110       0.516579       1.175557      -0.733536      -0.014438       0.008335      -0.037833       0.041344      -0.003660       0.007139      -0.004120       0.004228       0.033790      -0.009858      -0.005466       0.015324              1.851929       1.658357       0.116906       0.292693       1.793349      -0.168986       2.104081          -0.000001
           96              H      27.569124      24.321686       8.283557       0.125718       1.232534 0.93850900E+01  0.94659764E+02                                 1.802228                            1.715271      -1.320450       2.253544                    0.995370       3.499974       9.522043       0.516560       1.175596      -0.733527       0.014440      -0.032892       0.020472       0.041346      -0.005515       0.005832      -0.009183      -0.010081      -0.009124      -0.009859      -0.005472       0.015331              1.851967       1.658390      -0.314931      -0.012658       1.963382      -0.229093       1.934130          -0.000001
           97              H      45.453600      18.415341      18.877998       0.124442       1.391787 0.10664144E+02  0.11099960E+03                                 1.984805                            1.858244      -1.038466       2.394323                    0.997586       3.424631       9.450369       0.484618       1.214258      -0.727959      -0.000000      -0.010718      -0.034547       0.036171      -0.000001       0.000001       0.007797       0.011413       0.030583      -0.013382       0.000609       0.012773              2.038501       1.987396       0.000001       0.000003       1.641720       0.372613       2.486386           0.000002
           98              H      40.671881      31.309228      22.138968       0.124441       1.391987 0.10666093E+02  0.11102575E+03                                 1.985065                            1.858471      -1.038486       2.394314                    0.997585       3.424816       9.451350       0.484563       1.214332      -0.727942       0.022018       0.023431       0.016568       0.036170       0.010203       0.007215       0.001385      -0.006727       0.004769      -0.013382       0.000610       0.012771              2.038777       1.853759       0.426610       0.301659       2.179157       0.135398       2.083416           0.000002
           99              H      50.235319      31.309228      22.138968       0.124442       1.392168 0.10667825E+02  0.11104921E+03                                 1.985348                            1.858711      -1.038468       2.394323                    0.997586       3.424820       9.451845       0.484493       1.214449      -0.727919      -0.022019       0.023431       0.016568       0.036171      -0.010209      -0.007219       0.001382      -0.006730       0.004775      -0.013391       0.000614       0.012776              2.039078       1.854013      -0.426712      -0.301731       2.179492       0.135429       2.083729           0.000002
          100              H      45.453600      23.936794      11.069484       0.124442       1.391787 0.10664144E+02  0.11099960E+03                                 1.984805                            1.858244      -1.038466       2.394323                    0.997586       3.424631       9.450368       0.484618       1.214257      -0.727959      -0.000000      -0.036144       0.001411       0.036171       0.000000      -0.000001      -0.000535      -0.012153      -0.040113      -0.013382       0.000609       0.012773              2.038501       1.987396       0.000003      -0.000000       2.626736       0.024358       1.501369           0.000002
          101              H      52.232247      27.850447      22.138968       0.124442       1.392169 0.10667830E+02  0.11104927E+03                                 1.985349                            1.858712      -1.038468       2.394323                    0.997586       3.424819       9.451844       0.484492       1.214450      -0.727919       0.009282      -0.030784       0.016568       0.036171      -0.008019      -0.002412      -0.006943      -0.014317       0.004775      -0.013391       0.000614       0.012776              2.039079       1.728580      -0.354292      -0.033581       2.304928      -0.329021       2.083730           0.000002
          102              H      38.674953      30.156301      18.877998       0.124442       1.391787 0.10664146E+02  0.11099962E+03                                 1.984805                            1.858244      -1.038466       2.394323                    0.997586       3.424631       9.450370       0.484618       1.214258      -0.727958      -0.009282       0.005359      -0.034547       0.036171       0.004941       0.006752      -0.003898      -0.005708       0.030583      -0.013382       0.000609       0.012773              2.038501       1.728140       0.149683       0.322694       1.900977      -0.186304       2.486386           0.000002
          103              H      43.456672      27.395575      11.069484       0.124442       1.391787 0.10664147E+02  0.11099964E+03                                 1.984805                            1.858244      -1.038466       2.394323                    0.997586       3.424631       9.450369       0.484618       1.214258      -0.727959      -0.031302       0.018072       0.001411       0.036171      -0.005262      -0.000464       0.000267       0.006077      -0.040113      -0.013382       0.000609       0.012773              2.038501       2.466904      -0.276841       0.021095       2.147229      -0.012179       1.501370           0.000002
          104              H      47.450528      19.568268      22.138968       0.124441       1.391988 0.10666102E+02  0.11102587E+03                                 1.985066                            1.858472      -1.038486       2.394314                    0.997585       3.424816       9.451351       0.484563       1.214332      -0.727942       0.031301       0.007353       0.016568       0.036170       0.002188       0.004807       0.005556       0.021036       0.004769      -0.013382       0.000610       0.012771              2.038778       2.467264       0.072404       0.268088       1.565654       0.193545       2.083416           0.000002
          105              H      47.450528      27.395575      11.069484       0.124441       1.391988 0.10666102E+02  0.11102587E+03                                 1.985066                            1.858472      -1.038486       2.394314                    0.997585       3.424816       9.451351       0.484563       1.214332      -0.727942       0.031301       0.018071       0.001410       0.036170       0.005261       0.000461       0.000266       0.006075      -0.040113      -0.013382       0.000610       0.012771              2.038778       2.467264       0.276891      -0.021100       2.147538      -0.012182       1.501533           0.000002
          106              H      38.674953      27.850447      22.138968       0.124442       1.391787 0.10664145E+02  0.11099962E+03                                 1.984805                            1.858244      -1.038466       2.394323                    0.997586       3.424631       9.450369       0.484618       1.214258      -0.727959      -0.009282      -0.030785       0.016568       0.036171       0.008013       0.002408      -0.006940      -0.014314       0.004766      -0.013382       0.000609       0.012773              2.038501       1.728140       0.354133       0.033557       2.304241      -0.328880       2.083121           0.000002
          107              H      43.456672      19.568268      22.138968       0.124442       1.391788 0.10664148E+02  0.11099966E+03                                 1.984806                            1.858244      -1.038466       2.394323                    0.997586       3.424631       9.450369       0.484618       1.214257      -0.727959      -0.031302       0.007354       0.016568       0.036171      -0.002191      -0.004806       0.005556       0.021036       0.004766      -0.013382       0.000609       0.012773              2.038501       2.466905      -0.072393      -0.268040       1.565477       0.193501       2.083122           0.000002
          108              H      52.232247      30.156301      18.877998       0.124442       1.392168 0.10667829E+02  0.11104925E+03                                 1.985348                            1.858712      -1.038468       2.394323                    0.997586       3.424819       9.451843       0.484493       1.214449      -0.727919       0.009282       0.005359      -0.034547       0.036171      -0.004947      -0.006756      -0.003901      -0.005712       0.030589      -0.013391       0.000614       0.012776              2.039079       1.728579      -0.149758      -0.322836       1.901504      -0.186389       2.487152           0.000002
          109              H      21.929847       4.833896       5.863808       0.124442       1.391787 0.10664141E+02  0.11099956E+03                                 1.984804                            1.858244      -1.038466       2.394323                    0.997586       3.424631       9.450367       0.484619       1.214257      -0.727959       0.009282      -0.005359       0.034547       0.036171       0.004941       0.006752      -0.003898      -0.005708       0.030583      -0.013382       0.000609       0.012773              2.038500       1.728139       0.149682       0.322694       1.900976      -0.186304       2.486384           0.000002
          110              H      13.154272      15.421929       2.602838       0.124441       1.391988 0.10666100E+02  0.11102584E+03                                 1.985066                            1.858471      -1.038486       2.394314                    0.997585       3.424816       9.451349       0.484563       1.214331      -0.727942      -0.031301      -0.007353      -0.016568       0.036170       0.002188       0.004807       0.005556       0.021036       0.004769      -0.013382       0.000610       0.012771              2.038778       2.467264       0.072404       0.268088       1.565654       0.193545       2.083415           0.000002
          111              H       8.372553       7.139750       2.602838       0.124442       1.392169 0.10667831E+02  0.11104929E+03                                 1.985349                            1.858712      -1.038468       2.394323                    0.997586       3.424819       9.451844       0.484492       1.214450      -0.727919      -0.009282       0.030784      -0.016568       0.036171      -0.008019      -0.002412      -0.006943      -0.014317       0.004775      -0.013391       0.000614       0.012776              2.039079       1.728580      -0.354292      -0.033581       2.304928      -0.329021       2.083730           0.000002
          112              H      17.148128       7.594622      13.672322       0.124442       1.391788 0.10664149E+02  0.11099966E+03                                 1.984805                            1.858245      -1.038466       2.394323                    0.997586       3.424631       9.450369       0.484618       1.214257      -0.727959       0.031302      -0.018072      -0.001411       0.036171      -0.005262      -0.000464       0.000267       0.006077      -0.040113      -0.013382       0.000609       0.012773              2.038501       2.466905      -0.276841       0.021095       2.147229      -0.012179       1.501370           0.000002
          113              H      10.369481       3.680969       2.602838       0.124442       1.392168 0.10667823E+02  0.11104918E+03                                 1.985348                            1.858712      -1.038468       2.394323                    0.997586       3.424819       9.451844       0.484492       1.214450      -0.727919       0.022019      -0.023431      -0.016568       0.036171      -0.010209      -0.007219       0.001382      -0.006730       0.004775      -0.013391       0.000614       0.012776              2.039079       1.854014      -0.426712      -0.301731       2.179493       0.135429       2.083730           0.000002
          114              H      15.151200      16.574856       5.863808       0.124442       1.391787 0.10664142E+02  0.11099957E+03                                 1.984805                            1.858244      -1.038466       2.394323                    0.997586       3.424631       9.450368       0.484619       1.214257      -0.727959       0.000000       0.010718       0.034547       0.036171      -0.000001       0.000001       0.007797       0.011413       0.030583      -0.013382       0.000609       0.012773              2.038500       1.987396       0.000001       0.000003       1.641720       0.372613       2.486385           0.000002
          115              H      15.151200      11.053403      13.672322       0.124442       1.391788 0.10664147E+02  0.11099965E+03                                 1.984806                            1.858245      -1.038466       2.394323                    0.997586       3.424631       9.450370       0.484618       1.214258      -0.727959       0.000000       0.036144      -0.001411       0.036171       0.000000      -0.000001      -0.000535      -0.012153      -0.040113      -0.013382       0.000609       0.012773              2.038501       1.987397       0.000003      -0.000000       2.626737       0.024358       1.501370           0.000002
          116              H      19.932919       3.680969       2.602838       0.124441       1.391987 0.10666094E+02  0.11102577E+03                                 1.985066                            1.858471      -1.038486       2.394314                    0.997585       3.424816       9.451351       0.484563       1.214332      -0.727942      -0.022018      -0.023431      -0.016568       0.036170       0.010203       0.007215       0.001385      -0.006727       0.004769      -0.013382       0.000610       0.012771              2.038778       1.853759       0.426610       0.301659       2.179157       0.135399       2.083416           0.000002
          117              H      13.154272       7.594622      13.672322       0.124441       1.391988 0.10666103E+02  0.11102588E+03                                 1.985066                            1.858471      -1.038486       2.394314                    0.997585       3.424816       9.451350       0.484563       1.214332      -0.727942      -0.031301      -0.018071      -0.001410       0.036170       0.005261       0.000461       0.000266       0.006075      -0.040113      -0.013382       0.000610       0.012771              2.038778       2.467264       0.276891      -0.021100       2.147538      -0.012182       1.501533           0.000002
          118              H      17.148128      15.421929       2.602838       0.124442       1.391787 0.10664146E+02  0.11099962E+03                                 1.984805                            1.858244      -1.038466       2.394323                    0.997586       3.424631       9.450368       0.484618       1.214257      -0.727959       0.031302      -0.007354      -0.016568       0.036171      -0.002191      -0.004806       0.005556       0.021036       0.004766      -0.013382       0.000609       0.012773              2.038501       2.466904      -0.072393      -0.268039       1.565477       0.193501       2.083121           0.000002
          119              H      21.929847       7.139750       2.602838       0.124442       1.391787 0.10664146E+02  0.11099962E+03                                 1.984805                            1.858244      -1.038466       2.394323                    0.997586       3.424631       9.450368       0.484618       1.214257      -0.727959       0.009282       0.030785      -0.016568       0.036171       0.008013       0.002408      -0.006940      -0.014314       0.004766      -0.013382       0.000609       0.012773              2.038501       1.728140       0.354133       0.033557       2.304241      -0.328880       2.083121           0.000002
          120              H       8.372553       4.833896       5.863808       0.124442       1.392168 0.10667829E+02  0.11104925E+03                                 1.985348                            1.858712      -1.038468       2.394323                    0.997586       3.424819       9.451843       0.484493       1.214449      -0.727919      -0.009282      -0.005359       0.034547       0.036171      -0.004947      -0.006756      -0.003901      -0.005712       0.030589      -0.013391       0.000614       0.012776              2.039079       1.728579      -0.149758      -0.322836       1.901504      -0.186389       2.487152           0.000002
          121              C      39.607358      17.949096      14.858197       0.639506      22.861180 0.24274875E+03  0.49832504E+04                                 7.566817                            5.570297      -0.069349       2.047815                    0.999441      21.638171      60.072545       0.622471       0.479326      -1.017124       0.001155      -0.013834      -0.061781       0.063322      -0.003967       0.001038      -0.040144      -0.137542      -0.250548      -0.091494      -0.027127       0.118621              9.893105       7.338599      -0.068258      -0.187631       5.347466       3.145636      16.993250           0.000000
          122              C      39.592207      18.288851      16.313510      -0.022941      41.518871 0.41898546E+03  0.96606684E+04                                10.325508                            6.715606       0.059763       2.025268                    0.999241      26.756951      73.679624       0.658105       0.403648      -1.083525       0.000892       0.012860       0.045143       0.046947       0.003117       0.002091      -0.002956       0.007783      -0.039113      -0.013864       0.002317       0.011547             14.891192      12.869932      -0.887155       0.393140       6.843657       4.951295      24.959988          -0.000000
          123              C      40.784606      18.310370      17.025332      -0.142061      37.908531 0.43459427E+03  0.10243150E+05                                 9.953603                            7.019883       0.021593       1.979911                    0.999546      29.662332      86.115447       0.611152       0.425213      -1.055888      -0.009536      -0.003312      -0.005410       0.011453      -0.000668      -0.017164      -0.020486      -0.025792      -0.100974      -0.045353       0.008966       0.036387             13.310416      13.888707       0.322233       5.619009       6.289019       3.470277      19.753521           0.000001
          124              C      28.533649      21.392132       3.730322       0.639507      22.861301 0.24275031E+03  0.49832894E+04                                 7.566870                            5.570336      -0.069339       2.047819                    0.999441      21.638070      60.072265       0.622466       0.479330      -1.017123       0.042457       0.039014       0.026171       0.063322      -0.087427      -0.057978       0.015624       0.020197      -0.053483      -0.091498      -0.027124       0.118622              9.893167      10.145644       5.404322       3.682060      10.731047       2.234707       8.802811           0.000000
          125              C      27.541548      20.470840       3.097427      -0.022940      41.518448 0.41898327E+03  0.96605948E+04                                10.325400                            6.715566       0.059767       2.025269                    0.999241      26.756830      73.678939       0.658111       0.403645      -1.083528      -0.029434      -0.029338      -0.021838       0.046947      -0.006782      -0.004910      -0.006194      -0.001374       0.026062      -0.013868       0.002317       0.011550             14.890989      14.252907       7.839357       6.563747      16.459013       2.040680      13.961048          -0.000000
          126              C      26.972772      20.809370       1.876419      -0.142060      37.908051 0.43459160E+03  0.10243037E+05                                 9.953435                            7.019813       0.021596       1.979912                    0.999546      29.662021      86.113405       0.611164       0.425208      -1.055895       0.002506      -0.000746       0.011151       0.011453      -0.022106      -0.032327      -0.010392       0.002758      -0.032412      -0.045360       0.008968       0.036391             13.310150      11.993310       3.585394       7.926406      10.688576       1.244608      17.248565           0.000001
          127              C      32.071151      10.647692      18.925255       0.639506      22.861556 0.24275222E+03  0.49833428E+04                                 7.566934                            5.570359      -0.069373       2.047806                    0.999441      21.638268      60.073080       0.622464       0.479330      -1.017122      -0.042459       0.037678       0.028058       0.063322       0.083801       0.063098       0.017383       0.025167      -0.038561      -0.091493      -0.027125       0.118618              9.893309      10.145810      -5.273067      -3.867950      10.421857       2.344153       9.112260           0.000000
          128              C      33.063252       9.743895      18.267618      -0.022940      41.520637 0.41900277E+03  0.96611735E+04                                10.325822                            6.715764       0.059746       2.025262                    0.999241      26.757124      73.680658       0.658094       0.403650      -1.083523       0.029433      -0.030370      -0.020382       0.046948       0.006886       0.004755      -0.008698      -0.008451       0.004825      -0.013863       0.002313       0.011550             14.891738      14.253620      -8.802022      -5.203362      15.522089       2.372347      14.899506          -0.000000
          129              C      33.632028       8.705561      18.993790      -0.142062      37.908551 0.43459323E+03  0.10243124E+05                                 9.953578                            7.019841       0.021583       1.979908                    0.999546      29.662378      86.115703       0.611158       0.425209      -1.055890      -0.002508       0.010261      -0.004422       0.011452       0.037836       0.010057      -0.003431       0.022470       0.026721      -0.045350       0.008973       0.036377             13.310414      11.993485      -8.668367      -0.738281      17.302218      -1.093603      10.635540           0.000001
          130              C      20.997442      19.991474      11.969838       0.639507      22.861253 0.24274951E+03  0.49832709E+04                                 7.566848                            5.570315      -0.069347       2.047816                    0.999441      21.638169      60.072608       0.622469       0.479328      -1.017123      -0.001156      -0.062859       0.007551       0.063322       0.000341       0.004083       0.029759       0.060174       0.342603      -0.091494      -0.027127       0.118621              9.893152       7.338629       0.199633       0.001824      17.676525      -1.213311       4.664303           0.000000
          131              C      21.012593      21.476808      11.805058      -0.022941      41.518593 0.41898311E+03  0.96605975E+04                                10.325451                            6.715577       0.059764       2.025268                    0.999241      26.756886      73.679303       0.658108       0.403647      -1.083527      -0.000892       0.046848      -0.002924       0.046947      -0.003012      -0.002245       0.002624       0.023565       0.008236      -0.013864       0.002316       0.011549             14.891111      12.869795      -0.075080       0.967467      26.059057      -1.842401       5.744481          -0.000000
          132              C      19.820194      22.155093      11.588072      -0.142060      37.908166 0.43459077E+03  0.10243041E+05                                 9.953577                            7.019886       0.021598       1.979913                    0.999546      29.661931      86.114028       0.611149       0.425217      -1.055887       0.009535      -0.006205      -0.001318       0.011452       0.016401      -0.005098       0.003984       0.043427       0.106672      -0.045352       0.008964       0.036387             13.310403      13.888703      -5.405263       1.569203      20.438626      -1.532395       5.603878           0.000001
          133              C      34.561705      17.078365       3.730322       0.639506      22.861561 0.24275231E+03  0.49833453E+04                                 7.566935                            5.570360      -0.069373       2.047807                    0.999441      21.638271      60.073090       0.622464       0.479330      -1.017122       0.012557      -0.056277       0.026171       0.063322       0.052456       0.042519       0.042396       0.141325      -0.053482      -0.091493      -0.027125       0.118618              9.893310       5.904457      -2.955682       0.094300      14.972522      -4.306255       8.802950           0.000000
          134              C      34.259893      18.398196       3.097427      -0.022940      41.520622 0.41900263E+03  0.96611695E+04                                10.325819                            6.715762       0.059747       2.025262                    0.999241      26.757125      73.680659       0.658094       0.403650      -1.083523      -0.010692       0.040160      -0.021839       0.046948       0.002795      -0.002912       0.007347       0.012426       0.026062      -0.013863       0.002312       0.011551             14.891732       9.118798      -4.875195      -1.514689      21.594608      -6.705134      13.961788          -0.000000
          135              C      34.837457      18.721505       1.876419      -0.142062      37.908552 0.43459326E+03  0.10243125E+05                                 9.953579                            7.019841       0.021583       1.979908                    0.999546      29.662381      86.115724       0.611158       0.425209      -1.055890      -0.001902      -0.001798       0.011148       0.011452       0.012244       0.007155       0.033189       0.036887      -0.032398      -0.045350       0.008973       0.036377             13.310414       7.909910      -1.227860      -2.885449      14.772485      -7.486840      17.248846           0.000001
          136              C      26.043095       9.209770      14.858197       0.639506      22.861284 0.24274986E+03  0.49832798E+04                                 7.566854                            5.570319      -0.069346       2.047816                    0.999441      21.638173      60.072620       0.622469       0.479328      -1.017123      -0.012559       0.005916      -0.061781       0.063322      -0.057576      -0.035286       0.019172       0.075635      -0.250548      -0.091494      -0.027127       0.118621              9.893163       5.904400       0.896320       2.818032       6.781731      -1.410358      16.993359           0.000000
          137              C      26.344907       9.053014      16.313510      -0.022941      41.518591 0.41898301E+03  0.96605949E+04                                10.325450                            6.715576       0.059765       2.025268                    0.999241      26.756887      73.679306       0.658108       0.403647      -1.083527       0.010690      -0.007202       0.045143       0.046947       0.001810      -0.003606      -0.000333      -0.009296      -0.039113      -0.013864       0.002315       0.011549             14.891111       9.118436       3.052960       4.091297      10.594995      -2.816221      24.959901          -0.000000
          138              C      25.767343       8.009606      17.025332      -0.142060      37.908204 0.43459118E+03  0.10243053E+05                                 9.953584                            7.019889       0.021598       1.979913                    0.999546      29.661933      86.114040       0.611148       0.425217      -1.055887       0.001900       0.009913      -0.005411       0.011452      -0.010836      -0.009161       0.025106       0.014039      -0.100974      -0.045352       0.008964       0.036387             13.310415       7.909824       3.129620       0.195721      12.267912      -6.601503      19.753509           0.000001
          139              C      37.116804      24.305241      11.969838       0.639506      22.861207 0.24274918E+03  0.49832612E+04                                 7.566823                            5.570302      -0.069348       2.047815                    0.999441      21.638175      60.072557       0.622471       0.479326      -1.017124      -0.053860       0.032430       0.007550       0.063322       0.025885       0.023729      -0.018418      -0.030682       0.342601      -0.091494      -0.027127       0.118621              9.893112      14.919075      -4.576243      -1.051665      10.095971       0.605088       4.664289           0.000000
          140              C      38.395565      23.549452      11.805058      -0.022941      41.518866 0.41898556E+03  0.96606713E+04                                10.325507                            6.715607       0.059764       2.025268                    0.999241      26.756951      73.679624       0.658105       0.403648      -1.083525       0.041017      -0.022652      -0.002924       0.046947       0.011709       0.003393       0.000630      -0.006569       0.008235      -0.013864       0.002317       0.011547             14.891188      22.826717      -5.673633      -2.079300      16.102350       0.083354       5.744498          -0.000000
          141              C      39.579177      24.242958      11.588072      -0.142061      37.908518 0.43459438E+03  0.10243153E+05                                 9.953600                            7.019883       0.021593       1.979911                    0.999546      29.662333      86.115448       0.611152       0.425213      -1.055888      -0.010141      -0.005156      -0.001319       0.011453       0.010601       0.005998       0.002416      -0.050126       0.106675      -0.045353       0.008966       0.036387             13.310408      23.482079      -0.133690      -2.111678      10.845277      -0.592775       5.603868           0.000001
          142              C      23.487996      19.387018      18.925255       0.639507      22.861328 0.24275059E+03  0.49832964E+04                                 7.566876                            5.570340      -0.069339       2.047819                    0.999441      21.638075      60.072282       0.622466       0.479330      -1.017123       0.053860       0.017929       0.028059       0.063322      -0.031003      -0.016497      -0.063338      -0.157740      -0.038563      -0.091498      -0.027124       0.118622              9.893177      14.919162       2.516945       3.963994       5.648168       2.177646       9.112201           0.000000
          143              C      22.209235      18.979732      18.267618      -0.022940      41.518461 0.41898348E+03  0.96606007E+04                                10.325402                            6.715567       0.059767       2.025269                    0.999241      26.756832      73.678947       0.658111       0.403645      -1.083528      -0.041017      -0.010307      -0.020381       0.046947      -0.007106      -0.009911       0.000228      -0.007708       0.004824      -0.013868       0.002317       0.011551             14.890992      22.826473       3.851531       4.655964       6.947689       3.319903      14.898814          -0.000000
          144              C      21.025623      19.006325      18.993790      -0.142060      37.908034 0.43459146E+03  0.10243033E+05                                 9.953432                            7.019812       0.021595       1.979912                    0.999546      29.662021      86.113401       0.611164       0.425208      -1.055896       0.010142      -0.002961      -0.004420       0.011453      -0.009194      -0.007997      -0.007006      -0.076787       0.026721      -0.045360       0.008968       0.036392             13.310145      23.481688       2.035393      -0.577957       5.813575       1.186096      10.635174           0.000001
          145              C      32.792954       8.188581      11.969838       0.639507      22.861333 0.24275068E+03  0.49832987E+04                                 7.566877                            5.570341      -0.069339       2.047819                    0.999441      21.638073      60.072275       0.622466       0.479330      -1.017123       0.055016       0.030429       0.007551       0.063322      -0.026230      -0.027815      -0.011343      -0.029498       0.342605      -0.091498      -0.027124       0.118622              9.893178      15.264992       4.376606       1.049851       9.750218       0.608228       4.664326           0.000000
          146              C      31.499042       7.459035      11.805058      -0.022940      41.518464 0.41898347E+03  0.96606005E+04                                10.325403                            6.715567       0.059767       2.025269                    0.999241      26.756832      73.678946       0.658111       0.403645      -1.083528      -0.040125      -0.024196      -0.002924       0.046947      -0.008701      -0.001152      -0.003256      -0.017002       0.008238      -0.013868       0.002317       0.011551             14.890993      22.696571       5.748533       1.111819      16.231950       1.759028       5.744458          -0.000000
          147              C      31.507829       6.087244      11.588072      -0.142060      37.908033 0.43459125E+03  0.10243027E+05                                 9.953432                            7.019810       0.021595       1.979912                    0.999546      29.662022      86.113407       0.611164       0.425208      -1.055895       0.000607       0.011361      -0.001319       0.011453      -0.027010      -0.000907      -0.006407       0.006699       0.106686      -0.045360       0.008968       0.036391             13.310145      14.119806       5.538651       0.542471      20.206831       2.125117       5.603800           0.000001
          148              C      35.348053      22.450585      18.925255       0.639506      22.861177 0.24274874E+03  0.49832502E+04                                 7.566816                            5.570297      -0.069349       2.047815                    0.999441      21.638173      60.072550       0.622471       0.479326      -1.017124      -0.011403      -0.055609       0.028059       0.063322      -0.052802      -0.046606       0.045954       0.132562      -0.038561      -0.091494      -0.027127       0.118621              9.893102       5.786134       2.755969      -0.096095      14.781053      -4.521708       9.112119           0.000000
          149              C      35.634713      23.761668      18.267618      -0.022940      41.518862 0.41898548E+03  0.96606690E+04                                10.325506                            6.715606       0.059763       2.025268                    0.999241      26.756950      73.679621       0.658105       0.403648      -1.083525       0.011583       0.040675      -0.020382       0.046947       0.000215       0.005152       0.008467       0.016154       0.004825      -0.013864       0.002317       0.011547             14.891187       7.581924       4.949998       0.547169      22.192561      -5.692246      14.899077          -0.000000
          150              C      36.249549      24.773409      18.993790      -0.142061      37.908521 0.43459445E+03  0.10243155E+05                                 9.953601                            7.019885       0.021593       1.979911                    0.999546      29.662332      86.115448       0.611152       0.425213      -1.055888      -0.007636      -0.007301      -0.004421       0.011453      -0.028651      -0.002070       0.010428       0.054304       0.026720      -0.045353       0.008966       0.036387             13.310409       8.467999       6.632914       1.316178      20.827748      -0.092649      10.635481           0.000001
          151              C      27.811846      14.014799       3.730322       0.639506      22.861282 0.24274978E+03  0.49832777E+04                                 7.566854                            5.570318      -0.069346       2.047816                    0.999441      21.638172      60.072618       0.622469       0.479328      -1.017123      -0.055016       0.017262       0.026171       0.063322       0.034965       0.015456      -0.058023      -0.161525      -0.053483      -0.091494      -0.027127       0.118621              9.893164      15.264962      -2.448685      -3.776381       5.611709       2.071422       8.802821           0.000000
          152              C      29.105758      13.616260       3.097427      -0.022941      41.518594 0.41898300E+03  0.96605945E+04                                10.325451                            6.715576       0.059765       2.025269                    0.999241      26.756886      73.679305       0.658108       0.403647      -1.083527       0.040125      -0.010822      -0.021838       0.046947       0.003983       0.007817      -0.001155      -0.011058       0.026061      -0.013864       0.002315       0.011549             14.891114      22.696725      -2.964469      -5.049283       8.015409       4.664103      13.961208          -0.000000
          153              C      29.096971      12.954421       1.876419      -0.142060      37.908178 0.43459074E+03  0.10243041E+05                                 9.953579                            7.019885       0.021598       1.979913                    0.999546      29.661932      86.114038       0.611149       0.425217      -1.055887      -0.000606       0.002544       0.011150       0.011452       0.009852       0.025160      -0.022797      -0.039664      -0.032402      -0.045352       0.008964       0.036387             13.310407      14.120062      -2.357744      -5.041232       8.562228       6.242313      17.248930           0.000001
          154              C      25.256747      25.326429      14.858197       0.639506      22.861573 0.24275229E+03  0.49833448E+04                                 7.566937                            5.570359      -0.069373       2.047807                    0.999441      21.638272      60.073093       0.622464       0.479330      -1.017122       0.011401       0.007917      -0.061782       0.063322       0.061538       0.034244       0.020970       0.061901      -0.250548      -0.091493      -0.027125       0.118618              9.893316       5.786235      -0.828064      -2.630487       6.900030      -1.735324      16.993684           0.000000
          155              C      24.970087      25.143431      16.313510      -0.022940      41.520644 0.41900270E+03  0.96611717E+04                                10.325823                            6.715763       0.059747       2.025262                    0.999241      26.757126      73.680662       0.658094       0.403650      -1.083523      -0.011584      -0.005658       0.045143       0.046948      -0.004933       0.001514       0.003289       0.001507      -0.039110      -0.013863       0.002312       0.011551             14.891741       7.582200      -2.165969      -4.484779      12.132038      -2.135140      24.960985          -0.000000
          156              C      24.355251      26.165319      17.025332      -0.142062      37.908574 0.43459316E+03  0.10243122E+05                                 9.953581                            7.019840       0.021583       1.979908                    0.999546      29.662378      86.115700       0.611158       0.425209      -1.055890       0.007633      -0.006603      -0.005411       0.011452       0.011489       0.026324      -0.004623       0.011737      -0.100965      -0.045350       0.008973       0.036377             13.310424       8.468016      -3.451935      -5.814855      11.709823       3.131099      19.753433           0.000001
          157              C      25.256747       9.663768       9.883609       0.639506      22.861197 0.24274892E+03  0.49832547E+04                                 7.566820                            5.570299      -0.069348       2.047815                    0.999441      21.638175      60.072556       0.622471       0.479326      -1.017124       0.011403      -0.007918       0.061781       0.063322      -0.061541      -0.034247       0.020971       0.061900      -0.250547      -0.091494      -0.027127       0.118621              9.893110       5.786137       0.828057       2.630389       6.899932      -1.735309      16.993261           0.000000
          158              C      24.970087       9.846766       8.428296      -0.022941      41.518876 0.41898548E+03  0.96606691E+04                                10.325509                            6.715607       0.059763       2.025268                    0.999241      26.756951      73.679623       0.658105       0.403648      -1.083525      -0.011582       0.005657      -0.045143       0.046947       0.004929      -0.001515       0.003289       0.001508      -0.039113      -0.013864       0.002317       0.011547             14.891194       7.581927       2.165875       4.484521      12.131661      -2.135176      24.959995          -0.000000
          159              C      24.355251       8.824878       7.716474      -0.142061      37.908548 0.43459440E+03  0.10243153E+05                                 9.953605                            7.019884       0.021593       1.979911                    0.999546      29.662333      86.115451       0.611152       0.425213      -1.055888       0.007636       0.006602       0.005410       0.011453      -0.011502      -0.026323      -0.004621       0.011739      -0.100974      -0.045353       0.008966       0.036387             13.310421       8.468006       3.451880       5.814856      11.709726       3.131070      19.753531           0.000001
          160              C      27.811846      20.975398      21.011484       0.639507      22.861321 0.24275044E+03  0.49832927E+04                                 7.566874                            5.570338      -0.069339       2.047819                    0.999441      21.638074      60.072279       0.622466       0.479330      -1.017123      -0.055016      -0.017262      -0.026171       0.063322      -0.034968      -0.015459      -0.058023      -0.161527      -0.053483      -0.091498      -0.027124       0.118622              9.893176      15.264991       2.448679       3.776352       5.611718       2.071407       8.802818           0.000000
          161              C      29.105758      21.373937      21.644379      -0.022940      41.518461 0.41898325E+03  0.96605944E+04                                10.325402                            6.715565       0.059767       2.025269                    0.999241      26.756832      73.678947       0.658111       0.403645      -1.083528       0.040125       0.010822       0.021838       0.046947      -0.003986      -0.007819      -0.001155      -0.011060       0.026062      -0.013868       0.002317       0.011551             14.890995      22.696577       2.964414       5.049167       8.015353       4.664033      13.961054          -0.000000
          162              C      29.096971      22.035776      22.865387      -0.142060      37.908045 0.43459138E+03  0.10243031E+05                                 9.953434                            7.019811       0.021595       1.979912                    0.999546      29.662021      86.113398       0.611164       0.425208      -1.055895      -0.000607      -0.002544      -0.011151       0.011453      -0.009858      -0.025163      -0.022800      -0.039667      -0.032412      -0.045360       0.008968       0.036391             13.310150      14.119803       2.357667       5.041069       8.562082       6.242164      17.248565           0.000001
          163              C      35.348053      12.539612       5.816551       0.639506      22.861547 0.24275204E+03  0.49833383E+04                                 7.566931                            5.570356      -0.069373       2.047806                    0.999441      21.638269      60.073083       0.622464       0.479330      -1.017122      -0.011401       0.055610      -0.028058       0.063322       0.052798       0.046604       0.045953       0.132563      -0.038561      -0.091493      -0.027125       0.118618              9.893306       5.786231      -2.756063       0.096121      14.781428      -4.521819       9.112260           0.000000
          164              C      35.634713      11.228529       6.474188      -0.022940      41.520629 0.41900266E+03  0.96611704E+04                                10.325820                            6.715763       0.059746       2.025262                    0.999241      26.757124      73.680654       0.658094       0.403650      -1.083523       0.011585      -0.040675       0.020382       0.046948      -0.000217      -0.005155       0.008467       0.016152       0.004825      -0.013863       0.002313       0.011550             14.891735       7.582195      -4.950272      -0.547170      22.193508      -5.692415      14.899500          -0.000000
          165              C      36.249549      10.216788       5.748016      -0.142062      37.908550 0.43459326E+03  0.10243124E+05                                 9.953578                            7.019841       0.021583       1.979908                    0.999546      29.662378      86.115701       0.611158       0.425209      -1.055890      -0.007633       0.007303       0.004422       0.011452       0.028648       0.002058       0.010425       0.054299       0.026722      -0.045350       0.008973       0.036377             13.310414       8.468009      -6.632933      -1.316229      20.827695      -0.092568      10.635539           0.000001
          166              C      32.792954      26.801616      12.771968       0.639506      22.861288 0.24274993E+03  0.49832814E+04                                 7.566855                            5.570319      -0.069346       2.047816                    0.999441      21.638171      60.072613       0.622469       0.479328      -1.017123       0.055016      -0.030428      -0.007551       0.063322       0.026227       0.027814      -0.011344      -0.029496       0.342603      -0.091494      -0.027127       0.118621              9.893165      15.264960      -4.376634      -1.049847       9.750227       0.608236       4.664307           0.000000
          167              C      31.499042      27.531162      12.936748      -0.022941      41.518600 0.41898321E+03  0.96606004E+04                                10.325452                            6.715578       0.059765       2.025268                    0.999241      26.756886      73.679304       0.658108       0.403647      -1.083527      -0.040125       0.024197       0.002924       0.046947       0.008698       0.001150      -0.003256      -0.017000       0.008236      -0.013864       0.002315       0.011549             14.891114      22.696726      -5.748666      -1.111833      16.232135       1.759051       5.744482          -0.000000
          168              C      31.507829      28.902953      13.153734      -0.142060      37.908180 0.43459080E+03  0.10243042E+05                                 9.953580                            7.019886       0.021598       1.979913                    0.999546      29.661932      86.114034       0.611149       0.425217      -1.055887       0.000606      -0.011360       0.001318       0.011452       0.027005       0.000902      -0.006407       0.006694       0.106672      -0.045352       0.008964       0.036387             13.310408      14.120066      -5.538840      -0.542492      20.207280       2.125166       5.603879           0.000001
          169              C      28.533649      13.598065      21.011484       0.639506      22.861550 0.24275211E+03  0.49833403E+04                                 7.566933                            5.570358      -0.069373       2.047807                    0.999441      21.638266      60.073074       0.622464       0.479330      -1.017122       0.042459      -0.039013      -0.026171       0.063322       0.087423       0.057975       0.015625       0.020194      -0.053481      -0.091493      -0.027125       0.118618              9.893308      10.145810      -5.404428      -3.682177      10.731164       2.234794       8.802949           0.000000
          170              C      27.541548      14.519357      21.644379      -0.022940      41.520624 0.41900257E+03  0.96611679E+04                                10.325819                            6.715762       0.059747       2.025262                    0.999241      26.757123      73.680650       0.658094       0.403650      -1.083523      -0.029433       0.029340       0.021839       0.046948       0.006778       0.004907      -0.006195      -0.001373       0.026061      -0.013863       0.002313       0.011550             14.891734      14.253618      -7.839783      -6.564170      16.459790       2.040816      13.961794          -0.000000
          171              C      26.972772      14.180827      22.865387      -0.142062      37.908573 0.43459340E+03  0.10243129E+05                                 9.953581                            7.019842       0.021583       1.979908                    0.999546      29.662379      86.115708       0.611158       0.425209      -1.055890       0.002508       0.000748      -0.011148       0.011452       0.022094       0.032320      -0.010398       0.002763      -0.032398      -0.045350       0.008973       0.036377             13.310420      11.993491      -3.585515      -7.926527      10.688912       1.244555      17.248858           0.000001
          172              C      39.607358      17.041101       9.883609       0.639507      22.861265 0.24274960E+03  0.49832731E+04                                 7.566850                            5.570316      -0.069347       2.047816                    0.999441      21.638169      60.072607       0.622469       0.479328      -1.017123       0.001156       0.013834       0.061781       0.063322       0.003963      -0.001039      -0.040144      -0.137543      -0.250548      -0.091494      -0.027127       0.118621              9.893158       7.338629       0.068264       0.187610       5.347495       3.145666      16.993350           0.000000
          173              C      39.592207      16.701346       8.428296      -0.022941      41.518590 0.41898305E+03  0.96605959E+04                                10.325451                            6.715577       0.059764       2.025268                    0.999241      26.756885      73.679301       0.658108       0.403647      -1.083527       0.000892      -0.012860      -0.045143       0.046947      -0.003121      -0.002092      -0.002957       0.007782      -0.039113      -0.013864       0.002316       0.011549             14.891112      12.869796       0.887107      -0.393281       6.843635       4.951278      24.959906          -0.000000
          174              C      40.784606      16.679827       7.716474      -0.142060      37.908185 0.43459083E+03  0.10243043E+05                                 9.953581                            7.019886       0.021598       1.979913                    0.999546      29.661932      86.114034       0.611149       0.425217      -1.055887      -0.009535       0.003311       0.005411       0.011452       0.000661       0.017162      -0.020487      -0.025788      -0.100974      -0.045352       0.008964       0.036387             13.310412      13.888712      -0.322299      -5.619207       6.289016       3.470254      19.753507           0.000001
          175              C      20.997442      14.998723      12.771968       0.639506      22.861170 0.24274869E+03  0.49832489E+04                                 7.566815                            5.570296      -0.069349       2.047815                    0.999441      21.638171      60.072545       0.622471       0.479326      -1.017124      -0.001155       0.062859      -0.007550       0.063322      -0.000344      -0.004086       0.029759       0.060174       0.342601      -0.091494      -0.027127       0.118621              9.893099       7.338599      -0.199650      -0.001811      17.676415      -1.213310       4.664284           0.000000
          176              C      21.012593      13.513389      12.936748      -0.022940      41.518865 0.41898547E+03  0.96606687E+04                                10.325507                            6.715607       0.059763       2.025268                    0.999241      26.756950      73.679622       0.658105       0.403648      -1.083525      -0.000892      -0.046848       0.002924       0.046947       0.003010       0.002242       0.002624       0.023565       0.008235      -0.013864       0.002317       0.011547             14.891189      12.869930       0.074932      -0.967465      26.059138      -1.842405       5.744498          -0.000000
          177              C      19.820194      12.835104      13.153734      -0.142061      37.908513 0.43459424E+03  0.10243149E+05                                 9.953599                            7.019883       0.021593       1.979911                    0.999546      29.662332      86.115447       0.611152       0.425213      -1.055888       0.009536       0.006205       0.001319       0.011453      -0.016405       0.005091       0.003986       0.043424       0.106675      -0.045353       0.008966       0.036387             13.310407      13.888701       5.405054      -1.569198      20.438652      -1.532380       5.603867           0.000001
          178              C      32.071151      24.342505       5.816551       0.639507      22.861306 0.24275040E+03  0.49832916E+04                                 7.566871                            5.570337      -0.069340       2.047819                    0.999441      21.638071      60.072268       0.622466       0.479330      -1.017123      -0.042457      -0.037679      -0.028059       0.063322      -0.083805      -0.063101       0.017382       0.025170      -0.038563      -0.091498      -0.027124       0.118622              9.893168      10.145643       5.272922       3.867888      10.421667       2.344091       9.112195           0.000000
          179              C      33.063252      25.246302       6.474188      -0.022940      41.518458 0.41898345E+03  0.96605999E+04                                10.325402                            6.715567       0.059767       2.025269                    0.999241      26.756831      73.678941       0.658111       0.403645      -1.083528       0.029434       0.030369       0.020381       0.046947      -0.006890      -0.004758      -0.008697      -0.008453       0.004824      -0.013868       0.002317       0.011550             14.890991      14.252906       8.801480       5.203100      15.521251       2.372231      14.898815          -0.000000
          180              C      33.632028      26.284636       5.748016      -0.142060      37.908029 0.43459144E+03  0.10243032E+05                                 9.953431                            7.019811       0.021596       1.979912                    0.999546      29.662021      86.113402       0.611164       0.425208      -1.055896      -0.002506      -0.010264       0.004420       0.011453      -0.037847      -0.010066      -0.003423       0.022469       0.026721      -0.045360       0.008968       0.036392             13.310143      11.993303       8.668211       0.738208      17.301951      -1.093576      10.635175           0.000001
          181              C      37.116804      10.684956      12.771968       0.639507      22.861331 0.24275070E+03  0.49832992E+04                                 7.566876                            5.570341      -0.069339       2.047819                    0.999441      21.638074      60.072279       0.622465       0.479330      -1.017123      -0.053860      -0.032431      -0.007551       0.063322      -0.025888      -0.023731      -0.018417      -0.030684       0.342605      -0.091498      -0.027124       0.118622              9.893177      14.919154       4.576272       1.051666      10.096052       0.605084       4.664326           0.000000
          182              C      38.395565      11.440745      12.936748      -0.022940      41.518453 0.41898344E+03  0.96605996E+04                                10.325401                            6.715567       0.059767       2.025269                    0.999241      26.756832      73.678946       0.658111       0.403645      -1.083528       0.041017       0.022651       0.002924       0.046947      -0.011712      -0.003396       0.000631      -0.006570       0.008238      -0.013868       0.002317       0.011551             14.890988      22.826457       5.673530       2.079270      16.102051       0.083349       5.744457          -0.000000
          183              C      39.579177      10.747239      13.153734      -0.142060      37.908029 0.43459143E+03  0.10243032E+05                                 9.953432                            7.019812       0.021595       1.979912                    0.999546      29.662020      86.113393       0.611164       0.425208      -1.055895      -0.010142       0.005155       0.001319       0.011453      -0.010604      -0.006002       0.002418      -0.050132       0.106686      -0.045360       0.008968       0.036391             13.310144      23.481685       0.133559       2.111642      10.844946      -0.592765       5.603801           0.000001
          184              C      23.487996      15.603179       5.816551       0.639506      22.861199 0.24274899E+03  0.49832565E+04                                 7.566821                            5.570299      -0.069348       2.047815                    0.999441      21.638175      60.072557       0.622471       0.479326      -1.017124       0.053860      -0.017929      -0.028059       0.063322       0.031000       0.016494      -0.063338      -0.157737      -0.038561      -0.091494      -0.027127       0.118621              9.893110      14.919080      -2.516934      -3.963966       5.648129       2.177635       9.112122           0.000000
          185              C      22.209235      16.010465       6.474188      -0.022941      41.518877 0.41898562E+03  0.96606729E+04                                10.325509                            6.715608       0.059763       2.025268                    0.999241      26.756952      73.679626       0.658105       0.403648      -1.083525      -0.041017       0.010307       0.020381       0.046947       0.007102       0.009909       0.000228      -0.007705       0.004826      -0.013864       0.002317       0.011547             14.891193      22.826735      -3.851596      -4.656056       6.947763       3.319989      14.899081          -0.000000
          186              C      21.025623      15.983872       5.748016      -0.142061      37.908527 0.43459447E+03  0.10243155E+05                                 9.953601                            7.019884       0.021593       1.979911                    0.999546      29.662332      86.115443       0.611153       0.425213      -1.055888       0.010141       0.002962       0.004421       0.011453       0.009188       0.007995      -0.007007      -0.076778       0.026720      -0.045353       0.008966       0.036387             13.310412      23.482090      -2.035473       0.577844       5.813666       1.186170      10.635479           0.000001
          187              C      34.561705      17.911832      21.011484       0.639506      22.861268 0.24274977E+03  0.49832774E+04                                 7.566851                            5.570318      -0.069346       2.047816                    0.999441      21.638173      60.072620       0.622469       0.479328      -1.017123       0.012559       0.056276      -0.026171       0.063322      -0.052460      -0.042522       0.042397       0.141324      -0.053483      -0.091494      -0.027127       0.118621              9.893156       5.904399       2.955638      -0.094284      14.972256      -4.306142       8.802815           0.000000
          188              C      34.259893      16.592001      21.644379      -0.022941      41.518581 0.41898307E+03  0.96605966E+04                                10.325449                            6.715577       0.059765       2.025268                    0.999241      26.756887      73.679305       0.658108       0.403647      -1.083527      -0.010690      -0.040161       0.021838       0.046947      -0.002797       0.002908       0.007348       0.012428       0.026061      -0.013864       0.002315       0.011549             14.891106       9.118437       4.874966       1.514595      21.593688      -6.704838      13.961194          -0.000000
          189              C      34.837457      16.268692      22.865387      -0.142060      37.908181 0.43459107E+03  0.10243050E+05                                 9.953581                            7.019889       0.021598       1.979913                    0.999546      29.661933      86.114045       0.611148       0.425217      -1.055886      -0.001900       0.001797      -0.011150       0.011452      -0.012249      -0.007163       0.033188       0.036896      -0.032402      -0.045352       0.008964       0.036387             13.310408       7.909823       1.227736       2.885391      14.772465      -7.486989      17.248934           0.000001
          190              C      26.043095      25.780427       9.883609       0.639506      22.861573 0.24275235E+03  0.49833463E+04                                 7.566937                            5.570360      -0.069373       2.047807                    0.999441      21.638271      60.073090       0.622464       0.479330      -1.017122      -0.012557      -0.005915       0.061782       0.063322       0.057573       0.035283       0.019171       0.075636      -0.250548      -0.091493      -0.027125       0.118618              9.893315       5.904457      -0.896319      -2.818078       6.781809      -1.410404      16.993680           0.000000
          191              C      26.344907      25.937183       8.428296      -0.022940      41.520633 0.41900256E+03  0.96611677E+04                                10.325821                            6.715762       0.059747       2.025262                    0.999241      26.757125      73.680659       0.658094       0.403650      -1.083523       0.010692       0.007203      -0.045143       0.046948      -0.001814       0.003605      -0.000333      -0.009298      -0.039110      -0.013863       0.002312       0.011551             14.891737       9.118797      -3.053124      -4.091484      10.595438      -2.816348      24.960977          -0.000000
          192              C      25.767343      26.980591       7.716474      -0.142062      37.908580 0.43459344E+03  0.10243130E+05                                 9.953583                            7.019843       0.021583       1.979908                    0.999546      29.662380      86.115711       0.611158       0.425209      -1.055890       0.001902      -0.009912       0.005411       0.011452       0.010827       0.009158       0.025108       0.014031      -0.100965      -0.045350       0.008973       0.036377             13.310424       7.909910      -3.129714      -0.195817      12.267932      -6.601356      19.753431           0.000001
          193              C      20.997442      17.041101       9.883609       0.639506      22.861183 0.24274879E+03  0.49832515E+04                                 7.566818                            5.570297      -0.069349       2.047815                    0.999441      21.638171      60.072544       0.622471       0.479326      -1.017124      -0.001155       0.013834       0.061781       0.063322      -0.003967       0.001038      -0.040144      -0.137542      -0.250548      -0.091494      -0.027127       0.118621              9.893106       7.338599      -0.068258      -0.187630       5.347467       3.145637      16.993252           0.000000
          194              C      21.012593      16.701346       8.428296      -0.022940      41.518866 0.41898543E+03  0.96606676E+04                                10.325507                            6.715606       0.059763       2.025268                    0.999241      26.756950      73.679620       0.658105       0.403648      -1.083525      -0.000892      -0.012860      -0.045143       0.046947       0.003117       0.002091      -0.002956       0.007782      -0.039113      -0.013864       0.002317       0.011547             14.891190      12.869931      -0.887155       0.393140       6.843656       4.951295      24.959983          -0.000000
          195              C      19.820194      16.679827       7.716474      -0.142061      37.908532 0.43459429E+03  0.10243150E+05                                 9.953603                            7.019883       0.021593       1.979911                    0.999546      29.662333      86.115451       0.611152       0.425213      -1.055888       0.009536       0.003312       0.005410       0.011453      -0.000668      -0.017164      -0.020486      -0.025792      -0.100974      -0.045353       0.008966       0.036387             13.310415      13.888708       0.322233       5.619008       6.289019       3.470277      19.753519           0.000001
          196              C      32.071151      13.598065      21.011484       0.639507      22.861302 0.24275032E+03  0.49832896E+04                                 7.566870                            5.570337      -0.069339       2.047819                    0.999441      21.638070      60.072265       0.622466       0.479330      -1.017123      -0.042457      -0.039014      -0.026171       0.063322      -0.087427      -0.057978       0.015624       0.020197      -0.053483      -0.091498      -0.027124       0.118622              9.893168      10.145644       5.404322       3.682060      10.731048       2.234707       8.802812           0.000000
          197              C      33.063252      14.519357      21.644379      -0.022940      41.518450 0.41898329E+03  0.96605955E+04                                10.325400                            6.715566       0.059767       2.025269                    0.999241      26.756831      73.678943       0.658111       0.403645      -1.083528       0.029434       0.029338       0.021838       0.046947      -0.006782      -0.004910      -0.006194      -0.001374       0.026062      -0.013868       0.002317       0.011550             14.890989      14.252907       7.839356       6.563747      16.459012       2.040680      13.961048          -0.000000
          198              C      33.632028      14.180827      22.865387      -0.142060      37.908058 0.43459170E+03  0.10243040E+05                                 9.953437                            7.019814       0.021596       1.979912                    0.999546      29.662022      86.113404       0.611164       0.425208      -1.055895      -0.002506       0.000746      -0.011151       0.011453      -0.022106      -0.032327      -0.010392       0.002758      -0.032412      -0.045360       0.008968       0.036391             13.310152      11.993312       3.585393       7.926409      10.688574       1.244609      17.248570           0.000001
          199              C      28.533649      24.342505       5.816551       0.639506      22.861554 0.24275220E+03  0.49833423E+04                                 7.566933                            5.570358      -0.069373       2.047806                    0.999441      21.638267      60.073076       0.622464       0.479330      -1.017122       0.042459      -0.037678      -0.028058       0.063322       0.083801       0.063098       0.017383       0.025167      -0.038561      -0.091493      -0.027125       0.118618              9.893308      10.145809      -5.273067      -3.867949      10.421856       2.344152       9.112259           0.000000
          200              C      27.541548      25.246302       6.474188      -0.022940      41.520636 0.41900276E+03  0.96611732E+04                                10.325821                            6.715764       0.059746       2.025262                    0.999241      26.757124      73.680653       0.658094       0.403650      -1.083523      -0.029433       0.030370       0.020382       0.046948       0.006886       0.004755      -0.008698      -0.008451       0.004825      -0.013863       0.002313       0.011550             14.891737      14.253620      -8.802022      -5.203362      15.522087       2.372347      14.899505          -0.000000
          201              C      26.972772      26.284636       5.748016      -0.142062      37.908547 0.43459317E+03  0.10243122E+05                                 9.953577                            7.019840       0.021583       1.979908                    0.999546      29.662379      86.115708       0.611158       0.425209      -1.055890       0.002508      -0.010261       0.004422       0.011452       0.037836       0.010057      -0.003431       0.022470       0.026721      -0.045350       0.008973       0.036377             13.310412      11.993483      -8.668365      -0.738283      17.302213      -1.093602      10.635541           0.000001
          202              C      39.607358      14.998723      12.771968       0.639507      22.861253 0.24274953E+03  0.49832715E+04                                 7.566847                            5.570315      -0.069347       2.047816                    0.999441      21.638169      60.072608       0.622469       0.479328      -1.017123       0.001156       0.062859      -0.007551       0.063322       0.000341       0.004083       0.029759       0.060174       0.342603      -0.091494      -0.027127       0.118621              9.893152       7.338629       0.199633       0.001824      17.676523      -1.213310       4.664303           0.000000
          203              C      39.592207      13.513389      12.936748      -0.022941      41.518588 0.41898309E+03  0.96605970E+04                                10.325450                            6.715577       0.059764       2.025268                    0.999241      26.756885      73.679301       0.658108       0.403647      -1.083527       0.000892      -0.046848       0.002924       0.046947      -0.003012      -0.002245       0.002624       0.023565       0.008236      -0.013864       0.002316       0.011549             14.891109      12.869797      -0.075081       0.967467      26.059051      -1.842400       5.744481          -0.000000
          204              C      40.784606      12.835104      13.153734      -0.142060      37.908160 0.43459069E+03  0.10243039E+05                                 9.953576                            7.019885       0.021598       1.979913                    0.999546      29.661932      86.114037       0.611149       0.425217      -1.055887      -0.009535       0.006205       0.001318       0.011452       0.016401      -0.005098       0.003984       0.043427       0.106672      -0.045352       0.008964       0.036387             13.310400      13.888703      -5.405258       1.569203      20.438620      -1.532394       5.603877           0.000001
          205              C      26.043095      17.911832      21.011484       0.639506      22.861556 0.24275225E+03  0.49833437E+04                                 7.566934                            5.570359      -0.069373       2.047807                    0.999441      21.638271      60.073091       0.622464       0.479330      -1.017122      -0.012557       0.056277      -0.026171       0.063322       0.052456       0.042519       0.042396       0.141325      -0.053482      -0.091493      -0.027125       0.118618              9.893308       5.904456      -2.955681       0.094300      14.972520      -4.306254       8.802949           0.000000
          206              C      26.344907      16.592001      21.644379      -0.022940      41.520623 0.41900262E+03  0.96611693E+04                                10.325819                            6.715762       0.059747       2.025262                    0.999241      26.757125      73.680657       0.658094       0.403650      -1.083523       0.010692      -0.040160       0.021839       0.046948       0.002795      -0.002912       0.007347       0.012426       0.026062      -0.013863       0.002312       0.011551             14.891732       9.118798      -4.875196      -1.514688      21.594612      -6.705135      13.961787          -0.000000
          207              C      25.767343      16.268692      22.865387      -0.142062      37.908555 0.43459331E+03  0.10243126E+05                                 9.953579                            7.019842       0.021583       1.979908                    0.999546      29.662379      86.115709       0.611158       0.425209      -1.055890       0.001902       0.001798      -0.011148       0.011452       0.012244       0.007155       0.033189       0.036887      -0.032398      -0.045350       0.008973       0.036377             13.310415       7.909909      -1.227857      -2.885448      14.772487      -7.486844      17.248850           0.000001
          208              C      34.561705      25.780427       9.883609       0.639506      22.861285 0.24274988E+03  0.49832800E+04                                 7.566854                            5.570319      -0.069346       2.047816                    0.999441      21.638173      60.072618       0.622469       0.479327      -1.017123       0.012559      -0.005916       0.061781       0.063322      -0.057576      -0.035286       0.019172       0.075635      -0.250548      -0.091494      -0.027127       0.118621              9.893163       5.904400       0.896320       2.818032       6.781731      -1.410358      16.993359           0.000000
          209              C      34.259893      25.937183       8.428296      -0.022941      41.518587 0.41898298E+03  0.96605939E+04                                10.325449                            6.715576       0.059765       2.025269                    0.999241      26.756886      73.679301       0.658108       0.403647      -1.083527      -0.010690       0.007202      -0.045143       0.046947       0.001810      -0.003606      -0.000333      -0.009296      -0.039113      -0.013864       0.002315       0.011549             14.891109       9.118435       3.052959       4.091297      10.594993      -2.816220      24.959900          -0.000000
          210              C      34.837457      26.980591       7.716474      -0.142060      37.908205 0.43459120E+03  0.10243054E+05                                 9.953585                            7.019890       0.021597       1.979913                    0.999546      29.661933      86.114042       0.611148       0.425217      -1.055887      -0.001900      -0.009913       0.005411       0.011452      -0.010836      -0.009161       0.025106       0.014039      -0.100974      -0.045352       0.008964       0.036387             13.310416       7.909825       3.129619       0.195722      12.267912      -6.601503      19.753511           0.000001
          211              C      23.487996      10.684956      12.771968       0.639506      22.861207 0.24274918E+03  0.49832612E+04                                 7.566823                            5.570302      -0.069348       2.047815                    0.999441      21.638175      60.072556       0.622471       0.479326      -1.017124       0.053860      -0.032430      -0.007550       0.063322       0.025885       0.023729      -0.018418      -0.030682       0.342601      -0.091494      -0.027127       0.118621              9.893112      14.919074      -4.576243      -1.051665      10.095971       0.605088       4.664289           0.000000
          212              C      22.209235      11.440745      12.936748      -0.022941      41.518865 0.41898556E+03  0.96606712E+04                                10.325507                            6.715607       0.059764       2.025268                    0.999241      26.756951      73.679623       0.658105       0.403648      -1.083525      -0.041017       0.022652       0.002924       0.046947       0.011709       0.003393       0.000630      -0.006569       0.008235      -0.013864       0.002317       0.011547             14.891188      22.826717      -5.673633      -2.079300      16.102349       0.083354       5.744498          -0.000000
          213              C      21.025623      10.747239      13.153734      -0.142061      37.908517 0.43459436E+03  0.10243152E+05                                 9.953601                            7.019884       0.021593       1.979911                    0.999546      29.662331      86.115443       0.611152       0.425213      -1.055888       0.010141       0.005156       0.001319       0.011453       0.010601       0.005998       0.002416      -0.050126       0.106676      -0.045353       0.008966       0.036387             13.310409      23.482082      -0.133690      -2.111678      10.845276      -0.592775       5.603868           0.000001
          214              C      37.116804      15.603179       5.816551       0.639507      22.861324 0.24275053E+03  0.49832948E+04                                 7.566875                            5.570339      -0.069339       2.047819                    0.999441      21.638075      60.072281       0.622466       0.479330      -1.017123      -0.053860      -0.017929      -0.028059       0.063322      -0.031003      -0.016497      -0.063338      -0.157740      -0.038563      -0.091498      -0.027124       0.118622              9.893176      14.919160       2.516945       3.963993       5.648168       2.177646       9.112200           0.000000
          215              C      38.395565      16.010465       6.474188      -0.022940      41.518464 0.41898347E+03  0.96606007E+04                                10.325403                            6.715567       0.059767       2.025269                    0.999241      26.756832      73.678948       0.658111       0.403645      -1.083528       0.041017       0.010307       0.020381       0.046947      -0.007106      -0.009911       0.000228      -0.007708       0.004824      -0.013868       0.002317       0.011551             14.890994      22.826478       3.851533       4.655969       6.947691       3.319904      14.898814          -0.000000
          216              C      39.579177      15.983872       5.748016      -0.142060      37.908042 0.43459156E+03  0.10243036E+05                                 9.953435                            7.019813       0.021595       1.979912                    0.999546      29.662020      86.113395       0.611164       0.425208      -1.055895      -0.010142       0.002961       0.004420       0.011453      -0.009194      -0.007997      -0.007006      -0.076787       0.026721      -0.045360       0.008968       0.036391             13.310150      23.481701       2.035395      -0.577956       5.813576       1.186095      10.635172           0.000001
          217              C      27.811846      26.801616      12.771968       0.639507      22.861331 0.24275065E+03  0.49832980E+04                                 7.566876                            5.570340      -0.069339       2.047819                    0.999441      21.638073      60.072274       0.622466       0.479330      -1.017123      -0.055016      -0.030429      -0.007551       0.063322      -0.026230      -0.027815      -0.011343      -0.029498       0.342605      -0.091498      -0.027124       0.118622              9.893178      15.264991       4.376606       1.049851       9.750217       0.608228       4.664326           0.000000
          218              C      29.105758      27.531162      12.936748      -0.022940      41.518465 0.41898347E+03  0.96606005E+04                                10.325403                            6.715567       0.059767       2.025269                    0.999241      26.756832      73.678947       0.658111       0.403645      -1.083528       0.040125       0.024196       0.002924       0.046947      -0.008701      -0.001152      -0.003256      -0.017002       0.008238      -0.013868       0.002317       0.011551             14.890994      22.696574       5.748535       1.111820      16.231949       1.759028       5.744459          -0.000000
          219              C      29.096971      28.902953      13.153734      -0.142060      37.908039 0.43459134E+03  0.10243029E+05                                 9.953434                            7.019811       0.021595       1.979912                    0.999546      29.662021      86.113398       0.611164       0.425208      -1.055895      -0.000607      -0.011361       0.001319       0.011453      -0.027010      -0.000907      -0.006407       0.006699       0.106686      -0.045360       0.008968       0.036391             13.310148      14.119805       5.538656       0.542472      20.206838       2.125118       5.603801           0.000001
          220              C      25.256747      12.539612       5.816551       0.639506      22.861173 0.24274869E+03  0.49832490E+04                                 7.566815                            5.570296      -0.069349       2.047815                    0.999441      21.638172      60.072548       0.622471       0.479326      -1.017124       0.011403       0.055609      -0.028059       0.063322      -0.052802      -0.046606       0.045954       0.132562      -0.038561      -0.091494      -0.027127       0.118621              9.893101       5.786133       2.755968      -0.096095      14.781052      -4.521707       9.112118           0.000000
          221              C      24.970087      11.228529       6.474188      -0.022940      41.518862 0.41898547E+03  0.96606688E+04                                10.325506                            6.715606       0.059763       2.025268                    0.999241      26.756950      73.679619       0.658105       0.403648      -1.083525      -0.011583      -0.040675       0.020382       0.046947       0.000215       0.005152       0.008467       0.016154       0.004825      -0.013864       0.002317       0.011547             14.891188       7.581923       4.949997       0.547168      22.192562      -5.692249      14.899077          -0.000000
          222              C      24.355251      10.216788       5.748016      -0.142061      37.908521 0.43459446E+03  0.10243155E+05                                 9.953601                            7.019884       0.021593       1.979911                    0.999546      29.662332      86.115446       0.611152       0.425213      -1.055888       0.007636       0.007301       0.004421       0.011453      -0.028652      -0.002070       0.010428       0.054304       0.026720      -0.045353       0.008966       0.036387             13.310409       8.467999       6.632913       1.316178      20.827748      -0.092650      10.635481           0.000001
          223              C      32.792954      20.975398      21.011484       0.639506      22.861281 0.24274976E+03  0.49832771E+04                                 7.566854                            5.570317      -0.069346       2.047816                    0.999441      21.638172      60.072617       0.622469       0.479328      -1.017123       0.055016      -0.017262      -0.026171       0.063322       0.034965       0.015456      -0.058023      -0.161525      -0.053483      -0.091494      -0.027127       0.118621              9.893164      15.264962      -2.448685      -3.776381       5.611709       2.071422       8.802821           0.000000
          224              C      31.499042      21.373937      21.644379      -0.022941      41.518594 0.41898298E+03  0.96605941E+04                                10.325451                            6.715576       0.059765       2.025269                    0.999241      26.756886      73.679303       0.658108       0.403647      -1.083527      -0.040125       0.010822       0.021838       0.046947       0.003983       0.007817      -0.001155      -0.011058       0.026061      -0.013864       0.002315       0.011549             14.891114      22.696726      -2.964470      -5.049284       8.015409       4.664102      13.961206          -0.000000
          225              C      31.507829      22.035776      22.865387      -0.142060      37.908187 0.43459086E+03  0.10243044E+05                                 9.953581                            7.019886       0.021597       1.979913                    0.999546      29.661933      86.114038       0.611149       0.425217      -1.055887       0.000606      -0.002544      -0.011150       0.011452       0.009852       0.025160      -0.022797      -0.039664      -0.032402      -0.045352       0.008964       0.036387             13.310410      14.120063      -2.357747      -5.041236       8.562231       6.242316      17.248936           0.000001
          226              C      35.348053       9.663768       9.883609       0.639506      22.861571 0.24275227E+03  0.49833441E+04                                 7.566936                            5.570359      -0.069373       2.047807                    0.999441      21.638272      60.073091       0.622464       0.479330      -1.017122      -0.011401      -0.007917       0.061782       0.063322       0.061538       0.034244       0.020970       0.061901      -0.250548      -0.091493      -0.027125       0.118618              9.893315       5.786235      -0.828064      -2.630487       6.900029      -1.735323      16.993681           0.000000
          227              C      35.634713       9.846766       8.428296      -0.022940      41.520644 0.41900270E+03  0.96611715E+04                                10.325822                            6.715763       0.059747       2.025262                    0.999241      26.757126      73.680660       0.658094       0.403650      -1.083523       0.011584       0.005658      -0.045143       0.046948      -0.004933       0.001514       0.003289       0.001507      -0.039110      -0.013863       0.002312       0.011551             14.891741       7.582199      -2.165968      -4.484779      12.132037      -2.135141      24.960986          -0.000000
          228              C      36.249549       8.824878       7.716474      -0.142062      37.908577 0.43459320E+03  0.10243123E+05                                 9.953582                            7.019840       0.021583       1.979908                    0.999546      29.662379      86.115704       0.611158       0.425209      -1.055890      -0.007633       0.006603       0.005411       0.011452       0.011489       0.026324      -0.004623       0.011737      -0.100965      -0.045350       0.008973       0.036377             13.310425       8.468016      -3.451935      -5.814856      11.709823       3.131099      19.753436           0.000001
          229              C      35.348053      25.326429      14.858197       0.639506      22.861201 0.24274897E+03  0.49832559E+04                                 7.566821                            5.570299      -0.069348       2.047815                    0.999441      21.638176      60.072559       0.622471       0.479326      -1.017124      -0.011403       0.007918      -0.061781       0.063322      -0.061541      -0.034247       0.020971       0.061900      -0.250547      -0.091494      -0.027127       0.118621              9.893111       5.786138       0.828057       2.630389       6.899933      -1.735310      16.993263           0.000000
          230              C      35.634713      25.143431      16.313510      -0.022941      41.518878 0.41898551E+03  0.96606700E+04                                10.325509                            6.715607       0.059763       2.025268                    0.999241      26.756952      73.679628       0.658105       0.403648      -1.083525       0.011582      -0.005657       0.045143       0.046947       0.004929      -0.001515       0.003289       0.001508      -0.039113      -0.013864       0.002317       0.011547             14.891194       7.581928       2.165876       4.484521      12.131662      -2.135174      24.959992          -0.000000
          231              C      36.249549      26.165319      17.025332      -0.142061      37.908548 0.43459440E+03  0.10243153E+05                                 9.953605                            7.019884       0.021593       1.979911                    0.999546      29.662333      86.115452       0.611152       0.425213      -1.055888      -0.007636      -0.006602      -0.005410       0.011453      -0.011502      -0.026323      -0.004621       0.011739      -0.100974      -0.045353       0.008966       0.036387             13.310421       8.468007       3.451881       5.814856      11.709727       3.131071      19.753529           0.000001
          232              C      32.792954      14.014799       3.730322       0.639507      22.861327 0.24275052E+03  0.49832948E+04                                 7.566875                            5.570339      -0.069339       2.047819                    0.999441      21.638075      60.072281       0.622466       0.479330      -1.017123       0.055016       0.017262       0.026171       0.063322      -0.034968      -0.015459      -0.058023      -0.161527      -0.053483      -0.091498      -0.027124       0.118622              9.893178      15.264994       2.448679       3.776353       5.611719       2.071408       8.802820           0.000000
          233              C      31.499042      13.616260       3.097427      -0.022940      41.518458 0.41898325E+03  0.96605943E+04                                10.325401                            6.715565       0.059767       2.025269                    0.999241      26.756832      73.678946       0.658111       0.403645      -1.083528      -0.040125      -0.010822      -0.021838       0.046947      -0.003986      -0.007819      -0.001155      -0.011060       0.026062      -0.013868       0.002317       0.011551             14.890993      22.696571       2.964412       5.049164       8.015352       4.664033      13.961054          -0.000000
          234              C      31.507829      12.954421       1.876419      -0.142060      37.908039 0.43459129E+03  0.10243028E+05                                 9.953433                            7.019810       0.021595       1.979912                    0.999546      29.662022      86.113407       0.611164       0.425208      -1.055895       0.000607       0.002544       0.011151       0.011453      -0.009858      -0.025163      -0.022800      -0.039667      -0.032412      -0.045360       0.008968       0.036391             13.310147      14.119802       2.357664       5.041064       8.562080       6.242162      17.248560           0.000001
          235              C      25.256747      22.450585      18.925255       0.639506      22.861551 0.24275209E+03  0.49833399E+04                                 7.566932                            5.570357      -0.069373       2.047806                    0.999441      21.638269      60.073084       0.622464       0.479330      -1.017122       0.011401      -0.055610       0.028058       0.063322       0.052798       0.046604       0.045953       0.132563      -0.038561      -0.091493      -0.027125       0.118618              9.893307       5.786231      -2.756064       0.096121      14.781430      -4.521820       9.112261           0.000000
          236              C      24.970087      23.761668      18.267618      -0.022940      41.520628 0.41900267E+03  0.96611708E+04                                10.325820                            6.715763       0.059747       2.025262                    0.999241      26.757124      73.680656       0.658094       0.403650      -1.083523      -0.011585       0.040675      -0.020382       0.046948      -0.000217      -0.005155       0.008467       0.016152       0.004825      -0.013863       0.002313       0.011550             14.891734       7.582196      -4.950272      -0.547171      22.193504      -5.692411      14.899501          -0.000000
          237              C      24.355251      24.773409      18.993790      -0.142062      37.908543 0.43459317E+03  0.10243122E+05                                 9.953576                            7.019840       0.021583       1.979908                    0.999546      29.662379      86.115708       0.611159       0.425209      -1.055890       0.007633      -0.007303      -0.004422       0.011452       0.028648       0.002058       0.010425       0.054300       0.026721      -0.045350       0.008973       0.036377             13.310411       8.468007      -6.632929      -1.316230      20.827685      -0.092567      10.635541           0.000001
          238              C      27.811846       8.188581      11.969838       0.639506      22.861290 0.24274996E+03  0.49832821E+04                                 7.566855                            5.570320      -0.069346       2.047816                    0.999441      21.638171      60.072614       0.622469       0.479328      -1.017123      -0.055016       0.030428       0.007551       0.063322       0.026227       0.027814      -0.011344      -0.029496       0.342603      -0.091494      -0.027127       0.118621              9.893165      15.264960      -4.376635      -1.049847       9.750227       0.608236       4.664308           0.000000
          239              C      29.105758       7.459035      11.805058      -0.022941      41.518601 0.41898324E+03  0.96606012E+04                                10.325452                            6.715578       0.059765       2.025268                    0.999241      26.756887      73.679306       0.658108       0.403647      -1.083527       0.040125      -0.024197      -0.002924       0.046947       0.008698       0.001150      -0.003256      -0.017000       0.008236      -0.013864       0.002315       0.011549             14.891114      22.696724      -5.748664      -1.111833      16.232136       1.759052       5.744482          -0.000000
          240              C      29.096971       6.087244      11.588072      -0.142060      37.908175 0.43459072E+03  0.10243040E+05                                 9.953579                            7.019885       0.021597       1.979913                    0.999546      29.661933      86.114043       0.611149       0.425217      -1.055887      -0.000606       0.011360      -0.001318       0.011452       0.027005       0.000902      -0.006407       0.006694       0.106672      -0.045352       0.008964       0.036387             13.310406      14.120066      -5.538837      -0.542492      20.207274       2.125166       5.603878           0.000001
          241              C      32.071151      21.392132       3.730322       0.639506      22.861550 0.24275212E+03  0.49833404E+04                                 7.566932                            5.570357      -0.069373       2.047807                    0.999441      21.638267      60.073075       0.622464       0.479330      -1.017122      -0.042459       0.039013       0.026171       0.063322       0.087423       0.057975       0.015625       0.020194      -0.053481      -0.091493      -0.027125       0.118618              9.893307      10.145809      -5.404428      -3.682176      10.731163       2.234793       8.802948           0.000000
          242              C      33.063252      20.470840       3.097427      -0.022940      41.520628 0.41900261E+03  0.96611689E+04                                10.325820                            6.715762       0.059746       2.025262                    0.999241      26.757124      73.680654       0.658094       0.403650      -1.083523       0.029433      -0.029340      -0.021839       0.046948       0.006778       0.004907      -0.006195      -0.001373       0.026061      -0.013863       0.002313       0.011550             14.891736      14.253620      -7.839784      -6.564170      16.459792       2.040816      13.961795          -0.000000
          243              C      33.632028      20.809370       1.876419      -0.142062      37.908569 0.43459333E+03  0.10243127E+05                                 9.953580                            7.019841       0.021583       1.979908                    0.999546      29.662379      86.115711       0.611158       0.425209      -1.055890      -0.002508      -0.000748       0.011148       0.011452       0.022094       0.032320      -0.010398       0.002763      -0.032398      -0.045350       0.008973       0.036377             13.310419      11.993490      -3.585516      -7.926525      10.688913       1.244555      17.248855           0.000001
          244              C      20.997442      17.949096      14.858197       0.639506      22.861265 0.24274960E+03  0.49832731E+04                                 7.566850                            5.570316      -0.069347       2.047816                    0.999441      21.638169      60.072608       0.622469       0.479328      -1.017123      -0.001156      -0.013834      -0.061781       0.063322       0.003963      -0.001039      -0.040144      -0.137543      -0.250548      -0.091494      -0.027127       0.118621              9.893158       7.338629       0.068264       0.187610       5.347495       3.145665      16.993351           0.000000
          245              C      21.012593      18.288851      16.313510      -0.022941      41.518591 0.41898305E+03  0.96605960E+04                                10.325451                            6.715577       0.059764       2.025268                    0.999241      26.756885      73.679302       0.658108       0.403647      -1.083527      -0.000892       0.012860       0.045143       0.046947      -0.003121      -0.002092      -0.002957       0.007782      -0.039113      -0.013864       0.002316       0.011549             14.891112      12.869797       0.887107      -0.393281       6.843635       4.951277      24.959905          -0.000000
          246              C      19.820194      18.310370      17.025332      -0.142060      37.908184 0.43459080E+03  0.10243042E+05                                 9.953581                            7.019886       0.021598       1.979913                    0.999546      29.661931      86.114031       0.611149       0.425217      -1.055887       0.009535      -0.003311      -0.005411       0.011452       0.000661       0.017162      -0.020487      -0.025788      -0.100974      -0.045352       0.008964       0.036387             13.310411      13.888712      -0.322298      -5.619208       6.289016       3.470253      19.753507           0.000001
          247              C      39.607358      19.991474      11.969838       0.639506      22.861173 0.24274871E+03  0.49832494E+04                                 7.566815                            5.570296      -0.069349       2.047815                    0.999441      21.638172      60.072547       0.622471       0.479326      -1.017124       0.001155      -0.062859       0.007550       0.063322      -0.000344      -0.004086       0.029759       0.060174       0.342601      -0.091494      -0.027127       0.118621              9.893100       7.338599      -0.199650      -0.001811      17.676418      -1.213311       4.664284           0.000000
          248              C      39.592207      21.476808      11.805058      -0.022940      41.518869 0.41898547E+03  0.96606688E+04                                10.325508                            6.715607       0.059763       2.025268                    0.999241      26.756950      73.679623       0.658105       0.403648      -1.083525       0.000892       0.046848      -0.002924       0.046947       0.003010       0.002242       0.002624       0.023565       0.008235      -0.013864       0.002317       0.011547             14.891191      12.869930       0.074932      -0.967465      26.059143      -1.842406       5.744498          -0.000000
          249              C      40.784606      22.155093      11.588072      -0.142061      37.908514 0.43459425E+03  0.10243149E+05                                 9.953600                            7.019883       0.021593       1.979911                    0.999546      29.662332      86.115446       0.611152       0.425213      -1.055888      -0.009536      -0.006205      -0.001319       0.011453      -0.016405       0.005091       0.003986       0.043424       0.106675      -0.045353       0.008966       0.036387             13.310407      13.888700       5.405055      -1.569198      20.438654      -1.532380       5.603868           0.000001
          250              C      28.533649      10.647692      18.925255       0.639507      22.861306 0.24275040E+03  0.49832917E+04                                 7.566871                            5.570338      -0.069340       2.047819                    0.999441      21.638071      60.072269       0.622466       0.479330      -1.017123       0.042457       0.037679       0.028059       0.063322      -0.083805      -0.063101       0.017382       0.025170      -0.038563      -0.091498      -0.027124       0.118622              9.893169      10.145644       5.272922       3.867889      10.421668       2.344092       9.112196           0.000000
          251              C      27.541548       9.743895      18.267618      -0.022940      41.518458 0.41898345E+03  0.96606000E+04                                10.325402                            6.715567       0.059767       2.025269                    0.999241      26.756831      73.678943       0.658111       0.403645      -1.083528      -0.029434      -0.030369      -0.020381       0.046947      -0.006890      -0.004758      -0.008697      -0.008453       0.004824      -0.013868       0.002317       0.011550             14.890991      14.252907       8.801481       5.203100      15.521252       2.372231      14.898815          -0.000000
          252              C      26.972772       8.705561      18.993790      -0.142060      37.908034 0.43459151E+03  0.10243034E+05                                 9.953433                            7.019813       0.021596       1.979912                    0.999546      29.662020      86.113396       0.611164       0.425208      -1.055895       0.002506       0.010264      -0.004420       0.011453      -0.037847      -0.010066      -0.003423       0.022469       0.026721      -0.045360       0.008968       0.036391             13.310146      11.993306       8.668215       0.738206      17.301958      -1.093577      10.635174           0.000001
          253              C      23.487996      24.305241      11.969838       0.639507      22.861334 0.24275074E+03  0.49833003E+04                                 7.566877                            5.570342      -0.069339       2.047819                    0.999441      21.638075      60.072283       0.622465       0.479330      -1.017123       0.053860       0.032431       0.007551       0.063322      -0.025888      -0.023731      -0.018417      -0.030684       0.342605      -0.091498      -0.027124       0.118622              9.893178      14.919156       4.576272       1.051666      10.096052       0.605084       4.664326           0.000000
          254              C      22.209235      23.549452      11.805058      -0.022940      41.518454 0.41898345E+03  0.96605999E+04                                10.325401                            6.715567       0.059767       2.025269                    0.999241      26.756832      73.678948       0.658111       0.403645      -1.083528      -0.041017      -0.022651      -0.002924       0.046947      -0.011712      -0.003396       0.000631      -0.006570       0.008238      -0.013868       0.002317       0.011551             14.890989      22.826457       5.673527       2.079270      16.102052       0.083349       5.744457          -0.000000
          255              C      21.025623      24.242958      11.588072      -0.142060      37.908025 0.43459136E+03  0.10243030E+05                                 9.953431                            7.019811       0.021595       1.979912                    0.999546      29.662021      86.113402       0.611164       0.425208      -1.055895       0.010142      -0.005155      -0.001319       0.011453      -0.010604      -0.006002       0.002418      -0.050132       0.106686      -0.045360       0.008968       0.036391             13.310142      23.481678       0.133558       2.111641      10.844948      -0.592765       5.603800           0.000001
          256              C      37.116804      19.387018      18.925255       0.639506      22.861202 0.24274903E+03  0.49832575E+04                                 7.566822                            5.570300      -0.069348       2.047815                    0.999441      21.638175      60.072556       0.622471       0.479326      -1.017124      -0.053860       0.017929       0.028059       0.063322       0.031000       0.016494      -0.063338      -0.157737      -0.038561      -0.091494      -0.027127       0.118621              9.893111      14.919082      -2.516934      -3.963967       5.648129       2.177635       9.112122           0.000000
          257              C      38.395565      18.979732      18.267618      -0.022941      41.518873 0.41898559E+03  0.96606722E+04                                10.325508                            6.715608       0.059764       2.025268                    0.999241      26.756951      73.679624       0.658105       0.403648      -1.083525       0.041017      -0.010307      -0.020381       0.046947       0.007102       0.009909       0.000228      -0.007705       0.004826      -0.013864       0.002317       0.011547             14.891192      22.826734      -3.851595      -4.656055       6.947762       3.319988      14.899080          -0.000000
          258              C      39.579177      19.006325      18.993790      -0.142061      37.908528 0.43459447E+03  0.10243155E+05                                 9.953602                            7.019884       0.021593       1.979911                    0.999546      29.662332      86.115447       0.611152       0.425213      -1.055888      -0.010141      -0.002962      -0.004421       0.011453       0.009188       0.007995      -0.007007      -0.076778       0.026720      -0.045353       0.008966       0.036387             13.310412      23.482091      -2.035472       0.577845       5.813666       1.186170      10.635480           0.000001
          259              C      26.043095      17.078365       3.730322       0.639506      22.861269 0.24274978E+03  0.49832778E+04                                 7.566851                            5.570318      -0.069346       2.047816                    0.999441      21.638172      60.072617       0.622469       0.479328      -1.017123      -0.012559      -0.056276       0.026171       0.063322      -0.052460      -0.042522       0.042397       0.141324      -0.053483      -0.091494      -0.027127       0.118621              9.893157       5.904399       2.955638      -0.094284      14.972256      -4.306143       8.802815           0.000000
          260              C      26.344907      18.398196       3.097427      -0.022941      41.518578 0.41898305E+03  0.96605961E+04                                10.325449                            6.715577       0.059765       2.025268                    0.999241      26.756886      73.679303       0.658108       0.403647      -1.083527       0.010690       0.040161      -0.021838       0.046947      -0.002797       0.002908       0.007348       0.012428       0.026061      -0.013864       0.002315       0.011549             14.891106       9.118437       4.874966       1.514595      21.593686      -6.704838      13.961194          -0.000000
          261              C      25.767343      18.721505       1.876419      -0.142060      37.908175 0.43459099E+03  0.10243048E+05                                 9.953580                            7.019888       0.021598       1.979913                    0.999546      29.661934      86.114052       0.611148       0.425217      -1.055886       0.001900      -0.001797       0.011150       0.011452      -0.012249      -0.007163       0.033188       0.036896      -0.032402      -0.045352       0.008964       0.036387             13.310405       7.909823       1.227739       2.885391      14.772463      -7.486985      17.248927           0.000001
          262              C      34.561705       9.209770      14.858197       0.639506      22.861575 0.24275238E+03  0.49833470E+04                                 7.566938                            5.570361      -0.069373       2.047807                    0.999441      21.638271      60.073091       0.622464       0.479330      -1.017122       0.012557       0.005915      -0.061782       0.063322       0.057573       0.035283       0.019171       0.075636      -0.250548      -0.091493      -0.027125       0.118618              9.893316       5.904458      -0.896319      -2.818079       6.781810      -1.410404      16.993682           0.000000
          263              C      34.259893       9.053014      16.313510      -0.022940      41.520633 0.41900256E+03  0.96611678E+04                                10.325821                            6.715762       0.059747       2.025262                    0.999241      26.757125      73.680661       0.658094       0.403650      -1.083523      -0.010692      -0.007203       0.045143       0.046948      -0.001814       0.003605      -0.000333      -0.009298      -0.039110      -0.013863       0.002312       0.011551             14.891737       9.118797      -3.053125      -4.091482      10.595439      -2.816349      24.960974          -0.000000
          264              C      34.837457       8.009606      17.025332      -0.142062      37.908578 0.43459342E+03  0.10243129E+05                                 9.953583                            7.019843       0.021583       1.979908                    0.999546      29.662379      86.115709       0.611158       0.425209      -1.055890      -0.001902       0.009912      -0.005411       0.011452       0.010827       0.009158       0.025108       0.014031      -0.100965      -0.045350       0.008973       0.036377             13.310424       7.909910      -3.129714      -0.195816      12.267933      -6.601357      19.753428           0.000001
          265              C      38.397080      18.594315      16.939230      -0.112850      36.644374 0.43225315E+03  0.10175967E+05                                 9.700974                            7.013728      -0.129812       1.927841                    0.999478      29.627891      86.012925       0.609646       0.426767      -1.054745       0.014950      -0.001736       0.009769       0.017944       0.012732       0.021102      -0.022059      -0.042635      -0.084812      -0.048992       0.005850       0.043142             12.471355      13.359320      -2.150123      -4.212653       6.554673       3.960196      17.500072          -0.000001
          266              C      40.767637      18.718356      18.347039       0.157108      46.423412 0.37098352E+03  0.83656911E+04                                11.304628                            6.499050      -0.291032       1.934464                    0.998675      25.557141      71.480683       0.636184       0.426949      -1.059731       0.026216       0.002893       0.015031       0.030358       0.001295       0.017715       0.003784       0.038136      -0.002195      -0.019681      -0.010242       0.029923             17.808249      28.222936      -0.076996       8.716247       6.727080       2.536170      18.474731           0.000001
          267              C      41.993066      18.702260      19.103148      -0.108882      94.608762 0.50414853E+03  0.12199490E+05                                17.021669                            7.455573       0.386083       2.065924                    0.999714      30.323421      86.112751       0.612193       0.413461      -1.074845      -0.111878       0.000318      -0.068623       0.131248       0.004465      -0.068854       0.018284      -0.065880       0.056583      -0.088798       0.021308       0.067490             30.971084      57.043663       3.272370      27.651497       9.684768       2.115239      26.184819           0.000001
          268              C      43.014257      18.679517      19.736539      -0.115987      95.894752 0.50166550E+03  0.12133394E+05                                17.190983                            7.444972       0.343169       2.051620                    0.999752      30.462707      86.695912       0.611216       0.414327      -1.073490       0.112737       0.000918       0.068712       0.132029      -0.026018      -0.058646       0.002936      -0.057420       0.090258      -0.081033       0.013995       0.067037             32.059309      59.527324       5.930166      28.066175      10.453211       3.567284      26.197394           0.000003
          269              C      44.253625      18.943693      20.402093       0.170255      49.241548 0.36499687E+03  0.82085867E+04                                11.807998                            6.463161      -0.339051       1.917468                    0.998783      25.553847      71.697407       0.634592       0.429173      -1.056898      -0.030590      -0.004977      -0.016973       0.035335       0.003354       0.012868       0.003905       0.028186      -0.004716      -0.014504      -0.008071       0.022575             20.284115      33.196629       2.858382      10.002439       7.856434       4.351127      19.799282           0.000001
          270              C      27.207010      19.282223       3.720673      -0.112850      36.644711 0.43225897E+03  0.10176133E+05                                 9.701046                            7.013795      -0.129829       1.927835                    0.999478      29.628008      86.013238       0.609641       0.426770      -1.054744      -0.008980       0.005185      -0.014645       0.017945      -0.036236      -0.013528       0.007811       0.041838       0.042927      -0.048996       0.005848       0.043148             12.471453      10.117985       6.559951       1.946223      17.692777      -1.123670       9.603597          -0.000001
          271              C      26.129153      19.904524       1.257379       0.157108      46.423225 0.37098228E+03  0.83656515E+04                                11.304582                            6.499027      -0.291038       1.934462                    0.998675      25.557091      71.480364       0.636187       0.426948      -1.059733      -0.010603       0.006121      -0.027780       0.030358       0.000026       0.016819      -0.009711      -0.000033       0.061646      -0.019681      -0.010243       0.029924             17.808197      12.167637       1.077243       9.532530      13.411610      -5.503690      27.845343           0.000001
          272              C      25.502500      20.266322       0.012371      -0.108883      94.610143 0.50415442E+03  0.12199678E+05                                17.021857                            7.455637       0.386068       2.065920                    0.999714      30.323585      86.113609       0.612187       0.413463      -1.074843       0.056213      -0.032456       0.114073       0.131248       0.037131      -0.045753       0.026416      -0.042881      -0.147658      -0.088794       0.021308       0.067486             30.971423      18.690666      -5.017774      21.789710      12.896801     -12.580461      61.326800           0.000001
          273              C      40.123408      29.320036      23.719969      -0.115988      95.897004 0.50167640E+03  0.12133742E+05                                17.191300                            7.445097       0.343156       2.051616                    0.999752      30.462948      86.697335       0.611205       0.414332      -1.073485      -0.055575       0.032085      -0.115385       0.132029       0.026088      -0.021799       0.012584      -0.030132      -0.221437      -0.081028       0.013995       0.067032             32.059897      17.586306      -4.223071      20.887117      12.710093     -12.059382      65.883291           0.000003
          274              C      39.732507      29.545722      22.361644       0.170255      49.241776 0.36499780E+03  0.82086225E+04                                11.808066                            6.463190      -0.339051       1.917468                    0.998783      25.553911      71.697923       0.634587       0.429175      -1.056896       0.010984      -0.006342       0.032980       0.035335       0.000630       0.010941      -0.006318      -0.000732       0.052815      -0.014502      -0.008074       0.022577             20.284204      11.716108       2.018733       9.408593      14.047200      -5.432137      35.089305           0.000001
          275              C      33.397790       9.935291      16.939230      -0.112852      36.645571 0.43226765E+03  0.10176416E+05                                 9.701284                            7.013919      -0.129837       1.927832                    0.999478      29.628344      86.015309       0.609627       0.426776      -1.054737       0.008977      -0.012081       0.009769       0.017943       0.024819       0.029651      -0.007250      -0.000745      -0.084802      -0.048988       0.005859       0.043129             12.471815      10.118270      -4.021716      -5.536215       9.796412       1.668273      17.500763          -0.000001
          276              C      34.475647       7.820309      18.347039       0.157109      46.424815 0.37099190E+03  0.83659349E+04                                11.304888                            6.499149      -0.291035       1.934463                    0.998675      25.557237      71.481395       0.636175       0.426953      -1.059728       0.010603      -0.024151       0.015031       0.030358      -0.015868       0.005579      -0.017235      -0.021316      -0.002193      -0.019685      -0.010241       0.029925             17.808772      12.168038      -9.346795       2.161859      22.783042      -8.816934      18.475235           0.000001
          277              C      35.102300       6.767104      19.103148      -0.108883      94.613901 0.50417076E+03  0.12200172E+05                                17.022291                            7.455774       0.386077       2.065923                    0.999714      30.323603      86.113998       0.612179       0.413465      -1.074842      -0.056214       0.096731      -0.068623       0.131248       0.030755      -0.050264       0.050485       0.025198       0.056588      -0.088794       0.021302       0.067492             30.972376      18.691247     -18.871645      11.994419      48.040001     -25.005650      26.185879           0.000001
          278              C      50.783792      32.136746      19.736539      -0.115988      95.898638 0.50168292E+03  0.12133940E+05                                17.191478                            7.445153       0.343161       2.051618                    0.999752      30.462950      86.697513       0.611201       0.414333      -1.073484       0.055575      -0.098091       0.068713       0.132029       0.011851      -0.031868       0.049317       0.073766       0.090260      -0.081026       0.013988       0.067038             32.060359      17.586598     -18.285264      10.944094      52.396242     -26.090569      26.198237           0.000003
          279              C      51.174693      30.931334      20.402093       0.170255      49.242106 0.36499723E+03  0.82086222E+04                                11.808209                            6.463240      -0.339053       1.917467                    0.998783      25.554021      71.698740       0.634575       0.429183      -1.056889      -0.010984       0.028980      -0.016972       0.035335      -0.010531       0.003050      -0.013099      -0.019910      -0.004713      -0.014510      -0.008070       0.022579             20.284527      11.716341      -9.543615       1.232783      29.337339     -10.837869      19.799900           0.000001
          280              C      22.207720      22.168564      11.884479      -0.112850      36.644732 0.43225936E+03  0.10176144E+05                                 9.701051                            7.013799      -0.129830       1.927835                    0.999478      29.628013      86.013264       0.609640       0.426770      -1.054744      -0.014951       0.008632      -0.004895       0.017945      -0.024141      -0.004977       0.002872       0.027874       0.126722      -0.048996       0.005848       0.043148             12.471459      13.359370       4.688526       0.622938      18.773262      -0.359653       5.281743          -0.000001
          281              C      19.837163      23.537206      11.532156       0.157108      46.423233 0.37098237E+03  0.83656539E+04                                11.304584                            6.499029      -0.291038       1.934462                    0.998675      25.557091      71.480366       0.636187       0.426948      -1.059732      -0.026216       0.015136      -0.002283       0.030358      -0.017135       0.004683      -0.002705       0.019784      -0.057252      -0.019681      -0.010243       0.029924             17.808200      28.222892      -8.192310       2.978017      18.763420      -1.719370       6.438287           0.000001
          282              C      18.611734      24.244708      11.264944      -0.108883      94.610077 0.50415403E+03  0.12199667E+05                                17.021850                            7.455634       0.386068       2.065919                    0.999714      30.323585      86.113613       0.612187       0.413464      -1.074843       0.111878      -0.064594       0.023173       0.131248       0.063424      -0.027163       0.015679      -0.073237       0.034502      -0.088794       0.021308       0.067486             30.971408      57.044140     -27.161247       6.131995      25.681385      -3.540329      10.188698           0.000001
          283              C      47.892943      24.834292      11.032371      -0.115988      95.896946 0.50167603E+03  0.12133731E+05                                17.191293                            7.445094       0.343156       2.051616                    0.999752      30.462949      86.697338       0.611205       0.414332      -1.073485      -0.112737       0.065088      -0.022040       0.132029       0.063959       0.004979      -0.002878      -0.073859       0.040938      -0.081028       0.013995       0.067032             32.059880      59.528232     -28.438367       3.764426      26.690860      -2.173405       9.960548           0.000003
          284              C      46.653575      25.549842      11.059587       0.170255      49.241804 0.36499795E+03  0.82086266E+04                                11.808070                            6.463192      -0.339051       1.917468                    0.998783      25.553911      71.697924       0.634587       0.429175      -1.056896       0.030590      -0.017661       0.000964       0.035335      -0.013253       0.001124      -0.000651       0.015300      -0.043371      -0.014503      -0.008074       0.022577             20.284216      33.196617     -10.383114       0.639232      21.207444      -0.369063       6.448587           0.000001
          285              C      33.397790      19.282223       3.720673      -0.112852      36.645553 0.43226740E+03  0.10176409E+05                                 9.701281                            7.013917      -0.129837       1.927832                    0.999478      29.628340      86.015290       0.609627       0.426776      -1.054737       0.008977       0.005183      -0.014646       0.017943       0.036228       0.013516       0.007803       0.041833       0.042931      -0.048988       0.005859       0.043129             12.471810      10.118268      -6.560164      -1.946306      17.693289      -1.123694       9.603874          -0.000001
          286              C      34.475647      19.904524       1.257379       0.157109      46.424820 0.37099204E+03  0.83659384E+04                                11.304888                            6.499150      -0.291035       1.934463                    0.998675      25.557237      71.481392       0.636174       0.426953      -1.059728       0.010603       0.006122      -0.027780       0.030358      -0.000030      -0.016820      -0.009711      -0.000034       0.061650      -0.019685      -0.010241       0.029925             17.808772      12.168041      -1.077381      -9.532865      13.412090      -5.503796      27.846184           0.000001
          287              C      35.102300      20.266322       0.012371      -0.108883      94.613863 0.50417074E+03  0.12200172E+05                                17.022286                            7.455774       0.386077       2.065923                    0.999714      30.323602      86.113994       0.612179       0.413465      -1.074842      -0.056214      -0.032455       0.114073       0.131248      -0.037138       0.045751       0.026415      -0.042883      -0.147655      -0.088794       0.021302       0.067493             30.972365      18.691244       5.017895     -21.790491      12.897074     -12.580743      61.328779           0.000001
          288              C      50.783792      29.320036      23.719969      -0.115988      95.898604 0.50168291E+03  0.12133940E+05                                17.191475                            7.445153       0.343161       2.051618                    0.999752      30.462950      86.697514       0.611201       0.414333      -1.073484       0.055574       0.032086      -0.115385       0.132029      -0.026095       0.021796       0.012584      -0.030132      -0.221435      -0.081026       0.013988       0.067038             32.060351      17.586595       4.223101     -20.887538      12.710174     -12.059421      65.884283           0.000003
          289              C      51.174693      29.545722      22.361644       0.170255      49.242085 0.36499711E+03  0.82086189E+04                                11.808206                            6.463239      -0.339053       1.917467                    0.998783      25.554022      71.698744       0.634575       0.429183      -1.056889      -0.010984      -0.006342       0.032980       0.035335      -0.000635      -0.010945      -0.006319      -0.000733       0.052818      -0.014510      -0.008070       0.022579             20.284518      11.716340      -2.018931      -9.408728      14.047589      -5.432119      35.089627           0.000001
          290              C      27.207010       9.935291      16.939230      -0.112850      36.644731 0.43225925E+03  0.10176141E+05                                 9.701050                            7.013797      -0.129830       1.927835                    0.999478      29.628013      86.013262       0.609641       0.426770      -1.054744      -0.008980      -0.012079       0.009770       0.017945      -0.024833      -0.029654      -0.007245      -0.000745      -0.084821      -0.048996       0.005847       0.043148             12.471458      10.117988       4.021567       5.536042       9.796125       1.668218      17.500262          -0.000001
          291              C      26.129153       7.820309      18.347039       0.157108      46.423224 0.37098217E+03  0.83656486E+04                                11.304582                            6.499027      -0.291038       1.934462                    0.998675      25.557092      71.480370       0.636187       0.426948      -1.059732      -0.010603      -0.024150       0.015031       0.030358       0.015866      -0.005582      -0.017234      -0.021313      -0.002194      -0.019681      -0.010243       0.029924             17.808198      12.167634       9.346434      -2.161878      22.782309      -8.816739      18.474649           0.000001
          292              C      25.502500       6.767104      19.103148      -0.108883      94.610195 0.50415449E+03  0.12199681E+05                                17.021863                            7.455637       0.386068       2.065919                    0.999714      30.323587      86.113620       0.612187       0.413463      -1.074843       0.056213       0.096731      -0.068624       0.131248      -0.030759       0.050258       0.050486       0.025200       0.056584      -0.088794       0.021308       0.067486             30.971437      18.690672      18.870952     -11.994045      48.038396     -25.004898      26.185243           0.000001
          293              C      40.123408      32.136746      19.736539      -0.115988      95.897053 0.50167648E+03  0.12133745E+05                                17.191305                            7.445098       0.343156       2.051616                    0.999752      30.462950      86.697343       0.611205       0.414332      -1.073485      -0.055575      -0.098091       0.068712       0.132029      -0.011856       0.031863       0.049318       0.073767       0.090259      -0.081028       0.013995       0.067032             32.059909      17.586312      18.284880     -10.943927      52.395381     -26.090255      26.198033           0.000003
          294              C      39.732507      30.931334      20.402093       0.170255      49.241802 0.36499795E+03  0.82086265E+04                                11.808070                            6.463192      -0.339051       1.917468                    0.998783      25.553911      71.697925       0.634587       0.429175      -1.056896       0.010984       0.028980      -0.016972       0.035335       0.010525      -0.003053      -0.013098      -0.019909      -0.004716      -0.014502      -0.008074       0.022577             20.284215      11.716111       9.543422      -1.232925      29.337002     -10.837905      19.799532           0.000001
          295              C      38.397080      22.168564      11.884479      -0.112850      36.644376 0.43225304E+03  0.10175964E+05                                 9.700975                            7.013728      -0.129813       1.927840                    0.999478      29.627895      86.012946       0.609646       0.426767      -1.054745       0.014950       0.008632      -0.004894       0.017944       0.024139       0.004970       0.002869       0.027873       0.126712      -0.048992       0.005850       0.043142             12.471356      13.359321      -4.688435      -0.622939      18.773059      -0.359654       5.281689          -0.000001
          296              C      40.767637      23.537206      11.532156       0.157108      46.423416 0.37098369E+03  0.83656957E+04                                11.304629                            6.499052      -0.291032       1.934464                    0.998675      25.557141      71.480684       0.636183       0.426949      -1.059731       0.026216       0.015136      -0.002283       0.030358       0.017133      -0.004685      -0.002705       0.019784      -0.057252      -0.019681      -0.010242       0.029923             17.808250      28.222935       8.192093      -2.978010      18.763521      -1.719355       6.438293           0.000001
          297              C      41.993066      24.244708      11.264944      -0.108882      94.608668 0.50414822E+03  0.12199481E+05                                17.021659                            7.455571       0.386083       2.065925                    0.999714      30.323421      86.112748       0.612193       0.413461      -1.074845      -0.111878      -0.064593       0.023174       0.131248      -0.063428       0.027161       0.015682      -0.073240       0.034504      -0.088798       0.021308       0.067490             30.971057      57.043618      27.160841      -6.131945      25.680961      -3.540279      10.188591           0.000001
          298              C      43.014257      24.834292      11.032371      -0.115987      95.894658 0.50166520E+03  0.12133385E+05                                17.190973                            7.444970       0.343169       2.051620                    0.999752      30.462706      86.695909       0.611216       0.414327      -1.073490       0.112737       0.065088      -0.022038       0.132029      -0.063965      -0.004982      -0.002876      -0.073860       0.040937      -0.081033       0.013995       0.067037             32.059283      59.527277      28.437736      -3.764378      26.690192      -2.173364       9.960380           0.000003
          299              C      44.253625      25.549842      11.059587       0.170255      49.241544 0.36499691E+03  0.82085878E+04                                11.807997                            6.463162      -0.339051       1.917468                    0.998783      25.553847      71.697404       0.634592       0.429173      -1.056899      -0.030590      -0.017661       0.000965       0.035335       0.013250      -0.001127      -0.000651       0.015300      -0.043374      -0.014504      -0.008071       0.022575             20.284111      33.196614      10.383182      -0.639235      21.207157      -0.369063       6.448561           0.000001
          300              C      22.207720      18.594315      16.939230      -0.112850      36.644736 0.43225953E+03  0.10176149E+05                                 9.701051                            7.013800      -0.129830       1.927835                    0.999478      29.628013      86.013264       0.609640       0.426770      -1.054744      -0.014951      -0.001737       0.009770       0.017945      -0.012739      -0.021101      -0.022059      -0.042640      -0.084821      -0.048996       0.005848       0.043148             12.471459      13.359372       2.150152       4.212738       6.554745       3.960245      17.500261          -0.000001
          301              C      19.837163      18.718356      18.347039       0.157108      46.423231 0.37098223E+03  0.83656500E+04                                11.304583                            6.499027      -0.291038       1.934462                    0.998675      25.557092      71.480368       0.636187       0.426948      -1.059732      -0.026216       0.002893       0.015031       0.030358      -0.001296      -0.017716       0.003783       0.038137      -0.002194      -0.019681      -0.010243       0.029924             17.808200      28.222895       0.076930      -8.716455       6.727055       2.536129      18.474650           0.000001
          302              C      18.611734      18.702260      19.103148      -0.108883      94.610165 0.50415431E+03  0.12199675E+05                                17.021859                            7.455636       0.386068       2.065920                    0.999714      30.323585      86.113613       0.612187       0.413464      -1.074843       0.111878       0.000317      -0.068624       0.131248      -0.004468       0.068851       0.018282      -0.065877       0.056584      -0.088794       0.021308       0.067486             30.971432      57.044182      -3.272458     -27.651894       9.684878       2.115299      26.185237           0.000001
          303              C      47.892943      18.679517      19.736539      -0.115988      95.897036 0.50167630E+03  0.12133740E+05                                17.191303                            7.445096       0.343156       2.051616                    0.999752      30.462949      86.697338       0.611205       0.414332      -1.073485      -0.112737       0.000917       0.068712       0.132029       0.026014       0.058642       0.002935      -0.057419       0.090259      -0.081028       0.013995       0.067032             32.059906      59.528279      -5.930330     -28.066785      10.453408       3.567409      26.198031           0.000003
          304              C      46.653575      18.943693      20.402093       0.170255      49.241806 0.36499791E+03  0.82086253E+04                                11.808070                            6.463191      -0.339051       1.917468                    0.998783      25.553911      71.697924       0.634587       0.429175      -1.056896       0.030590      -0.004978      -0.016972       0.035335      -0.003358      -0.012870       0.003905       0.028185      -0.004716      -0.014502      -0.008074       0.022577             20.284218      33.196629      -2.858361     -10.002373       7.856488       4.351209      19.799538           0.000001
          305              C      30.302400       8.148167      11.884479      -0.112850      36.644721 0.43225934E+03  0.10176144E+05                                 9.701049                            7.013799      -0.129830       1.927835                    0.999478      29.628013      86.013264       0.609640       0.426770      -1.054744       0.000000      -0.017264      -0.004895       0.017945      -0.000000      -0.000002      -0.005746      -0.055750       0.126723      -0.048996       0.005848       0.043148             12.471457      21.480170      -0.000022       0.000000      10.652457       0.719307       5.281743          -0.000001
          306              C      30.302400       5.410884      11.532156       0.157108      46.423220 0.37098216E+03  0.83656482E+04                                11.304581                            6.499026      -0.291038       1.934462                    0.998675      25.557092      71.480367       0.636187       0.426948      -1.059732      -0.000000      -0.030272      -0.002283       0.030358      -0.000001      -0.000001       0.005409      -0.039571      -0.057252      -0.019681      -0.010243       0.029924             17.808194      14.033549      -0.000084      -0.000009      32.952749       3.438721       6.438285           0.000001
          307              C      30.302400       3.995880      11.264944      -0.108883      94.610073 0.50415397E+03  0.12199665E+05                                17.021850                            7.455634       0.386068       2.065920                    0.999714      30.323585      86.113612       0.612187       0.413464      -1.074843      -0.000001       0.129186       0.023173       0.131248      -0.000001      -0.000003      -0.031363       0.146473       0.034502      -0.088794       0.021308       0.067486             30.971408       9.999744      -0.000162      -0.000018      72.725784       7.080628      10.188697           0.000001
          308              C      45.453600      29.059359      11.032371      -0.115988      95.896922 0.50167578E+03  0.12133724E+05                                17.191290                            7.445093       0.343156       2.051616                    0.999752      30.462948      86.697336       0.611205       0.414332      -1.073485      -0.000001      -0.130177      -0.022040       0.132029      -0.000002      -0.000003       0.005751       0.147711       0.040938      -0.081028       0.013995       0.067032             32.059873      10.271852      -0.000192      -0.000012      75.947223       4.346791       9.960546           0.000003
          309              C      45.453600      27.628260      11.059587       0.170255      49.241793 0.36499776E+03  0.82086214E+04                                11.808068                            6.463190      -0.339051       1.917468                    0.998783      25.553910      71.697921       0.634587       0.429175      -1.056896      -0.000000       0.035322       0.000964       0.035335      -0.000002      -0.000001       0.001299      -0.030605      -0.043371      -0.014502      -0.008074       0.022577             20.284213      15.212691      -0.000089      -0.000002      39.191362       0.738123       6.448586           0.000001
          310              C      35.301690      23.955688      16.939230      -0.112850      36.644363 0.43225302E+03  0.10175964E+05                                 9.700973                            7.013727      -0.129813       1.927840                    0.999478      29.627894      86.012944       0.609646       0.426767      -1.054745       0.005971       0.013816       0.009769       0.017944      -0.012096      -0.008553       0.029304       0.043370      -0.084812      -0.048992       0.005850       0.043142             12.471353       6.393772       1.871436       1.323306      13.520216      -5.628358      17.500071          -0.000001
          311              C      36.594390      25.946631      18.347039       0.157108      46.423426 0.37098361E+03  0.83656936E+04                                11.304631                            6.499051      -0.291033       1.934464                    0.998675      25.557141      71.480685       0.636184       0.426949      -1.059731       0.015614       0.021258       0.015031       0.030358       0.017161       0.012134       0.013450      -0.016826      -0.002195      -0.019681      -0.010242       0.029923             17.808256      12.034370       9.269484       6.554519      22.915654       6.280416      18.474743           0.000001
          312              C      37.193166      27.015931      19.103148      -0.108882      94.608765 0.50414848E+03  0.12199489E+05                                17.021669                            7.455573       0.386083       2.065924                    0.999714      30.323422      86.112752       0.612193       0.413461      -1.074845      -0.055664      -0.097048      -0.068623       0.131248      -0.026294      -0.018593      -0.068771       0.040674       0.056583      -0.088798       0.021308       0.067489             30.971085      24.358450      22.143188      15.657604      42.369976      22.889282      26.184827           0.000001
          313              C      37.684065      27.911680      19.736539      -0.115987      95.894747 0.50166542E+03  0.12133392E+05                                17.190983                            7.444971       0.343169       2.051620                    0.999752      30.462707      86.695915       0.611216       0.414327      -1.073490       0.057164       0.097174       0.068712       0.132029      -0.037873      -0.026780      -0.052257      -0.016355       0.090258      -0.081033       0.013995       0.067037             32.059310      27.857411      24.214795      17.122448      42.123118      22.522381      26.197399           0.000003
          314              C      38.532532      28.852916      20.402093       0.170255      49.241550 0.36499686E+03  0.82085865E+04                                11.807998                            6.463161      -0.339051       1.917468                    0.998783      25.553847      71.697409       0.634592       0.429173      -1.056898      -0.019605      -0.024003      -0.016973       0.035335       0.013882       0.009816       0.009192      -0.008283      -0.004716      -0.014504      -0.008071       0.022575             20.284116      16.666913      12.401817       8.769407      24.386150       6.486803      19.799284           0.000001
          315              C      30.302400      13.920850       3.720673      -0.112850      36.644730 0.43225940E+03  0.10176146E+05                                 9.701051                            7.013799      -0.129830       1.927835                    0.999478      29.628013      86.013264       0.609640       0.426770      -1.054744       0.000000      -0.010370      -0.014645       0.017945      -0.000002       0.000000      -0.015621      -0.083682       0.042927      -0.048996       0.005848       0.043148             12.471460      21.480178      -0.000007      -0.000021       6.330602       2.247314       9.603600          -0.000001
          316              C      30.302400      12.676249       1.257379       0.157108      46.423225 0.37098228E+03  0.83656516E+04                                11.304583                            6.499028      -0.291038       1.934462                    0.998675      25.557091      71.480366       0.636187       0.426948      -1.059732      -0.000000      -0.012243      -0.027780       0.030358      -0.000001      -0.000000       0.019421       0.000062       0.061646      -0.019681      -0.010243       0.029924             17.808198      14.033547      -0.000037      -0.000076      11.545711      11.007257      27.845337           0.000001
          317              C      30.302400      11.952651       0.012371      -0.108883      94.610137 0.50415446E+03  0.12199680E+05                                17.021857                            7.455637       0.386068       2.065919                    0.999714      30.323585      86.113613       0.612187       0.413464      -1.074843      -0.000001       0.064910       0.114073       0.131248      -0.000003       0.000000      -0.052831       0.085753      -0.147658      -0.088794       0.021308       0.067486             30.971426       9.999749      -0.000071      -0.000147      21.587724      25.160676      61.326805           0.000001
          318              C      45.453600      20.087872      23.719969      -0.115988      95.896993 0.50167626E+03  0.12133738E+05                                17.191299                            7.445096       0.343156       2.051616                    0.999752      30.462948      86.697337       0.611205       0.414332      -1.073485      -0.000001      -0.064172      -0.115385       0.132029      -0.000003      -0.000001      -0.025171       0.060252      -0.221437      -0.081028       0.013995       0.067032             32.059896      10.271859      -0.000075      -0.000177      20.024537      24.118463      65.883291           0.000003
          319              C      45.453600      19.636498      22.361644       0.170255      49.241763 0.36499757E+03  0.82086163E+04                                11.808063                            6.463188      -0.339051       1.917468                    0.998783      25.553911      71.697924       0.634587       0.429175      -1.056896      -0.000000       0.012683       0.032980       0.035335      -0.000002      -0.000001       0.012635       0.001456       0.052815      -0.014502      -0.008074       0.022577             20.284201      15.212701      -0.000031      -0.000083      10.550603      10.864144      35.089298           0.000001
          320              C      25.303110      23.955688      16.939230      -0.112852      36.645561 0.43226777E+03  0.10176419E+05                                 9.701284                            7.013921      -0.129837       1.927832                    0.999478      29.628344      86.015311       0.609627       0.426776      -1.054737      -0.005974       0.013815       0.009769       0.017943       0.012087       0.008547       0.029304       0.043360      -0.084802      -0.048988       0.005859       0.043129             12.471812       6.393969      -1.871488      -1.323343      13.520708      -5.628634      17.500759          -0.000001
          321              C      24.010410      25.946631      18.347039       0.157109      46.424837 0.37099204E+03  0.83659386E+04                                11.304891                            6.499150      -0.291035       1.934463                    0.998675      25.557237      71.481393       0.636174       0.426953      -1.059728      -0.015614       0.021258       0.015031       0.030358      -0.017164      -0.012137       0.013449      -0.016826      -0.002193      -0.019685      -0.010241       0.029926             17.808780      12.034735      -9.269833      -6.554766      22.916357       6.280696      18.475247           0.000001
          322              C      23.411634      27.015931      19.103148      -0.108883      94.613878 0.50417055E+03  0.12200166E+05                                17.022288                            7.455773       0.386077       2.065923                    0.999714      30.323602      86.113994       0.612179       0.413465      -1.074842       0.055664      -0.097048      -0.068623       0.131248       0.026289       0.018589      -0.068773       0.040671       0.056588      -0.088794       0.021302       0.067492             30.972373      24.359487     -22.144202     -15.658321      42.371749      22.890296      26.185882           0.000001
          323              C      53.223135      27.911680      19.736539      -0.115988      95.898617 0.50168268E+03  0.12133934E+05                                17.191475                            7.445151       0.343161       2.051618                    0.999752      30.462950      86.697513       0.611202       0.414333      -1.073484      -0.057162       0.097174       0.068713       0.132029       0.037867       0.026776      -0.052257      -0.016357       0.090260      -0.081026       0.013988       0.067038             32.060355      27.858323     -24.215644     -17.123049      42.124502      22.523148      26.198240           0.000003
          324              C      52.374668      28.852916      20.402093       0.170255      49.242113 0.36499718E+03  0.82086209E+04                                11.808211                            6.463240      -0.339053       1.917467                    0.998783      25.554021      71.698741       0.634575       0.429183      -1.056889       0.019606      -0.024003      -0.016972       0.035335      -0.013887      -0.009819       0.009191      -0.008285      -0.004713      -0.014510      -0.008070       0.022579             20.284531      16.667080     -12.401926      -8.769485      24.386605       6.486564      19.799909           0.000001
          325              C      25.303110      11.034509       7.802576      -0.112850      36.644355 0.43225293E+03  0.10175960E+05                                 9.700971                            7.013726      -0.129811       1.927841                    0.999478      29.627887      86.012907       0.609646       0.426767      -1.054745      -0.005971      -0.013816      -0.009769       0.017943      -0.012096      -0.008553       0.029304       0.043369      -0.084812      -0.048992       0.005850       0.043142             12.471350       6.393770       1.871434       1.323305      13.520212      -5.628359      17.500068          -0.000001
          326              C      24.010410       9.043566       6.394767       0.157108      46.423426 0.37098361E+03  0.83656935E+04                                11.304631                            6.499051      -0.291033       1.934464                    0.998675      25.557141      71.480684       0.636184       0.426949      -1.059731      -0.015614      -0.021258      -0.015031       0.030358       0.017161       0.012134       0.013450      -0.016826      -0.002195      -0.019681      -0.010242       0.029923             17.808255      12.034369       9.269483       6.554519      22.915653       6.280414      18.474743           0.000001
          327              C      23.411634       7.974266       5.638658      -0.108882      94.608763 0.50414848E+03  0.12199489E+05                                17.021669                            7.455573       0.386083       2.065924                    0.999714      30.323422      86.112752       0.612193       0.413461      -1.074845       0.055664       0.097048       0.068623       0.131248      -0.026294      -0.018593      -0.068771       0.040674       0.056583      -0.088798       0.021308       0.067489             30.971084      24.358449      22.143187      15.657604      42.369975      22.889281      26.184827           0.000001
          328              C      22.920735       7.078517       5.005267      -0.115987      95.894741 0.50166540E+03  0.12133391E+05                                17.190982                            7.444971       0.343169       2.051620                    0.999752      30.462707      86.695913       0.611216       0.414327      -1.073490      -0.057164      -0.097174      -0.068712       0.132029      -0.037873      -0.026780      -0.052257      -0.016355       0.090258      -0.081033       0.013995       0.067037             32.059307      27.857409      24.214793      17.122447      42.123115      22.522379      26.197398           0.000003
          329              C      22.072268       6.137281       4.339713       0.170255      49.241549 0.36499686E+03  0.82085864E+04                                11.807998                            6.463161      -0.339051       1.917468                    0.998783      25.553847      71.697406       0.634592       0.429173      -1.056898       0.019605       0.024003       0.016973       0.035335       0.013882       0.009816       0.009192      -0.008283      -0.004716      -0.014504      -0.008071       0.022575             20.284114      16.666912      12.401816       8.769407      24.386148       6.486803      19.799283           0.000001
          330              C      30.302400      21.069347      21.021133      -0.112850      36.644725 0.43225934E+03  0.10176144E+05                                 9.701050                            7.013799      -0.129829       1.927835                    0.999478      29.628009      86.013245       0.609640       0.426770      -1.054744      -0.000000       0.010370       0.014645       0.017945      -0.000002       0.000000      -0.015621      -0.083682       0.042927      -0.048996       0.005848       0.043148             12.471458      21.480176      -0.000007      -0.000020       6.330601       2.247313       9.603598          -0.000001
          331              C      30.302400      22.313948      23.484427       0.157108      46.423232 0.37098232E+03  0.83656526E+04                                11.304584                            6.499028      -0.291038       1.934462                    0.998675      25.557093      71.480373       0.636187       0.426948      -1.059732       0.000000       0.012243       0.027780       0.030358      -0.000001      -0.000000       0.019421       0.000062       0.061646      -0.019681      -0.010243       0.029924             17.808201      14.033545      -0.000036      -0.000075      11.545714      11.007261      27.845345           0.000001
          332              C      15.151200      14.289997      -0.012371      -0.108883      94.610160 0.50415452E+03  0.12199682E+05                                17.021860                            7.455638       0.386068       2.065919                    0.999714      30.323587      86.113623       0.612187       0.413464      -1.074843       0.000001      -0.064910      -0.114073       0.131248      -0.000003       0.000000      -0.052831       0.085753      -0.147658      -0.088794       0.021308       0.067486             30.971433       9.999751      -0.000071      -0.000146      21.587729      25.160683      61.326820           0.000001
          333              C      15.151200      14.902325       1.021837      -0.115988      95.897013 0.50167633E+03  0.12133741E+05                                17.191302                            7.445097       0.343156       2.051616                    0.999752      30.462950      86.697347       0.611205       0.414332      -1.073485       0.000001       0.064172       0.115385       0.132029      -0.000003      -0.000001      -0.025170       0.060252      -0.221437      -0.081028       0.013995       0.067032             32.059902      10.271860      -0.000075      -0.000177      20.024541      24.118468      65.883304           0.000003
          334              C      15.151200      15.353699       2.380162       0.170255      49.241765 0.36499757E+03  0.82086163E+04                                11.808064                            6.463188      -0.339051       1.917468                    0.998783      25.553911      71.697926       0.634587       0.429175      -1.056896       0.000000      -0.012683      -0.032980       0.035335      -0.000002      -0.000001       0.012635       0.001456       0.052815      -0.014502      -0.008074       0.022577             20.284203      15.212701      -0.000031      -0.000083      10.550604      10.864146      35.089302           0.000001
          335              C      35.301690      11.034509       7.802576      -0.112852      36.645552 0.43226767E+03  0.10176416E+05                                 9.701281                            7.013919      -0.129836       1.927832                    0.999478      29.628337      86.015275       0.609627       0.426776      -1.054737       0.005974      -0.013815      -0.009769       0.017943       0.012087       0.008547       0.029304       0.043359      -0.084802      -0.048988       0.005859       0.043129             12.471809       6.393968      -1.871487      -1.323342      13.520704      -5.628635      17.500755          -0.000001
          336              C      36.594390       9.043566       6.394767       0.157109      46.424838 0.37099204E+03  0.83659385E+04                                11.304891                            6.499150      -0.291035       1.934463                    0.998675      25.557237      71.481394       0.636174       0.426953      -1.059728       0.015614      -0.021258      -0.015031       0.030358      -0.017164      -0.012137       0.013449      -0.016826      -0.002193      -0.019685      -0.010241       0.029926             17.808781      12.034736      -9.269834      -6.554766      22.916359       6.280698      18.475248           0.000001
          337              C       6.890766       7.974266       5.638658      -0.108883      94.613885 0.50417058E+03  0.12200167E+05                                17.022288                            7.455773       0.386077       2.065923                    0.999714      30.323603      86.113997       0.612179       0.413465      -1.074842      -0.055664       0.097048       0.068623       0.131248       0.026289       0.018589      -0.068773       0.040671       0.056588      -0.088794       0.021302       0.067492             30.972375      24.359488     -22.144203     -15.658322      42.371751      22.890298      26.185884           0.000001
          338              C       7.381665       7.078517       5.005267      -0.115988      95.898620 0.50168269E+03  0.12133934E+05                                17.191476                            7.445151       0.343161       2.051618                    0.999752      30.462950      86.697514       0.611202       0.414333      -1.073484       0.057162      -0.097174      -0.068713       0.132029       0.037867       0.026776      -0.052257      -0.016357       0.090260      -0.081026       0.013988       0.067038             32.060357      27.858324     -24.215645     -17.123050      42.124504      22.523150      26.198242           0.000003
          339              C       8.230132       6.137281       4.339713       0.170255      49.242115 0.36499720E+03  0.82086214E+04                                11.808211                            6.463240      -0.339053       1.917467                    0.998783      25.554022      71.698743       0.634575       0.429183      -1.056889      -0.019606       0.024003       0.016972       0.035335      -0.013887      -0.009819       0.009191      -0.008285      -0.004713      -0.014510      -0.008070       0.022580             20.284531      16.667080     -12.401926      -8.769485      24.386605       6.486564      19.799909           0.000001
          340              C      30.302400      26.842030      12.857327      -0.112850      36.644720 0.43225933E+03  0.10176144E+05                                 9.701049                            7.013798      -0.129830       1.927835                    0.999478      29.628013      86.013262       0.609640       0.426770      -1.054744      -0.000000       0.017264       0.004895       0.017945      -0.000000      -0.000002      -0.005746      -0.055750       0.126723      -0.048996       0.005848       0.043148             12.471456      21.480168      -0.000022       0.000000      10.652456       0.719307       5.281743          -0.000001
          341              C      30.302400      29.579313      13.209650       0.157108      46.423222 0.37098216E+03  0.83656482E+04                                11.304582                            6.499026      -0.291038       1.934462                    0.998675      25.557092      71.480369       0.636187       0.426948      -1.059732       0.000000       0.030272       0.002283       0.030358      -0.000001      -0.000001       0.005409      -0.039571      -0.057252      -0.019681      -0.010243       0.029924             17.808196      14.033545      -0.000084      -0.000009      32.952758       3.438722       6.438286           0.000001
          342              C      15.151200       4.751669      13.476862      -0.108883      94.610088 0.50415400E+03  0.12199666E+05                                17.021852                            7.455634       0.386068       2.065919                    0.999714      30.323586      86.113617       0.612187       0.413464      -1.074843       0.000001      -0.129186      -0.023173       0.131248      -0.000001      -0.000003      -0.031363       0.146473       0.034502      -0.088794       0.021308       0.067486             30.971414       9.999745      -0.000162      -0.000018      72.725798       7.080629      10.188699           0.000001
          343              C      15.151200       5.930838      13.709435      -0.115988      95.896935 0.50167583E+03  0.12133726E+05                                17.191292                            7.445093       0.343156       2.051616                    0.999752      30.462949      86.697342       0.611205       0.414332      -1.073485       0.000001       0.130177       0.022040       0.132029      -0.000002      -0.000003       0.005751       0.147711       0.040938      -0.081028       0.013995       0.067032             32.059878      10.271853      -0.000192      -0.000012      75.947234       4.346791       9.960548           0.000003
          344              C      15.151200       7.361937      13.682219       0.170255      49.241796 0.36499778E+03  0.82086219E+04                                11.808069                            6.463190      -0.339051       1.917468                    0.998783      25.553911      71.697924       0.634587       0.429175      -1.056896       0.000000      -0.035322      -0.000964       0.035335      -0.000002      -0.000001       0.001299      -0.030605      -0.043371      -0.014503      -0.008074       0.022577             20.284214      15.212691      -0.000089      -0.000002      39.191365       0.738123       6.448586           0.000001
          345              C      27.207010      15.707974      21.021133      -0.112852      36.645551 0.43226739E+03  0.10176408E+05                                 9.701281                            7.013917      -0.129837       1.927832                    0.999478      29.628340      86.015287       0.609627       0.426776      -1.054737      -0.008977      -0.005183       0.014646       0.017943       0.036228       0.013516       0.007803       0.041833       0.042931      -0.048988       0.005859       0.043129             12.471809      10.118267      -6.560163      -1.946306      17.693288      -1.123694       9.603873          -0.000001
          346              C      26.129153      15.085673      23.484427       0.157109      46.424821 0.37099203E+03  0.83659383E+04                                11.304889                            6.499150      -0.291035       1.934463                    0.998675      25.557237      71.481392       0.636174       0.426953      -1.059728      -0.010603      -0.006122       0.027780       0.030358      -0.000030      -0.016820      -0.009711      -0.000034       0.061650      -0.019685      -0.010241       0.029925             17.808773      12.168041      -1.077379      -9.532866      13.412088      -5.503798      27.846189           0.000001
          347              C      10.351300       5.976326      -0.012371      -0.108883      94.613872 0.50417076E+03  0.12200172E+05                                17.022287                            7.455774       0.386077       2.065923                    0.999714      30.323603      86.113997       0.612179       0.413465      -1.074842       0.056214       0.032455      -0.114073       0.131248      -0.037138       0.045751       0.026415      -0.042883      -0.147655      -0.088794       0.021302       0.067493             30.972368      18.691245       5.017896     -21.790492      12.897075     -12.580744      61.328783           0.000001
          348              C       9.821008       5.670161       1.021837      -0.115988      95.898609 0.50168292E+03  0.12133941E+05                                17.191476                            7.445153       0.343161       2.051618                    0.999752      30.462950      86.697516       0.611201       0.414333      -1.073484      -0.055575      -0.032086       0.115385       0.132029      -0.026095       0.021796       0.012584      -0.030132      -0.221435      -0.081026       0.013988       0.067038             32.060353      17.586596       4.223102     -20.887539      12.710175     -12.059422      65.884287           0.000003
          349              C       9.430107       5.444475       2.380162       0.170255      49.242086 0.36499710E+03  0.82086189E+04                                11.808206                            6.463239      -0.339053       1.917467                    0.998783      25.554022      71.698745       0.634575       0.429183      -1.056889       0.010984       0.006342      -0.032980       0.035335      -0.000635      -0.010945      -0.006319      -0.000733       0.052818      -0.014510      -0.008070       0.022579             20.284519      11.716340      -2.018931      -9.408728      14.047589      -5.432119      35.089627           0.000001
          350              C      38.397080      16.395882       7.802576      -0.112850      36.644731 0.43225947E+03  0.10176147E+05                                 9.701050                            7.013800      -0.129829       1.927835                    0.999478      29.628009      86.013244       0.609640       0.426770      -1.054744       0.014951       0.001737      -0.009770       0.017945      -0.012739      -0.021101      -0.022059      -0.042640      -0.084821      -0.048996       0.005848       0.043148             12.471458      13.359370       2.150153       4.212739       6.554745       3.960245      17.500259          -0.000001
          351              C      40.767637      16.271841       6.394767       0.157108      46.423234 0.37098222E+03  0.83656500E+04                                11.304584                            6.499027      -0.291038       1.934462                    0.998675      25.557092      71.480371       0.636187       0.426948      -1.059732       0.026216      -0.002893      -0.015031       0.030358      -0.001296      -0.017716       0.003783       0.038137      -0.002194      -0.019681      -0.010243       0.029924             17.808202      28.222900       0.076930      -8.716458       6.727056       2.536129      18.474651           0.000001
          352              C      11.690666      16.287937       5.638658      -0.108883      94.610179 0.50415437E+03  0.12199677E+05                                17.021861                            7.455636       0.386068       2.065919                    0.999714      30.323587      86.113620       0.612187       0.413463      -1.074843      -0.111878      -0.000317       0.068624       0.131248      -0.004468       0.068851       0.018282      -0.065877       0.056584      -0.088794       0.021308       0.067486             30.971436      57.044189      -3.272459     -27.651899       9.684879       2.115300      26.185241           0.000001
          353              C      12.711857      16.310680       5.005267      -0.115988      95.897049 0.50167635E+03  0.12133741E+05                                17.191305                            7.445097       0.343156       2.051616                    0.999752      30.462950      86.697344       0.611205       0.414332      -1.073485       0.112737      -0.000917      -0.068712       0.132029       0.026014       0.058642       0.002935      -0.057419       0.090259      -0.081028       0.013995       0.067032             32.059911      59.528287      -5.930332     -28.066790      10.453409       3.567410      26.198036           0.000003
          354              C      13.951225      16.046504       4.339713       0.170255      49.241807 0.36499790E+03  0.82086253E+04                                11.808071                            6.463191      -0.339051       1.917468                    0.998783      25.553911      71.697925       0.634587       0.429175      -1.056896      -0.030590       0.004978       0.016972       0.035335      -0.003358      -0.012870       0.003905       0.028185      -0.004716      -0.014502      -0.008074       0.022577             20.284220      33.196632      -2.858362     -10.002375       7.856488       4.351209      19.799539           0.000001
          355              C      22.207720      12.821633      12.857327      -0.112850      36.644373 0.43225301E+03  0.10175963E+05                                 9.700974                            7.013727      -0.129813       1.927840                    0.999478      29.627894      86.012941       0.609646       0.426767      -1.054745      -0.014950      -0.008632       0.004894       0.017944       0.024139       0.004970       0.002869       0.027873       0.126712      -0.048992       0.005850       0.043142             12.471355      13.359320      -4.688434      -0.622940      18.773055      -0.359654       5.281689          -0.000001
          356              C      19.837163      11.452991      13.209650       0.157108      46.423415 0.37098369E+03  0.83656956E+04                                11.304629                            6.499052      -0.291032       1.934464                    0.998675      25.557141      71.480683       0.636184       0.426949      -1.059731      -0.026216      -0.015136       0.002283       0.030358       0.017133      -0.004685      -0.002705       0.019784      -0.057252      -0.019681      -0.010242       0.029923             17.808249      28.222934       8.192093      -2.978010      18.763520      -1.719355       6.438293           0.000001
          357              C      18.611734      10.745489      13.476862      -0.108882      94.608673 0.50414826E+03  0.12199482E+05                                17.021660                            7.455571       0.386083       2.065924                    0.999714      30.323422      86.112752       0.612193       0.413461      -1.074845       0.111878       0.064593      -0.023174       0.131248      -0.063428       0.027161       0.015682      -0.073240       0.034504      -0.088798       0.021308       0.067490             30.971058      57.043620      27.160842      -6.131945      25.680962      -3.540279      10.188591           0.000001
          358              C      17.590543      10.155905      13.709435      -0.115987      95.894663 0.50166524E+03  0.12133386E+05                                17.190974                            7.444970       0.343169       2.051620                    0.999752      30.462707      86.695913       0.611216       0.414327      -1.073490      -0.112737      -0.065088       0.022038       0.132029      -0.063965      -0.004982      -0.002876      -0.073860       0.040937      -0.081033       0.013995       0.067037             32.059284      59.527279      28.437737      -3.764378      26.690192      -2.173364       9.960381           0.000003
          359              C      16.351175       9.440355      13.682219       0.170255      49.241545 0.36499691E+03  0.82085879E+04                                11.807998                            6.463162      -0.339051       1.917468                    0.998783      25.553847      71.697406       0.634592       0.429173      -1.056898       0.030590       0.017661      -0.000965       0.035335       0.013250      -0.001127      -0.000651       0.015300      -0.043374      -0.014504      -0.008071       0.022575             20.284112      33.196615      10.383183      -0.639235      21.207158      -0.369063       6.448561           0.000001
          360              C      33.397790      25.054906       7.802576      -0.112850      36.644726 0.43225919E+03  0.10176139E+05                                 9.701049                            7.013797      -0.129829       1.927835                    0.999478      29.628009      86.013242       0.609641       0.426770      -1.054744       0.008980       0.012079      -0.009770       0.017945      -0.024833      -0.029654      -0.007245      -0.000745      -0.084821      -0.048996       0.005848       0.043148             12.471457      10.117987       4.021566       5.536042       9.796123       1.668218      17.500261          -0.000001
          361              C      34.475647      27.169888       6.394767       0.157108      46.423221 0.37098217E+03  0.83656485E+04                                11.304581                            6.499026      -0.291038       1.934462                    0.998675      25.557092      71.480367       0.636187       0.426948      -1.059733       0.010603       0.024150      -0.015031       0.030358       0.015866      -0.005582      -0.017234      -0.021313      -0.002194      -0.019681      -0.010243       0.029924             17.808195      12.167633       9.346433      -2.161876      22.782305      -8.816735      18.474647           0.000001
          362              C      19.951100       1.980445       5.638658      -0.108883      94.610178 0.50415444E+03  0.12199679E+05                                17.021860                            7.455637       0.386068       2.065919                    0.999714      30.323586      86.113613       0.612187       0.413463      -1.074843      -0.056213      -0.096731       0.068624       0.131248      -0.030759       0.050258       0.050486       0.025200       0.056584      -0.088794       0.021308       0.067486             30.971431      18.690670      18.870949     -11.994043      48.038388     -25.004892      26.185236           0.000001
          363              C      20.481392       2.853451       5.005267      -0.115988      95.897036 0.50167641E+03  0.12133743E+05                                17.191303                            7.445097       0.343156       2.051616                    0.999752      30.462948      86.697334       0.611205       0.414332      -1.073485       0.055575       0.098091      -0.068712       0.132029      -0.011856       0.031863       0.049318       0.073767       0.090259      -0.081028       0.013995       0.067032             32.059904      17.586309      18.284877     -10.943925      52.395374     -26.090251      26.198029           0.000003
          364              C      20.872293       4.058863       4.339713       0.170255      49.241797 0.36499792E+03  0.82086258E+04                                11.808069                            6.463191      -0.339051       1.917468                    0.998783      25.553910      71.697920       0.634587       0.429175      -1.056896      -0.010984      -0.028980       0.016972       0.035335       0.010525      -0.003053      -0.013098      -0.019909      -0.004716      -0.014502      -0.008074       0.022577             20.284213      11.716110       9.543421      -1.232925      29.336999     -10.837904      19.799530           0.000001
          365              C      38.397080      12.821633      12.857327      -0.112850      36.644729 0.43225933E+03  0.10176143E+05                                 9.701050                            7.013798      -0.129830       1.927835                    0.999478      29.628012      86.013258       0.609640       0.426770      -1.054744       0.014951      -0.008632       0.004895       0.017945      -0.024141      -0.004977       0.002872       0.027874       0.126723      -0.048996       0.005848       0.043148             12.471457      13.359370       4.688526       0.622938      18.773259      -0.359653       5.281743          -0.000001
          366              C      40.767637      11.452991      13.209650       0.157108      46.423234 0.37098239E+03  0.83656545E+04                                11.304584                            6.499029      -0.291038       1.934462                    0.998675      25.557092      71.480367       0.636187       0.426948      -1.059733       0.026216      -0.015136       0.002283       0.030358      -0.017135       0.004683      -0.002705       0.019784      -0.057252      -0.019681      -0.010243       0.029924             17.808199      28.222890      -8.192309       2.978017      18.763420      -1.719369       6.438287           0.000001
          367              C      11.690666      10.745489      13.476862      -0.108883      94.610070 0.50415401E+03  0.12199666E+05                                17.021849                            7.455634       0.386068       2.065920                    0.999714      30.323585      86.113610       0.612187       0.413463      -1.074843      -0.111878       0.064594      -0.023173       0.131248       0.063424      -0.027163       0.015679      -0.073237       0.034502      -0.088794       0.021308       0.067486             30.971405      57.044133     -27.161246       6.131994      25.681384      -3.540329      10.188697           0.000001
          368              C      12.711857      10.155905      13.709435      -0.115988      95.896937 0.50167600E+03  0.12133730E+05                                17.191292                            7.445094       0.343156       2.051616                    0.999752      30.462948      86.697333       0.611205       0.414332      -1.073485       0.112737      -0.065088       0.022040       0.132029       0.063959       0.004979      -0.002878      -0.073859       0.040938      -0.081028       0.013995       0.067032             32.059877      59.528226     -28.438365       3.764426      26.690858      -2.173405       9.960548           0.000003
          369              C      13.951225       9.440355      13.682219       0.170255      49.241801 0.36499793E+03  0.82086259E+04                                11.808070                            6.463192      -0.339051       1.917468                    0.998783      25.553910      71.697921       0.634587       0.429176      -1.056896      -0.030590       0.017661      -0.000964       0.035335      -0.013253       0.001124      -0.000651       0.015300      -0.043371      -0.014502      -0.008074       0.022577             20.284215      33.196615     -10.383114       0.639232      21.207444      -0.369063       6.448587           0.000001
          370              C      22.207720      16.395882       7.802576      -0.112850      36.644374 0.43225315E+03  0.10175967E+05                                 9.700974                            7.013728      -0.129812       1.927841                    0.999478      29.627891      86.012926       0.609646       0.426767      -1.054745      -0.014950       0.001736      -0.009769       0.017944       0.012732       0.021102      -0.022059      -0.042635      -0.084812      -0.048992       0.005850       0.043142             12.471355      13.359320      -2.150123      -4.212653       6.554673       3.960197      17.500071          -0.000001
          371              C      19.837163      16.271841       6.394767       0.157108      46.423412 0.37098352E+03  0.83656912E+04                                11.304628                            6.499050      -0.291032       1.934464                    0.998675      25.557141      71.480684       0.636184       0.426949      -1.059731      -0.026216      -0.002893      -0.015031       0.030358       0.001295       0.017715       0.003784       0.038136      -0.002195      -0.019681      -0.010242       0.029923             17.808249      28.222938      -0.076996       8.716247       6.727080       2.536170      18.474730           0.000001
          372              C      18.611734      16.287937       5.638658      -0.108882      94.608760 0.50414852E+03  0.12199490E+05                                17.021669                            7.455573       0.386083       2.065924                    0.999714      30.323421      86.112750       0.612193       0.413461      -1.074845       0.111878      -0.000318       0.068623       0.131248       0.004465      -0.068854       0.018284      -0.065880       0.056583      -0.088798       0.021308       0.067490             30.971083      57.043664       3.272370      27.651495       9.684768       2.115238      26.184818           0.000001
          373              C      17.590543      16.310680       5.005267      -0.115987      95.894751 0.50166548E+03  0.12133394E+05                                17.190983                            7.444972       0.343169       2.051620                    0.999752      30.462706      86.695910       0.611216       0.414327      -1.073490      -0.112737      -0.000918      -0.068712       0.132029      -0.026018      -0.058646       0.002936      -0.057420       0.090258      -0.081033       0.013995       0.067037             32.059310      59.527327       5.930166      28.066175      10.453211       3.567284      26.197394           0.000003
          374              C      16.351175      16.046504       4.339713       0.170255      49.241548 0.36499687E+03  0.82085867E+04                                11.807998                            6.463161      -0.339051       1.917468                    0.998783      25.553847      71.697407       0.634592       0.429173      -1.056898       0.030590       0.004977       0.016973       0.035335       0.003354       0.012868       0.003905       0.028186      -0.004715      -0.014504      -0.008071       0.022575             20.284115      33.196630       2.858382      10.002440       7.856434       4.351127      19.799282           0.000001
          375              C      33.397790      15.707974      21.021133      -0.112850      36.644715 0.43225902E+03  0.10176135E+05                                 9.701047                            7.013796      -0.129830       1.927835                    0.999478      29.628012      86.013257       0.609641       0.426770      -1.054744       0.008980      -0.005185       0.014645       0.017945      -0.036236      -0.013528       0.007811       0.041838       0.042927      -0.048996       0.005847       0.043148             12.471454      10.117986       6.559950       1.946224      17.692777      -1.123670       9.603599          -0.000001
          376              C      34.475647      15.085673      23.484427       0.157108      46.423228 0.37098230E+03  0.83656519E+04                                11.304583                            6.499027      -0.291038       1.934462                    0.998675      25.557092      71.480367       0.636187       0.426948      -1.059733       0.010603      -0.006121       0.027780       0.030358       0.000026       0.016819      -0.009711      -0.000033       0.061646      -0.019681      -0.010243       0.029924             17.808198      12.167637       1.077240       9.532532      13.411608      -5.503692      27.845349           0.000001
          377              C      19.951100       5.976326      -0.012371      -0.108883      94.610163 0.50415447E+03  0.12199680E+05                                17.021860                            7.455637       0.386068       2.065919                    0.999714      30.323586      86.113617       0.612187       0.413464      -1.074843      -0.056213       0.032456      -0.114073       0.131248       0.037131      -0.045753       0.026416      -0.042881      -0.147658      -0.088794       0.021308       0.067486             30.971430      18.690670      -5.017775      21.789715      12.896804     -12.580465      61.326814           0.000001
          378              C      20.481392       5.670161       1.021837      -0.115988      95.897010 0.50167643E+03  0.12133743E+05                                17.191301                            7.445097       0.343156       2.051616                    0.999752      30.462949      86.697339       0.611205       0.414332      -1.073485       0.055575      -0.032085       0.115385       0.132029       0.026088      -0.021799       0.012584      -0.030132      -0.221437      -0.081028       0.013995       0.067032             32.059898      17.586307      -4.223072      20.887118      12.710094     -12.059383      65.883294           0.000003
          379              C      20.872293       5.444475       2.380162       0.170255      49.241777 0.36499780E+03  0.82086225E+04                                11.808066                            6.463190      -0.339051       1.917468                    0.998783      25.553911      71.697924       0.634587       0.429175      -1.056896      -0.010984       0.006342      -0.032980       0.035335       0.000630       0.010941      -0.006318      -0.000732       0.052815      -0.014502      -0.008074       0.022577             20.284205      11.716108       2.018733       9.408593      14.047201      -5.432137      35.089306           0.000001
          380              C      27.207010      25.054906       7.802576      -0.112852      36.645561 0.43226754E+03  0.10176412E+05                                 9.701282                            7.013918      -0.129836       1.927832                    0.999478      29.628336      86.015270       0.609627       0.426776      -1.054737      -0.008977       0.012081      -0.009769       0.017943       0.024819       0.029651      -0.007250      -0.000745      -0.084802      -0.048988       0.005859       0.043129             12.471812      10.118267      -4.021714      -5.536215       9.796408       1.668274      17.500760          -0.000001
          381              C      26.129153      27.169888       6.394767       0.157109      46.424814 0.37099190E+03  0.83659348E+04                                11.304887                            6.499149      -0.291035       1.934463                    0.998675      25.557237      71.481393       0.636175       0.426953      -1.059728      -0.010603       0.024151      -0.015031       0.030358      -0.015868       0.005579      -0.017235      -0.021316      -0.002193      -0.019685      -0.010241       0.029925             17.808770      12.168037      -9.346794       2.161857      22.783039      -8.816931      18.475235           0.000001
          382              C      10.351300       1.980445       5.638658      -0.108883      94.613893 0.50417075E+03  0.12200172E+05                                17.022289                            7.455774       0.386077       2.065923                    0.999714      30.323603      86.113996       0.612179       0.413465      -1.074842       0.056214      -0.096731       0.068623       0.131248       0.030755      -0.050264       0.050485       0.025198       0.056588      -0.088794       0.021302       0.067492             30.972373      18.691246     -18.871643      11.994417      48.039997     -25.005647      26.185875           0.000001
          383              C       9.821008       2.853451       5.005267      -0.115988      95.898636 0.50168292E+03  0.12133941E+05                                17.191478                            7.445153       0.343161       2.051618                    0.999752      30.462950      86.697513       0.611201       0.414333      -1.073484      -0.055575       0.098091      -0.068713       0.132029       0.011851      -0.031868       0.049317       0.073766       0.090260      -0.081026       0.013988       0.067038             32.060358      17.586598     -18.285264      10.944094      52.396241     -26.090568      26.198236           0.000003
          384              C       9.430107       4.058863       4.339713       0.170255      49.242106 0.36499723E+03  0.82086223E+04                                11.808210                            6.463240      -0.339053       1.917467                    0.998783      25.554021      71.698741       0.634575       0.429183      -1.056889       0.010984      -0.028980       0.016972       0.035335      -0.010531       0.003050      -0.013099      -0.019910      -0.004713      -0.014510      -0.008070       0.022579             20.284527      11.716342      -9.543615       1.232783      29.337340     -10.837869      19.799900           0.000001
          385              C      45.453600      18.726753      19.773651      -0.189749      42.058180 0.43221372E+03  0.10184397E+05                                10.676436                            6.969625       0.143231       2.018548                    0.999285      29.972419      87.321428       0.616762       0.421455      -1.057057      -0.000000       0.006130       0.003660       0.007140      -0.000004      -0.000001      -0.001913      -0.062513       0.051299      -0.039806       0.016509       0.023297             16.043517      30.003859       0.000024       0.000068       6.560788       2.184889      11.565904           0.000004
          386              C      40.120378      30.679405      21.693616      -0.189750      42.058616 0.43221527E+03  0.10184480E+05                                10.676602                            6.969689       0.143216       2.018543                    0.999285      29.972632      87.323312       0.616750       0.421462      -1.057049       0.000548      -0.005813      -0.004110       0.007140      -0.002687      -0.001900       0.027735       0.021333      -0.060556      -0.039797       0.016497       0.023300             16.043809       7.837762       2.521235       1.782780      16.861012      -9.293711      23.432652           0.000004
          387              C      50.786822      30.679405      21.693616      -0.189751      42.057690 0.43220287E+03  0.10184113E+05                                10.676330                            6.969478       0.143224       2.018545                    0.999285      29.972661      87.323024       0.616774       0.421448      -1.057057      -0.000550      -0.005812      -0.004110       0.007140       0.002673       0.001890       0.027734       0.021337      -0.060558      -0.039797       0.016512       0.023284             16.043374       7.837639      -2.521286      -1.782816      16.860592      -9.293229      23.431891           0.000004
          388              C      45.453600      24.885028      11.064536      -0.189749      42.058189 0.43221376E+03  0.10184398E+05                                10.676438                            6.969626       0.143231       2.018548                    0.999285      29.972418      87.321426       0.616762       0.421455      -1.057057      -0.000000       0.005494       0.004560       0.007140      -0.000002      -0.000004       0.000274      -0.056327       0.069858      -0.039806       0.016509       0.023297             16.043519      30.003861       0.000071      -0.000000      12.383072       0.126402       5.743624           0.000004
          389              C      51.962556      28.642975      21.693616      -0.189750      42.057714 0.43220296E+03  0.10184116E+05                                10.676333                            6.969478       0.143224       2.018545                    0.999285      29.972660      87.323019       0.616775       0.421448      -1.057057      -0.005309       0.002430      -0.004110       0.007140       0.010576       0.024963      -0.012230      -0.006038      -0.060558      -0.039797       0.016512       0.023284             16.043381      12.421362      -5.167700      -8.939588      12.276880       3.102657      23.431901           0.000004
          390              C      38.944644      30.000595      19.773651      -0.189749      42.058195 0.43221383E+03  0.10184400E+05                                10.676439                            6.969626       0.143231       2.018548                    0.999285      29.972419      87.321429       0.616762       0.421455      -1.057057       0.005309      -0.003065       0.003660       0.007140      -0.027071      -0.001657       0.000956       0.031249       0.051299      -0.039806       0.016509       0.023297             16.043522      12.421581      10.151165       1.892204      24.143082      -1.092385      11.565903           0.000004
          391              C      44.277867      26.921458      11.064536      -0.189749      42.058199 0.43221385E+03  0.10184400E+05                                10.676439                            6.969626       0.143231       2.018548                    0.999285      29.972418      87.321424       0.616762       0.421455      -1.057057       0.004758      -0.002747       0.004560       0.007140      -0.024391       0.000236      -0.000140       0.028160       0.069858      -0.039806       0.016509       0.023297             16.043520      16.788332       7.630062       0.109467      25.598606      -0.063201       5.743624           0.000004
          392              C      46.629333      19.405563      21.693616      -0.189750      42.058643 0.43221532E+03  0.10184482E+05                                10.676606                            6.969689       0.143216       2.018543                    0.999285      29.972632      87.323313       0.616750       0.421461      -1.057049      -0.004760       0.003381      -0.004110       0.007140       0.007894       0.023069      -0.015513      -0.015320      -0.060556      -0.039797       0.016497       0.023300             16.043818      16.788668      -2.646565      -7.157209       7.910123       6.190790      23.432663           0.000004
          393              C      46.629333      26.921458      11.064536      -0.189750      42.058637 0.43221537E+03  0.10184483E+05                                10.676604                            6.969689       0.143216       2.018543                    0.999285      29.972632      87.323310       0.616750       0.421461      -1.057049      -0.004760      -0.002748       0.004558       0.007140       0.024381      -0.000247      -0.000143       0.028153       0.069863      -0.039797       0.016497       0.023300             16.043813      16.788654      -7.630062      -0.109471      25.599092      -0.063203       5.743693           0.000004
          394              C      38.944644      28.642975      21.693616      -0.189749      42.058205 0.43221387E+03  0.10184401E+05                                10.676440                            6.969626       0.143231       2.018548                    0.999285      29.972419      87.321427       0.616762       0.421455      -1.057057       0.005309       0.002429      -0.004110       0.007140      -0.010586      -0.024970      -0.012228      -0.006040      -0.060568      -0.039806       0.016509       0.023297             16.043525      12.421585       5.167713       8.939876      12.276766       3.102996      23.432224           0.000004
          395              C      44.277867      19.405563      21.693616      -0.189749      42.058205 0.43221380E+03  0.10184399E+05                                10.676440                            6.969626       0.143231       2.018548                    0.999285      29.972419      87.321428       0.616762       0.421455      -1.057057       0.004758       0.003383      -0.004110       0.007140      -0.007908      -0.023075      -0.015511      -0.015316      -0.060568      -0.039806       0.016509       0.023297             16.043525      16.788345       2.646562       7.157210       7.910008       6.190660      23.432221           0.000004
          396              C      51.962556      30.000595      19.773651      -0.189750      42.057701 0.43220290E+03  0.10184114E+05                                10.676331                            6.969478       0.143224       2.018545                    0.999285      29.972659      87.323015       0.616775       0.421448      -1.057057      -0.005309      -0.003065       0.003661       0.007140       0.027061       0.001650       0.000953       0.031247       0.051297      -0.039797       0.016512       0.023284             16.043377      12.421358     -10.150888      -1.892288      24.142593      -1.092511      11.566181           0.000004
          397              C      21.660156       4.989602       4.968155      -0.189749      42.058191 0.43221379E+03  0.10184399E+05                                10.676439                            6.969626       0.143231       2.018548                    0.999285      29.972417      87.321420       0.616762       0.421455      -1.057057      -0.005309       0.003065      -0.003660       0.007140      -0.027071      -0.001657       0.000956       0.031249       0.051298      -0.039806       0.016509       0.023297             16.043521      12.421581      10.151165       1.892204      24.143081      -1.092384      11.565902           0.000004
          398              C      13.975467      15.584634       3.048190      -0.189750      42.058645 0.43221532E+03  0.10184482E+05                                10.676606                            6.969689       0.143217       2.018543                    0.999285      29.972632      87.323312       0.616750       0.421461      -1.057049       0.004760      -0.003381       0.004110       0.007140       0.007894       0.023069      -0.015513      -0.015320      -0.060556      -0.039797       0.016497       0.023300             16.043819      16.788669      -2.646566      -7.157210       7.910123       6.190791      23.432666           0.000004
          399              C       8.642244       6.347222       3.048190      -0.189750      42.057717 0.43220299E+03  0.10184117E+05                                10.676334                            6.969479       0.143224       2.018545                    0.999285      29.972661      87.323025       0.616774       0.421448      -1.057057       0.005309      -0.002430       0.004110       0.007140       0.010576       0.024963      -0.012230      -0.006038      -0.060558      -0.039797       0.016512       0.023284             16.043383      12.421363      -5.167701      -8.939589      12.276881       3.102657      23.431903           0.000004
          400              C      16.326933       8.068739      13.677270      -0.189749      42.058200 0.43221386E+03  0.10184401E+05                                10.676439                            6.969626       0.143231       2.018548                    0.999285      29.972419      87.321426       0.616762       0.421455      -1.057057      -0.004758       0.002747      -0.004560       0.007140      -0.024391       0.000236      -0.000140       0.028160       0.069858      -0.039806       0.016509       0.023297             16.043520      16.788332       7.630063       0.109467      25.598606      -0.063201       5.743624           0.000004
          401              C       9.817978       4.310792       3.048190      -0.189750      42.057686 0.43220285E+03  0.10184112E+05                                10.676329                            6.969478       0.143224       2.018545                    0.999285      29.972660      87.323019       0.616775       0.421448      -1.057057       0.000550       0.005812       0.004110       0.007140       0.002673       0.001890       0.027734       0.021337      -0.060558      -0.039797       0.016512       0.023284             16.043372       7.837639      -2.521286      -1.782816      16.860589      -9.293227      23.431887           0.000004
          402              C      15.151200      16.263444       4.968155      -0.189749      42.058182 0.43221373E+03  0.10184397E+05                                10.676437                            6.969625       0.143231       2.018548                    0.999285      29.972419      87.321428       0.616762       0.421455      -1.057057       0.000000      -0.006130      -0.003660       0.007140      -0.000004      -0.000001      -0.001913      -0.062513       0.051299      -0.039806       0.016509       0.023297             16.043518      30.003862       0.000024       0.000067       6.560788       2.184889      11.565904           0.000004
          403              C      15.151200      10.105169      13.677270      -0.189749      42.058186 0.43221374E+03  0.10184397E+05                                10.676437                            6.969625       0.143231       2.018548                    0.999285      29.972418      87.321425       0.616762       0.421455      -1.057057       0.000000      -0.005494      -0.004560       0.007140      -0.000002      -0.000004       0.000274      -0.056326       0.069858      -0.039806       0.016509       0.023297             16.043517      30.003856       0.000071      -0.000000      12.383072       0.126402       5.743623           0.000004
          404              C      20.484422       4.310792       3.048190      -0.189750      42.058616 0.43221527E+03  0.10184480E+05                                10.676602                            6.969689       0.143216       2.018543                    0.999285      29.972632      87.323313       0.616750       0.421462      -1.057049      -0.000548       0.005813       0.004110       0.007140      -0.002687      -0.001900       0.027735       0.021333      -0.060556      -0.039797       0.016497       0.023300             16.043809       7.837762       2.521235       1.782780      16.861012      -9.293710      23.432651           0.000004
          405              C      13.975467       8.068739      13.677270      -0.189750      42.058639 0.43221538E+03  0.10184483E+05                                10.676605                            6.969689       0.143216       2.018543                    0.999285      29.972632      87.323312       0.616750       0.421461      -1.057049       0.004760       0.002748      -0.004558       0.007140       0.024381      -0.000247      -0.000143       0.028153       0.069863      -0.039797       0.016497       0.023300             16.043814      16.788655      -7.630062      -0.109471      25.599095      -0.063203       5.743694           0.000004
          406              C      16.326933      15.584634       3.048190      -0.189749      42.058207 0.43221381E+03  0.10184399E+05                                10.676441                            6.969626       0.143231       2.018548                    0.999285      29.972419      87.321428       0.616762       0.421455      -1.057057      -0.004758      -0.003383       0.004110       0.007140      -0.007908      -0.023075      -0.015511      -0.015316      -0.060568      -0.039806       0.016509       0.023297             16.043526      16.788346       2.646562       7.157211       7.910009       6.190661      23.432223           0.000004
          407              C      21.660156       6.347222       3.048190      -0.189749      42.058204 0.43221386E+03  0.10184401E+05                                10.676440                            6.969626       0.143231       2.018548                    0.999285      29.972419      87.321425       0.616762       0.421455      -1.057057      -0.005309      -0.002429       0.004110       0.007140      -0.010586      -0.024970      -0.012228      -0.006040      -0.060568      -0.039806       0.016509       0.023297             16.043524      12.421584       5.167713       8.939876      12.276766       3.102996      23.432222           0.000004
          408              C       8.642244       4.989602       4.968155      -0.189750      42.057703 0.43220292E+03  0.10184115E+05                                10.676331                            6.969478       0.143224       2.018545                    0.999285      29.972660      87.323019       0.616775       0.421448      -1.057057       0.005309       0.003065      -0.003661       0.007140       0.027061       0.001650       0.000953       0.031247       0.051297      -0.039796       0.016512       0.023284             16.043378      12.421359     -10.150888      -1.892288      24.142595      -1.092511      11.566181           0.000004
          409              O      38.492836      17.834328      14.309424      -0.579134      30.660700 0.46013579E+03  0.10609052E+05                                 7.670951                            6.498738       0.556361       2.225659                    0.999089      27.067629      69.034898       0.771813       0.344194      -1.154326       0.018357       0.005949       0.027549       0.033635       0.010547       0.057100      -0.015330      -0.043354      -0.125915      -0.084764       0.039380       0.045384              9.111930       7.272106       0.679740       2.631062       6.269251       2.203570      13.794433          -0.000002
          410              O      40.723395      17.841851      14.303980      -0.587781      31.393542 0.46803562E+03  0.10837030E+05                                 7.786256                            6.552758       0.540415       2.216825                    0.999111      27.271748      69.699173       0.768908       0.344033      -1.154480      -0.020267       0.006251       0.025501       0.033168      -0.013341      -0.061106      -0.022481      -0.042994      -0.124396      -0.090625       0.042264       0.048361              9.193362       7.460108      -0.733479      -2.927939       6.157751       2.070289      13.962227           0.000000
          411              O      28.915459      21.083868       4.877352      -0.579135      30.660330 0.46012946E+03  0.10608881E+05                                 7.670925                            6.498720       0.556441       2.225685                    0.999090      27.067556      69.034877       0.771809       0.344197      -1.154322      -0.019059      -0.006354      -0.026975       0.033635      -0.060153       0.007108       0.014182       0.040124       0.116232      -0.084768       0.039383       0.045386              9.111895       9.208482       2.482437       3.905752       7.705367       2.380422      10.421836          -0.000002
          412              O      28.924247      22.369233       3.054376      -0.587779      31.389833 0.46797130E+03  0.10835154E+05                                 7.785537                            6.552217       0.540511       2.216857                    0.999112      27.271221      69.696284       0.768956       0.344024      -1.154490      -0.017212      -0.027890       0.005099       0.033168      -0.013980      -0.061557      -0.018266      -0.031072      -0.138952      -0.090623       0.042259       0.048364              9.192401       9.407777       4.702488       0.916106      11.784641       0.769206       6.384785           0.000000
          413              O      31.689341      11.626368      18.252278      -0.579136      30.660878 0.46013749E+03  0.10609115E+05                                 7.671031                            6.498780       0.556328       2.225646                    0.999089      27.067737      69.035560       0.771804       0.344197      -1.154321       0.019057      -0.027552       0.003001       0.033635       0.013341       0.059080      -0.013536      -0.038288      -0.118978      -0.084764       0.039386       0.045379              9.112076       9.208675      -4.510031      -1.038586      11.616473       0.997776       6.511082          -0.000002
          414              O      31.680553      10.336104      20.071790      -0.587781      31.390929 0.46798910E+03  0.10835682E+05                                 7.785769                            6.552376       0.540431       2.216829                    0.999112      27.271496      69.697618       0.768940       0.344027      -1.154485       0.017210      -0.004490      -0.027996       0.033168       0.062692      -0.007344       0.012513       0.055972       0.122199      -0.090621       0.042263       0.048358              9.192749       9.408174      -2.431421      -4.128411       7.468547       2.295448      10.701526           0.000000
          415              O      22.111964      19.435830      12.044559      -0.579137      30.662166 0.46016189E+03  0.10609831E+05                                 7.671292                            6.498998       0.556264       2.225626                    0.999089      27.068028      69.037070       0.771782       0.344202      -1.154316      -0.018360       0.027956      -0.003575       0.033636      -0.057359       0.009085       0.014673       0.041499       0.128685      -0.084769       0.039384       0.045385              9.112387       7.272381      -2.707300       0.236181      14.344175      -0.651120       5.720606          -0.000002
          416              O      19.881405      19.433206      12.053466      -0.587779      31.390925 0.46799006E+03  0.10835705E+05                                 7.785753                            6.552376       0.540464       2.216841                    0.999112      27.271455      69.697433       0.768941       0.344027      -1.154486       0.020266       0.026127      -0.002606       0.033168       0.062052      -0.007793       0.008819       0.045537       0.141187      -0.090621       0.042258       0.048363              9.192695       7.459700       3.004768      -0.284416      14.395088      -0.842355       5.723297           0.000000
          417              O      34.103836      16.901840       4.877352      -0.579136      30.660832 0.46013674E+03  0.10609094E+05                                 7.671022                            6.498774       0.556326       2.225646                    0.999089      27.067726      69.035512       0.771805       0.344197      -1.154322       0.004025       0.019681      -0.026977       0.033635       0.047444       0.008728      -0.013255       0.084123       0.116236      -0.084765       0.039386       0.045379              9.112063       5.931343      -0.590365       0.108634      10.982798      -4.572860      10.422050          -0.000002
          418              O      35.212601      16.251547       3.054376      -0.587781      31.390890 0.46798834E+03  0.10835661E+05                                 7.785766                            6.552373       0.540430       2.216829                    0.999112      27.271501      69.697659       0.768940       0.344028      -1.154485      -0.015550       0.028850       0.005099       0.033168      -0.006471       0.014960       0.062440       0.039743      -0.138956      -0.090621       0.042263       0.048358              9.192746       7.118134      -3.380622       0.208137      14.075121      -1.178138       6.384984           0.000000
          419              O      26.500964      10.232358      14.309424      -0.579137      30.662131 0.46016133E+03  0.10609815E+05                                 7.671285                            6.498993       0.556262       2.225625                    0.999089      27.068019      69.037034       0.771783       0.344202      -1.154316      -0.004029      -0.018874       0.027549       0.033636      -0.024054      -0.041828      -0.041792       0.003400      -0.125895      -0.084770       0.039384       0.045386              9.112378       5.931544       0.094368       0.592863       7.610351      -3.380527      13.795240          -0.000002
          420              O      25.392199       8.296875      14.303980      -0.587779      31.390955 0.46799069E+03  0.10835723E+05                                 7.785759                            6.552381       0.540463       2.216841                    0.999112      27.271455      69.697435       0.768941       0.344027      -1.154486       0.015548       0.014425       0.025501       0.033168      -0.011949       0.011081       0.064155       0.044596      -0.124408      -0.090621       0.042258       0.048363              9.192703       7.118142       0.930642       3.256640       6.498944       1.500428      13.961023           0.000000
          421              O      36.078340      23.617858      12.044559      -0.579135      30.660711 0.46013609E+03  0.10609060E+05                                 7.670953                            6.498740       0.556360       2.225658                    0.999089      27.067628      69.034890       0.771813       0.344194      -1.154326       0.033390       0.001919      -0.003574       0.033636       0.046651       0.008166      -0.015210       0.078578       0.128684      -0.084765       0.039380       0.045386              9.111933      14.920006      -1.708350      -0.681904       6.695437       0.121007       5.720356          -0.000002
          422              O      37.191348      25.550892      12.053466      -0.587781      31.393499 0.46803496E+03  0.10837010E+05                                 7.786246                            6.552751       0.540415       2.216825                    0.999111      27.271743      69.699129       0.768908       0.344033      -1.154480       0.012493      -0.030615      -0.002606       0.033168      -0.011313       0.011531       0.002339      -0.130255       0.141182      -0.090626       0.042265       0.048361              9.193348      10.059861      -4.505946      -0.587388      11.796532       0.667581       5.723650           0.000000
          423              O      24.526460      19.228338      18.252278      -0.579134      30.660294 0.46012878E+03  0.10608861E+05                                 7.670918                            6.498715       0.556434       2.225683                    0.999090      27.067537      69.034803       0.771809       0.344197      -1.154322      -0.033389      -0.002730       0.003001       0.033635      -0.023252      -0.041265      -0.044397      -0.003979      -0.118987      -0.084769       0.039383       0.045386              9.111887      14.919907       1.212358       1.383336       5.904755       0.400538       6.510999          -0.000002
          424              O      23.413452      19.881080      20.071790      -0.587779      31.389794 0.46797075E+03  0.10835138E+05                                 7.785528                            6.552211       0.540511       2.216856                    0.999112      27.271216      69.696245       0.768957       0.344024      -1.154490      -0.012494      -0.012661      -0.027995       0.033168      -0.007110       0.014503       0.000101      -0.136582       0.122191      -0.090623       0.042259       0.048364              9.192390      10.058606       2.055442       4.051856       6.817397       2.427463      10.701167           0.000000
          425              O      32.716895       9.431608      12.044559      -0.579134      30.660306 0.46012896E+03  0.10608867E+05                                 7.670921                            6.498717       0.556434       2.225683                    0.999090      27.067541      69.034823       0.771809       0.344197      -1.154322      -0.015033      -0.029876      -0.003575       0.033635       0.010697      -0.017255       0.000532      -0.120099       0.128686      -0.084769       0.039382       0.045387              9.111890      10.230993       4.415490       0.445749      11.384315       0.530050       5.720363          -0.000002
          426              O      33.834448       7.501198      12.053466      -0.587779      31.389804 0.46797096E+03  0.10835143E+05                                 7.785530                            6.552212       0.540511       2.216856                    0.999112      27.271216      69.696242       0.768957       0.344024      -1.154490      -0.032760       0.004487      -0.002605       0.033168      -0.050748      -0.003743      -0.011162       0.084702       0.141189      -0.090623       0.042259       0.048364              9.192392      15.262881       1.500586       0.871687       6.591121       0.174853       5.723174           0.000000
          427              O      34.691400      21.630590      18.252278      -0.579135      30.660717 0.46013606E+03  0.10609060E+05                                 7.670954                            6.498740       0.556364       2.225660                    0.999089      27.067636      69.034923       0.771813       0.344194      -1.154326       0.014331       0.030281       0.003001       0.033635       0.009901      -0.017819       0.057932       0.042256      -0.118982      -0.084765       0.039379       0.045385              9.111934       7.108640       3.297544      -0.344781      13.716125      -1.398290       6.511037          -0.000002
          428              O      35.813194      22.268111      20.071790      -0.587781      31.393493 0.46803477E+03  0.10837005E+05                                 7.786245                            6.552750       0.540416       2.216825                    0.999111      27.271742      69.699127       0.768908       0.344033      -1.154480      -0.004720       0.017150      -0.027995       0.033168      -0.055591      -0.007167      -0.012617       0.080589       0.122203      -0.090625       0.042265       0.048361              9.193347       5.848121       0.375873       0.076268      11.029750      -4.723402      10.702169           0.000000
          429              O      27.887905      14.499588       4.877352      -0.579137      30.662159 0.46016178E+03  0.10609828E+05                                 7.671290                            6.498997       0.556263       2.225625                    0.999089      27.068027      69.037063       0.771783       0.344202      -1.154316       0.015031      -0.013330      -0.026978       0.033637       0.012694      -0.015848      -0.000937      -0.124248       0.116236      -0.084770       0.039384       0.045386              9.112386      10.231636      -1.892243      -4.014684       6.683159       2.192419      10.422363          -0.000002
          430              O      26.770352      13.864516       3.054376      -0.587779      31.390896 0.46798957E+03  0.10835693E+05                                 7.785753                            6.552376       0.540464       2.216841                    0.999112      27.271459      69.697472       0.768941       0.344027      -1.154486       0.032760      -0.000961       0.005099       0.033168       0.020442       0.046595      -0.044175      -0.008676      -0.138965      -0.090621       0.042258       0.048363              9.192696      15.263450      -1.322096      -1.124334       5.929658       0.408807       6.384980           0.000000
          431              O      25.913400      24.418609      14.309424      -0.579136      30.660833 0.46013661E+03  0.10609090E+05                                 7.671023                            6.498774       0.556324       2.225645                    0.999089      27.067723      69.035505       0.771805       0.344197      -1.154322      -0.014333       0.012922       0.027547       0.033635       0.013495      -0.015282       0.057115       0.039941      -0.125910      -0.084764       0.039387       0.045378              9.112066       7.108713      -0.774122      -3.223960       6.432765       1.176833      13.794720          -0.000002
          432              O      24.791606      26.346569      14.303980      -0.587781      31.390949 0.46798938E+03  0.10835690E+05                                 7.785773                            6.552378       0.540430       2.216829                    0.999112      27.271496      69.697618       0.768940       0.344027      -1.154485       0.004717      -0.020678       0.025500       0.033168       0.025282       0.050016      -0.041679      -0.001603      -0.124410      -0.090621       0.042263       0.048358              9.192756       5.847783      -0.197198      -0.328907       7.769299      -3.570580      13.961185           0.000000
          433              O      25.913400      10.571588      10.432382      -0.579134      30.660654 0.46013487E+03  0.10609025E+05                                 7.670942                            6.498730       0.556357       2.225658                    0.999089      27.067614      69.034834       0.771814       0.344194      -1.154326      -0.014331      -0.012923      -0.027549       0.033635      -0.013499       0.015275       0.057115       0.039945      -0.125911      -0.084764       0.039380       0.045384              9.111919       7.108630       0.774119       3.223876       6.432714       1.176782      13.794413          -0.000002
          434              O      24.791606       8.643628      10.437826      -0.587781      31.393550 0.46803584E+03  0.10837036E+05                                 7.786258                            6.552760       0.540415       2.216825                    0.999111      27.271748      69.699172       0.768907       0.344033      -1.154480       0.004720       0.020677      -0.025501       0.033168      -0.025287      -0.050023      -0.041679      -0.001610      -0.124396      -0.090625       0.042264       0.048361              9.193364       5.848129       0.197195       0.328958       7.769734      -3.570816      13.962229           0.000000
          435              O      27.887905      20.490609      19.864454      -0.579135      30.660298 0.46012878E+03  0.10608861E+05                                 7.670919                            6.498715       0.556436       2.225683                    0.999090      27.067544      69.034828       0.771809       0.344197      -1.154322       0.015033       0.013329       0.026976       0.033635      -0.012703       0.015837      -0.000936      -0.124249       0.116234      -0.084769       0.039383       0.045387              9.111888      10.230991       1.892085       4.014381       6.682844       2.192268      10.421830          -0.000002
          436              O      26.770352      21.125681      21.687430      -0.587779      31.389890 0.46797235E+03  0.10835183E+05                                 7.785543                            6.552222       0.540511       2.216856                    0.999112      27.271216      69.696246       0.768957       0.344024      -1.154490       0.032759       0.000961      -0.005099       0.033168      -0.020445      -0.046598      -0.044177      -0.008679      -0.138952      -0.090623       0.042259       0.048364              9.192410      15.262917       1.322033       1.124209       5.929524       0.408768       6.384789           0.000000
          437              O      34.691400      13.359607       6.489528      -0.579137      30.660874 0.46013742E+03  0.10609114E+05                                 7.671030                            6.498779       0.556331       2.225647                    0.999089      27.067742      69.035571       0.771804       0.344197      -1.154322       0.014332      -0.030280      -0.003001       0.033635      -0.009909       0.017818       0.057933       0.042254      -0.118976      -0.084765       0.039386       0.045379              9.112074       7.108719      -3.297622       0.344804      13.716423      -1.398327       6.511080          -0.000002
          438              O      35.813194      12.722086       4.670016      -0.587781      31.390969 0.46798966E+03  0.10835699E+05                                 7.785779                            6.552382       0.540431       2.216829                    0.999112      27.271501      69.697661       0.768939       0.344028      -1.154485      -0.004717      -0.017149       0.027996       0.033168       0.055583       0.007164      -0.012616       0.080600       0.122198      -0.090621       0.042263       0.048358              9.192763       5.847787      -0.375829      -0.076286      11.028957      -4.723044      10.701544           0.000000
          439              O      32.716895      25.558589      12.697247      -0.579137      30.662161 0.46016187E+03  0.10609831E+05                                 7.671291                            6.498998       0.556262       2.225625                    0.999089      27.068023      69.037051       0.771782       0.344202      -1.154316      -0.015031       0.029879       0.003575       0.033637      -0.010710       0.017251       0.000530      -0.120098       0.128687      -0.084770       0.039384       0.045387              9.112386      10.231635      -4.415827      -0.445797      11.384917       0.530098       5.720606          -0.000002
          440              O      33.834448      27.488999      12.688340      -0.587779      31.390945 0.46799052E+03  0.10835719E+05                                 7.785757                            6.552380       0.540463       2.216841                    0.999112      27.271455      69.697433       0.768941       0.344027      -1.154486      -0.032760      -0.004488       0.002606       0.033168       0.050744       0.003741      -0.011159       0.084708       0.141187      -0.090621       0.042258       0.048363              9.192700      15.263455      -1.500732      -0.871708       6.591345       0.174867       5.723302           0.000000
          441              O      28.915459      13.906329      19.864454      -0.579137      30.660895 0.46013782E+03  0.10609125E+05                                 7.671034                            6.498783       0.556332       2.225648                    0.999089      27.067747      69.035594       0.771804       0.344197      -1.154321      -0.019057       0.006355       0.026977       0.033635       0.060148      -0.007115       0.014184       0.040114       0.116234      -0.084765       0.039386       0.045379              9.112080       9.208681      -2.482534      -3.905906       7.705492       2.380517      10.422068          -0.000002
          442              O      28.924247      12.620964      21.687430      -0.587781      31.390930 0.46798900E+03  0.10835679E+05                                 7.785769                            6.552375       0.540431       2.216829                    0.999112      27.271496      69.697615       0.768940       0.344027      -1.154485      -0.017210       0.027891      -0.005099       0.033168       0.013973       0.061555      -0.018265      -0.031080      -0.138956      -0.090621       0.042263       0.048358              9.192749       9.408175      -4.702778      -0.916228      11.785087       0.769321       6.384986           0.000000
          443              O      38.492836      17.155869      10.432382      -0.579137      30.662161 0.46016192E+03  0.10609832E+05                                 7.671291                            6.498998       0.556264       2.225626                    0.999089      27.068028      69.037070       0.771782       0.344202      -1.154316       0.018360      -0.005948      -0.027549       0.033636      -0.010554      -0.057106      -0.015330      -0.043361      -0.125893      -0.084769       0.039384       0.045385              9.112386       7.272380      -0.679762      -2.631192       6.269526       2.203701      13.795250          -0.000002
          444              O      40.723395      17.148346      10.437826      -0.587779      31.390940 0.46799027E+03  0.10835712E+05                                 7.785756                            6.552378       0.540464       2.216841                    0.999112      27.271454      69.697433       0.768941       0.344027      -1.154486      -0.020266      -0.006253      -0.025501       0.033168       0.013336       0.061101      -0.022481      -0.042995      -0.124408      -0.090621       0.042258       0.048363              9.192701       7.459699       0.733442       2.927730       6.157381       2.070120      13.961021           0.000000
          445              O      22.111964      15.554367      12.697247      -0.579134      30.660707 0.46013585E+03  0.10609054E+05                                 7.670953                            6.498738       0.556361       2.225659                    0.999089      27.067630      69.034901       0.771813       0.344194      -1.154326      -0.018357      -0.027956       0.003574       0.033635       0.057350      -0.009090       0.014675       0.041512       0.128683      -0.084764       0.039380       0.045384              9.111932       7.272107       2.707169      -0.236157      14.343335      -0.651049       5.720354          -0.000002
          446              O      19.881405      15.556991      12.688340      -0.587781      31.393488 0.46803480E+03  0.10837006E+05                                 7.786244                            6.552750       0.540416       2.216825                    0.999111      27.271743      69.699128       0.768908       0.344033      -1.154480       0.020267      -0.026127       0.002606       0.033168      -0.062059       0.007791       0.008817       0.045532       0.141182      -0.090626       0.042265       0.048361              9.193344       7.460101      -3.004973       0.284449      14.396284      -0.842482       5.723648           0.000000
          447              O      31.689341      23.363829       6.489528      -0.579135      30.660311 0.46012909E+03  0.10608870E+05                                 7.670921                            6.498717       0.556436       2.225684                    0.999090      27.067547      69.034842       0.771809       0.344197      -1.154322       0.019059       0.027551      -0.003001       0.033635      -0.013349      -0.059081      -0.013538      -0.038280      -0.118985      -0.084768       0.039382       0.045386              9.111890       9.208474       4.509853       1.038546      11.616192       0.997735       6.511004          -0.000002
          448              O      31.680553      24.654093       4.670016      -0.587779      31.389830 0.46797137E+03  0.10835156E+05                                 7.785536                            6.552217       0.540511       2.216857                    0.999112      27.271221      69.696285       0.768956       0.344024      -1.154490       0.017212       0.004490       0.027994       0.033168      -0.062697       0.007338       0.012509       0.055975       0.122190      -0.090623       0.042259       0.048364              9.192400       9.407775       2.431209       4.128178       7.468247       2.295282      10.701179           0.000000
          449              O      36.078340      11.372339      12.697247      -0.579135      30.660311 0.46012921E+03  0.10608874E+05                                 7.670922                            6.498718       0.556436       2.225683                    0.999090      27.067544      69.034828       0.771809       0.344197      -1.154322       0.033390      -0.001919       0.003575       0.033635      -0.046656      -0.008167      -0.015209       0.078577       0.128686      -0.084769       0.039382       0.045387              9.111890      14.919909       1.708343       0.681910       6.695398       0.121005       5.720364          -0.000002
          450              O      37.191348       9.439305      12.688340      -0.587779      31.389844 0.46797155E+03  0.10835159E+05                                 7.785533                            6.552214       0.540511       2.216856                    0.999112      27.271210      69.696202       0.768957       0.344023      -1.154490       0.012494       0.030614       0.002605       0.033168       0.011303      -0.011538       0.002339      -0.130249       0.141189      -0.090623       0.042259       0.048364              9.192395      10.058610       4.505276       0.587272      11.795401       0.667477       5.723175           0.000000
          451              O      24.526460      15.761859       6.489528      -0.579134      30.660682 0.46013545E+03  0.10609042E+05                                 7.670947                            6.498734       0.556359       2.225658                    0.999089      27.067619      69.034852       0.771814       0.344194      -1.154326      -0.033390       0.002730      -0.003001       0.033635       0.023248       0.041260      -0.044398      -0.003977      -0.118985      -0.084765       0.039380       0.045385              9.111926      14.919997      -1.212354      -1.383343       5.904751       0.400554       6.511030          -0.000002
          452              O      23.413452      15.109117       4.670016      -0.587781      31.393538 0.46803570E+03  0.10837032E+05                                 7.786256                            6.552759       0.540415       2.216825                    0.999111      27.271748      69.699175       0.768907       0.344033      -1.154480      -0.012493       0.012662       0.027995       0.033168       0.007101      -0.014510       0.000102      -0.136581       0.122202      -0.090625       0.042264       0.048361              9.193361      10.059880      -2.055781      -4.052459       6.818024       2.427756      10.702180           0.000000
          453              O      34.103836      18.088357      19.864454      -0.579137      30.662130 0.46016142E+03  0.10609818E+05                                 7.671285                            6.498994       0.556262       2.225625                    0.999089      27.068019      69.037032       0.771783       0.344202      -1.154316       0.004029      -0.019682       0.026978       0.033636      -0.047454      -0.008735      -0.013257       0.084110       0.116236      -0.084770       0.039384       0.045386              9.112377       5.931544       0.590413      -0.108650      10.983233      -4.573018      10.422353          -0.000002
          454              O      35.212601      18.738650      21.687430      -0.587779      31.390934 0.46799021E+03  0.10835710E+05                                 7.785755                            6.552377       0.540463       2.216841                    0.999112      27.271454      69.697432       0.768941       0.344027      -1.154486      -0.015548      -0.028851      -0.005099       0.033168       0.006464      -0.014959       0.062440       0.039744      -0.138965      -0.090621       0.042258       0.048363              9.192697       7.118140       3.380603      -0.208128      14.074970      -1.178103       6.384982           0.000000
          455              O      26.500964      24.757839      10.432382      -0.579136      30.660830 0.46013659E+03  0.10609089E+05                                 7.671021                            6.498773       0.556326       2.225646                    0.999089      27.067726      69.035511       0.771805       0.344197      -1.154322      -0.004025       0.018874      -0.027548       0.033635       0.024043       0.041821      -0.041793       0.003405      -0.125915      -0.084765       0.039386       0.045379              9.112064       5.931341      -0.094367      -0.592812       7.610133      -3.380446      13.794717          -0.000002
          456              O      25.392199      26.693322      10.437826      -0.587781      31.390992 0.46799023E+03  0.10835715E+05                                 7.785783                            6.552386       0.540430       2.216829                    0.999112      27.271502      69.697665       0.768939       0.344028      -1.154485       0.015549      -0.014424      -0.025500       0.033168       0.011947      -0.011087       0.064155       0.044591      -0.124410      -0.090621       0.042263       0.048358              9.192768       7.118148      -0.930641      -3.256668       6.498950       1.500451      13.961206           0.000000
          457              O      22.111964      17.155869      10.432382      -0.579134      30.660696 0.46013571E+03  0.10609050E+05                                 7.670950                            6.498737       0.556361       2.225659                    0.999089      27.067628      69.034892       0.771813       0.344194      -1.154326      -0.018357      -0.005949      -0.027549       0.033635       0.010547       0.057100      -0.015330      -0.043354      -0.125915      -0.084764       0.039380       0.045384              9.111929       7.272105       0.679740       2.631061       6.269252       2.203571      13.794431          -0.000002
          458              O      19.881405      17.148346      10.437826      -0.587781      31.393501 0.46803493E+03  0.10837009E+05                                 7.786247                            6.552751       0.540415       2.216825                    0.999111      27.271743      69.699129       0.768908       0.344033      -1.154480       0.020267      -0.006252      -0.025501       0.033168      -0.013341      -0.061106      -0.022481      -0.042994      -0.124396      -0.090626       0.042265       0.048361              9.193349       7.460100      -0.733479      -2.927934       6.157745       2.070287      13.962203           0.000000
          459              O      31.689341      13.906329      19.864454      -0.579135      30.660332 0.46012948E+03  0.10608882E+05                                 7.670926                            6.498721       0.556441       2.225685                    0.999090      27.067556      69.034877       0.771809       0.344197      -1.154322       0.019059       0.006354       0.026975       0.033635      -0.060153       0.007108       0.014182       0.040124       0.116232      -0.084768       0.039383       0.045386              9.111896       9.208483       2.482438       3.905753       7.705368       2.380423      10.421837          -0.000002
          460              O      31.680553      12.620964      21.687430      -0.587779      31.389840 0.46797142E+03  0.10835155E+05                                 7.785532                            6.552213       0.540512       2.216857                    0.999112      27.271210      69.696201       0.768958       0.344023      -1.154490       0.017212       0.027890      -0.005099       0.033168      -0.013980      -0.061557      -0.018267      -0.031073      -0.138952      -0.090623       0.042259       0.048364              9.192394       9.407769       4.702483       0.916104      11.784632       0.769204       6.384781           0.000000
          461              O      28.915459      23.363829       6.489528      -0.579136      30.660869 0.46013733E+03  0.10609111E+05                                 7.671029                            6.498779       0.556328       2.225646                    0.999089      27.067736      69.035551       0.771804       0.344197      -1.154322      -0.019057       0.027552      -0.003001       0.033635       0.013341       0.059080      -0.013535      -0.038288      -0.118978      -0.084764       0.039386       0.045379              9.112073       9.208671      -4.510029      -1.038585      11.616468       0.997774       6.511080          -0.000002
          462              O      28.924247      24.654093       4.670016      -0.587781      31.390921 0.46798898E+03  0.10835681E+05                                 7.785774                            6.552380       0.540431       2.216829                    0.999112      27.271506      69.697699       0.768939       0.344028      -1.154485      -0.017210       0.004490       0.027996       0.033168       0.062692      -0.007344       0.012513       0.055972       0.122198      -0.090621       0.042263       0.048358              9.192756       9.408182      -2.431425      -4.128415       7.468553       2.295452      10.701533           0.000000
          463              O      38.492836      15.554367      12.697247      -0.579137      30.662167 0.46016197E+03  0.10609834E+05                                 7.671292                            6.498999       0.556264       2.225626                    0.999089      27.068028      69.037072       0.771782       0.344202      -1.154316       0.018360      -0.027956       0.003575       0.033636      -0.057359       0.009085       0.014673       0.041499       0.128685      -0.084769       0.039384       0.045385              9.112387       7.272382      -2.707299       0.236181      14.344174      -0.651120       5.720606          -0.000002
          464              O      40.723395      15.556991      12.688340      -0.587779      31.390874 0.46798925E+03  0.10835684E+05                                 7.785748                            6.552373       0.540464       2.216841                    0.999112      27.271460      69.697472       0.768941       0.344027      -1.154486      -0.020266      -0.026127       0.002606       0.033168       0.062052      -0.007793       0.008819       0.045537       0.141187      -0.090621       0.042258       0.048363              9.192688       7.459696       3.004765      -0.284415      14.395075      -0.842353       5.723294           0.000000
          465              O      26.500964      18.088357      19.864454      -0.579136      30.660835 0.46013680E+03  0.10609095E+05                                 7.671022                            6.498775       0.556326       2.225646                    0.999089      27.067727      69.035516       0.771805       0.344197      -1.154322      -0.004025      -0.019681       0.026977       0.033635       0.047444       0.008728      -0.013255       0.084123       0.116236      -0.084765       0.039386       0.045379              9.112064       5.931343      -0.590365       0.108634      10.982798      -4.572859      10.422051          -0.000002
          466              O      25.392199      18.738650      21.687430      -0.587781      31.390974 0.46798980E+03  0.10835703E+05                                 7.785779                            6.552383       0.540430       2.216829                    0.999112      27.271501      69.697661       0.768939       0.344028      -1.154485       0.015549      -0.028850      -0.005099       0.033168      -0.006471       0.014960       0.062440       0.039742      -0.138956      -0.090621       0.042263       0.048358              9.192763       7.118145      -3.380629       0.208138      14.075149      -1.178142       6.384994           0.000000
          467              O      34.103836      24.757839      10.432382      -0.579137      30.662123 0.46016118E+03  0.10609811E+05                                 7.671284                            6.498992       0.556262       2.225625                    0.999089      27.068017      69.037024       0.771783       0.344202      -1.154316       0.004029       0.018874      -0.027549       0.033636      -0.024054      -0.041828      -0.041792       0.003400      -0.125895      -0.084770       0.039384       0.045386              9.112376       5.931543       0.094368       0.592862       7.610350      -3.380526      13.795236          -0.000002
          468              O      35.212601      26.693322      10.437826      -0.587779      31.390950 0.46799061E+03  0.10835721E+05                                 7.785758                            6.552381       0.540463       2.216841                    0.999112      27.271454      69.697432       0.768941       0.344027      -1.154486      -0.015548      -0.014425      -0.025501       0.033168      -0.011949       0.011081       0.064155       0.044596      -0.124408      -0.090621       0.042258       0.048363              9.192702       7.118141       0.930642       3.256640       6.498944       1.500428      13.961021           0.000000
          469              O      24.526460      11.372339      12.697247      -0.579135      30.660709 0.46013605E+03  0.10609059E+05                                 7.670953                            6.498740       0.556361       2.225658                    0.999089      27.067627      69.034887       0.771813       0.344194      -1.154326      -0.033390      -0.001919       0.003574       0.033636       0.046651       0.008166      -0.015210       0.078578       0.128684      -0.084765       0.039380       0.045385              9.111933      14.920005      -1.708350      -0.681904       6.695436       0.121007       5.720356          -0.000002
          470              O      23.413452       9.439305      12.688340      -0.587781      31.393499 0.46803497E+03  0.10837010E+05                                 7.786246                            6.552751       0.540415       2.216825                    0.999111      27.271742      69.699127       0.768908       0.344033      -1.154480      -0.012493       0.030615       0.002606       0.033168      -0.011313       0.011531       0.002339      -0.130255       0.141182      -0.090626       0.042265       0.048361              9.193348      10.059861      -4.505946      -0.587388      11.796532       0.667581       5.723650           0.000000
          471              O      36.078340      15.761859       6.489528      -0.579134      30.660289 0.46012869E+03  0.10608858E+05                                 7.670917                            6.498714       0.556434       2.225683                    0.999090      27.067536      69.034798       0.771809       0.344197      -1.154322       0.033389       0.002730      -0.003001       0.033635      -0.023252      -0.041265      -0.044397      -0.003979      -0.118987      -0.084769       0.039383       0.045386              9.111886      14.919904       1.212358       1.383335       5.904754       0.400538       6.510999          -0.000002
          472              O      37.191348      15.109117       4.670016      -0.587779      31.389879 0.46797221E+03  0.10835179E+05                                 7.785541                            6.552221       0.540511       2.216856                    0.999112      27.271216      69.696246       0.768957       0.344024      -1.154490       0.012494       0.012661       0.027994       0.033168      -0.007110       0.014503       0.000101      -0.136582       0.122191      -0.090623       0.042259       0.048364              9.192407      10.058626       2.055448       4.051866       6.817409       2.427468      10.701185           0.000000
          473              O      27.887905      25.558589      12.697247      -0.579134      30.660303 0.46012891E+03  0.10608865E+05                                 7.670920                            6.498716       0.556434       2.225683                    0.999090      27.067541      69.034820       0.771809       0.344197      -1.154322       0.015033       0.029876       0.003575       0.033635       0.010697      -0.017255       0.000532      -0.120099       0.128686      -0.084769       0.039382       0.045387              9.111889      10.230991       4.415489       0.445749      11.384313       0.530049       5.720362          -0.000002
          474              O      26.770352      27.488999      12.688340      -0.587779      31.389853 0.46797181E+03  0.10835166E+05                                 7.785534                            6.552216       0.540511       2.216856                    0.999112      27.271210      69.696201       0.768957       0.344023      -1.154490       0.032760      -0.004487       0.002605       0.033168      -0.050748      -0.003743      -0.011162       0.084702       0.141189      -0.090623       0.042259       0.048364              9.192398      15.262892       1.500588       0.871688       6.591125       0.174854       5.723177           0.000000
          475              O      25.913400      13.359607       6.489528      -0.579135      30.660704 0.46013584E+03  0.10609053E+05                                 7.670951                            6.498738       0.556365       2.225660                    0.999089      27.067634      69.034909       0.771813       0.344194      -1.154326      -0.014331      -0.030281      -0.003001       0.033635       0.009901      -0.017819       0.057932       0.042256      -0.118982      -0.084765       0.039379       0.045385              9.111930       7.108638       3.297542      -0.344780      13.716117      -1.398288       6.511035          -0.000002
          476              O      24.791606      12.722086       4.670016      -0.587781      31.393533 0.46803547E+03  0.10837026E+05                                 7.786255                            6.552757       0.540416       2.216825                    0.999111      27.271747      69.699170       0.768908       0.344033      -1.154480       0.004720      -0.017150       0.027995       0.033168      -0.055591      -0.007167      -0.012617       0.080589       0.122202      -0.090625       0.042264       0.048361              9.193360       5.848127       0.375874       0.076267      11.029768      -4.723411      10.702183           0.000000
          477              O      32.716895      20.490609      19.864454      -0.579137      30.662153 0.46016167E+03  0.10609825E+05                                 7.671289                            6.498996       0.556264       2.225625                    0.999089      27.068025      69.037054       0.771783       0.344202      -1.154316      -0.015031       0.013330       0.026978       0.033637       0.012694      -0.015848      -0.000937      -0.124248       0.116236      -0.084770       0.039384       0.045386              9.112384      10.231634      -1.892242      -4.014683       6.683158       2.192419      10.422361          -0.000002
          478              O      33.834448      21.125681      21.687430      -0.587779      31.390940 0.46799035E+03  0.10835714E+05                                 7.785756                            6.552378       0.540463       2.216841                    0.999112      27.271454      69.697431       0.768941       0.344027      -1.154486      -0.032760       0.000961      -0.005099       0.033168       0.020442       0.046595      -0.044175      -0.008676      -0.138965      -0.090621       0.042258       0.048363              9.192700      15.263458      -1.322097      -1.124334       5.929660       0.408807       6.384982           0.000000
          479              O      34.691400      10.571588      10.432382      -0.579136      30.660822 0.46013642E+03  0.10609084E+05                                 7.671020                            6.498772       0.556324       2.225645                    0.999089      27.067722      69.035494       0.771805       0.344197      -1.154322       0.014333      -0.012922      -0.027547       0.033635       0.013496      -0.015282       0.057115       0.039941      -0.125910      -0.084764       0.039387       0.045378              9.112062       7.108711      -0.774122      -3.223958       6.432763       1.176833      13.794713          -0.000002
          480              O      35.813194       8.643628      10.437826      -0.587781      31.390987 0.46799005E+03  0.10835710E+05                                 7.785782                            6.552385       0.540430       2.216829                    0.999112      27.271502      69.697664       0.768939       0.344028      -1.154485      -0.004717       0.020678      -0.025500       0.033168       0.025282       0.050016      -0.041679      -0.001603      -0.124410      -0.090621       0.042263       0.048358              9.192768       5.847789      -0.197197      -0.328909       7.769307      -3.570585      13.961207           0.000000
          481              O      34.691400      24.418609      14.309424      -0.579134      30.660663 0.46013503E+03  0.10609030E+05                                 7.670945                            6.498732       0.556357       2.225658                    0.999089      27.067615      69.034843       0.771814       0.344194      -1.154326       0.014331       0.012923       0.027549       0.033635      -0.013499       0.015275       0.057115       0.039945      -0.125911      -0.084764       0.039380       0.045384              9.111922       7.108632       0.774119       3.223877       6.432715       1.176782      13.794420          -0.000002
          482              O      35.813194      26.346569      14.303980      -0.587781      31.393512 0.46803518E+03  0.10837016E+05                                 7.786249                            6.552753       0.540415       2.216825                    0.999111      27.271743      69.699130       0.768908       0.344033      -1.154480      -0.004720      -0.020678       0.025501       0.033168      -0.025287      -0.050023      -0.041679      -0.001610      -0.124396      -0.090625       0.042265       0.048361              9.193352       5.848123       0.197195       0.328956       7.769726      -3.570811      13.962207           0.000000
          483              O      32.716895      14.499588       4.877352      -0.579135      30.660298 0.46012877E+03  0.10608861E+05                                 7.670919                            6.498715       0.556436       2.225683                    0.999090      27.067543      69.034826       0.771809       0.344197      -1.154322      -0.015033      -0.013329      -0.026976       0.033635      -0.012703       0.015837      -0.000936      -0.124249       0.116234      -0.084769       0.039383       0.045387              9.111889      10.230992       1.892085       4.014381       6.682844       2.192268      10.421830          -0.000002
          484              O      33.834448      13.864516       3.054376      -0.587779      31.389805 0.46797086E+03  0.10835141E+05                                 7.785530                            6.552211       0.540511       2.216856                    0.999112      27.271216      69.696243       0.768957       0.344024      -1.154490      -0.032760      -0.000961       0.005099       0.033168      -0.020445      -0.046598      -0.044177      -0.008678      -0.138952      -0.090623       0.042259       0.048364              9.192393      15.262886       1.322028       1.124205       5.929514       0.408767       6.384779           0.000000
          485              O      25.913400      21.630590      18.252278      -0.579137      30.660886 0.46013762E+03  0.10609119E+05                                 7.671032                            6.498781       0.556331       2.225647                    0.999089      27.067745      69.035585       0.771804       0.344197      -1.154321      -0.014332       0.030280       0.003001       0.033635      -0.009909       0.017818       0.057933       0.042254      -0.118977      -0.084765       0.039386       0.045379              9.112077       7.108721      -3.297623       0.344805      13.716429      -1.398329       6.511082          -0.000002
          486              O      24.791606      22.268111      20.071790      -0.587781      31.390880 0.46798813E+03  0.10835655E+05                                 7.785764                            6.552371       0.540431       2.216829                    0.999112      27.271501      69.697655       0.768940       0.344028      -1.154485       0.004717       0.017149      -0.027996       0.033168       0.055583       0.007164      -0.012616       0.080600       0.122199      -0.090621       0.042263       0.048358              9.192744       5.847777      -0.375828      -0.076286      11.028931      -4.723032      10.701524           0.000000
          487              O      27.887905       9.431608      12.044559      -0.579137      30.662165 0.46016193E+03  0.10609832E+05                                 7.671292                            6.498998       0.556262       2.225625                    0.999089      27.068023      69.037055       0.771782       0.344202      -1.154316       0.015031      -0.029879      -0.003575       0.033637      -0.010710       0.017251       0.000530      -0.120098       0.128687      -0.084770       0.039384       0.045387              9.112388      10.231637      -4.415828      -0.445797      11.384919       0.530099       5.720607          -0.000002
          488              O      26.770352       7.501198      12.053466      -0.587779      31.390894 0.46798966E+03  0.10835695E+05                                 7.785752                            6.552376       0.540463       2.216841                    0.999112      27.271459      69.697470       0.768941       0.344027      -1.154486       0.032760       0.004488      -0.002606       0.033168       0.050744       0.003741      -0.011159       0.084708       0.141187      -0.090621       0.042258       0.048363              9.192695      15.263445      -1.500730      -0.871707       6.591341       0.174867       5.723298           0.000000
          489              O      31.689341      21.083868       4.877352      -0.579137      30.660897 0.46013785E+03  0.10609126E+05                                 7.671034                            6.498783       0.556332       2.225648                    0.999089      27.067747      69.035596       0.771804       0.344197      -1.154321       0.019057      -0.006355      -0.026977       0.033635       0.060148      -0.007115       0.014184       0.040115       0.116234      -0.084765       0.039386       0.045379              9.112081       9.208681      -2.482534      -3.905906       7.705493       2.380517      10.422068          -0.000002
          490              O      31.680553      22.369233       3.054376      -0.587781      31.390926 0.46798894E+03  0.10835680E+05                                 7.785775                            6.552379       0.540431       2.216829                    0.999112      27.271506      69.697700       0.768939       0.344028      -1.154485       0.017210      -0.027891       0.005099       0.033168       0.013974       0.061555      -0.018265      -0.031079      -0.138956      -0.090621       0.042263       0.048358              9.192758       9.408185      -4.702784      -0.916231      11.785098       0.769323       6.384991           0.000000
          491              O      22.111964      17.834328      14.309424      -0.579137      30.662164 0.46016197E+03  0.10609834E+05                                 7.671292                            6.498999       0.556264       2.225626                    0.999089      27.068029      69.037074       0.771782       0.344202      -1.154316      -0.018360       0.005948       0.027549       0.033636      -0.010554      -0.057106      -0.015330      -0.043361      -0.125893      -0.084769       0.039384       0.045385              9.112386       7.272381      -0.679762      -2.631192       6.269526       2.203700      13.795253          -0.000002
          492              O      19.881405      17.841851      14.303980      -0.587779      31.390933 0.46799016E+03  0.10835708E+05                                 7.785755                            6.552377       0.540464       2.216841                    0.999112      27.271454      69.697429       0.768941       0.344027      -1.154486       0.020266       0.006253       0.025501       0.033168       0.013336       0.061101      -0.022481      -0.042995      -0.124408      -0.090621       0.042258       0.048363              9.192698       7.459698       0.733441       2.927729       6.157379       2.070118      13.961017           0.000000
          493              O      38.492836      19.435830      12.044559      -0.579134      30.660711 0.46013586E+03  0.10609054E+05                                 7.670953                            6.498738       0.556361       2.225659                    0.999089      27.067630      69.034904       0.771813       0.344194      -1.154326       0.018357       0.027956      -0.003574       0.033635       0.057350      -0.009090       0.014675       0.041512       0.128683      -0.084764       0.039380       0.045384              9.111934       7.272108       2.707170      -0.236157      14.343339      -0.651050       5.720354          -0.000002
          494              O      40.723395      19.433206      12.053466      -0.587781      31.393490 0.46803478E+03  0.10837005E+05                                 7.786245                            6.552750       0.540416       2.216825                    0.999111      27.271742      69.699127       0.768908       0.344033      -1.154480      -0.020267       0.026127      -0.002606       0.033168      -0.062059       0.007791       0.008817       0.045532       0.141181      -0.090626       0.042265       0.048361              9.193345       7.460101      -3.004974       0.284449      14.396287      -0.842484       5.723648           0.000000
          495              O      28.915459      11.626368      18.252278      -0.579135      30.660317 0.46012919E+03  0.10608873E+05                                 7.670923                            6.498719       0.556436       2.225684                    0.999090      27.067547      69.034847       0.771809       0.344197      -1.154322      -0.019059      -0.027551       0.003001       0.033635      -0.013349      -0.059081      -0.013538      -0.038280      -0.118985      -0.084768       0.039382       0.045386              9.111893       9.208478       4.509855       1.038546      11.616195       0.997736       6.511005          -0.000002
          496              O      28.924247      10.336104      20.071790      -0.587779      31.389837 0.46797149E+03  0.10835157E+05                                 7.785531                            6.552213       0.540511       2.216857                    0.999112      27.271211      69.696203       0.768957       0.344023      -1.154490      -0.017212      -0.004490      -0.027995       0.033168      -0.062697       0.007338       0.012509       0.055975       0.122192      -0.090623       0.042259       0.048364              9.192393       9.407767       2.431205       4.128174       7.468240       2.295278      10.701171           0.000000
          497              O      24.526460      23.617858      12.044559      -0.579135      30.660316 0.46012930E+03  0.10608876E+05                                 7.670923                            6.498719       0.556436       2.225683                    0.999090      27.067545      69.034834       0.771809       0.344197      -1.154322      -0.033390       0.001919      -0.003575       0.033635      -0.046656      -0.008167      -0.015209       0.078577       0.128686      -0.084769       0.039383       0.045387              9.111892      14.919912       1.708343       0.681910       6.695398       0.121005       5.720365          -0.000002
          498              O      23.413452      25.550892      12.053466      -0.587779      31.389794 0.46797070E+03  0.10835136E+05                                 7.785528                            6.552210       0.540511       2.216856                    0.999112      27.271216      69.696243       0.768957       0.344024      -1.154490      -0.012494      -0.030614      -0.002605       0.033168       0.011303      -0.011538       0.002339      -0.130249       0.141189      -0.090623       0.042259       0.048364              9.192389      10.058602       4.505272       0.587271      11.795393       0.667476       5.723171           0.000000
          499              O      36.078340      19.228338      18.252278      -0.579134      30.660682 0.46013544E+03  0.10609041E+05                                 7.670948                            6.498734       0.556359       2.225658                    0.999089      27.067618      69.034850       0.771814       0.344194      -1.154326       0.033390      -0.002730       0.003001       0.033635       0.023248       0.041260      -0.044398      -0.003977      -0.118985      -0.084765       0.039380       0.045385              9.111926      14.919998      -1.212354      -1.383344       5.904751       0.400554       6.511030          -0.000002
          500              O      37.191348      19.881080      20.071790      -0.587781      31.393496 0.46803496E+03  0.10837010E+05                                 7.786246                            6.552751       0.540415       2.216825                    0.999111      27.271743      69.699130       0.768908       0.344033      -1.154480       0.012493      -0.012662      -0.027995       0.033168       0.007101      -0.014510       0.000102      -0.136581       0.122203      -0.090626       0.042265       0.048361              9.193348      10.059863      -2.055776      -4.052451       6.818015       2.427752      10.702166           0.000000
          501              O      26.500964      16.901840       4.877352      -0.579137      30.662123 0.46016129E+03  0.10609814E+05                                 7.671284                            6.498993       0.556262       2.225625                    0.999089      27.068017      69.037023       0.771783       0.344202      -1.154316      -0.004029       0.019682      -0.026978       0.033636      -0.047454      -0.008736      -0.013257       0.084110       0.116236      -0.084770       0.039384       0.045386              9.112375       5.931543       0.590412      -0.108649      10.983230      -4.573016      10.422351          -0.000002
          502              O      25.392199      16.251547       3.054376      -0.587779      31.390888 0.46798943E+03  0.10835689E+05                                 7.785751                            6.552374       0.540463       2.216841                    0.999112      27.271460      69.697474       0.768941       0.344027      -1.154486       0.015548       0.028851       0.005099       0.033168       0.006464      -0.014960       0.062440       0.039744      -0.138966      -0.090621       0.042258       0.048363              9.192693       7.118136       3.380601      -0.208128      14.074962      -1.178103       6.384979           0.000000
          503              O      34.103836      10.232358      14.309424      -0.579136      30.660835 0.46013670E+03  0.10609093E+05                                 7.671023                            6.498774       0.556326       2.225646                    0.999089      27.067727      69.035517       0.771805       0.344197      -1.154322       0.004025      -0.018874       0.027548       0.033635       0.024043       0.041821      -0.041793       0.003405      -0.125915      -0.084765       0.039386       0.045379              9.112065       5.931342      -0.094367      -0.592812       7.610134      -3.380446      13.794721          -0.000002
          504              O      35.212601       8.296875      14.303980      -0.587781      31.390956 0.46798958E+03  0.10835695E+05                                 7.785774                            6.552379       0.540430       2.216829                    0.999112      27.271496      69.697620       0.768940       0.344028      -1.154485      -0.015550       0.014424       0.025500       0.033168       0.011947      -0.011088       0.064155       0.044591      -0.124410      -0.090621       0.042263       0.048358              9.192756       7.118140      -0.930640      -3.256663       6.498944       1.500449      13.961186           0.000000

******************************************************
Auxiliary information for the entire system
The total spin magnetic moment of the unit cell is   0.000153
The total net atomic charge of the unit cell is   0.000009
Accuracy of reproducing the electrostatic potential in the unit cell:
  The inner radius (bohr) =    5.0000
  The outer radius (bohr) =   12.0000
  Valid grid points have density less than (e/(bohr^3)) =    0.0001
  The number of valid grid points were=      3826984
  The rms potential error without charges in kcal/mol is=      6.14073
  The rms potential error with partial charges in kcal/mol is=      1.36162
  The RRMSE value at monopole order=      0.22174
  The rms potential error with partial charges and cloud penetration in kcal/mol is=      1.36527
  The RRMSE value at monopole order with cloud penetration is=      0.22233
  The rms potential error with partial charges and atomic dipoles in kcal/mol is=      0.32155
  The RRMSE value at dipole order=      0.05236
  The rms potential error with partial charges, atomic dipoles and cloud penetration in kcal/mol is=      0.31107
  The RRMSE value at dipole order with cloud penetration=      0.05066

******************************************************
The electron densities and ab initio electrostatic potential were computed in VASP using the PBE functional and
projector augmented wave method. See the main text of the journal article for a description of computational details.
The atomic charges, dipoles, and quadrupoles were computed with the DDEC6 method as described in
(a) T. A. Manz and N. Gabaldon Limas, RSC Adv. 6 (2016) 47771-47801 DOI: 10.1039/c6ra04656h
(b) N. Gabaldon Limas and T. A. Manz, RSC Adv. 8 (2018) 2678-2707 DOI: 10.1039/c7ra11829e.
For each atom in the material, the electron cloud parameters were fit to the spherically averaged atom-in-material
electron density using radial positions for which this density was between 10^-4 and 10^-2 electrons per cubic bohr.
The polarizabilities, dispersion coefficients, and quantum Drude oscillator (QDO) parameters were fit using the MCLF method.
The magnetic structure of the system was optimized in VASP from the default ferromagnetic initial guess using spin polarization.
The atomic spin moments (ASMs) were computed on this optimized magnetic structure using the DDEC6 partition as inputs
to the method of T. A. Manz and D. S. Sholl, J. Chem. Theory Comput. 7 (2011) 4146-4164 DOI: 10.1021/ct200539n.
The RMSE and RRMSE were computed using a uniform grid with Ewald summation.
