# Supplementary material for: A collection of forcefield precursors for metal–organic frameworks
Source: RSC Adv. 2019 Nov 13;9(63):36492–507. doi: 10.1039/c9ra07327b (PMC9075174; doi:10.1039/c9ra07327b)
Supplement: RA-009-C9RA07327B-s4917 [file RA-009-C9RA07327B-s4917.xyz]

  504
jmolscript: load "" {1 1 1} spacegroup "x,y,z" unitcell [{     30.287500     0.000000     0.000000 }, {     15.143750    26.229744     0.000000 }, {     15.143750     8.743248    24.729640 }]
Cu    20.449969    17.039104     0.000000     0.878651
Cu    19.118076    19.346010     0.000000     0.891557
Cu    24.981281     9.190640     0.000000     0.888059
Cu    26.313174     6.883734     0.000000     0.894568
Cu     5.306219     3.063547     8.665019     0.878686
Cu     3.974326     2.294578     6.490047     0.891551
Cu     9.837531     5.679701    16.064621     0.878839
Cu    11.169424     6.448670    18.239593     0.891560
Cu    10.612437     0.000000     0.000000     0.888265
Cu     7.948651     0.000000     0.000000     0.894541
Cu    19.675063     0.000000     0.000000     0.878710
Cu    22.338849     0.000000     0.000000     0.891545
Cu    15.143750    14.870341    16.064621     0.878607
Cu    15.143750    13.332404    18.239593     0.891573
Cu    15.143750    20.102651     8.665019     0.878836
Cu    15.143750    21.640588     6.490047     0.891559
Cu    20.449969     5.679701    16.064621     0.878730
Cu    19.118076     6.448670    18.239593     0.891547
Cu    24.981281     3.063547     8.665019     0.878786
Cu    26.313174     2.294578     6.490047     0.891531
Cu     9.837531    17.039104     0.000000     0.878843
Cu    11.169424    19.346010     0.000000     0.891561
Cu     5.306219     9.190640     0.000000     0.878714
Cu     3.974326     6.883734     0.000000     0.891522
H     32.301619    23.122394    23.958075     0.132157
H     24.075534     9.426970     4.199093     0.131882
H     36.499466     7.101266     7.488135     0.132168
H     28.273381    30.295354    13.813977     0.132174
H     26.413729    26.895979     4.199093     0.131882
H     34.161271    12.924269    23.958075     0.132119
H     42.387356    12.826345    13.813977     0.132171
H     18.187644    17.299390     7.488135     0.132177
H     20.201762     9.337789    13.813977     0.132174
H     36.175390    28.058831     7.488135     0.132172
H     40.373237    16.136539     4.199093     0.132173
H     24.399610    16.412825    23.958075     0.132132
H     24.399610    18.560167     0.771565     0.132114
H     40.373238    18.836453    20.530547     0.131880
H     36.175390     6.914161    17.241505     0.132173
H     20.201763    25.635203    10.915663     0.132170
H     24.075534    25.546022    20.530547     0.132173
H     32.301619    11.850598     0.771565     0.132131
H     28.273381     4.677638    10.915663     0.132168
H     36.499466    27.871726    17.241505     0.132173
H     42.387356    22.146647    10.915663     0.132168
H     18.187644    17.673602    17.241505     0.132168
H     26.413729     8.077013    20.530547     0.131876
H     34.161271    22.048723     0.771565     0.132149
H     28.273381    11.850598     0.771565     0.131875
H     36.499466    25.546022    20.530547     0.132148
H     24.075534    27.871726    17.241505     0.132172
H     32.301619     4.677638    10.915663     0.132165
H     34.161271     8.077013    20.530547     0.132151
H     26.413729    22.048723     0.771565     0.131880
H     18.187644    22.146647    10.915663     0.132167
H     42.387356    17.673602    17.241505     0.132137
H     40.373238    25.635203    10.915663     0.132170
H     24.399610     6.914161    17.241505     0.132135
H     20.201763    18.836453    20.530547     0.132172
H     36.175390    18.560167     0.771565     0.132172
H     36.175390    16.412825    23.958075     0.131886
H     20.201762    16.136539     4.199093     0.132158
H     24.399610    28.058831     7.488135     0.132137
H     40.373238     9.337789    13.813977     0.132167
H     36.499466     9.426970     4.199093     0.132172
H     28.273381    23.122394    23.958075     0.132178
H     32.301619    30.295354    13.813977     0.132178
H     24.075534     7.101266     7.488135     0.132138
H     18.187644    12.826345    13.813977     0.132170
H     42.387356    17.299390     7.488135     0.132173
H     34.161271    26.895979     4.199093     0.132147
H     26.413729    12.924269    23.958075     0.131875
H     30.287500    26.596960    24.326547     0.133276
H     25.780720     5.774041     4.082864     0.133069
H     34.794280     5.774041     4.082864     0.133269
H     30.287500    31.800942    16.967006     0.133276
H     22.397606    27.245709     4.082864     0.133069
H     38.177394    12.931264    24.326547     0.133069
H     42.684174    10.329273    16.967006     0.133270
H     17.890826    19.439738     4.082864     0.133278
H     17.890826    10.329273    16.967006     0.133273
H     38.177394    27.245709     4.082864     0.133270
H     42.684174    19.439738     4.082864     0.133274
H     22.397606    12.931264    24.326547     0.133063
H     22.397606    22.041728     0.403093     0.133063
H     42.684174    15.533254    20.646776     0.133067
H     38.177394     7.727283    20.646776     0.133274
H     17.890826    24.643719     7.762634     0.133271
H     25.780720    29.198951    20.646776     0.133276
H     30.287500     8.376032     0.403093     0.133060
H     30.287500     3.172050     7.762634     0.133269
H     34.794280    29.198951    20.646776     0.133271
H     42.684174    24.643719     7.762634     0.133274
H     17.890826    15.533254    20.646776     0.133267
H     22.397606     7.727283    20.646776     0.133062
H     38.177394    22.041728     0.403093     0.133273
H     28.270353    18.651097    23.478320     0.130394
H     21.885747    10.306541     9.758316     0.130399
H     38.689253    12.635742     6.464328     0.130393
H     32.304648    28.352605     9.758316     0.130387
H     28.270353    28.352605     9.758316     0.130395
H     32.304648    18.651097    23.478320     0.130348
H     38.689253    10.306541     9.758316     0.130393
H     21.885747    12.635742     6.464328     0.130355
H     19.868600    13.800343     9.758316     0.130387
H     30.287500    27.188004     6.464328     0.130357
H     40.706400    13.800343     9.758316     0.130391
H     30.287500    15.157295    23.478320     0.130363
H     30.287500    19.815697     1.251320     0.130349
H     40.706400    21.172649    14.971324     0.130395
H     30.287500     7.784988    18.265312     0.130354
H     19.868600    21.172649    14.971324     0.130391
H     21.885747    24.666451    14.971324     0.130391
H     28.270353    16.321895     1.251320     0.130359
H     32.304648     6.620387    14.971324     0.130385
H     38.689253    22.337250    18.265312     0.130354
H     38.689253    24.666451    14.971324     0.130388
H     21.885748    22.337250    18.265312     0.130392
H     28.270353     6.620387    14.971324     0.130397
H     32.304648    16.321895     1.251320     0.130391
C     32.767743    25.695881    24.337428     0.599695
C     31.494154    24.974563    24.162342    -0.008472
C     31.481736    23.598201    23.997395    -0.137921
C     25.251597     7.801600     2.478899     0.600737
C     24.978101     7.629708     3.917175    -0.011318
C     24.318137     8.617870     4.631120    -0.137615
C     35.323403     4.937662     6.529120     0.599692
C     35.596899     6.236384     5.887633    -0.008473
C     36.256863     7.238885     6.581299    -0.137914
C     27.807257    31.510841    16.113833     0.599692
C     29.080846    31.105329    15.492130    -0.008476
C     29.093264    30.491028    14.249466    -0.137910
C     24.418085    26.690163     2.478899     0.600743
C     24.405970    27.012964     3.917175    -0.011321
C     25.591726    27.090429     4.631120    -0.137618
C     36.156915    11.233850    24.337428     0.599689
C     36.169030    12.697469    24.162342    -0.008671
C     34.983274    13.396405    23.997395    -0.137992
C     43.673061    12.622277    16.113833     0.599701
C     42.685082    11.722073    15.492130    -0.008476
C     42.146874    12.018469    14.249466    -0.137896
C     16.901939    19.399694     6.529120     0.599690
C     17.889918    18.513478     5.887633    -0.008468
C     18.428126    17.440681     6.581299    -0.137904
C     19.382183     8.326370    16.113833     0.599689
C     19.096572     9.632087    15.492130    -0.008470
C     19.622363     9.949991    14.249466    -0.137910
C     38.637158    28.122133     6.529120     0.599704
C     37.375684    27.709626     5.887633    -0.008471
C     36.177510    27.779922     6.581299    -0.137897
C     41.192817    17.967724     2.478899     0.599704
C     41.478428    17.816816     3.917175    -0.008484
C     40.952637    16.751189     4.631120    -0.137903
C     21.937842    15.529757    24.337428     0.599692
C     23.199316    14.787455    24.162342    -0.008674
C     24.397490    15.464882    23.997395    -0.137973
C     21.937842    19.443235     0.392212     0.599706
C     23.199316    20.185537     0.567298    -0.008685
C     24.397490    19.508110     0.732245    -0.137990
C     41.192817    17.005268    22.250741     0.600739
C     41.478428    17.156176    20.812465    -0.011322
C     40.952637    18.221803    20.098520    -0.137620
C     38.637158     6.850859    18.200520     0.599705
C     37.375684     7.263366    18.842007    -0.008479
C     36.177510     7.193070    18.148341    -0.137899
C     19.382183    26.646622     8.615807     0.599702
C     19.096572    25.340905     9.237510    -0.008473
C     19.622363    25.023001    10.480174    -0.137895
C     25.251597    27.171392    22.250741     0.599704
C     24.978101    27.343284    20.812465    -0.008484
C     24.318137    26.355122    20.098520    -0.137902
C     32.767743     9.277111     0.392212     0.599693
C     31.494154     9.998429     0.567298    -0.008677
C     31.481736    11.374791     0.732245    -0.137976
C     27.807257     3.462151     8.615807     0.599706
C     29.080846     3.867663     9.237510    -0.008483
C     29.093264     4.481964    10.480174    -0.137908
C     35.323403    30.035330    18.200520     0.599704
C     35.596899    28.736608    18.842007    -0.008473
C     36.256863    27.734107    18.148341    -0.137899
C     43.673061    22.350715     8.615807     0.599707
C     42.685082    23.250919     9.237510    -0.008489
C     42.146874    22.954523    10.480174    -0.137911
C     16.901939    15.573298    18.200520     0.599692
C     17.889918    16.459514    18.842007    -0.008476
C     18.428127    17.532311    18.148341    -0.137912
C     24.418085     8.282829    22.250741     0.600755
C     24.405970     7.960028    20.812465    -0.011343
C     25.591726     7.882563    20.098520    -0.137616
C     36.156915    23.739142     0.392212     0.599712
C     36.169030    22.275523     0.567298    -0.008484
C     34.983274    21.576587     0.732245    -0.137922
C     27.807257     9.277111     0.392212     0.600751
C     29.080846     9.998429     0.567298    -0.011345
C     29.093264    11.374791     0.732245    -0.137619
C     35.323403    27.171392    22.250741     0.599714
C     35.596899    27.343284    20.812465    -0.008487
C     36.256863    26.355122    20.098520    -0.137929
C     25.251597    30.035330    18.200520     0.599703
C     24.978101    28.736608    18.842007    -0.008481
C     24.318137    27.734107    18.148341    -0.137901
C     32.767743     3.462151     8.615807     0.599702
C     31.494154     3.867663     9.237510    -0.008482
C     31.481736     4.481964    10.480174    -0.137906
C     36.156915     8.282829    22.250741     0.599712
C     36.169030     7.960028    20.812465    -0.008483
C     34.983274     7.882563    20.098520    -0.137921
C     24.418085    23.739142     0.392212     0.600752
C     24.405970    22.275523     0.567298    -0.011336
C     25.591726    21.576587     0.732245    -0.137610
C     16.901939    22.350715     8.615807     0.599708
C     17.889918    23.250919     9.237510    -0.008490
C     18.428127    22.954523    10.480174    -0.137914
C     43.673061    15.573298    18.200520     0.599677
C     42.685082    16.459514    18.842007    -0.008669
C     42.146873    17.532311    18.148341    -0.137973
C     41.192817    26.646622     8.615807     0.599702
C     41.478428    25.340905     9.237510    -0.008477
C     40.952637    25.023001    10.480174    -0.137901
C     21.937842     6.850859    18.200520     0.599697
C     23.199316     7.263366    18.842007    -0.008679
C     24.397490     7.193070    18.148341    -0.137972
C     19.382183    17.005268    22.250741     0.599693
C     19.096572    17.156176    20.812465    -0.008460
C     19.622363    18.221803    20.098520    -0.137900
C     38.637158    19.443235     0.392212     0.599705
C     37.375684    20.185537     0.567298    -0.008483
C     36.177510    19.508110     0.732245    -0.137902
C     38.637158    15.529757    24.337428     0.600736
C     37.375684    14.787455    24.162342    -0.011310
C     36.177510    15.464882    23.997395    -0.137608
C     19.382183    17.967724     2.478899     0.599695
C     19.096572    17.816816     3.917175    -0.008468
C     19.622363    16.751189     4.631120    -0.137919
C     21.937842    28.122133     6.529120     0.599678
C     23.199316    27.709626     5.887633    -0.008665
C     24.397490    27.779922     6.581299    -0.137971
C     41.192817     8.326370    16.113833     0.599706
C     41.478428     9.632087    15.492130    -0.008491
C     40.952637     9.949991    14.249466    -0.137915
C     35.323403     7.801600     2.478899     0.599692
C     35.596899     7.629708     3.917175    -0.008460
C     36.256863     8.617870     4.631120    -0.137901
C     27.807257    25.695881    24.337428     0.599690
C     29.080846    24.974563    24.162342    -0.008471
C     29.093264    23.598201    23.997395    -0.137902
C     32.767743    31.510841    16.113833     0.599687
C     31.494154    31.105329    15.492130    -0.008465
C     31.481736    30.491028    14.249466    -0.137899
C     25.251597     4.937662     6.529120     0.599679
C     24.978101     6.236384     5.887633    -0.008666
C     24.318137     7.238885     6.581299    -0.137975
C     16.901939    12.622277    16.113833     0.599686
C     17.889918    11.722073    15.492130    -0.008472
C     18.428126    12.018469    14.249466    -0.137909
C     43.673061    19.399694     6.529120     0.599704
C     42.685082    18.513478     5.887633    -0.008482
C     42.146873    17.440681     6.581299    -0.137902
C     36.156915    26.690163     2.478899     0.599714
C     36.169030    27.012964     3.917175    -0.008486
C     34.983274    27.090429     4.631120    -0.137927
C     24.418085    11.233850    24.337428     0.600754
C     24.405970    12.697469    24.162342    -0.011345
C     25.591726    13.396405    23.997395    -0.137622
C     30.287500    22.908009    23.890316     0.154606
C     30.287500    25.652690    24.230843    -0.105193
C     30.287500    21.452433    23.663793    -0.108743
C     30.287500    20.301822    23.621752    -0.091090
C     30.287500    18.874924    23.577239     0.164625
C     24.007084     8.438983     5.967262     0.154415
C     25.313687     6.448670     4.559898    -0.104570
C     23.351663     9.516151     6.728935    -0.108704
C     22.721683    10.303043     7.285352    -0.091287
C     21.934208    11.275293     7.972836     0.164685
C     36.567916     8.438983     5.967262     0.154584
C     35.261313     6.448670     4.559898    -0.105195
C     37.223337     9.516151     6.728935    -0.108672
C     37.853317    10.303043     7.285352    -0.091135
C     38.640793    11.275293     7.972836     0.164649
C     30.287500    30.160009    13.634440     0.154598
C     30.287500    31.395954    16.108640    -0.105192
C     30.287500    29.461248    12.337617    -0.108706
C     30.287500    29.038075    11.266824    -0.091104
C     30.287500    28.520475     9.936369     0.164638
C     25.592332    27.449252     5.967262     0.154416
C     23.215369    27.312858     4.559898    -0.104562
C     26.852897    27.478280     6.728935    -0.108709
C     27.849356    27.630412     7.285352    -0.091284
C     29.085086    27.826261     7.972836     0.164683
C     34.982668    14.775739    23.890316     0.154424
C     37.359631    13.403399    24.230843    -0.104564
C     33.722103    15.503527    23.663793    -0.108746
C     32.725644    16.078833    23.621752    -0.091270
C     31.489914    16.792282    23.577239     0.164671
C     41.263084    11.149740    13.634440     0.154581
C     42.333444    10.531767    16.108640    -0.105211
C     40.657940    11.499120    12.337617    -0.108680
C     40.291461    11.710706    11.266824    -0.091132
C     39.843206    11.969507     9.936369     0.164647
C     19.311916    16.571253     5.967262     0.154603
C     18.241556    18.697960     4.559898    -0.105195
C     19.917060    15.465057     6.728935    -0.108729
C     20.283539    14.526032     7.285352    -0.091100
C     20.731794    13.357934     7.972836     0.164630
C     19.311916    11.149740    13.634440     0.154589
C     18.241556    10.531767    16.108640    -0.105199
C     19.917060    11.499120    12.337617    -0.108685
C     20.283539    11.710706    11.266824    -0.091125
C     20.731794    11.969507     9.936369     0.164646
C     34.982668    27.449252     5.967262     0.154585
C     37.359631    27.312858     4.559898    -0.105206
C     33.722102    27.478280     6.728935    -0.108705
C     32.725644    27.630412     7.285352    -0.091130
C     31.489914    27.826261     7.972836     0.164640
C     41.263084    16.571253     5.967262     0.154591
C     42.333445    18.697960     4.559898    -0.105208
C     40.657940    15.465057     6.728935    -0.108699
C     40.291461    14.526032     7.285352    -0.091111
C     39.843206    13.357934     7.972836     0.164639
C     25.592332    14.775739    23.890316     0.154399
C     23.215369    13.403399    24.230843    -0.104579
C     26.852897    15.503527    23.663793    -0.108691
C     27.849356    16.078833    23.621752    -0.091310
C     29.085086    16.792282    23.577239     0.164693
C     25.592332    20.197253     0.839324     0.154411
C     23.215369    21.569593     0.498797    -0.104580
C     26.852898    19.469465     1.065847    -0.108738
C     27.849356    18.894159     1.107888    -0.091287
C     29.085086    18.180710     1.152401     0.164675
C     41.263084    18.401739    18.762378     0.154415
C     42.333444    16.275032    20.169742    -0.104574
C     40.657940    19.507935    18.000705    -0.108713
C     40.291461    20.446960    17.444288    -0.091285
C     39.843206    21.615058    16.756804     0.164683
C     34.982668     7.523740    18.762378     0.154594
C     37.359631     7.660134    20.169742    -0.105211
C     33.722102     7.494712    18.000705    -0.108727
C     32.725644     7.342580    17.444288    -0.091108
C     31.489914     7.146731    16.756804     0.164630
C     19.311916    23.823252    11.095200     0.154582
C     18.241555    24.441225     8.621000    -0.105208
C     19.917060    23.473872    12.392023    -0.108682
C     20.283539    23.262286    13.462816    -0.091131
C     20.731794    23.003485    14.793271     0.164647
C     24.007084    26.534009    18.762378     0.154592
C     25.313687    28.524322    20.169742    -0.105206
C     23.351662    25.456841    18.000705    -0.108700
C     22.721683    24.669949    17.444288    -0.091108
C     21.934207    23.697699    16.756804     0.164639
C     30.287500    12.064983     0.839324     0.154401
C     30.287500     9.320302     0.498797    -0.104587
C     30.287500    13.520559     1.065847    -0.108702
C     30.287500    14.671170     1.107888    -0.091305
C     30.287500    16.098068     1.152401     0.164689
C     30.287500     4.812983    11.095200     0.154582
C     30.287500     3.577038     8.621000    -0.105213
C     30.287500     5.511744    12.392023    -0.108688
C     30.287500     5.934917    13.462816    -0.091131
C     30.287500     6.452517    14.793271     0.164646
C     36.567916    26.534009    18.762378     0.154585
C     35.261313    28.524322    20.169742    -0.105212
C     37.223337    25.456841    18.000705    -0.108708
C     37.853317    24.669949    17.444288    -0.091130
C     38.640793    23.697699    16.756804     0.164640
C     41.263084    23.823252    11.095200     0.154587
C     42.333445    24.441225     8.621000    -0.105214
C     40.657940    23.473872    12.392023    -0.108696
C     40.291461    23.262286    13.462816    -0.091120
C     39.843206    23.003485    14.793271     0.164643
C     19.311916    18.401739    18.762378     0.154584
C     18.241555    16.275032    20.169742    -0.105193
C     19.917060    19.507935    18.000705    -0.108673
C     20.283539    20.446960    17.444288    -0.091136
C     20.731794    21.615058    16.756804     0.164650
C     25.592332     7.523740    18.762378     0.154401
C     23.215369     7.660134    20.169742    -0.104583
C     26.852897     7.494712    18.000705    -0.108698
C     27.849356     7.342580    17.444288    -0.091304
C     29.085086     7.146731    16.756804     0.164688
C     34.982668    20.197253     0.839324     0.154595
C     37.359631    21.569593     0.498797    -0.105214
C     33.722103    19.469465     1.065847    -0.108736
C     32.725644    18.894159     1.107888    -0.091103
C     31.489914    18.180710     1.152401     0.164629
C     29.094172    18.175464    23.535198    -0.192920
C     21.564700    11.072449     9.290926    -0.192897
C     39.010300    12.450385     7.342230    -0.192905
C     31.480828    28.247686     9.290926    -0.192924
C     29.094172    28.247686     9.290926    -0.192904
C     31.480827    18.175464    23.535198    -0.192977
C     39.010300    11.072449     9.290926    -0.192904
C     21.564700    12.450385     7.342230    -0.192952
C     20.371372    13.139353     9.290926    -0.192927
C     30.287500    27.558718     7.342230    -0.192948
C     40.203627    13.139353     9.290926    -0.192909
C     30.287500    16.108560    23.535198    -0.192944
C     30.287500    18.864432     1.194442    -0.192979
C     40.203627    21.833639    15.438714    -0.192907
C     30.287500     7.414274    17.387410    -0.192956
C     20.371372    21.833639    15.438714    -0.192903
C     21.564700    23.900543    15.438714    -0.192907
C     29.094172    16.797528     1.194442    -0.192950
C     31.480827     6.725306    15.438714    -0.192931
C     39.010300    22.522607    17.387410    -0.192954
C     39.010300    23.900543    15.438714    -0.192927
C     21.564700    22.522607    17.387410    -0.192905
C     29.094173     6.725306    15.438714    -0.192902
C     31.480828    16.797528     1.194442    -0.192926
O     33.831743    25.009187    24.405682    -0.537248
O     32.710500    26.969073    24.411617    -0.533268
O     24.799405     8.841522     1.911107    -0.537240
O     25.926100     6.884783     1.900720    -0.534149
O     35.775595     4.748983     7.698832    -0.537203
O     34.648900     4.086944     5.857463    -0.533272
O     26.743257    31.346293    15.443660    -0.537202
O     27.864500    32.005184    17.289481    -0.533252
O     25.544780    26.561813     1.911107    -0.537211
O     23.286847    26.564436     1.900720    -0.534140
O     35.030220    10.655746    24.405682    -0.537203
O     37.288153    10.646828    24.411617    -0.533305
O     44.062558    13.626002    15.443660    -0.537314
O     44.072553    12.325532    17.289481    -0.533297
O     16.512442    19.102423     7.698832    -0.537205
O     16.502447    20.409189     5.857463    -0.533257
O     20.056685     7.487193    15.443660    -0.537201
O     18.925447     8.128773    17.289481    -0.533265
O     38.574463    28.608082     7.698832    -0.537292
O     39.711153    27.963355     5.857463    -0.533286
O     40.518315    17.056153     1.911107    -0.537290
O     41.649553    19.010269     1.900720    -0.533274
O     22.000537    16.794555    24.405682    -0.537299
O     20.863847    14.843587    24.411617    -0.533366
O     22.000537    18.178437     0.323958    -0.537336
O     20.863847    20.129405     0.318023    -0.533334
O     40.518315    17.916839    22.818533    -0.537234
O     41.649553    15.962723    22.828920    -0.534148
O     38.574463     6.364910    17.030808    -0.537318
O     39.711153     7.009637    18.872177    -0.533273
O     20.056685    27.485799     9.285980    -0.537316
O     18.925447    26.844219     7.440159    -0.533293
O     24.799405    26.131470    22.818533    -0.537286
O     25.926100    28.088209    22.828920    -0.533273
O     33.831743     9.963805     0.323958    -0.537296
O     32.710500     8.003919     0.318023    -0.533367
O     26.743257     3.626699     9.285980    -0.537280
O     27.864500     2.967808     7.440159    -0.533278
O     35.775595    30.224009    17.030808    -0.537316
O     34.648900    30.886048    18.872177    -0.533290
O     44.062558    21.346990     9.285980    -0.537317
O     44.072553    22.647460     7.440159    -0.533267
O     16.512442    15.870569    17.030808    -0.537194
O     16.502447    14.563803    18.872177    -0.533276
O     25.544780     8.411179    22.818533    -0.537341
O     23.286847     8.408556    22.828920    -0.534158
O     35.030220    24.317246     0.323958    -0.537367
O     37.288153    24.326164     0.318023    -0.533277
O     26.743257     9.963805     0.323958    -0.537336
O     27.864500     8.003919     0.318023    -0.534162
O     35.775595    26.131470    22.818533    -0.537343
O     34.648900    28.088209    22.828920    -0.533274
O     24.799405    30.224009    17.030808    -0.537290
O     25.926100    30.886048    18.872177    -0.533275
O     33.831743     3.626699     9.285980    -0.537339
O     32.710500     2.967808     7.440159    -0.533303
O     35.030220     8.411179    22.818533    -0.537313
O     37.288153     8.408556    22.828920    -0.533270
O     25.544780    24.317246     0.323958    -0.537310
O     23.286847    24.326164     0.318023    -0.534162
O     16.512442    21.346990     9.285980    -0.537287
O     16.502447    22.647460     7.440159    -0.533272
O     44.062558    15.870569    17.030808    -0.537200
O     44.072553    14.563803    18.872177    -0.533330
O     40.518315    27.485799     9.285980    -0.537338
O     41.649553    26.844219     7.440159    -0.533291
O     22.000537     6.364910    17.030808    -0.537306
O     20.863847     7.009637    18.872177    -0.533345
O     20.056685    17.916839    22.818533    -0.537221
O     18.925447    15.962723    22.828920    -0.533269
O     38.574463    18.178437     0.323958    -0.537315
O     39.711153    20.129405     0.318023    -0.533268
O     38.574463    16.794555    24.405682    -0.537206
O     39.711153    14.843587    24.411617    -0.534150
O     20.056685    17.056153     1.911107    -0.537232
O     18.925447    19.010269     1.900720    -0.533257
O     22.000537    28.608082     7.698832    -0.537179
O     20.863847    27.963355     5.857463    -0.533328
O     40.518315     7.487193    15.443660    -0.537293
O     41.649553     8.128773    17.289481    -0.533276
O     35.775595     8.841522     1.911107    -0.537222
O     34.648900     6.884783     1.900720    -0.533267
O     26.743257    25.009187    24.405682    -0.537200
O     27.864500    26.969073    24.411617    -0.533254
O     33.831743    31.346293    15.443660    -0.537219
O     32.710500    32.005184    17.289481    -0.533280
O     24.799405     4.748983     7.698832    -0.537175
O     25.926100     4.086944     5.857463    -0.533317
O     16.512442    13.626002    15.443660    -0.537250
O     16.502447    12.325532    17.289481    -0.533287
O     44.062558    19.102423     7.698832    -0.537294
O     44.072553    20.409189     5.857463    -0.533275
O     35.030220    26.561813     1.911107    -0.537320
O     37.288153    26.564436     1.900720    -0.533271
O     25.544780    10.655746    24.405682    -0.537315
O     23.286847    10.646828    24.411617    -0.534155

The following XYZ coordinates are in angstroms. Other properties are in atomic units.
The sperically averaged electron density of each atom fit to a function of the form exp(a - br)
eigen_1, eigen_2 and eigen_3 are the three eigenvalues of traceless quadrupole moment tensor
  atom number  atomic symbol              X              Y              Z     net charge C6 coefficient C8 coefficient C10 coefficient fluctuating dipole atomic polarizability isotropic forcefield polarizability              a              b squared Pearson coefficient          <r^3>          <r^4>         wp_QDO          m_QDO          q_QDO       dipole_x       dipole_y       dipole_z         dipole            Qxy            Qxz            Qyz     Q(x^2-y^2)  Q(3z^2 - R^2)        eigen_1        eigen_2        eigen_3 static polarizability      alpha(xx)      alpha(xy)      alpha(xz)      alpha(yy)      alpha(yz)      alpha(zz) atomic spin moment
            1             Cu      20.449969      17.039104       0.000000       0.878651      49.817381 0.72797693E+03  0.18249098E+05                                11.828867                            9.324554       1.036583       2.269242                    0.996152      39.500030      94.922211       0.545522       0.447888      -1.114837       0.071831      -0.124389      -0.000016       0.143640       0.080336       0.000017       0.000027       0.092800       0.185627      -0.123711       0.061821       0.061890             15.815181      17.288283       5.648048      -1.418537      10.765896      -0.819027      19.391365           0.666588
            2             Cu      19.118076      19.346010       0.000000       0.891557      48.812713 0.69984565E+03  0.17356248E+05                                11.616681                            9.101666       1.137947       2.306569                    0.996489      39.083182      93.142291       0.556393       0.443885      -1.118350      -0.074801       0.129550      -0.000000       0.149594       0.077871       0.000245       0.000145       0.089945       0.180290      -0.119972       0.059681       0.060292             15.830514      17.392863       5.864190      -1.592245      10.620130      -0.919245      19.478550          -0.671946
            3             Cu      24.981281       9.190640       0.000000       0.888059      49.012153 0.71444834E+03  0.17817382E+05                                11.680149                            9.217489       1.151567       2.306545                    0.996725      39.301187      94.048452       0.550741       0.445950      -1.116597      -0.072833       0.126188       0.000004       0.145698       0.079893       0.000041       0.000027       0.092207       0.184480      -0.122988       0.061444       0.061543             15.598953      17.048227       5.561208      -1.392831      10.626585      -0.804157      19.122046           0.725856
            4             Cu      26.313174       6.883734       0.000000       0.894568      48.533020 0.69505717E+03  0.17204060E+05                                11.562233                            9.060818       1.162606       2.314347                    0.996603      39.023696      92.842013       0.558663       0.442941      -1.119197       0.076153      -0.131903       0.000000       0.152307       0.077963       0.000276       0.000161       0.090012       0.180494      -0.120103       0.059713       0.060390             15.751704      17.304948       5.833589      -1.582435      10.568989      -0.913623      19.381177           0.731457
            5             Cu       5.306219       3.063547       8.665019       0.878686      49.807577 0.72783270E+03  0.18244482E+05                                11.827079                            9.323440       1.036917       2.269371                    0.996153      39.497830      94.912682       0.545575       0.447870      -1.114854       0.071824       0.041477       0.117352       0.143703      -0.026801      -0.075720      -0.043721      -0.030984      -0.185458      -0.123664       0.061794       0.061869             15.812193      17.285166      -0.545228      -5.796519      17.914540      -3.346751      12.236872          -0.673968
            6             Cu       3.974326       2.294578       6.490047       0.891551      48.815676 0.69988409E+03  0.17357465E+05                                11.617213                            9.101964       1.137887       2.306543                    0.996489      39.083748      93.144789       0.556379       0.443890      -1.118345      -0.074797      -0.043181      -0.122127       0.149580      -0.026195      -0.073347      -0.042357      -0.030261      -0.180297      -0.119988       0.059687       0.060300             15.831327      17.393842      -0.453618      -6.060114      17.917274      -3.499031      12.182866           0.664549
            7             Cu       9.837531       5.679701      16.064621       0.878839      49.792943 0.72759096E+03  0.18236762E+05                                11.824432                            9.321583       1.037451       2.269576                    0.996155      39.494117      94.896969       0.545660       0.447840      -1.114882      -0.071885      -0.041487      -0.117347       0.143732      -0.026787      -0.075692      -0.043722      -0.030941      -0.185558      -0.123650       0.061788       0.061863             15.808264      17.280459      -0.545088      -5.794926      17.910091      -3.345796      12.234243          -0.674590
            8             Cu      11.169424       6.448670      18.239593       0.891560      48.810251 0.69980853E+03  0.17355069E+05                                11.616219                            9.101363       1.138068       2.306608                    0.996490      39.082794      93.140175       0.556409       0.443879      -1.118355       0.074816       0.043194       0.122168       0.149627      -0.026194      -0.073336      -0.042342      -0.030232      -0.180280      -0.119966       0.059677       0.060289             15.829685      17.391649      -0.453589      -6.059575      17.915366      -3.498592      12.182041           0.664366
            9             Cu      10.612437       0.000000       0.000000       0.888265      48.995351 0.71416001E+03  0.17808219E+05                                11.677060                            9.215221       1.152287       2.306813                    0.996729      39.296793      94.029698       0.550851       0.445910      -1.116633       0.145709      -0.000001      -0.000018       0.145709       0.000001      -0.000015      -0.000050      -0.184463       0.184467      -0.122976       0.061438       0.061538             15.594507       7.413980      -0.000026       0.000025      20.253279       1.607607      19.116262           0.726830
           10             Cu       7.948651       0.000000       0.000000       0.894541      48.534940 0.69508483E+03  0.17204931E+05                                11.562579                            9.061030       1.162567       2.314328                    0.996603      39.024203      92.843988       0.558653       0.442944      -1.119194      -0.152328      -0.000003      -0.000002       0.152328       0.000003      -0.000003      -0.000320      -0.180017       0.180477      -0.120088       0.059704       0.060384             15.752250       7.201100      -0.000018      -0.000038      20.673953       1.827289      19.381697           0.731395
           11             Cu      19.675063       0.000000       0.000000       0.878710      49.812234 0.72788635E+03  0.18246210E+05                                11.827938                            9.323857       1.036786       2.269319                    0.996153      39.498622      94.916383       0.545554       0.447877      -1.114847      -0.143644      -0.000035       0.000004       0.143644       0.000029      -0.000002      -0.000024      -0.185514       0.185669      -0.123702       0.061806       0.061896             15.813842       7.504567      -0.000321       0.000012      20.547392       1.637759      19.389568          -0.674348
           12             Cu      22.338849       0.000000       0.000000       0.891545      48.813504 0.69985794E+03  0.17356640E+05                                11.616835                            9.101771       1.137907       2.306555                    0.996489      39.083350      93.143116       0.556387       0.443888      -1.118347       0.149600      -0.000003       0.000002       0.149600       0.000003       0.000003      -0.000288      -0.179834       0.180264      -0.119961       0.059673       0.060288             15.830726       7.234850      -0.000498       0.000002      20.778623       1.838530      19.478705           0.664347
           13             Cu      15.143750      14.870341      16.064621       0.878607      49.813854 0.72794320E+03  0.18248007E+05                                11.828220                            9.324295       1.036653       2.269271                    0.996152      39.499546      94.919840       0.545535       0.447884      -1.114842      -0.000005       0.082949      -0.117347       0.143704       0.000021       0.000023       0.087435       0.061905      -0.185482      -0.123666       0.061788       0.061878             15.813835      18.231249      -0.000219      -0.000004      16.972133       6.694086      12.238123          -0.673554
           14             Cu      15.143750      13.332404      18.239593       0.891573      48.813786 0.69985422E+03  0.17356519E+05                                11.616864                            9.101724       1.137959       2.306570                    0.996489      39.083292      93.142789       0.556391       0.443886      -1.118349       0.000002      -0.086362       0.122127       0.149578       0.000002       0.000010       0.084705       0.060505      -0.180302      -0.119996       0.059692       0.060303             15.830817      18.178680      -0.000288       0.000129      17.131306       6.997445      12.182464           0.664707
           15             Cu      15.143750      20.102651       8.665019       0.878836      49.794036 0.72761046E+03  0.18237383E+05                                11.824642                            9.321742       1.037413       2.269563                    0.996155      39.494325      94.897990       0.545652       0.447844      -1.114879      -0.000014      -0.082973       0.117364       0.143732       0.000020      -0.000002       0.087428       0.061896      -0.185486      -0.123659       0.061793       0.061866             15.808593      18.225121      -0.000155      -0.000048      16.966206       6.691599      12.234452          -0.674600
           16             Cu      15.143750      21.640588       6.490047       0.891559      48.810246 0.69980882E+03  0.17355076E+05                                11.616215                            9.101361       1.138062       2.306606                    0.996490      39.082815      93.140185       0.556409       0.443879      -1.118355      -0.000001       0.086388      -0.122172       0.149629      -0.000001      -0.000004       0.084689       0.060495      -0.180253      -0.119970       0.059680       0.060290             15.829704      18.177285      -0.000147      -0.000059      17.129725       6.997064      12.182102           0.664371
           17             Cu      20.449969       5.679701      16.064621       0.878730      49.803659 0.72777082E+03  0.18242501E+05                                11.826372                            9.322965       1.037051       2.269424                    0.996153      39.496852      94.908508       0.545597       0.447862      -1.114862       0.071866      -0.041500      -0.117326       0.143709       0.026784       0.075707      -0.043713      -0.030950      -0.185587      -0.123664       0.061798       0.061866             15.811134      17.283735       0.545159       5.795963      17.913543      -3.346629      12.236124           0.666617
           18             Cu      19.118076       6.448670      18.239593       0.891547      48.815662 0.69988372E+03  0.17357450E+05                                11.617206                            9.101954       1.137895       2.306545                    0.996489      39.083789      93.144795       0.556380       0.443889      -1.118346      -0.074799       0.043180       0.122136       0.149588       0.026192       0.073345      -0.042356      -0.030255      -0.180324      -0.119989       0.059689       0.060300             15.831324      17.393760       0.453555       6.059959      17.917471      -3.499157      12.182741          -0.671973
           19             Cu      24.981281       3.063547       8.665019       0.878786      49.799323 0.72769606E+03  0.18240118E+05                                11.825605                            9.322403       1.037211       2.269488                    0.996154      39.495585      94.903447       0.545622       0.447855      -1.114869      -0.071854       0.041457       0.117356       0.143715       0.026822       0.075718      -0.043713      -0.030892      -0.185469      -0.123659       0.061785       0.061874             15.810038      17.282479       0.545077       5.795665      17.912396      -3.346054      12.235240          -0.674380
           20             Cu      26.313174       2.294578       6.490047       0.891531      48.816547 0.69989811E+03  0.17357905E+05                                11.617372                            9.102070       1.137843       2.306526                    0.996489      39.084019      93.145769       0.556374       0.443891      -1.118344       0.074798      -0.043190      -0.122142       0.149595       0.026200       0.073352      -0.042345      -0.030241      -0.180291      -0.119985       0.059686       0.060299             15.831578      17.393771       0.453483       6.060381      17.917957      -3.498747      12.183007           0.664370
           21             Cu       9.837531      17.039104       0.000000       0.878843      49.792244 0.72758047E+03  0.18236429E+05                                11.824314                            9.321510       1.037471       2.269585                    0.996155      39.493923      94.896244       0.545663       0.447840      -1.114882      -0.071888      -0.124470       0.000002       0.143738      -0.080289      -0.000024       0.000014       0.092758       0.185546      -0.123646       0.061785       0.061861             15.808059      17.280195      -5.645133       1.417646      10.761833      -0.818478      19.382150          -0.674584
           22             Cu      11.169424      19.346010       0.000000       0.891561      48.809902 0.69980370E+03  0.17354918E+05                                11.616162                            9.101331       1.138075       2.306612                    0.996490      39.082696      93.139830       0.556410       0.443879      -1.118355       0.074818       0.129584       0.000002       0.149632      -0.077871      -0.000251       0.000147       0.089938       0.180243      -0.119964       0.059675       0.060289             15.829561      17.391492      -5.864178       1.592126      10.620043      -0.919217      19.477150           0.664360
           23             Cu       5.306219       9.190640       0.000000       0.878714      49.805565 0.72779649E+03  0.18243321E+05                                11.826701                            9.323145       1.036994       2.269401                    0.996154      39.497308      94.910327       0.545589       0.447864      -1.114860       0.071850       0.124441       0.000002       0.143694      -0.080314      -0.000029       0.000020       0.092746       0.185505      -0.123658       0.061793       0.061865             15.811679      17.284493      -5.646847       1.417847      10.764105      -0.818604      19.386437           0.666584
           24             Cu       3.974326       6.883734       0.000000       0.891522      48.820908 0.69995685E+03  0.17359765E+05                                11.618153                            9.102522       1.137714       2.306477                    0.996488      39.084859      93.149534       0.556352       0.443898      -1.118337      -0.074782      -0.129522      -0.000002       0.149561      -0.077880      -0.000241       0.000143       0.089937       0.180381      -0.119993       0.059688       0.060306             15.832866      17.395222      -5.865692       1.592358      10.622117      -0.919349      19.481259          -0.671905
           25              H      32.301619      23.122394      23.958075       0.132157       1.232245 0.92484456E+01  0.92768807E+02                                 1.807735                            1.711370      -1.062067       2.386496                    0.997531       3.318902       8.950460       0.514189       1.187546      -0.733026       0.035712      -0.021050      -0.000917       0.041465      -0.010319      -0.001802       0.000734       0.003020      -0.027261      -0.009339      -0.005773       0.015112              1.847532       2.245078      -0.191814      -0.023991       1.889183       0.059831       1.408334           0.000260
           26              H      24.075534       9.426970       4.199093       0.131882       1.232234 0.92482344E+01  0.92765365E+02                                 1.807735                            1.711373      -1.058337       2.388131                    0.997548       3.318797       8.949863       0.514182       1.187577      -0.733028      -0.011358       0.035037      -0.018974       0.041432      -0.007078       0.000417      -0.006182      -0.016509      -0.014437      -0.009461      -0.005606       0.015067              1.847520       1.512207      -0.221424      -0.044894       2.099322      -0.273589       1.931030           0.000255
           27              H      36.499466       7.101266       7.488135       0.132168       1.232191 0.92479076E+01  0.92761996E+02                                 1.807688                            1.711326      -1.061961       2.386559                    0.997532       3.318751       8.949964       0.514193       1.187553      -0.733026       0.011407      -0.006155       0.039391       0.041469       0.001876       0.006822       0.000153       0.001375       0.038570      -0.009341      -0.005774       0.015115              1.847484       1.512167       0.116155       0.193780       1.777790      -0.159919       2.252494          -0.000262
           28              H      28.273381      30.295354      13.813977       0.132174       1.232051 0.92466121E+01  0.92745774E+02                                 1.807551                            1.711206      -1.061891       2.386598                    0.997532       3.318605       8.949421       0.514211       1.187553      -0.733026      -0.035717      -0.007881      -0.019545       0.041470       0.005138       0.009129       0.004382       0.013336       0.003676      -0.009342      -0.005773       0.015115              1.847337       2.244825       0.086551       0.172838       1.499229       0.197616       1.797955          -0.000262
           29              H      26.413729      26.895979       4.199093       0.131882       1.232067 0.92466243E+01  0.92744438E+02                                 1.807485                            1.711153      -1.058320       2.388139                    0.997548       3.318719       8.949189       0.514252       1.187478      -0.733049       0.036021      -0.007682      -0.018974       0.041431      -0.003610      -0.005562       0.002728       0.020507      -0.014436      -0.009457      -0.005607       0.015064              1.847258       2.143978      -0.143486      -0.214444       1.467053       0.175633       1.930743           0.000255
           30              H      34.161271      12.924269      23.958075       0.132119       1.232391 0.92501286E+01  0.92790791E+02                                 1.807929                            1.711569      -1.062179       2.386411                    0.997529       3.319330       8.952138       0.514134       1.187606      -0.733010      -0.036085      -0.020401      -0.000916       0.041463       0.006460       0.001541       0.001189       0.016358      -0.027302      -0.009350      -0.005763       0.015113              1.847713       2.144417       0.249957       0.063816       1.990238      -0.009151       1.408483          -0.000279
           31              H      42.387356      12.826345      13.813977       0.132171       1.232088 0.92469276E+01  0.92749416E+02                                 1.807558                            1.711211      -1.061976       2.386553                    0.997532       3.318649       8.949464       0.514223       1.187520      -0.733033       0.011034       0.034872      -0.019541       0.041469       0.003204      -0.000772      -0.010098      -0.015567       0.003681      -0.009340      -0.005776       0.015115              1.847346       1.610681       0.279584       0.084721       2.133397      -0.248494       1.797960          -0.000260
           32              H      18.187644      17.299390       7.488135       0.132177       1.232236 0.92483483E+01  0.92768038E+02                                 1.807804                            1.711427      -1.061862       2.386616                    0.997533       3.318639       8.949903       0.514148       1.187638      -0.733009      -0.011034      -0.006804       0.039393       0.041471      -0.000346      -0.003281      -0.005987      -0.003939       0.038575      -0.009346      -0.005772       0.015118              1.847607       1.610889      -0.173117      -0.235405       1.679275      -0.087871       2.252657          -0.000262
           33              H      20.201762       9.337789      13.813977       0.132174       1.232281 0.92487887E+01  0.92773634E+02                                 1.807852                            1.711471      -1.061902       2.386593                    0.997532       3.318712       8.950180       0.514139       1.187642      -0.733007       0.024684      -0.026991      -0.019544       0.041471      -0.008347      -0.008361       0.005715       0.002229       0.003683      -0.009346      -0.005772       0.015118              1.847655       1.760872      -0.366230      -0.257627       1.983835       0.050881       1.798257           0.000260
           34              H      36.175390      28.058831       7.488135       0.132172       1.232048 0.92465289E+01  0.92744347E+02                                 1.807514                            1.711171      -1.061934       2.386576                    0.997532       3.318587       8.949223       0.514231       1.187515      -0.733035      -0.000372       0.012957       0.039391       0.041469      -0.001534      -0.003545       0.005833       0.002560       0.038567      -0.009340      -0.005775       0.015115              1.847302       1.811795       0.056932       0.041597       1.477857       0.247742       2.252255          -0.000260
           35              H      40.373237      16.136539       4.199093       0.132173       1.232067 0.92467726E+01  0.92747865E+02                                 1.807572                            1.711225      -1.061915       2.386586                    0.997532       3.318638       8.949558       0.514206       1.187559      -0.733024      -0.024683      -0.027422      -0.018934       0.041470       0.010662       0.005079       0.003516      -0.003987      -0.014977      -0.009341      -0.005773       0.015114              1.847360       1.760603       0.364878       0.259340       1.850566       0.097869       1.930911          -0.000260
           36              H      24.399610      16.412825      23.958075       0.132132       1.232345 0.92496355E+01  0.92784193E+02                                 1.807857                            1.711503      -1.062130       2.386446                    0.997529       3.319183       8.951531       0.514156       1.187577      -0.733018       0.000372       0.041454      -0.000914       0.041466       0.003856       0.000259      -0.001929      -0.019371      -0.027307      -0.009352      -0.005765       0.015117              1.847638       1.812227      -0.058214      -0.039830       2.322252      -0.050688       1.408434           0.000241
           37              H      24.399610      18.560167       0.771565       0.132114       1.232436 0.92505237E+01  0.92795380E+02                                 1.807939                            1.711577      -1.062255       2.386368                    0.997528       3.319393       8.952223       0.514148       1.187566      -0.733019       0.000373      -0.041449       0.000914       0.041461      -0.003855      -0.000259      -0.001927      -0.019369      -0.027301      -0.009350      -0.005764       0.015114              1.847722       1.812325       0.058218       0.039834       2.322352      -0.050691       1.408490           0.000242
           38              H      40.373238      18.836453      20.530547       0.131880       1.232244 0.92483341E+01  0.92766639E+02                                 1.807746                            1.711383      -1.058343       2.388127                    0.997548       3.318819       8.949943       0.514180       1.187578      -0.733028      -0.024661       0.027356       0.018974       0.041432      -0.010688      -0.005144       0.003452      -0.004006      -0.014435      -0.009461      -0.005606       0.015067              1.847532       1.760795      -0.364943      -0.259384       1.850756       0.097914       1.931045           0.000255
           39              H      36.175390       6.914161      17.241505       0.132173       1.232139 0.92474091E+01  0.92755644E+02                                 1.807628                            1.711272      -1.061938       2.386574                    0.997532       3.318685       8.949689       0.514205       1.187543      -0.733028      -0.000374      -0.012956      -0.039391       0.041469       0.001533       0.003545       0.005831       0.002564       0.038567      -0.009342      -0.005773       0.015114              1.847422       1.811921      -0.056937      -0.041597       1.477937       0.247761       2.252407          -0.000261
           40              H      20.201763      25.635203      10.915663       0.132170       1.232113 0.92472061E+01  0.92753432E+02                                 1.807626                            1.711272      -1.061971       2.386556                    0.997532       3.318711       8.949855       0.514195       1.187569      -0.733022       0.024682       0.026992       0.019542       0.041469       0.008342       0.008359       0.005715       0.002235       0.003681      -0.009340      -0.005774       0.015114              1.847417       1.760654       0.366154       0.257576       1.983567       0.050875       1.798030          -0.000260
           41              H      24.075534      25.546022      20.530547       0.132173       1.232146 0.92474802E+01  0.92756546E+02                                 1.807636                            1.711281      -1.061931       2.386579                    0.997532       3.318684       8.949698       0.514203       1.187546      -0.733028      -0.011408      -0.035087       0.018934       0.041469       0.007058      -0.000505      -0.006157      -0.016475      -0.014976      -0.009341      -0.005773       0.015115              1.847428       1.512129       0.221407       0.044915       2.099169      -0.273546       1.930985          -0.000261
           42              H      32.301619      11.850598       0.771565       0.132131       1.232273 0.92489935E+01  0.92776353E+02                                 1.807801                            1.711454      -1.062116       2.386452                    0.997530       3.319149       8.951438       0.514158       1.187591      -0.733014       0.035714       0.021050       0.000914       0.041466       0.010316       0.001799       0.000740       0.003007      -0.027307      -0.009352      -0.005765       0.015116              1.847578       2.245078       0.191730       0.023981       1.889257       0.059835       1.408399           0.000241
           43              H      28.273381       4.677638      10.915663       0.132168       1.232086 0.92469055E+01  0.92749144E+02                                 1.807557                            1.711210      -1.061951       2.386564                    0.997532       3.318646       8.949455       0.514222       1.187522      -0.733033      -0.035717       0.007880       0.019542       0.041469      -0.005137      -0.009130       0.004382       0.013336       0.003679      -0.009341      -0.005774       0.015115              1.847344       2.244841      -0.086549      -0.172839       1.499233       0.197616       1.797957          -0.000260
           44              H      36.499466      27.871726      17.241505       0.132173       1.232301 0.92489789E+01  0.92776085E+02                                 1.807875                            1.711490      -1.061942       2.386571                    0.997532       3.318758       8.950351       0.514135       1.187644      -0.733007       0.011411       0.006156      -0.039390       0.041469      -0.001878      -0.006826       0.000154       0.001372       0.038570      -0.009345      -0.005773       0.015117              1.847682       1.512306      -0.116178      -0.193812       1.777986      -0.159948       2.252753           0.000259
           45              H      42.387356      22.146647      10.915663       0.132168       1.232341 0.92493706E+01  0.92781054E+02                                 1.807919                            1.711530      -1.061951       2.386564                    0.997532       3.318815       8.950573       0.514127       1.187649      -0.733005       0.011036      -0.034870       0.019544       0.041469      -0.003209       0.000767      -0.010099      -0.015568       0.003686      -0.009346      -0.005771       0.015117              1.847724       1.610986      -0.279673      -0.084759       2.133857      -0.248563       1.798329          -0.000260
           46              H      18.187644      17.673602      17.241505       0.132168       1.232093 0.92469614E+01  0.92749763E+02                                 1.807557                            1.711210      -1.061951       2.386563                    0.997532       3.318646       8.949432       0.514225       1.187514      -0.733035      -0.011035       0.006802      -0.039391       0.041469       0.000341       0.003280      -0.005986      -0.003936       0.038570      -0.009341      -0.005775       0.015116              1.847346       1.610680       0.173070       0.235357       1.679043      -0.087851       2.252315          -0.000262
           47              H      26.413729       8.077013      20.530547       0.131876       1.232059 0.92465951E+01  0.92744417E+02                                 1.807498                            1.711165      -1.058377       2.388106                    0.997547       3.318798       8.949524       0.514241       1.187499      -0.733043       0.036019       0.007682       0.018975       0.041430       0.003609       0.005560       0.002728       0.020507      -0.014435      -0.009457      -0.005606       0.015063              1.847270       2.143990       0.143485       0.214441       1.467063       0.175634       1.930759           0.000253
           48              H      34.161271      22.048723       0.771565       0.132149       1.232407 0.92500098E+01  0.92788897E+02                                 1.807934                            1.711546      -1.062143       2.386454                    0.997530       3.319121       8.951413       0.514145       1.187590      -0.733016      -0.036084       0.020403       0.000915       0.041463      -0.006464      -0.001538       0.001193       0.016362      -0.027262      -0.009339      -0.005772       0.015111              1.847741       2.144526      -0.250049      -0.063822       1.990233      -0.009143       1.408465          -0.000260
           49              H      28.273381      11.850598       0.771565       0.131875       1.232054 0.92464987E+01  0.92742739E+02                                 1.807453                            1.711124      -1.058403       2.388091                    0.997547       3.318767       8.949258       0.514264       1.187455      -0.733054      -0.035720       0.020968       0.000917       0.041430      -0.010193      -0.001785       0.000757       0.003116      -0.027674      -0.009457      -0.005608       0.015065              1.847222       2.244669      -0.191837      -0.023999       1.888836       0.059809       1.408162           0.000253
           50              H      36.499466      25.546022      20.530547       0.132148       1.232565 0.92515232E+01  0.92808493E+02                                 1.808164                            1.711749      -1.062133       2.386457                    0.997530       3.319187       8.951999       0.514083       1.187677      -0.732998       0.011408      -0.035080       0.018932       0.041463      -0.007060       0.000504      -0.006156      -0.016474      -0.014971      -0.009344      -0.005770       0.015114              1.847984       1.512526      -0.221506      -0.044953       2.099818      -0.273661       1.931608           0.000259
           51              H      24.075534      27.871726      17.241505       0.132172       1.232148 0.92474998E+01  0.92756747E+02                                 1.807635                            1.711279      -1.061938       2.386574                    0.997532       3.318689       8.949698       0.514205       1.187541      -0.733029      -0.011408       0.006155      -0.039391       0.041469       0.001876       0.006822       0.000154       0.001373       0.038568      -0.009341      -0.005773       0.015115              1.847426       1.512128       0.116148       0.193774       1.777734      -0.159902       2.252416          -0.000261
           52              H      32.301619       4.677638      10.915663       0.132165       1.232167 0.92477356E+01  0.92760232E+02                                 1.807690                            1.711330      -1.062006       2.386535                    0.997531       3.318802       8.950223       0.514181       1.187581      -0.733018       0.035716       0.007879       0.019542       0.041468       0.005138       0.009129       0.004382       0.013332       0.003681      -0.009340      -0.005774       0.015114              1.847486       2.245023       0.086557       0.172847       1.499334       0.197643       1.798100          -0.000260
           53              H      34.161271       8.077013      20.530547       0.132151       1.232369 0.92496400E+01  0.92784157E+02                                 1.807890                            1.711507      -1.062106       2.386475                    0.997530       3.319058       8.951161       0.514154       1.187583      -0.733018      -0.036084       0.007665       0.018931       0.041463      -0.003605      -0.005582       0.002641       0.020457      -0.014976      -0.009340      -0.005771       0.015111              1.847695       2.144472      -0.143518      -0.214473       1.467326       0.175713       1.931288          -0.000260
           54              H      26.413729      22.048723       0.771565       0.131880       1.231995 0.92459695E+01  0.92736440E+02                                 1.807426                            1.711100      -1.058331       2.388132                    0.997548       3.318700       8.949135       0.514255       1.187489      -0.733046       0.036020       0.020450       0.000916       0.041430       0.006445       0.001550       0.001167       0.016094      -0.027675      -0.009457      -0.005606       0.015063              1.847197       2.143897       0.249991       0.063795       1.989549      -0.009121       1.408144           0.000253
           55              H      18.187644      22.146647      10.915663       0.132167       1.232104 0.92470746E+01  0.92751237E+02                                 1.807571                            1.711223      -1.061954       2.386561                    0.997532       3.318671       8.949533       0.514222       1.187518      -0.733034      -0.011036      -0.034870       0.019543       0.041469       0.003207      -0.000770      -0.010098      -0.015565       0.003679      -0.009342      -0.005773       0.015115              1.847360       1.610692       0.279585       0.084725       2.133413      -0.248492       1.797976          -0.000261
           56              H      42.387356      17.673602      17.241505       0.132137       1.232444 0.92505991E+01  0.92796867E+02                                 1.808033                            1.711657      -1.062062       2.386484                    0.997530       3.319142       8.951752       0.514100       1.187668      -0.732999       0.011034       0.006804      -0.039390       0.041468      -0.000357      -0.003282      -0.005992      -0.003945       0.038574      -0.009356      -0.005764       0.015120              1.847822       1.611111      -0.173185      -0.235410       1.679530      -0.087861       2.252825          -0.000279
           57              H      40.373238      25.635203      10.915663       0.132170       1.232341 0.92493669E+01  0.92781073E+02                                 1.807924                            1.711534      -1.061968       2.386558                    0.997532       3.318813       8.950591       0.514124       1.187656      -0.733004      -0.024680       0.026993       0.019544       0.041469      -0.008345      -0.008362       0.005715       0.002229       0.003686      -0.009345      -0.005772       0.015117              1.847730       1.760940      -0.366248      -0.257642       1.983916       0.050876       1.798335          -0.000260
           58              H      24.399610       6.914161      17.241505       0.132135       1.232232 0.92485528E+01  0.92770265E+02                                 1.807714                            1.711376      -1.062101       2.386461                    0.997530       3.319054       8.950924       0.514189       1.187540      -0.733026       0.000373      -0.012957      -0.039389       0.041467      -0.001529      -0.003549       0.005836       0.002584       0.038568      -0.009351      -0.005766       0.015118              1.847486       1.812072       0.056948       0.041600       1.478008       0.247730       2.252378           0.000241
           59              H      20.201763      18.836453      20.530547       0.132172       1.232087 0.92469468E+01  0.92750058E+02                                 1.807591                            1.711241      -1.061941       2.386572                    0.997532       3.318662       8.949647       0.514204       1.187559      -0.733024       0.024683       0.027423       0.018934       0.041469       0.010661       0.005079       0.003516      -0.003986      -0.014984      -0.009340      -0.005775       0.015115              1.847382       1.760622       0.364887       0.259353       1.850585       0.097883       1.930939           0.000260
           60              H      36.175390      18.560167       0.771565       0.132172       1.232134 0.92473645E+01  0.92755114E+02                                 1.807626                            1.711271      -1.061930       2.386579                    0.997532       3.318678       8.949675       0.514204       1.187547      -0.733027      -0.000374      -0.041457       0.000915       0.041469       0.003854       0.000264      -0.001928      -0.019381      -0.027272      -0.009342      -0.005773       0.015115              1.847418       1.811918      -0.058196      -0.039816       2.322075      -0.050688       1.408261          -0.000260
           61              H      36.175390      16.412825      23.958075       0.131886       1.231929 0.92452938E+01  0.92727383E+02                                 1.807317                            1.711002      -1.058299       2.388153                    0.997548       3.318555       8.948450       0.514289       1.187440      -0.733058      -0.000301       0.041421      -0.000919       0.041432      -0.003747      -0.000237      -0.001925      -0.019216      -0.027670      -0.009456      -0.005609       0.015065              1.847082       1.811515       0.058154       0.039791       2.321659      -0.050683       1.408071           0.000255
           62              H      20.201762      16.136539       4.199093       0.132158       1.232463 0.92505471E+01  0.92796087E+02                                 1.808056                            1.711653      -1.062042       2.386511                    0.997531       3.319011       8.951346       0.514101       1.187669      -0.733000       0.024682      -0.027419      -0.018931       0.041465      -0.010663      -0.005081       0.003514      -0.003988      -0.014975      -0.009344      -0.005771       0.015115              1.847870       1.761063      -0.365028      -0.259450       1.851069       0.097897       1.931478           0.000260
           63              H      24.399610      28.058831       7.488135       0.132137       1.232284 0.92490545E+01  0.92776811E+02                                 1.807795                            1.711447      -1.062062       2.386486                    0.997530       3.319070       8.951121       0.514166       1.187575      -0.733019       0.000374       0.012956       0.039390       0.041468       0.001529       0.003548       0.005835       0.002585       0.038570      -0.009352      -0.005765       0.015117              1.847571       1.812156      -0.056952      -0.041603       1.478064       0.247749       2.252494          -0.000280
           64              H      40.373238       9.337789      13.813977       0.132167       1.232114 0.92472092E+01  0.92753352E+02                                 1.807616                            1.711263      -1.061950       2.386563                    0.997532       3.318718       8.949831       0.514201       1.187556      -0.733024      -0.024682      -0.026991      -0.019543       0.041469       0.008343       0.008360       0.005714       0.002230       0.003679      -0.009342      -0.005772       0.015114              1.847407       1.760646       0.366149       0.257572       1.983551       0.050870       1.798024          -0.000261
           65              H      36.499466       9.426970       4.199093       0.132172       1.232164 0.92476449E+01  0.92758636E+02                                 1.807656                            1.711297      -1.061957       2.386564                    0.997532       3.318709       8.949795       0.514200       1.187547      -0.733027       0.011407       0.035087      -0.018933       0.041469       0.007057      -0.000505      -0.006157      -0.016474      -0.014985      -0.009340      -0.005775       0.015115              1.847450       1.512140       0.221412       0.044911       2.099196      -0.273564       1.931014           0.000260
           66              H      28.273381      23.122394      23.958075       0.132178       1.231993 0.92460507E+01  0.92738689E+02                                 1.807493                            1.711153      -1.061850       2.386623                    0.997533       3.318517       8.949099       0.514220       1.187552      -0.733026      -0.035717      -0.021055      -0.000916       0.041471       0.010320       0.001801       0.000735       0.003020      -0.027270      -0.009342      -0.005773       0.015115              1.847277       2.244748       0.191791       0.023987       1.888910       0.059817       1.408173          -0.000262
           67              H      32.301619      30.295354      13.813977       0.132178       1.232032 0.92463930E+01  0.92742650E+02                                 1.807501                            1.711161      -1.061907       2.386592                    0.997532       3.318547       8.949101       0.514231       1.187519      -0.733034       0.035717      -0.007881      -0.019544       0.041471      -0.005138      -0.009131       0.004380       0.013335       0.003677      -0.009340      -0.005776       0.015116              1.847286       2.244761      -0.086548      -0.172832       1.499192       0.197607       1.797905           0.000260
           68              H      24.075534       7.101266       7.488135       0.132138       1.232411 0.92502767E+01  0.92792727E+02                                 1.807994                            1.711623      -1.062025       2.386505                    0.997530       3.319084       8.951521       0.514108       1.187662      -0.733001      -0.011408      -0.006154       0.039391       0.041469      -0.001887      -0.006830       0.000153       0.001352       0.038575      -0.009357      -0.005763       0.015120              1.847781       1.512413      -0.116213      -0.193789       1.778157      -0.159935       2.252773          -0.000279
           69              H      18.187644      12.826345      13.813977       0.132170       1.232345 0.92494035E+01  0.92781509E+02                                 1.807926                            1.711537      -1.061964       2.386560                    0.997532       3.318812       8.950584       0.514125       1.187654      -0.733004      -0.011034       0.034871      -0.019544       0.041470      -0.003207       0.000769      -0.010099      -0.015570       0.003684      -0.009345      -0.005773       0.015118              1.847734       1.610993      -0.279677      -0.084760       2.133872      -0.248564       1.798338          -0.000261
           70              H      42.387356      17.299390       7.488135       0.132173       1.232056 0.92466173E+01  0.92745450E+02                                 1.807522                            1.711179      -1.061926       2.386580                    0.997532       3.318593       8.949248       0.514230       1.187515      -0.733035       0.011034      -0.006801       0.039392       0.041470       0.000342       0.003279      -0.005985      -0.003936       0.038569      -0.009341      -0.005774       0.015115              1.847307       1.610649       0.173063       0.235343       1.679012      -0.087855       2.252260          -0.000260
           71              H      34.161271      26.895979       4.199093       0.132147       1.232328 0.92492772E+01  0.92779798E+02                                 1.807860                            1.711481      -1.062116       2.386465                    0.997530       3.319069       8.951216       0.514153       1.187593      -0.733015      -0.036084      -0.007663      -0.018932       0.041463       0.003604       0.005582       0.002641       0.020457      -0.014974      -0.009339      -0.005771       0.015111              1.847664       2.144430       0.143514       0.214468       1.467306       0.175711       1.931256          -0.000260
           72              H      26.413729      12.924269      23.958075       0.131875       1.232126 0.92471906E+01  0.92751631E+02                                 1.807547                            1.711207      -1.058381       2.388104                    0.997547       3.318828       8.949585       0.514242       1.187481      -0.733048       0.036018      -0.020451      -0.000918       0.041429      -0.006445      -0.001550       0.001167       0.016093      -0.027678      -0.009458      -0.005605       0.015064              1.847322       2.144052      -0.250018      -0.063801       1.989689      -0.009122       1.408223           0.000253
           73              H      30.287500      26.596960      24.326547       0.133276       1.143973 0.85697696E+01  0.84536073E+02                                 1.723569                            1.646498      -1.182997       2.327592                    0.996422       3.358613       9.050965       0.523418       1.186273      -0.731512       0.000000       0.044377       0.003415       0.044508       0.000000      -0.000001       0.001835      -0.025691      -0.017309      -0.009961      -0.005925       0.015886              1.767970       1.782278      -0.000004      -0.000001       2.145300       0.075813       1.376334          -0.000002
           74              H      25.780720       5.774041       4.082864       0.133069       1.143417 0.85641496E+01  0.84464414E+02                                 1.722858                            1.645846      -1.179573       2.329111                    0.996443       3.357729       9.046886       0.523590       1.186111      -0.731558       0.022831      -0.031163      -0.022098       0.044505      -0.007795      -0.005549       0.009499      -0.003943      -0.009358      -0.009858      -0.006028       0.015887              1.767224       1.560595      -0.275193      -0.194596       1.900244       0.084030       1.840832           0.000538
           75              H      34.794280       5.774041       4.082864       0.133269       1.144177 0.85717985E+01  0.84562205E+02                                 1.723893                            1.646790      -1.183035       2.327567                    0.996421       3.358816       9.052229       0.523318       1.186412      -0.731481      -0.022830      -0.031194      -0.022057       0.044506       0.007773       0.005496       0.009547      -0.003880      -0.009625      -0.009959      -0.005923       0.015882              1.768310       1.561448       0.275422       0.194750       1.901440       0.083995       1.842042          -0.000003
           76              H      30.287500      31.800942      16.967006       0.133276       1.143982 0.85698637E+01  0.84537291E+02                                 1.723583                            1.646511      -1.183001       2.327589                    0.996422       3.358632       9.051052       0.523414       1.186279      -0.731511       0.000001       0.018013       0.040700       0.044508      -0.000000      -0.000000       0.008184      -0.007734       0.036562      -0.009961      -0.005925       0.015886              1.767983       1.782294      -0.000000      -0.000000       1.509436       0.300630       2.012219          -0.000002
           77              H      22.397606      27.245709       4.082864       0.133069       1.143494 0.85649095E+01  0.84474248E+02                                 1.722991                            1.645965      -1.179571       2.329111                    0.996443       3.357750       9.047231       0.523546       1.186178      -0.731543      -0.038403      -0.004188      -0.022098       0.044504       0.002187       0.010998       0.000053       0.015464      -0.009353      -0.009856      -0.006024       0.015880              1.767364       2.053836      -0.009476       0.170095       1.407274       0.126527       1.840982           0.000538
           78              H      38.177394      12.931264      24.326547       0.133069       1.143366 0.85636419E+01  0.84457814E+02                                 1.722768                            1.645764      -1.179610       2.329093                    0.996443       3.357705       9.046617       0.523621       1.186064      -0.731568       0.038454      -0.022142       0.003416       0.044504      -0.011057       0.001594      -0.000928       0.012868      -0.017604      -0.009858      -0.006025       0.015883              1.767129       2.053556      -0.157173       0.065618       1.872046      -0.037886       1.375787           0.000538
           79              H      42.684174      10.329273      16.967006       0.133270       1.144048 0.85705156E+01  0.84545503E+02                                 1.723661                            1.646582      -1.183034       2.327566                    0.996421       3.358764       9.051564       0.523397       1.186291      -0.731507       0.015599      -0.009004       0.040695       0.044502      -0.003348       0.007088      -0.004093       0.003865       0.036560      -0.009959      -0.005926       0.015885              1.768065       1.577721       0.118165       0.260367       1.714166      -0.150326       2.012309           0.000540
           80              H      17.890826      19.439738       4.082864       0.133278       1.144013 0.85701681E+01  0.84541257E+02                                 1.723643                            1.646565      -1.182954       2.327614                    0.996422       3.358611       9.051121       0.523392       1.186314      -0.731503      -0.015601       0.035371      -0.022059       0.044510      -0.005570       0.005520      -0.009538      -0.011532      -0.009627      -0.009961      -0.005929       0.015890              1.768049       1.577707      -0.284867      -0.024614       1.884688      -0.210615       1.841752          -0.000002
           81              H      17.890826      10.329273      16.967006       0.133273       1.144058 0.85706217E+01  0.84547057E+02                                 1.723704                            1.646621      -1.182993       2.327591                    0.996422       3.358708       9.051526       0.523376       1.186332      -0.731499      -0.015601      -0.009006       0.040700       0.044508       0.003348      -0.007090      -0.004094       0.003867       0.036568      -0.009961      -0.005928       0.015889              1.768113       1.577759      -0.118172      -0.260379       1.714213      -0.150329       2.012366          -0.000002
           82              H      38.177394      27.245709       4.082864       0.133270       1.144051 0.85705522E+01  0.84546061E+02                                 1.723673                            1.646593      -1.183044       2.327562                    0.996421       3.358775       9.051641       0.523391       1.186302      -0.731505       0.038427      -0.004176      -0.022054       0.044502      -0.002210      -0.011017      -0.000012       0.015406      -0.009627      -0.009960      -0.005925       0.015885              1.768080       2.054678       0.009506      -0.170087       1.407772       0.126632       1.841790           0.000540
           83              H      42.684174      19.439738       4.082864       0.133274       1.144006 0.85700970E+01  0.84540182E+02                                 1.723606                            1.646533      -1.182993       2.327590                    0.996421       3.358676       9.051207       0.523410       1.186278      -0.731511       0.015597       0.035368      -0.022055       0.044504       0.005567      -0.005519      -0.009535      -0.011531      -0.009626      -0.009959      -0.005927       0.015886              1.768007       1.577672       0.284852       0.024611       1.884640      -0.210611       1.841710           0.000540
           84              H      22.397606      12.931264      24.326547       0.133063       1.143561 0.85655611E+01  0.84482431E+02                                 1.723067                            1.646034      -1.179600       2.329090                    0.996443       3.357886       9.047744       0.523531       1.186187      -0.731541      -0.038398      -0.022227       0.003415       0.044499       0.011098      -0.001604      -0.000918       0.012712      -0.017604      -0.009855      -0.006025       0.015880              1.767444       2.053930       0.157211      -0.065637       1.872413      -0.037894       1.375989          -0.000003
           85              H      22.397606      22.041728       0.403093       0.133063       1.143427 0.85642326E+01  0.84465235E+02                                 1.722836                            1.645827      -1.179621       2.329080                    0.996442       3.357826       9.047077       0.523607       1.186073      -0.731565      -0.038398       0.022228      -0.003416       0.044499      -0.011099       0.001601      -0.000917       0.012718      -0.017609      -0.009857      -0.006026       0.015883              1.767202       2.053627      -0.157186       0.065622       1.872145      -0.037886       1.375835          -0.000004
           86              H      42.684174      15.533254      20.646776       0.133067       1.143434 0.85643241E+01  0.84466609E+02                                 1.722878                            1.645865      -1.179580       2.329106                    0.996443       3.357765       9.047024       0.523586       1.186114      -0.731557       0.015575      -0.035351       0.022098       0.044504      -0.005605       0.005452      -0.009554      -0.011529      -0.009355      -0.009858      -0.006029       0.015886              1.767246       1.577026      -0.284674      -0.024527       1.883855      -0.210543       1.840857           0.000538
           87              H      38.177394       7.727283      20.646776       0.133274       1.144145 0.85714742E+01  0.84558000E+02                                 1.723844                            1.646746      -1.182971       2.327600                    0.996422       3.358742       9.051904       0.523333       1.186394      -0.731486       0.038427       0.004174       0.022056       0.044504       0.002205       0.011017      -0.000014       0.015406      -0.009620      -0.009958      -0.005926       0.015884              1.768260       2.054910      -0.009508       0.170121       1.407891       0.126649       1.841980           0.000540
           88              H      17.890826      24.643719       7.762634       0.133271       1.144039 0.85704258E+01  0.84544407E+02                                 1.723653                            1.646575      -1.183025       2.327572                    0.996421       3.358746       9.051508       0.523397       1.186293      -0.731507      -0.015599       0.009007      -0.040694       0.044503      -0.003348       0.007090      -0.004091       0.003868       0.036559      -0.009959      -0.005926       0.015885              1.768057       1.577713       0.118164       0.260368       1.714157      -0.150321       2.012301           0.000540
           89              H      25.780720      29.198951      20.646776       0.133276       1.144116 0.85711969E+01  0.84554537E+02                                 1.723813                            1.646718      -1.182936       2.327619                    0.996422       3.358685       9.051696       0.523338       1.186393      -0.731486       0.022829       0.031193       0.022057       0.044504       0.007774       0.005497       0.009548      -0.003883      -0.009619      -0.009958      -0.005926       0.015884              1.768225       1.561385       0.275403       0.194739       1.901347       0.084007       1.841944           0.000540
           90              H      30.287500       8.376032       0.403093       0.133060       1.143463 0.85645967E+01  0.84469854E+02                                 1.722882                            1.645869      -1.179660       2.329058                    0.996442       3.357906       9.047393       0.523596       1.186082      -0.731563      -0.000051      -0.044367      -0.003415       0.044498       0.000045      -0.000007       0.001845      -0.025582      -0.017608      -0.009856      -0.006026       0.015882              1.767249       1.781445       0.000006      -0.000001       2.144436       0.075776       1.375867          -0.000003
           91              H      30.287500       3.172050       7.762634       0.133269       1.144065 0.85706839E+01  0.84547670E+02                                 1.723685                            1.646604      -1.183054       2.327556                    0.996421       3.358801       9.051723       0.523391       1.186299      -0.731505       0.000000      -0.018011      -0.040694       0.044502       0.000000       0.000001       0.008185      -0.007732       0.036559      -0.009959      -0.005926       0.015885              1.768091       1.782418       0.000001      -0.000001       1.509516       0.300653       2.012339           0.000540
           92              H      34.794280      29.198951      20.646776       0.133271       1.144096 0.85710016E+01  0.84551943E+02                                 1.723758                            1.646669      -1.182993       2.327587                    0.996421       3.358788       9.051873       0.523361       1.186349      -0.731494      -0.022827       0.031193       0.022056       0.044504      -0.007778      -0.005500       0.009549      -0.003880      -0.009622      -0.009960      -0.005930       0.015889              1.768170       1.561338      -0.275386      -0.194724       1.901283       0.083986       1.841888          -0.000545
           93              H      42.684174      24.643719       7.762634       0.133274       1.144061 0.85706474E+01  0.84547355E+02                                 1.723705                            1.646622      -1.182963       2.327605                    0.996422       3.358710       9.051527       0.523377       1.186329      -0.731499       0.015600       0.009007      -0.040696       0.044505       0.003347      -0.007092      -0.004093       0.003866       0.036568      -0.009960      -0.005930       0.015890              1.768113       1.577760      -0.118169      -0.260379       1.714210      -0.150330       2.012368           0.000540
           94              H      17.890826      15.533254      20.646776       0.133267       1.144061 0.85706440E+01  0.84547192E+02                                 1.723682                            1.646601      -1.183078       2.327545                    0.996421       3.358795       9.051707       0.523390       1.186301      -0.731505      -0.015599      -0.035368       0.022057       0.044505       0.005566      -0.005520      -0.009534      -0.011530      -0.009632      -0.009960      -0.005924       0.015884              1.768088       1.577737       0.284873       0.024626       1.884724      -0.210615       1.841803          -0.000002
           95              H      22.397606       7.727283      20.646776       0.133062       1.143449 0.85644529E+01  0.84468035E+02                                 1.722864                            1.645853      -1.179638       2.329070                    0.996442       3.357871       9.047261       0.523600       1.186079      -0.731563      -0.038398       0.004190       0.022094       0.044498      -0.002190      -0.010997       0.000056       0.015467      -0.009357      -0.009856      -0.006026       0.015882              1.767230       2.053662       0.009475      -0.170069       1.407188       0.126511       1.840839          -0.000003
           96              H      38.177394      22.041728       0.403093       0.133273       1.144142 0.85714465E+01  0.84557658E+02                                 1.723842                            1.646744      -1.182965       2.327603                    0.996422       3.358736       9.051884       0.523333       1.186395      -0.731485       0.038428       0.022186      -0.003416       0.044504       0.011122      -0.001593      -0.000920       0.012844      -0.017311      -0.009957      -0.005926       0.015884              1.768258       2.054907       0.157224      -0.065672       1.873349      -0.037915       1.376518           0.000540
           97              H      28.270353      18.651097      23.478320       0.130394       1.330170 0.10089998E+02  0.10334542E+03                                 1.907377                            1.793436      -0.997473       2.415814                    0.998024       3.338667       9.071688       0.500258       1.195397      -0.732475      -0.033206       0.019164      -0.005413       0.038720      -0.005373       0.003059      -0.001767       0.006210      -0.041703      -0.014355       0.000745       0.013609              1.954334       2.349042      -0.257864       0.063803       2.051279      -0.036836       1.462680           0.000001
           98              H      21.885747      10.306541       9.758316       0.130399       1.330368 0.10091906E+02  0.10337074E+03                                 1.907671                            1.793693      -0.997433       2.415840                    0.998025       3.338704       9.072295       0.500181       1.195513      -0.732451       0.015490      -0.029399       0.019875       0.038720      -0.010548      -0.000598      -0.007372      -0.009656       0.008952      -0.014356       0.000745       0.013611              1.954642       1.693851      -0.352700      -0.003197       2.160715      -0.307205       2.009360           0.000003
           99              H      38.689253      12.635742       6.464328       0.130393       1.330229 0.10090560E+02  0.10335267E+03                                 1.907440                            1.793492      -0.997479       2.415812                    0.998024       3.338710       9.071884       0.500247       1.195405      -0.732473      -0.015489       0.008941      -0.034343       0.038720       0.004075       0.009743      -0.005624      -0.004707       0.023793      -0.014352       0.000741       0.013611              1.954401       1.693660       0.120554       0.331399       1.832863      -0.191336       2.336680           0.000001
          100              H      32.304648      28.352605       9.758316       0.130387       1.330425 0.10092423E+02  0.10337695E+03                                 1.907670                            1.793693      -0.997517       2.415789                    0.998024       3.338893       9.072733       0.500203       1.195451      -0.732463       0.033203       0.001285       0.019877       0.038719      -0.001093       0.006087       0.004203       0.023092       0.008955      -0.014354       0.000744       0.013610              1.954648       2.349450       0.025808       0.264453       1.505124       0.156373       2.009370           0.000002
          101              H      28.270353      28.352605       9.758316       0.130395       1.330161 0.10089919E+02  0.10334436E+03                                 1.907364                            1.793427      -0.997466       2.415820                    0.998025       3.338646       9.071602       0.500261       1.195393      -0.732476      -0.033206       0.001285       0.019873       0.038720       0.001092      -0.006085       0.004202       0.023092       0.008947      -0.014352       0.000743       0.013609              1.954317       2.349016      -0.025802      -0.264381       1.504916       0.156328       2.009017           0.000000
          102              H      32.304648      18.651097      23.478320       0.130348       1.331008 0.10098073E+02  0.10345059E+03                                 1.908315                            1.794262      -0.997861       2.415588                    0.998020       3.339705       9.076000       0.500089       1.195541      -0.732440       0.033192       0.019163      -0.005417       0.038708       0.005373      -0.003063      -0.001767       0.006195      -0.041691      -0.014352       0.000746       0.013606              1.955329       2.350296       0.258019      -0.063853       2.052406      -0.036868       1.463284           0.000003
          103              H      38.689253      10.306541       9.758316       0.130393       1.330238 0.10090641E+02  0.10335372E+03                                 1.907449                            1.793500      -0.997487       2.415808                    0.998024       3.338721       9.071927       0.500246       1.195406      -0.732473      -0.015488      -0.029398       0.019878       0.038720       0.010544       0.000594      -0.007373      -0.009654       0.008950      -0.014351       0.000740       0.013610              1.954412       1.693670       0.352637       0.003191       2.160450      -0.307154       2.009116           0.000000
          104              H      21.885747      12.635742       6.464328       0.130355       1.331054 0.10098541E+02  0.10345725E+03                                 1.908438                            1.794369      -0.997803       2.415624                    0.998021       3.339622       9.076045       0.500043       1.195629      -0.732422       0.015488       0.008941      -0.034330       0.038709      -0.004078      -0.009741      -0.005629      -0.004710       0.023777      -0.014353       0.000746       0.013608              1.955456       1.694502      -0.120687      -0.331654       1.833876      -0.191495       2.337989           0.000003
          105              H      19.868600      13.800343       9.758316       0.130387       1.330553 0.10093663E+02  0.10339360E+03                                 1.907876                            1.793871      -0.997512       2.415791                    0.998024       3.338937       9.073245       0.500146       1.195542      -0.732444      -0.017714       0.028111       0.019879       0.038719      -0.009456      -0.006686       0.003168      -0.013442       0.008960      -0.014359       0.000746       0.013613              1.954867       1.738732      -0.378574      -0.267695       2.116268       0.150859       2.009601          -0.000000
          106              H      30.287500      27.188004       6.464328       0.130357       1.330789 0.10096000E+02  0.10342369E+03                                 1.908071                            1.794051      -0.997802       2.415625                    0.998021       3.339481       9.075040       0.500131       1.195505      -0.732449       0.000000      -0.017882      -0.034331       0.038709      -0.000001      -0.000004       0.011249       0.009409       0.023774      -0.014348       0.000742       0.013606              1.955068       1.903168      -0.000006      -0.000011       1.624548       0.382851       2.337489           0.000002
          107              H      40.706400      13.800343       9.758316       0.130391       1.330403 0.10092228E+02  0.10337438E+03                                 1.907643                            1.793671      -0.997504       2.415798                    0.998024       3.338857       9.072587       0.500208       1.195445      -0.732465       0.017714       0.028111       0.019879       0.038720       0.009451       0.006683       0.003172      -0.013438       0.008953      -0.014352       0.000742       0.013610              1.954614       1.738528       0.378497       0.267636       2.115983       0.150824       2.009331           0.000002
          108              H      30.287500      15.157295      23.478320       0.130363       1.330677 0.10094935E+02  0.10340984E+03                                 1.907945                            1.793941      -0.997767       2.415646                    0.998021       3.339359       9.074518       0.500154       1.195484      -0.732453       0.000004      -0.038328      -0.005416       0.038709      -0.000007       0.000000       0.003535      -0.012405      -0.041682      -0.014348       0.000744       0.013604              1.954931       1.903036      -0.000012      -0.000002       2.498710       0.073709       1.463048           0.000002
          109              H      30.287500      19.815697       1.251320       0.130349       1.330862 0.10096690E+02  0.10343264E+03                                 1.908146                            1.794115      -0.997853       2.415592                    0.998020       3.339602       9.075485       0.500120       1.195509      -0.732447       0.000000       0.038327       0.005416       0.038708       0.000004      -0.000001       0.003535      -0.012406      -0.041693      -0.014352       0.000746       0.013606              1.955151       1.903255       0.000022       0.000002       2.499019       0.073722       1.463178           0.000002
          110              H      40.706400      21.172649      14.971324       0.130395       1.330435 0.10092559E+02  0.10337928E+03                                 1.907748                            1.793761      -0.997469       2.415819                    0.998025       3.338794       9.072671       0.500167       1.195527      -0.732448       0.017716      -0.028114      -0.019874       0.038719      -0.009455      -0.006684       0.003167      -0.013441       0.008953      -0.014357       0.000746       0.013610              1.954724       1.738616      -0.378528      -0.267661       2.116105       0.150837       2.009450           0.000002
          111              H      30.287500       7.784988      18.265312       0.130354       1.330822 0.10096324E+02  0.10342793E+03                                 1.908109                            1.794084      -0.997821       2.415614                    0.998020       3.339530       9.075239       0.500124       1.195511      -0.732447      -0.000000       0.017882       0.034330       0.038708       0.000000       0.000005       0.011249       0.009411       0.023773      -0.014349       0.000743       0.013606              1.955107       1.903211       0.000007       0.000014       1.624576       0.382859       2.337534           0.000002
          112              H      19.868600      21.172649      14.971324       0.130391       1.330407 0.10092259E+02  0.10337480E+03                                 1.907650                            1.793677      -0.997504       2.415800                    0.998024       3.338855       9.072596       0.500206       1.195449      -0.732464      -0.017715      -0.028111      -0.019877       0.038719       0.009451       0.006683       0.003172      -0.013436       0.008951      -0.014350       0.000741       0.013609              1.954624       1.738535       0.378502       0.267643       2.115996       0.150835       2.009342          -0.000000
          113              H      21.885747      24.666451      14.971324       0.130391       1.330243 0.10090686E+02  0.10335423E+03                                 1.907447                            1.793498      -0.997495       2.415802                    0.998024       3.338736       9.071952       0.500249       1.195398      -0.732475       0.015487       0.029398      -0.019878       0.038720       0.010544       0.000595      -0.007374      -0.009654       0.008952      -0.014352       0.000741       0.013611              1.954406       1.693666       0.352633       0.003196       2.160443      -0.307144       2.009110           0.000001
          114              H      28.270353      16.321895       1.251320       0.130359       1.330865 0.10096732E+02  0.10343328E+03                                 1.908168                            1.794136      -0.997798       2.415629                    0.998021       3.339524       9.075311       0.500110       1.195532      -0.732443      -0.033194      -0.019160       0.005416       0.038707       0.005367      -0.003061      -0.001768       0.006213      -0.041682      -0.014348       0.000746       0.013603              1.955167       2.350108       0.257968      -0.063847       2.052203      -0.036860       1.463190           0.000002
          115              H      32.304648       6.620387      14.971324       0.130385       1.330315 0.10091374E+02  0.10336330E+03                                 1.907536                            1.793576      -0.997530       2.415780                    0.998024       3.338837       9.072390       0.500230       1.195419      -0.732470       0.033202      -0.001286      -0.019878       0.038719       0.001092      -0.006087       0.004203       0.023094       0.008955      -0.014355       0.000744       0.013611              1.954507       2.349266      -0.025803      -0.264421       1.505034       0.156353       2.009219           0.000002
          116              H      38.689253      22.337250      18.265312       0.130354       1.331075 0.10098743E+02  0.10345990E+03                                 1.908462                            1.794391      -0.997817       2.415616                    0.998020       3.339652       9.076170       0.500038       1.195633      -0.732421      -0.015486      -0.008940       0.034330       0.038708      -0.004078      -0.009745      -0.005621      -0.004708       0.023778      -0.014353       0.000746       0.013607              1.955482       1.694535      -0.120697      -0.331674       1.833890      -0.191478       2.338022           0.000002
          117              H      38.689253      24.666451      14.971324       0.130388       1.330536 0.10093492E+02  0.10339138E+03                                 1.907856                            1.793853      -0.997507       2.415794                    0.998024       3.338918       9.073163       0.500149       1.195539      -0.732445      -0.015487       0.029398      -0.019878       0.038719      -0.010548      -0.000599      -0.007374      -0.009658       0.008959      -0.014359       0.000746       0.013612              1.954845       1.694010      -0.352757      -0.003201       2.160946      -0.307256       2.009580           0.000001
          118              H      21.885748      22.337250      18.265312       0.130392       1.330237 0.10090636E+02  0.10335365E+03                                 1.907448                            1.793499      -0.997484       2.415809                    0.998024       3.338719       9.071917       0.500246       1.195405      -0.732473       0.015487      -0.008942       0.034343       0.038720       0.004075       0.009743      -0.005625      -0.004707       0.023793      -0.014351       0.000741       0.013611              1.954409       1.693667       0.120555       0.331406       1.832869      -0.191331       2.336691           0.000001
          119              H      28.270353       6.620387      14.971324       0.130397       1.330294 0.10091192E+02  0.10336101E+03                                 1.907530                            1.793572      -0.997464       2.415823                    0.998025       3.338732       9.072097       0.500225       1.195437      -0.732467      -0.033205      -0.001285      -0.019874       0.038719      -0.001094       0.006085       0.004202       0.023090       0.008949      -0.014351       0.000743       0.013608              1.954492       2.349245       0.025804       0.264414       1.505028       0.156351       2.009203           0.000002
          120              H      32.304648      16.321895       1.251320       0.130391       1.330196 0.10090249E+02  0.10334870E+03                                 1.907406                            1.793462      -0.997490       2.415804                    0.998024       3.338705       9.071840       0.500252       1.195402      -0.732474       0.033200      -0.019174       0.005413       0.038719      -0.005375       0.003058      -0.001767       0.006202      -0.041704      -0.014355       0.000746       0.013609              1.954365       2.349078      -0.257869       0.063804       2.051317      -0.036838       1.462699           0.000002
          121              C      32.767743      25.695881      24.337428       0.599695      24.304914 0.25743937E+03  0.53549925E+04                                 7.835676                            5.694953      -0.011210       2.057603                    0.999709      22.083325      61.412471       0.623283       0.472429      -1.022349       0.047753       0.027438       0.005372       0.055336      -0.027673      -0.025974      -0.012401      -0.032900       0.338501      -0.092622      -0.024252       0.116875             10.468226      16.441073       5.052197       1.074666      10.152096       0.647003       4.811510          -0.000161
          122              C      31.494154      24.974563      24.162342      -0.008472      41.132668 0.40612613E+03  0.92901239E+04                                10.261364                            6.608781       0.064983       2.031457                    0.999263      26.421798      72.434092       0.663946       0.403286      -1.083926      -0.030056      -0.019885      -0.004817       0.036359      -0.011139      -0.002631      -0.004099      -0.013895      -0.004705      -0.013864      -0.000400       0.014264             14.961095      23.117866       6.093359       1.087631      16.111405       1.491692       5.654013           0.000004
          123              C      31.481736      23.598201      23.997395      -0.137921      37.519905 0.42852972E+03  0.10053762E+05                                 9.859310                            6.953424       0.052188       1.991679                    0.999578      29.405068      84.867585       0.617036       0.423105      -1.058361       0.001970       0.016397       0.005224       0.017321      -0.030916      -0.005078      -0.008518       0.012495       0.110309      -0.051022       0.013071       0.037951             13.246388      14.059208       5.607861       0.647114      20.204386       1.805602       5.475569          -0.000812
          124              C      25.251597       7.801600       2.478899       0.600737      24.276691 0.25713734E+03  0.53472548E+04                                 7.830439                            5.692346      -0.013179       2.057279                    0.999709      22.068684      61.367695       0.623292       0.472551      -1.022261       0.011293       0.007016      -0.053187       0.054823       0.057537       0.035282       0.021725       0.061813      -0.257832      -0.094416      -0.022337       0.116753             10.458205       5.978575      -0.702327      -2.990655       6.989999      -1.930012      18.406041           0.001978
          125              C      24.978101       7.629708       3.917175      -0.011318      41.154620 0.40644410E+03  0.92990918E+04                                10.264007                            6.610950       0.063255       2.030914                    0.999249      26.433670      72.470068       0.663908       0.403235      -1.083975      -0.007816      -0.002103       0.037054       0.037928      -0.007773       0.000393      -0.000155      -0.003569      -0.044783      -0.014935      -0.000508       0.015444             14.963059       7.735514      -2.101839      -4.707326      11.780893      -2.413698      25.372769           0.011130
          126              C      24.318137       8.617870       4.631120      -0.137615      37.516917 0.42850962E+03  0.10053342E+05                                 9.859296                            6.953680       0.052344       1.991742                    0.999577      29.404475      84.870752       0.616959       0.423156      -1.058312       0.005374      -0.012434      -0.011502       0.017770       0.013142       0.025876      -0.009476       0.009449      -0.113928      -0.050220       0.013091       0.037130             13.245088       8.682557      -3.613725      -5.871954      11.349495       3.035409      19.703213           0.000410
          127              C      35.323403       4.937662       6.529120       0.599692      24.304993 0.25744031E+03  0.53550141E+04                                 7.835669                            5.694946      -0.011196       2.057607                    0.999709      22.083375      61.412517       0.623287       0.472426      -1.022351      -0.011447      -0.048399       0.024256       0.055334      -0.052417      -0.043472       0.046539       0.133799      -0.040135      -0.092621      -0.024253       0.116873             10.468295       5.981692       3.056963      -0.336166      15.942577      -5.098305       9.480615           0.000097
          128              C      35.596899       6.236384       5.887633      -0.008473      41.132989 0.40612776E+03  0.92901936E+04                                10.261507                            6.608855       0.064991       2.031461                    0.999263      26.421970      72.435285       0.663931       0.403293      -1.083918       0.007557       0.032877      -0.013562       0.036359       0.002222       0.006819       0.006803       0.016934       0.018462      -0.013857      -0.000405       0.014263             14.961416       7.733463       5.137478       0.411668      22.343682      -6.151352      14.807101          -0.000030
          129              C      36.256863       7.238885       6.581299      -0.137914      37.519266 0.42852424E+03  0.10053609E+05                                 9.859235                            6.953413       0.052239       1.991701                    0.999578      29.404848      84.867067       0.617032       0.423109      -1.058358      -0.005193      -0.014534      -0.007869       0.017324      -0.029229      -0.003878       0.009359       0.063054       0.043232      -0.051018       0.013077       0.037941             13.246088       8.682556       6.741595       1.448937      20.686310      -0.266199      10.369398           0.000801
          130              C      27.807257      31.510841      16.113833       0.599692      24.305159 0.25744390E+03  0.53551003E+04                                 7.835679                            5.694979      -0.011209       2.057600                    0.999709      22.083372      61.412313       0.623287       0.472425      -1.022353      -0.047749       0.014220       0.024071       0.055332       0.033714       0.017438      -0.057663      -0.160932      -0.045557      -0.092630      -0.024242       0.116872             10.468128      16.440766      -2.697232      -4.404914       5.811571       2.181630       9.152046           0.000095
          131              C      29.080846      31.105329      15.492130      -0.008476      41.132036 0.40612325E+03  0.92900489E+04                                10.261272                            6.608776       0.065017       2.031468                    0.999263      26.421864      72.434430       0.663942       0.403288      -1.083924       0.030054      -0.011162      -0.017146       0.036357       0.006186       0.009622      -0.000257      -0.003034       0.027827      -0.013850      -0.000415       0.014265             14.960783      23.117295      -3.056480      -5.382146       7.753439       4.446565      14.011615          -0.000040
          132              C      29.093264      30.491028      14.249466      -0.137910      37.518495 0.42851713E+03  0.10053384E+05                                 9.859081                            6.953347       0.052269       1.991713                    0.999578      29.404395      84.865041       0.617037       0.423108      -1.058360      -0.001967       0.010400       0.013711       0.017321       0.015084       0.027459      -0.025916      -0.036721      -0.037358      -0.051016       0.013075       0.037941             13.245821      14.058595      -2.479207      -5.071000       8.246725       6.032882      17.432143           0.000800
          133              C      24.418085      26.690163       2.478899       0.600743      24.276274 0.25713454E+03  0.53471780E+04                                 7.830330                            5.692310      -0.013179       2.057281                    0.999709      22.068487      61.366884       0.623295       0.472550      -1.022262       0.000437      -0.013276      -0.053188       0.054822      -0.002003       0.001172      -0.041423      -0.130564      -0.257850      -0.094424      -0.022334       0.116758             10.457965       7.345295      -0.086791      -0.176102       5.623102       3.554841      18.405499           0.001979
          134              C      24.405970      27.012964       3.917175      -0.011321      41.152463 0.40642553E+03  0.92985504E+04                                10.263611                            6.610774       0.063307       2.030932                    0.999249      26.433430      72.468687       0.663922       0.403232      -1.083978       0.002086       0.007829       0.037052       0.037927       0.002339      -0.000332      -0.000264       0.015245      -0.044767      -0.014930      -0.000509       0.015439             14.962326      12.589283      -0.700771       0.263272       6.926319       5.283174      25.371375           0.011141
          135              C      25.591726      27.090429       4.631120      -0.137618      37.516765 0.42851093E+03  0.10053361E+05                                 9.859275                            6.953714       0.052383       1.991755                    0.999577      29.404281      84.869603       0.616955       0.423158      -1.058312      -0.013454       0.001571      -0.011502       0.017770      -0.002483      -0.021147      -0.017674      -0.027496      -0.113928      -0.050224       0.013089       0.037134             13.245016      13.812175       0.652076       5.564805       6.219712       3.567521      19.703161           0.000408
          136              C      36.156915      11.233850      24.337428       0.599689      24.307098 0.25745857E+03  0.53555471E+04                                 7.836366                            5.695299      -0.011460       2.057503                    0.999709      22.084805      61.419550       0.623236       0.472451      -1.022326      -0.000122      -0.055090       0.005384       0.055353      -0.000435       0.002245       0.028700       0.064408       0.338576      -0.092650      -0.024250       0.116900             10.469287       7.349416       0.195622       0.023111      19.246494      -1.254529       4.811952           0.000102
          137              C      36.169030      12.697469      24.162342      -0.008671      41.145280 0.40625734E+03  0.92939404E+04                                10.263368                            6.609806       0.065329       2.031499                    0.999265      26.426848      72.452756       0.663896       0.403281      -1.083922      -0.002353       0.035959      -0.004808       0.036355      -0.000480      -0.002230       0.004309       0.026040      -0.004662      -0.013767      -0.000394       0.014161             14.964326      12.587474      -0.015926       0.748291      26.650377      -1.688636       5.655128           0.000087
          138              C      34.983274      13.396405      23.997395      -0.137992      37.531518 0.42865610E+03  0.10057658E+05                                 9.861887                            6.954810       0.051867       1.991516                    0.999579      29.410106      84.891293       0.616915       0.423149      -1.058314       0.013243      -0.009897       0.005228       0.017340       0.020854      -0.004827       0.008618       0.047289       0.110078      -0.050962       0.013095       0.037867             13.250932      13.815478      -5.469084       1.240658      20.460229      -1.464077       5.477089          -0.000130
          139              C      43.673061      12.622277      16.113833       0.599701      24.304712 0.25743681E+03  0.53549287E+04                                 7.835650                            5.694935      -0.011227       2.057599                    0.999709      22.083236      61.412266       0.623282       0.472431      -1.022347       0.036183       0.034251       0.024076       0.055335      -0.086542      -0.058649       0.013733       0.022075      -0.045541      -0.092625      -0.024242       0.116867             10.468179      10.804827       5.951384       4.091747      11.447858       2.723970       9.151853          -0.000112
          140              C      42.685082      11.722073      15.492130      -0.008476      41.132712 0.40612599E+03  0.92901311E+04                                10.261420                            6.608815       0.064866       2.031424                    0.999263      26.421754      72.434302       0.663938       0.403290      -1.083922      -0.024696      -0.020442      -0.017136       0.036351      -0.004437      -0.005045      -0.008206      -0.009200       0.027864      -0.013885      -0.000389       0.014274             14.961161      14.241822       8.181460       6.541964      16.630019       2.437876      14.011643          -0.000952
          141              C      42.146874      12.018469      14.249466      -0.137896      37.518390 0.42851459E+03  0.10053304E+05                                 9.859038                            6.953309       0.052180       1.991687                    0.999578      29.404309      84.864549       0.617041       0.423105      -1.058362       0.009991      -0.003490       0.013720       0.017327      -0.023447      -0.036175      -0.010814      -0.007774      -0.037371      -0.051018       0.013069       0.037948             13.245769      11.846781       3.756364       7.760048      10.458672       1.375222      17.431854           0.000794
          142              C      16.901939      19.399694       6.529120       0.599690      24.305408 0.25744532E+03  0.53551410E+04                                 7.835752                            5.695002      -0.011243       2.057589                    0.999709      22.083482      61.412823       0.623284       0.472426      -1.022351      -0.036187       0.034110       0.024260       0.055331       0.084146       0.062038       0.014371       0.023877      -0.040127      -0.092625      -0.024243       0.116868             10.468349      10.804948      -5.841739      -4.247003      11.119548       2.840190       9.480552           0.000095
          143              C      17.889918      18.513478       5.887633      -0.008468      41.134070 0.40614028E+03  0.92905476E+04                                10.261673                            6.608957       0.064994       2.031463                    0.999263      26.421990      72.435492       0.663926       0.403293      -1.083919       0.024696      -0.022978      -0.013561       0.036356       0.006217       0.002478      -0.009310      -0.012320       0.018466      -0.013854      -0.000414       0.014268             14.961639      14.242138      -8.895411      -5.532829      15.835758       2.719010      14.807022          -0.000039
          144              C      18.428126      17.440681       6.581299      -0.137904      37.518335 0.42850995E+03  0.10053187E+05                                 9.859041                            6.953253       0.052278       1.991720                    0.999578      29.404393      84.865316       0.617045       0.423103      -1.058362      -0.009987       0.011761      -0.007864       0.017318       0.041915       0.010042      -0.001331       0.019092       0.043223      -0.051015       0.013080       0.037935             13.245952      11.846753      -8.568457      -0.954793      17.521798      -1.121966      10.369306           0.000801
          145              C      19.382183       8.326370      16.113833       0.599689      24.305319 0.25744347E+03  0.53550963E+04                                 7.835746                            5.694985      -0.011220       2.057598                    0.999709      22.083468      61.412874       0.623284       0.472427      -1.022350       0.011572      -0.048457       0.024082       0.055335       0.052823       0.041222       0.043926       0.138860      -0.045570      -0.092621      -0.024248       0.116869             10.468376       6.133122      -3.254189       0.313189      16.119934      -4.905751       9.152072          -0.000161
          146              C      19.096572       9.632087      15.492130      -0.008470      41.134586 0.40614365E+03  0.92906511E+04                                10.261777                            6.608994       0.064970       2.031454                    0.999263      26.422131      72.436169       0.663922       0.403294      -1.083917      -0.005353       0.031613      -0.017144       0.036358      -0.001781      -0.004588       0.008463       0.012246       0.027826      -0.013857      -0.000409       0.014266             14.961783       8.947964      -5.125069      -1.159780      21.925064      -6.884815      14.012322           0.000004
          147              C      19.622363       9.949991      14.249466      -0.137910      37.518967 0.42851887E+03  0.10053461E+05                                 9.859164                            6.953338       0.052244       1.991705                    0.999578      29.404796      84.867061       0.617039       0.423105      -1.058359      -0.008017      -0.006900       0.013716       0.017320       0.008350       0.008711       0.036736       0.044487      -0.037358      -0.051014       0.013082       0.037932             13.245971       7.552765      -1.277250      -2.689139      14.753061      -7.407990      17.432087          -0.000813
          148              C      38.637158      28.122133       6.529120       0.599704      24.304751 0.25743671E+03  0.53549273E+04                                 7.835679                            5.694947      -0.011241       2.057596                    0.999709      22.083185      61.412177       0.623279       0.472433      -1.022346       0.047632       0.014289       0.024268       0.055334      -0.031734      -0.018581      -0.060916      -0.157679      -0.040145      -0.092628      -0.024240       0.116869             10.468292      16.099753       2.784722       4.583283       5.824539       2.258027       9.480585          -0.000116
          149              C      37.375684      27.709626       5.887633      -0.008471      41.132585 0.40612352E+03  0.92900580E+04                                10.261407                            6.608793       0.064904       2.031437                    0.999263      26.421642      72.433861       0.663939       0.403290      -1.083922      -0.032238      -0.009897      -0.013563       0.036348      -0.008457      -0.009315       0.002495      -0.004629       0.018442      -0.013878      -0.000394       0.014272             14.961290      23.140265       3.757703       5.121336       6.936821       3.432144      14.806784          -0.000970
          150              C      36.177510      27.779922       6.581299      -0.137897      37.518185 0.42851048E+03  0.10053173E+05                                 9.858989                            6.953259       0.052218       1.991701                    0.999578      29.404105      84.863542       0.617046       0.423103      -1.058365       0.015186       0.002771      -0.007865       0.017325      -0.012693      -0.006167      -0.008038      -0.082155       0.043214      -0.051018       0.013073       0.037945             13.245830      23.523437       1.826940      -0.494069       5.845005       1.387845      10.369047           0.000795
          151              C      41.192817      17.967724       2.478899       0.599704      24.304879 0.25744013E+03  0.53550093E+04                                 7.835647                            5.694953      -0.011251       2.057588                    0.999709      22.083321      61.412360       0.623285       0.472428      -1.022350      -0.011575       0.006538      -0.053712       0.055332      -0.056462      -0.036071       0.019501       0.069767      -0.252814      -0.092634      -0.024229       0.116863             10.468099       6.132995       0.789447       3.172235       6.842821      -1.625853      18.428481          -0.000117
          152              C      41.478428      17.816816       3.917175      -0.008484      41.132353 0.40612503E+03  0.92901097E+04                                10.261364                            6.608815       0.064912       2.031437                    0.999263      26.421900      72.434853       0.663936       0.403291      -1.083921       0.005354      -0.005617       0.035512       0.036350       0.004917       0.000142       0.000278      -0.010896      -0.041585      -0.013865      -0.000408       0.014273             14.960983       8.947519       2.801629       4.444943      10.563710      -2.868148      25.371719          -0.000974
          153              C      40.952637      16.751189       4.631120      -0.137903      37.518600 0.42851729E+03  0.10053399E+05                                 9.859136                            6.953373       0.052214       1.991698                    0.999578      29.404392      84.865359       0.617032       0.423111      -1.058357       0.008017       0.010633      -0.011081       0.017324      -0.011002      -0.004972       0.027451       0.018225      -0.116118      -0.051009       0.013074       0.037936             13.245979       7.552684       2.961009       0.307632      12.478270      -6.604014      19.706985           0.000794
          154              C      21.937842      15.529757      24.337428       0.599692      24.306990 0.25745676E+03  0.53555055E+04                                 7.836349                            5.695277      -0.011513       2.057484                    0.999709      22.084901      61.420000       0.623237       0.472451      -1.022325      -0.047644       0.027659       0.005381       0.055353       0.028119       0.023728      -0.016296      -0.031442       0.338538      -0.092651      -0.024236       0.116887             10.469213      16.102487      -5.249438      -1.097987      10.493226       0.607271       4.811926           0.000059
          155              C      23.199316      14.787455      24.162342      -0.008674      41.145961 0.40626152E+03  0.92940812E+04                                10.263570                            6.609901       0.065176       2.031454                    0.999265      26.426925      72.453687       0.663880       0.403288      -1.083915       0.032307      -0.015944      -0.004811       0.036347       0.011537       0.004854      -0.000230      -0.012183      -0.004628      -0.013791      -0.000381       0.014172             14.964574      23.148540      -6.081755      -1.836559      16.089987       0.196310       5.655193           0.001063
          156              C      24.397490      15.464882      23.997395      -0.137973      37.530938 0.42864941E+03  0.10057462E+05                                 9.861807                            6.954774       0.051831       1.991513                    0.999579      29.409794      84.890226       0.616914       0.423151      -1.058312      -0.015199      -0.006519       0.005233       0.017346       0.010043       0.009875      -0.000130      -0.059770       0.110056      -0.050959       0.013099       0.037860             13.250628      23.534592      -0.142918      -1.888198      10.740291      -0.342376       5.477003          -0.001747
          157              C      21.937842      19.443235       0.392212       0.599706      24.306722 0.25745322E+03  0.53554166E+04                                 7.836337                            5.695270      -0.011503       2.057490                    0.999709      22.084657      61.419356       0.623232       0.472456      -1.022322      -0.047645      -0.027660      -0.005390       0.055355      -0.028125      -0.023731      -0.016293      -0.031449       0.338551      -0.092660      -0.024231       0.116891             10.469257      16.102732       5.249404       1.098014      10.493094       0.607264       4.811944           0.000060
          158              C      23.199316      20.185537       0.567298      -0.008685      41.146107 0.40626434E+03  0.92941393E+04                                10.263498                            6.609856       0.065193       2.031456                    0.999265      26.426933      72.453114       0.663894       0.403280      -1.083923       0.032311       0.015946       0.004805       0.036351      -0.011534      -0.004854      -0.000229      -0.012178      -0.004642      -0.013786      -0.000385       0.014172             14.964568      23.148791       6.081628       1.836584      16.089718       0.196298       5.655194           0.001058
          159              C      24.397490      19.508110       0.732245      -0.137990      37.532098 0.42866261E+03  0.10057845E+05                                 9.861958                            6.954842       0.051762       1.991480                    0.999579      29.410383      84.892120       0.616917       0.423146      -1.058316      -0.015199       0.006522      -0.005237       0.017348      -0.010049      -0.009877      -0.000132      -0.059771       0.110056      -0.050962       0.013102       0.037860             13.251059      23.535646       0.142733       1.888289      10.740403      -0.342405       5.477128          -0.001745
          160              C      41.192817      17.005268      22.250741       0.600739      24.276738 0.25713757E+03  0.53472620E+04                                 7.830458                            5.692353      -0.013185       2.057276                    0.999709      22.068697      61.367795       0.623291       0.472552      -1.022260      -0.011703      -0.006260       0.053192       0.054823       0.055535       0.036456       0.019694       0.068740      -0.257836      -0.094418      -0.022334       0.116752             10.458247       6.128905      -0.789131      -3.166745       6.839679      -1.624969      18.406158           0.001978
          161              C      41.478428      17.156176      20.812465      -0.011322      41.154957 0.40644683E+03  0.92991730E+04                                10.264066                            6.610973       0.063253       2.030912                    0.999249      26.433784      72.470525       0.663907       0.403235      -1.083974       0.005743       0.005727      -0.037051       0.037929      -0.005433       0.000064       0.000419      -0.011684      -0.044767      -0.014930      -0.000514       0.015444             14.963180       8.949342      -2.802650      -4.443988      10.567175      -2.869836      25.373024           0.011129
          162              C      40.952637      18.221803      20.098520      -0.137620      37.517326 0.42851395E+03  0.10053474E+05                                 9.859382                            6.953723       0.052334       1.991737                    0.999577      29.404653      84.871536       0.616956       0.423157      -1.058310       0.008096      -0.010861       0.011504       0.017772       0.010659       0.004735       0.027150       0.018030      -0.113921      -0.050220       0.013094       0.037126             13.245250       7.553255      -2.961730      -0.307208      12.479017      -6.603078      19.703480           0.000409
          163              C      38.637158       6.850859      18.200520       0.599705      24.304783 0.25743861E+03  0.53549700E+04                                 7.835621                            5.694930      -0.011262       2.057585                    0.999709      22.083303      61.412268       0.623287       0.472427      -1.022350       0.047632      -0.014285      -0.024269       0.055334       0.031734       0.018584      -0.060913      -0.157676      -0.040128      -0.092630      -0.024233       0.116864             10.468108      16.099531      -2.784543      -4.583043       5.824398       2.257868       9.480395          -0.000117
          164              C      37.375684       7.263366      18.842007      -0.008479      41.132806 0.40612704E+03  0.92901735E+04                                10.261477                            6.608854       0.064910       2.031437                    0.999263      26.421930      72.435166       0.663930       0.403294      -1.083918      -0.032240       0.009899       0.013562       0.036350       0.008450       0.009311       0.002499      -0.004612       0.018454      -0.013866      -0.000403       0.014269             14.961281      23.140314      -3.757532      -5.121028       6.936748       3.432004      14.806781          -0.000969
          165              C      36.177510       7.193070      18.148341      -0.137899      37.518812 0.42851648E+03  0.10053378E+05                                 9.859180                            6.953359       0.052213       1.991699                    0.999578      29.404457      84.865628       0.617033       0.423110      -1.058358       0.015184      -0.002768       0.007865       0.017323       0.012689       0.006169      -0.008036      -0.082143       0.043223      -0.051012       0.013076       0.037936             13.246153      23.524063      -1.826908       0.494245       5.845089       1.387829      10.369308           0.000793
          166              C      19.382183      26.646622       8.615807       0.599702      24.304625 0.25743623E+03  0.53549153E+04                                 7.835622                            5.694921      -0.011243       2.057595                    0.999709      22.083294      61.412485       0.623284       0.472430      -1.022347       0.011564       0.048465      -0.024070       0.055335      -0.052831      -0.041220       0.043923       0.138849      -0.045538      -0.092620      -0.024246       0.116866             10.468129       6.133009       3.254079      -0.313138      16.119528      -4.905535       9.151849          -0.000114
          167              C      19.096572      25.340905       9.237510      -0.008473      41.132532 0.40612323E+03  0.92900670E+04                                10.261450                            6.608829       0.064881       2.031430                    0.999263      26.421787      72.434767       0.663930       0.403295      -1.083917      -0.005361      -0.031604       0.017139       0.036349       0.001764       0.004583       0.008470       0.012277       0.027858      -0.013879      -0.000392       0.014271             14.961206       8.947629       5.124827       1.159744      21.924248      -6.884499      14.011740          -0.000959
          168              C      19.622363      25.023001      10.480174      -0.137895      37.518576 0.42851565E+03  0.10053359E+05                                 9.859157                            6.953372       0.052194       1.991693                    0.999578      29.404355      84.865476       0.617030       0.423112      -1.058356      -0.008024       0.006910      -0.013715       0.017328      -0.008361      -0.008722       0.036732       0.044484      -0.037366      -0.051010       0.013064       0.037946             13.245957       7.552684       1.277128       2.689094      14.753074      -7.408141      17.432113           0.000792
          169              C      25.251597      27.171392      22.250741       0.599704      24.304800 0.25743974E+03  0.53549971E+04                                 7.835612                            5.694939      -0.011255       2.057587                    0.999709      22.083305      61.412211       0.623288       0.472426      -1.022351       0.011436      -0.006748       0.053714       0.055331      -0.058440      -0.034926       0.021487       0.062912      -0.252811      -0.092633      -0.024229       0.116862             10.468026       5.981645       0.702099       2.994079       6.994088      -1.934294      18.428346          -0.000117
          170              C      24.978101      27.343284      20.812465      -0.008484      41.132538 0.40612710E+03  0.92901737E+04                                10.261415                            6.608850       0.064917       2.031439                    0.999263      26.421947      72.435175       0.663931       0.403293      -1.083918      -0.007550       0.001832      -0.035510       0.036350       0.007176      -0.000172      -0.000262      -0.003075      -0.041581      -0.013864      -0.000408       0.014272             14.961026       7.733387       2.100697       4.706291      11.777981      -2.415407      25.371708          -0.000976
          171              C      24.318137      26.355122      20.098520      -0.137902      37.518685 0.42851779E+03  0.10053418E+05                                 9.859148                            6.953373       0.052217       1.991699                    0.999578      29.404525      84.865905       0.617032       0.423110      -1.058357       0.005191       0.012263       0.011083       0.017325      -0.013395      -0.026264      -0.009421       0.009934      -0.116118      -0.051013       0.013077       0.037936             13.245971       8.682522       3.613335       5.872995      11.348426       3.035513      19.706964           0.000793
          172              C      32.767743       9.277111       0.392212       0.599693      24.307083 0.25745722E+03  0.53555196E+04                                 7.836389                            5.695294      -0.011511       2.057484                    0.999709      22.084909      61.420129       0.623234       0.472453      -1.022324       0.047776      -0.027431      -0.005382       0.055353       0.027674       0.025976      -0.012404      -0.032989       0.338538      -0.092653      -0.024234       0.116887             10.469290      16.441798      -5.053679      -1.074901      10.154123       0.647258       4.811948           0.000059
          173              C      31.494154       9.998429       0.567298      -0.008677      41.145931 0.40626100E+03  0.92940623E+04                                10.263543                            6.609877       0.065172       2.031451                    0.999265      26.426947      72.453619       0.663885       0.403286      -1.083917      -0.029963       0.020008       0.004809       0.036348       0.011041       0.002625      -0.004090      -0.013893      -0.004637      -0.013788      -0.000384       0.014173             14.964560      23.121488      -6.097447      -1.088278      16.117003       1.492353       5.655189           0.001062
          174              C      31.481736      11.374791       0.732245      -0.137976      37.531029 0.42865054E+03  0.10057493E+05                                 9.861831                            6.954790       0.051824       1.991509                    0.999579      29.409738      84.890025       0.616913       0.423152      -1.058312       0.001953      -0.016422      -0.005235       0.017346       0.030901       0.005048      -0.008490       0.012480       0.110048      -0.050955       0.013098       0.037858             13.250698      14.062591      -5.611640      -0.647590      20.212475       1.806431       5.477026          -0.001746
          175              C      27.807257       3.462151       8.615807       0.599706      24.304768 0.25743750E+03  0.53549448E+04                                 7.835665                            5.694948      -0.011237       2.057596                    0.999709      22.083176      61.412047       0.623281       0.472432      -1.022347      -0.047756      -0.014213      -0.024068       0.055335      -0.033714      -0.017439      -0.057658      -0.160936      -0.045525      -0.092633      -0.024233       0.116867             10.468205      16.441128       2.697283       4.404946       5.811566       2.181599       9.151923          -0.000115
          176              C      29.080846       3.867663       9.237510      -0.008483      41.132916 0.40612873E+03  0.92902059E+04                                10.261428                            6.608819       0.064901       2.031432                    0.999263      26.421887      72.434625       0.663940       0.403288      -1.083924       0.030051       0.011164       0.017136       0.036351      -0.006196      -0.009623      -0.000260      -0.003063       0.027861      -0.013870      -0.000402       0.014272             14.961168      23.118272       3.056619       5.382269       7.753536       4.446590      14.011696          -0.000971
          177              C      29.093264       4.481964      10.480174      -0.137908      37.518943 0.42852148E+03  0.10053506E+05                                 9.859127                            6.953359       0.052190       1.991686                    0.999578      29.404575      84.865492       0.617040       0.423105      -1.058363      -0.001969      -0.010399      -0.013718       0.017326      -0.015089      -0.027459      -0.025915      -0.036709      -0.037366      -0.051017       0.013080       0.037937             13.245896      14.058881       2.479266       5.071049       8.246734       6.032867      17.432072           0.000793
          178              C      35.323403      30.035330      18.200520       0.599704      24.305007 0.25743826E+03  0.53549727E+04                                 7.835735                            5.694957      -0.011277       2.057582                    0.999709      22.083409      61.413063       0.623280       0.472432      -1.022345      -0.011427       0.048404      -0.024258       0.055335       0.052406       0.043460       0.046544       0.133800      -0.040153      -0.092622      -0.024240       0.116861             10.468439       5.981749      -3.057005       0.336141      15.942932      -5.098354       9.480638           0.000051
          179              C      35.596899      28.736608      18.842007      -0.008473      41.135108 0.40614441E+03  0.92906867E+04                                10.261936                            6.609038       0.064869       2.031426                    0.999263      26.422100      72.436507       0.663914       0.403299      -1.083913       0.007561      -0.032865       0.013567       0.036350      -0.002224      -0.006823       0.006818       0.016951       0.018441      -0.013872      -0.000401       0.014273             14.962236       7.733842      -5.137839      -0.411713      22.345191      -6.151666      14.807674           0.000931
          180              C      36.256863      27.734107      18.148341      -0.137899      37.519133 0.42851652E+03  0.10053400E+05                                 9.859238                            6.953340       0.052192       1.991692                    0.999578      29.404684      84.866958       0.617035       0.423107      -1.058357      -0.005179       0.014542       0.007871       0.017327       0.029224       0.003866       0.009359       0.063042       0.043211      -0.051008       0.013078       0.037930             13.246273       8.682642      -6.741712      -1.449059      20.686614      -0.266090      10.369564          -0.000804
          181              C      43.673061      22.350715       8.615807       0.599707      24.305073 0.25744082E+03  0.53550316E+04                                 7.835709                            5.694969      -0.011280       2.057578                    0.999709      22.083398      61.412780       0.623282       0.472429      -1.022348       0.036192      -0.034247      -0.024065       0.055334       0.086542       0.058649       0.013721       0.022063      -0.045515      -0.092633      -0.024225       0.116858             10.468246      10.804881      -5.951306      -4.091899      11.447719       2.724046       9.152139          -0.000117
          182              C      42.685082      23.250919       9.237510      -0.008489      41.134978 0.40614814E+03  0.92907856E+04                                10.261847                            6.609037       0.064887       2.031427                    0.999263      26.422305      72.436924       0.663919       0.403295      -1.083916      -0.024689       0.020447       0.017141       0.036352       0.004415       0.005030      -0.008208      -0.009201       0.027863      -0.013860      -0.000414       0.014275             14.961815      14.242337      -8.181645      -6.542407      16.630550       2.437976      14.012559          -0.000969
          183              C      42.146874      22.954523      10.480174      -0.137911      37.519651 0.42852599E+03  0.10053685E+05                                 9.859320                            6.953419       0.052172       1.991680                    0.999578      29.405113      84.868637       0.617031       0.423108      -1.058356       0.009996       0.003500      -0.013713       0.017327       0.023429       0.036165      -0.010830      -0.007775      -0.037353      -0.051007       0.013087       0.037920             13.246241      11.847038      -3.756418      -7.760298      10.459076       1.375101      17.432609           0.000792
          184              C      16.901939      15.573298      18.200520       0.599692      24.305079 0.25744110E+03  0.53550338E+04                                 7.835712                            5.694973      -0.011179       2.057613                    0.999709      22.083290      61.412270       0.623283       0.472429      -1.022349      -0.036196      -0.034110      -0.024252       0.055333      -0.084150      -0.062040       0.014374       0.023884      -0.040141      -0.092626      -0.024248       0.116874             10.468353      10.805027       5.841696       4.247215      11.119359       2.840295       9.480674           0.000100
          185              C      17.889918      16.459514      18.842007      -0.008476      41.132718 0.40612724E+03  0.92901568E+04                                10.261380                            6.608796       0.064985       2.031458                    0.999263      26.421824      72.434226       0.663944       0.403287      -1.083925       0.024692       0.022986       0.013564       0.036360      -0.006225      -0.002483      -0.009310      -0.012321       0.018456      -0.013862      -0.000405       0.014267             14.961196      14.241790       8.895041       5.532972      15.835001       2.719165      14.806798          -0.000025
          186              C      18.428127      17.532311      18.148341      -0.137912      37.518686 0.42851953E+03  0.10053439E+05                                 9.859041                            6.953318       0.052233       1.991698                    0.999578      29.404550      84.865075       0.617046       0.423102      -1.058366      -0.009995      -0.011762       0.007870       0.017326      -0.041925      -0.010046      -0.001324       0.019094       0.043227      -0.051024       0.013078       0.037946             13.245778      11.846722       8.568364       0.954931      17.521508      -1.121716      10.369105           0.000801
          187              C      24.418085       8.282829      22.250741       0.600755      24.276031 0.25713040E+03  0.53470813E+04                                 7.830328                            5.692290      -0.013223       2.057268                    0.999709      22.068469      61.367184       0.623291       0.472555      -1.022257       0.000445       0.013284       0.053194       0.054830       0.001997      -0.001182      -0.041427      -0.130545      -0.257879      -0.094435      -0.022319       0.116754             10.457986       7.345289       0.086783       0.176073       5.623111       3.554862      18.405558           0.002209
          188              C      24.405970       7.960028      20.812465      -0.011343      41.153196 0.40643023E+03  0.92986925E+04                                10.263748                            6.610814       0.063187       2.030893                    0.999248      26.433628      72.469566       0.663919       0.403232      -1.083977       0.002070      -0.007821      -0.037052       0.037925      -0.002347       0.000315      -0.000269       0.015239      -0.044843      -0.014955      -0.000496       0.015451             14.962607      12.589418       0.700753      -0.263344       6.926430       5.283321      25.371972           0.012091
          189              C      25.591726       7.882563      20.098520      -0.137616      37.517470 0.42851805E+03  0.10053585E+05                                 9.859456                            6.953810       0.052290       1.991723                    0.999576      29.404492      84.870899       0.616945       0.423163      -1.058307      -0.013460      -0.001568       0.011507       0.017778       0.002478       0.021143      -0.017669      -0.027486      -0.113893      -0.050210       0.013086       0.037123             13.245327      13.812516      -0.652128      -5.565056       6.219824       3.567610      19.703642           0.000419
          190              C      36.156915      23.739142       0.392212       0.599712      24.304503 0.25743406E+03  0.53548632E+04                                 7.835600                            5.694897      -0.011275       2.057583                    0.999709      22.083322      61.412683       0.623285       0.472429      -1.022347      -0.000124       0.055076      -0.005379       0.055338       0.000418      -0.002248       0.028692       0.064391       0.338473      -0.092623      -0.024242       0.116865             10.468126       7.348941      -0.197085      -0.022983      19.243968      -1.254203       4.811469          -0.000117
          191              C      36.169030      22.275523       0.567298      -0.008484      41.133698 0.40613202E+03  0.92903260E+04                                10.261654                            6.608906       0.064883       2.031427                    0.999263      26.422127      72.436119       0.663925       0.403295      -1.083916      -0.002188      -0.035966       0.004814       0.036353       0.000457       0.002232       0.004328       0.026250      -0.004698      -0.013869      -0.000399       0.014267             14.961605      12.586522       0.012718      -0.748052      26.644149      -1.687842       5.654143          -0.000965
          192              C      34.983274      21.576587       0.732245      -0.137922      37.521254 0.42854206E+03  0.10054173E+05                                 9.859682                            6.953607       0.052110       1.991653                    0.999578      29.405700      84.871272       0.617014       0.423115      -1.058350       0.013219       0.009905      -0.005231       0.017327      -0.020869       0.004835       0.008648       0.047286       0.110268      -0.051008       0.013073       0.037935             13.246985      13.812184       5.465071      -1.240203      20.453029      -1.463301       5.475744           0.000792
          193              C      27.807257       9.277111       0.392212       0.600751      24.276270 0.25713206E+03  0.53471218E+04                                 7.830384                            5.692310      -0.013186       2.057278                    0.999709      22.068470      61.367129       0.623290       0.472555      -1.022258      -0.047487      -0.026909      -0.005210       0.054829      -0.029278      -0.026093      -0.012436      -0.034840       0.338132      -0.094437      -0.022316       0.116754             10.458109      16.420191       5.044364       1.072942      10.145095       0.646161       4.809043           0.002207
          194              C      29.080846       9.998429       0.567298      -0.011345      41.153704 0.40643522E+03  0.92988228E+04                                10.263782                            6.610821       0.063168       2.030884                    0.999248      26.433673      72.469429       0.663925       0.403228      -1.083981       0.031475       0.020563       0.004975       0.037925      -0.012128      -0.002690      -0.004229      -0.015127      -0.004866      -0.014957      -0.000495       0.015453             14.962690      23.117285       6.092897       1.087322      16.115599       1.492000       5.655184           0.012077
          195              C      29.093264      11.374791       0.732245      -0.137619      37.517593 0.42851973E+03  0.10053615E+05                                 9.859402                            6.953773       0.052261       1.991710                    0.999576      29.404569      84.870526       0.616955       0.423157      -1.058313      -0.002213      -0.016820      -0.005316       0.017778      -0.030503      -0.004986      -0.008317       0.012731       0.107936      -0.050219       0.013093       0.037126             13.245233      14.056804       5.605209       0.646679      20.203277       1.805390       5.475618           0.000419
          196              C      35.323403      27.171392      22.250741       0.599714      24.304751 0.25743470E+03  0.53548868E+04                                 7.835709                            5.694933      -0.011284       2.057582                    0.999709      22.083346      61.413068       0.623278       0.472434      -1.022343      -0.011426      -0.006739       0.053726       0.055339       0.058443       0.034924       0.021484       0.062923      -0.252788      -0.092624      -0.024238       0.116862             10.468468       5.981747      -0.702061      -2.994262       6.994115      -1.934479      18.429543           0.000051
          197              C      35.596899      27.343284      20.812465      -0.008487      41.135912 0.40615102E+03  0.92908789E+04                                10.262059                            6.609081       0.064872       2.031422                    0.999263      26.422387      72.437534       0.663913       0.403298      -1.083913       0.007562       0.001837      -0.035512       0.036355      -0.007175       0.000174      -0.000259      -0.003067      -0.041580      -0.013864      -0.000407       0.014271             14.962501       7.733963      -2.100859      -4.706845      11.778882      -2.415858      25.374659           0.000932
          198              C      36.256863      26.355122      20.098520      -0.137929      37.521680 0.42854561E+03  0.10054293E+05                                 9.859729                            6.953602       0.052094       1.991643                    0.999578      29.406097      84.873017       0.617018       0.423111      -1.058351      -0.005184       0.012274       0.011086       0.017333       0.013384       0.026261      -0.009421       0.009926      -0.116091      -0.051004       0.013083       0.037921             13.247086       8.683133      -3.613677      -5.873565      11.349316       3.035608      19.708810          -0.000804
          199              C      25.251597      30.035330      18.200520       0.599703      24.304785 0.25743948E+03  0.53549912E+04                                 7.835611                            5.694937      -0.011258       2.057586                    0.999709      22.083310      61.412250       0.623288       0.472426      -1.022351       0.011438       0.048393      -0.024267       0.055332      -0.052409      -0.043456       0.046551       0.133805      -0.040130      -0.092632      -0.024230       0.116863             10.468019       5.981643       3.056873      -0.336080      15.942065      -5.097898       9.480348          -0.000116
          200              C      24.978101      28.736608      18.842007      -0.008481      41.132520 0.40612669E+03  0.92901624E+04                                10.261416                            6.608849       0.064915       2.031439                    0.999263      26.421924      72.435114       0.663931       0.403294      -1.083918      -0.007549      -0.032868       0.013564       0.036349       0.002229       0.006821       0.006814       0.016939       0.018454      -0.013865      -0.000406       0.014271             14.961015       7.733383       5.137354       0.411797      22.343075      -6.150750      14.806588          -0.000976
          201              C      24.318137      27.734107      18.148341      -0.137901      37.518657 0.42851744E+03  0.10053407E+05                                 9.859138                            6.953367       0.052216       1.991699                    0.999578      29.404517      84.865834       0.617033       0.423110      -1.058357       0.005192       0.014536       0.007867       0.017325      -0.029227      -0.003875       0.009358       0.063049       0.043224      -0.051013       0.013076       0.037937             13.245928       8.682500       6.741519       1.449033      20.686074      -0.265868      10.369211           0.000793
          202              C      32.767743       3.462151       8.615807       0.599702      24.304854 0.25743813E+03  0.53549657E+04                                 7.835667                            5.694937      -0.011258       2.057586                    0.999709      22.083440      61.412997       0.623284       0.472429      -1.022348       0.047754      -0.014221      -0.024069       0.055335       0.033707       0.017433      -0.057656      -0.160929      -0.045532      -0.092623      -0.024240       0.116862             10.468209      16.441086      -2.697251      -4.405006       5.811547       2.181598       9.151995          -0.000114
          203              C      31.494154       3.867663       9.237510      -0.008482      41.133242 0.40612874E+03  0.92902275E+04                                10.261561                            6.608867       0.064865       2.031422                    0.999263      26.422027      72.435628       0.663929       0.403294      -1.083917      -0.030052       0.011162       0.017139       0.036352       0.006194       0.009627      -0.000263      -0.003075       0.027862      -0.013873      -0.000399       0.014272             14.961422      23.118598      -3.056598      -5.382491       7.753624       4.446690      14.012044          -0.000957
          204              C      31.481736       4.481964      10.480174      -0.137906      37.519662 0.42852697E+03  0.10053703E+05                                 9.859371                            6.953476       0.052158       1.991676                    0.999578      29.404845      84.867576       0.617023       0.423114      -1.058353       0.001970      -0.010403      -0.013717       0.017328       0.015080       0.027453      -0.025914      -0.036714      -0.037361      -0.051008       0.013070       0.037937             13.246349      14.059352      -2.479333      -5.071349       8.246944       6.033090      17.432752           0.000792
          205              C      36.156915       8.282829      22.250741       0.599712      24.304410 0.25743324E+03  0.53548405E+04                                 7.835588                            5.694894      -0.011261       2.057590                    0.999709      22.083208      61.412284       0.623284       0.472431      -1.022346      -0.000126       0.013287       0.053719       0.055338      -0.001979       0.001143      -0.040989      -0.132695      -0.252789      -0.092625      -0.024242       0.116867             10.468157       7.348939      -0.087392      -0.178204       5.626743       3.560205      18.428789          -0.000116
          206              C      36.169030       7.960028      20.812465      -0.008483      41.133383 0.40612982E+03  0.92902595E+04                                10.261595                            6.608883       0.064904       2.031434                    0.999263      26.422043      72.435733       0.663927       0.403295      -1.083917      -0.002186      -0.007450      -0.035513       0.036352       0.002255      -0.000313      -0.000019       0.013951      -0.041588      -0.013866      -0.000400       0.014266             14.961563      12.586459      -0.701052       0.261228       6.925428       5.283702      25.372802          -0.000972
          207              C      34.983274       7.882563      20.098520      -0.137921      37.520802 0.42853827E+03  0.10054053E+05                                 9.859580                            6.953566       0.052138       1.991663                    0.999578      29.405525      84.870407       0.617018       0.423113      -1.058351       0.013220      -0.001628       0.011081       0.017326      -0.002399      -0.021288      -0.018031      -0.028173      -0.116112      -0.051009       0.013074       0.037935             13.246803      13.811974       0.652369       5.565743       6.220046       3.568696      19.708389           0.000793
          208              C      24.418085      23.739142       0.392212       0.600752      24.276164 0.25713135E+03  0.53471045E+04                                 7.830358                            5.692300      -0.013225       2.057268                    0.999709      22.068473      61.367167       0.623291       0.472554      -1.022258       0.000447       0.054577      -0.005218       0.054827      -0.000449       0.002275       0.028813       0.068126       0.338135      -0.094435      -0.022319       0.116754             10.458061       7.345319       0.194896       0.023129      19.219829      -1.252277       4.809035           0.002208
          209              C      24.405970      22.275523       0.567298      -0.011336      41.152964 0.40642674E+03  0.92985900E+04                                10.263717                            6.610787       0.063201       2.030899                    0.999248      26.433484      72.469014       0.663920       0.403232      -1.083977       0.002069      -0.037538       0.004970       0.037922      -0.000486      -0.002318       0.004441       0.028565      -0.004858      -0.014955      -0.000495       0.015450             14.962638      12.589371      -0.014826       0.748459      26.643378      -1.687657       5.655166           0.012089
          210              C      25.591726      21.576587       0.732245      -0.137610      37.516917 0.42850916E+03  0.10053312E+05                                 9.859349                            6.953724       0.052326       1.991739                    0.999576      29.404080      84.869085       0.616951       0.423161      -1.058310      -0.013455       0.010324      -0.005320       0.017775       0.020758      -0.004712       0.008470       0.046459       0.107939      -0.050211       0.013085       0.037126             13.245296      13.812482      -5.464284       1.240187      20.447789      -1.462752       5.475618           0.000419
          211              C      16.901939      22.350715       8.615807       0.599708      24.304893 0.25743976E+03  0.53550001E+04                                 7.835673                            5.694965      -0.011248       2.057589                    0.999709      22.083224      61.412099       0.623282       0.472430      -1.022348      -0.036195      -0.034245      -0.024061       0.055333      -0.086546      -0.058654       0.013719       0.022070      -0.045513      -0.092640      -0.024224       0.116864             10.468180      10.804774       5.951251       4.091831      11.447700       2.724016       9.152064          -0.000116
          212              C      17.889918      23.250919       9.237510      -0.008490      41.132783 0.40612977E+03  0.92902315E+04                                10.261377                            6.608814       0.064915       2.031436                    0.999263      26.421945      72.434680       0.663943       0.403286      -1.083925       0.024688       0.020448       0.017141       0.036351      -0.004418      -0.005032      -0.008206      -0.009198       0.027863      -0.013863      -0.000410       0.014273             14.961053      14.241597       8.181229       6.542014      16.629808       2.437920      14.011756          -0.000975
          213              C      18.428127      22.954523      10.480174      -0.137914      37.519110 0.42852449E+03  0.10053594E+05                                 9.859144                            6.953378       0.052187       1.991683                    0.999578      29.404737      84.866038       0.617040       0.423104      -1.058363      -0.009996       0.003500      -0.013715       0.017328      -0.023436      -0.036172      -0.010827      -0.007777      -0.037366      -0.051016       0.013084       0.037932             13.245968      11.846862       3.756342       7.760212      10.458790       1.375272      17.432253           0.000792
          214              C      43.673061      15.573298      18.200520       0.599677      24.307609 0.25746378E+03  0.53556802E+04                                 7.836460                            5.695343      -0.011463       2.057498                    0.999709      22.085033      61.420243       0.623236       0.472449      -1.022328       0.036200      -0.034122      -0.024266       0.055350       0.084156       0.062063       0.014369       0.023861      -0.040183      -0.092646      -0.024246       0.116892             10.469414      10.806344      -5.843039      -4.246942      11.121525       2.840359       9.480375           0.000105
          215              C      42.685082      16.459514      18.842007      -0.008669      41.147421 0.40627814E+03  0.92945506E+04                                10.263782                            6.610024       0.065269       2.031480                    0.999265      26.427120      72.454424       0.663876       0.403287      -1.083916      -0.024682       0.023070       0.013427       0.036356       0.006180       0.002481      -0.009245      -0.012290       0.018245      -0.013775      -0.000393       0.014169             14.964944      14.246157      -8.899084      -5.533121      15.841281       2.719594      14.807394           0.000105
          216              C      42.146873      17.532311      18.148341      -0.137973      37.530364 0.42864185E+03  0.10057242E+05                                 9.861652                            6.954661       0.051888       1.991532                    0.999579      29.409694      84.889804       0.616926       0.423144      -1.058316       0.009992      -0.011773       0.007890       0.017340       0.041856       0.010022      -0.001356       0.019087       0.043250      -0.050963       0.013102       0.037861             13.250427      11.851289      -8.572822      -0.954505      17.529308      -1.122375      10.370683          -0.000130
          217              C      41.192817      26.646622       8.615807       0.599702      24.305031 0.25743998E+03  0.53550145E+04                                 7.835712                            5.694963      -0.011290       2.057575                    0.999709      22.083484      61.413201       0.623282       0.472430      -1.022347      -0.011561       0.048467      -0.024066       0.055335       0.052824       0.041214       0.043924       0.138853      -0.045531      -0.092621      -0.024237       0.116858             10.468261       6.133053      -3.254070       0.313165      16.119667      -4.905677       9.152063          -0.000117
          218              C      41.478428      25.340905       9.237510      -0.008477      41.134929 0.40614580E+03  0.92907239E+04                                10.261877                            6.609039       0.064859       2.031421                    0.999263      26.422173      72.436664       0.663915       0.403298      -1.083914       0.005364      -0.031603       0.017140       0.036350      -0.001770      -0.004590       0.008468       0.012263       0.027863      -0.013872      -0.000403       0.014275             14.961895       8.948021      -5.125032      -1.159818      21.925118      -6.884920      14.012547          -0.000965
          219              C      40.952637      25.023001      10.480174      -0.137901      37.519262 0.42852005E+03  0.10053511E+05                                 9.859268                            6.953377       0.052174       1.991684                    0.999578      29.404866      84.867808       0.617032       0.423108      -1.058355       0.008028       0.006911      -0.013712       0.017327       0.008354       0.008711       0.036734       0.044470      -0.037357      -0.051008       0.013077       0.037930             13.246203       7.552858      -1.277231      -2.689192      14.753267      -7.408209      17.432483           0.000792
          220              C      21.937842       6.850859      18.200520       0.599697      24.306966 0.25745696E+03  0.53555077E+04                                 7.836360                            5.695297      -0.011492       2.057491                    0.999709      22.084728      61.419395       0.623233       0.472454      -1.022324      -0.047644      -0.014296      -0.024280       0.055352      -0.031749      -0.018608      -0.060927      -0.157696      -0.040199      -0.092661      -0.024229       0.116889             10.469204      16.102546       2.784977       4.583120       5.824872       2.257742       9.480195           0.000059
          221              C      23.199316       7.263366      18.842007      -0.008679      41.145593 0.40626176E+03  0.92940641E+04                                10.263409                            6.609840       0.065187       2.031456                    0.999265      26.426823      72.452715       0.663895       0.403281      -1.083922       0.032309       0.009849       0.013428       0.036349      -0.008423      -0.009259       0.002466      -0.004561       0.018221      -0.013790      -0.000386       0.014175             14.964280      23.148235       3.758690       5.121567       6.937883       3.431881      14.806722           0.001057
          222              C      24.397490       7.193070      18.148341      -0.137972      37.530313 0.42864500E+03  0.10057301E+05                                 9.861605                            6.954684       0.051830       1.991512                    0.999579      29.409489      84.888224       0.616927       0.423144      -1.058320      -0.015198      -0.002761       0.007891       0.017346      -0.012664      -0.006182      -0.008003      -0.082043       0.043258      -0.050965       0.013102       0.037863             13.250331      23.534120       1.827778      -0.494782       5.846501       1.387720      10.370373          -0.001745
          223              C      19.382183      17.005268      22.250741       0.599693      24.304756 0.25743755E+03  0.53549467E+04                                 7.835651                            5.694936      -0.011196       2.057612                    0.999709      22.083264      61.412314       0.623284       0.472429      -1.022348       0.011556      -0.006546       0.053719       0.055337      -0.056485      -0.036066       0.019507       0.069792      -0.252757      -0.092614      -0.024265       0.116879             10.468261       6.133019       0.789455       3.172462       6.842721      -1.625616      18.429042          -0.000160
          224              C      19.096572      17.156176      20.812465      -0.008460      41.132241 0.40612002E+03  0.92899674E+04                                10.261382                            6.608786       0.064992       2.031465                    0.999263      26.421677      72.434165       0.663936       0.403293      -1.083919      -0.005361       0.005632      -0.035514       0.036356       0.004907       0.000141       0.000291      -0.010879      -0.041588      -0.013866      -0.000395       0.014261             14.961206       8.947601       2.801659       4.445333      10.563603      -2.867759      25.372414          -0.000003
          225              C      19.622363      18.221803      20.098520      -0.137900      37.518228 0.42851259E+03  0.10053255E+05                                 9.859048                            6.953317       0.052259       1.991712                    0.999578      29.404252      84.864667       0.617037       0.423108      -1.058359      -0.008025      -0.010625       0.011083       0.017324      -0.011013      -0.004978       0.027454       0.018237      -0.116138      -0.051017       0.013064       0.037953             13.245756       7.552564       2.960904       0.307867      12.477846      -6.603598      19.706858          -0.000812
          226              C      38.637158      19.443235       0.392212       0.599705      24.304832 0.25743911E+03  0.53549818E+04                                 7.835627                            5.694933      -0.011256       2.057586                    0.999709      22.083306      61.412242       0.623288       0.472426      -1.022351       0.047631      -0.027642      -0.005379       0.055333       0.028101       0.023724      -0.016294      -0.031480       0.338466      -0.092632      -0.024230       0.116863             10.468086      16.099476      -5.249078      -1.097656      10.493315       0.607184       4.811468          -0.000117
          227              C      37.375684      20.185537       0.567298      -0.008483      41.132970 0.40612878E+03  0.92902239E+04                                10.261500                            6.608866       0.064910       2.031436                    0.999263      26.422006      72.435436       0.663930       0.403294      -1.083918      -0.032240       0.016087       0.004813       0.036351       0.011594       0.004863      -0.000231      -0.012333      -0.004726      -0.013864      -0.000407       0.014271             14.961260      23.140277      -6.080576      -1.835694      16.089439       0.196076       5.654064          -0.000969
          228              C      36.177510      19.508110       0.732245      -0.137902      37.519027 0.42851878E+03  0.10053447E+05                                 9.859225                            6.953382       0.052208       1.991697                    0.999578      29.404529      84.865954       0.617031       0.423110      -1.058357       0.015183       0.006493      -0.005232       0.017322       0.010047       0.009906      -0.000135      -0.059796       0.110259      -0.051012       0.013079       0.037933             13.246198      23.524151      -0.142905      -1.887227      10.738935      -0.342388       5.475508           0.000792
          229              C      38.637158      15.529757      24.337428       0.600736      24.276526 0.25713617E+03  0.53472193E+04                                 7.830405                            5.692339      -0.013143       2.057292                    0.999709      22.068481      61.366875       0.623292       0.472552      -1.022261       0.047044       0.027660       0.005208       0.054821      -0.029705      -0.023816      -0.016379      -0.033287       0.338149      -0.094421      -0.022338       0.116759             10.458119      16.082441       5.239339       1.096056      10.482864       0.606108       4.809052           0.001977
          230              C      37.375684      14.787455      24.162342      -0.011310      41.152137 0.40642192E+03  0.92984269E+04                                10.263500                            6.610700       0.063290       2.030927                    0.999249      26.433150      72.467241       0.663934       0.403227      -1.083984      -0.033553      -0.016964      -0.004974       0.037925      -0.012594      -0.005003      -0.000211      -0.013459      -0.004879      -0.014941      -0.000500       0.015441             14.962235      23.142004       6.078004       1.835710      16.089643       0.195634       5.655058           0.011128
          231              C      36.177510      15.464882      23.997395      -0.137608      37.515745 0.42849811E+03  0.10052947E+05                                 9.859014                            6.953550       0.052388       1.991761                    0.999577      29.403610      84.866141       0.616973       0.423151      -1.058320       0.015664      -0.006488       0.005309       0.017766      -0.009746      -0.009701      -0.000162      -0.059196       0.108000      -0.050231       0.013084       0.037148             13.244741      23.520090       0.141065       1.886769      10.738688      -0.342638       5.475446           0.000409
          232              C      19.382183      17.967724       2.478899       0.599695      24.305008 0.25743943E+03  0.53549975E+04                                 7.835705                            5.694954      -0.011232       2.057597                    0.999709      22.083395      61.412818       0.623283       0.472429      -1.022348       0.011574       0.006551      -0.053715       0.055337       0.056475       0.036060       0.019507       0.069794      -0.252771      -0.092617      -0.024255       0.116871             10.468380       6.133093      -0.789425      -3.172450       6.842799      -1.625863      18.429248          -0.000161
          233              C      19.096572      17.816816       3.917175      -0.008468      41.134632 0.40614238E+03  0.92906147E+04                                10.261792                            6.608983       0.064975       2.031456                    0.999263      26.422077      72.435987       0.663923       0.403294      -1.083917      -0.005353      -0.005623       0.035520       0.036359      -0.004916      -0.000148       0.000287      -0.010880      -0.041566      -0.013859      -0.000404       0.014263             14.961929       8.948000      -2.801844      -4.445337      10.564288      -2.868259      25.373499           0.000004
          234              C      19.622363      16.751189       4.631120      -0.137919      37.520099 0.42852875E+03  0.10053773E+05                                 9.859398                            6.953431       0.052195       1.991683                    0.999578      29.405361      84.869666       0.617031       0.423106      -1.058356      -0.008014       0.010633      -0.011078       0.017321       0.011001       0.004971       0.027450       0.018235      -0.116132      -0.051012       0.013075       0.037937             13.246541       7.552974      -2.961204      -0.307787      12.478743      -6.604179      19.707906          -0.000812
          235              C      21.937842      28.122133       6.529120       0.599678      24.307271 0.25746163E+03  0.53556196E+04                                 7.836357                            5.695306      -0.011442       2.057506                    0.999709      22.084906      61.419620       0.623241       0.472447      -1.022330      -0.047648       0.014287       0.024270       0.055349       0.031742       0.018587      -0.060936      -0.157701      -0.040187      -0.092646      -0.024251       0.116897             10.469191      16.102515      -2.784955      -4.583132       5.824841       2.257737       9.480217           0.000104
          236              C      23.199316      27.709626       5.887633      -0.008665      41.145107 0.40625749E+03  0.92939504E+04                                10.263369                            6.609837       0.065310       2.031495                    0.999265      26.426795      72.452781       0.663889       0.403284      -1.083919       0.032317      -0.009844      -0.013426       0.036353       0.008411       0.009246       0.002471      -0.004567       0.018244      -0.013776      -0.000388       0.014164             14.964180      23.147992      -3.758617      -5.121468       6.937830       3.431861      14.806718           0.000094
          237              C      24.397490      27.779922       6.581299      -0.137971      37.529927 0.42863968E+03  0.10057159E+05                                 9.861582                            6.954667       0.051923       1.991546                    0.999579      29.409376      84.888210       0.616924       0.423147      -1.058316      -0.015192       0.002761      -0.007887       0.017339       0.012662       0.006181      -0.008010      -0.082054       0.043247      -0.050968       0.013096       0.037872             13.250269      23.533916      -1.827765       0.494722       5.846481       1.387744      10.370410          -0.000132
          238              C      41.192817       8.326370      16.113833       0.599706      24.304954 0.25744030E+03  0.53550161E+04                                 7.835676                            5.694961      -0.011258       2.057585                    0.999709      22.083351      61.412545       0.623284       0.472429      -1.022349      -0.011571      -0.048464       0.024067       0.055334      -0.052828      -0.041208       0.043931       0.138868      -0.045520      -0.092636      -0.024227       0.116863             10.468204       6.133058       3.254053      -0.313164      16.119457      -4.905681       9.152098          -0.000116
          239              C      41.478428       9.632087      15.492130      -0.008491      41.132940 0.40612938E+03  0.92902369E+04                                10.261462                            6.608847       0.064908       2.031433                    0.999263      26.422087      72.435553       0.663935       0.403291      -1.083920       0.005359       0.031608      -0.017137       0.036352       0.001774       0.004590       0.008458       0.012249       0.027862      -0.013860      -0.000411       0.014271             14.961233       8.947698       5.124818       1.159706      21.924046      -6.884641      14.011954          -0.000973
          240              C      40.952637       9.949991      14.249466      -0.137915      37.519497 0.42852803E+03  0.10053721E+05                                 9.859294                            6.953460       0.052186       1.991682                    0.999578      29.404887      84.867298       0.617027       0.423111      -1.058356       0.008024      -0.006903       0.013719       0.017327      -0.008350      -0.008709       0.036733       0.044472      -0.037358      -0.051008       0.013081       0.037926             13.246227       7.552837       1.277146       2.689135      14.753203      -7.408363      17.432639           0.000793
          241              C      35.323403       7.801600       2.478899       0.599692      24.304715 0.25743733E+03  0.53549392E+04                                 7.835624                            5.694922      -0.011197       2.057611                    0.999709      22.083269      61.412244       0.623286       0.472428      -1.022349      -0.011450       0.006736      -0.053719       0.055337      -0.058465      -0.034927       0.021479       0.062932      -0.252755      -0.092613      -0.024265       0.116878             10.468219       5.981584       0.702034       2.994027       6.994111      -1.934641      18.428962          -0.000160
          242              C      35.596899       7.629708       3.917175      -0.008460      41.132541 0.40612267E+03  0.92900492E+04                                10.261454                            6.608827       0.064991       2.031464                    0.999263      26.421751      72.434599       0.663930       0.403295      -1.083917       0.007555      -0.001825       0.035515       0.036355       0.007163      -0.000182      -0.000269      -0.003066      -0.041588      -0.013866      -0.000394       0.014260             14.961313       7.733330       2.100625       4.706192      11.778083      -2.415983      25.372527          -0.000003
          243              C      36.256863       8.617870       4.631120      -0.137901      37.518494 0.42851500E+03  0.10053332E+05                                 9.859096                            6.953335       0.052256       1.991711                    0.999578      29.404453      84.865505       0.617036       0.423108      -1.058359      -0.005193      -0.012261      -0.011082       0.017323      -0.013407      -0.026265      -0.009419       0.009945      -0.116139      -0.051020       0.013069       0.037951             13.245821       8.682319       3.613171       5.872807      11.348184       3.035108      19.706959          -0.000812
          244              C      27.807257      25.695881      24.337428       0.599690      24.305217 0.25744415E+03  0.53551064E+04                                 7.835692                            5.694981      -0.011211       2.057600                    0.999709      22.083383      61.412331       0.623287       0.472425      -1.022353      -0.047748       0.027435       0.005380       0.055331       0.027677       0.025972      -0.012403      -0.032914       0.338493      -0.092628      -0.024244       0.116872             10.468172      16.440804      -5.052133      -1.074677      10.152207       0.647021       4.811506           0.000095
          245              C      29.080846      24.974563      24.162342      -0.008471      41.131918 0.40612102E+03  0.92899840E+04                                10.261265                            6.608762       0.065018       2.031470                    0.999263      26.421759      72.434061       0.663943       0.403289      -1.083923       0.030053      -0.019885      -0.004813       0.036356       0.011135       0.002625      -0.004097      -0.013892      -0.004736      -0.013853      -0.000412       0.014265             14.960854      23.117326      -6.093323      -1.087640      16.111272       1.491692       5.653963          -0.000039
          246              C      29.093264      23.598201      23.997395      -0.137902      37.517974 0.42850837E+03  0.10053118E+05                                 9.858993                            6.953271       0.052294       1.991727                    0.999578      29.403984      84.863368       0.617041       0.423107      -1.058362      -0.001968       0.016390       0.005230       0.017317       0.030916       0.005068      -0.008517       0.012485       0.110291      -0.051017       0.013072       0.037944             13.245829      14.058502      -5.607482      -0.647085      20.203581       1.805535       5.475405           0.000800
          247              C      32.767743      31.510841      16.113833       0.599687      24.305140 0.25744305E+03  0.53550811E+04                                 7.835692                            5.694978      -0.011198       2.057604                    0.999709      22.083379      61.412429       0.623285       0.472427      -1.022351       0.047748       0.014215       0.024077       0.055332      -0.033714      -0.017431      -0.057664      -0.160929      -0.045575      -0.092623      -0.024251       0.116873             10.468161      16.440966       2.697212       4.404903       5.811554       2.181576       9.151962          -0.000161
          248              C      31.494154      31.105329      15.492130      -0.008465      41.132014 0.40612231E+03  0.92900120E+04                                10.261249                            6.608754       0.064982       2.031459                    0.999263      26.421645      72.433509       0.663946       0.403286      -1.083926      -0.030053      -0.011164      -0.017144       0.036356      -0.006195      -0.009628      -0.000265      -0.003056       0.027828      -0.013868      -0.000399       0.014267             14.960766      23.117432       3.056462       5.382158       7.753388       4.446491      14.011477           0.000002
          249              C      31.481736      30.491028      14.249466      -0.137899      37.517872 0.42850936E+03  0.10053134E+05                                 9.858908                            6.953239       0.052263       1.991715                    0.999578      29.404055      84.863181       0.617049       0.423102      -1.058366       0.001972       0.010397       0.013711       0.017320      -0.015091      -0.027457      -0.025925      -0.036736      -0.037367      -0.051025       0.013070       0.037955             13.245588      14.058459       2.479191       5.070997       8.246559       6.032715      17.431744          -0.000813
          250              C      25.251597       4.937662       6.529120       0.599679      24.307591 0.25746416E+03  0.53556887E+04                                 7.836454                            5.695351      -0.011477       2.057493                    0.999709      22.084980      61.420043       0.623235       0.472450      -1.022328       0.011449      -0.048408       0.024272       0.055350       0.052413       0.043472       0.046566       0.133834      -0.040190      -0.092649      -0.024244       0.116893             10.469382       5.982513      -3.057979       0.336328      15.945328      -5.098070       9.480306           0.000102
          251              C      24.978101       6.236384       5.887633      -0.008666      41.146955 0.40627497E+03  0.92944551E+04                                10.263687                            6.609990       0.065300       2.031491                    0.999265      26.427015      72.453922       0.663880       0.403286      -1.083918      -0.007629       0.032911      -0.013425       0.036353      -0.002232      -0.006768       0.006768       0.016843       0.018241      -0.013769      -0.000399       0.014168             14.964755       7.735588      -5.140158      -0.411346      22.351490      -6.151500      14.807187           0.000087
          252              C      24.318137       7.238885       6.581299      -0.137975      37.530009 0.42863890E+03  0.10057147E+05                                 9.861564                            6.954623       0.051920       1.991543                    0.999579      29.409564      84.889073       0.616930       0.423143      -1.058318       0.005208      -0.014535      -0.007887       0.017338       0.029194       0.003835       0.009355       0.062951       0.043257      -0.050964       0.013105       0.037859             13.250271       8.685422      -6.744956      -1.449238      20.694830      -0.265435      10.370561          -0.000130
          253              C      16.901939      12.622277      16.113833       0.599686      24.305439 0.25744443E+03  0.53551242E+04                                 7.835768                            5.694990      -0.011236       2.057590                    0.999709      22.083634      61.413491       0.623284       0.472426      -1.022350      -0.036193       0.034236       0.024078       0.055334       0.086533       0.058653       0.013736       0.022074      -0.045567      -0.092615      -0.024250       0.116865             10.468399      10.805049      -5.951513      -4.091924      11.448019       2.724129       9.152130           0.000100
          254              C      17.889918      11.722073      15.492130      -0.008472      41.134920 0.40614554E+03  0.92907100E+04                                10.261850                            6.609019       0.064934       2.031442                    0.999263      26.422194      72.436529       0.663919       0.403296      -1.083916       0.024696      -0.020447      -0.017148       0.036360       0.004416       0.005041      -0.008209      -0.009196       0.027832      -0.013863      -0.000407       0.014270             14.961913      14.242424      -8.181826      -6.542417      16.630812       2.438083      14.012502          -0.000016
          255              C      18.428126      12.018469      14.249466      -0.137909      37.519392 0.42852226E+03  0.10053571E+05                                 9.859265                            6.953380       0.052207       1.991692                    0.999578      29.404980      84.868042       0.617034       0.423107      -1.058357      -0.009992      -0.003495       0.013713       0.017324       0.023438       0.036171      -0.010824      -0.007765      -0.037362      -0.051013       0.013077       0.037936             13.246181      11.847004      -3.756509      -7.760244      10.459133       1.375215      17.432406           0.000800
          256              C      43.673061      19.399694       6.529120       0.599704      24.304820 0.25743957E+03  0.53549944E+04                                 7.835650                            5.694960      -0.011244       2.057591                    0.999709      22.083220      61.412049       0.623283       0.472430      -1.022349       0.036179       0.034111       0.024273       0.055333      -0.084146      -0.062046       0.014358       0.023870      -0.040124      -0.092636      -0.024229       0.116865             10.468086      10.804671       5.841465       4.246894      11.119161       2.840051       9.480427          -0.000117
          257              C      42.685082      18.513478       5.887633      -0.008482      41.132291 0.40612596E+03  0.92901209E+04                                10.261301                            6.608790       0.064909       2.031436                    0.999263      26.421771      72.434070       0.663943       0.403287      -1.083925      -0.024698      -0.022966      -0.013560       0.036350      -0.006224      -0.002492      -0.009315      -0.012340       0.018455      -0.013871      -0.000403       0.014274             14.960847      14.241432       8.894784       5.532546      15.834752       2.718796      14.806357          -0.000974
          258              C      42.146873      17.440681       6.581299      -0.137902      37.518277 0.42851471E+03  0.10053300E+05                                 9.858996                            6.953298       0.052208       1.991696                    0.999578      29.404281      84.864233       0.617044       0.423104      -1.058364       0.009986       0.011772      -0.007863       0.017324      -0.041920      -0.010044      -0.001322       0.019086       0.043227      -0.051018       0.013077       0.037941             13.245718      11.846662       8.568320       0.954715      17.521499      -1.121956      10.368992           0.000794
          259              C      36.156915      26.690163       2.478899       0.599714      24.304503 0.25743322E+03  0.53548446E+04                                 7.835643                            5.694913      -0.011257       2.057592                    0.999709      22.083223      61.412528       0.623280       0.472434      -1.022344      -0.000126      -0.013283      -0.053721       0.055339       0.001979      -0.001146      -0.040990      -0.132695      -0.252794      -0.092627      -0.024241       0.116868             10.468315       7.348980       0.087351       0.178188       5.626798       3.560295      18.429166          -0.000116
          260              C      36.169030      27.012964       3.917175      -0.008486      41.133421 0.40612876E+03  0.92902267E+04                                10.261593                            6.608860       0.064907       2.031435                    0.999263      26.422030      72.435603       0.663931       0.403293      -1.083918      -0.002187       0.007454       0.035513       0.036353      -0.002261       0.000311      -0.000020       0.013951      -0.041585      -0.013865      -0.000402       0.014267             14.961681      12.586356       0.701032      -0.261201       6.925498       5.283871      25.373188          -0.000970
          261              C      34.983274      27.090429       4.631120      -0.137927      37.521072 0.42854212E+03  0.10054165E+05                                 9.859625                            6.953597       0.052125       1.991655                    0.999578      29.405620      84.870731       0.617017       0.423113      -1.058352       0.013223       0.001633      -0.011083       0.017330       0.002393       0.021288      -0.018031      -0.028166      -0.116100      -0.051005       0.013074       0.037931             13.246886      13.811987      -0.652410      -5.565773       6.220104       3.568800      19.708568           0.000795
          262              C      24.418085      11.233850      24.337428       0.600754      24.276113 0.25713110E+03  0.53470961E+04                                 7.830327                            5.692286      -0.013219       2.057269                    0.999709      22.068474      61.367077       0.623293       0.472553      -1.022259       0.000446      -0.054580       0.005201       0.054829       0.000445      -0.002283       0.028816       0.068132       0.338128      -0.094438      -0.022315       0.116753             10.458004       7.345278      -0.194974      -0.023126      19.219728      -1.252230       4.809007           0.002208
          263              C      24.405970      12.697469      24.162342      -0.011345      41.153587 0.40643341E+03  0.92987874E+04                                10.263827                            6.610852       0.063197       2.030895                    0.999248      26.433730      72.470026       0.663915       0.403234      -1.083976       0.002069       0.037539      -0.004979       0.037924       0.000484       0.002314       0.004443       0.028560      -0.004879      -0.014951      -0.000498       0.015449             14.962740      12.589563       0.014578      -0.748461      26.643465      -1.687614       5.655191           0.012089
          264              C      25.591726      13.396405      23.997395      -0.137622      37.517862 0.42852204E+03  0.10053705E+05                                 9.859513                            6.953832       0.052294       1.991722                    0.999576      29.404762      84.871856       0.616945       0.423162      -1.058308      -0.013461      -0.010325       0.005311       0.017777      -0.020767       0.004706       0.008474       0.046456       0.107913      -0.050212       0.013095       0.037117             13.245379      13.812565       5.464075      -1.240181      20.447913      -1.462731       5.475660           0.000417
          265              C      30.287500      22.908009      23.890316       0.154606      47.190715 0.37864915E+03  0.85637025E+04                                11.399284                            6.544924      -0.239221       1.949566                    0.998796      25.525416      70.991596       0.638378       0.424232      -1.063732      -0.000005      -0.038669      -0.004504       0.038930       0.000005      -0.000002       0.006485      -0.041695      -0.086570      -0.029506      -0.006419       0.035925             18.196425      14.072018       0.000224       0.000020      34.071918       3.115563       6.445338          -0.000002
          266              C      30.287500      25.652690      24.230843      -0.105193      36.429809 0.42562029E+03  0.99655900E+04                                 9.655285                            6.947148      -0.094747       1.944979                    0.999361      29.162082      84.001853       0.615182       0.425228      -1.057347       0.000001      -0.016679      -0.004466       0.017266      -0.000001      -0.000005      -0.005359      -0.063342       0.136897      -0.054487       0.008090       0.046397             12.554543      22.007517      -0.000114      -0.000026      10.421214       0.553879       5.234897          -0.000009
          267              C      30.287500      21.452433      23.663793      -0.108743      87.558713 0.46456428E+03  0.11017579E+05                                16.242099                            7.173655       0.411368       2.084279                    0.999718      29.599295      83.299313       0.621726       0.415400      -1.073255      -0.000023       0.141054       0.008868       0.141332       0.000008      -0.000002      -0.014538       0.142937       0.015217      -0.076593       0.007660       0.068932             29.632775       9.569486       0.000300       0.000021      69.878463       4.824905       9.450374          -0.000003
          268              C      30.287500      20.301822      23.621752      -0.091090      87.754601 0.44819762E+03  0.10550389E+05                                16.277663                            7.062556       0.348899       2.069418                    0.999725      29.295675      82.541936       0.623479       0.417336      -1.070398      -0.000023      -0.134839      -0.004463       0.134913      -0.000011      -0.000005       0.002547       0.154589       0.047211      -0.085227       0.015801       0.069426             30.292209       9.742618      -0.000103      -0.000009      71.889576       3.018146       9.244431           0.000002
          269              C      30.287500      18.874924      23.577239       0.164625      50.199493 0.37299310E+03  0.84255187E+04                                11.925271                            6.526125      -0.340566       1.915148                    0.998654      25.649556      71.888608       0.633241       0.428195      -1.058565      -0.000004       0.031062       0.004604       0.031401      -0.000007      -0.000004      -0.000234      -0.035637      -0.066295      -0.022099      -0.006770       0.028869             20.554556      15.295894      -0.000254      -0.000025      39.824582       0.997234       6.543191          -0.000008
          270              C      24.007084       8.438983       5.967262       0.154415      47.211054 0.37880352E+03  0.85681886E+04                                11.402554                            6.546329      -0.239303       1.949464                    0.998797      25.531530      71.016024       0.638290       0.424241      -1.063711      -0.018610       0.027830       0.019843       0.038917      -0.022941      -0.016248       0.012549      -0.024775       0.006966      -0.029489      -0.006541       0.036030             18.202151      12.721058      -9.790099      -6.921091      23.234248       6.474209      18.651146           0.000930
          271              C      25.313687       6.448670       4.559898      -0.104570      36.417691 0.42548533E+03  0.99617253E+04                                 9.653671                            6.946495      -0.095237       1.944886                    0.999358      29.156262      83.984462       0.615146       0.425283      -1.057304      -0.005924       0.013581       0.008898       0.017283       0.012558       0.008660       0.032913       0.045340      -0.091386      -0.053819       0.008108       0.045711             12.551081       6.440628      -1.845512      -1.304557      13.476321      -6.027426      17.736293          -0.000260
          272              C      23.351663       9.516151       6.728935      -0.108704      87.585288 0.46466609E+03  0.11020753E+05                                16.245683                            7.174744       0.410926       2.084110                    0.999718      29.602203      83.314208       0.621631       0.415435      -1.073217       0.074189      -0.098240      -0.069352       0.141296       0.026526       0.018750      -0.061420       0.010406       0.076405      -0.076643       0.007736       0.068907             29.639554      25.049687     -21.951938     -15.520186      39.391774      21.083203      24.477203           0.000184
          273              C      22.721683      10.303043       7.285352      -0.091287      87.783298 0.44832431E+03  0.10554215E+05                                16.281241                            7.063724       0.348717       2.069321                    0.999725      29.299861      82.559521       0.623399       0.417356      -1.070375      -0.074211       0.091973       0.065099       0.134923       0.039511       0.027937      -0.055868      -0.010728       0.089540      -0.085180       0.015797       0.069384             30.299198      27.286694     -23.297178     -16.471739      39.161356      20.798411      24.449544           0.000334
          274              C      21.934208      11.275293       7.972836       0.164685      50.198281 0.37297269E+03  0.84249696E+04                                11.925237                            6.526025      -0.340600       1.915149                    0.998654      25.648926      71.887225       0.633232       0.428205      -1.058555       0.014182      -0.022893      -0.016176       0.031414      -0.019661      -0.013897       0.008669      -0.010405      -0.001925      -0.022074      -0.006760       0.028834             20.554452      16.696639     -12.539021      -8.865571      24.880329       6.776370      20.086388          -0.000005
          275              C      36.567916       8.438983       5.967262       0.154584      47.190749 0.37865506E+03  0.85638646E+04                                11.399251                            6.544963      -0.239174       1.949579                    0.998796      25.525609      70.992122       0.638378       0.424230      -1.063733       0.018650       0.027899       0.019727       0.038927       0.022925       0.016210       0.012462      -0.024811       0.007183      -0.029516      -0.006417       0.035934             18.195984      12.716346       9.785061       6.919025      23.223637       6.470926      18.647970          -0.000003
          276              C      35.261313       6.448670       4.559898      -0.105195      36.430362 0.42562244E+03  0.99656815E+04                                 9.655391                            6.947143      -0.094744       1.944978                    0.999361      29.162501      84.004020       0.615183       0.425225      -1.057346       0.005989       0.013218       0.009347       0.017261      -0.012701      -0.008981       0.033252       0.045875      -0.092900      -0.054480       0.008083       0.046397             12.554910       6.441516       1.845583       1.304906      13.479325      -6.031064      17.743889          -0.000009
          277              C      37.223337       9.516151       6.728935      -0.108672      87.547914 0.46451890E+03  0.11016207E+05                                16.240746                            7.173259       0.411423       2.084310                    0.999718      29.597847      83.293453       0.621751       0.415395      -1.073261      -0.074193      -0.098212      -0.069449       0.141327      -0.026492      -0.018732      -0.061428       0.010352       0.076516      -0.076614       0.007672       0.068942             29.629172      25.041039      21.942708      15.515806      39.374793      21.076117      24.471685           0.000001
          278              C      37.853317      10.303043       7.285352      -0.091135      87.750231 0.44819248E+03  0.10550203E+05                                16.276975                            7.062436       0.348991       2.069446                    0.999725      29.295593      82.540562       0.623497       0.417326      -1.070408       0.074214       0.092000       0.065052       0.134920      -0.039520      -0.027944      -0.055888      -0.010703       0.089742      -0.085216       0.015784       0.069432             30.289783      27.278427      23.288646      16.467524      39.146614      20.792119      24.444307          -0.000000
          279              C      38.640793      11.275293       7.972836       0.164649      50.195699 0.37297771E+03  0.84250615E+04                                11.924614                            6.525972      -0.340540       1.915166                    0.998654      25.648803      71.885397       0.633253       0.428192      -1.058569      -0.014175      -0.022885      -0.016183       0.031410       0.019668       0.013908       0.008674      -0.010408      -0.001858      -0.022093      -0.006753       0.028846             20.552614      16.695239      12.537281       8.865142      24.876908       6.775703      20.085693           0.000002
          280              C      30.287500      30.160009      13.634440       0.154598      47.190179 0.37864992E+03  0.85637177E+04                                11.399172                            6.544923      -0.239201       1.949573                    0.998796      25.525401      70.991370       0.638380       0.424231      -1.063733      -0.000000      -0.017131      -0.034958       0.038930      -0.000002      -0.000001       0.025203       0.011242       0.072222      -0.029511      -0.006416       0.035927             18.195953      14.071828       0.000034       0.000084      11.472959      11.105049      29.043073          -0.000002
          281              C      30.287500      31.395954      16.108640      -0.105192      36.429798 0.42562086E+03  0.99656087E+04                                 9.655285                            6.947156      -0.094744       1.944980                    0.999361      29.162097      84.001971       0.615181       0.425229      -1.057347       0.000002      -0.009763      -0.014238       0.017264      -0.000003       0.000002      -0.015727      -0.092666       0.048923      -0.054487       0.008089       0.046399             12.554518      22.007538      -0.000013      -0.000002       6.159275       2.060669       9.496742          -0.000008
          282              C      30.287500      29.461248      12.337617      -0.108706      87.552144 0.46453814E+03  0.11016788E+05                                16.241275                            7.173427       0.411411       2.084301                    0.999718      29.598456      83.295893       0.621741       0.415397      -1.073258       0.000001       0.055381       0.130027       0.141330      -0.000002       0.000000      -0.036163       0.081787      -0.168256      -0.076600       0.007664       0.068936             29.630536       9.568940       0.000120       0.000278      19.195939      22.741611      60.126728          -0.000001
          283              C      30.287500      29.038075      11.266824      -0.091104      87.750819 0.44818923E+03  0.10550125E+05                                16.277139                            7.062456       0.348953       2.069438                    0.999725      29.295426      82.540518       0.623489       0.417332      -1.070403       0.000000      -0.049150      -0.125645       0.134916      -0.000003      -0.000001      -0.029723       0.063309      -0.226645      -0.085221       0.015792       0.069429             30.290429       9.742204       0.000153       0.000385      18.101097      22.033551      63.027985           0.000001
          284              C      30.287500      28.520475       9.936369       0.164638      50.197225 0.37298442E+03  0.84252580E+04                                11.924879                            6.526040      -0.340538       1.915163                    0.998654      25.649086      71.886577       0.633248       0.428193      -1.058567       0.000002       0.014701       0.027753       0.031406      -0.000002      -0.000000       0.015832       0.009823       0.070025      -0.022098      -0.006759       0.028858             20.553350      15.295005       0.000128       0.000387      10.867399      11.234267      35.497645          -0.000002
          285              C      25.592332      27.449252       5.967262       0.154416      47.209914 0.37879643E+03  0.85679845E+04                                11.402357                            6.546257      -0.239303       1.949464                    0.998797      25.531441      71.015499       0.638296       0.424240      -1.063712       0.033407       0.002208       0.019841       0.038917       0.000741       0.018991       0.007795       0.052119       0.006970      -0.029487      -0.006541       0.036028             18.201743      29.083802       0.342701       9.067202       6.870762       2.756637      18.650666           0.000930
          286              C      23.215369      27.312858       4.559898      -0.104562      36.416113 0.42546747E+03  0.99611737E+04                                 9.653233                            6.946234      -0.095211       1.944897                    0.999358      29.155761      83.981656       0.615174       0.425269      -1.057316       0.014723      -0.001653       0.008896       0.017281       0.013351       0.024169      -0.023966      -0.044444      -0.091398      -0.053823       0.008096       0.045727             12.550402      13.315019      -2.123617      -4.567189       6.600950       4.143197      17.735236          -0.000262
          287              C      26.852897      27.478280       6.728935      -0.108709      87.582997 0.46465779E+03  0.11020489E+05                                16.245335                            7.174629       0.410930       2.084110                    0.999718      29.602121      83.313271       0.621644       0.415429      -1.073222      -0.122172      -0.015122      -0.069354       0.141296      -0.008759      -0.062567       0.014467      -0.051156       0.076401      -0.076647       0.007743       0.068905             29.638794      54.815726       4.765546      26.017948       9.624076       2.899206      24.476579           0.000183
          288              C      27.849356      27.630412       7.285352      -0.091284      87.780485 0.44831251E+03  0.10553848E+05                                16.280832                            7.063579       0.348718       2.069322                    0.999725      29.299643      82.558063       0.623413       0.417350      -1.070381       0.116757       0.018289       0.065096       0.134923      -0.024404      -0.062353       0.003735      -0.063084       0.089540      -0.085188       0.015805       0.069383             30.298315      56.366885       6.506561      26.247022      10.079179       3.865659      24.448880           0.000333
          289              C      29.085086      27.826261       7.972836       0.164683      50.197856 0.37297264E+03  0.84249475E+04                                11.925064                            6.525963      -0.340600       1.915148                    0.998654      25.648824      71.886271       0.633246       0.428197      -1.058562      -0.026916      -0.000831      -0.016177       0.031414       0.005323       0.014457       0.007697       0.039248      -0.001926      -0.022068      -0.006763       0.028831             20.554092      33.692965       2.725923      10.301334       7.883350       4.289532      20.085962          -0.000001
          290              C      34.982668      14.775739      23.890316       0.154424      47.210158 0.37879409E+03  0.85679195E+04                                11.402403                            6.546234      -0.239330       1.949455                    0.998797      25.531395      71.015347       0.638297       0.424240      -1.063712      -0.033540       0.019213      -0.004536       0.038918      -0.018156       0.005604      -0.003266       0.020952      -0.086496      -0.029481      -0.006546       0.036026             18.202092      29.079599      -8.666142       2.698967      19.079613      -1.558695       6.447065           0.000931
          291              C      37.359631      13.403399      24.230843      -0.104564      36.416441 0.42547138E+03  0.99612781E+04                                 9.653345                            6.946316      -0.095224       1.944893                    0.999358      29.155611      83.980999       0.615165       0.425275      -1.057313      -0.014150       0.008835      -0.004530       0.017285      -0.027041      -0.004615       0.002571       0.031688       0.134927      -0.053829       0.008097       0.045732             12.550602      13.313543       5.013133       0.479495      19.104248      -0.277138       5.234015          -0.000261
          292              C      33.722103      15.503527      23.663793      -0.108746      87.590052 0.46468727E+03  0.11021383E+05                                16.246215                            7.174888       0.410874       2.084083                    0.999718      29.603067      83.317158       0.621627       0.415433      -1.073218       0.122091      -0.070574       0.008857       0.141299       0.061889      -0.012609       0.007265      -0.071497       0.015452      -0.076636       0.007740       0.068896             29.641075      54.813867     -26.124303       4.179590      24.656676      -2.413466       9.452683           0.000182
          293              C      32.725644      16.078833      23.621752      -0.091270      87.785304 0.44832671E+03  0.10554293E+05                                16.281507                            7.063750       0.348648       2.069297                    0.999725      29.300049      82.560340       0.623396       0.417357      -1.070374      -0.116796       0.067395      -0.004462       0.134920       0.066886       0.002195      -0.001298      -0.077305       0.047255      -0.085192       0.015816       0.069375             30.300319      56.366197     -26.919391       2.614523      25.288183      -1.509654       9.246577           0.000335
          294              C      31.489914      16.792282      23.577239       0.164671      50.200173 0.37298168E+03  0.84252220E+04                                11.925473                            6.526059      -0.340628       1.915133                    0.998654      25.649318      71.888499       0.633237       0.428199      -1.058558       0.026905      -0.015538       0.004604       0.031409      -0.015429      -0.000207       0.000113       0.017788      -0.066201      -0.022068      -0.006776       0.028844             20.555283      33.693239     -10.622327       0.863704      21.429280      -0.498710       6.543330          -0.000007
          295              C      41.263084      11.149740      13.634440       0.154581      47.191278 0.37865854E+03  0.85639650E+04                                11.399335                            6.544992      -0.239208       1.949565                    0.998796      25.525748      70.992649       0.638377       0.424230      -1.063733      -0.014837       0.008566      -0.034954       0.038927       0.004866       0.021832      -0.012606      -0.005625       0.072243      -0.029519      -0.006420       0.035939             18.196276      12.122883       1.125427       9.617373      13.422405      -5.552690      29.043541           0.000792
          296              C      42.333444      10.531767      16.108640      -0.105211      36.431156 0.42563530E+03  0.99660560E+04                                 9.655596                            6.947319      -0.094878       1.944933                    0.999361      29.162672      84.004767       0.615166       0.425234      -1.057341      -0.008461       0.004887      -0.014241       0.017271      -0.040132      -0.013614       0.007864       0.046334       0.048937      -0.054495       0.008096       0.046399             12.555066      10.121815       6.862941       1.784628      18.046337      -1.030449       9.497046          -0.001343
          297              C      40.657940      11.499120      12.337617      -0.108680      87.550623 0.46452990E+03  0.11016544E+05                                16.241097                            7.173364       0.411396       2.084299                    0.999718      29.598188      83.294973       0.621743       0.415397      -1.073258       0.047959      -0.027686       0.130026       0.141327       0.035413      -0.031324       0.018085      -0.040898      -0.168273      -0.076609       0.007671       0.068939             29.630173      16.788936      -4.168576      19.694480      11.975618     -11.370811      60.125964           0.000220
          298              C      40.291461      11.710706      11.266824      -0.091132      87.752195 0.44819944E+03  0.10550424E+05                                16.277263                            7.062528       0.348967       2.069438                    0.999725      29.295791      82.541734       0.623487       0.417331      -1.070403      -0.042567       0.024578      -0.125647       0.134919       0.027414      -0.025737       0.014860      -0.031661      -0.226629      -0.085214       0.015786       0.069428             30.290641      16.011405      -3.619573      19.081631      11.832095     -11.017087      63.028422           0.000236
          299              C      39.843206      11.969507       9.936369       0.164647      50.196080 0.37297908E+03  0.84251060E+04                                11.924690                            6.525994      -0.340539       1.915166                    0.998654      25.648888      71.885861       0.633250       0.428194      -1.058567       0.012732      -0.007350       0.027756       0.031409       0.004252       0.013707      -0.007914      -0.004915       0.070005      -0.022093      -0.006756       0.028849             20.552872      11.973995       1.917150       9.728785      14.187881      -5.617196      35.496740           0.000006
          300              C      19.311916      16.571253       5.967262       0.154603      47.191834 0.37865731E+03  0.85639392E+04                                11.399484                            6.545012      -0.239210       1.949570                    0.998796      25.525536      70.992311       0.638371       0.424234      -1.063729       0.014839      -0.030098       0.019733       0.038930      -0.022196       0.002685      -0.020270      -0.027298       0.007186      -0.029509      -0.006418       0.035926             18.196804      12.123079      -9.442733       2.144775      23.818484      -9.228313      18.648850          -0.000002
          301              C      18.241556      18.697960       4.559898      -0.105195      36.430841 0.42562971E+03  0.99658991E+04                                 9.655565                            6.947282      -0.094749       1.944978                    0.999361      29.162544      84.004470       0.615166       0.425235      -1.057339       0.008457      -0.011796       0.009349       0.017265       0.026201       0.033285      -0.008859      -0.000949      -0.092895      -0.054479       0.008100       0.046378             12.555050      10.121750      -3.970320      -5.875452       9.799465       1.885424      17.743936          -0.000008
          302              C      19.917060      15.465057       6.728935      -0.108729      87.558751 0.46456425E+03  0.11017588E+05                                16.242156                            7.173691       0.411386       2.084288                    0.999718      29.599096      83.299031       0.621720       0.415404      -1.073251      -0.047966       0.113370      -0.069433       0.141331       0.017721      -0.043832       0.046920       0.040692       0.076535      -0.076594       0.007655       0.068938             29.632903      16.790320     -17.180318      10.496027      47.633613     -23.978538      24.474775          -0.000000
          303              C      20.283539      14.526032       7.285352      -0.091100      87.755238 0.44820369E+03  0.10550573E+05                                16.277749                            7.062622       0.348930       2.069427                    0.999725      29.295728      82.542375       0.623473       0.417338      -1.070396       0.042561      -0.110257       0.065068       0.134915       0.015128      -0.034430       0.052150       0.073806       0.089711      -0.085222       0.015791       0.069431             30.292375      16.012382     -16.785168       9.773696      50.418697     -24.659525      24.446044           0.000001
          304              C      20.731794      13.357934       7.972836       0.164630      50.198714 0.37298904E+03  0.84254179E+04                                11.925223                            6.526139      -0.340557       1.915154                    0.998654      25.649481      71.888750       0.633232       0.428201      -1.058559      -0.012729       0.023718      -0.016174       0.031403      -0.014350       0.000560      -0.016392      -0.028882      -0.001884      -0.022103      -0.006762       0.028866             20.554367      11.975037      -9.812623       1.435368      29.601005     -11.065919      20.087058          -0.000002
          305              C      19.311916      11.149740      13.634440       0.154589      47.192032 0.37866168E+03  0.85640597E+04                                11.399497                            6.545042      -0.239187       1.949575                    0.998796      25.525675      70.992710       0.638371       0.424233      -1.063730       0.014840       0.008566      -0.034954       0.038928      -0.004870      -0.021829      -0.012604      -0.005619       0.072233      -0.029516      -0.006416       0.035932             18.196566      12.123095      -1.125581      -9.617570      13.422732      -5.552573      29.043870          -0.000002
          306              C      18.241556      10.531767      16.108640      -0.105199      36.431504 0.42563672E+03  0.99661179E+04                                 9.655714                            6.947357      -0.094771       1.944969                    0.999361      29.162846      84.005947       0.615159       0.425237      -1.057337       0.008454       0.004883      -0.014236       0.017262       0.040113       0.013608       0.007857       0.046328       0.048927      -0.054475       0.008098       0.046378             12.555288      10.121910      -6.863064      -1.784714      18.046761      -1.030379       9.497195          -0.000007
          307              C      19.917060      11.499120      12.337617      -0.108685      87.553166 0.46453838E+03  0.11016811E+05                                16.241483                            7.173476       0.411415       2.084305                    0.999718      29.598261      83.295795       0.621731       0.415402      -1.073253      -0.047956      -0.027691       0.130028       0.141328      -0.035421       0.031320       0.018083      -0.040896      -0.168263      -0.076605       0.007661       0.068943             29.630962      16.789487       4.168603     -19.695252      11.975736     -11.370736      60.127663          -0.000001
          308              C      20.283539      11.710706      11.266824      -0.091125      87.754104 0.44820312E+03  0.10550544E+05                                16.277572                            7.062594       0.348965       2.069439                    0.999725      29.295748      82.542070       0.623478       0.417335      -1.070399       0.042570       0.024574      -0.125645       0.134918      -0.027421       0.025736       0.014857      -0.031663      -0.226627      -0.085212       0.015778       0.069434             30.291315      16.011911       3.619542     -19.082375      11.832114     -11.016808      63.029919           0.000001
          309              C      20.731794      11.969507       9.936369       0.164646      50.197311 0.37298168E+03  0.84251981E+04                                11.924996                            6.526072      -0.340543       1.915163                    0.998654      25.649078      71.887057       0.633236       0.428201      -1.058560      -0.012730      -0.007348       0.027756       0.031407      -0.004257      -0.013711      -0.007917      -0.004918       0.070019      -0.022103      -0.006753       0.028856             20.553595      11.974537      -1.917390      -9.729406      14.188297      -5.616868      35.497950          -0.000003
          310              C      34.982668      27.449252       5.967262       0.154585      47.191798 0.37865834E+03  0.85639643E+04                                11.399438                            6.544994      -0.239223       1.949560                    0.998796      25.525785      70.992908       0.638376       0.424231      -1.063732      -0.033484       0.002203       0.019730       0.038927      -0.000723      -0.018905       0.007807       0.052107       0.007192      -0.029515      -0.006424       0.035938             18.196662      29.072026      -0.342900      -9.064326       6.869258       2.756722      18.648703           0.000792
          311              C      37.359631      27.312858       4.559898      -0.105206      36.431189 0.42563279E+03  0.99659874E+04                                 9.655637                            6.947314      -0.094872       1.944938                    0.999361      29.162545      84.004494       0.615164       0.425236      -1.057339      -0.014449      -0.001428       0.009354       0.017272      -0.013524      -0.024316      -0.024409      -0.044935      -0.092930      -0.054497       0.008093       0.046405             12.555243      13.318542       2.124773       4.570776       6.602884       4.145780      17.744302          -0.001343
          312              C      33.722102      27.478280       6.728935      -0.108705      87.555934 0.46455079E+03  0.11017179E+05                                16.241774                            7.173553       0.411354       2.084278                    0.999718      29.598847      83.297746       0.621730       0.415400      -1.073254       0.122163      -0.015140      -0.069431       0.141328       0.008758       0.062554       0.014491      -0.051062       0.076531      -0.076605       0.007671       0.068934             29.631938      54.799461      -4.765235     -26.013132       9.622301       2.899383      24.474053           0.000218
          313              C      32.725644      27.630412       7.285352      -0.091130      87.756238 0.44821091E+03  0.10550778E+05                                16.277811                            7.062651       0.348917       2.069419                    0.999725      29.296150      82.543524       0.623476       0.417335      -1.070399      -0.116768       0.018275       0.065069       0.134918       0.024393       0.062373       0.003738      -0.063103       0.089711      -0.085218       0.015793       0.069425             30.292290      56.353233      -6.505810     -26.242540      10.077592       3.865532      24.446046           0.000237
          314              C      31.489914      27.826261       7.972836       0.164640      50.197897 0.37298518E+03  0.84252922E+04                                11.925011                            6.526057      -0.340565       1.915154                    0.998654      25.649232      71.887419       0.633244       0.428195      -1.058565       0.026907      -0.000832      -0.016176       0.031406      -0.005332      -0.014473       0.007705       0.039279      -0.001887      -0.022092      -0.006765       0.028857             20.553858      33.691642      -2.725948     -10.300910       7.883405       4.289785      20.086528           0.000000
          315              C      41.263084      16.571253       5.967262       0.154591      47.190648 0.37865394E+03  0.85638341E+04                                11.399241                            6.544957      -0.239215       1.949566                    0.998795      25.525574      70.992037       0.638378       0.424231      -1.063733      -0.014840      -0.030100       0.019729       0.038928       0.022204      -0.002687      -0.020269      -0.027307       0.007186      -0.029516      -0.006417       0.035934             18.196136      12.122748       9.442408      -2.144809      23.817629      -9.228003      18.648029           0.000791
          316              C      42.333445      18.697960       4.559898      -0.105208      36.430584 0.42563098E+03  0.99659195E+04                                 9.655468                            6.947273      -0.094861       1.944940                    0.999361      29.162471      84.003765       0.615170       0.425233      -1.057343      -0.008469      -0.011795       0.009357       0.017274      -0.026215      -0.033298      -0.008858      -0.000959      -0.092918      -0.054497       0.008099       0.046398             12.554764      10.121530       3.970117       5.875272       9.799195       1.885252      17.743567          -0.001344
          317              C      40.657940      15.465057       6.728935      -0.108699      87.551653 0.46453628E+03  0.11016733E+05                                16.241210                            7.173412       0.411403       2.084299                    0.999718      29.598388      83.295655       0.621741       0.415397      -1.073258       0.047956       0.113362      -0.069448       0.141329      -0.017725       0.043829       0.046931       0.040696       0.076519      -0.076604       0.007666       0.068938             29.630530      16.789123      17.178825     -10.495180      47.629456     -23.976503      24.473010           0.000219
          318              C      40.291461      14.526032       7.285352      -0.091111      87.750402 0.44819015E+03  0.10550148E+05                                16.277057                            7.062453       0.348972       2.069443                    0.999725      29.295463      82.540540       0.623490       0.417331      -1.070404      -0.042570      -0.110267       0.065052       0.134918      -0.015132       0.034426       0.052146       0.073799       0.089738      -0.085219       0.015790       0.069429             30.290359      16.011282      16.783678      -9.773072      50.414729     -24.658084      24.445065           0.000235
          319              C      39.843206      13.357934       7.972836       0.164639      50.196394 0.37298173E+03  0.84251801E+04                                11.924732                            6.526014      -0.340533       1.915167                    0.998654      25.648983      71.886165       0.633249       0.428193      -1.058568       0.012730       0.023718      -0.016181       0.031408       0.014342      -0.000559      -0.016386      -0.028874      -0.001859      -0.022096      -0.006757       0.028853             20.553013      11.974081       9.811566      -1.435519      29.598697     -11.065772      20.086261           0.000004
          320              C      25.592332      14.775739      23.890316       0.154399      47.211416 0.37880583E+03  0.85682575E+04                                11.402600                            6.546337      -0.239329       1.949450                    0.998797      25.531846      71.017067       0.638291       0.424240      -1.063711       0.033404       0.019441      -0.004534       0.038915       0.018159      -0.005634      -0.003223       0.020965      -0.086538      -0.029495      -0.006545       0.036040             18.202204      29.084661       8.663101      -2.699367      19.074839      -1.558041       6.447112           0.000136
          321              C      23.215369      13.403399      24.230843      -0.104579      36.417590 0.42548292E+03  0.99616544E+04                                 9.653583                            6.946418      -0.095384       1.944838                    0.999358      29.156363      83.984682       0.615157       0.425276      -1.057308       0.014735       0.007839      -0.004533       0.017295       0.027245       0.004529       0.002708       0.031006       0.134910      -0.053832       0.008107       0.045725             12.550957      13.315561      -5.014146      -0.479795      19.103207      -0.276678       5.234102           0.001073
          322              C      26.852897      15.503527      23.663793      -0.108691      87.584035 0.46465716E+03  0.11020477E+05                                16.245498                            7.174636       0.410908       2.084103                    0.999718      29.602085      83.313354       0.621641       0.415431      -1.073221      -0.122170      -0.070428       0.008857       0.141294      -0.061912       0.012599       0.007287      -0.071472       0.015475      -0.076654       0.007748       0.068906             29.639143      54.816687      26.118661      -4.179691      24.648566      -2.412751       9.452176          -0.000038
          323              C      27.849356      16.078833      23.621752      -0.091310      87.784645 0.44832747E+03  0.10554297E+05                                16.281363                            7.063712       0.348688       2.069308                    0.999725      29.300143      82.560067       0.623405       0.417351      -1.070379       0.116758       0.067469      -0.004458       0.134923      -0.066920      -0.002224      -0.001253      -0.077189       0.047203      -0.085183       0.015799       0.069384             30.299427      56.369409      26.915626      -2.614639      25.282487      -1.509361       9.246386           0.000100
          324              C      29.085086      16.792282      23.577239       0.164693      50.198577 0.37297259E+03  0.84249496E+04                                11.925208                            6.525970      -0.340617       1.915142                    0.998654      25.648836      71.886425       0.633244       0.428198      -1.058561      -0.026918      -0.015528       0.004607       0.031415       0.015405       0.000200       0.000121       0.017823      -0.066198      -0.022067      -0.006764       0.028831             20.554494      33.694070      10.620955      -0.863748      21.426255      -0.498611       6.543157          -0.000010
          325              C      25.592332      20.197253       0.839324       0.154411      47.211468 0.37880260E+03  0.85681685E+04                                11.402623                            6.546312      -0.239356       1.949442                    0.998797      25.531750      71.016796       0.638292       0.424240      -1.063711       0.033408      -0.019438       0.004531       0.038917      -0.018157       0.005631      -0.003223       0.020974      -0.086515      -0.029487      -0.006549       0.036036             18.202555      29.085433      -8.663544       2.699438      19.075041      -1.558087       6.447191           0.000136
          326              C      23.215369      21.569593       0.498797      -0.104580      36.417694 0.42548546E+03  0.99617167E+04                                 9.653646                            6.946486      -0.095383       1.944838                    0.999358      29.156155      83.983760       0.615148       0.425282      -1.057306       0.014739      -0.007840       0.004525       0.017297      -0.027251      -0.004534       0.002705       0.031003       0.134919      -0.053838       0.008109       0.045729             12.551041      13.315563       5.014201       0.479778      19.103402      -0.276695       5.234158           0.001074
          327              C      26.852898      19.469465       1.065847      -0.108738      87.591667 0.46469145E+03  0.11021517E+05                                16.246447                            7.174939       0.410850       2.084074                    0.999718      29.603185      83.317866       0.621622       0.415435      -1.073216      -0.122162       0.070446      -0.008862       0.141297       0.061906      -0.012598       0.007285      -0.071452       0.015457      -0.076640       0.007741       0.068899             29.641662      54.821272     -26.121263       4.180028      24.650883      -2.412977       9.452830          -0.000037
          328              C      27.849356      18.894159       1.107888      -0.091287      87.788138 0.44833769E+03  0.10554626E+05                                16.281874                            7.063854       0.348626       2.069287                    0.999725      29.300424      82.561934       0.623389       0.417359      -1.070372       0.116765      -0.067451       0.004457       0.134920       0.066915       0.002221      -0.001255      -0.077203       0.047243      -0.085189       0.015812       0.069377             30.301188      56.372074     -26.917809       2.614763      25.284696      -1.509486       9.246795           0.000100
          329              C      29.085086      18.180710       1.152401       0.164675      50.200441 0.37298149E+03  0.84252205E+04                                11.925531                            6.526063      -0.340637       1.915130                    0.998654      25.649334      71.888661       0.633236       0.428200      -1.058558      -0.026910       0.015532      -0.004607       0.031410      -0.015418      -0.000202       0.000121       0.017825      -0.066199      -0.022067      -0.006776       0.028843             20.555479      33.694778     -10.621810       0.863765      21.428289      -0.498654       6.543370          -0.000009
          330              C      41.263084      18.401739      18.762378       0.154415      47.211300 0.37880404E+03  0.85682074E+04                                11.402607                            6.546339      -0.239305       1.949463                    0.998797      25.531569      71.016273       0.638289       0.424242      -1.063710      -0.014789       0.030037      -0.019840       0.038918      -0.022198       0.002745      -0.020345      -0.027349       0.006968      -0.029488      -0.006542       0.036030             18.202290      12.127547      -9.447478       2.146317      23.828030      -9.231043      18.651293           0.000931
          331              C      42.333444      16.275032      20.169742      -0.104574      36.418093 0.42548951E+03  0.99618540E+04                                 9.653758                            6.946540      -0.095244       1.944883                    0.999358      29.156430      83.985251       0.615142       0.425284      -1.057303      -0.008787       0.011929      -0.008894       0.017280       0.025908       0.032836      -0.008954      -0.000918      -0.091379      -0.053817       0.008109       0.045708             12.551221      10.119217      -3.969354      -5.872243       9.797919       1.883972      17.736526          -0.000262
          332              C      40.657940      19.507935      18.000705      -0.108713      87.587337 0.46467455E+03  0.11021011E+05                                16.245953                            7.174824       0.410910       2.084103                    0.999718      29.602442      83.315273       0.621625       0.415437      -1.073215       0.047993      -0.113363       0.069356       0.141297       0.017767      -0.043816       0.046948       0.040738       0.076409      -0.076642       0.007734       0.068908             29.640184      16.795611     -17.186631      10.498727      47.647187     -23.983064      24.477755           0.000183
          333              C      40.291461      20.446960      17.444288      -0.091285      87.784314 0.44832691E+03  0.10554297E+05                                16.281386                            7.063758       0.348703       2.069317                    0.999725      29.299933      82.559962       0.623395       0.417357      -1.070374      -0.042538       0.110260      -0.065095       0.134922       0.015110      -0.034413       0.052129       0.073801       0.089545      -0.085182       0.015797       0.069385             30.299599      16.016873     -16.790634       9.776205      50.431978     -24.664574      24.449945           0.000334
          334              C      39.843206      21.615058      16.756804       0.164683      50.198738 0.37297436E+03  0.84250202E+04                                11.925317                            6.526042      -0.340605       1.915146                    0.998654      25.649022      71.887644       0.633231       0.428205      -1.058554       0.012740      -0.023724       0.016177       0.031414      -0.014337       0.000561      -0.016371      -0.028852      -0.001923      -0.022075      -0.006761       0.028837             20.554686      11.975372      -9.813210       1.435716      29.601984     -11.066191      20.086701          -0.000003
          335              C      34.982668       7.523740      18.762378       0.154594      47.191644 0.37865642E+03  0.85639153E+04                                11.399439                            6.544992      -0.239228       1.949561                    0.998796      25.525709      70.992811       0.638374       0.424233      -1.063730      -0.033485      -0.002201      -0.019731       0.038928       0.000722       0.018900       0.007808       0.052100       0.007189      -0.029512      -0.006420       0.035932             18.196720      29.072201       0.342912       9.064394       6.869249       2.756672      18.648709           0.000792
          336              C      37.359631       7.660134      20.169742      -0.105211      36.430634 0.42562787E+03  0.99658397E+04                                 9.655432                            6.947194      -0.094851       1.944943                    0.999361      29.162682      84.004654       0.615180       0.425226      -1.057346      -0.014450       0.001428      -0.009352       0.017272       0.013511       0.024319      -0.024408      -0.044924      -0.092914      -0.054492       0.008098       0.046394             12.554809      13.318280      -2.124613      -4.570295       6.602629       4.145436      17.743519          -0.001344
          337              C      33.722102       7.494712      18.000705      -0.108727      87.557158 0.46455671E+03  0.11017350E+05                                16.241905                            7.173587       0.411371       2.084281                    0.999718      29.599057      83.298341       0.621731       0.415399      -1.073256       0.122164       0.015140       0.069433       0.141330      -0.008762      -0.062554       0.014495      -0.051052       0.076535      -0.076602       0.007663       0.068938             29.632436      54.800504       4.765291      26.013605       9.622414       2.899386      24.474390           0.000218
          338              C      32.725644       7.342580      17.444288      -0.091108      87.754022 0.44819776E+03  0.10550382E+05                                16.277534                            7.062524       0.348920       2.069422                    0.999725      29.295738      82.541776       0.623485       0.417332      -1.070402      -0.116767      -0.018274      -0.065067       0.134915      -0.024398      -0.062380       0.003738      -0.063113       0.089714      -0.085228       0.015796       0.069432             30.291981      56.352775       6.505709      26.242266      10.077462       3.865438      24.445707           0.000236
          339              C      31.489914       7.146731      16.756804       0.164630      50.198542 0.37298940E+03  0.84254086E+04                                11.925095                            6.526081      -0.340567       1.915150                    0.998654      25.649404      71.887919       0.633245       0.428193      -1.058566       0.026905       0.000832       0.016175       0.031404       0.005330       0.014475       0.007707       0.039288      -0.001886      -0.022097      -0.006764       0.028861             20.554160      33.692321       2.726029      10.301211       7.883470       4.289784      20.086690           0.000002
          340              C      19.311916      23.823252      11.095200       0.154582      47.191106 0.37865731E+03  0.85639301E+04                                11.399308                            6.544982      -0.239205       1.949567                    0.998796      25.525704      70.992494       0.638377       0.424230      -1.063733       0.014833      -0.008564       0.034957       0.038927       0.004867       0.021833      -0.012605      -0.005620       0.072242      -0.029518      -0.006420       0.035938             18.196206      12.122803       1.125404       9.617363      13.422422      -5.552607      29.043394           0.000791
          341              C      18.241555      24.441225       8.621000      -0.105208      36.430885 0.42563233E+03  0.99659672E+04                                 9.655547                            6.947294      -0.094866       1.944939                    0.999361      29.162543      84.004261       0.615167       0.425234      -1.057341       0.008455      -0.004881       0.014245       0.017269      -0.040135      -0.013618       0.007859       0.046336       0.048930      -0.054497       0.008095       0.046402             12.554976      10.121664       6.862827       1.784693      18.046268      -1.030309       9.496996          -0.001344
          342              C      19.917060      23.473872      12.392023      -0.108682      87.550812 0.46453135E+03  0.11016589E+05                                16.241123                            7.173380       0.411392       2.084297                    0.999718      29.598224      83.295145       0.621742       0.415398      -1.073258      -0.047960       0.027694      -0.130023       0.141327       0.035414      -0.031325       0.018084      -0.040893      -0.168274      -0.076609       0.007671       0.068938             29.630191      16.788990      -4.168568      19.694576      11.975602     -11.370694      60.125982           0.000218
          343              C      20.283539      23.262286      13.462816      -0.091131      87.751858 0.44819822E+03  0.10550387E+05                                16.277222                            7.062517       0.348970       2.069439                    0.999725      29.295750      82.541580       0.623487       0.417331      -1.070403       0.042565      -0.024572       0.125649       0.134920       0.027414      -0.025739       0.014857      -0.031659      -0.226630      -0.085214       0.015787       0.069427             30.290523      16.011434      -3.619518      19.081704      11.831979     -11.016792      63.028156           0.000235
          344              C      20.731794      23.003485      14.793271       0.164647      50.195990 0.37297874E+03  0.84250956E+04                                11.924674                            6.525990      -0.340538       1.915167                    0.998654      25.648867      71.885764       0.633250       0.428193      -1.058567      -0.012734       0.007353      -0.027755       0.031409       0.004253       0.013706      -0.007915      -0.004913       0.070003      -0.022093      -0.006756       0.028849             20.552820      11.974033       1.917185       9.728932      14.187793      -5.616875      35.496635           0.000006
          345              C      24.007084      26.534009      18.762378       0.154592      47.190690 0.37865436E+03  0.85638486E+04                                11.399257                            6.544967      -0.239210       1.949568                    0.998795      25.525579      70.992140       0.638376       0.424232      -1.063732      -0.018653      -0.027899      -0.019727       0.038928       0.022924       0.016210       0.012461      -0.024807       0.007185      -0.029515      -0.006416       0.035931             18.196143      12.716503       9.785213       6.919227      23.223888       6.471369      18.648039           0.000791
          346              C      25.313687      28.524322      20.169742      -0.105206      36.430091 0.42562423E+03  0.99657288E+04                                 9.655323                            6.947163      -0.094836       1.944949                    0.999361      29.162506      84.003916       0.615182       0.425226      -1.057346      -0.005990      -0.013226      -0.009352       0.017270      -0.012696      -0.008978       0.033266       0.045867      -0.092910      -0.054493       0.008099       0.046393             12.554526       6.441492       1.845528       1.304988      13.478945      -6.030468      17.743142          -0.001344
          347              C      23.351662      25.456841      18.000705      -0.108700      87.550554 0.46453165E+03  0.11016587E+05                                16.241056                            7.173357       0.411419       2.084304                    0.999718      29.598280      83.295015       0.621747       0.415395      -1.073260       0.074190       0.098216       0.069450       0.141329      -0.026487      -0.018729      -0.061425       0.010347       0.076520      -0.076606       0.007665       0.068941             29.630236      25.041786      21.943456      15.516454      39.376224      21.077117      24.472699           0.000218
          348              C      22.721683      24.669949      17.444288      -0.091108      87.748489 0.44818164E+03  0.10549884E+05                                16.276786                            7.062352       0.348985       2.069448                    0.999725      29.295236      82.539296       0.623500       0.417326      -1.070408      -0.074214      -0.091996      -0.065050       0.134917      -0.039525      -0.027948      -0.055890      -0.010698       0.089740      -0.085224       0.015790       0.069433             30.289833      27.278277      23.288577      16.467632      39.146670      20.792384      24.444551           0.000234
          349              C      21.934207      23.697699      16.756804       0.164639      50.196174 0.37298123E+03  0.84251589E+04                                11.924676                            6.525995      -0.340532       1.915167                    0.998654      25.648937      71.885799       0.633253       0.428191      -1.058570       0.014172       0.022885       0.016183       0.031408       0.019672       0.013911       0.008676      -0.010410      -0.001858      -0.022097      -0.006754       0.028851             20.552916      16.695432      12.537462       8.865438      24.877256       6.776132      20.086059           0.000004
          350              C      30.287500      12.064983       0.839324       0.154401      47.211440 0.37880503E+03  0.85682339E+04                                11.402603                            6.546327      -0.239337       1.949447                    0.998797      25.531819      71.016946       0.638292       0.424239      -1.063712       0.000134       0.038651       0.004532       0.038916       0.000000      -0.000026       0.006489      -0.041938      -0.086535      -0.029494      -0.006546       0.036040             18.202255      14.074724      -0.002871      -0.000377      34.084915       3.116763       6.447126           0.000137
          351              C      30.287500       9.320302       0.498797      -0.104587      36.418370 0.42549338E+03  0.99619598E+04                                 9.653792                            6.946567      -0.095409       1.944827                    0.999358      29.156488      83.985270       0.615142       0.425284      -1.057304      -0.000578       0.016682       0.004531       0.017296       0.000197      -0.000082      -0.005281      -0.062699       0.134913      -0.053836       0.008108       0.045728             12.551272      21.999420      -0.000949      -0.000264      10.420169       0.553851       5.234227           0.001072
          352              C      30.287500      13.520559       1.065847      -0.108702      87.586598 0.46466846E+03  0.11020825E+05                                16.245835                            7.174749       0.410880       2.084092                    0.999718      29.602430      83.314932       0.621633       0.415433      -1.073218       0.000092      -0.141017      -0.008861       0.141295      -0.000009      -0.000012      -0.014555       0.142962       0.015467      -0.076649       0.007745       0.068903             29.639843       9.571363      -0.003935      -0.000347      69.895797       4.826204       9.452369          -0.000038
          353              C      30.287500      14.671170       1.107888      -0.091305      87.786452 0.44833418E+03  0.10554511E+05                                16.281635                            7.063805       0.348663       2.069300                    0.999725      29.300330      82.561241       0.623395       0.417356      -1.070375       0.000051       0.134849       0.004456       0.134923      -0.000038      -0.000028       0.002551       0.154497       0.047209      -0.085181       0.015801       0.069380             30.300004       9.744773      -0.003327      -0.000178      71.908705       3.019077       9.246535           0.000100
          354              C      30.287500      16.098068       1.152401       0.164689      50.199210 0.37297552E+03  0.84250404E+04                                11.925330                            6.526009      -0.340622       1.915139                    0.998654      25.648978      71.887143       0.633240       0.428200      -1.058559       0.000011      -0.031074      -0.004609       0.031414      -0.000017      -0.000006      -0.000236      -0.035601      -0.066200      -0.022068      -0.006767       0.028835             20.554758      15.295524      -0.001696      -0.000065      39.825534       0.997338       6.543216          -0.000011
          355              C      30.287500       4.812983      11.095200       0.154582      47.191546 0.37865866E+03  0.85639721E+04                                11.399394                            6.544998      -0.239211       1.949564                    0.998796      25.525776      70.992851       0.638376       0.424231      -1.063732      -0.000001       0.017131       0.034955       0.038927      -0.000002      -0.000000       0.025210       0.011241       0.072244      -0.029519      -0.006420       0.035939             18.196377      14.072241      -0.000054      -0.000183      11.473168      11.105299      29.043720           0.000792
          356              C      30.287500       3.577038       8.621000      -0.105213      36.431427 0.42563759E+03  0.99661277E+04                                 9.655657                            6.947344      -0.094887       1.944929                    0.999361      29.162774      84.005270       0.615164       0.425235      -1.057340       0.000000       0.009769       0.014242       0.017270      -0.000006      -0.000001      -0.015723      -0.092680       0.048934      -0.054495       0.008095       0.046400             12.555170      22.008899       0.000057      -0.000036       6.159495       2.060771       9.497115          -0.001344
          357              C      30.287500       5.511744      12.392023      -0.108688      87.552894 0.46453768E+03  0.11016784E+05                                16.241411                            7.173445       0.411381       2.084292                    0.999718      29.598400      83.295999       0.621736       0.415399      -1.073256      -0.000002      -0.055379      -0.130025       0.141327      -0.000003      -0.000001      -0.036169       0.081788      -0.168272      -0.076609       0.007669       0.068939             29.630793       9.569015      -0.000167      -0.000403      19.196069      22.741812      60.127295           0.000217
          358              C      30.287500       5.934917      13.462816      -0.091131      87.754129 0.44820322E+03  0.10550543E+05                                16.277545                            7.062576       0.348944       2.069430                    0.999725      29.295898      82.542376       0.623482       0.417333      -1.070401      -0.000002       0.049151       0.125647       0.134918      -0.000001       0.000000      -0.029718       0.063315      -0.226631      -0.085214       0.015785       0.069429             30.291238       9.742432      -0.000190      -0.000494      18.101525      22.034145      63.029756           0.000236
          359              C      30.287500       6.452517      14.793271       0.164646      50.197267 0.37298237E+03  0.84252040E+04                                11.924905                            6.526030      -0.340553       1.915159                    0.998654      25.649042      71.886536       0.633247       0.428194      -1.058566       0.000002      -0.014701      -0.027754       0.031408      -0.000000      -0.000001       0.015829       0.009822       0.070016      -0.022096      -0.006758       0.028854             20.553420      15.295055      -0.000141      -0.000439      10.867407      11.234287      35.497797          -0.000000
          360              C      36.567916      26.534009      18.762378       0.154585      47.193305 0.37866663E+03  0.85642102E+04                                11.399721                            6.545091      -0.239221       1.949561                    0.998796      25.525940      70.993894       0.638367       0.424234      -1.063729       0.018656      -0.027893      -0.019729       0.038927      -0.022925      -0.016215       0.012468      -0.024802       0.007191      -0.029516      -0.006422       0.035938             18.197256      12.717239      -9.785862      -6.919751      23.225194       6.471680      18.649336          -0.000799
          361              C      35.261313      28.524322      20.169742      -0.105212      36.432530 0.42564661E+03  0.99664312E+04                                 9.655981                            6.947492      -0.094876       1.944935                    0.999361      29.163192      84.007945       0.615145       0.425244      -1.057330       0.006002      -0.013220      -0.009348       0.017268       0.012687       0.008972       0.033262       0.045859      -0.092908      -0.054487       0.008106       0.046381             12.555771       6.441925      -1.845687      -1.305039      13.480311      -6.031565      17.745076           0.001321
          362              C      37.223337      25.456841      18.000705      -0.108708      87.559416 0.46456352E+03  0.11017576E+05                                16.242274                            7.173703       0.411356       2.084278                    0.999718      29.599056      83.299155       0.621716       0.415406      -1.073249      -0.074186       0.098230       0.069432       0.141328       0.026485       0.018723      -0.061423       0.010351       0.076541      -0.076602       0.007660       0.068942             29.633129      25.044348     -21.945886     -15.518135      39.380094      21.079266      24.474943          -0.000220
          363              C      37.853317      24.669949      17.444288      -0.091130      87.758716 0.44821901E+03  0.10551030E+05                                16.278173                            7.062752       0.348912       2.069417                    0.999725      29.296251      82.544397       0.623466       0.417339      -1.070395       0.074216      -0.091983      -0.065068       0.134917       0.039518       0.027947      -0.055891      -0.010711       0.089717      -0.085216       0.015784       0.069432             30.293238      27.281497     -23.291671     -16.469429      39.151503      20.794655      24.446716          -0.000236
          364              C      38.640793      23.697699      16.756804       0.164640      50.198648 0.37298671E+03  0.84253540E+04                                11.925227                            6.526123      -0.340569       1.915151                    0.998654      25.649402      71.888532       0.633232       0.428202      -1.058558      -0.014171       0.022887       0.016176       0.031406      -0.019679      -0.013913       0.008680      -0.010414      -0.001883      -0.022100      -0.006761       0.028861             20.554411      16.696569     -12.538609      -8.865734      24.879559       6.776049      20.087103          -0.000006
          365              C      41.263084      23.823252      11.095200       0.154587      47.192543 0.37866463E+03  0.85641480E+04                                11.399587                            6.545072      -0.239210       1.949566                    0.998796      25.525806      70.993295       0.638368       0.424234      -1.063729      -0.014833      -0.008564       0.034958       0.038928      -0.004869      -0.021832      -0.012604      -0.005623       0.072240      -0.029518      -0.006418       0.035936             18.196804      12.123161      -1.125474      -9.617650      13.422879      -5.552894      29.044373           0.000792
          366              C      42.333445      24.441225       8.621000      -0.105214      36.432013 0.42564432E+03  0.99663511E+04                                 9.655837                            6.947449      -0.094872       1.944935                    0.999361      29.163104      84.007225       0.615151       0.425241      -1.057333      -0.008454      -0.004879       0.014245       0.017269       0.040123       0.013604       0.007853       0.046327       0.048953      -0.054488       0.008109       0.046379             12.555360      10.121987      -6.863029      -1.784745      18.046727      -1.030416       9.497365          -0.001345
          367              C      40.657940      23.473872      12.392023      -0.108696      87.555541 0.46454824E+03  0.11017110E+05                                16.241787                            7.173566       0.411392       2.084295                    0.999718      29.598567      83.297081       0.621725       0.415404      -1.073251       0.047964       0.027693      -0.130024       0.141328      -0.035421       0.031319       0.018082      -0.040902      -0.168262      -0.076604       0.007659       0.068945             29.631793      16.789708       4.168891     -19.695568      11.976252     -11.371655      60.129419           0.000216
          368              C      40.291461      23.262286      13.462816      -0.091120      87.754833 0.44820400E+03  0.10550574E+05                                16.277677                            7.062608       0.348952       2.069435                    0.999725      29.295777      82.542295       0.623476       0.417336      -1.070398      -0.042563      -0.024573       0.125647       0.134917      -0.027421       0.025735       0.014858      -0.031663      -0.226634      -0.085214       0.015779       0.069435             30.291773      16.011864       3.619793     -19.082319      11.832539     -11.017743      63.030916           0.000236
          369              C      39.843206      23.003485      14.793271       0.164643      50.197806 0.37298373E+03  0.84252581E+04                                11.925078                            6.526090      -0.340549       1.915160                    0.998654      25.649178      71.887450       0.633236       0.428201      -1.058560       0.012732       0.007353      -0.027753       0.031407      -0.004258      -0.013713      -0.007917      -0.004916       0.070024      -0.022104      -0.006754       0.028858             20.553892      11.974457      -1.917229      -9.729219      14.188651      -5.617683      35.498569          -0.000000
          370              C      19.311916      18.401739      18.762378       0.154584      47.190539 0.37865381E+03  0.85638251E+04                                11.399203                            6.544944      -0.239179       1.949577                    0.998796      25.525563      70.991835       0.638381       0.424229      -1.063734       0.014834       0.030103      -0.019726       0.038928       0.022204      -0.002689      -0.020271      -0.027305       0.007182      -0.029515      -0.006419       0.035935             18.195893      12.122613       9.442246      -2.144530      23.817183      -9.227563      18.647884          -0.000003
          371              C      18.241555      16.275032      20.169742      -0.105193      36.430614 0.42562650E+03  0.99657928E+04                                 9.655493                            6.947232      -0.094758       1.944974                    0.999361      29.162353      84.003453       0.615172       0.425232      -1.057343       0.008451       0.011798      -0.009347       0.017262      -0.026220      -0.033290      -0.008848      -0.000946      -0.092906      -0.054485       0.008082       0.046403             12.555064      10.121712       3.970266       5.875692       9.799305       1.885594      17.744174          -0.000008
          372              C      19.917060      19.507935      18.000705      -0.108673      87.548858 0.46452381E+03  0.11016359E+05                                16.240868                            7.173310       0.411406       2.084304                    0.999718      29.597985      83.294130       0.621747       0.415396      -1.073259      -0.047960      -0.113357       0.069451       0.141327      -0.017730       0.043829       0.046934       0.040703       0.076513      -0.076610       0.007673       0.068937             29.629346      16.788469      17.178087     -10.494614      47.627648     -23.975339      24.471922           0.000001
          373              C      20.283539      20.446960      17.444288      -0.091136      87.751645 0.44819947E+03  0.10550422E+05                                16.277179                            7.062523       0.348974       2.069440                    0.999725      29.295784      82.541633       0.623488       0.417330      -1.070404       0.042565       0.110273      -0.065050       0.134920      -0.015128       0.034425       0.052141       0.073796       0.089739      -0.085212       0.015786       0.069426             30.290107      16.011137      16.783513      -9.772843      50.414506     -24.657680      24.444678          -0.000000
          374              C      20.731794      21.615058      16.756804       0.164650      50.195719 0.37297741E+03  0.84250576E+04                                11.924630                            6.525980      -0.340537       1.915168                    0.998654      25.648807      71.885552       0.633250       0.428194      -1.058567      -0.012734      -0.023717       0.016184       0.031410       0.014339      -0.000559      -0.016383      -0.028866      -0.001859      -0.022091      -0.006756       0.028847             20.552589      11.973876       9.811342      -1.435270      29.598096     -11.065208      20.085796           0.000002
          375              C      25.592332       7.523740      18.762378       0.154401      47.211067 0.37880399E+03  0.85682021E+04                                11.402533                            6.546317      -0.239333       1.949449                    0.998797      25.531767      71.016704       0.638293       0.424239      -1.063712       0.033405      -0.002206      -0.019841       0.038916      -0.000743      -0.018999       0.007797       0.052132       0.006970      -0.029494      -0.006546       0.036039             18.202129      29.084489      -0.342755      -9.067590       6.870867       2.756676      18.651033           0.000136
          376              C      23.215369       7.660134      20.169742      -0.104583      36.417949 0.42548961E+03  0.99618437E+04                                 9.653698                            6.946527      -0.095389       1.944835                    0.999358      29.156328      83.984539       0.615145       0.425283      -1.057305       0.014737       0.001661      -0.008901       0.017296      -0.013359      -0.024179      -0.023967      -0.044438      -0.091415      -0.053836       0.008108       0.045728             12.551086      13.315673       2.123786       4.567617       6.601301       4.143488      17.736284           0.001075
          377              C      26.852897       7.494712      18.000705      -0.108698      87.584956 0.46466362E+03  0.11020676E+05                                16.245611                            7.174700       0.410894       2.084098                    0.999718      29.602281      83.314246       0.621636       0.415432      -1.073219      -0.122171       0.015124       0.069352       0.141295       0.008756       0.062567       0.014467      -0.051160       0.076401      -0.076649       0.007746       0.068903             29.639411      54.816867      -4.765637     -26.018578       9.624236       2.899261      24.477132          -0.000035
          378              C      27.849356       7.342580      17.444288      -0.091304      87.784658 0.44833028E+03  0.10554390E+05                                16.281385                            7.063763       0.348685       2.069308                    0.999725      29.300193      82.560587       0.623398       0.417355      -1.070376       0.116757      -0.018287      -0.065097       0.134924       0.024400       0.062349       0.003736      -0.063077       0.089541      -0.085181       0.015802       0.069380             30.299490      56.369122      -6.506787     -26.248122      10.079507       3.865794      24.449840           0.000099
          379              C      29.085086       7.146731      16.756804       0.164688      50.198156 0.37297244E+03  0.84249498E+04                                11.925140                            6.525977      -0.340609       1.915145                    0.998654      25.648849      71.886593       0.633242       0.428199      -1.058560      -0.026917       0.000832       0.016177       0.031415      -0.005326      -0.014458       0.007696       0.039245      -0.001929      -0.022066      -0.006765       0.028831             20.554273      33.693262      -2.725907     -10.301385       7.883391       4.289559      20.086167          -0.000005
          380              C      34.982668      20.197253       0.839324       0.154595      47.191888 0.37865650E+03  0.85639207E+04                                11.399489                            6.544996      -0.239232       1.949559                    0.998796      25.525739      70.992992       0.638373       0.424233      -1.063730      -0.033485      -0.019338       0.004501       0.038929       0.018060      -0.005619      -0.003244       0.020841      -0.086585      -0.029511      -0.006420       0.035931             18.196840      29.072356       8.660502      -2.698202      19.072724      -1.557846       6.445440           0.000792
          381              C      37.359631      21.569593       0.498797      -0.105214      36.430777 0.42562974E+03  0.99658965E+04                                 9.655460                            6.947212      -0.094854       1.944941                    0.999361      29.162756      84.004976       0.615179       0.425227      -1.057345      -0.014450      -0.008341       0.004465       0.017272       0.027433       0.004635       0.002676       0.031678       0.136887      -0.054492       0.008100       0.046392             12.554788      13.318266      -5.017027      -0.479706      19.111146      -0.276946       5.234950          -0.001345
          382              C      33.722103      19.469465       1.065847      -0.108736      87.559231 0.46456358E+03  0.11017559E+05                                16.242179                            7.173650       0.411359       2.084276                    0.999718      29.599255      83.299199       0.621726       0.415400      -1.073254       0.122166       0.070507      -0.008872       0.141331      -0.061896       0.012591       0.007269      -0.071490       0.015221      -0.076600       0.007662       0.068939             29.633100      54.801532      26.115092      -4.178537      24.647332      -2.412515       9.450436           0.000215
          383              C      32.725644      18.894159       1.107888      -0.091103      87.755566 0.44819997E+03  0.10550452E+05                                16.277757                            7.062552       0.348900       2.069415                    0.999725      29.295786      82.542101       0.623482       0.417333      -1.070401      -0.116764      -0.067439       0.004459       0.134914      -0.066947      -0.002210      -0.001273      -0.077284       0.047196      -0.085229       0.015796       0.069433             30.292586      56.353607      26.910819      -2.613832      25.279644      -1.509092       9.244506           0.000237
          384              C      31.489914      18.180710       1.152401       0.164629      50.199650 0.37299287E+03  0.84255098E+04                                11.925292                            6.526115      -0.340578       1.915144                    0.998654      25.649552      71.888520       0.633243       0.428194      -1.058565       0.026902       0.015528      -0.004607       0.031402       0.015426       0.000200       0.000118       0.017825      -0.066296      -0.022100      -0.006766       0.028866             20.554716      33.692994      10.621385      -0.863647      21.427932      -0.498607       6.543223          -0.000004
          385              C      29.094172      18.175464      23.535198      -0.192920      42.350256 0.44371352E+03  0.10505737E+05                                10.686919                            7.048708       0.166603       2.023879                    0.999375      30.057070      87.275804       0.616076       0.419902      -1.059896       0.000099      -0.000070      -0.005338       0.005340      -0.022192       0.000862      -0.000502       0.025670       0.050562      -0.034064       0.016018       0.018046             15.996901      16.690145       7.630842       0.266056      25.499937      -0.153652       5.800621           0.000032
          386              C      21.564700      11.072449       9.290926      -0.192897      42.348156 0.44369004E+03  0.10505055E+05                                10.686542                            7.048480       0.166641       2.023901                    0.999375      30.056585      87.274242       0.616091       0.419897      -1.059898       0.004331       0.002608       0.001718       0.005340       0.006717       0.021317      -0.012182      -0.007442      -0.050133      -0.034063       0.016018       0.018044             15.996185      12.511599      -5.206246      -8.810351      12.070226       3.117717      23.406728           0.000025
          387              C      39.010300      12.450385       7.342230      -0.192905      42.348720 0.44370867E+03  0.10505598E+05                                10.686632                            7.048682       0.166615       2.023885                    0.999375      30.056957      87.275499       0.616076       0.419903      -1.059894      -0.004325       0.002495       0.001894       0.005341      -0.022350       0.000765      -0.000439       0.025800       0.049620      -0.034075       0.016025       0.018051             15.996118      12.511495      10.041727       1.971415      24.106626      -1.138319      11.370232           0.000001
          388              C      31.480828      28.247686       9.290926      -0.192924      42.350533 0.44372389E+03  0.10506075E+05                                10.686959                            7.048805       0.166578       2.023866                    0.999375      30.057765      87.279048       0.616069       0.419903      -1.059892      -0.000110      -0.005056       0.001717       0.005341       0.006577       0.021220      -0.012366      -0.007916      -0.050092      -0.034062       0.016009       0.018053             15.996769      16.689520      -2.794210      -7.104872       7.892892       6.071516      23.407895           0.000020
          389              C      29.094172      28.247686       9.290926      -0.192904      42.348977 0.44370324E+03  0.10505427E+05                                10.686690                            7.048625       0.166622       2.023890                    0.999375      30.056666      87.274188       0.616081       0.419902      -1.059897       0.000095      -0.005052       0.001715       0.005336      -0.006585      -0.021211      -0.012375      -0.007919      -0.050143      -0.034070       0.016025       0.018046             15.996423      16.689427       2.794372       7.105550       7.892684       6.071272      23.407158           0.000023
          390              C      31.480827      18.175464      23.535198      -0.192977      42.356916 0.44377586E+03  0.10507703E+05                                10.688189                            7.049281       0.166379       2.023776                    0.999375      30.060303      87.290506       0.616034       0.419911      -1.059878      -0.000116      -0.000070      -0.005352       0.005353       0.022194      -0.000884      -0.000507       0.025630       0.050548      -0.034053       0.015992       0.018061             15.999546      16.692172      -7.631894      -0.266134      25.505151      -0.153707       5.801315           0.000043
          391              C      39.010300      11.072449       9.290926      -0.192904      42.348631 0.44370754E+03  0.10505564E+05                                10.686619                            7.048673       0.166612       2.023884                    0.999375      30.056915      87.275342       0.616076       0.419903      -1.059894      -0.004324       0.002616       0.001723       0.005340      -0.006732      -0.021327      -0.012193      -0.007442      -0.050111      -0.034076       0.016027       0.018049             15.996071      12.511458       5.205936       8.810205      12.069911       3.117298      23.406843           0.000006
          392              C      21.564700      12.450385       7.342230      -0.192952      42.354353 0.44374819E+03  0.10506882E+05                                10.687734                            7.049023       0.166430       2.023802                    0.999375      30.059488      87.287419       0.616050       0.419906      -1.059881       0.004333       0.002500       0.001903       0.005352       0.022337      -0.000776      -0.000448       0.025801       0.049584      -0.034059       0.016003       0.018056             15.998726      12.513383     -10.043727      -1.971819      24.111059      -1.138400      11.371736           0.000026
          393              C      20.371372      13.139353       9.290926      -0.192927      42.350260 0.44371777E+03  0.10505909E+05                                10.686906                            7.048727       0.166579       2.023865                    0.999375      30.057863      87.279668       0.616075       0.419900      -1.059892       0.004436       0.002432       0.001720       0.005343       0.000129       0.000089       0.024560       0.015353      -0.050078      -0.034060       0.016011       0.018050             15.996738       7.672188      -2.412016      -1.705671      16.910217      -9.188628      23.407810           0.000020
          394              C      30.287500      27.558718       7.342230      -0.192948      42.354364 0.44375216E+03  0.10506970E+05                                10.687744                            7.049090       0.166433       2.023805                    0.999375      30.059122      87.285528       0.616045       0.419911      -1.059881      -0.000000      -0.004998       0.001899       0.005347      -0.000001      -0.000003       0.000886      -0.051609       0.049582      -0.034068       0.016013       0.018055             15.998689      29.909913      -0.000067       0.000048       6.714669       2.276744      11.371486           0.000034
          395              C      40.203627      13.139353       9.290926      -0.192909      42.349441 0.44371439E+03  0.10505788E+05                                10.686770                            7.048731       0.166597       2.023877                    0.999375      30.057367      87.277470       0.616072       0.419904      -1.059892      -0.004432       0.002435       0.001723       0.005343      -0.000150      -0.000104       0.024563       0.015362      -0.050093      -0.034068       0.016013       0.018054             15.996465       7.671981       2.411876       1.705404      16.909960      -9.188878      23.407455           0.000015
          396              C      30.287500      16.108560      23.535198      -0.192944      42.354300 0.44374305E+03  0.10506684E+05                                10.687741                            7.048998       0.166451       2.023817                    0.999375      30.058653      87.283411       0.616052       0.419908      -1.059884       0.000008       0.000118      -0.005345       0.005347      -0.000016       0.000000       0.001007      -0.051254       0.050615      -0.034063       0.016012       0.018051             15.998863      29.910596      -0.000406      -0.000032      12.284892       0.307287       5.801100           0.000048
          397              C      30.287500      18.864432       1.194442      -0.192979      42.356851 0.44377489E+03  0.10507660E+05                                10.688181                            7.049276       0.166380       2.023776                    0.999375      30.060099      87.289455       0.616035       0.419911      -1.059879      -0.000003      -0.000134       0.005346       0.005348      -0.000003      -0.000006       0.001011      -0.051272       0.050539      -0.034059       0.016003       0.018057             15.999617      29.911669       0.000234       0.000056      12.285848       0.307321       5.801333           0.000047
          398              C      40.203627      21.833639      15.438714      -0.192907      42.349138 0.44369892E+03  0.10505330E+05                                10.686723                            7.048558       0.166615       2.023888                    0.999375      30.056991      87.276008       0.616086       0.419898      -1.059896      -0.004420      -0.002442      -0.001715       0.005333       0.000132       0.000106       0.024551       0.015352      -0.050130      -0.034060       0.016017       0.018043             15.996598       7.671964      -2.412021      -1.705233      16.910407      -9.189161      23.407422           0.000038
          399              C      30.287500       7.414274      17.387410      -0.192956      42.355065 0.44375886E+03  0.10507176E+05                                10.687872                            7.049148       0.166416       2.023796                    0.999375      30.059415      87.286770       0.616041       0.419911      -1.059880      -0.000002       0.004998      -0.001901       0.005348      -0.000007      -0.000002       0.000890      -0.051603       0.049586      -0.034066       0.016010       0.018056             15.998977      29.910550       0.000099       0.000013       6.714748       2.276756      11.371631           0.000025
          400              C      20.371372      21.833639      15.438714      -0.192903      42.348964 0.44370961E+03  0.10505644E+05                                10.686686                            7.048690       0.166603       2.023881                    0.999375      30.057185      87.276766       0.616074       0.419903      -1.059893       0.004425      -0.002435      -0.001721       0.005336      -0.000151      -0.000107       0.024562       0.015369      -0.050107      -0.034070       0.016018       0.018051             15.996171       7.671895       2.411825       1.705519      16.909638      -9.188457      23.406980           0.000004
          401              C      21.564700      23.900543      15.438714      -0.192907      42.348891 0.44371049E+03  0.10505651E+05                                10.686656                            7.048693       0.166608       2.023881                    0.999375      30.057048      87.275788       0.616076       0.419903      -1.059895       0.004320      -0.002617      -0.001722       0.005337      -0.006731      -0.021326      -0.012197      -0.007443      -0.050100      -0.034076       0.016025       0.018050             15.996253      12.511589       5.206020       8.810431      12.070027       3.117567      23.407145           0.000013
          402              C      29.094172      16.797528       1.194442      -0.192950      42.355192 0.44374995E+03  0.10506912E+05                                10.687915                            7.049058       0.166427       2.023807                    0.999375      30.059133      87.285731       0.616047       0.419909      -1.059881       0.000099       0.000067       0.005343       0.005344       0.022179      -0.000876      -0.000510       0.025645       0.050611      -0.034054       0.016002       0.018052             15.999206      16.692156      -7.632493      -0.266141      25.504283      -0.153631       5.801179           0.000034
          403              C      31.480827       6.725306      15.438714      -0.192931      42.350931 0.44372803E+03  0.10506188E+05                                10.687029                            7.048843       0.166566       2.023859                    0.999375      30.057780      87.278908       0.616067       0.419904      -1.059892      -0.000111       0.005055      -0.001719       0.005340      -0.006588      -0.021228      -0.012362      -0.007910      -0.050082      -0.034068       0.016017       0.018051             15.996947      16.689684       2.794296       7.105121       7.892964       6.071577      23.408193           0.000032
          404              C      39.010300      22.522607      17.387410      -0.192954      42.354663 0.44374999E+03  0.10506939E+05                                10.687793                            7.049038       0.166418       2.023798                    0.999375      30.059579      87.287823       0.616050       0.419906      -1.059880      -0.004324      -0.002497      -0.001899       0.005342       0.022339      -0.000774      -0.000445       0.025788       0.049591      -0.034058       0.016006       0.018052             15.998863      12.513613     -10.043898      -1.971839      24.111142      -1.138448      11.371835           0.000016
          405              C      39.010300      23.900543      15.438714      -0.192927      42.350250 0.44371660E+03  0.10505871E+05                                10.686901                            7.048711       0.166580       2.023866                    0.999375      30.057811      87.279380       0.616077       0.419899      -1.059893      -0.004319      -0.002620      -0.001717       0.005335       0.006712       0.021313      -0.012201      -0.007458      -0.050085      -0.034060       0.016013       0.018047             15.996789      12.511872      -5.206184      -8.810505      12.070557       3.117175      23.407938           0.000015
          406              C      21.564700      22.522607      17.387410      -0.192905      42.348648 0.44370805E+03  0.10505579E+05                                10.686614                            7.048674       0.166615       2.023885                    0.999375      30.056943      87.275415       0.616076       0.419903      -1.059895       0.004320      -0.002496      -0.001892       0.005336      -0.022350       0.000761      -0.000444       0.025798       0.049622      -0.034076       0.016027       0.018049             15.996070      12.511439      10.041672       1.971565      24.106559      -1.138056      11.370212          -0.000001
          407              C      29.094173       6.725306      15.438714      -0.192902      42.349226 0.44370268E+03  0.10505425E+05                                10.686751                            7.048621       0.166618       2.023891                    0.999375      30.056787      87.275010       0.616080       0.419902      -1.059895       0.000094       0.005052      -0.001717       0.005337       0.006575       0.021205      -0.012376      -0.007930      -0.050134      -0.034063       0.016016       0.018047             15.996551      16.689614      -2.794359      -7.105545       7.892700       6.071298      23.407340           0.000019
          408              C      31.480828      16.797528       1.194442      -0.192926      42.350830 0.44371850E+03  0.10505889E+05                                10.687024                            7.048750       0.166587       2.023872                    0.999375      30.057275      87.276671       0.616074       0.419902      -1.059895      -0.000110       0.000052       0.005336       0.005337      -0.022213       0.000864      -0.000501       0.025599       0.050552      -0.034062       0.016017       0.018046             15.997131      16.689327       7.630383       0.266099      25.501388      -0.153591       5.800678           0.000042
          409              O      33.831743      25.009187      24.405682      -0.537248      32.302465 0.48675415E+03  0.11417220E+05                                 8.079358                            6.784323       0.377098       2.160472                    0.999165      27.456750      71.354469       0.736412       0.354597      -1.142198      -0.019216       0.007510      -0.005322       0.021307      -0.031186      -0.002858      -0.010124       0.092989       0.120044      -0.076938       0.035969       0.040969              9.665091      15.975083       2.042410       0.792023       7.087519       0.217554       5.932670           0.055707
          410              O      32.710500      26.969073      24.411617      -0.533268      31.639183 0.48022517E+03  0.11218436E+05                                 7.954846                            6.725311       0.408835       2.172856                    0.999226      27.294814      70.631762       0.742348       0.353192      -1.144114      -0.007886      -0.017298      -0.004645       0.019570       0.022567      -0.011018       0.002599      -0.098124       0.098988      -0.071725       0.034209       0.037515              9.561197      11.194459       4.778649       0.490609      11.526522       0.515836       5.962610          -0.057502
          411              O      24.799405       8.841522       1.911107      -0.537240      32.290252 0.48670582E+03  0.11416194E+05                                 8.078995                            6.785792       0.374495       2.159543                    0.999173      27.457665      71.365182       0.736013       0.354786      -1.142007       0.008628      -0.014352       0.015938       0.023118       0.028152       0.038807      -0.038591       0.006117      -0.062690      -0.074089       0.034247       0.039842              9.662304       6.113899      -0.077899      -0.704887       7.927890      -3.564176      14.945124           0.063656
          412              O      25.926100       6.884783       1.900720      -0.534149      31.654119 0.48050622E+03  0.11226885E+05                                 7.958443                            6.728159       0.406851       2.172068                    0.999231      27.302487      70.662500       0.742029       0.353285      -1.144015      -0.006300       0.008716       0.017437       0.020486       0.013040      -0.016000       0.050561       0.039481      -0.064529      -0.070411       0.034259       0.036152              9.565704       7.335698      -0.639581      -3.342752       6.560994       0.908525      14.800420           0.064783
          413              O      35.775595       4.748983       7.698832      -0.537203      32.300102 0.48671434E+03  0.11416024E+05                                 8.078914                            6.784019       0.377210       2.160528                    0.999165      27.455626      71.350162       0.736434       0.354594      -1.142203      -0.008661       0.008600      -0.017442       0.021288      -0.047286      -0.014235      -0.022561       0.057808       0.089178      -0.076938       0.035987       0.040951              9.664481       6.112147       0.692612      -0.162188      11.932632      -4.982359      10.948664          -0.056341
          414              O      34.648900       4.086944       5.857463      -0.533272      31.641347 0.48026128E+03  0.11219503E+05                                 7.955272                            6.725606       0.408725       2.172815                    0.999225      27.295329      70.634054       0.742324       0.353197      -1.144109       0.006211       0.018274       0.003269       0.019576       0.011842      -0.018608       0.043446       0.017434      -0.130108      -0.071721       0.034211       0.037511              9.561882       7.331309       3.363112      -0.510638      14.450614      -1.883887       6.903723           0.056878
          415              O      26.743257      31.346293      15.443660      -0.537202      32.297354 0.48666935E+03  0.11414692E+05                                 8.078373                            6.783647       0.377273       2.160548                    0.999166      27.455322      71.348240       0.736465       0.354588      -1.142209       0.019222      -0.002516       0.008814       0.021296       0.013093       0.028456      -0.041332       0.004695      -0.144862      -0.076921       0.035978       0.040943              9.663614      15.972329      -1.427114      -1.660852       6.196948       0.532023       6.821566          -0.056409
          416              O      27.864500      32.005184      17.289481      -0.533252      31.639757 0.48023423E+03  0.11218699E+05                                 7.954966                            6.725392       0.408736       2.172827                    0.999225      27.294798      70.631858       0.742341       0.353194      -1.144113       0.007897      -0.010134      -0.014764       0.019571       0.002860      -0.024963       0.001889      -0.100132       0.092943      -0.071727       0.034202       0.037525              9.561363      11.194556      -2.055528      -4.341985       6.905173       2.149879      10.584359           0.056867
          417              O      25.544780      26.561813       1.911107      -0.537211      32.290363 0.48671268E+03  0.11416391E+05                                 8.079033                            6.785878       0.374487       2.159543                    0.999173      27.457458      71.364663       0.736002       0.354789      -1.142004      -0.016749      -0.000275       0.015956       0.023135      -0.011425      -0.052807      -0.014307      -0.051809      -0.062634      -0.074062       0.034236       0.039827              9.662267       7.541919      -0.746524      -2.734196       6.499984       2.392413      14.944900           0.063770
          418              O      23.286847      26.564436       1.900720      -0.534140      31.653158 0.48048921E+03  0.11226370E+05                                 7.958225                            6.727998       0.406884       2.172084                    0.999231      27.302141      70.660874       0.742046       0.353280      -1.144020       0.010682       0.001111       0.017432       0.020475       0.010577       0.051793      -0.011431      -0.042337      -0.064569      -0.070424       0.034272       0.036153              9.565387       7.308371       0.655221       2.458086       6.587954       2.440520      14.799836           0.064764
          419              O      35.030220      10.655746      24.405682      -0.537203      32.302805 0.48676225E+03  0.11417479E+05                                 8.079491                            6.784450       0.377093       2.160484                    0.999165      27.456426      71.354281       0.736392       0.354604      -1.142190       0.016116       0.012935      -0.005315       0.021338       0.055826      -0.007333       0.007532       0.007463       0.119971      -0.076891       0.035947       0.040944              9.665093       7.540254       2.826579      -0.207574      15.522269      -0.794822       5.932757          -0.056372
          420              O      37.288153      10.646828      24.411617      -0.533305      31.646393 0.48034792E+03  0.11222078E+05                                 7.956220                            6.726276       0.408233       2.172625                    0.999224      27.297269      70.641727       0.742274       0.353203      -1.144099      -0.011069       0.015486      -0.004638       0.019592      -0.053807       0.007759       0.008241       0.009942       0.099021      -0.071762       0.034220       0.037542              9.563182       7.306594      -2.534623       0.201551      15.419282      -0.683107       5.963669           0.056853
          421              O      44.062558      13.626002      15.443660      -0.537314      32.301121 0.48673347E+03  0.11416587E+05                                 8.079018                            6.784094       0.377192       2.160502                    0.999166      27.456725      71.353400       0.736440       0.354588      -1.142208      -0.011770      -0.015370       0.008840       0.021282      -0.004531      -0.050078      -0.003995      -0.025045      -0.144961      -0.076994       0.036005       0.040989              9.664587       9.877781       4.947189       1.291436      12.293916       1.172590       6.822064          -0.056396
          422              O      44.072553      12.325532      17.289481      -0.533297      31.641838 0.48027259E+03  0.11219842E+05                                 7.955361                            6.725696       0.408772       2.172822                    0.999226      27.295709      70.635462       0.742317       0.353198      -1.144107      -0.012730      -0.001744      -0.014783       0.019587      -0.044783       0.014115       0.020677       0.045107       0.092887      -0.071714       0.034205       0.037509              9.561910       9.758230       2.885470       4.033066       8.342784       2.685549      10.584716           0.056876
          423              O      16.512442      19.102423       7.698832      -0.537205      32.297960 0.48667821E+03  0.11414965E+05                                 8.078522                            6.783738       0.377237       2.160534                    0.999166      27.455482      71.349126       0.736454       0.354591      -1.142205       0.011788       0.003186      -0.017444       0.021293       0.048669      -0.012422       0.023602       0.052974       0.089164      -0.076924       0.035982       0.040942              9.663889       9.877009      -2.866345      -4.233304       8.166604       2.631351      10.948054          -0.056402
          424              O      16.502447      20.409189       5.857463      -0.533257      31.639357 0.48022479E+03  0.11218427E+05                                 7.954900                            6.725314       0.408757       2.172831                    0.999225      27.294823      70.631819       0.742347       0.353193      -1.144113       0.012724      -0.014506       0.003254       0.019568       0.001619       0.046933      -0.005618      -0.029246      -0.130088      -0.071724       0.034198       0.037526              9.561370       9.757624      -4.764000      -1.375830      12.023157       1.383943       6.903328           0.056861
          425              O      20.056685       7.487193      15.443660      -0.537201      32.298328 0.48668251E+03  0.11415092E+05                                 8.078591                            6.783767       0.377225       2.160532                    0.999165      27.455453      71.349157       0.736453       0.354591      -1.142205      -0.007412       0.017898       0.008836       0.021292      -0.008580       0.021567       0.045317       0.020332      -0.144881      -0.076931       0.035983       0.040948              9.664051       7.405109      -3.519611       0.369754      14.765328      -1.704599       6.821715           0.055727
          426              O      18.925447       8.128773      17.289481      -0.533265      31.641065 0.48025496E+03  0.11219325E+05                                 7.955252                            6.725576       0.408717       2.172815                    0.999225      27.295213      70.633793       0.742323       0.353198      -1.144107       0.004852       0.011901      -0.014764       0.019575       0.041924       0.010846      -0.022560       0.055029       0.092920      -0.071722       0.034206       0.037516              9.561843       6.197654      -0.829827       0.309231      11.903204      -4.835588      10.584671          -0.057517
          427              O      38.574463      28.608082       7.698832      -0.537292      32.300215 0.48671962E+03  0.11416182E+05                                 8.078881                            6.784014       0.377204       2.160508                    0.999166      27.456467      71.352499       0.736441       0.354590      -1.142206      -0.003118      -0.011799      -0.017451       0.021295      -0.001400       0.026654      -0.001047      -0.110867       0.089222      -0.076972       0.035997       0.040975              9.664396      11.077136       2.173983       4.395815       6.967460       2.350691      10.948590          -0.056499
          428              O      39.711153      27.963355       5.857463      -0.533286      31.641517 0.48026405E+03  0.11219591E+05                                 7.955314                            6.725631       0.408788       2.172832                    0.999226      27.295474      70.634636       0.742321       0.353197      -1.144108      -0.018929      -0.003759       0.003271       0.019574      -0.013469      -0.028323      -0.037839       0.011802      -0.130122      -0.071726       0.034209       0.037517              9.561928      15.583388       1.401226       1.886763       6.198668       0.499729       6.903727           0.056830
          429              O      40.518315      17.056153       1.911107      -0.537290      32.299965 0.48671636E+03  0.11416083E+05                                 8.078831                            6.783991       0.377204       2.160509                    0.999166      27.456451      71.352329       0.736443       0.354590      -1.142206       0.007424       0.014289       0.013943       0.021300      -0.017474       0.015279       0.054842       0.047220      -0.064310      -0.076962       0.035999       0.040964              9.664238       7.405298       0.824591       3.441550       6.633193       1.170595      14.954223          -0.056532
          430              O      41.649553      19.010269       1.900720      -0.533274      31.640487 0.48024753E+03  0.11219088E+05                                 7.955077                            6.725475       0.408744       2.172822                    0.999225      27.295173      70.633071       0.742338       0.353193      -1.144114      -0.004839      -0.009950       0.016153       0.019579      -0.024202      -0.035914      -0.040799       0.003439      -0.061754      -0.071723       0.034196       0.037526              9.561515       6.197472      -0.014924       0.885209       7.691805      -3.346596      14.795267           0.056837
          431              O      22.000537      16.794555      24.405682      -0.537299      32.304777 0.48679947E+03  0.11418561E+05                                 8.079786                            6.784689       0.377080       2.160467                    0.999165      27.457286      71.356983       0.736383       0.354602      -1.142192       0.003138      -0.020411      -0.005310       0.021322      -0.024678       0.010193       0.002588      -0.100547       0.120009      -0.076951       0.035993       0.040957              9.665421      11.079031      -4.869768      -0.584588      11.984310       0.577243       5.932921           0.055894
          432              O      20.863847      14.843587      24.411617      -0.533366      31.649155 0.48039469E+03  0.11223453E+05                                 7.956691                            6.726596       0.408207       2.172594                    0.999225      27.298469      70.645918       0.742257       0.353202      -1.144099       0.018954       0.001859      -0.004639       0.019602       0.031195       0.003254      -0.010841       0.088226       0.099024      -0.071755       0.034221       0.037534              9.563799      15.587171      -2.246031      -0.692398       7.140254       0.167043       5.963973          -0.057515
          433              O      22.000537      18.178437       0.323958      -0.537336      32.306084 0.48682094E+03  0.11419208E+05                                 8.080025                            6.784845       0.377030       2.160438                    0.999165      27.457979      71.359590       0.736372       0.354603      -1.142190       0.003138       0.020428       0.005297       0.021335       0.024682      -0.010206       0.002588      -0.100523       0.120080      -0.076955       0.035972       0.040983              9.665808      11.079800       4.870097       0.584638      11.984485       0.577254       5.933138           0.055909
          434              O      20.863847      20.129405       0.318023      -0.533334      31.646335 0.48034773E+03  0.11222074E+05                                 7.956188                            6.726255       0.408332       2.172649                    0.999225      27.297552      70.642487       0.742278       0.353201      -1.144101       0.018962      -0.001848       0.004632       0.019607      -0.031192      -0.003253      -0.010840       0.088213       0.098990      -0.071742       0.034209       0.037533              9.563135      15.586068       2.245543       0.692349       7.139685       0.167009       5.963652          -0.057555
          435              O      40.518315      17.916839      22.818533      -0.537234      32.290025 0.48670156E+03  0.11416068E+05                                 8.078954                            6.785760       0.374503       2.159547                    0.999173      27.457566      71.364811       0.736015       0.354785      -1.142007       0.008145      -0.014629      -0.015934       0.023114       0.016728      -0.014025       0.052898       0.045690      -0.062691      -0.074084       0.034246       0.039838              9.662251       7.406857      -0.824443      -3.439024       6.634822       1.171676      14.945073           0.063648
          436              O      41.649553      15.962723      22.828920      -0.534148      31.654212 0.48050766E+03  0.11226927E+05                                 7.958462                            6.728171       0.406846       2.172066                    0.999231      27.302505      70.662590       0.742028       0.353285      -1.144014      -0.004377       0.009825      -0.017434       0.020485       0.023616       0.035784      -0.039138       0.002847      -0.064528      -0.070409       0.034257       0.036152              9.565739       6.200773       0.015664      -0.884542       7.695932      -3.349177      14.800513           0.064785
          437              O      38.574463       6.364910      17.030808      -0.537318      32.302368 0.48675896E+03  0.11417338E+05                                 8.079274                            6.784325       0.377172       2.160493                    0.999166      27.457011      71.354698       0.736418       0.354593      -1.142203      -0.003133       0.011802       0.017448       0.021296       0.001395      -0.026657      -0.001046      -0.110873       0.089239      -0.076979       0.036005       0.040974              9.664838      11.077731      -2.174055      -4.396003       6.967711       2.350701      10.949073          -0.056526
          438              O      39.711153       7.009637      18.872177      -0.533273      31.639617 0.48023142E+03  0.11218608E+05                                 7.954893                            6.725327       0.408793       2.172838                    0.999225      27.295011      70.632132       0.742353       0.353189      -1.144118      -0.018936       0.003766      -0.003259       0.019580       0.013462       0.028317      -0.037832       0.011821      -0.130096      -0.071712       0.034193       0.037519              9.561319      15.582383      -1.400941      -1.886409       6.198240       0.499527       6.903333           0.056856
          439              O      20.056685      27.485799       9.285980      -0.537316      32.301978 0.48675017E+03  0.11417086E+05                                 8.079200                            6.784246       0.377170       2.160493                    0.999166      27.456985      71.354609       0.736425       0.354591      -1.142204      -0.007438      -0.017880      -0.008834       0.021286       0.008580      -0.021581       0.045359       0.020367      -0.144958      -0.076988       0.036002       0.040986              9.664811       7.405628       3.519874      -0.369783      14.766574      -1.704789       6.822229          -0.056446
          440              O      18.925447      26.844219       7.440159      -0.533293      31.643023 0.48029342E+03  0.11220453E+05                                 7.955586                            6.725862       0.408667       2.172788                    0.999225      27.295886      70.636350       0.742304       0.353200      -1.144105       0.004846      -0.011890       0.014785       0.019582      -0.041926      -0.010855      -0.022572       0.055010       0.092899      -0.071723       0.034206       0.037517              9.562214       6.197901       0.829862      -0.309231      11.903696      -4.835721      10.585044           0.056861
          441              O      24.799405      26.131470      22.818533      -0.537286      32.301221 0.48673855E+03  0.11416735E+05                                 8.079075                            6.784179       0.377179       2.160502                    0.999166      27.456525      71.352956       0.736427       0.354593      -1.142204       0.008642       0.013587      -0.013938       0.021296      -0.029182      -0.039852      -0.040661       0.006660      -0.064303      -0.076964       0.036005       0.040959              9.664556       6.112257       0.077980       0.706980       7.926574      -3.565854      14.954836          -0.056536
          442              O      25.926100      28.088209      22.828920      -0.533273      31.639275 0.48022588E+03  0.11218444E+05                                 7.954823                            6.725282       0.408810       2.172845                    0.999226      27.294923      70.631744       0.742356       0.353189      -1.144118      -0.006208      -0.009156      -0.016150       0.019575      -0.013590       0.017375       0.051496       0.040190      -0.061772      -0.071717       0.034196       0.037521              9.561170       7.330924       0.639605       3.340694       6.557924       0.906668      14.794661           0.056835
          443              O      33.831743       9.963805       0.323958      -0.537296      32.303165 0.48677097E+03  0.11417721E+05                                 8.079477                            6.784454       0.377114       2.160479                    0.999165      27.457067      71.355802       0.736402       0.354598      -1.142196      -0.019247      -0.007485       0.005310       0.021323       0.031196       0.002857      -0.010122       0.093005       0.120010      -0.076944       0.035986       0.040958              9.665008      15.974593      -2.042725      -0.792124       7.087732       0.217622       5.932698           0.055898
          444              O      32.710500       8.003919       0.318023      -0.533367      31.650419 0.48041713E+03  0.11224121E+05                                 7.956959                            6.726798       0.408139       2.172571                    0.999224      27.298711      70.647258       0.742237       0.353207      -1.144094      -0.007868       0.017347       0.004639       0.019605      -0.022614       0.011014       0.002601      -0.098148       0.099024      -0.071760       0.034221       0.037540              9.564166      11.197575      -4.780890      -0.490895      11.530748       0.516147       5.964174          -0.057517
          445              O      26.743257       3.626699       9.285980      -0.537280      32.299654 0.48670967E+03  0.11415886E+05                                 8.078778                            6.783939       0.377213       2.160515                    0.999166      27.456236      71.351618       0.736447       0.354589      -1.142207       0.019219       0.002506      -0.008827       0.021298      -0.013101      -0.028480      -0.041357       0.004687      -0.144913      -0.076962       0.035993       0.040969              9.664230      15.973561       1.427319       1.661063       6.197284       0.532084       6.821845          -0.056513
          446              O      27.864500       2.967808       7.440159      -0.533278      31.640871 0.48025285E+03  0.11219258E+05                                 7.955188                            6.725542       0.408802       2.172840                    0.999226      27.295239      70.633690       0.742328       0.353196      -1.144110       0.007887       0.010143       0.014772       0.019578      -0.002861       0.024965       0.001886      -0.100128       0.092904      -0.071721       0.034207       0.037514              9.561719      11.195266       2.055629       4.342229       6.905351       2.149944      10.584539           0.056835
          447              O      35.775595      30.224009      17.030808      -0.537316      32.301850 0.48674639E+03  0.11416981E+05                                 8.079203                            6.784230       0.377159       2.160489                    0.999166      27.456977      71.354649       0.736424       0.354593      -1.142202      -0.008634      -0.008586       0.017457       0.021284       0.047304       0.014236      -0.022566       0.057881       0.089241      -0.076982       0.036005       0.040977              9.664878       6.112335      -0.692608       0.162157      11.933270      -4.982617      10.949031           0.055833
          448              O      34.648900      30.886048      18.872177      -0.533290      31.642525 0.48028064E+03  0.11220083E+05                                 7.955519                            6.725770       0.408705       2.172802                    0.999225      27.295766      70.635897       0.742309       0.353200      -1.144105       0.006230      -0.018271      -0.003268       0.019578      -0.011853       0.018610       0.043436       0.017418      -0.130105      -0.071714       0.034197       0.037517              9.562250       7.331541      -3.363258       0.510617      14.451327      -1.883962       6.903881          -0.057504
          449              O      44.062558      21.346990       9.285980      -0.537317      32.301234 0.48673730E+03  0.11416710E+05                                 8.079085                            6.784163       0.377174       2.160494                    0.999166      27.456897      71.354179       0.736428       0.354592      -1.142203      -0.011786       0.015394      -0.008815       0.021297       0.004521       0.050059      -0.003986      -0.025051      -0.144923      -0.076969       0.036001       0.040969              9.664624       9.877821      -4.947142      -1.291464      12.293862       1.172639       6.822190          -0.056531
          450              O      44.072553      22.647460       7.440159      -0.533267      31.639632 0.48023023E+03  0.11218584E+05                                 7.954939                            6.725347       0.408781       2.172836                    0.999225      27.294938      70.632180       0.742346       0.353192      -1.144114      -0.012729       0.001774       0.014774       0.019582       0.044771      -0.014124       0.020674       0.045093       0.092916      -0.071706       0.034185       0.037522              9.561378       9.757661      -2.885148      -4.032907       8.342051       2.685373      10.584423           0.056861
          451              O      16.512442      15.870569      17.030808      -0.537194      32.297446 0.48666649E+03  0.11414607E+05                                 8.078386                            6.783610       0.377268       2.160551                    0.999166      27.455098      71.347572       0.736470       0.354586      -1.142211       0.011764      -0.003194       0.017443       0.021281      -0.048681       0.012421       0.023604       0.052980       0.089171      -0.076937       0.035984       0.040953              9.663775       9.876956       2.866322       4.233390       8.166443       2.631344      10.947927          -0.056298
          452              O      16.502447      14.563803      18.872177      -0.533276      31.641191 0.48025932E+03  0.11219455E+05                                 7.955267                            6.725611       0.408769       2.172828                    0.999226      27.295348      70.634279       0.742320       0.353199      -1.144107       0.012718       0.014523      -0.003266       0.019579      -0.001631      -0.046929      -0.005609      -0.029228      -0.130099      -0.071720       0.034211       0.037509              9.561859       9.758251       4.764257       1.376158      12.023617       1.384150       6.903708           0.056891
          453              O      25.544780       8.411179      22.818533      -0.537341      32.292925 0.48675975E+03  0.11417785E+05                                 8.079448                            6.786191       0.374444       2.159504                    0.999174      27.459037      71.369967       0.735987       0.354788      -1.142004      -0.016754       0.000275      -0.015961       0.023141       0.011430       0.052834      -0.014327      -0.051836      -0.062739      -0.074109       0.034246       0.039863              9.662815       7.542265       0.746559       2.734335       6.500325       2.392625      14.945856           0.063922
          454              O      23.286847       8.408556      22.828920      -0.534158      31.655366 0.48052894E+03  0.11227547E+05                                 7.958656                            6.728324       0.406829       2.172058                    0.999231      27.302770      70.663615       0.742019       0.353285      -1.144014       0.010700      -0.001107      -0.017441       0.020492      -0.010580      -0.051789      -0.011427      -0.042337      -0.064494      -0.070413       0.034259       0.036154              9.565967       7.308746      -0.655270      -2.458260       6.588304       2.440704      14.800853           0.064834
          455              O      35.030220      24.317246       0.323958      -0.537367      32.308212 0.48685791E+03  0.11420287E+05                                 8.080412                            6.785128       0.376984       2.160412                    0.999165      27.458631      71.361843       0.736353       0.354605      -1.142188       0.016116      -0.012894       0.005308       0.021311      -0.055895       0.007341       0.007543       0.007539       0.120118      -0.076987       0.035993       0.040994              9.666492       7.541489      -2.827589       0.207640      15.524583      -0.794893       5.933403          -0.056486
          456              O      37.288153      24.326164       0.318023      -0.533277      31.639813 0.48023597E+03  0.11218743E+05                                 7.954927                            6.725364       0.408800       2.172842                    0.999225      27.295022      70.632295       0.742350       0.353190      -1.144117      -0.011046      -0.015486       0.004638       0.019579       0.053767      -0.007759       0.008237       0.009933       0.098946      -0.071709       0.034195       0.037515              9.561318       7.305166       2.533185      -0.201419      15.416147      -0.682824       5.962639           0.056846
          457              O      26.743257       9.963805       0.323958      -0.537336      32.292180 0.48674186E+03  0.11417249E+05                                 8.079281                            6.786019       0.374479       2.159521                    0.999174      27.458663      71.368376       0.736005       0.354783      -1.142009       0.021313      -0.007035       0.005572       0.023125      -0.030326      -0.002525      -0.009357       0.088848       0.117052      -0.074126       0.034258       0.039868              9.662640      15.966940       2.037285       0.790775       7.086263       0.216860       5.934717           0.063797
          458              O      27.864500       8.003919       0.318023      -0.534162      31.654270 0.48051017E+03  0.11226997E+05                                 7.958447                            6.728174       0.406945       2.172094                    0.999232      27.302628      70.662862       0.742031       0.353283      -1.144016       0.009213       0.017681       0.004769       0.020500       0.020833      -0.010486       0.002364      -0.096825       0.099480      -0.070400       0.034254       0.036145              9.565686      11.197347       4.781176       0.490345      11.533129       0.515906       5.966582           0.064841
          459              O      35.775595      26.131470      22.818533      -0.537343      32.306081 0.48681754E+03  0.11419103E+05                                 8.080038                            6.784816       0.377003       2.160425                    0.999165      27.458097      71.359714       0.736375       0.354602      -1.142191      -0.008645       0.013618      -0.013916       0.021304       0.029207       0.039849      -0.040664       0.006700      -0.064322      -0.076979       0.035991       0.040988              9.666117       6.112961      -0.077872      -0.707364       7.927275      -3.566505      14.958116           0.055838
          460              O      34.648900      28.088209      22.828920      -0.533274      31.641011 0.48025546E+03  0.11219337E+05                                 7.955228                            6.725570       0.408759       2.172827                    0.999225      27.295251      70.633843       0.742325       0.353197      -1.144108       0.006228      -0.009165      -0.016143       0.019580       0.013591      -0.017376       0.051485       0.040193      -0.061754      -0.071706       0.034192       0.037514              9.561853       7.331284      -0.639678      -3.340934       6.558163       0.906618      14.796111          -0.057508
          461              O      24.799405      30.224009      17.030808      -0.537290      32.301518 0.48674372E+03  0.11416888E+05                                 8.079128                            6.784216       0.377167       2.160497                    0.999166      27.456642      71.353392       0.736425       0.354593      -1.142203       0.008645      -0.008610       0.017456       0.021297      -0.047301      -0.014230      -0.022567       0.057836       0.089224      -0.076965       0.036004       0.040961              9.664627       6.112301       0.692555      -0.162142      11.932721      -4.982264      10.948860          -0.056534
          462              O      25.926100      30.886048      18.872177      -0.533275      31.639465 0.48022935E+03  0.11218546E+05                                 7.954859                            6.725309       0.408804       2.172842                    0.999226      27.294993      70.632025       0.742354       0.353189      -1.144118      -0.006207      -0.018278      -0.003251       0.019575       0.011850      -0.018604       0.043445       0.017416      -0.130101      -0.071718       0.034197       0.037521              9.561215       7.330958       3.362859      -0.510549      14.449403      -1.883407       6.903283           0.056833
          463              O      33.831743       3.626699       9.285980      -0.537339      32.303048 0.48676829E+03  0.11417623E+05                                 8.079393                            6.784381       0.377149       2.160480                    0.999166      27.457399      71.356146       0.736416       0.354592      -1.142202      -0.019209       0.002497      -0.008828       0.021287       0.013110       0.028491      -0.041369       0.004679      -0.144959      -0.076988       0.036003       0.040985              9.665056      15.975036      -1.427476      -1.661399       6.197698       0.532153       6.822433          -0.056438
          464              O      32.710500       2.967808       7.440159      -0.533303      31.643052 0.48029274E+03  0.11220427E+05                                 7.955570                            6.725838       0.408668       2.172787                    0.999225      27.295967      70.636424       0.742309       0.353198      -1.144108      -0.007883       0.010140       0.014787       0.019586       0.002853      -0.024973       0.001887      -0.100113       0.092902      -0.071717       0.034199       0.037517              9.562195      11.195837      -2.055750      -4.342497       6.905644       2.150029      10.585103           0.056859
          465              O      35.030220       8.411179      22.818533      -0.537313      32.306281 0.48682332E+03  0.11419265E+05                                 8.080081                            6.784881       0.377000       2.160430                    0.999165      27.457788      71.358841       0.736368       0.354605      -1.142190       0.016120       0.000703      -0.013925       0.021313      -0.011707      -0.055135      -0.014187      -0.053925      -0.064270      -0.076969       0.035989       0.040980              9.666094       7.541214      -0.746760      -2.734993       6.499164       2.395811      14.957903          -0.056507
          466              O      37.288153       8.408556      22.828920      -0.533270      31.639918 0.48023783E+03  0.11218802E+05                                 7.954968                            6.725395       0.408799       2.172843                    0.999225      27.294978      70.632332       0.742345       0.353192      -1.144115      -0.011043      -0.000788      -0.016143       0.019574       0.010605       0.053282      -0.010703      -0.043646      -0.061779      -0.071717       0.034204       0.037514              9.561425       7.305197       0.654443       2.455457       6.583868       2.439929      14.795210           0.056831
          467              O      25.544780      24.317246       0.323958      -0.537310      32.292004 0.48674226E+03  0.11417270E+05                                 8.079295                            6.786067       0.374441       2.159509                    0.999174      27.458623      71.368502       0.735994       0.354788      -1.142004      -0.016757      -0.014956       0.005562       0.023139       0.053618      -0.006837       0.006861       0.008079       0.117003      -0.074098       0.034248       0.039851              9.662622       7.542135       2.826737      -0.207577      15.510975      -0.793267       5.934756           0.063917
          468              O      23.286847      24.326164       0.318023      -0.534162      31.655445 0.48052980E+03  0.11227571E+05                                 7.958667                            6.728326       0.406832       2.172057                    0.999231      27.302827      70.663761       0.742020       0.353285      -1.144015       0.010694      -0.016810       0.004758       0.020484      -0.052360       0.007289       0.007903       0.012335       0.099510      -0.070423       0.034265       0.036158              9.566009       7.308766      -2.536124       0.201625      15.422524      -0.682656       5.966737           0.064812
          469              O      16.512442      21.346990       9.285980      -0.537287      32.299473 0.48670726E+03  0.11415813E+05                                 8.078736                            6.783915       0.377217       2.160514                    0.999166      27.456298      71.351684       0.736449       0.354588      -1.142208       0.011779       0.015402      -0.008813       0.021299      -0.004518      -0.050053      -0.003985      -0.025041      -0.144901      -0.076958       0.035994       0.040963              9.664131       9.877280       4.946762       1.291317      12.293231       1.172485       6.821882          -0.056540
          470              O      16.502447      22.647460       7.440159      -0.533272      31.639299 0.48022583E+03  0.11218452E+05                                 7.954862                            6.725306       0.408847       2.172857                    0.999226      27.294896      70.631915       0.742350       0.353191      -1.144115       0.012725       0.001780       0.014772       0.019578      -0.044783       0.014119       0.020672       0.045101       0.092920      -0.071717       0.034197       0.037519              9.561259       9.757511       2.885071       4.032809       8.341993       2.685334      10.584274           0.056838
          471              O      44.062558      15.870569      17.030808      -0.537200      32.299933 0.48671038E+03  0.11415931E+05                                 8.078911                            6.784003       0.377208       2.160531                    0.999165      27.455654      71.350689       0.736432       0.354595      -1.142200      -0.011801      -0.003182       0.017453       0.021307       0.048659      -0.012421       0.023611       0.052970       0.089129      -0.076913       0.035973       0.040940              9.664292       9.877684      -2.866878      -4.233401       8.167312       2.631645      10.947881          -0.056280
          472              O      44.072553      14.563803      18.872177      -0.533330      31.647677 0.48036871E+03  0.11222702E+05                                 7.956481                            6.726446       0.408201       2.172603                    0.999225      27.297882      70.644101       0.742259       0.353206      -1.144095      -0.012730       0.014540      -0.003297       0.019604       0.001615       0.046943      -0.005608      -0.029246      -0.130161      -0.071746       0.034211       0.037535              9.563555       9.759961      -4.765547      -1.375894      12.026393       1.384079       6.904310           0.056901
          473              O      40.518315      27.485799       9.285980      -0.537338      32.302660 0.48676206E+03  0.11417446E+05                                 8.079347                            6.784352       0.377143       2.160477                    0.999166      27.457375      71.356099       0.736415       0.354594      -1.142201       0.007440      -0.017891      -0.008826       0.021292      -0.008587       0.021581       0.045355       0.020366      -0.144936      -0.076982       0.036004       0.040978              9.664998       7.405754      -3.519930       0.369835      14.766850      -1.704853       6.822389          -0.056486
          474              O      41.649553      26.844219       7.440159      -0.533291      31.641524 0.48026346E+03  0.11219568E+05                                 7.955294                            6.725607       0.408724       2.172809                    0.999225      27.295550      70.634692       0.742326       0.353195      -1.144110      -0.004836      -0.011895       0.014779       0.019578       0.041916       0.010846      -0.022569       0.055009       0.092918      -0.071714       0.034193       0.037521              9.561838       6.197631      -0.829737       0.309220      11.903123      -4.835518      10.584759           0.056845
          475              O      22.000537       6.364910      17.030808      -0.537306      32.301842 0.48674964E+03  0.11417081E+05                                 8.079191                            6.784260       0.377184       2.160502                    0.999165      27.456831      71.354453       0.736421       0.354593      -1.142201       0.003152       0.011801       0.017472       0.021319      -0.001398       0.026658      -0.001049      -0.110840       0.089173      -0.076955       0.035985       0.040970              9.664571      11.077941       2.174125       4.395811       6.967609       2.350471      10.948164           0.055909
          476              O      20.863847       7.009637      18.872177      -0.533345      31.647675 0.48036993E+03  0.11222732E+05                                 7.956450                            6.726435       0.408284       2.172626                    0.999225      27.297971      70.644226       0.742263       0.353204      -1.144098       0.018962       0.003754      -0.003293       0.019609      -0.013463      -0.028323      -0.037849       0.011824      -0.130192      -0.071747       0.034213       0.037534              9.563475      15.586678       1.401355       1.886512       6.199494       0.499510       6.904252          -0.057556
          477              O      20.056685      17.916839      22.818533      -0.537221      32.299001 0.48669754E+03  0.11415530E+05                                 8.078684                            6.783866       0.377252       2.160537                    0.999166      27.455719      71.350052       0.736449       0.354590      -1.142206      -0.007432      -0.014290      -0.013914       0.021285      -0.017486       0.015277       0.054824       0.047217      -0.064310      -0.076947       0.035979       0.040968              9.664175       7.405131       0.824599       3.441579       6.633047       1.170727      14.954346           0.055706
          478              O      18.925447      15.962723      22.828920      -0.533269      31.643351 0.48029696E+03  0.11220567E+05                                 7.955698                            6.725928       0.408625       2.172781                    0.999225      27.295701      70.636204       0.742293       0.353204      -1.144101       0.004850       0.009978      -0.016126       0.019573      -0.024217      -0.035916      -0.040796       0.003455      -0.061786      -0.071732       0.034218       0.037514              9.562438       6.197899      -0.014961       0.885563       7.692191      -3.346685      14.797224          -0.057528
          479              O      38.574463      18.178437       0.323958      -0.537315      32.302072 0.48675352E+03  0.11417176E+05                                 8.079219                            6.784283       0.377184       2.160499                    0.999166      27.456899      71.354252       0.736421       0.354593      -1.142203      -0.003138       0.020384       0.005310       0.021297      -0.024667       0.010200       0.002587      -0.100599       0.120047      -0.076976       0.036005       0.040971              9.664745      11.077581      -4.869208      -0.584412      11.984112       0.577136       5.932543          -0.056529
          480              O      39.711153      20.129405       0.318023      -0.533268      31.639250 0.48022469E+03  0.11218409E+05                                 7.954827                            6.725276       0.408809       2.172846                    0.999225      27.294864      70.631575       0.742356       0.353189      -1.144118      -0.018938      -0.001813       0.004638       0.019581       0.031184       0.003253      -0.010838       0.088166       0.098934      -0.071709       0.034191       0.037519              9.561208      15.582167      -2.245435      -0.692055       7.138890       0.166963       5.962567           0.056859
          481              O      38.574463      16.794555      24.405682      -0.537206      32.288261 0.48667143E+03  0.11415168E+05                                 8.078602                            6.785510       0.374545       2.159566                    0.999173      27.456993      71.362379       0.736036       0.354781      -1.142012      -0.004555      -0.021966      -0.005577       0.023116       0.023311      -0.009359       0.002492      -0.096883       0.116961      -0.074080       0.034243       0.039837              9.661729      11.069588       4.863437       0.583114      11.981349       0.576332       5.934249           0.063651
          482              O      39.711153      14.843587      24.411617      -0.534150      31.653551 0.48049753E+03  0.11226626E+05                                 7.958321                            6.728083       0.406925       2.172092                    0.999232      27.302374      70.661932       0.742036       0.353283      -1.144016      -0.019897       0.000858      -0.004769       0.020479      -0.031531      -0.003201      -0.010268       0.084503       0.099532      -0.070425       0.034273       0.036152              9.565515      15.589484       2.245113       0.691940       7.140560       0.166688       5.966502           0.064762
          483              O      20.056685      17.056153       1.911107      -0.537232      32.302644 0.48675582E+03  0.11417279E+05                                 8.079439                            6.784369       0.377067       2.160466                    0.999165      27.456647      71.354481       0.736403       0.354600      -1.142194      -0.007424       0.014320       0.013922       0.021307       0.017492      -0.015276       0.054816       0.047223      -0.064238      -0.076935       0.035972       0.040964              9.665296       7.405860      -0.824555      -3.442096       6.633496       1.170566      14.956532           0.055721
          484              O      18.925447      19.010269       1.900720      -0.533257      31.639828 0.48023503E+03  0.11218733E+05                                 7.955004                            6.725411       0.408759       2.172833                    0.999225      27.294877      70.632329       0.742337       0.353195      -1.144111       0.004850      -0.009950       0.016139       0.019570       0.024197       0.035912      -0.040794       0.003451      -0.061819      -0.071722       0.034205       0.037517              9.561506       6.197482       0.014890      -0.885349       7.691653      -3.346512      14.795383          -0.057511
          485              O      22.000537      28.608082       7.698832      -0.537179      32.300705 0.48672644E+03  0.11416399E+05                                 8.079063                            6.784150       0.377197       2.160531                    0.999165      27.455559      71.350667       0.736419       0.354599      -1.142197       0.003146      -0.011817      -0.017459       0.021315       0.001381      -0.026658      -0.001048      -0.110750       0.089114      -0.076904       0.035971       0.040934              9.664435      11.077818      -2.174067      -4.395785       6.967448       2.350430      10.948039          -0.056330
          486              O      20.863847      27.963355       5.857463      -0.533328      31.647108 0.48035982E+03  0.11222427E+05                                 7.956332                            6.726348       0.408237       2.172616                    0.999225      27.297710      70.643140       0.742271       0.353202      -1.144100       0.018948      -0.003758       0.003293       0.019596       0.013473       0.028336      -0.037856       0.011809      -0.130181      -0.071758       0.034223       0.037535              9.563312      15.586379      -1.401310      -1.886506       6.199369       0.499508       6.904188           0.056864
          487              O      40.518315       7.487193      15.443660      -0.537293      32.300323 0.48672189E+03  0.11416247E+05                                 8.078900                            6.784035       0.377189       2.160504                    0.999166      27.456549      71.352737       0.736440       0.354590      -1.142206       0.007429       0.017910       0.008823       0.021303       0.008581      -0.021570       0.045337       0.020344      -0.144932      -0.076959       0.035997       0.040962              9.664367       7.405401       3.519686      -0.369790      14.765644      -1.704674       6.822055          -0.056535
          488              O      41.649553       8.128773      17.289481      -0.533276      31.640829 0.48025309E+03  0.11219252E+05                                 7.955148                            6.725521       0.408732       2.172818                    0.999225      27.295245      70.633415       0.742334       0.353194      -1.144113      -0.004834       0.011913      -0.014770       0.019581      -0.041924      -0.010847      -0.022571       0.055002       0.092920      -0.071719       0.034195       0.037524              9.561653       6.197549       0.829679      -0.309191      11.902728      -4.835455      10.584682           0.056840
          489              O      35.775595       8.841522       1.911107      -0.537222      32.300556 0.48672472E+03  0.11416330E+05                                 8.078985                            6.784092       0.377221       2.160527                    0.999165      27.455899      71.351093       0.736430       0.354594      -1.142203      -0.008663      -0.013580       0.013914       0.021285      -0.029189      -0.039844      -0.040646       0.006671      -0.064301      -0.076951       0.035985       0.040966              9.664584       6.112155       0.077967       0.706955       7.926496      -3.566019      14.955100           0.055705
          490              O      34.648900       6.884783       1.900720      -0.533267      31.642164 0.48027556E+03  0.11219931E+05                                 7.955450                            6.725737       0.408692       2.172804                    0.999225      27.295454      70.634892       0.742311       0.353200      -1.144106       0.006212       0.009189       0.016127       0.019573      -0.013603       0.017367       0.051497       0.040208      -0.061796      -0.071725       0.034217       0.037508              9.562109       7.331355       0.639556       3.340976       6.558327       0.906388      14.796645          -0.057528
          491              O      26.743257      25.009187      24.405682      -0.537200      32.297169 0.48666589E+03  0.11414590E+05                                 8.078341                            6.783622       0.377282       2.160552                    0.999166      27.455263      71.348006       0.736467       0.354588      -1.142209       0.019219       0.007471      -0.005313       0.021294       0.031196       0.002858      -0.010122       0.092971       0.119966      -0.076923       0.035979       0.040944              9.663568      15.972219      -2.041576      -0.791882       7.086551       0.217499       5.931933          -0.056405
          492              O      27.864500      26.969073      24.411617      -0.533254      31.639803 0.48023460E+03  0.11218710E+05                                 7.954972                            6.725391       0.408734       2.172825                    0.999225      27.294836      70.631955       0.742341       0.353194      -1.144113       0.007895      -0.017296      -0.004637       0.019570      -0.022582       0.011015       0.002599      -0.098130       0.098968      -0.071730       0.034203       0.037527              9.561397      11.194567      -4.778879      -0.490654      11.526931       0.515886       5.962692           0.056864
          493              O      33.831743      31.346293      15.443660      -0.537219      32.298123 0.48668125E+03  0.11415045E+05                                 8.078502                            6.783724       0.377257       2.160538                    0.999166      27.455578      71.349212       0.736461       0.354587      -1.142209      -0.019205      -0.002518       0.008831       0.021288      -0.013098      -0.028468      -0.041342       0.004686      -0.144877      -0.076938       0.035982       0.040956              9.663824      15.972784       1.427141       1.660912       6.197039       0.532016       6.821649           0.055706
          494              O      32.710500      32.005184      17.289481      -0.533280      31.640496 0.48024709E+03  0.11219086E+05                                 7.955101                            6.725487       0.408788       2.172835                    0.999226      27.295238      70.633494       0.742334       0.353195      -1.144111      -0.007882      -0.010141      -0.014766       0.019570      -0.002867       0.024954       0.001885      -0.100147       0.092935      -0.071730       0.034213       0.037517              9.561523      11.194931       2.055542       4.342045       6.905259       2.149833      10.584379          -0.057502
          495              O      24.799405       4.748983       7.698832      -0.537175      32.298843 0.48669411E+03  0.11415454E+05                                 8.078735                            6.783904       0.377219       2.160538                    0.999165      27.455354      71.349608       0.736435       0.354597      -1.142198       0.008653       0.008642      -0.017464       0.021320       0.047253       0.014234      -0.022561       0.057768       0.089094      -0.076890       0.035964       0.040926              9.664014       6.112009      -0.692725       0.162314      11.932470      -4.981801      10.947563          -0.056373
          496              O      25.926100       4.086944       5.857463      -0.533317      31.646946 0.48035419E+03  0.11222272E+05                                 7.956345                            6.726330       0.408221       2.172615                    0.999225      27.297552      70.642832       0.742268       0.353204      -1.144097      -0.006216       0.018286       0.003289       0.019592      -0.011856       0.018612       0.043468       0.017428      -0.130184      -0.071758       0.034216       0.037542              9.563383       7.332582      -3.364095       0.510676      14.453414      -1.883521       6.904154           0.056853
          497              O      16.512442      13.626002      15.443660      -0.537250      32.300497 0.48671928E+03  0.11416179E+05                                 8.078965                            6.784027       0.377194       2.160512                    0.999165      27.456241      71.352078       0.736438       0.354591      -1.142204       0.011763      -0.015377       0.008826       0.021277       0.004519       0.050050      -0.003982      -0.025046      -0.144893      -0.076954       0.035992       0.040961              9.664547       9.877769      -4.947206      -1.291468      12.293815       1.172633       6.822056          -0.056260
          498              O      16.502447      12.325532      17.289481      -0.533287      31.641692 0.48026713E+03  0.11219681E+05                                 7.955343                            6.725654       0.408694       2.172799                    0.999225      27.295598      70.635034       0.742320       0.353197      -1.144108       0.012720      -0.001757      -0.014783       0.019581       0.044780      -0.014114       0.020671       0.045098       0.092916      -0.071712       0.034197       0.037515              9.561924       9.758254      -2.885489      -4.033115       8.342701       2.685615      10.584815           0.056900
          499              O      44.062558      19.102423       7.698832      -0.537294      32.299650 0.48671097E+03  0.11415923E+05                                 8.078763                            6.783941       0.377214       2.160511                    0.999166      27.456404      71.352047       0.736448       0.354588      -1.142208      -0.011797       0.003195      -0.017445       0.021300      -0.048700       0.012421       0.023602       0.053013       0.089216      -0.076965       0.035996       0.040969              9.664144       9.877243       2.866352       4.233411       8.166794       2.631399      10.948394          -0.056529
          500              O      44.072553      20.409189       5.857463      -0.533275      31.639266 0.48022591E+03  0.11218454E+05                                 7.954848                            6.725303       0.408846       2.172856                    0.999226      27.294944      70.632038       0.742351       0.353191      -1.144116      -0.012737      -0.014506       0.003258       0.019577      -0.001618      -0.046928      -0.005615      -0.029229      -0.130103      -0.071720       0.034199       0.037521              9.561199       9.757450       4.763778       1.375785      12.022857       1.383862       6.903289           0.056834
          501              O      35.030220      26.561813       1.911107      -0.537320      32.305218 0.48680434E+03  0.11418708E+05                                 8.079873                            6.784718       0.377024       2.160436                    0.999165      27.457772      71.358446       0.736382       0.354601      -1.142192       0.016120      -0.000706       0.013927       0.021315       0.011709       0.055131      -0.014187      -0.053931      -0.064282      -0.076968       0.035984       0.040984              9.665849       7.541032       0.746678       2.734920       6.499025       2.395802      14.957491          -0.056504
          502              O      37.288153      26.564436       1.900720      -0.533271      31.641420 0.48026403E+03  0.11219583E+05                                 7.955288                            6.725632       0.408734       2.172821                    0.999225      27.295264      70.633926       0.742322       0.353197      -1.144109      -0.011045       0.000793       0.016144       0.019577      -0.010614      -0.053285      -0.010704      -0.043651      -0.061758      -0.071721       0.034203       0.037519              9.561892       7.305464      -0.654585      -2.455590       6.584085       2.440032      14.796127           0.056835
          503              O      25.544780      10.655746      24.405682      -0.537315      32.293668 0.48677109E+03  0.11418119E+05                                 8.079616                            6.786306       0.374407       2.159497                    0.999173      27.458835      71.369664       0.735975       0.354792      -1.142001      -0.016757       0.014956      -0.005591       0.023146      -0.053623       0.006831       0.006853       0.008075       0.117002      -0.074102       0.034253       0.039849              9.663065       7.542383      -2.826900       0.207583      15.511841      -0.793263       5.934969           0.063919
          504              O      23.286847      10.646828      24.411617      -0.534155      31.653926 0.48050233E+03  0.11226754E+05                                 7.958356                            6.728087       0.406909       2.172086                    0.999231      27.302446      70.661929       0.742042       0.353280      -1.144020       0.010691       0.016814      -0.004776       0.020489       0.052349      -0.007291       0.007902       0.012340       0.099497      -0.070410       0.034261       0.036150              9.565586       7.308483       2.535979      -0.201617      15.421779      -0.682567       5.966495           0.064821

******************************************************
Auxiliary information for the entire system
The total spin magnetic moment of the unit cell is   3.968772
The total net atomic charge of the unit cell is   0.000000
Accuracy of reproducing the electrostatic potential in the unit cell:
  The inner radius (bohr) =    5.0000
  The outer radius (bohr) =   12.0000
  Valid grid points have density less than (e/(bohr^3)) =    0.0001
  The number of valid grid points were=      3825729
  The rms potential error without charges in kcal/mol is=      2.09348
  The rms potential error with partial charges in kcal/mol is=      0.93078
  The RRMSE value at monopole order=      0.44461
  The rms potential error with partial charges and cloud penetration in kcal/mol is=      0.93479
  The RRMSE value at monopole order with cloud penetration is=      0.44652
  The rms potential error with partial charges and atomic dipoles in kcal/mol is=      0.47737
  The RRMSE value at dipole order=      0.22803
  The rms potential error with partial charges, atomic dipoles and cloud penetration in kcal/mol is=      0.46716
  The RRMSE value at dipole order with cloud penetration=      0.22315

******************************************************
The electron densities and ab initio electrostatic potential were computed in VASP using the PBE functional and
projector augmented wave method. See the main text of the journal article for a description of computational details.
The atomic charges, dipoles, and quadrupoles were computed with the DDEC6 method as described in
(a) T. A. Manz and N. Gabaldon Limas, RSC Adv. 6 (2016) 47771-47801 DOI: 10.1039/c6ra04656h
(b) N. Gabaldon Limas and T. A. Manz, RSC Adv. 8 (2018) 2678-2707 DOI: 10.1039/c7ra11829e.
For each atom in the material, the electron cloud parameters were fit to the spherically averaged atom-in-material
electron density using radial positions for which this density was between 10^-4 and 10^-2 electrons per cubic bohr.
The polarizabilities, dispersion coefficients, and quantum Drude oscillator (QDO) parameters were fit using the MCLF method.
The magnetic structure of the system was optimized in VASP from the default ferromagnetic initial guess using spin polarization.
The atomic spin moments (ASMs) were computed on this optimized magnetic structure using the DDEC6 partition as inputs
to the method of T. A. Manz and D. S. Sholl, J. Chem. Theory Comput. 7 (2011) 4146-4164 DOI: 10.1021/ct200539n.
The RMSE and RRMSE were computed using a uniform grid with Ewald summation.
