# Supplementary material for: A collection of forcefield precursors for metal–organic frameworks
Source: RSC Adv. 2019 Nov 13;9(63):36492–507. doi: 10.1039/c9ra07327b (PMC9075174; doi:10.1039/c9ra07327b)
Supplement: RA-009-C9RA07327B-s4918 [file RA-009-C9RA07327B-s4918.xyz]

   68
jmolscript: load "" {1 1 1} spacegroup "x,y,z" unitcell [{      7.984100     0.000000     0.000000 }, {     -2.788483     7.878802     0.000000 }, {      0.000000     0.000000    17.593000 }]
Nd     3.915929     5.658319     8.407343     2.087653
Nd     5.271738     2.220483    17.203843     2.087652
Nd     1.279688     2.220483     9.185657     2.087653
Nd    -0.076121     5.658319     0.389157     2.087653
H      4.248323     2.937217     3.698049     0.160915
H      2.672559     0.741395     6.544596     0.285004
H      4.939344     4.941585    12.494549     0.160914
H     -1.468992     7.137407    15.341096     0.285004
H      0.947294     4.941585    13.894951     0.160915
H      2.523058     7.137407    11.048404     0.285004
H      0.256273     2.937217     5.098451     0.160915
H      6.664609     0.741395     2.251904     0.285004
C     -1.005833     4.443644     8.347879     0.523034
C      3.694426     3.254733     6.597375     0.633472
C      3.608085     2.206065     5.548832     0.026586
C      3.898477     2.220246     4.176578    -0.203661
C      3.581593     1.010850     3.676937     0.031394
C      3.692079     0.464061     2.306442     0.698614
C      2.209400     3.435158    17.144379     0.523034
C      5.493241     4.624069    15.393875     0.633472
C      5.579582     5.672737    14.345332     0.026586
C      5.289190     5.658556    12.973078    -0.203661
C     -2.378026     6.867952    12.473437     0.031394
C     -2.488512     7.414741    11.102942     0.698615
C      6.201450     3.435158     9.245121     0.523034
C      1.501191     4.624069    10.995625     0.633473
C      1.587532     5.672737    12.044168     0.026586
C      1.297140     5.658556    13.416422    -0.203661
C      1.614024     6.867952    13.916063     0.031394
C      1.503538     7.414741    15.286558     0.698615
C      2.986217     4.443644     0.448622     0.523034
C     -0.297624     3.254733     2.199125     0.633472
C     -0.383965     2.206065     3.247668     0.026587
C     -0.093573     2.220246     4.619922    -0.203661
C      7.573643     1.010850     5.119563     0.031394
C      7.684129     0.464061     6.490058     0.698615
N      3.011073     0.989578     5.791616    -0.141349
N      3.025771     0.260000     4.679738    -0.168282
N     -1.807506     6.889224    14.588116    -0.141349
N     -1.822204     7.618802    13.476238    -0.168281
N      2.184544     6.889224    11.801384    -0.141349
N      2.169846     7.618802    12.913262    -0.168282
N      7.003123     0.989578     3.004884    -0.141349
N      7.017821     0.260000     4.116762    -0.168282
O     -1.561542     5.533283     8.076946    -0.597255
O      0.144945     4.113523     8.038242    -0.609752
O      2.969339     3.081399     7.642399    -0.800405
O      4.424039     4.186795     6.465428    -0.546074
O      4.232630     1.188123     1.465497    -0.710470
O      0.425668     7.234316     2.095326    -0.669424
O      2.765109     2.345519    16.873446    -0.597255
O      1.058622     3.765279    16.834742    -0.609753
O      6.218328     4.797403    16.438899    -0.800405
O      4.763628     3.692007    15.261928    -0.546074
O      4.955037     6.690679    10.261997    -0.710470
O      0.777899     0.644486    10.891826    -0.669424
O      6.757159     2.345519     9.516054    -0.597255
O      5.050672     3.765279     9.554758    -0.609753
O      2.226278     4.797403     9.950601    -0.800405
O      0.771578     3.692007    11.127572    -0.546074
O      0.962987     6.690679    16.127503    -0.710470
O      4.769949     0.644486    15.497674    -0.669424
O      2.430508     5.533283     0.719554    -0.597255
O      4.136995     4.113523     0.758258    -0.609752
O     -1.022711     3.081399     1.154101    -0.800405
O      0.431989     4.186795     2.331073    -0.546074
O      0.240580     1.188123     7.331003    -0.710470
O      4.417718     7.234316     6.701174    -0.669424

The following XYZ coordinates are in angstroms. Other properties are in atomic units.
The sperically averaged electron density of each atom fit to a function of the form exp(a - br)
eigen_1, eigen_2 and eigen_3 are the three eigenvalues of traceless quadrupole moment tensor
  atom number  atomic symbol              X              Y              Z     net charge C6 coefficient C8 coefficient C10 coefficient fluctuating dipole atomic polarizability isotropic forcefield polarizability              a              b squared Pearson coefficient          <r^3>          <r^4>         wp_QDO          m_QDO          q_QDO       dipole_x       dipole_y       dipole_z         dipole            Qxy            Qxz            Qyz     Q(x^2-y^2)  Q(3z^2 - R^2)        eigen_1        eigen_2        eigen_3 static polarizability      alpha(xx)      alpha(xy)      alpha(xz)      alpha(yy)      alpha(yz)      alpha(zz) atomic spin moment
            1             Nd       3.915929       5.658319       8.407343       2.087653     141.822884 0.33460544E+04  0.11691369E+06                                17.650237                           15.355684       2.542586       2.453351                    0.999513      85.044560     205.416018       0.663341       0.264263      -1.336257       0.020218      -0.024101       0.008255       0.032523       0.015639       0.055176      -0.002714       0.087015       0.075202      -0.061405      -0.022520       0.083925             19.553234      18.189949       1.419952      -0.543661      19.961542       0.135940      20.508211           0.000022
            2             Nd       5.271738       2.220483      17.203843       2.087652     141.823036 0.33460587E+04  0.11691388E+06                                17.650252                           15.355696       2.542586       2.453351                    0.999513      85.044573     205.416093       0.663341       0.264263      -1.336257      -0.020218       0.024101       0.008254       0.032523       0.015639      -0.055177       0.002715       0.087015       0.075205      -0.061405      -0.022520       0.083926             19.553251      18.189965       1.419953       0.543661      19.961559      -0.135940      20.508229           0.000015
            3             Nd       1.279688       2.220483       9.185657       2.087653     141.822850 0.33460534E+04  0.11691365E+06                                17.650233                           15.355681       2.542587       2.453351                    0.999513      85.044559     205.416004       0.663342       0.264263      -1.336257      -0.020218       0.024101      -0.008254       0.032523       0.015640       0.055176      -0.002714       0.087015       0.075204      -0.061405      -0.022520       0.083925             19.553230      18.189946       1.419951      -0.543661      19.961537       0.135940      20.508207           0.000014
            4             Nd      -0.076121       5.658319       0.389157       2.087653     141.822792 0.33460517E+04  0.11691357E+06                                17.650228                           15.355677       2.542587       2.453351                    0.999513      85.044548     205.415960       0.663342       0.264263      -1.336257       0.020218      -0.024101      -0.008255       0.032523       0.015639      -0.055176       0.002715       0.087015       0.075205      -0.061405      -0.022520       0.083925             19.553224      18.189941       1.419951       0.543661      19.961531      -0.135937      20.508201           0.000017
            5              H       4.248323       2.937217       3.698049       0.160915       0.897089 0.64722448E+01  0.60603592E+02                                 1.579252                            1.527612      -0.882661       2.499228                    0.999287       3.180270       8.857739       0.483794       1.352080      -0.695293       0.011095       0.032021      -0.023438       0.041204       0.007242      -0.003521      -0.004707      -0.019344       0.004039      -0.013019      -0.000893       0.013912              1.575938       1.449300       0.204254      -0.156474       1.705405      -0.278933       1.573110          -0.000002
            6              H       2.672559       0.741395       6.544596       0.285004       0.698711 0.45004980E+01  0.39251746E+02                                 1.446515                            1.356846      -1.169241       2.429619                    0.999339       2.841893       8.149808       0.457800       1.534022      -0.660476      -0.016529      -0.018085       0.030366       0.039017       0.013234      -0.002355      -0.005968      -0.021219       0.017889      -0.019952       0.002428       0.017524              1.479080       1.380702       0.103125      -0.298908       1.269241      -0.185619       1.787298          -0.000002
            7              H       4.939344       4.941585      12.494549       0.160914       0.897090 0.64722554E+01  0.60603716E+02                                 1.579254                            1.527613      -0.882663       2.499227                    0.999287       3.180273       8.857749       0.483794       1.352080      -0.695293      -0.011095      -0.032021      -0.023438       0.041204       0.007242       0.003521       0.004707      -0.019344       0.004039      -0.013019      -0.000893       0.013912              1.575940       1.449301       0.204254       0.156475       1.705407       0.278933       1.573111          -0.000002
            8              H      -1.468992       7.137407      15.341096       0.285004       0.698712 0.45005033E+01  0.39251802E+02                                 1.446516                            1.356846      -1.169242       2.429619                    0.999339       2.841895       8.149814       0.457800       1.534022      -0.660476       0.016529       0.018085       0.030366       0.039017       0.013234       0.002355       0.005968      -0.021219       0.017889      -0.019952       0.002428       0.017524              1.479081       1.380703       0.103125       0.298908       1.269242       0.185620       1.787298          -0.000002
            9              H       0.947294       4.941585      13.894951       0.160915       0.897090 0.64722491E+01  0.60603645E+02                                 1.579253                            1.527612      -0.882662       2.499227                    0.999287       3.180271       8.857744       0.483794       1.352080      -0.695293      -0.011095      -0.032021       0.023438       0.041204       0.007242      -0.003521      -0.004707      -0.019344       0.004039      -0.013019      -0.000893       0.013912              1.575939       1.449301       0.204254      -0.156474       1.705406      -0.278933       1.573111          -0.000002
           10              H       2.523058       7.137407      11.048404       0.285004       0.698711 0.45004971E+01  0.39251738E+02                                 1.446516                            1.356846      -1.169241       2.429619                    0.999339       2.841893       8.149810       0.457800       1.534023      -0.660476       0.016529       0.018085      -0.030366       0.039017       0.013234      -0.002355      -0.005968      -0.021219       0.017889      -0.019952       0.002428       0.017524              1.479081       1.380702       0.103125      -0.298908       1.269242      -0.185620       1.787298          -0.000001
           11              H       0.256273       2.937217       5.098451       0.160915       0.897090 0.64722529E+01  0.60603689E+02                                 1.579253                            1.527613      -0.882662       2.499227                    0.999287       3.180272       8.857747       0.483794       1.352080      -0.695293       0.011095       0.032021       0.023438       0.041204       0.007242       0.003521       0.004707      -0.019344       0.004039      -0.013019      -0.000893       0.013912              1.575940       1.449301       0.204254       0.156475       1.705407       0.278933       1.573111          -0.000002
           12              H       6.664609       0.741395       2.251904       0.285004       0.698711 0.45004980E+01  0.39251742E+02                                 1.446515                            1.356845      -1.169241       2.429619                    0.999339       2.841893       8.149806       0.457801       1.534022      -0.660476      -0.016529      -0.018085      -0.030366       0.039017       0.013234       0.002355       0.005968      -0.021219       0.017889      -0.019952       0.002428       0.017524              1.479080       1.380702       0.103125       0.298908       1.269241       0.185619       1.787297          -0.000002
           13              C      -1.005833       4.443644       8.347879       0.523034      22.237203 0.26366108E+03  0.55303545E+04                                 7.183870                            5.737696       0.060079       2.073523                    0.999362      22.975502      64.659755       0.623647       0.468231      -1.022204       0.068857       0.091333      -0.094565       0.148410       0.040096       0.059170       0.096248      -0.031490       0.308701      -0.095081      -0.078084       0.173165              7.883496       9.929701      -2.442431      -0.933250       8.506359      -1.122017       5.214428          -0.000000
           14              C       3.694426       3.254733       6.597375       0.633472      21.875352 0.22640478E+03  0.45875211E+04                                 7.229107                            5.356750       0.024311       2.074201                    0.999557      21.834512      61.092616       0.636012       0.475279      -1.014823      -0.005487       0.040960       0.057679       0.070956      -0.065596       0.045675      -0.078094       0.096368      -0.049651      -0.110246      -0.021684       0.131929              8.386469       6.680816       2.309849      -0.756640       9.071350       3.330298       9.407241          -0.000002
           15              C       3.608085       2.206065       5.548832       0.026586      35.998988 0.42535176E+03  0.98711989E+04                                 9.483665                            6.844835       0.307049       2.108898                    0.999629      26.599183      74.135726       0.638963       0.413056      -1.074389      -0.019015      -0.057123      -0.032823       0.068571       0.040678      -0.022779      -0.018827      -0.054426      -0.039319      -0.047103      -0.018083       0.065185             11.501457       6.085463       1.572542      -0.449760      12.141219       6.643509      16.277688          -0.000001
           16              C       3.898477       2.220246       4.176578      -0.203661      31.368507 0.46460099E+03  0.11152435E+05                                 8.723294                            7.267734       0.030997       1.977261                    0.998794      30.610636      90.151997       0.598504       0.426333      -1.053517      -0.002845       0.004405      -0.006092       0.008038      -0.007383       0.003619      -0.020896      -0.002157      -0.018562      -0.022660      -0.000876       0.023537              9.464935       6.165910       1.423669      -1.474031       9.419026       1.738716      12.809869          -0.000008
           17              C       3.581593       1.010850       3.676937       0.031394      36.396904 0.42240972E+03  0.98767704E+04                                 9.838611                            7.000791      -0.173404       1.959391                    0.998909      27.281633      78.662465       0.602051       0.435103      -1.050758       0.001319       0.011358       0.035562       0.037355      -0.001935       0.005642      -0.018298      -0.013164      -0.049420      -0.025595       0.001575       0.024019             12.050854       6.270156       0.545957      -2.029102      10.130699       5.730692      19.751706          -0.000001
           18              C       3.692079       0.464061       2.306442       0.698614      21.488135 0.21017924E+03  0.42249316E+04                                 7.413103                            5.342157      -0.353428       1.971361                    0.998555      21.617584      62.371162       0.598414       0.509184      -0.986955       0.010396      -0.026334      -0.064282       0.070240      -0.077094       0.033537      -0.043781       0.061119      -0.237983      -0.097361      -0.038090       0.135451              8.691540       5.311605       1.695030      -1.128462       9.484670       2.013195      11.278343          -0.000004
           19              C       2.209400       3.435158      17.144379       0.523034      22.237196 0.26366101E+03  0.55303527E+04                                 7.183869                            5.737696       0.060079       2.073523                    0.999362      22.975497      64.659741       0.623647       0.468231      -1.022204      -0.068857      -0.091333      -0.094565       0.148410       0.040096      -0.059170      -0.096248      -0.031490       0.308701      -0.095081      -0.078084       0.173165              7.883495       9.929700      -2.442432       0.933250       8.506357       1.122016       5.214428          -0.000001
           20              C       5.493241       4.624069      15.393875       0.633472      21.875350 0.22640477E+03  0.45875207E+04                                 7.229107                            5.356750       0.024311       2.074201                    0.999557      21.834511      61.092610       0.636012       0.475279      -1.014823       0.005487      -0.040960       0.057679       0.070956      -0.065596      -0.045675       0.078094       0.096368      -0.049651      -0.110246      -0.021684       0.131930              8.386468       6.680816       2.309849       0.756640       9.071349      -3.330298       9.407240          -0.000002
           21              C       5.579582       5.672737      14.345332       0.026586      35.998991 0.42535182E+03  0.98712005E+04                                 9.483666                            6.844835       0.307049       2.108898                    0.999629      26.599185      74.135732       0.638963       0.413056      -1.074389       0.019015       0.057123      -0.032824       0.068571       0.040678       0.022779       0.018827      -0.054426      -0.039319      -0.047102      -0.018083       0.065185             11.501457       6.085463       1.572542       0.449761      12.141219      -6.643508      16.277689          -0.000002
           22              C       5.289190       5.658556      12.973078      -0.203661      31.368502 0.46460087E+03  0.11152432E+05                                 8.723294                            7.267734       0.030996       1.977261                    0.998794      30.610634      90.151998       0.598504       0.426333      -1.053517       0.002846      -0.004405      -0.006092       0.008039      -0.007383      -0.003619       0.020896      -0.002157      -0.018562      -0.022660      -0.000876       0.023537              9.464935       6.165910       1.423670       1.474031       9.419027      -1.738715      12.809869          -0.000007
           23              C      -2.378026       6.867952      12.473437       0.031394      36.396913 0.42240984E+03  0.98767740E+04                                 9.838612                            7.000792      -0.173404       1.959391                    0.998909      27.281637      78.662478       0.602051       0.435103      -1.050758      -0.001319      -0.011358       0.035561       0.037355      -0.001935      -0.005642       0.018298      -0.013164      -0.049420      -0.025594       0.001575       0.024019             12.050855       6.270157       0.545958       2.029103      10.130700      -5.730693      19.751708          -0.000000
           24              C      -2.488512       7.414741      11.102942       0.698615      21.488136 0.21017926E+03  0.42249320E+04                                 7.413103                            5.342158      -0.353428       1.971361                    0.998555      21.617584      62.371162       0.598414       0.509184      -0.986955      -0.010396       0.026334      -0.064282       0.070240      -0.077094      -0.033537       0.043781       0.061119      -0.237983      -0.097361      -0.038090       0.135451              8.691540       5.311606       1.695030       1.128462       9.484670      -2.013196      11.278343          -0.000003
           25              C       6.201450       3.435158       9.245121       0.523034      22.237198 0.26366099E+03  0.55303524E+04                                 7.183869                            5.737696       0.060079       2.073524                    0.999362      22.975499      64.659747       0.623647       0.468231      -1.022204      -0.068857      -0.091333       0.094565       0.148410       0.040096       0.059170       0.096248      -0.031490       0.308701      -0.095081      -0.078084       0.173165              7.883495       9.929700      -2.442430      -0.933250       8.506358      -1.122017       5.214428          -0.000001
           26              C       1.501191       4.624069      10.995625       0.633473      21.875347 0.22640473E+03  0.45875197E+04                                 7.229106                            5.356749       0.024311       2.074201                    0.999557      21.834509      61.092607       0.636012       0.475279      -1.014823       0.005487      -0.040960      -0.057679       0.070956      -0.065596       0.045675      -0.078094       0.096368      -0.049651      -0.110246      -0.021684       0.131929              8.386468       6.680816       2.309849      -0.756640       9.071348       3.330298       9.407239          -0.000002
           27              C       1.587532       5.672737      12.044168       0.026586      35.998992 0.42535182E+03  0.98712007E+04                                 9.483666                            6.844835       0.307049       2.108898                    0.999629      26.599185      74.135732       0.638963       0.413056      -1.074389       0.019015       0.057123       0.032823       0.068571       0.040678      -0.022779      -0.018827      -0.054426      -0.039319      -0.047103      -0.018083       0.065185             11.501457       6.085463       1.572542      -0.449760      12.141220       6.643509      16.277688          -0.000001
           28              C       1.297140       5.658556      13.416422      -0.203661      31.368497 0.46460081E+03  0.11152430E+05                                 8.723292                            7.267733       0.030996       1.977261                    0.998794      30.610630      90.151981       0.598504       0.426333      -1.053517       0.002845      -0.004405       0.006092       0.008039      -0.007383       0.003619      -0.020896      -0.002157      -0.018562      -0.022660      -0.000876       0.023537              9.464934       6.165910       1.423670      -1.474031       9.419026       1.738715      12.809867          -0.000008
           29              C       1.614024       6.867952      13.916063       0.031394      36.396902 0.42240972E+03  0.98767703E+04                                 9.838610                            7.000791      -0.173404       1.959391                    0.998909      27.281633      78.662463       0.602051       0.435103      -1.050758      -0.001319      -0.011358      -0.035561       0.037355      -0.001935       0.005642      -0.018298      -0.013164      -0.049420      -0.025595       0.001575       0.024019             12.050853       6.270156       0.545958      -2.029102      10.130698       5.730691      19.751704          -0.000001
           30              C       1.503538       7.414741      15.286558       0.698615      21.488133 0.21017923E+03  0.42249312E+04                                 7.413102                            5.342157      -0.353427       1.971361                    0.998555      21.617581      62.371148       0.598414       0.509184      -0.986955      -0.010396       0.026334       0.064282       0.070240      -0.077094       0.033537      -0.043781       0.061118      -0.237983      -0.097361      -0.038090       0.135451              8.691538       5.311605       1.695029      -1.128462       9.484669       2.013195      11.278341          -0.000004
           31              C       2.986217       4.443644       0.448622       0.523034      22.237200 0.26366098E+03  0.55303520E+04                                 7.183869                            5.737695       0.060079       2.073524                    0.999362      22.975500      64.659747       0.623647       0.468231      -1.022204       0.068857       0.091333       0.094565       0.148410       0.040096      -0.059170      -0.096248      -0.031490       0.308701      -0.095081      -0.078084       0.173165              7.883495       9.929701      -2.442434       0.933249       8.506358       1.122015       5.214426          -0.000001
           32              C      -0.297624       3.254733       2.199125       0.633472      21.875348 0.22640478E+03  0.45875209E+04                                 7.229106                            5.356750       0.024311       2.074201                    0.999557      21.834511      61.092611       0.636012       0.475279      -1.014823      -0.005487       0.040960      -0.057680       0.070956      -0.065596      -0.045675       0.078094       0.096368      -0.049651      -0.110246      -0.021684       0.131929              8.386467       6.680816       2.309848       0.756643       9.071346      -3.330294       9.407239          -0.000003
           33              C      -0.383965       2.206065       3.247668       0.026587      35.998972 0.42535160E+03  0.98711940E+04                                 9.483662                            6.844833       0.307050       2.108898                    0.999629      26.599177      74.135703       0.638963       0.413056      -1.074389      -0.019015      -0.057123       0.032823       0.068571       0.040678       0.022779       0.018827      -0.054426      -0.039319      -0.047102      -0.018083       0.065185             11.501452       6.085461       1.572541       0.449760      12.141216      -6.643505      16.277680          -0.000001
           34              C      -0.093573       2.220246       4.619922      -0.203661      31.368501 0.46460087E+03  0.11152432E+05                                 8.723293                            7.267733       0.030997       1.977261                    0.998794      30.610633      90.151990       0.598504       0.426333      -1.053517      -0.002845       0.004405       0.006092       0.008039      -0.007383      -0.003619       0.020896      -0.002157      -0.018562      -0.022660      -0.000876       0.023537              9.464934       6.165910       1.423670       1.474031       9.419026      -1.738715      12.809867          -0.000008
           35              C       7.573643       1.010850       5.119563       0.031394      36.396906 0.42240977E+03  0.98767718E+04                                 9.838611                            7.000792      -0.173404       1.959391                    0.998909      27.281635      78.662473       0.602051       0.435103      -1.050758       0.001319       0.011358      -0.035562       0.037355      -0.001935      -0.005642       0.018298      -0.013164      -0.049420      -0.025594       0.001575       0.024019             12.050854       6.270157       0.545958       2.029102      10.130700      -5.730692      19.751705          -0.000000
           36              C       7.684129       0.464061       6.490058       0.698615      21.488134 0.21017924E+03  0.42249315E+04                                 7.413102                            5.342157      -0.353428       1.971361                    0.998555      21.617583      62.371157       0.598414       0.509184      -0.986955       0.010396      -0.026334       0.064282       0.070240      -0.077094      -0.033537       0.043781       0.061119      -0.237983      -0.097361      -0.038090       0.135451              8.691539       5.311605       1.695030       1.128462       9.484669      -2.013195      11.278342          -0.000003
           37              N       3.011073       0.989578       5.791616      -0.141349      26.793221 0.38000313E+03  0.86479710E+04                                 7.795988                            6.513982      -0.394534       1.911924                    0.997031      27.138203      77.042094       0.642750       0.418733      -1.061533       0.013831      -0.003135      -0.075694       0.077011       0.031008      -0.023344      -0.018531      -0.033571       0.041669      -0.044543      -0.005804       0.050347              8.344211       6.233330       1.453325      -2.095410       7.729513       0.687787      11.069788          -0.000006
           38              N       3.025771       0.260000       4.679738      -0.168282      30.771212 0.48023362E+03  0.11348068E+05                                 8.098272                            7.026723       0.484456       2.155339                    0.999762      27.827646      75.189055       0.672283       0.385553      -1.106550       0.099960       0.275214       0.038764       0.295360      -0.078904      -0.030646       0.048889       0.180246       0.520777      -0.209844       0.019763       0.190081              8.573692       6.044157       0.728457      -1.873269       7.729952       1.417795      11.946967          -0.000017
           39              N      -1.807506       6.889224      14.588116      -0.141349      26.793229 0.38000325E+03  0.86479745E+04                                 7.795989                            6.513984      -0.394534       1.911924                    0.997031      27.138209      77.042117       0.642749       0.418733      -1.061533      -0.013831       0.003136      -0.075694       0.077011       0.031008       0.023344       0.018531      -0.033571       0.041669      -0.044543      -0.005804       0.050347              8.344212       6.233331       1.453325       2.095411       7.729515      -0.687786      11.069791          -0.000007
           40              N      -1.822204       7.618802      13.476238      -0.168281      30.771201 0.48023339E+03  0.11348062E+05                                 8.098269                            7.026721       0.484458       2.155339                    0.999762      27.827641      75.189034       0.672283       0.385553      -1.106550      -0.099960      -0.275214       0.038764       0.295360      -0.078904       0.030646      -0.048889       0.180246       0.520777      -0.209844       0.019763       0.190081              8.573689       6.044155       0.728457       1.873269       7.729949      -1.417794      11.946963          -0.000017
           41              N       2.184544       6.889224      11.801384      -0.141349      26.793222 0.38000315E+03  0.86479717E+04                                 7.795988                            6.513983      -0.394534       1.911924                    0.997031      27.138204      77.042102       0.642750       0.418733      -1.061533      -0.013831       0.003136       0.075694       0.077011       0.031008      -0.023344      -0.018531      -0.033571       0.041669      -0.044543      -0.005804       0.050347              8.344211       6.233330       1.453325      -2.095410       7.729514       0.687787      11.069789          -0.000007
           42              N       2.169846       7.618802      12.913262      -0.168282      30.771222 0.48023382E+03  0.11348075E+05                                 8.098275                            7.026726       0.484455       2.155338                    0.999762      27.827649      75.189075       0.672283       0.385553      -1.106550      -0.099960      -0.275214      -0.038764       0.295360      -0.078904      -0.030646       0.048889       0.180246       0.520777      -0.209844       0.019763       0.190082              8.573695       6.044159       0.728458      -1.873270       7.729955       1.417795      11.946971          -0.000016
           43              N       7.003123       0.989578       3.004884      -0.141349      26.793227 0.38000323E+03  0.86479740E+04                                 7.795989                            6.513984      -0.394534       1.911924                    0.997031      27.138207      77.042110       0.642749       0.418733      -1.061533       0.013831      -0.003135       0.075694       0.077011       0.031008       0.023344       0.018531      -0.033571       0.041669      -0.044543      -0.005804       0.050347              8.344212       6.233331       1.453325       2.095410       7.729515      -0.687787      11.069790          -0.000007
           44              N       7.017821       0.260000       4.116762      -0.168282      30.771221 0.48023380E+03  0.11348074E+05                                 8.098273                            7.026725       0.484456       2.155339                    0.999762      27.827651      75.189075       0.672283       0.385553      -1.106550       0.099960       0.275214      -0.038764       0.295360      -0.078904       0.030646      -0.048889       0.180246       0.520777      -0.209844       0.019763       0.190082              8.573694       6.044158       0.728458       1.873270       7.729954      -1.417795      11.946969          -0.000017
           45              O      -1.561542       5.533283       8.076946      -0.597255      38.105811 0.58903721E+03  0.14488796E+05                                 8.976954                            7.549038       0.402653       2.154217                    0.998813      28.733720      76.428734       0.686349       0.362804      -1.135864       0.088030      -0.025009      -0.024771       0.094807      -0.057247       0.059435       0.041044      -0.048175       0.169318      -0.119905       0.033862       0.086043              9.877649       9.777434      -4.437937       0.844244      13.263158      -1.663952       6.592356          -0.000011
           46              O       0.144945       4.113523       8.038242      -0.609752      39.231464 0.61204208E+03  0.15241486E+05                                 9.222025                            7.762881       0.226510       2.092020                    0.998123      29.276412      79.062455       0.666138       0.369229      -1.127778      -0.070256       0.064323      -0.049345       0.107277      -0.041018       0.040064       0.084845       0.064016       0.115321      -0.125081       0.032792       0.092289             10.140770      15.350756      -3.433918      -1.439609       8.060621       0.806567       7.010934          -0.000010
           47              O       2.969339       3.081399       7.642399      -0.800405      54.632878 0.88133633E+03  0.24020612E+05                                11.492480                            9.304427      -0.026992       1.964444                    0.997658      33.163221      93.415984       0.610091       0.368357      -1.129468       0.047578       0.015726      -0.080464       0.094792      -0.059410      -0.000824      -0.032115       0.116292       0.048242      -0.099003       0.021480       0.077523             13.001938      13.922515       1.296147      -5.923954       8.420541       1.461192      16.662759          -0.000009
           48              O       4.424039       4.186795       6.465428      -0.546074      31.293469 0.46088725E+03  0.10665966E+05                                 7.862443                            6.652453       0.518092       2.235848                    0.997413      26.588313      68.677282       0.735022       0.360081      -1.137605       0.029014      -0.034534      -0.050331       0.067584      -0.001727       0.042039      -0.054604       0.043928      -0.148604      -0.092802       0.021594       0.071208              8.568889       8.308027       3.942691       0.496037      11.018603       1.338473       6.380038          -0.000011
           49              O       4.232630       1.188123       1.465497      -0.710470      49.193629 0.76534293E+03  0.20134023E+05                                10.701752                            8.672621       0.090670       2.032147                    0.996604      30.869995      85.401441       0.631765       0.368533      -1.129455      -0.079626      -0.012559       0.080329       0.113801      -0.043425       0.010872      -0.055098       0.045472      -0.170047      -0.090062       0.001637       0.088425             11.856219       9.000268       2.466660      -3.233143      11.112504      -4.989648      15.455885          -0.000006
           50              O       0.425668       7.234316       2.095326      -0.669424      48.666113 0.67558776E+03  0.17285212E+05                                10.816892                            8.218476       0.010834       2.020722                    0.995712      30.161005      83.197317       0.638530       0.374914      -1.120838       0.070700       0.036034       0.086509       0.117391      -0.038521       0.031264      -0.009985      -0.007291      -0.263669      -0.095117       0.007779       0.087337             12.755222       7.718274       3.397374       0.958786      19.991189       6.202016      10.556204          -0.000013
           51              O       2.765109       2.345519      16.873446      -0.597255      38.105822 0.58903745E+03  0.14488803E+05                                 8.976956                            7.549040       0.402652       2.154217                    0.998813      28.733725      76.428752       0.686349       0.362804      -1.135864      -0.088030       0.025009      -0.024771       0.094807      -0.057247      -0.059435      -0.041044      -0.048175       0.169318      -0.119905       0.033862       0.086043              9.877651       9.777437      -4.437939      -0.844244      13.263159       1.663951       6.592357          -0.000011
           52              O       1.058622       3.765279      16.834742      -0.609753      39.231478 0.61204237E+03  0.15241495E+05                                 9.222028                            7.762883       0.226509       2.092020                    0.998123      29.276417      79.062476       0.666138       0.369229      -1.127778       0.070256      -0.064323      -0.049345       0.107277      -0.041018      -0.040064      -0.084845       0.064017       0.115322      -0.125082       0.032793       0.092289             10.140773      15.350760      -3.433921       1.439609       8.060625      -0.806567       7.010935          -0.000011
           53              O       6.218328       4.797403      16.438899      -0.800405      54.632881 0.88133638E+03  0.24020613E+05                                11.492480                            9.304427      -0.026992       1.964444                    0.997658      33.163222      93.415987       0.610091       0.368357      -1.129468      -0.047578      -0.015726      -0.080464       0.094792      -0.059410       0.000824       0.032115       0.116292       0.048242      -0.099003       0.021480       0.077523             13.001939      13.922515       1.296147       5.923954       8.420541      -1.461192      16.662760          -0.000010
           54              O       4.763628       3.692007      15.261928      -0.546074      31.293465 0.46088716E+03  0.10665963E+05                                 7.862442                            6.652453       0.518092       2.235848                    0.997413      26.588310      68.677273       0.735022       0.360081      -1.137605      -0.029014       0.034534      -0.050331       0.067584      -0.001727      -0.042039       0.054604       0.043928      -0.148604      -0.092802       0.021594       0.071208              8.568888       8.308026       3.942691      -0.496037      11.018602      -1.338473       6.380037          -0.000012
           55              O       4.955037       6.690679      10.261997      -0.710470      49.193632 0.76534303E+03  0.20134026E+05                                10.701753                            8.672622       0.090670       2.032148                    0.996604      30.869997      85.401447       0.631765       0.368533      -1.129455       0.079626       0.012559       0.080329       0.113801      -0.043425      -0.010872       0.055098       0.045472      -0.170047      -0.090062       0.001637       0.088425             11.856219       9.000269       2.466660       3.233143      11.112503       4.989647      15.455886          -0.000005
           56              O       0.777899       0.644486      10.891826      -0.669424      48.666082 0.67558725E+03  0.17285195E+05                                10.816887                            8.218472       0.010835       2.020722                    0.995712      30.160996      83.197279       0.638530       0.374914      -1.120838      -0.070700      -0.036034       0.086509       0.117391      -0.038521      -0.031263       0.009985      -0.007291      -0.263669      -0.095116       0.007779       0.087337             12.755216       7.718270       3.397372      -0.958786      19.991179      -6.202013      10.556199          -0.000012
           57              O       6.757159       2.345519       9.516054      -0.597255      38.105830 0.58903758E+03  0.14488807E+05                                 8.976957                            7.549041       0.402652       2.154217                    0.998813      28.733726      76.428759       0.686348       0.362804      -1.135864      -0.088030       0.025009       0.024771       0.094807      -0.057247       0.059435       0.041044      -0.048175       0.169318      -0.119905       0.033862       0.086043              9.877653       9.777438      -4.437939       0.844244      13.263163      -1.663952       6.592358          -0.000011
           58              O       5.050672       3.765279       9.554758      -0.609753      39.231472 0.61204223E+03  0.15241491E+05                                 9.222027                            7.762883       0.226509       2.092020                    0.998123      29.276412      79.062462       0.666138       0.369229      -1.127778       0.070256      -0.064323       0.049346       0.107277      -0.041018       0.040064       0.084845       0.064017       0.115321      -0.125081       0.032792       0.092289             10.140773      15.350761      -3.433920      -1.439609       8.060624       0.806567       7.010935          -0.000011
           59              O       2.226278       4.797403       9.950601      -0.800405      54.632880 0.88133636E+03  0.24020613E+05                                11.492480                            9.304427      -0.026992       1.964444                    0.997658      33.163221      93.415985       0.610091       0.368357      -1.129468      -0.047578      -0.015726       0.080464       0.094792      -0.059410      -0.000824      -0.032115       0.116292       0.048242      -0.099003       0.021480       0.077523             13.001939      13.922516       1.296147      -5.923954       8.420541       1.461192      16.662760          -0.000009
           60              O       0.771578       3.692007      11.127572      -0.546074      31.293474 0.46088733E+03  0.10665968E+05                                 7.862444                            6.652454       0.518092       2.235848                    0.997413      26.588313      68.677287       0.735022       0.360081      -1.137605      -0.029015       0.034534       0.050331       0.067584      -0.001727       0.042039      -0.054604       0.043928      -0.148604      -0.092802       0.021594       0.071208              8.568891       8.308029       3.942692       0.496038      11.018605       1.338473       6.380039          -0.000011
           61              O       0.962987       6.690679      16.127503      -0.710470      49.193634 0.76534309E+03  0.20134029E+05                                10.701754                            8.672623       0.090670       2.032147                    0.996604      30.869997      85.401452       0.631765       0.368533      -1.129455       0.079626       0.012559      -0.080329       0.113801      -0.043425       0.010872      -0.055098       0.045472      -0.170047      -0.090062       0.001637       0.088425             11.856220       9.000270       2.466660      -3.233143      11.112504      -4.989647      15.455887          -0.000006
           62              O       4.769949       0.644486      15.497674      -0.669424      48.666067 0.67558700E+03  0.17285187E+05                                10.816884                            8.218471       0.010835       2.020722                    0.995712      30.160991      83.197259       0.638530       0.374914      -1.120838      -0.070700      -0.036034      -0.086509       0.117391      -0.038521       0.031263      -0.009986      -0.007291      -0.263669      -0.095116       0.007780       0.087337             12.755213       7.718269       3.397371       0.958785      19.991173       6.202011      10.556196          -0.000013
           63              O       2.430508       5.533283       0.719554      -0.597255      38.105812 0.58903713E+03  0.14488794E+05                                 8.976954                            7.549038       0.402653       2.154217                    0.998813      28.733720      76.428734       0.686349       0.362804      -1.135864       0.088030      -0.025009       0.024771       0.094807      -0.057247      -0.059435      -0.041044      -0.048175       0.169317      -0.119905       0.033862       0.086043              9.877650       9.777435      -4.437939      -0.844242      13.263159       1.663949       6.592355          -0.000011
           64              O       4.136995       4.113523       0.758258      -0.609752      39.231460 0.61204186E+03  0.15241480E+05                                 9.222025                            7.762880       0.226509       2.092020                    0.998123      29.276408      79.062446       0.666138       0.369229      -1.127778      -0.070256       0.064323       0.049345       0.107277      -0.041018      -0.040064      -0.084845       0.064016       0.115321      -0.125081       0.032792       0.092289             10.140771      15.350758      -3.433921       1.439606       8.060623      -0.806566       7.010932          -0.000011
           65              O      -1.022711       3.081399       1.154101      -0.800405      54.632886 0.88133636E+03  0.24020613E+05                                11.492481                            9.304427      -0.026992       1.964444                    0.997658      33.163221      93.415984       0.610091       0.368357      -1.129468       0.047578       0.015726       0.080464       0.094792      -0.059410       0.000824       0.032114       0.116292       0.048242      -0.099003       0.021480       0.077523             13.001940      13.922516       1.296147       5.923956       8.420541      -1.461191      16.662763          -0.000010
           66              O       0.431989       4.186795       2.331073      -0.546074      31.293485 0.46088762E+03  0.10665977E+05                                 7.862446                            6.652457       0.518091       2.235847                    0.997413      26.588317      68.677305       0.735022       0.360081      -1.137605       0.029015      -0.034534       0.050331       0.067584      -0.001727      -0.042039       0.054604       0.043928      -0.148604      -0.092802       0.021594       0.071208              8.568892       8.308030       3.942692      -0.496035      11.018607      -1.338470       6.380040          -0.000011
           67              O       0.240580       1.188123       7.331003      -0.710470      49.193633 0.76534306E+03  0.20134027E+05                                10.701753                            8.672622       0.090670       2.032148                    0.996604      30.869997      85.401449       0.631765       0.368533      -1.129455      -0.079626      -0.012559      -0.080329       0.113801      -0.043425      -0.010872       0.055098       0.045472      -0.170047      -0.090062       0.001637       0.088425             11.856220       9.000269       2.466660       3.233144      11.112504       4.989648      15.455886          -0.000005
           68              O       4.417718       7.234316       6.701174      -0.669424      48.666095 0.67558746E+03  0.17285202E+05                                10.816889                            8.218474       0.010835       2.020722                    0.995712      30.161000      83.197295       0.638530       0.374914      -1.120838       0.070700       0.036034      -0.086509       0.117391      -0.038521      -0.031263       0.009986      -0.007291      -0.263669      -0.095116       0.007779       0.087337             12.755218       7.718272       3.397373      -0.958786      19.991183      -6.202015      10.556201          -0.000012

******************************************************
Auxiliary information for the entire system
The total spin magnetic moment of the unit cell is   -0.000345
The total net atomic charge of the unit cell is   0.000002
Accuracy of reproducing the electrostatic potential in the unit cell:
  The inner radius (bohr) =    5.0000
  The outer radius (bohr) =   12.0000
  Valid grid points have density less than (e/(bohr^3)) =    0.0001
  The number of valid grid points were=         6118
  The rms potential error without charges in kcal/mol is=     19.46783
  The rms potential error with partial charges in kcal/mol is=      1.61990
  The RRMSE value at monopole order=      0.08321
  The rms potential error with partial charges and cloud penetration in kcal/mol is=      1.62217
  The RRMSE value at monopole order with cloud penetration is=      0.08333
  The rms potential error with partial charges and atomic dipoles in kcal/mol is=      0.60822
  The RRMSE value at dipole order=      0.03124
  The rms potential error with partial charges, atomic dipoles and cloud penetration in kcal/mol is=      0.60146
  The RRMSE value at dipole order with cloud penetration=      0.03090

******************************************************
The electron densities and ab initio electrostatic potential were computed in VASP using the PBE functional and
projector augmented wave method. See the main text of the journal article for a description of computational details.
The atomic charges, dipoles, and quadrupoles were computed with the DDEC6 method as described in
(a) T. A. Manz and N. Gabaldon Limas, RSC Adv. 6 (2016) 47771-47801 DOI: 10.1039/c6ra04656h
(b) N. Gabaldon Limas and T. A. Manz, RSC Adv. 8 (2018) 2678-2707 DOI: 10.1039/c7ra11829e.
For each atom in the material, the electron cloud parameters were fit to the spherically averaged atom-in-material
electron density using radial positions for which this density was between 10^-4 and 10^-2 electrons per cubic bohr.
The polarizabilities, dispersion coefficients, and quantum Drude oscillator (QDO) parameters were fit using the MCLF method.
The magnetic structure of the system was optimized in VASP from the default ferromagnetic initial guess using spin polarization.
The atomic spin moments (ASMs) were computed on this optimized magnetic structure using the DDEC6 partition as inputs
to the method of T. A. Manz and D. S. Sholl, J. Chem. Theory Comput. 7 (2011) 4146-4164 DOI: 10.1021/ct200539n.
The RMSE and RRMSE were computed using a uniform grid with Ewald summation.
