# Supplementary material for: A collection of forcefield precursors for metal–organic frameworks
Source: RSC Adv. 2019 Nov 13;9(63):36492–507. doi: 10.1039/c9ra07327b (PMC9075174; doi:10.1039/c9ra07327b)
Supplement: RA-009-C9RA07327B-s4919 [file RA-009-C9RA07327B-s4919.xyz]

   68
jmolscript: load "" {1 1 1} spacegroup "x,y,z" unitcell [{      7.921900     0.000000     0.000000 }, {     -2.709630     7.865769     0.000000 }, {      0.000000     0.000000    17.476000 }]
Eu     5.228021     2.204775    17.087683     1.363766
Eu     3.945199     5.660994     8.349683     1.363765
Eu    -0.015751     5.660994     0.388317     1.363763
Eu     1.267071     2.204775     9.126317     1.363764
H      4.895626     4.919252    12.455145     0.165429
H     -1.648547     7.315165    15.186644     0.312770
H      4.277594     2.946517     3.717145     0.165430
H      2.899867     0.550604     6.448644     0.312771
H      0.316644     2.946517     5.020855     0.165429
H      6.860817     0.550604     2.289356     0.312771
H      0.934676     4.919252    13.758855     0.165430
H      2.312403     7.315165    11.027356     0.312770
C      5.536534     4.675413    15.326452     0.568818
C      5.601891     5.683805    14.246435     0.074625
C      5.277006     5.633464    12.913016    -0.212311
C     -2.286350     6.873896    12.385241     0.028269
C     -2.396307     7.397756    11.009880     0.622486
C      2.217055     3.434195    17.030362     0.489817
C      3.636686     3.190356     6.588452     0.568810
C      3.571329     2.181964     5.508435     0.074627
C      3.896214     2.232305     4.175016    -0.212310
C      3.537670     0.991873     3.647241     0.028270
C      3.647627     0.468013     2.271880     0.622481
C     -0.965735     4.431574     8.292362     0.489824
C     -0.324264     3.190356     2.149548     0.568820
C     -0.389621     2.181964     3.229565     0.074623
C     -0.064736     2.232305     4.562984    -0.212311
C      7.498620     0.991873     5.090759     0.028271
C      7.608577     0.468013     6.466120     0.622487
C      2.995215     4.431574     0.445638     0.489817
C      1.575584     4.675413    10.887548     0.568816
C      1.640941     5.683805    11.967565     0.074625
C      1.316056     5.633464    13.300984    -0.212311
C      1.674600     6.873896    13.828759     0.028269
C      1.564643     7.397756    15.204120     0.622494
C      6.178005     3.434195     9.183638     0.489823
N     -1.756894     6.902999    14.489352    -0.173345
N     -1.754826     7.630583    13.369140    -0.141476
N      3.008214     0.962770     5.751352    -0.173347
N      3.006146     0.235186     4.631140    -0.141467
N      6.969164     0.962770     2.986648    -0.173345
N      6.967096     0.235186     4.106860    -0.141476
N      2.204056     6.902999    11.724648    -0.173342
N      2.206124     7.630583    12.844860    -0.141479
O     -1.678992     4.855539    16.362779    -0.611838
O      4.787540     3.694552    15.190139    -0.496620
O      0.751685     0.674096    10.805411    -0.531828
O      5.014981     6.665453    10.151808    -0.581451
O      2.767580     2.355798    16.714046    -0.425763
O      1.039507     3.775569    16.731522    -0.451349
O      2.930312     3.010230     7.624779    -0.611822
O      4.385680     4.171217     6.452139    -0.496595
O      0.499635     7.191673     2.067411    -0.531828
O      4.158239     1.200316     1.413808    -0.581459
O     -1.516260     5.509971     7.976046    -0.425790
O      0.211813     4.090200     7.993522    -0.451345
O     -1.030638     3.010230     1.113221    -0.611835
O      0.424730     4.171217     2.285861    -0.496617
O      4.460585     7.191673     6.670589    -0.531844
O      0.197289     1.200316     7.324192    -0.581457
O      2.444690     5.509971     0.761954    -0.425762
O      4.172763     4.090200     0.744478    -0.451348
O      2.281958     4.855539     9.851221    -0.611831
O      0.826590     3.694552    11.023861    -0.496614
O      4.712635     0.674096    15.408589    -0.531829
O      1.054031     6.665453    16.062192    -0.581453
O      6.728530     2.355798     9.499954    -0.425788
O      5.000457     3.775569     9.482478    -0.451344

The following XYZ coordinates are in angstroms. Other properties are in atomic units.
The sperically averaged electron density of each atom fit to a function of the form exp(a - br)
eigen_1, eigen_2 and eigen_3 are the three eigenvalues of traceless quadrupole moment tensor
  atom number  atomic symbol              X              Y              Z     net charge C6 coefficient C8 coefficient C10 coefficient fluctuating dipole atomic polarizability isotropic forcefield polarizability              a              b squared Pearson coefficient          <r^3>          <r^4>         wp_QDO          m_QDO          q_QDO       dipole_x       dipole_y       dipole_z         dipole            Qxy            Qxz            Qyz     Q(x^2-y^2)  Q(3z^2 - R^2)        eigen_1        eigen_2        eigen_3 static polarizability      alpha(xx)      alpha(xy)      alpha(xz)      alpha(yy)      alpha(yz)      alpha(zz) atomic spin moment
            1             Eu       5.228021       2.204775      17.087683       1.363766     213.668103 0.56072143E+04  0.22548216E+06                                24.757960                           21.392864       0.487214       1.845214                    0.999368      93.325798     251.055639       0.497644       0.306071      -1.273399       0.013828      -0.006373      -0.004989       0.016023      -0.057930      -0.077871      -0.011034       0.118268      -0.088995      -0.100786      -0.027581       0.128368             27.472250      25.715603       2.318055       0.874884      28.326252      -0.114699      28.374894           0.015411
            2             Eu       3.945199       5.660994       8.349683       1.363765     213.669067 0.56072416E+04  0.22548353E+06                                24.758027                           21.392908       0.487234       1.845219                    0.999368      93.325988     251.056278       0.497644       0.306071      -1.273399      -0.013829       0.006387      -0.004991       0.016029      -0.057926       0.077874       0.011041       0.118257      -0.088989      -0.100790      -0.027572       0.128362             27.472339      25.715726       2.318039      -0.874910      28.326361       0.114588      28.374930           0.015407
            3             Eu      -0.015751       5.660994       0.388317       1.363763     213.668363 0.56072217E+04  0.22548254E+06                                24.757985                           21.392880       0.487211       1.845214                    0.999367      93.325823     251.055760       0.497644       0.306071      -1.273399      -0.013829       0.006378       0.004981       0.016023      -0.057923      -0.077873      -0.011040       0.118269      -0.088998      -0.100787      -0.027577       0.128365             27.472281      25.715643       2.318067       0.874911      28.326285      -0.114633      28.374915           0.015401
            4             Eu       1.267071       2.204775       9.126317       1.363764     213.669367 0.56072555E+04  0.22548424E+06                                24.758052                           21.392937       0.487241       1.845220                    0.999368      93.326090     251.056671       0.497644       0.306071      -1.273399       0.013831      -0.006388       0.004990       0.016031      -0.057928       0.077873       0.011036       0.118261      -0.088983      -0.100786      -0.027578       0.128364             27.472363      25.715747       2.318033      -0.874865      28.326396       0.114688      28.374944           0.015407
            5              H       4.895626       4.919252      12.455145       0.165429       0.921480 0.66976954E+01  0.63379565E+02                                 1.620566                            1.564533      -0.943931       2.473446                    0.998865       3.221739       9.079414       0.472288       1.370488      -0.691571      -0.015343      -0.031714      -0.021228       0.041131       0.007843       0.005823       0.005099      -0.018320      -0.001258      -0.013106      -0.002202       0.015308              1.618514       1.511663       0.228287       0.174003       1.738131       0.279929       1.605747           0.000123
            6              H      -1.648547       7.315165      15.186644       0.312770       0.529209 0.31746228E+01  0.25060204E+02                                 1.151632                            1.101965      -1.127197       2.486799                    0.999719       2.333517       6.112425       0.540927       1.434415      -0.680080       0.004616       0.028797       0.031662       0.043047       0.008345      -0.001581       0.010966      -0.025681       0.029347      -0.020984       0.000553       0.020431              1.166116       1.017508       0.053472       0.100359       1.098452       0.203930       1.382390          -0.000057
            7              H       4.277594       2.946517       3.717145       0.165430       0.921477 0.66976647E+01  0.63379197E+02                                 1.620562                            1.564529      -0.943929       2.473447                    0.998865       3.221728       9.079375       0.472289       1.370488      -0.691571       0.015343       0.031713      -0.021228       0.041131       0.007843      -0.005823      -0.005099      -0.018320      -0.001257      -0.013106      -0.002202       0.015308              1.618510       1.511660       0.228286      -0.174002       1.738127      -0.279928       1.605743           0.000121
            8              H       2.899867       0.550604       6.448644       0.312771       0.529213 0.31746552E+01  0.25060539E+02                                 1.151640                            1.101972      -1.127202       2.486796                    0.999719       2.333533       6.112490       0.540924       1.434419      -0.680079      -0.004616      -0.028796       0.031662       0.043047       0.008345       0.001581      -0.010965      -0.025680       0.029348      -0.020984       0.000553       0.020431              1.166125       1.017514       0.053472      -0.100360       1.098460      -0.203932       1.382400          -0.000055
            9              H       0.316644       2.946517       5.020855       0.165429       0.921481 0.66977065E+01  0.63379708E+02                                 1.620568                            1.564535      -0.943936       2.473444                    0.998865       3.221742       9.079431       0.472287       1.370490      -0.691571       0.015343       0.031713       0.021229       0.041132       0.007843       0.005823       0.005099      -0.018320      -0.001257      -0.013106      -0.002202       0.015308              1.618516       1.511666       0.228287       0.174003       1.738134       0.279930       1.605750           0.000123
           10              H       6.860817       0.550604       2.289356       0.312771       0.529207 0.31746102E+01  0.25060090E+02                                 1.151631                            1.101964      -1.127200       2.486799                    0.999719       2.333516       6.112429       0.540926       1.434419      -0.680079      -0.004616      -0.028797      -0.031662       0.043047       0.008345      -0.001581       0.010966      -0.025680       0.029347      -0.020984       0.000553       0.020431              1.166116       1.017507       0.053472       0.100358       1.098451       0.203929       1.382388          -0.000057
           11              H       0.934676       4.919252      13.758855       0.165430       0.921484 0.66977358E+01  0.63380072E+02                                 1.620573                            1.564540      -0.943945       2.473440                    0.998865       3.221750       9.079468       0.472286       1.370492      -0.691570      -0.015343      -0.031714       0.021228       0.041132       0.007843      -0.005823      -0.005099      -0.018320      -0.001259      -0.013105      -0.002202       0.015308              1.618521       1.511670       0.228288      -0.174004       1.738140      -0.279931       1.605754           0.000123
           12              H       2.312403       7.315165      11.027356       0.312770       0.529212 0.31746470E+01  0.25060466E+02                                 1.151640                            1.101972      -1.127201       2.486797                    0.999719       2.333533       6.112495       0.540923       1.434423      -0.680079       0.004616       0.028796      -0.031662       0.043047       0.008345       0.001581      -0.010966      -0.025680       0.029348      -0.020984       0.000553       0.020431              1.166125       1.017515       0.053472      -0.100360       1.098460      -0.203932       1.382400          -0.000055
           13              C       5.536534       4.675413      15.326452       0.568818      23.458020 0.24577774E+03  0.50497401E+04                                 7.442736                            5.492577       0.192856       2.121679                    0.999589      22.088419      60.900195       0.647647       0.460300      -1.029786       0.007395      -0.047814       0.052255       0.071214      -0.062262      -0.045093       0.057981       0.061397      -0.061928      -0.080492      -0.035085       0.115576              8.666641       6.804074       2.166866       1.019925       9.081473      -3.473459      10.114375          -0.003561
           14              C       5.601891       5.683805      14.246435       0.074625      34.270903 0.39980074E+03  0.91524746E+04                                 9.212050                            6.671243       0.204392       2.081133                    0.999526      26.079252      72.627709       0.640929       0.417447      -1.069582       0.025619       0.060166      -0.033246       0.073359       0.033481       0.010958       0.022471      -0.044197      -0.075513      -0.032674      -0.027353       0.060027             11.109462       5.852063       1.272705       0.738826      11.558885      -6.175919      15.917437           0.030675
           15              C       5.277006       5.633464      12.913016      -0.212311      31.957253 0.48033345E+03  0.11634091E+05                                 8.856273                            7.419122      -0.038708       1.954616                    0.998392      30.937014      91.719203       0.588468       0.429728      -1.050742      -0.000724      -0.005240      -0.017500       0.018282      -0.008945      -0.000448       0.013988      -0.000748      -0.050325      -0.023293       0.002695       0.020598              9.558746       6.442316       1.569525       1.584698       9.390370      -1.545334      12.843553           0.016420
           16              C      -2.286350       6.873896      12.385241       0.028269      37.083606 0.44093043E+03  0.10409187E+05                                 9.912671                            7.141140      -0.219413       1.936616                    0.999004      27.646496      79.801054       0.598223       0.433707      -1.052798      -0.000886      -0.016826       0.036587       0.040280      -0.000490      -0.005587       0.007859      -0.003590      -0.049876      -0.019821       0.006894       0.012927             12.046263       6.285331       0.646058       1.830151       9.935173      -5.491796      19.918284           0.007455
           17              C      -2.396307       7.397756      11.009880       0.622486      23.172356 0.22964040E+03  0.46773368E+04                                 7.567441                            5.441829      -0.079714       2.045948                    0.999226      21.891061      61.742425       0.621846       0.483585      -1.008769      -0.012862       0.026811      -0.058650       0.065758      -0.061097      -0.032525       0.024834       0.073530      -0.177170      -0.069809      -0.040726       0.110535              8.871728       5.232256       1.647699       1.166788       9.704608      -1.842918      11.678320          -0.003148
           18              C       2.217055       3.434195      17.030362       0.489817      23.419100 0.28299093E+03  0.60147858E+04                                 7.384466                            5.914668       0.092861       2.080233                    0.999375      23.100128      64.493182       0.621640       0.463575      -1.029352      -0.047567      -0.056827      -0.063521       0.097606       0.038158      -0.048712      -0.074730      -0.016725       0.241603      -0.080608      -0.057033       0.137641              8.109847      10.249220      -2.581971       0.840161       8.727439       1.243426       5.352884           0.046730
           19              C       3.636686       3.190356       6.588452       0.568810      23.458118 0.24577911E+03  0.50497730E+04                                 7.442749                            5.492588       0.192867       2.121682                    0.999589      22.088443      60.900205       0.647648       0.460299      -1.029787      -0.007397       0.047812       0.052255       0.071213      -0.062261       0.045093      -0.057981       0.061396      -0.061930      -0.080491      -0.035084       0.115575              8.666656       6.804086       2.166872      -1.019925       9.081491       3.473467      10.114390          -0.003568
           20              C       3.571329       2.181964       5.508435       0.074627      34.270806 0.39979975E+03  0.91524478E+04                                 9.212040                            6.671241       0.204386       2.081131                    0.999526      26.079217      72.627632       0.640928       0.417448      -1.069581      -0.025619      -0.060166      -0.033245       0.073359       0.033479      -0.010958      -0.022470      -0.044194      -0.075512      -0.032674      -0.027351       0.060025             11.109444       5.852059       1.272704      -0.738827      11.558865       6.175896      15.917408           0.030680
           21              C       3.896214       2.232305       4.175016      -0.212310      31.957154 0.48033166E+03  0.11634037E+05                                 8.856261                            7.419113      -0.038712       1.954616                    0.998391      30.936932      91.718932       0.588468       0.429728      -1.050741       0.000725       0.005239      -0.017501       0.018283      -0.008946       0.000447      -0.013987      -0.000746      -0.050319      -0.023292       0.002694       0.020598              9.558732       6.442309       1.569523      -1.584699       9.390352       1.545323      12.843537           0.016418
           22              C       3.537670       0.991873       3.647241       0.028270      37.083441 0.44092825E+03  0.10409123E+05                                 9.912652                            7.141128      -0.219410       1.936619                    0.999004      27.646397      79.800719       0.598223       0.433708      -1.052797       0.000887       0.016826       0.036584       0.040278      -0.000488       0.005586      -0.007860      -0.003594      -0.049876      -0.019821       0.006894       0.012927             12.046240       6.285320       0.646058      -1.830150       9.935147       5.491777      19.918255           0.007451
           23              C       3.647627       0.468013       2.271880       0.622481      23.172135 0.22963793E+03  0.46772739E+04                                 7.567399                            5.441802      -0.079749       2.045941                    0.999226      21.890921      61.741948       0.621847       0.483585      -1.008769       0.012864      -0.026808      -0.058649       0.065756      -0.061093       0.032522      -0.024831       0.073521      -0.177152      -0.069802      -0.040723       0.110525              8.871677       5.232231       1.647692      -1.166781       9.704549       1.842901      11.678251          -0.003150
           24              C      -0.965735       4.431574       8.292362       0.489824      23.419393 0.28299477E+03  0.60148892E+04                                 7.384517                            5.914702       0.092852       2.080225                    0.999375      23.100368      64.494011       0.621639       0.463573      -1.029352       0.047566       0.056841      -0.063526       0.097617       0.038154       0.048722       0.074745      -0.016724       0.241620      -0.080608      -0.057051       0.137660              8.109908      10.249296      -2.581994      -0.840169       8.727509      -1.243439       5.352919           0.046741
           25              C      -0.324264       3.190356       2.149548       0.568820      23.458234 0.24578016E+03  0.50498033E+04                                 7.442787                            5.492610       0.192862       2.121677                    0.999589      22.088533      60.900628       0.647644       0.460301      -1.029786      -0.007395       0.047815      -0.052254       0.071214      -0.062266      -0.045098       0.057985       0.061401      -0.061937      -0.080496      -0.035089       0.115585              8.666704       6.804115       2.166881       1.019930       9.081539      -3.473496      10.114458          -0.003558
           26              C      -0.389621       2.181964       3.229565       0.074623      34.271166 0.39980422E+03  0.91525703E+04                                 9.212066                            6.671251       0.204398       2.081133                    0.999526      26.079404      72.628092       0.640932       0.417444      -1.069584      -0.025622      -0.060165       0.033247       0.073360       0.033482       0.010961       0.022470      -0.044208      -0.075503      -0.032670      -0.027359       0.060029             11.109484       5.852071       1.272705       0.738829      11.558900      -6.175932      15.917482           0.030678
           27              C      -0.064736       2.232305       4.562984      -0.212311      31.957387 0.48033560E+03  0.11634155E+05                                 8.856291                            7.419133      -0.038707       1.954615                    0.998392      30.937108      91.719515       0.588469       0.429727      -1.050742       0.000724       0.005239       0.017503       0.018284      -0.008945      -0.000444       0.013988      -0.000752      -0.050315      -0.023292       0.002695       0.020597              9.558768       6.442326       1.569527       1.584705       9.390384      -1.545335      12.843596           0.016421
           28              C       7.498620       0.991873       5.090759       0.028271      37.083645 0.44093047E+03  0.10409189E+05                                 9.912687                            7.141146      -0.219416       1.936615                    0.999004      27.646487      79.801053       0.598222       0.433708      -1.052797       0.000887       0.016827      -0.036586       0.040280      -0.000487      -0.005587       0.007859      -0.003591      -0.049876      -0.019821       0.006895       0.012926             12.046292       6.285337       0.646059       1.830152       9.935195      -5.491819      19.918345           0.007456
           29              C       7.608577       0.468013       6.466120       0.622487      23.172045 0.22963673E+03  0.46772442E+04                                 7.567384                            5.441790      -0.079733       2.045947                    0.999226      21.890876      61.741824       0.621848       0.483586      -1.008769       0.012863      -0.026809       0.058649       0.065756      -0.061093      -0.032523       0.024833       0.073522      -0.177159      -0.069805      -0.040722       0.110526              8.871661       5.232220       1.647686       1.166776       9.704535      -1.842900      11.678228          -0.003145
           30              C       2.995215       4.431574       0.445638       0.489817      23.419085 0.28299076E+03  0.60147814E+04                                 7.384464                            5.914668       0.092859       2.080232                    0.999375      23.100116      64.493146       0.621640       0.463575      -1.029352       0.047567       0.056828       0.063520       0.097605       0.038158      -0.048711      -0.074730      -0.016725       0.241600      -0.080608      -0.057032       0.137640              8.109845      10.249216      -2.581970       0.840161       8.727438       1.243426       5.352883           0.046731
           31              C       1.575584       4.675413      10.887548       0.568816      23.458312 0.24578107E+03  0.50498269E+04                                 7.442803                            5.492620       0.192852       2.121673                    0.999589      22.088588      60.900824       0.647644       0.460301      -1.029786       0.007396      -0.047815      -0.052254       0.071214      -0.062266       0.045098      -0.057985       0.061401      -0.061936      -0.080496      -0.035089       0.115584              8.666724       6.804131       2.166889      -1.019929       9.081563       3.473508      10.114477          -0.003557
           32              C       1.640941       5.683805      11.967565       0.074625      34.271133 0.39980358E+03  0.91525523E+04                                 9.212061                            6.671246       0.204398       2.081134                    0.999526      26.079384      72.628034       0.640932       0.417444      -1.069584       0.025621       0.060165       0.033246       0.073359       0.033482      -0.010961      -0.022470      -0.044209      -0.075504      -0.032670      -0.027360       0.060030             11.109478       5.852068       1.272709      -0.738825      11.558905       6.175931      15.917463           0.030673
           33              C       1.316056       5.633464      13.300984      -0.212311      31.957433 0.48033656E+03  0.11634187E+05                                 8.856303                            7.419143      -0.038718       1.954611                    0.998392      30.937155      91.719746       0.588468       0.429727      -1.050742      -0.000724      -0.005239       0.017502       0.018284      -0.008946       0.000446      -0.013988      -0.000752      -0.050328      -0.023294       0.002695       0.020599              9.558780       6.442336       1.569533      -1.584707       9.390401       1.545335      12.843604           0.016418
           34              C       1.674600       6.873896      13.828759       0.028269      37.083866 0.44093345E+03  0.10409278E+05                                 9.912712                            7.141162      -0.219428       1.936609                    0.999004      27.646633      79.801567       0.598222       0.433707      -1.052798      -0.000888      -0.016827      -0.036588       0.040282      -0.000490       0.005587      -0.007859      -0.003588      -0.049877      -0.019821       0.006894       0.012926             12.046318       6.285354       0.646060      -1.830163       9.935207       5.491821      19.918393           0.007455
           35              C       1.564643       7.397756      15.204120       0.622494      23.172478 0.22964164E+03  0.46773674E+04                                 7.567458                            5.441838      -0.079707       2.045949                    0.999226      21.891125      61.742598       0.621847       0.483584      -1.008770      -0.012863       0.026811       0.058651       0.065759      -0.061098       0.032526      -0.024834       0.073532      -0.177172      -0.069810      -0.040727       0.110537              8.871750       5.232266       1.647703      -1.166793       9.704623       1.842926      11.678360          -0.003151
           36              C       6.178005       3.434195       9.183638       0.489823      23.419426 0.28299523E+03  0.60149018E+04                                 7.384525                            5.914708       0.092847       2.080223                    0.999375      23.100392      64.494111       0.621639       0.463574      -1.029352      -0.047566      -0.056842       0.063526       0.097617       0.038154       0.048721       0.074745      -0.016724       0.241621      -0.080609      -0.057051       0.137659              8.109917      10.249310      -2.581997      -0.840170       8.727518      -1.243440       5.352924           0.046741
           37              N      -1.756894       6.902999      14.489352      -0.173345      25.213814 0.36391932E+03  0.81702940E+04                                 7.462920                            6.388661      -0.281166       1.957271                    0.997444      26.514427      74.091030       0.648676       0.420577      -1.063299      -0.024780      -0.010721      -0.074257       0.079013       0.015308       0.003024       0.019131      -0.054321       0.094878      -0.047042       0.002602       0.044440              7.897779       5.552729       1.359366       1.281094       7.945731      -0.380243      10.194876           0.002907
           38              N      -1.754826       7.630583      13.369140      -0.141476      28.757396 0.44787804E+03  0.10389792E+05                                 7.691427                            6.753715       0.534721       2.178386                    0.999722      27.150577      72.440096       0.691357       0.381906      -1.110330      -0.090050      -0.262154       0.045598       0.280915      -0.082197       0.018339      -0.042316       0.170356       0.515997      -0.207167       0.025240       0.181927              8.093211       5.718509       0.787760       1.546402       7.317550      -1.212070      11.243575           0.058866
           39              N       3.008214       0.962770       5.751352      -0.173347      25.213892 0.36392069E+03  0.81703344E+04                                 7.462941                            6.388677      -0.281177       1.957268                    0.997444      26.514485      74.091294       0.648674       0.420578      -1.063299       0.024781       0.010722      -0.074257       0.079013       0.015308      -0.003024      -0.019129      -0.054322       0.094880      -0.047042       0.002603       0.044439              7.897802       5.552745       1.359371      -1.281102       7.945750       0.380239      10.194912           0.002907
           40              N       3.006146       0.235186       4.631140      -0.141467      28.757180 0.44787367E+03  0.10389667E+05                                 7.691407                            6.753696       0.534724       2.178390                    0.999722      27.150391      72.439577       0.691355       0.381908      -1.110328       0.090050       0.262147       0.045597       0.280908      -0.082199      -0.018338       0.042318       0.170350       0.515991      -0.207166       0.025240       0.181926              8.093191       5.718492       0.787756      -1.546399       7.317525       1.212066      11.243556           0.058878
           41              N       6.969164       0.962770       2.986648      -0.173345      25.214002 0.36392272E+03  0.81703916E+04                                 7.462966                            6.388698      -0.281178       1.957264                    0.997444      26.514559      74.091563       0.648673       0.420578      -1.063298       0.024780       0.010719       0.074257       0.079013       0.015310       0.003024       0.019131      -0.054319       0.094881      -0.047042       0.002601       0.044441              7.897830       5.552764       1.359375       1.281105       7.945779      -0.380251      10.194946           0.002906
           42              N       6.967096       0.235186       4.106860      -0.141476      28.757343 0.44787671E+03  0.10389746E+05                                 7.691386                            6.753677       0.534748       2.178395                    0.999722      27.150632      72.440031       0.691363       0.381903      -1.110333       0.090040       0.262161      -0.045596       0.280918      -0.082185       0.018340      -0.042320       0.170364       0.516021      -0.207167       0.025231       0.181936              8.093169       5.718475       0.787753       1.546391       7.317510      -1.212067      11.243522           0.058871
           43              N       2.204056       6.902999      11.724648      -0.173342      25.214018 0.36392282E+03  0.81703969E+04                                 7.462972                            6.388700      -0.281183       1.957263                    0.997444      26.514596      74.091749       0.648672       0.420578      -1.063298      -0.024782      -0.010720       0.074257       0.079014       0.015309      -0.003024      -0.019131      -0.054319       0.094882      -0.047042       0.002601       0.044441              7.897837       5.552767       1.359378      -1.281108       7.945787       0.380246      10.194956           0.002909
           44              N       2.206124       7.630583      12.844860      -0.141479      28.757699 0.44788368E+03  0.10389953E+05                                 7.691460                            6.753739       0.534719       2.178383                    0.999722      27.150813      72.440784       0.691358       0.381904      -1.110331      -0.090044      -0.262165      -0.045598       0.280923      -0.082189      -0.018340       0.042317       0.170367       0.516015      -0.207169       0.025236       0.181933              8.093248       5.718530       0.787765      -1.546411       7.317582       1.212076      11.243632           0.058867
           45              O      -1.678992       4.855539      16.362779      -0.611838      41.934551 0.62743747E+03  0.15636016E+05                                 9.513388                            7.736054       0.290891       2.122512                    0.997111      28.665246      76.061294       0.687149       0.357684      -1.143037      -0.031789      -0.034079      -0.048418       0.067203      -0.031427       0.005477       0.032493       0.063914       0.038794      -0.064688       0.023303       0.041385             10.710047      11.532649       1.024800       5.035033       6.851824      -0.881396      13.745668           0.089337
           46              O       4.787540       3.694552      15.190139      -0.496620      30.639211 0.45823343E+03  0.10565605E+05                                 7.722586                            6.604046       0.622657       2.272140                    0.998247      26.208668      67.080592       0.744276       0.356915      -1.142671       0.001620       0.015849      -0.024159       0.028939       0.015479      -0.019630       0.029315       0.022264      -0.146290      -0.066109       0.022383       0.043725              8.398376       8.008443       3.722137      -0.575261      10.830844      -1.459800       6.355839           0.109813
           47              O       0.751685       0.674096      10.805411      -0.531828      40.110011 0.53748885E+03  0.12922919E+05                                 9.386593                            7.219255       0.248050       2.138623                    0.996482      27.211078      71.582697       0.700597       0.363619      -1.135110      -0.051656      -0.022593       0.045151       0.072232      -0.007610      -0.022837       0.005177      -0.013319      -0.170726      -0.063149       0.022156       0.040993             10.991957       6.628355       2.717778      -0.774757      17.280445      -5.208328       9.067072           0.134852
           48              O       5.014981       6.665453      10.151808      -0.581451      42.167887 0.62653804E+03  0.15631421E+05                                 9.578308                            7.779526       0.279767       2.130265                    0.996651      28.238570      75.339939       0.677743       0.362235      -1.137723       0.048658       0.019900       0.049571       0.072256      -0.014645       0.002993       0.034101       0.030395      -0.096437      -0.054781       0.015493       0.039288             10.587995       7.806114       2.131212       2.874108      10.047907       4.622619      13.909964           0.099094
           49              O       2.767580       2.355798      16.714046      -0.425763      30.877070 0.45347255E+03  0.10426977E+05                                 7.773717                            6.591279       0.523628       2.243037                    0.999078      25.726226      65.722107       0.741445       0.359269      -1.140969      -0.047779       0.014591      -0.029285       0.057908      -0.034879      -0.028109      -0.011225      -0.032359       0.073039      -0.061022       0.023713       0.037309              8.511310       8.383627      -3.652172      -0.806725      11.289358       1.553478       5.860946           0.182722
           50              O       1.039507       3.775569      16.731522      -0.451349      32.259919 0.48384189E+03  0.11318933E+05                                 8.037661                            6.837381       0.403811       2.196503                    0.998446      26.295927      67.992722       0.722598       0.362333      -1.137353       0.025970      -0.049054      -0.031497       0.063819      -0.017410      -0.008713      -0.035303       0.054695      -0.015456      -0.055878       0.020769       0.035109              8.808021      13.228038      -2.876938       1.133803       7.046576      -0.665160       6.149448           0.191980
           51              O       2.930312       3.010230       7.624779      -0.611822      41.933970 0.62742729E+03  0.15635693E+05                                 9.513287                            7.735980       0.290905       2.122520                    0.997111      28.665050      76.060505       0.687154       0.357683      -1.143038       0.031788       0.034078      -0.048419       0.067203      -0.031423      -0.005478      -0.032491       0.063914       0.038796      -0.064685       0.023304       0.041381             10.709927      11.532521       1.024777      -5.034963       6.851753       0.881390      13.745508           0.089370
           52              O       4.385680       4.171217       6.452139      -0.496595      30.638439 0.45821921E+03  0.10565193E+05                                 7.722456                            6.603942       0.622690       2.272157                    0.998247      26.208308      67.079344       0.744282       0.356915      -1.142671      -0.001620      -0.015847      -0.024160       0.028939       0.015476       0.019628      -0.029313       0.022264      -0.146279      -0.066104       0.022382       0.043721              8.398229       8.008310       3.722064       0.575251      10.830654       1.459760       6.355724           0.109868
           53              O       0.499635       7.191673       2.067411      -0.531828      40.109733 0.53748386E+03  0.12922789E+05                                 9.386638                            7.219288       0.248024       2.138614                    0.996483      27.210773      71.582224       0.700585       0.363626      -1.135103       0.051656       0.022593       0.045160       0.072237      -0.007603       0.022813      -0.005194      -0.013319      -0.170608      -0.063103       0.022134       0.040969             10.992012       6.628385       2.717799       0.774763      17.280527       5.208358       9.067125           0.134837
           54              O       4.158239       1.200316       1.413808      -0.581459      42.167931 0.62653878E+03  0.15631458E+05                                 9.578363                            7.779567       0.279749       2.130257                    0.996651      28.238525      75.340082       0.677736       0.362238      -1.137719      -0.048657      -0.019899       0.049577       0.072259      -0.014632      -0.002988      -0.034086       0.030367      -0.096435      -0.054761       0.015492       0.039269             10.588061       7.806161       2.131235      -2.874133      10.047969      -4.622651      13.910052           0.099051
           55              O      -1.516260       5.509971       7.976046      -0.425790      30.878331 0.45349533E+03  0.10427604E+05                                 7.773779                            6.591323       0.523686       2.243042                    0.999078      25.727269      65.724538       0.741465       0.359256      -1.140982       0.047762      -0.014598      -0.029271       0.057889      -0.034926       0.028177       0.011259      -0.032423       0.073045      -0.061120       0.023763       0.037357              8.511385       8.383700      -3.652221       0.806733      11.289469      -1.553499       5.860988           0.182662
           56              O       0.211813       4.090200       7.993522      -0.451345      32.260161 0.48384566E+03  0.11319051E+05                                 8.037727                            6.837430       0.403757       2.196486                    0.998446      26.295939      67.992991       0.722591       0.362335      -1.137350      -0.025969       0.049056      -0.031500       0.063821      -0.017394       0.008710       0.035304       0.054684      -0.015439      -0.055869       0.020776       0.035093              8.808099      13.228165      -2.876973      -1.133816       7.046640       0.665166       6.149493           0.191986
           57              O      -1.030638       3.010230       1.113221      -0.611835      41.934376 0.62743429E+03  0.15635907E+05                                 9.513328                            7.736008       0.290903       2.122519                    0.997110      28.665242      76.061054       0.687154       0.357682      -1.143040       0.031788       0.034081       0.048416       0.067202      -0.031440       0.005479       0.032498       0.063913       0.038812      -0.064700       0.023307       0.041393             10.709977      11.532561       1.024782       5.034995       6.851780      -0.881396      13.745590           0.089339
           58              O       0.424730       4.171217       2.285861      -0.496617      30.639049 0.45823056E+03  0.10565507E+05                                 7.722488                            6.603967       0.622709       2.272157                    0.998247      26.208834      67.080601       0.744291       0.356909      -1.142678      -0.001623      -0.015844       0.024150       0.028929       0.015484      -0.019651       0.029325       0.022252      -0.146360      -0.066141       0.022403       0.043738              8.398265       8.008340       3.722082      -0.575253      10.830702      -1.459771       6.355754           0.109819
           59              O       4.460585       7.191673       6.670589      -0.531844      40.110411 0.53749424E+03  0.12923102E+05                                 9.386743                            7.219358       0.247992       2.138604                    0.996482      27.211004      71.583038       0.700581       0.363626      -1.135103       0.051654       0.022592      -0.045159       0.072235      -0.007604      -0.022821       0.005190      -0.013318      -0.170653      -0.063120       0.022143       0.040978             10.992146       6.628450       2.717826      -0.774772      17.280747      -5.208444       9.067242           0.134812
           60              O       0.197289       1.200316       7.324192      -0.581457      42.167870 0.62653738E+03  0.15631416E+05                                 9.578360                            7.779563       0.279740       2.130256                    0.996651      28.238470      75.339936       0.677735       0.362239      -1.137719      -0.048658      -0.019897      -0.049576       0.072258      -0.014635       0.002989       0.034086       0.030372      -0.096436      -0.054763       0.015490       0.039272             10.588058       7.806152       2.131232       2.874126      10.047980       4.622656      13.910043           0.099074
           61              O       2.444690       5.509971       0.761954      -0.425762      30.877048 0.45347225E+03  0.10426968E+05                                 7.773715                            6.591278       0.523628       2.243037                    0.999078      25.726212      65.722071       0.741445       0.359269      -1.140969       0.047780      -0.014590       0.029285       0.057909      -0.034880      -0.028110      -0.011224      -0.032359       0.073034      -0.061023       0.023713       0.037310              8.511308       8.383624      -3.652173      -0.806724      11.289356       1.553479       5.860945           0.182720
           62              O       4.172763       4.090200       0.744478      -0.451348      32.259785 0.48383942E+03  0.11318863E+05                                 8.037647                            6.837371       0.403812       2.196505                    0.998446      26.295840      67.992488       0.722597       0.362333      -1.137352      -0.025971       0.049054       0.031496       0.063819      -0.017407      -0.008712      -0.035303       0.054687      -0.015468      -0.055874       0.020768       0.035106              8.808005      13.228012      -2.876932       1.133802       7.046565      -0.665158       6.149438           0.191977
           63              O       2.281958       4.855539       9.851221      -0.611831      41.934383 0.62743437E+03  0.15635906E+05                                 9.513315                            7.735997       0.290921       2.122523                    0.997111      28.665271      76.061060       0.687157       0.357681      -1.143041      -0.031789      -0.034081       0.048418       0.067204      -0.031437      -0.005480      -0.032497       0.063914       0.038812      -0.064699       0.023308       0.041391             10.709963      11.532560       1.024784      -5.034989       6.851771       0.881390      13.745559           0.089349
           64              O       0.826590       3.694552      11.023861      -0.496614      30.639182 0.45823286E+03  0.10565576E+05                                 7.722522                            6.603993       0.622710       2.272156                    0.998247      26.208848      67.080755       0.744288       0.356910      -1.142677       0.001622       0.015846       0.024152       0.028932       0.015483       0.019648      -0.029322       0.022257      -0.146337      -0.066133       0.022398       0.043735              8.398305       8.008380       3.722105       0.575262      10.830754       1.459785       6.355782           0.109828
           65              O       4.712635       0.674096      15.408589      -0.531829      40.110005 0.53748922E+03  0.12922917E+05                                 9.386540                            7.219216       0.248086       2.138633                    0.996483      27.211222      71.582816       0.700606       0.363615      -1.135114      -0.051659      -0.022593      -0.045147       0.072231      -0.007616       0.022847      -0.005172      -0.013316      -0.170769      -0.063166       0.022162       0.041004             10.991890       6.628319       2.717765       0.774757      17.280328       5.208294       9.067023           0.134867
           66              O       1.054031       6.665453      16.062192      -0.581453      42.168002 0.62653979E+03  0.15631466E+05                                 9.578290                            7.779510       0.279786       2.130270                    0.996651      28.238672      75.340052       0.677748       0.362232      -1.137726       0.048658       0.019904      -0.049568       0.072254      -0.014650      -0.002994      -0.034111       0.030412      -0.096432      -0.054792       0.015496       0.039297             10.587976       7.806102       2.131210      -2.874113      10.047873      -4.622606      13.909953           0.099083
           67              O       6.728530       2.355798       9.499954      -0.425788      30.878358 0.45349580E+03  0.10427619E+05                                 7.773786                            6.591329       0.523684       2.243042                    0.999078      25.727268      65.724565       0.741464       0.359256      -1.140982      -0.047762       0.014599       0.029271       0.057889      -0.034926       0.028175       0.011258      -0.032422       0.073048      -0.061119       0.023763       0.037356              8.511393       8.383709      -3.652222       0.806733      11.289479      -1.553498       5.860992           0.182669
           68              O       5.000457       3.775569       9.482478      -0.451344      32.260196 0.48384612E+03  0.11319065E+05                                 8.037731                            6.837432       0.403757       2.196485                    0.998446      26.295954      67.993033       0.722591       0.362335      -1.137350       0.025969      -0.049057       0.031501       0.063823      -0.017394       0.008710       0.035302       0.054687      -0.015436      -0.055868       0.020775       0.035093              8.808104      13.228177      -2.876978      -1.133818       7.046644       0.665164       6.149493           0.191993

******************************************************
Auxiliary information for the entire system
The total spin magnetic moment of the unit cell is   3.918404
The total net atomic charge of the unit cell is   -0.000000
Accuracy of reproducing the electrostatic potential in the unit cell:
  The inner radius (bohr) =    5.0000
  The outer radius (bohr) =   12.0000
  Valid grid points have density less than (e/(bohr^3)) =    0.0001
  The number of valid grid points were=         5076
  The rms potential error without charges in kcal/mol is=     12.36768
  The rms potential error with partial charges in kcal/mol is=      1.70028
  The RRMSE value at monopole order=      0.13748
  The rms potential error with partial charges and cloud penetration in kcal/mol is=      1.68180
  The RRMSE value at monopole order with cloud penetration is=      0.13598
  The rms potential error with partial charges and atomic dipoles in kcal/mol is=      0.83311
  The RRMSE value at dipole order=      0.06736
  The rms potential error with partial charges, atomic dipoles and cloud penetration in kcal/mol is=      0.80220
  The RRMSE value at dipole order with cloud penetration=      0.06486

******************************************************
The electron densities and ab initio electrostatic potential were computed in VASP using the PBE functional and
projector augmented wave method. See the main text of the journal article for a description of computational details.
The atomic charges, dipoles, and quadrupoles were computed with the DDEC6 method as described in
(a) T. A. Manz and N. Gabaldon Limas, RSC Adv. 6 (2016) 47771-47801 DOI: 10.1039/c6ra04656h
(b) N. Gabaldon Limas and T. A. Manz, RSC Adv. 8 (2018) 2678-2707 DOI: 10.1039/c7ra11829e.
For each atom in the material, the electron cloud parameters were fit to the spherically averaged atom-in-material
electron density using radial positions for which this density was between 10^-4 and 10^-2 electrons per cubic bohr.
The polarizabilities, dispersion coefficients, and quantum Drude oscillator (QDO) parameters were fit using the MCLF method.
The magnetic structure of the system was optimized in VASP from the default ferromagnetic initial guess using spin polarization.
The atomic spin moments (ASMs) were computed on this optimized magnetic structure using the DDEC6 partition as inputs
to the method of T. A. Manz and D. S. Sholl, J. Chem. Theory Comput. 7 (2011) 4146-4164 DOI: 10.1021/ct200539n.
The RMSE and RRMSE were computed using a uniform grid with Ewald summation.
