# Supplementary material for: A collection of forcefield precursors for metal–organic frameworks
Source: RSC Adv. 2019 Nov 13;9(63):36492–507. doi: 10.1039/c9ra07327b (PMC9075174; doi:10.1039/c9ra07327b)
Supplement: RA-009-C9RA07327B-s4920 [file RA-009-C9RA07327B-s4920.xyz]

   64
jmolscript: load "" {1 1 1} spacegroup "x,y,z" unitcell [{      7.766400     0.000000     0.000000 }, {     -2.560467     7.854179     0.000000 }, {      0.000000     0.000000    17.323900 }]
Er     3.838207     6.085732    16.936364     2.103293
Er     5.250926     1.768447     8.274414     2.103286
Er     1.367726     1.768447     0.387536     2.103297
Er    -0.044993     6.085732     9.049486     2.103280
H     -0.959072     6.839419     4.978889     0.161153
H      2.281805     1.014760    13.640839     0.161164
H      6.165005     1.014760    12.345011     0.161149
H      2.924128     6.839419     3.683061     0.161156
C      6.192743     4.398340     6.435829     0.683358
C      6.070266     4.893154     5.048184     0.030460
C     -1.337020     6.126260     4.516341    -0.202601
C     -1.632313     6.079135     3.173738     0.029200
C     -1.592557     7.053053     2.065009     0.653882
C      4.283632     0.486959     0.450421     0.529149
C      2.896390     3.455839    15.097779     0.683360
C      3.018867     2.961025    13.710134     0.030454
C      2.659753     1.727919    13.178291    -0.202606
C      2.955046     1.775044    11.835688     0.029186
C      2.915290     0.801126    10.726959     0.653884
C      4.805501     7.367220     9.112371     0.529152
C     -0.986810     3.455839    10.888071     0.683357
C     -0.864333     2.961025    12.275716     0.030452
C      6.542953     1.727919    12.807559    -0.202605
C      6.838246     1.775044    14.150162     0.029193
C      6.798490     0.801126    15.258891     0.653881
C      0.922301     7.367220    16.873479     0.529150
C      2.309543     4.398340     2.226121     0.683358
C      2.187066     4.893154     3.613766     0.030472
C      2.546180     6.126260     4.145609    -0.202600
C      2.250887     6.079135     5.488212     0.029198
C      2.290643     7.053053     6.596941     0.653884
C      0.400432     0.486959     8.211529     0.529153
N      5.578167     4.830320     2.922542    -0.123721
N      5.576214     4.145436     4.064187    -0.024662
N      3.510966     3.023859    11.584492    -0.123724
N      3.512919     3.708743    12.726137    -0.024654
N     -0.372234     3.023859    14.401358    -0.123728
N     -0.370281     3.708743    13.259713    -0.024638
N      1.694967     4.830320     5.739408    -0.123718
N      1.693014     4.145436     4.597763    -0.024691
O     -1.110457     5.133491     7.296827    -0.679149
O      5.747814     3.202149     6.607335    -0.701789
O      1.709083     0.203423     2.162023    -0.596170
O      5.464168     6.814286     1.049828    -0.754658
O      5.448265     0.109173     0.734533    -0.576041
O      1.461561     6.294339    16.535663    -0.531692
O      2.433190     2.720688    15.958777    -0.679153
O      3.341319     4.652030    15.269285    -0.701780
O     -0.386350     7.650756    10.823973    -0.596168
O      3.624965     1.039893     9.711778    -0.754646
O      3.640868     7.745006     9.396483    -0.576053
O     -0.138828     1.559840     7.873713    -0.531699
O      6.316390     2.720688    10.027073    -0.679150
O     -0.541881     4.652030    10.716565    -0.701786
O      3.496850     7.650756    15.161877    -0.596172
O     -0.258235     1.039893    16.274072    -0.754656
O     -0.242332     7.745006    16.589367    -0.576044
O      3.744372     1.559840     0.788237    -0.531690
O      2.772743     5.133491     1.365123    -0.679155
O      1.864614     3.202149     2.054615    -0.701789
O      5.592283     0.203423     6.499927    -0.596172
O      1.580968     6.814286     7.612122    -0.754649
O      1.565065     0.109173     7.927417    -0.576054
O      5.344761     6.294339     9.450187    -0.531697

The following XYZ coordinates are in angstroms. Other properties are in atomic units.
The sperically averaged electron density of each atom fit to a function of the form exp(a - br)
eigen_1, eigen_2 and eigen_3 are the three eigenvalues of traceless quadrupole moment tensor
  atom number  atomic symbol              X              Y              Z     net charge C6 coefficient C8 coefficient C10 coefficient fluctuating dipole atomic polarizability isotropic forcefield polarizability              a              b squared Pearson coefficient          <r^3>          <r^4>         wp_QDO          m_QDO          q_QDO       dipole_x       dipole_y       dipole_z         dipole            Qxy            Qxz            Qyz     Q(x^2-y^2)  Q(3z^2 - R^2)        eigen_1        eigen_2        eigen_3 static polarizability      alpha(xx)      alpha(xy)      alpha(xz)      alpha(yy)      alpha(yz)      alpha(zz) atomic spin moment
            1             Er       3.838207       6.085732      16.936364       2.103293      92.552798 0.18670187E+04  0.56088243E+05                                13.472890                           11.600414       2.201074       2.486644                    0.999894      66.609856     146.665927       0.754316       0.270290      -1.335688       0.047666      -0.010765       0.002206       0.048916      -0.011750      -0.064243      -0.021948       0.114409      -0.037852      -0.074962      -0.025162       0.100124             15.008133      14.003454       1.091707       0.739152      15.141181       0.574782      15.879764           0.002301
            2             Er       5.250926       1.768447       8.274414       2.103286      92.553080 0.18670246E+04  0.56088470E+05                                13.472931                           11.600445       2.201073       2.486644                    0.999894      66.609779     146.665866       0.754314       0.270290      -1.335687      -0.047668       0.010766       0.002209       0.048919      -0.011752       0.064243       0.021950       0.114407      -0.037863      -0.074965      -0.025159       0.100124             15.008189      14.003486       1.091708      -0.739160      15.141273      -0.574829      15.879807           0.002075
            3             Er       1.367726       1.768447       0.387536       2.103297      92.552696 0.18670148E+04  0.56088094E+05                                13.472879                           11.600399       2.201075       2.486645                    0.999894      66.609803     146.665744       0.754317       0.270290      -1.335688      -0.047665       0.010764      -0.002203       0.048915      -0.011749      -0.064244      -0.021948       0.114408      -0.037849      -0.074962      -0.025162       0.100124             15.008130      14.003422       1.091714       0.739162      15.141217       0.574838      15.879751           0.002297
            4             Er      -0.044993       6.085732       9.049486       2.103280      92.553356 0.18670320E+04  0.56088749E+05                                13.472963                           11.600474       2.201072       2.486644                    0.999894      66.609817     146.666060       0.754312       0.270291      -1.335686       0.047663      -0.010766      -0.002204       0.048913      -0.011753       0.064243       0.021951       0.114405      -0.037861      -0.074966      -0.025157       0.100124             15.008220      14.003516       1.091701      -0.739154      15.141284      -0.574799      15.879860           0.002077
            5              H      -0.959072       6.839419       4.978889       0.161153       0.878953 0.63295778E+01  0.58911902E+02                                 1.555438                            1.509425      -0.864496       2.510762                    0.999376       3.147602       8.727582       0.487527       1.349831      -0.695895       0.015368       0.032244       0.020596       0.041232       0.008678       0.005086       0.003287      -0.021414       0.004061      -0.015320       0.000451       0.014869              1.549764       1.450503       0.207840       0.155585       1.653573       0.259274       1.545217          -0.000575
            6              H       2.281805       1.014760      13.640839       0.161164       0.878943 0.63294781E+01  0.58910662E+02                                 1.555415                            1.509404      -0.864469       2.510775                    0.999376       3.147569       8.727428       0.487535       1.349815      -0.695898      -0.015369      -0.032245       0.020593       0.041231       0.008678      -0.005086      -0.003287      -0.021416       0.004058      -0.015320       0.000451       0.014870              1.549742       1.450482       0.207834      -0.155581       1.653547      -0.259267       1.545195          -0.000553
            7              H       6.165005       1.014760      12.345011       0.161149       0.878960 0.63296452E+01  0.58912728E+02                                 1.555452                            1.509437      -0.864517       2.510753                    0.999375       3.147619       8.727664       0.487522       1.349839      -0.695894      -0.015368      -0.032245      -0.020596       0.041233       0.008678       0.005086       0.003287      -0.021417       0.004062      -0.015322       0.000452       0.014869              1.549778       1.450515       0.207843       0.155588       1.653588       0.259278       1.545232          -0.000568
            8              H       2.924128       6.839419       3.683061       0.161156       0.878957 0.63296108E+01  0.58912235E+02                                 1.555436                            1.509422      -0.864480       2.510767                    0.999376       3.147605       8.727567       0.487530       1.349820      -0.695897       0.015368       0.032244      -0.020594       0.041231       0.008678      -0.005086      -0.003287      -0.021414       0.004060      -0.015320       0.000451       0.014869              1.549762       1.450501       0.207840      -0.155585       1.653571      -0.259274       1.545214          -0.000554
            9              C       6.192743       4.398340       6.435829       0.683358      23.082755 0.22942598E+03  0.47144686E+04                                 7.777128                            5.588236      -0.439685       1.931976                    0.998269      22.305514      65.091293       0.583953       0.510432      -0.986244       0.013224      -0.036211       0.066076       0.076499      -0.070717      -0.035559       0.035482       0.058082      -0.250055      -0.096211      -0.033355       0.129566              9.135201       5.250859       1.566188       1.208328       9.963156      -1.684623      12.191589          -0.003850
           10              C       6.070266       4.893154       5.048184       0.030460      36.735860 0.43278911E+03  0.10176072E+05                                 9.891089                            7.072838      -0.095330       1.978815                    0.999027      27.514108      79.427126       0.600980       0.433453      -1.052272      -0.003817       0.010802      -0.052678       0.053910       0.008878       0.000059       0.015168      -0.018969      -0.069694      -0.028152      -0.000388       0.028540             12.132645       6.201406       0.641480       1.692623       9.959879      -5.651384      20.236649           0.073409
           11              C      -1.337020       6.126260       4.516341      -0.202601      31.554981 0.47561563E+03  0.11487898E+05                                 8.789958                            7.374973      -0.028667       1.957510                    0.998571      30.802572      91.102480       0.591324       0.428841      -1.051608       0.004096       0.005987       0.011221       0.013362      -0.009682       0.003385       0.006356      -0.021044      -0.033543      -0.015929      -0.004675       0.020605              9.543949       6.328231       1.470638       1.402503       9.237780      -1.851223      13.065837           0.023220
           12              C      -1.632313       6.079135       3.173738       0.029200      37.312145 0.43395337E+03  0.10168906E+05                                 9.838506                            6.987144       0.105938       2.039357                    0.999590      27.304475      77.651106       0.619566       0.421879      -1.063729      -0.010333      -0.033492       0.033367       0.048392       0.027335       0.009329       0.015850      -0.012095      -0.072742      -0.029518      -0.015399       0.044917             12.089217       6.145527       0.998949       0.746802      11.777647      -7.297176      18.344478           0.063300
           13              C      -1.592557       7.053053       2.065009       0.653882      22.982836 0.23422219E+03  0.47980203E+04                                 7.573619                            5.511964      -0.106107       2.034548                    0.999405      21.962860      62.280794       0.614690       0.486425      -1.006508      -0.001376       0.036098      -0.056659       0.067196      -0.064052      -0.051311       0.075167       0.095420      -0.077493      -0.106670      -0.028080       0.134750              8.887775       7.038591       2.268265       0.983440       9.127431      -3.557467      10.497305          -0.002371
           14              C       4.283632       0.486959       0.450421       0.529149      22.494994 0.26496169E+03  0.55549755E+04                                 7.229449                            5.744646       0.127951       2.099382                    0.999434      22.708316      63.536871       0.625507       0.467062      -1.024593       0.073967       0.082407       0.087745       0.141284       0.053936      -0.052096      -0.093285      -0.033026       0.285543      -0.105791      -0.061115       0.166907              7.992756      10.115775      -2.652015       0.776444       8.615394       1.185602       5.247099           0.021179
           15              C       2.896390       3.455839      15.097779       0.683360      23.082588 0.22942479E+03  0.47144320E+04                                 7.777065                            5.588204      -0.439663       1.931986                    0.998269      22.305341      65.090429       0.583958       0.510429      -0.986247      -0.013226       0.036213       0.066078       0.076503      -0.070714       0.035557      -0.035483       0.058084      -0.250051      -0.096210      -0.033353       0.129563              9.135119       5.250821       1.566179      -1.208314       9.963070       1.684592      12.191466          -0.003794
           16              C       3.018867       2.961025      13.710134       0.030454      36.734253 0.43276880E+03  0.10175472E+05                                 9.890836                            7.072695      -0.095315       1.978830                    0.999027      27.513279      79.424183       0.600983       0.433456      -1.052270       0.003822      -0.010809      -0.052684       0.053916       0.008877      -0.000057      -0.015168      -0.018936      -0.069758      -0.028172      -0.000364       0.028535             12.132306       6.201263       0.641475      -1.692569       9.959606       5.651157      20.236048           0.073513
           17              C       2.659753       1.727919      13.178291      -0.202606      31.554931 0.47561488E+03  0.11487879E+05                                 8.789988                            7.375005      -0.028736       1.957491                    0.998571      30.802422      91.102145       0.591318       0.428845      -1.051605      -0.004105      -0.005982       0.011227       0.013367      -0.009686      -0.003386      -0.006347      -0.021045      -0.033580      -0.015932      -0.004678       0.020610              9.543984       6.328249       1.470628      -1.402501       9.237786       1.851247      13.065917           0.023269
           18              C       2.955046       1.775044      11.835688       0.029186      37.311581 0.43394687E+03  0.10168708E+05                                 9.838404                            6.987091       0.105986       2.039374                    0.999590      27.304159      77.649862       0.619569       0.421879      -1.063730       0.010347       0.033500       0.033365       0.048400       0.027346      -0.009332      -0.015857      -0.012088      -0.072755      -0.029526      -0.015405       0.044931             12.089077       6.145470       0.998942      -0.746791      11.777496       7.297053      18.344264           0.063243
           19              C       2.915290       0.801126      10.726959       0.653884      22.982789 0.23422203E+03  0.47980140E+04                                 7.573601                            5.511957      -0.106100       2.034551                    0.999405      21.962817      62.280565       0.614691       0.486424      -1.006509       0.001374      -0.036096      -0.056661       0.067196      -0.064051       0.051311      -0.075164       0.095419      -0.077492      -0.106666      -0.028082       0.134748              8.887751       7.038580       2.268254      -0.983453       9.127378       3.557436      10.497294          -0.002442
           20              C       4.805501       7.367220       9.112371       0.529152      22.495072 0.26496283E+03  0.55550053E+04                                 7.229463                            5.744657       0.127941       2.099377                    0.999434      22.708379      63.537082       0.625507       0.467062      -1.024593      -0.073970      -0.082410       0.087748       0.141290       0.053937       0.052096       0.093286      -0.033027       0.285545      -0.105792      -0.061116       0.166909              7.992770      10.115793      -2.652015      -0.776447       8.615403      -1.185606       5.247113           0.021092
           21              C      -0.986810       3.455839      10.888071       0.683357      23.082681 0.22942549E+03  0.47144488E+04                                 7.777075                            5.588207      -0.439653       1.931987                    0.998269      22.305376      65.090498       0.583959       0.510428      -0.986247      -0.013226       0.036211      -0.066076       0.076499      -0.070715      -0.035558       0.035482       0.058081      -0.250054      -0.096210      -0.033354       0.129564              9.135133       5.250824       1.566181       1.208315       9.963085      -1.684596      12.191490          -0.003841
           22              C      -0.864333       2.961025      12.275716       0.030452      36.735169 0.43278106E+03  0.10175816E+05                                 9.890909                            7.072735      -0.095254       1.978843                    0.999027      27.513708      79.425218       0.600990       0.433449      -1.052277       0.003819      -0.010805       0.052679       0.053911       0.008884       0.000064       0.015172      -0.018976      -0.069704      -0.028156      -0.000394       0.028550             12.132406       6.201299       0.641478       1.692580       9.959689      -5.651225      20.236231           0.073415
           23              C       6.542953       1.727919      12.807559      -0.202605      31.555134 0.47561782E+03  0.11487958E+05                                 8.789963                            7.374973      -0.028677       1.957506                    0.998572      30.802636      91.102540       0.591327       0.428839      -1.051610      -0.004098      -0.005988      -0.011225       0.013366      -0.009677       0.003388       0.006348      -0.021062      -0.033523      -0.015924      -0.004678       0.020602              9.543958       6.328230       1.470638       1.402512       9.237767      -1.851206      13.065879           0.023217
           24              C       6.838246       1.775044      14.150162       0.029193      37.311805 0.43394925E+03  0.10168781E+05                                 9.838443                            6.987111       0.105970       2.039367                    0.999590      27.304292      77.650393       0.619567       0.421879      -1.063729       0.010341       0.033495      -0.033365       0.048395       0.027342       0.009330       0.015856      -0.012102      -0.072755      -0.029525      -0.015403       0.044928             12.089129       6.145492       0.998942       0.746807      11.777528      -7.297076      18.344369           0.063311
           25              C       6.798490       0.801126      15.258891       0.653881      22.982777 0.23422173E+03  0.47980069E+04                                 7.573601                            5.511956      -0.106109       2.034548                    0.999405      21.962808      62.280555       0.614691       0.486425      -1.006509       0.001376      -0.036098       0.056659       0.067195      -0.064051      -0.051310       0.075168       0.095418      -0.077489      -0.106670      -0.028079       0.134749              8.887751       7.038576       2.268253       0.983449       9.127383      -3.557443      10.497295          -0.002365
           26              C       0.922301       7.367220      16.873479       0.529150      22.495003 0.26496188E+03  0.55549809E+04                                 7.229451                            5.744649       0.127946       2.099380                    0.999434      22.708330      63.536929       0.625507       0.467062      -1.024593      -0.073967      -0.082408      -0.087745       0.141285       0.053936      -0.052096      -0.093285      -0.033025       0.285543      -0.105791      -0.061115       0.166906              7.992757      10.115777      -2.652013       0.776445       8.615392       1.185602       5.247103           0.021184
           27              C       2.309543       4.398340       2.226121       0.683358      23.082765 0.22942627E+03  0.47144770E+04                                 7.777135                            5.588241      -0.439693       1.931973                    0.998269      22.305553      65.091476       0.583952       0.510433      -0.986243       0.013225      -0.036212      -0.066078       0.076501      -0.070715       0.035558      -0.035483       0.058081      -0.250057      -0.096212      -0.033353       0.129565              9.135208       5.250865       1.566189      -1.208331       9.963155       1.684623      12.191606          -0.003788
           28              C       2.187066       4.893154       3.613766       0.030472      36.735240 0.43278051E+03  0.10175827E+05                                 9.891019                            7.072793      -0.095371       1.978806                    0.999027      27.513845      79.426416       0.600978       0.433456      -1.052269      -0.003815       0.010803       0.052681       0.053913       0.008872      -0.000055      -0.015167      -0.018952      -0.069712      -0.028158      -0.000374       0.028532             12.132553       6.201368       0.641482      -1.692610       9.959810       5.651322      20.236482           0.073498
           29              C       2.546180       6.126260       4.145609      -0.202600      31.554896 0.47561420E+03  0.11487855E+05                                 8.789948                            7.374968      -0.028671       1.957510                    0.998571      30.802502      91.102244       0.591324       0.428841      -1.051608       0.004100       0.005982      -0.011222       0.013361      -0.009684      -0.003384      -0.006357      -0.021039      -0.033564      -0.015932      -0.004676       0.020607              9.543936       6.328224       1.470642      -1.402495       9.237782       1.851225      13.065803           0.023263
           30              C       2.250887       6.079135       5.488212       0.029198      37.312047 0.43395205E+03  0.10168867E+05                                 9.838499                            6.987140       0.105932       2.039356                    0.999590      27.304397      77.650847       0.619565       0.421879      -1.063729      -0.010334      -0.033495      -0.033364       0.048393       0.027334      -0.009328      -0.015851      -0.012086      -0.072740      -0.029519      -0.015396       0.044914             12.089210       6.145521       0.998955      -0.746789      11.777658       7.297184      18.344449           0.063243
           31              C       2.290643       7.053053       6.596941       0.653884      22.982840 0.23422222E+03  0.47980214E+04                                 7.573622                            5.511966      -0.106109       2.034548                    0.999405      21.962862      62.280815       0.614690       0.486425      -1.006508      -0.001374       0.036095       0.056661       0.067195      -0.064052       0.051312      -0.075164       0.095419      -0.077497      -0.106667      -0.028083       0.134750              8.887781       7.038597       2.268266      -0.983444       9.127432       3.557468      10.497314          -0.002444
           32              C       0.400432       0.486959       8.211529       0.529153      22.495102 0.26496310E+03  0.55550148E+04                                 7.229476                            5.744664       0.127933       2.099374                    0.999434      22.708426      63.537316       0.625506       0.467063      -1.024592       0.073970       0.082410      -0.087748       0.141289       0.053936       0.052097       0.093287      -0.033026       0.285546      -0.105792      -0.061118       0.166910              7.992787      10.115819      -2.652028      -0.776447       8.615423      -1.185607       5.247119           0.021093
           33              N       5.578167       4.830320       2.922542      -0.123721      30.504094 0.50252826E+03  0.12028172E+05                                 8.139616                            7.284723       0.243212       2.078229                    0.999814      27.936299      76.336366       0.646205       0.396001      -1.097552       0.048937       0.039259       0.149457       0.162091       0.016258      -0.023191      -0.056277      -0.060140      -0.211524      -0.093570       0.001669       0.091901              8.511132       6.391634       1.228632       0.975257       8.749447      -1.684613      10.392316           0.303492
           34              N       5.576214       4.145436       4.064187      -0.024662      26.068166 0.39394004E+03  0.88663439E+04                                 7.260033                            6.392688       0.402222       2.163371                    0.999775      25.612603      67.717335       0.699558       0.389017      -1.103188       0.036629       0.111483      -0.020931       0.119199      -0.009851       0.023410      -0.005681       0.044303       0.183200      -0.054781      -0.014012       0.068793              7.618261       5.432122       0.764393       1.347815       7.113344      -1.029911      10.309317           0.342735
           35              N       3.510966       3.023859      11.584492      -0.123724      30.501956 0.50248500E+03  0.12026893E+05                                 8.139368                            7.284516       0.243221       2.078256                    0.999814      27.934685      76.331517       0.646199       0.396013      -1.097542      -0.048901      -0.039235       0.149389       0.162011       0.016258       0.023188       0.056241      -0.060148      -0.211551      -0.093555       0.001671       0.091884              8.510865       6.391440       1.228594      -0.975206       8.749191       1.684544      10.391965           0.303278
           36              N       3.512919       3.708743      12.726137      -0.024654      26.066390 0.39390716E+03  0.88654617E+04                                 7.259994                            6.392660       0.402051       2.163346                    0.999775      25.610667      67.712745       0.699517       0.389046      -1.103162      -0.036559      -0.111325      -0.020925       0.119028      -0.009794      -0.023416       0.005661       0.044182       0.183011      -0.054671      -0.014061       0.068732              7.618220       5.432091       0.764391      -1.347806       7.113303       1.029888      10.309265           0.342615
           37              N      -0.372234       3.023859      14.401358      -0.123728      30.503035 0.50250710E+03  0.12027556E+05                                 8.139540                            7.284661       0.243183       2.078233                    0.999814      27.935363      76.333830       0.646194       0.396011      -1.097543      -0.048922      -0.039230      -0.149391       0.162018       0.016261      -0.023183      -0.056248      -0.060148      -0.211499      -0.093543       0.001660       0.091883              8.511050       6.391572       1.228622       0.975242       8.749367      -1.684579      10.392210           0.303449
           38              N      -0.370281       3.708743      13.259713      -0.024638      26.066559 0.39390978E+03  0.88655199E+04                                 7.259927                            6.392601       0.402127       2.163362                    0.999775      25.611074      67.713427       0.699534       0.389036      -1.103170      -0.036583      -0.111366       0.020926       0.119074      -0.009817       0.023407      -0.005671       0.044223       0.183047      -0.054705      -0.014036       0.068741              7.618150       5.432042       0.764381       1.347791       7.113238      -1.029877      10.309170           0.342718
           39              N       1.694967       4.830320       5.739408      -0.123718      30.503427 0.50251392E+03  0.12027740E+05                                 8.139495                            7.284614       0.243234       2.078243                    0.999814      27.935924      76.334995       0.646210       0.396001      -1.097553       0.048927       0.039274      -0.149471       0.162105       0.016253       0.023196       0.056287      -0.060126      -0.211562      -0.093589       0.001684       0.091905              8.511005       6.391536       1.228611      -0.975230       8.749327       1.684597      10.392152           0.303329
           40              N       1.693014       4.145436       4.597763      -0.024691      26.068841 0.39395290E+03  0.88667207E+04                                 7.260230                            6.392851       0.402151       2.163348                    0.999775      25.612788      67.718532       0.699538       0.389024      -1.103181       0.036625       0.111491       0.020931       0.119204      -0.009854      -0.023412       0.005675       0.044318       0.183184      -0.054787      -0.014003       0.068790              7.618473       5.432260       0.764419      -1.347859       7.113543       1.029953      10.309617           0.342631
           41              O      -1.110457       5.133491       7.296827      -0.679149      50.300855 0.77037252E+03  0.20370489E+05                                10.983978                            8.811028      -0.195159       1.940715                    0.996469      31.073860      87.173730       0.612945       0.377906      -1.118477      -0.068114      -0.015651      -0.087194       0.111747      -0.040556      -0.016240       0.033256       0.045878      -0.164373      -0.069736      -0.011445       0.081181             12.187055       8.566248       2.361692       3.162799      11.807607       5.557182      16.187310           0.013891
           42              O       5.747814       3.202149       6.607335      -0.701789      51.868381 0.73212705E+03  0.19064161E+05                                11.237636                            8.498543       0.084442       2.034204                    0.996182      30.811104      85.042586       0.635830       0.369942      -1.127406       0.084669       0.034511      -0.104016       0.138489      -0.027093      -0.020754       0.017894      -0.025935      -0.264603      -0.092912       0.014627       0.078286             13.384412       7.713237       3.077509      -0.803961      21.360437      -6.647046      11.079561           0.012540
           43              O       1.709083       0.203423       2.162023      -0.596170      34.659790 0.52223713E+03  0.12432710E+05                                 8.374936                            7.024643       0.642007       2.255468                    0.998136      27.593493      71.599218       0.726099       0.354333      -1.145550       0.039558      -0.047469       0.064446       0.089283       0.021258      -0.033747       0.058055       0.029067      -0.171404      -0.100680       0.046057       0.054623              9.237758       8.804277       4.300178      -0.929566      11.983988      -1.917314       6.925009           0.017915
           44              O       5.464168       6.814286       1.049828      -0.754658      53.734495 0.83308146E+03  0.22452314E+05                                11.484979                            9.125663      -0.058095       1.958016                    0.997614      32.649305      92.314556       0.606261       0.374863      -1.121317       0.061107       0.026289       0.083821       0.107010      -0.069769      -0.021553       0.048614       0.139479       0.040771      -0.116383       0.007805       0.108578             13.120475      14.689331       1.448828       6.502478       8.081801      -0.813191      16.590292           0.009547
           45              O       5.448265       0.109173       0.734533      -0.576041      38.168091 0.58583609E+03  0.14401278E+05                                 9.042925                            7.570002       0.297895       2.127847                    0.998395      28.467917      75.885063       0.679257       0.366815      -1.131894      -0.042467       0.085000       0.065176       0.115223      -0.023802      -0.022869      -0.079627       0.057826       0.064311      -0.103133       0.026401       0.076733             10.041143      15.109426      -3.584545       1.253289       8.200198      -0.875541       6.813806           0.044895
           46              O       1.461561       6.294339      16.535663      -0.531692      36.059675 0.54094284E+03  0.13031187E+05                                 8.710103                            7.275452       0.436917       2.190938                    0.998294      27.533855      72.581659       0.692905       0.366944      -1.132149      -0.099648       0.007607      -0.042542       0.108616      -0.037603      -0.057830      -0.033225      -0.067147       0.174171      -0.106289       0.020829       0.085460              9.637179       9.495017      -4.311292      -0.942820      12.888954       1.821858       6.527567           0.043819
           47              O       2.433190       2.720688      15.958777      -0.679153      50.301081 0.77037901E+03  0.20370702E+05                                10.984008                            8.811065      -0.195148       1.940716                    0.996469      31.073989      87.174166       0.612944       0.377906      -1.118477       0.068114       0.015654      -0.087194       0.111747      -0.040556       0.016243      -0.033259       0.045881      -0.164373      -0.069738      -0.011445       0.081183             12.187082       8.566272       2.361689      -3.162794      11.807626      -5.557174      16.187348           0.013984
           48              O       3.341319       4.652030      15.269285      -0.701780      51.866964 0.73210622E+03  0.19063470E+05                                11.237408                            8.498404       0.084496       2.034224                    0.996182      30.810776      85.041159       0.635838       0.369941      -1.127408      -0.084668      -0.034510      -0.104024       0.138494      -0.027090       0.020746      -0.017899      -0.025939      -0.264583      -0.092905       0.014624       0.078281             13.384101       7.713099       3.077443       0.803936      21.359901       6.646817      11.079302           0.012654
           49              O      -0.386350       7.650756      10.823973      -0.596168      34.659964 0.52224131E+03  0.12432839E+05                                 8.374977                            7.024683       0.641976       2.255456                    0.998136      27.593572      71.599599       0.726095       0.354335      -1.145549      -0.039560       0.047470       0.064439       0.089279       0.021259       0.033746      -0.058051       0.029066      -0.171398      -0.100675       0.046053       0.054622              9.237797       8.804315       4.300183       0.929570      11.984010       1.917325       6.925065           0.017853
           50              O       3.624965       1.039893       9.711778      -0.754646      53.733480 0.83306236E+03  0.22451657E+05                                11.484809                            9.125537      -0.058060       1.958030                    0.997614      32.649019      92.313259       0.606268       0.374861      -1.121319      -0.061111      -0.026288       0.083818       0.107010      -0.069766       0.021552      -0.048613       0.139477       0.040771      -0.116380       0.007805       0.108575             13.120275      14.689112       1.448814      -6.502383       8.081671       0.813134      16.590042           0.009425
           51              O       3.640868       7.745006       9.396483      -0.576053      38.168488 0.58584395E+03  0.14401514E+05                                 9.042954                            7.570027       0.297924       2.127850                    0.998395      28.468196      75.885815       0.679259       0.366813      -1.131896       0.042473      -0.085005       0.065177       0.115229      -0.023804       0.022873       0.079629       0.057821       0.064313      -0.103135       0.026400       0.076736             10.041175      15.109471      -3.584546      -1.253290       8.200214       0.875538       6.813839           0.044700
           52              O      -0.138828       1.559840       7.873713      -0.531699      36.060099 0.54095009E+03  0.13031404E+05                                 8.710158                            7.275490       0.436927       2.190938                    0.998294      27.534057      72.582281       0.692905       0.366943      -1.132150       0.099652      -0.007609      -0.042541       0.108619      -0.037603       0.057833       0.033227      -0.067147       0.174164      -0.106291       0.020831       0.085460              9.637248       9.495088      -4.311335       0.942835      12.889055      -1.821883       6.527603           0.043612
           53              O       6.316390       2.720688      10.027073      -0.679150      50.300567 0.77036810E+03  0.20370337E+05                                10.983926                            8.810997      -0.195140       1.940722                    0.996469      31.073790      87.173373       0.612947       0.377905      -1.118477       0.068113       0.015652       0.087195       0.111746      -0.040559      -0.016240       0.033257       0.045880      -0.164372      -0.069737      -0.011447       0.081184             12.186993       8.566204       2.361669       3.162772      11.807539       5.557139      16.187236           0.013894
           54              O      -0.541881       4.652030      10.716565      -0.701786      51.867264 0.73211018E+03  0.19063600E+05                                11.237449                            8.498427       0.084489       2.034221                    0.996182      30.810861      85.041466       0.635837       0.369941      -1.127408      -0.084670      -0.034511       0.104017       0.138490      -0.027092      -0.020753       0.017894      -0.025932      -0.264590      -0.092908       0.014626       0.078283             13.384158       7.713119       3.077454      -0.803943      21.359999      -6.646864      11.079355           0.012538
           55              O       3.496850       7.650756      15.161877      -0.596172      34.659699 0.52223615E+03  0.12432681E+05                                 8.374921                            7.024638       0.642002       2.255466                    0.998136      27.593488      71.599199       0.726099       0.354333      -1.145550      -0.039557       0.047469      -0.064448       0.089283       0.021258      -0.033748       0.058054       0.029066      -0.171391      -0.100677       0.046057       0.054620              9.237733       8.804258       4.300153      -0.929562      11.983926      -1.917307       6.925015           0.017917
           56              O      -0.258235       1.039893      16.274072      -0.754656      53.734038 0.83307270E+03  0.22452010E+05                                11.484897                            9.125601      -0.058064       1.958026                    0.997614      32.649183      92.313948       0.606265       0.374862      -1.121318      -0.061108      -0.026288      -0.083820       0.107010      -0.069769      -0.021552       0.048612       0.139474       0.040769      -0.116381       0.007804       0.108577             13.120380      14.689215       1.448818       6.502435       8.081738      -0.813164      16.590188           0.009550
           57              O      -0.242332       7.745006      16.589367      -0.576044      38.168223 0.58583873E+03  0.14401359E+05                                 9.042942                            7.570017       0.297895       2.127845                    0.998395      28.467992      75.885309       0.679257       0.366815      -1.131894       0.042467      -0.085001      -0.065175       0.115224      -0.023802      -0.022868      -0.079626       0.057826       0.064311      -0.103131       0.026400       0.076731             10.041162      15.109450      -3.584548       1.253286       8.200211      -0.875538       6.813825           0.044897
           58              O       3.744372       1.559840       0.788237      -0.531690      36.059674 0.54094248E+03  0.13031177E+05                                 8.710109                            7.275454       0.436918       2.190940                    0.998294      27.533820      72.581580       0.692904       0.366945      -1.132148       0.099648      -0.007606       0.042544       0.108617      -0.037603      -0.057830      -0.033224      -0.067149       0.174170      -0.106290       0.020830       0.085459              9.637191       9.495023      -4.311302      -0.942828      12.888980       1.821872       6.527569           0.043821
           59              O       2.772743       5.133491       1.365123      -0.679155      50.301386 0.77038296E+03  0.20370840E+05                                10.984063                            8.811094      -0.195168       1.940709                    0.996469      31.074054      87.174517       0.612942       0.377906      -1.118476      -0.068115      -0.015650       0.087197       0.111749      -0.040556       0.016242      -0.033257       0.045877      -0.164378      -0.069738      -0.011445       0.081182             12.187149       8.566318       2.361717      -3.162824      11.807700      -5.557227      16.187428           0.013985
           60              O       1.864614       3.202149       2.054615      -0.701789      51.868638 0.73213163E+03  0.19064313E+05                                11.237678                            8.498573       0.084437       2.034201                    0.996182      30.811179      85.042909       0.635828       0.369942      -1.127405       0.084670       0.034511       0.104021       0.138493      -0.027093       0.020751      -0.017896      -0.025937      -0.264605      -0.092913       0.014626       0.078287             13.384463       7.713263       3.077524       0.803964      21.360511       6.647075      11.079614           0.012654
           61              O       5.592283       0.203423       6.499927      -0.596172      34.660112 0.52224320E+03  0.12432895E+05                                 8.374998                            7.024693       0.641983       2.255458                    0.998136      27.593608      71.599706       0.726095       0.354334      -1.145549       0.039561      -0.047470      -0.064440       0.089280       0.021257       0.033747      -0.058055       0.029068      -0.171411      -0.100681       0.046056       0.054624              9.237830       8.804346       4.300215       0.929579      11.984080       1.917340       6.925066           0.017850
           62              O       1.580968       6.814286       7.612122      -0.754649      53.733982 0.83307148E+03  0.22451973E+05                                11.484899                            9.125601      -0.058092       1.958019                    0.997614      32.649145      92.313890       0.606264       0.374862      -1.121318       0.061110       0.026287      -0.083818       0.107009      -0.069768       0.021553      -0.048615       0.139480       0.040774      -0.116384       0.007806       0.108578             13.120382      14.689237       1.448819      -6.502439       8.081740       0.813167      16.590168           0.009421
           63              O       1.565065       0.109173       7.927417      -0.576054      38.168745 0.58584825E+03  0.14401648E+05                                 9.043002                            7.570060       0.297920       2.127847                    0.998395      28.468262      75.886106       0.679257       0.366813      -1.131895      -0.042473       0.085003      -0.065176       0.115228      -0.023805       0.022872       0.079631       0.057825       0.064313      -0.103138       0.026401       0.076736             10.041234      15.109571      -3.584589      -1.253299       8.200270       0.875546       6.813861           0.044699
           64              O       5.344761       6.294339       9.450187      -0.531697      36.059559 0.54094062E+03  0.13031113E+05                                 8.710054                            7.275413       0.436951       2.190947                    0.998294      27.533907      72.581603       0.692911       0.366942      -1.132151      -0.099655       0.007607       0.042543       0.108622      -0.037601       0.057831       0.033226      -0.067146       0.174162      -0.106288       0.020829       0.085458              9.637124       9.494958      -4.311262       0.942818      12.888879      -1.821851       6.527535           0.043612

******************************************************
Auxiliary information for the entire system
The total spin magnetic moment of the unit cell is   3.859973
The total net atomic charge of the unit cell is   0.000001
Accuracy of reproducing the electrostatic potential in the unit cell:
  The inner radius (bohr) =    5.0000
  The outer radius (bohr) =   12.0000
  Valid grid points have density less than (e/(bohr^3)) =    0.0001
  The number of valid grid points were=         6690
  The rms potential error without charges in kcal/mol is=     15.33469
  The rms potential error with partial charges in kcal/mol is=      4.01144
  The RRMSE value at monopole order=      0.26159
  The rms potential error with partial charges and cloud penetration in kcal/mol is=      4.01872
  The RRMSE value at monopole order with cloud penetration is=      0.26207
  The rms potential error with partial charges and atomic dipoles in kcal/mol is=      0.66919
  The RRMSE value at dipole order=      0.04364
  The rms potential error with partial charges, atomic dipoles and cloud penetration in kcal/mol is=      0.66768
  The RRMSE value at dipole order with cloud penetration=      0.04354

******************************************************
The electron densities and ab initio electrostatic potential were computed in VASP using the PBE functional and
projector augmented wave method. See the main text of the journal article for a description of computational details.
The atomic charges, dipoles, and quadrupoles were computed with the DDEC6 method as described in
(a) T. A. Manz and N. Gabaldon Limas, RSC Adv. 6 (2016) 47771-47801 DOI: 10.1039/c6ra04656h
(b) N. Gabaldon Limas and T. A. Manz, RSC Adv. 8 (2018) 2678-2707 DOI: 10.1039/c7ra11829e.
For each atom in the material, the electron cloud parameters were fit to the spherically averaged atom-in-material
electron density using radial positions for which this density was between 10^-4 and 10^-2 electrons per cubic bohr.
The polarizabilities, dispersion coefficients, and quantum Drude oscillator (QDO) parameters were fit using the MCLF method.
The magnetic structure of the system was optimized in VASP from the default ferromagnetic initial guess using spin polarization.
The atomic spin moments (ASMs) were computed on this optimized magnetic structure using the DDEC6 partition as inputs
to the method of T. A. Manz and D. S. Sholl, J. Chem. Theory Comput. 7 (2011) 4146-4164 DOI: 10.1021/ct200539n.
The RMSE and RRMSE were computed using a uniform grid with Ewald summation.
