# Supplementary material for: A collection of forcefield precursors for metal–organic frameworks
Source: RSC Adv. 2019 Nov 13;9(63):36492–507. doi: 10.1039/c9ra07327b (PMC9075174; doi:10.1039/c9ra07327b)
Supplement: RA-009-C9RA07327B-s4921 [file RA-009-C9RA07327B-s4921.xyz]

  304
jmolscript: load "" {1 1 1} spacegroup "x,y,z" unitcell [{     10.615000     0.000000     0.000000 }, {      0.000000    14.588900     0.000000 }, {     -0.205827     0.000000    29.855291 }]
Cd     3.717515     2.425405     6.707887     0.864077
Cd     8.597122    13.986816     7.478153     0.907356
Cd     6.794571     9.719855     8.219759     0.864077
Cd     1.914965     6.692366     7.449492     0.907356
Cd     6.691658    12.163495    23.147404     0.864077
Cd     1.812051     0.602084    22.377138     0.907356
Cd     3.614602     4.869045    21.635532     0.864077
Cd     8.494208     7.896534    22.405799     0.907356
H      1.107695    12.763829     4.693252     0.120510
H      1.451327     0.404113     5.197806     0.113449
H      7.366870     6.242590     6.150190     0.109159
H      9.341398     7.341134     6.592048     0.105050
H      4.973840     5.063807     5.439634     0.091587
H      5.949999     5.872032     3.499040     0.121677
H      3.754746     3.186216     1.507692     0.134182
H      2.943502     2.449476     3.546809     0.103198
H      3.671852     5.317654    -0.017913     0.149248
H      8.144114     6.106914    29.520912     0.132502
H      5.653120     5.291394    25.929320     0.135617
H      6.414495     6.001873    23.887218     0.101424
H      9.096953     8.271906    25.574042     0.080483
H      8.410656     7.602276    27.657942     0.119970
H      2.510731     5.294312    28.135626     0.104709
H      2.612405     6.655456    28.938734     0.090445
H      2.520584     6.534368    26.090539     0.088486
H      2.539256     7.876547    26.923501     0.093584
H      0.538731     6.067524    27.019038     0.388975
H      9.926975     2.386744     3.412460     0.383734
H      9.596131     5.883703     1.668911     0.104602
H      9.339465     4.683037     0.713541     0.088880
H      9.783693     4.397094     3.409474     0.069955
H      0.320050     4.426272     2.385438     0.084922
H      9.404392     5.469379    10.234394     0.120510
H      9.060759     7.698563     9.729839     0.113449
H      3.145217    13.537040     8.777456     0.109159
H      1.170689     0.046684     8.335597     0.105050
H      5.538247    12.358257     9.488011     0.091587
H      4.562087    13.166482    11.428605     0.121677
H      6.757340    10.480666    13.419953     0.134182
H      7.568585     9.743926    11.380837     0.103198
H      6.840235    12.612104    14.945559     0.149248
H      2.162145    13.401364    15.262025     0.132502
H      4.653139    12.585844    18.853616     0.135617
H      3.891765    13.296323    20.895718     0.101424
H      1.209307     0.977456    19.208894     0.080483
H      1.895603     0.307826    17.124995     0.119970
H      7.795529    12.588762    16.647310     0.104709
H      7.693854    13.949906    15.844203     0.090445
H      7.785676    13.828818    18.692398     0.088486
H      7.767004     0.582097    17.859435     0.093584
H      9.767528    13.361974    17.763898     0.388975
H      0.585112     9.681194    11.515186     0.383734
H      0.915956    13.178153    13.258735     0.104602
H      1.172621    11.977487    14.214104     0.088880
H      0.728393    11.691544    11.518171     0.069955
H     10.192037    11.720722    12.542208     0.084922
H      9.301478     1.825071    25.162039     0.120511
H      8.957846    14.184787    24.657485     0.113449
H      3.042303     8.346310    23.705101     0.109159
H      1.067775     7.247766    23.263243     0.105050
H      5.435333     9.525093    24.415657     0.091587
H      4.459174     8.716868    26.356251     0.121677
H      6.654427    11.402684    28.347599     0.134182
H      7.465671    12.139424    26.308482     0.103198
H      6.943148     9.271246     0.017913     0.149248
H      2.265059     8.481986     0.334379     0.132502
H      4.756053     9.297506     3.925971     0.135617
H      3.994678     8.587027     5.968073     0.101424
H      1.312220     6.316994     4.281249     0.080483
H      1.998517     6.986624     2.197349     0.119970
H      7.898442     9.294588     1.719665     0.104709
H      7.796768     7.933444     0.916557     0.090445
H      7.888589     8.054532     3.764752     0.088486
H      7.869917     6.712353     2.931790     0.093584
H      9.870442     8.521376     2.836253     0.388975
H      0.482198    12.202156    26.442831     0.383734
H      0.813042     8.705197    28.186380     0.104602
H      1.069708     9.905863    29.141750     0.088880
H      0.625480    10.191806    26.445817     0.069955
H     10.089123    10.162628    27.469853     0.084922
H      1.004781     9.119521    19.620897     0.120511
H      1.348414     6.890337    20.125452     0.113449
H      7.263956     1.051860    21.077835     0.109159
H      9.238484    14.542216    21.519694     0.105050
H      4.870926     2.230643    20.367280     0.091587
H      5.847086     1.422418    18.426686     0.121677
H      3.651833     4.108234    16.435338     0.134182
H      2.840588     4.844974    18.474454     0.103198
H      3.568938     1.976796    14.909732     0.149248
H      8.247028     1.187536    14.593266     0.132502
H      5.756034     2.003056    11.001675     0.135617
H      6.517408     1.292577     8.959573     0.101424
H      9.199866    13.611444    10.646397     0.080483
H      8.513570    14.281074    12.730296     0.119970
H      2.613644     2.000138    13.207981     0.104709
H      2.715319     0.638994    14.011088     0.090445
H      2.623497     0.760082    11.162893     0.088486
H      2.642169    14.006803    11.995856     0.093584
H      0.641645     1.226926    12.091393     0.388975
H      9.824061     4.907706    18.340105     0.383734
H      9.493217     1.410747    16.596556     0.104602
H      9.236552     2.611413    15.641187     0.088880
H      9.680780     2.897356    18.337120     0.069955
H      0.217136     2.868178    17.313083     0.084922
C      4.326954    13.952824     5.964191     0.035207
C      4.191703    12.597515     5.720274     0.092388
C      1.928073    13.048312     5.024645     0.029847
C      2.143591    14.386114     5.327677     0.028251
C      5.623659    14.548051     6.491137     0.553421
C      5.262786    11.564621     6.023902     0.576671
C     10.501007     4.432108     6.526665     0.041549
C      9.334985     3.712875     6.290510     0.086222
C      8.151618     5.755321     6.260655     0.034398
C      9.344050     6.414739     6.515320     0.026310
C      1.249604     3.763936     6.589063     0.536452
C      9.293595     2.207301     6.135262     0.577600
C      4.890108     4.576538     4.651454     0.125113
C      5.371667     5.144046     3.472170    -0.204873
C      4.976674     4.605716     2.257060     0.150266
C      4.079418     3.549479     2.298857    -0.195051
C      3.664466     3.035950     3.516953     0.061893
C      5.124685     5.818053    28.673021     0.235269
C      6.494058     5.877868    28.359541    -0.018545
C      5.484224     5.132375     1.003138    -0.009433
C      4.391921     5.402270    29.798566    -0.301634
C      7.264213     5.806382    29.508970    -0.280857
C      6.867758     5.259298     0.791165     0.209861
C      6.952129     6.350548    27.045908     0.141986
C      6.360388     5.895374    25.884537    -0.168088
C      6.817866     6.334500    24.656888     0.100819
C      8.394828     7.666467    25.642709     0.072383
C      7.987018     7.260896    26.902603    -0.203182
C      2.818792     6.213413    28.102785    -0.048342
C      2.251569     6.950152    26.926487     0.010268
C      9.213259     4.989404     1.621142    -0.029217
C     10.035116     4.105316     2.507844     0.037452
C      6.185132     6.658374     8.963454     0.035207
C      6.320384     5.303065     9.207372     0.092388
C      8.584014     5.753862     9.903000     0.029847
C      8.368495     7.091664     9.599969     0.028251
C      4.888427     7.253601     8.436508     0.553421
C      5.249301     4.270171     8.903743     0.576671
C      0.011080    11.726558     8.400980     0.041549
C      1.177102    11.007325     8.637136     0.086222
C      2.360468    13.049771     8.666991     0.034398
C      1.168037    13.709189     8.412325     0.026310
C      9.262483    11.058386     8.338583     0.536452
C      1.218491     9.501751     8.792383     0.577600
C      5.621979    11.870988    10.276191     0.125113
C      5.140420    12.438496    11.455475    -0.204873
C      5.535413    11.900166    12.670586     0.150266
C      6.432668    10.843929    12.628788    -0.195051
C      6.847620    10.330400    11.410692     0.061893
C      5.181575    13.112503    16.109915     0.235269
C      3.812202    13.172318    16.423396    -0.018545
C      5.027863    12.426825    13.924508    -0.009433
C      5.914339    12.696720    14.984371    -0.301634
C      3.042046    13.100832    15.273967    -0.280857
C      3.644328    12.553748    14.136480     0.209861
C      3.354131    13.644998    17.737028     0.141986
C      3.945872    13.189824    18.898399    -0.168088
C      3.488393    13.628950    20.126049     0.100819
C      1.911432     0.372017    19.140227     0.072383
C      2.319242    -0.033554    17.880334    -0.203182
C      7.487467    13.507863    16.680151    -0.048342
C      8.054691    14.244602    17.856450     0.010268
C      1.298828    12.283854    13.306503    -0.029217
C      0.476971    11.399766    12.419801     0.037452
C      6.082219     0.636076    23.891100     0.035207
C      6.217470     1.991385    24.135017     0.092388
C      8.481100     1.540588    24.830646     0.029847
C      8.265582     0.202786    24.527614     0.028251
C      4.785514     0.040849    23.364154     0.553421
C      5.146387     3.024279    23.831389     0.576671
C     -0.091834    10.156792    23.328626     0.041549
C      1.074188    10.876025    23.564781     0.086222
C      2.257555     8.833579    23.594636     0.034398
C      1.065123     8.174161    23.339971     0.026310
C      9.159569    10.824964    23.266228     0.536452
C      1.115578    12.381599    23.720029     0.577600
C      5.519065    10.012362    25.203837     0.125113
C      5.037506     9.444854    26.383121    -0.204873
C      5.432499     9.983184    27.598231     0.150266
C      6.329755    11.039421    27.556434    -0.195051
C      6.744707    11.552950    26.338338     0.061893
C      5.284488     8.770847     1.182270     0.235269
C      3.915115     8.711032     1.495750    -0.018545
C      4.924949     9.456525    28.852153    -0.009433
C      6.017252     9.186630     0.056725    -0.301634
C      3.144960     8.782518     0.346321    -0.280857
C      3.541415     9.329602    29.064126     0.209861
C      3.457044     8.238352     2.809383     0.141986
C      4.048785     8.693526     3.970754    -0.168088
C      3.591307     8.254400     5.198403     0.100819
C      2.014345     6.922433     4.212582     0.072383
C      2.422155     7.328004     2.952688    -0.203182
C      7.590381     8.375487     1.752506    -0.048342
C      8.157604     7.638748     2.928804     0.010268
C      1.195914     9.599496    28.234149    -0.029217
C      0.374057    10.483584    27.347447     0.037452
C      4.224041     7.930526    20.891837     0.035207
C      4.088789     9.285835    20.647919     0.092388
C      1.825159     8.835038    19.952291     0.029847
C      2.040678     7.497236    20.255322     0.028251
C      5.520746     7.335299    21.418783     0.553421
C      5.159872    10.318729    20.951548     0.576671
C     10.398093     2.862342    21.454311     0.041549
C      9.232071     3.581575    21.218155     0.086222
C      8.048705     1.539129    21.188300     0.034398
C      9.241136     0.879711    21.442966     0.026310
C      1.146690     3.530514    21.516708     0.536452
C      9.190682     5.087149    21.062908     0.577600
C      4.787194     2.717912    19.579100     0.125113
C      5.268753     2.150404    18.399816    -0.204873
C      4.873760     2.688734    17.184705     0.150266
C      3.976505     3.744971    17.226503    -0.195051
C      3.561553     4.258500    18.444599     0.061893
C      5.227598     1.476397    13.745376     0.235269
C      6.596971     1.416582    13.431895    -0.018545
C      5.381310     2.162075    15.930783    -0.009433
C      4.494834     1.892180    14.870920    -0.301634
C      7.367127     1.488068    14.581324    -0.280857
C      6.764845     2.035152    15.718811     0.209861
C      7.055042     0.943902    12.118263     0.141986
C      6.463301     1.399076    10.956892    -0.168088
C      6.920780     0.959950     9.729242     0.100819
C      8.497741    14.216883    10.715064     0.072383
C      8.089931     0.033554    11.974957    -0.203182
C      2.921706     1.081037    13.175140    -0.048342
C      2.354482     0.344298    11.998841     0.010268
C      9.110345     2.305046    16.548788    -0.029217
C      9.932202     3.189134    17.435490     0.037452
N      3.316489     0.243635     5.798196    -0.232511
N      2.960554    12.139424     5.230647    -0.241508
N     10.501200     5.755321     6.652654    -0.226764
N      8.126739     4.397094     6.174074    -0.193744
N      4.324957     3.394837     4.714150    -0.211645
N      7.821883     7.224423    24.526420    -0.239551
N      7.195597     7.538085     9.129449    -0.232511
N      7.551533     4.844974     9.696999    -0.241508
N      0.010887    13.049771     8.274991    -0.226764
N      2.385348    11.691544     8.753571    -0.193744
N      6.187129    10.689287    10.213495    -0.211645
N      2.484376    14.518873    20.256516    -0.239551
N      7.092684    14.345265    24.057095    -0.232511
N      7.448619     2.449476    24.624644    -0.241508
N     -0.092027     8.833579    23.202637    -0.226764
N      2.282434    10.191806    23.681217    -0.193744
N      6.084216    11.194063    25.141141    -0.211645
N      2.587290     7.364477     5.328871    -0.239551
N      3.213576     7.050815    20.725842    -0.232511
N      2.857640     9.743926    20.158292    -0.241508
N     10.398286     1.539129    21.580300    -0.226764
N      8.023825     2.897356    21.101720    -0.193744
N      4.222044     3.899613    19.641796    -0.211645
N      7.924797     0.070027     9.598775    -0.239551
O      5.667194     1.162735     6.797154    -0.511506
O      6.584985    13.736908     6.548161    -0.502078
O      5.293985    11.153214     7.195424    -0.531465
O      5.945655    11.126954     5.053008    -0.590460
O      2.241640     4.455450     6.964642    -0.532213
O      1.341090     2.570564     6.252594    -0.503616
O      9.183724     1.721490     4.981355    -0.551476
O      9.289316     1.582896     7.217815    -0.556540
O      4.268983     6.302405    27.768406    -0.207378
O      0.775766     6.845112    27.126517    -0.561213
O      7.721472     5.145505     1.830129    -0.224330
O     10.209090     2.618708     2.678020    -0.574188
O      4.844893     8.457185     8.130491    -0.511506
O      3.927102     6.442458     8.379485    -0.502079
O      5.218102     3.858764     7.732222    -0.531465
O      4.566432     3.832504     9.874637    -0.590460
O      8.270446    11.749900     7.963003    -0.532213
O      9.170997     9.865014     8.675052    -0.503616
O      1.328363     9.015940     9.946290    -0.551476
O      1.222770     8.877346     7.709830    -0.556540
O      6.037276    13.596855    17.014530    -0.207378
O      9.530493    14.139562    17.656419    -0.561213
O      2.790615    12.439955    13.097516    -0.224330
O      0.302997     9.913158    12.249626    -0.574188
O      4.741979    13.426165    23.058137    -0.511506
O      3.824188     0.851992    23.307130    -0.502078
O      5.115188     3.435686    22.659867    -0.531465
O      4.463518     3.461946    24.802283    -0.590460
O      8.167533    10.133450    22.890649    -0.532213
O      9.068083    12.018336    23.602697    -0.503616
O      1.225449    12.867410    24.873936    -0.551476
O      1.119857    13.006004    22.637476    -0.556540
O      6.140190     8.286495     2.086885    -0.207378
O      9.633407     7.743788     2.728774    -0.561214
O      2.687701     9.443395    28.025162    -0.224330
O      0.200083    11.970192    27.177271    -0.574188
O      5.564280     6.131715    21.724800    -0.511506
O      6.482071     8.146442    21.475806    -0.502079
O      5.191071    10.730136    22.123069    -0.531465
O      5.842741    10.756396    19.980654    -0.590460
O      2.138727     2.839000    21.892288    -0.532213
O      1.238176     4.723886    21.180239    -0.503616
O      9.080810     5.572960    19.909001    -0.551476
O      9.186403     5.711554    22.145461    -0.556540
O      4.371897     0.992045    12.840761    -0.207378
O      0.878680     0.449338    12.198872    -0.561214
O      7.618558     2.148945    16.757775    -0.224330
O     10.106176     4.675742    17.605665    -0.574188

The following XYZ coordinates are in angstroms. Other properties are in atomic units.
The sperically averaged electron density of each atom fit to a function of the form exp(a - br)
eigen_1, eigen_2 and eigen_3 are the three eigenvalues of traceless quadrupole moment tensor
  atom number  atomic symbol              X              Y              Z     net charge C6 coefficient C8 coefficient C10 coefficient fluctuating dipole atomic polarizability isotropic forcefield polarizability              a              b squared Pearson coefficient          <r^3>          <r^4>         wp_QDO          m_QDO          q_QDO       dipole_x       dipole_y       dipole_z         dipole            Qxy            Qxz            Qyz     Q(x^2-y^2)  Q(3z^2 - R^2)        eigen_1        eigen_2        eigen_3 static polarizability      alpha(xx)      alpha(xy)      alpha(xz)      alpha(yy)      alpha(yz)      alpha(zz) atomic spin moment
            1             Cd       3.717515       2.425405       6.707887       0.864077     173.148997 0.43019377E+04  0.16330819E+06                                23.510519                           20.262530       1.052423       2.023008                    0.998017      79.576114     213.938141       0.450825       0.357894      -1.214037       0.030852       0.059394       0.091895       0.113685      -0.001384      -0.030335      -0.016515       0.153413      -0.043083      -0.074700      -0.017861       0.092561             27.843560      26.433592      -4.560849       2.522232      37.079458      -3.534245      20.017630          -0.000004
            2             Cd       8.597122      13.986816       7.478153       0.907356     158.482044 0.38531665E+04  0.14230895E+06                                22.108949                           19.152502       1.038814       2.036779                    0.997406      77.481726     205.515808       0.464544       0.356997      -1.214709      -0.061915      -0.004457      -0.108071       0.124630       0.055318      -0.010770       0.055080      -0.112476      -0.044093      -0.087379      -0.018022       0.105401             25.564915      28.434893      -1.856446       0.631008      29.196568      -4.994930      19.063283          -0.000005
            3             Cd       6.794571       9.719855       8.219759       0.864077     173.149022 0.43019372E+04  0.16330816E+06                                23.510520                           20.262528       1.052423       2.023008                    0.998017      79.576115     213.938145       0.450825       0.357894      -1.214037      -0.030852       0.059394      -0.091895       0.113685       0.001384      -0.030335       0.016515       0.153413      -0.043083      -0.074700      -0.017861       0.092561             27.843566      26.433585       4.560845       2.522229      37.079477       3.534250      20.017635          -0.000004
            4             Cd       1.914965       6.692366       7.449492       0.907356     158.482033 0.38531665E+04  0.14230895E+06                                22.108948                           19.152502       1.038814       2.036779                    0.997406      77.481726     205.515809       0.464544       0.356997      -1.214709       0.061915      -0.004457       0.108071       0.124630      -0.055318      -0.010770      -0.055080      -0.112477      -0.044093      -0.087379      -0.018022       0.105401             25.564913      28.434886       1.856452       0.631007      29.196566       4.994927      19.063287          -0.000005
            5             Cd       6.691658      12.163495      23.147404       0.864077     173.149000 0.43019378E+04  0.16330819E+06                                23.510519                           20.262530       1.052423       2.023008                    0.998017      79.576114     213.938142       0.450825       0.357894      -1.214037      -0.030852      -0.059394      -0.091895       0.113685      -0.001384      -0.030335      -0.016515       0.153413      -0.043083      -0.074700      -0.017861       0.092562             27.843561      26.433593      -4.560849       2.522231      37.079459      -3.534245      20.017631          -0.000004
            6             Cd       1.812051       0.602084      22.377138       0.907356     158.482047 0.38531667E+04  0.14230896E+06                                22.108950                           19.152502       1.038814       2.036779                    0.997406      77.481726     205.515811       0.464544       0.356997      -1.214709       0.061915       0.004457       0.108071       0.124630       0.055318      -0.010770       0.055080      -0.112477      -0.044093      -0.087379      -0.018022       0.105401             25.564916      28.434894      -1.856446       0.631008      29.196569      -4.994930      19.063284          -0.000005
            7             Cd       3.614602       4.869045      21.635532       0.864077     173.149019 0.43019371E+04  0.16330816E+06                                23.510520                           20.262528       1.052423       2.023008                    0.998017      79.576115     213.938143       0.450825       0.357894      -1.214037       0.030852      -0.059394       0.091895       0.113685       0.001384      -0.030335       0.016515       0.153413      -0.043083      -0.074700      -0.017861       0.092561             27.843565      26.433585       4.560845       2.522229      37.079477       3.534250      20.017634          -0.000004
            8             Cd       8.494208       7.896534      22.405799       0.907356     158.482029 0.38531664E+04  0.14230895E+06                                22.108948                           19.152501       1.038814       2.036779                    0.997406      77.481726     205.515807       0.464544       0.356997      -1.214709      -0.061915       0.004457      -0.108071       0.124630      -0.055318      -0.010770      -0.055080      -0.112476      -0.044093      -0.087379      -0.018022       0.105401             25.564912      28.434886       1.856452       0.631007      29.196565       4.994926      19.063286          -0.000005
            9              H       1.107695      12.763829       4.693252       0.120510       1.130134 0.80095597E+01  0.77179084E+02                                 1.689774                            1.581622      -0.756478       2.536830                    0.999751       3.072995       8.011671       0.542734       1.171192      -0.738673      -0.040455      -0.014139      -0.018361       0.046622       0.001819       0.011425       0.003258       0.003148      -0.041526      -0.018871       0.004583       0.014288              1.723060       2.110809       0.297991       0.309231       1.561910       0.160016       1.496463          -0.000001
           10              H       1.451327       0.404113       5.197806       0.113449       1.098147 0.75502403E+01  0.73814319E+02                                 1.828079                            1.656340      -1.098259       2.367309                    0.996418       3.623498      10.469371       0.459787       1.362603      -0.690743      -0.035597       0.030047      -0.009109       0.047465      -0.002587       0.008424       0.001383       0.006105      -0.028228      -0.013200       0.001638       0.011562              1.935550       2.094369      -0.629971       0.103037       2.266979      -0.128288       1.445301          -0.000001
           11              H       7.366870       6.242590       6.150190       0.109159       0.990206 0.69095053E+01  0.65658311E+02                                 1.669333                            1.558567      -0.809603       2.503188                    0.999301       3.407925       9.511880       0.488909       1.318363      -0.700823      -0.039245       0.020731      -0.005966       0.044784      -0.005237       0.007321      -0.000791       0.005567      -0.049289      -0.018272       0.002700       0.015573              1.741686       2.181659      -0.409358       0.133698       1.578932      -0.047481       1.464467          -0.000001
           12              H       9.341398       7.341134       6.592048       0.105050       1.129766 0.82211032E+01  0.81526006E+02                                 1.818460                            1.697782      -0.989355       2.414762                    0.997407       3.550950      10.098283       0.469759       1.314816      -0.701857       0.000866       0.047372       0.002950       0.047472      -0.002068       0.003186      -0.000462      -0.009851      -0.052704      -0.018032       0.003868       0.014164              1.886941       1.551300      -0.015188      -0.011750       2.581335       0.204312       1.528187          -0.000001
           13              H       4.973840       5.063807       5.439634       0.091587       0.998162 0.71847346E+01  0.69545902E+02                                 1.724110                            1.622713      -1.137777       2.337938                    0.994988       3.731155      10.813505       0.460406       1.374372      -0.687566      -0.002866       0.027722       0.037903       0.047046       0.009865      -0.004541       0.009891      -0.020576       0.009156      -0.018877       0.001607       0.017270              1.774723       1.470314       0.053946       0.076831       1.576782       0.293179       2.277073          -0.000001
           14              H       5.949999       5.872032       3.499040       0.121677       0.960485 0.71031104E+01  0.69051143E+02                                 1.720064                            1.645267      -1.366720       2.236089                    0.993030       3.856225      11.464339       0.440888       1.429076      -0.676043       0.025798       0.024640       0.001169       0.035693       0.015948       0.001464       0.005204      -0.003627       0.022299      -0.019979       0.004610       0.015369              1.747490       1.842239       0.450386      -0.103168       1.856514      -0.116108       1.543716           0.000000
           15              H       3.754746       3.186216       1.507692       0.134182       1.042329 0.76453256E+01  0.72820044E+02                                 1.588644                            1.535969      -0.847312       2.489072                    0.999519       3.082177       7.990184       0.555714       1.157177      -0.740871      -0.008109      -0.019495      -0.031241       0.037707       0.013510       0.000726       0.005727      -0.001963       0.021793      -0.017649       0.004050       0.013598              1.577401       1.376956       0.143784       0.161616       1.453772       0.154025       1.901475           0.000001
           16              H       2.943502       2.449476       3.546809       0.103198       1.227126 0.89336408E+01  0.89921353E+02                                 1.877259                            1.734305      -1.049785       2.382541                    0.996539       3.572501      10.040593       0.481968       1.262565      -0.713194      -0.042866      -0.024692      -0.003886       0.049622       0.015630       0.002438       0.000818       0.004972       0.018191      -0.018895       0.005339       0.013557              1.950677       2.171101       0.612377      -0.180187       2.082238      -0.235962       1.598692          -0.000001
           17              H       3.671852       5.317654      -0.017913       0.149248       0.973259 0.71462914E+01  0.68470543E+02                                 1.642643                            1.578327      -1.199334       2.327041                    0.996044       3.427967       9.601694       0.489033       1.307207      -0.702440      -0.035872      -0.005860       0.006468       0.036918       0.004924      -0.006355      -0.003331       0.028046       0.001666      -0.015479      -0.001899       0.017378              1.665384       2.025909      -0.042205       0.126292       1.343788      -0.186129       1.626456           0.000002
           18              H       8.144114       6.106914      29.520912       0.132502       1.011077 0.75891362E+01  0.74091720E+02                                 1.708268                            1.644692      -1.237784       2.304374                    0.995119       3.592149      10.281470       0.469376       1.336620      -0.695932       0.029341       0.017778      -0.001480       0.034338       0.011010      -0.000808      -0.001324       0.013549       0.012460      -0.015034       0.003921       0.011113              1.731684       2.101300       0.107838       0.108339       1.403031      -0.105969       1.690721           0.000002
           19              H       5.653120       5.291394      25.929320       0.135617       1.000373 0.74630726E+01  0.73460445E+02                                 1.770483                            1.689144      -1.430098       2.214524                    0.993232       3.838514      11.487032       0.434034       1.433662      -0.675430      -0.027591      -0.027566       0.002255       0.039066       0.012124       0.000812      -0.007631       0.004409       0.015780      -0.016852       0.004125       0.012727              1.800646       1.853407       0.411962      -0.046835       1.872926       0.157682       1.675604           0.000000
           20              H       6.414495       6.001873      23.887218       0.101424       1.021982 0.70434063E+01  0.68123613E+02                                 1.777686                            1.623872      -1.231271       2.293496                    0.994332       3.811005      11.191949       0.451065       1.403952      -0.681069      -0.018611      -0.025796      -0.034002       0.046561       0.011735      -0.000894       0.004453      -0.001290      -0.001470      -0.012665       0.000117       0.012548              1.888042       1.589334       0.174854       0.405390       1.610954       0.365285       2.463838          -0.000001
           21              H       9.096953       8.271906      25.574042       0.080483       1.101586 0.78443088E+01  0.77635999E+02                                 1.837721                            1.690355      -1.236051       2.278668                    0.993619       3.921290      11.501136       0.453070       1.365942      -0.688447       0.032194       0.028677      -0.000540       0.043117       0.015790       0.001375       0.000145      -0.002720       0.006465      -0.016970       0.002114       0.014856              1.930576       2.319083       0.651495      -0.139958       1.885305      -0.134191       1.587341           0.000001
           22              H       8.410656       7.602276      27.657942       0.119970       0.976870 0.71845750E+01  0.69025996E+02                                 1.657397                            1.593248      -0.954567       2.430485                    0.998145       3.476080       9.794511       0.481169       1.324943      -0.699097       0.014022       0.011274       0.027906       0.033203       0.011762       0.002309       0.002615      -0.000367       0.036128      -0.017786       0.004196       0.013590              1.673011       1.646019       0.175607       0.207917       1.395826       0.136916       1.977188           0.000002
           23              H       2.510731       5.294312      28.135626       0.104709       1.144699 0.89899773E+01  0.89117568E+02                                 1.701922                            1.670015      -0.693925       2.546177                    0.999595       3.243153       8.561596       0.531114       1.163358      -0.740295      -0.008733      -0.037465      -0.004913       0.038782       0.000701      -0.000743       0.004601      -0.011132      -0.012506      -0.006083      -0.003161       0.009244              1.688194       1.578388       0.209442       0.119532       1.997403       0.004309       1.488790           0.000002
           24              H       2.612405       6.655456      28.938734       0.090445       1.115531 0.89263922E+01  0.90658413E+02                                 1.810897                            1.768133      -1.230223       2.277317                    0.993424       3.928986      11.429739       0.459186       1.313365      -0.699743      -0.009744       0.018190       0.028970       0.035568      -0.003029      -0.007385       0.001185       0.001812       0.014906      -0.007382      -0.002911       0.010293              1.821591       1.574301      -0.180583      -0.016222       1.713668       0.302113       2.176804           0.000002
           25              H       2.520584       6.534368      26.090539       0.088486       1.136041 0.86913972E+01  0.86428026E+02                                 1.756204                            1.687701      -0.690638       2.536243                    0.999537       3.483801       9.566278       0.501197       1.228946      -0.721809       0.014499      -0.019336      -0.029590       0.038206       0.000375      -0.003519       0.006627       0.003005       0.010427      -0.007959      -0.000521       0.008480              1.788796       1.545204      -0.102349      -0.104881       1.566574       0.314298       2.254610          -0.000000
           26              H       2.539256       7.876547      26.923501       0.093584       0.979105 0.74753972E+01  0.73182565E+02                                 1.704570                            1.652943      -1.104307       2.329863                    0.994289       3.938366      11.531271       0.456478       1.370607      -0.687077       0.011287       0.030384      -0.002072       0.032479      -0.002846      -0.002903      -0.011548       0.016013      -0.026928      -0.018639       0.005595       0.013044              1.707350       1.516421       0.192884       0.021179       2.143854       0.078786       1.461775           0.000000
           27              H       0.538731       6.067524      27.019038       0.388975       0.488856 0.29852874E+01  0.22855428E+02                                 1.022781                            1.009570      -1.191544       2.474340                    0.999851       2.068441       5.076925       0.624863       1.280318      -0.710415      -0.013361      -0.031837      -0.005293       0.034931       0.009817      -0.003023       0.007979      -0.006540      -0.068620      -0.025266       0.002965       0.022301              1.021737       1.082333       0.156048       0.043976       1.097907       0.045841       0.884970           0.000002
           28              H       9.926975       2.386744       3.412460       0.383734       0.460944 0.27256087E+01  0.21074073E+02                                 1.094582                            1.047864      -1.341109       2.369707                    0.998896       2.540206       6.969932       0.524377       1.510698      -0.659758      -0.003553      -0.013370       0.013714       0.019480      -0.004958      -0.001992      -0.005178      -0.028626      -0.022546      -0.013045      -0.006704       0.019750              1.113033       0.937762       0.048097      -0.121031       1.078108      -0.240290       1.323230          -0.000000
           29              H       9.596131       5.883703       1.668911       0.104602       1.138616 0.90953149E+01  0.92271535E+02                                 1.792640                            1.749871      -1.271186       2.257620                    0.993946       3.830313      10.927615       0.478223       1.262483      -0.710798       0.009378       0.031869       0.004233       0.033488      -0.006052      -0.003187      -0.003442       0.010786      -0.012659      -0.009686      -0.000697       0.010384              1.786545       1.721429       0.160319       0.119926       2.158485       0.105726       1.479720           0.000002
           30              H       9.339465       4.683037       0.713541       0.088880       1.201679 0.95076477E+01  0.95893483E+02                                 1.768914                            1.722138      -0.730032       2.508614                    0.999598       3.443601       9.269056       0.519154       1.169753      -0.736846       0.007028      -0.022906      -0.028379       0.037141      -0.002436      -0.003752       0.006896       0.008763      -0.004000      -0.009546       0.000328       0.009218              1.772190       1.603480      -0.131518       0.094163       1.507931       0.158853       2.205159           0.000003
           31              H       9.783693       4.397094       3.409474       0.069955       1.059330 0.84618417E+01  0.84863672E+02                                 1.755222                            1.725051      -1.050779       2.353509                    0.994355       3.942508      11.425118       0.463105       1.318773      -0.698498      -0.019339       0.005966       0.031067       0.037078      -0.004525      -0.003501       0.002654      -0.013118       0.011875      -0.010427       0.001606       0.008821              1.760873       1.534630      -0.092816      -0.132624       1.512569       0.003966       2.235422           0.000000
           32              H       0.320050       4.426272       2.385438       0.084922       1.127401 0.85968195E+01  0.85375959E+02                                 1.750329                            1.677525      -0.732206       2.506966                    0.999375       3.558909       9.811842       0.502431       1.227529      -0.720986       0.035438       0.002486      -0.005268       0.035914       0.002342       0.001508       0.000685       0.003198      -0.025338      -0.008621       0.001389       0.007233              1.792804       2.454543       0.171925      -0.070870       1.495878      -0.104239       1.427990           0.000002
           33              H       9.404392       5.469379      10.234394       0.120510       1.130135 0.80095601E+01  0.77179087E+02                                 1.689774                            1.581622      -0.756478       2.536830                    0.999751       3.072995       8.011670       0.542734       1.171192      -0.738673       0.040455      -0.014139       0.018361       0.046622      -0.001819       0.011425      -0.003258       0.003148      -0.041526      -0.018871       0.004583       0.014288              1.723060       2.110808      -0.297991       0.309231       1.561910      -0.160016       1.496463          -0.000001
           34              H       9.060759       7.698563       9.729839       0.113449       1.098147 0.75502386E+01  0.73814300E+02                                 1.828079                            1.656340      -1.098259       2.367309                    0.996418       3.623498      10.469372       0.459787       1.362603      -0.690743       0.035597       0.030047       0.009109       0.047465       0.002587       0.008424      -0.001383       0.006105      -0.028228      -0.013200       0.001638       0.011562              1.935550       2.094369       0.629971       0.103037       2.266979       0.128288       1.445301          -0.000001
           35              H       3.145217      13.537040       8.777456       0.109159       0.990207 0.69095109E+01  0.65658374E+02                                 1.669334                            1.558567      -0.809603       2.503188                    0.999301       3.407925       9.511879       0.488909       1.318363      -0.700823       0.039245       0.020731       0.005966       0.044784       0.005237       0.007321       0.000791       0.005567      -0.049289      -0.018272       0.002700       0.015573              1.741686       2.181660       0.409358       0.133699       1.578932       0.047481       1.464468          -0.000001
           36              H       1.170689       0.046684       8.335597       0.105050       1.129766 0.82211034E+01  0.81526009E+02                                 1.818460                            1.697782      -0.989355       2.414762                    0.997407       3.550950      10.098283       0.469759       1.314816      -0.701857      -0.000866       0.047372      -0.002950       0.047472       0.002068       0.003186       0.000462      -0.009851      -0.052704      -0.018032       0.003868       0.014164              1.886941       1.551300       0.015188      -0.011750       2.581336      -0.204313       1.528187          -0.000001
           37              H       5.538247      12.358257       9.488011       0.091587       0.998162 0.71847348E+01  0.69545903E+02                                 1.724110                            1.622713      -1.137777       2.337938                    0.994988       3.731155      10.813505       0.460406       1.374372      -0.687566       0.002866       0.027722      -0.037903       0.047046      -0.009865      -0.004541      -0.009891      -0.020576       0.009156      -0.018877       0.001607       0.017270              1.774723       1.470314      -0.053946       0.076831       1.576782      -0.293179       2.277073          -0.000001
           38              H       4.562087      13.166482      11.428605       0.121677       0.960485 0.71031150E+01  0.69051197E+02                                 1.720065                            1.645267      -1.366720       2.236089                    0.993030       3.856225      11.464339       0.440888       1.429076      -0.676043      -0.025798       0.024640      -0.001169       0.035693      -0.015948       0.001464      -0.005204      -0.003627       0.022299      -0.019979       0.004610       0.015369              1.747490       1.842240      -0.450386      -0.103168       1.856514       0.116108       1.543716           0.000000
           39              H       6.757340      10.480666      13.419953       0.134182       1.042329 0.76453295E+01  0.72820091E+02                                 1.588644                            1.535969      -0.847312       2.489072                    0.999519       3.082178       7.990187       0.555714       1.157177      -0.740871       0.008109      -0.019495       0.031241       0.037707      -0.013510       0.000726      -0.005727      -0.001963       0.021793      -0.017648       0.004050       0.013598              1.577401       1.376956      -0.143784       0.161616       1.453772      -0.154025       1.901476           0.000001
           40              H       7.568585       9.743926      11.380837       0.103198       1.227127 0.89336467E+01  0.89921428E+02                                 1.877260                            1.734305      -1.049785       2.382541                    0.996539       3.572501      10.040594       0.481968       1.262565      -0.713194       0.042866      -0.024692       0.003886       0.049622      -0.015630       0.002438      -0.000818       0.004972       0.018191      -0.018895       0.005339       0.013557              1.950678       2.171103      -0.612377      -0.180187       2.082239       0.235962       1.598692          -0.000001
           41              H       6.840235      12.612104      14.945559       0.149248       0.973259 0.71462916E+01  0.68470545E+02                                 1.642643                            1.578327      -1.199334       2.327041                    0.996044       3.427967       9.601694       0.489033       1.307207      -0.702440       0.035872      -0.005860      -0.006468       0.036918      -0.004924      -0.006355       0.003331       0.028046       0.001666      -0.015479      -0.001899       0.017378              1.665384       2.025909       0.042205       0.126292       1.343788       0.186129       1.626456           0.000002
           42              H       2.162145      13.401364      15.262025       0.132502       1.011077 0.75891358E+01  0.74091715E+02                                 1.708267                            1.644692      -1.237784       2.304374                    0.995119       3.592149      10.281470       0.469376       1.336620      -0.695932      -0.029341       0.017778       0.001480       0.034338      -0.011010      -0.000808       0.001324       0.013549       0.012460      -0.015034       0.003921       0.011113              1.731684       2.101300      -0.107838       0.108339       1.403030       0.105969       1.690721           0.000002
           43              H       4.653139      12.585844      18.853616       0.135617       1.000372 0.74630675E+01  0.73460384E+02                                 1.770483                            1.689143      -1.430098       2.214524                    0.993232       3.838514      11.487032       0.434034       1.433662      -0.675430       0.027591      -0.027566      -0.002255       0.039066      -0.012124       0.000812       0.007631       0.004409       0.015780      -0.016852       0.004125       0.012727              1.800645       1.853406      -0.411961      -0.046834       1.872926      -0.157682       1.675604           0.000000
           44              H       3.891765      13.296323      20.895718       0.101424       1.021982 0.70434037E+01  0.68123582E+02                                 1.777685                            1.623872      -1.231271       2.293496                    0.994332       3.811005      11.191949       0.451065       1.403952      -0.681069       0.018611      -0.025796       0.034002       0.046561      -0.011735      -0.000894      -0.004453      -0.001290      -0.001470      -0.012665       0.000117       0.012548              1.888041       1.589334      -0.174855       0.405391       1.610954      -0.365285       2.463836          -0.000001
           45              H       1.209307       0.977456      19.208894       0.080483       1.101586 0.78443092E+01  0.77636004E+02                                 1.837722                            1.690355      -1.236051       2.278668                    0.993619       3.921290      11.501136       0.453070       1.365942      -0.688447      -0.032194       0.028677       0.000540       0.043117      -0.015790       0.001375      -0.000145      -0.002720       0.006465      -0.016970       0.002114       0.014856              1.930576       2.319083      -0.651495      -0.139958       1.885305       0.134191       1.587341           0.000001
           46              H       1.895603       0.307826      17.124995       0.119970       0.976871 0.71845779E+01  0.69026029E+02                                 1.657398                            1.593249      -0.954567       2.430485                    0.998145       3.476080       9.794511       0.481169       1.324943      -0.699097      -0.014022       0.011274      -0.027906       0.033203      -0.011762       0.002309      -0.002615      -0.000367       0.036128      -0.017786       0.004196       0.013590              1.673011       1.646019      -0.175607       0.207917       1.395826      -0.136916       1.977188           0.000002
           47              H       7.795529      12.588762      16.647310       0.104709       1.144699 0.89899804E+01  0.89117609E+02                                 1.701922                            1.670015      -0.693925       2.546177                    0.999595       3.243153       8.561597       0.531114       1.163358      -0.740295       0.008733      -0.037465       0.004913       0.038782      -0.000701      -0.000743      -0.004601      -0.011132      -0.012506      -0.006083      -0.003161       0.009244              1.688194       1.578389      -0.209443       0.119532       1.997403      -0.004310       1.488791           0.000002
           48              H       7.693854      13.949906      15.844203       0.090445       1.115531 0.89263862E+01  0.90658338E+02                                 1.810896                            1.768133      -1.230223       2.277317                    0.993424       3.928986      11.429738       0.459186       1.313365      -0.699743       0.009744       0.018190      -0.028970       0.035568       0.003029      -0.007385      -0.001185       0.001812       0.014906      -0.007382      -0.002911       0.010293              1.821590       1.574300       0.180584      -0.016222       1.713668      -0.302113       2.176803           0.000002
           49              H       7.785676      13.828818      18.692398       0.088486       1.136041 0.86913972E+01  0.86428026E+02                                 1.756204                            1.687701      -0.690638       2.536243                    0.999537       3.483801       9.566278       0.501197       1.228946      -0.721809      -0.014499      -0.019336       0.029590       0.038206      -0.000375      -0.003519      -0.006627       0.003005       0.010427      -0.007959      -0.000521       0.008480              1.788796       1.545204       0.102349      -0.104881       1.566574      -0.314298       2.254610          -0.000000
           50              H       7.767004       0.582097      17.859435       0.093584       0.979105 0.74753970E+01  0.73182563E+02                                 1.704570                            1.652943      -1.104307       2.329863                    0.994289       3.938366      11.531271       0.456478       1.370607      -0.687077      -0.011287       0.030384       0.002072       0.032479       0.002846      -0.002903       0.011548       0.016013      -0.026928      -0.018639       0.005595       0.013044              1.707350       1.516421      -0.192884       0.021179       2.143854      -0.078787       1.461775           0.000000
           51              H       9.767528      13.361974      17.763898       0.388975       0.488856 0.29852874E+01  0.22855428E+02                                 1.022781                            1.009570      -1.191544       2.474340                    0.999851       2.068441       5.076925       0.624863       1.280318      -0.710415       0.013361      -0.031837       0.005293       0.034931      -0.009817      -0.003023      -0.007979      -0.006540      -0.068620      -0.025266       0.002965       0.022301              1.021737       1.082333      -0.156048       0.043976       1.097908      -0.045841       0.884970           0.000002
           52              H       0.585112       9.681194      11.515186       0.383734       0.460944 0.27256093E+01  0.21074078E+02                                 1.094582                            1.047864      -1.341109       2.369707                    0.998896       2.540206       6.969931       0.524377       1.510697      -0.659758       0.003553      -0.013370      -0.013714       0.019480       0.004958      -0.001992       0.005178      -0.028626      -0.022546      -0.013045      -0.006704       0.019750              1.113033       0.937762      -0.048097      -0.121031       1.078107       0.240290       1.323230          -0.000000
           53              H       0.915956      13.178153      13.258735       0.104602       1.138616 0.90953145E+01  0.92271530E+02                                 1.792640                            1.749871      -1.271186       2.257620                    0.993946       3.830313      10.927615       0.478223       1.262483      -0.710798      -0.009378       0.031869      -0.004233       0.033488       0.006052      -0.003187       0.003442       0.010786      -0.012659      -0.009686      -0.000697       0.010384              1.786545       1.721429      -0.160318       0.119926       2.158485      -0.105726       1.479720           0.000002
           54              H       1.172621      11.977487      14.214104       0.088880       1.201679 0.95076509E+01  0.95893528E+02                                 1.768914                            1.722139      -0.730032       2.508614                    0.999598       3.443601       9.269058       0.519153       1.169753      -0.736846      -0.007028      -0.022906       0.028379       0.037141       0.002436      -0.003752      -0.006896       0.008763      -0.004000      -0.009546       0.000328       0.009218              1.772191       1.603480       0.131519       0.094162       1.507931      -0.158853       2.205160           0.000003
           55              H       0.728393      11.691544      11.518171       0.069955       1.059330 0.84618409E+01  0.84863661E+02                                 1.755222                            1.725050      -1.050779       2.353509                    0.994355       3.942508      11.425117       0.463105       1.318773      -0.698498       0.019339       0.005966      -0.031067       0.037078       0.004525      -0.003501      -0.002654      -0.013118       0.011875      -0.010427       0.001606       0.008821              1.760873       1.534629       0.092816      -0.132624       1.512568      -0.003966       2.235422           0.000000
           56              H      10.192037      11.720722      12.542208       0.084922       1.127401 0.85968202E+01  0.85375970E+02                                 1.750329                            1.677526      -0.732206       2.506966                    0.999375       3.558909       9.811843       0.502431       1.227529      -0.720986      -0.035438       0.002486       0.005268       0.035914      -0.002342       0.001508      -0.000685       0.003198      -0.025338      -0.008621       0.001389       0.007233              1.792804       2.454543      -0.171925      -0.070871       1.495879       0.104239       1.427990           0.000002
           57              H       9.301478       1.825071      25.162039       0.120511       1.130134 0.80095511E+01  0.77178978E+02                                 1.689773                            1.581621      -0.756478       2.536830                    0.999751       3.072994       8.011666       0.542734       1.171192      -0.738673       0.040455       0.014139       0.018361       0.046622       0.001819       0.011425       0.003258       0.003148      -0.041526      -0.018871       0.004583       0.014288              1.723059       2.110806       0.297991       0.309231       1.561909       0.160016       1.496461          -0.000001
           58              H       8.957846      14.184787      24.657485       0.113449       1.098147 0.75502360E+01  0.73814271E+02                                 1.828079                            1.656340      -1.098259       2.367309                    0.996418       3.623497      10.469370       0.459787       1.362604      -0.690743       0.035597      -0.030047       0.009109       0.047465      -0.002587       0.008424       0.001383       0.006105      -0.028228      -0.013200       0.001638       0.011562              1.935550       2.094369      -0.629971       0.103037       2.266979      -0.128288       1.445301          -0.000001
           59              H       3.042303       8.346310      23.705101       0.109159       0.990206 0.69095053E+01  0.65658311E+02                                 1.669333                            1.558567      -0.809603       2.503188                    0.999301       3.407925       9.511880       0.488909       1.318363      -0.700823       0.039245      -0.020731       0.005966       0.044784      -0.005237       0.007321      -0.000791       0.005567      -0.049289      -0.018272       0.002700       0.015573              1.741686       2.181659      -0.409358       0.133698       1.578932      -0.047481       1.464467          -0.000001
           60              H       1.067775       7.247766      23.263243       0.105050       1.129766 0.82211032E+01  0.81526006E+02                                 1.818460                            1.697782      -0.989355       2.414762                    0.997407       3.550950      10.098283       0.469759       1.314816      -0.701857      -0.000866      -0.047372      -0.002950       0.047472      -0.002068       0.003186      -0.000462      -0.009851      -0.052704      -0.018032       0.003868       0.014164              1.886941       1.551300      -0.015188      -0.011750       2.581335       0.204312       1.528187          -0.000001
           61              H       5.435333       9.525093      24.415657       0.091587       0.998163 0.71847403E+01  0.69545963E+02                                 1.724110                            1.622713      -1.137777       2.337938                    0.994988       3.731156      10.813505       0.460406       1.374370      -0.687566       0.002866      -0.027722      -0.037903       0.047046       0.009865      -0.004541       0.009891      -0.020576       0.009156      -0.018877       0.001607       0.017270              1.774723       1.470314       0.053946       0.076831       1.576782       0.293179       2.277073          -0.000001
           62              H       4.459174       8.716868      26.356251       0.121677       0.960485 0.71031116E+01  0.69051157E+02                                 1.720065                            1.645267      -1.366720       2.236089                    0.993030       3.856225      11.464339       0.440888       1.429076      -0.676043      -0.025798      -0.024640      -0.001169       0.035693       0.015948       0.001464       0.005204      -0.003627       0.022299      -0.019979       0.004610       0.015369              1.747490       1.842239       0.450386      -0.103168       1.856515      -0.116108       1.543716           0.000000
           63              H       6.654427      11.402684      28.347599       0.134182       1.042329 0.76453274E+01  0.72820068E+02                                 1.588644                            1.535969      -0.847312       2.489072                    0.999519       3.082177       7.990185       0.555714       1.157178      -0.740870       0.008109       0.019495       0.031241       0.037707       0.013510       0.000726       0.005727      -0.001963       0.021793      -0.017649       0.004050       0.013598              1.577401       1.376956       0.143784       0.161616       1.453772       0.154025       1.901476           0.000001
           64              H       7.465671      12.139424      26.308482       0.103198       1.227126 0.89336410E+01  0.89921353E+02                                 1.877259                            1.734305      -1.049785       2.382541                    0.996539       3.572501      10.040592       0.481968       1.262564      -0.713194       0.042866       0.024692       0.003886       0.049622       0.015630       0.002438       0.000818       0.004972       0.018191      -0.018895       0.005339       0.013557              1.950677       2.171101       0.612377      -0.180187       2.082238      -0.235962       1.598692          -0.000001
           65              H       6.943148       9.271246       0.017913       0.149248       0.973259 0.71462914E+01  0.68470543E+02                                 1.642643                            1.578327      -1.199334       2.327041                    0.996044       3.427967       9.601694       0.489033       1.307207      -0.702440       0.035872       0.005860      -0.006468       0.036918       0.004924      -0.006355      -0.003331       0.028046       0.001666      -0.015479      -0.001899       0.017378              1.665384       2.025909      -0.042205       0.126292       1.343788      -0.186129       1.626456           0.000002
           66              H       2.265059       8.481986       0.334379       0.132502       1.011077 0.75891369E+01  0.74091730E+02                                 1.708268                            1.644692      -1.237784       2.304374                    0.995119       3.592149      10.281471       0.469376       1.336620      -0.695932      -0.029341      -0.017778       0.001480       0.034338       0.011010      -0.000808      -0.001324       0.013549       0.012460      -0.015034       0.003921       0.011113              1.731684       2.101301       0.107838       0.108339       1.403031      -0.105969       1.690722           0.000002
           67              H       4.756053       9.297506       3.925971       0.135617       1.000373 0.74630726E+01  0.73460445E+02                                 1.770483                            1.689144      -1.430098       2.214524                    0.993232       3.838514      11.487032       0.434034       1.433662      -0.675430       0.027591       0.027566      -0.002255       0.039066       0.012124       0.000812      -0.007631       0.004409       0.015780      -0.016852       0.004125       0.012727              1.800646       1.853407       0.411962      -0.046835       1.872926       0.157682       1.675604           0.000000
           68              H       3.994678       8.587027       5.968073       0.101424       1.021982 0.70434063E+01  0.68123613E+02                                 1.777686                            1.623872      -1.231271       2.293496                    0.994332       3.811005      11.191949       0.451065       1.403952      -0.681069       0.018611       0.025796       0.034002       0.046561       0.011735      -0.000894       0.004453      -0.001290      -0.001470      -0.012665       0.000117       0.012548              1.888042       1.589334       0.174854       0.405390       1.610954       0.365285       2.463838          -0.000001
           69              H       1.312220       6.316994       4.281249       0.080483       1.101585 0.78443038E+01  0.77635942E+02                                 1.837721                            1.690354      -1.236051       2.278668                    0.993619       3.921289      11.501135       0.453070       1.365943      -0.688447      -0.032194      -0.028677       0.000540       0.043117       0.015790       0.001375       0.000145      -0.002720       0.006465      -0.016970       0.002114       0.014856              1.930576       2.319083       0.651495      -0.139958       1.885304      -0.134191       1.587341           0.000001
           70              H       1.998517       6.986624       2.197349       0.119970       0.976870 0.71845750E+01  0.69025996E+02                                 1.657397                            1.593248      -0.954567       2.430485                    0.998145       3.476080       9.794511       0.481169       1.324943      -0.699097      -0.014022      -0.011274      -0.027906       0.033203       0.011762       0.002309       0.002615      -0.000367       0.036128      -0.017786       0.004196       0.013590              1.673011       1.646019       0.175607       0.207917       1.395826       0.136916       1.977188           0.000002
           71              H       7.898442       9.294588       1.719665       0.104709       1.144699 0.89899752E+01  0.89117540E+02                                 1.701921                            1.670014      -0.693925       2.546177                    0.999595       3.243153       8.561595       0.531114       1.163358      -0.740295       0.008733       0.037465       0.004913       0.038782       0.000701      -0.000743       0.004601      -0.011132      -0.012506      -0.006083      -0.003161       0.009244              1.688193       1.578388       0.209442       0.119532       1.997402       0.004309       1.488790           0.000002
           72              H       7.796768       7.933444       0.916557       0.090445       1.115531 0.89263922E+01  0.90658413E+02                                 1.810897                            1.768133      -1.230223       2.277317                    0.993424       3.928986      11.429739       0.459186       1.313365      -0.699743       0.009744      -0.018190      -0.028970       0.035568      -0.003029      -0.007385       0.001185       0.001812       0.014906      -0.007382      -0.002911       0.010293              1.821591       1.574301      -0.180583      -0.016222       1.713668       0.302113       2.176804           0.000002
           73              H       7.888589       8.054532       3.764752       0.088486       1.136041 0.86913973E+01  0.86428026E+02                                 1.756204                            1.687701      -0.690637       2.536243                    0.999537       3.483801       9.566277       0.501197       1.228946      -0.721809      -0.014499       0.019336       0.029590       0.038206       0.000375      -0.003519       0.006627       0.003005       0.010427      -0.007959      -0.000521       0.008480              1.788796       1.545204      -0.102349      -0.104881       1.566574       0.314298       2.254609          -0.000000
           74              H       7.869917       6.712353       2.931790       0.093584       0.979105 0.74753974E+01  0.73182569E+02                                 1.704570                            1.652944      -1.104307       2.329863                    0.994289       3.938366      11.531272       0.456478       1.370607      -0.687077      -0.011287      -0.030384       0.002072       0.032479      -0.002846      -0.002903      -0.011548       0.016013      -0.026928      -0.018639       0.005595       0.013044              1.707350       1.516421       0.192884       0.021179       2.143855       0.078786       1.461775           0.000000
           75              H       9.870442       8.521376       2.836253       0.388975       0.488856 0.29852872E+01  0.22855425E+02                                 1.022781                            1.009570      -1.191544       2.474340                    0.999851       2.068441       5.076924       0.624864       1.280317      -0.710415       0.013361       0.031837       0.005293       0.034931       0.009817      -0.003023       0.007979      -0.006540      -0.068620      -0.025266       0.002965       0.022301              1.021737       1.082332       0.156048       0.043976       1.097907       0.045841       0.884970           0.000002
           76              H       0.482198      12.202156      26.442831       0.383734       0.460944 0.27256093E+01  0.21074078E+02                                 1.094582                            1.047864      -1.341109       2.369707                    0.998896       2.540206       6.969931       0.524377       1.510697      -0.659758       0.003553       0.013370      -0.013714       0.019480      -0.004958      -0.001992      -0.005178      -0.028626      -0.022546      -0.013045      -0.006704       0.019750              1.113033       0.937762       0.048097      -0.121031       1.078107      -0.240290       1.323230          -0.000000
           77              H       0.813042       8.705197      28.186380       0.104602       1.138616 0.90953143E+01  0.92271530E+02                                 1.792640                            1.749871      -1.271186       2.257620                    0.993945       3.830313      10.927616       0.478223       1.262483      -0.710798      -0.009378      -0.031869      -0.004233       0.033488      -0.006052      -0.003187      -0.003442       0.010786      -0.012659      -0.009686      -0.000697       0.010384              1.786545       1.721429       0.160319       0.119926       2.158485       0.105726       1.479720           0.000002
           78              H       1.069708       9.905863      29.141750       0.088880       1.201679 0.95076499E+01  0.95893516E+02                                 1.768914                            1.722139      -0.730032       2.508614                    0.999598       3.443601       9.269058       0.519153       1.169753      -0.736846      -0.007028       0.022906       0.028379       0.037141      -0.002436      -0.003752       0.006896       0.008763      -0.004000      -0.009546       0.000328       0.009218              1.772191       1.603480      -0.131518       0.094163       1.507931       0.158853       2.205160           0.000003
           79              H       0.625480      10.191806      26.445817       0.069955       1.059330 0.84618417E+01  0.84863672E+02                                 1.755222                            1.725051      -1.050779       2.353509                    0.994355       3.942508      11.425118       0.463105       1.318773      -0.698498       0.019339      -0.005966      -0.031067       0.037078      -0.004525      -0.003501       0.002654      -0.013118       0.011875      -0.010427       0.001606       0.008821              1.760873       1.534630      -0.092816      -0.132624       1.512569       0.003966       2.235422           0.000000
           80              H      10.089123      10.162628      27.469853       0.084922       1.127401 0.85968195E+01  0.85375959E+02                                 1.750329                            1.677525      -0.732206       2.506966                    0.999375       3.558909       9.811842       0.502431       1.227529      -0.720986      -0.035438      -0.002486       0.005268       0.035914       0.002342       0.001508       0.000685       0.003198      -0.025338      -0.008621       0.001389       0.007233              1.792804       2.454543       0.171925      -0.070870       1.495878      -0.104239       1.427990           0.000002
           81              H       1.004781       9.119521      19.620897       0.120511       1.130134 0.80095553E+01  0.77179026E+02                                 1.689773                            1.581621      -0.756478       2.536831                    0.999751       3.072995       8.011668       0.542734       1.171191      -0.738674      -0.040455       0.014139      -0.018361       0.046622      -0.001819       0.011425      -0.003258       0.003148      -0.041526      -0.018871       0.004583       0.014288              1.723059       2.110806      -0.297991       0.309231       1.561908      -0.160016       1.496462          -0.000001
           82              H       1.348414       6.890337      20.125452       0.113449       1.098147 0.75502392E+01  0.73814306E+02                                 1.828079                            1.656339      -1.098259       2.367309                    0.996418       3.623498      10.469371       0.459787       1.362603      -0.690743      -0.035597      -0.030047      -0.009109       0.047465       0.002587       0.008424      -0.001383       0.006105      -0.028228      -0.013200       0.001638       0.011562              1.935549       2.094369       0.629971       0.103037       2.266979       0.128288       1.445301          -0.000001
           83              H       7.263956       1.051860      21.077835       0.109159       0.990207 0.69095109E+01  0.65658374E+02                                 1.669334                            1.558567      -0.809603       2.503188                    0.999301       3.407925       9.511879       0.488909       1.318363      -0.700823      -0.039245      -0.020731      -0.005966       0.044784       0.005237       0.007321       0.000791       0.005567      -0.049289      -0.018272       0.002700       0.015573              1.741686       2.181660       0.409358       0.133699       1.578932       0.047481       1.464468          -0.000001
           84              H       9.238484      14.542216      21.519694       0.105050       1.129766 0.82211034E+01  0.81526009E+02                                 1.818460                            1.697782      -0.989355       2.414762                    0.997407       3.550950      10.098283       0.469759       1.314816      -0.701857       0.000866      -0.047372       0.002950       0.047472       0.002068       0.003186       0.000462      -0.009851      -0.052704      -0.018032       0.003868       0.014164              1.886941       1.551300       0.015188      -0.011750       2.581336      -0.204313       1.528187          -0.000001
           85              H       4.870926       2.230643      20.367280       0.091587       0.998162 0.71847348E+01  0.69545903E+02                                 1.724110                            1.622713      -1.137777       2.337938                    0.994988       3.731155      10.813505       0.460406       1.374372      -0.687566      -0.002866      -0.027722       0.037903       0.047046      -0.009865      -0.004541      -0.009891      -0.020576       0.009156      -0.018877       0.001607       0.017270              1.774723       1.470314      -0.053946       0.076831       1.576782      -0.293179       2.277073          -0.000001
           86              H       5.847086       1.422418      18.426686       0.121677       0.960485 0.71031150E+01  0.69051197E+02                                 1.720065                            1.645267      -1.366720       2.236089                    0.993030       3.856225      11.464339       0.440888       1.429076      -0.676043       0.025798      -0.024640       0.001169       0.035693      -0.015948       0.001464      -0.005204      -0.003627       0.022299      -0.019979       0.004610       0.015369              1.747490       1.842240      -0.450386      -0.103168       1.856514       0.116108       1.543716           0.000000
           87              H       3.651833       4.108234      16.435338       0.134182       1.042329 0.76453257E+01  0.72820046E+02                                 1.588644                            1.535969      -0.847312       2.489072                    0.999519       3.082177       7.990184       0.555714       1.157177      -0.740871      -0.008109       0.019495      -0.031241       0.037707      -0.013510       0.000726      -0.005727      -0.001963       0.021793      -0.017649       0.004050       0.013598              1.577401       1.376956      -0.143784       0.161616       1.453772      -0.154025       1.901475           0.000001
           88              H       2.840588       4.844974      18.474454       0.103198       1.227127 0.89336469E+01  0.89921428E+02                                 1.877260                            1.734305      -1.049785       2.382541                    0.996539       3.572501      10.040593       0.481968       1.262565      -0.713194      -0.042866       0.024692      -0.003886       0.049622      -0.015630       0.002438      -0.000818       0.004972       0.018191      -0.018895       0.005339       0.013557              1.950678       2.171102      -0.612377      -0.180187       2.082238       0.235962       1.598692          -0.000001
           89              H       3.568938       1.976796      14.909732       0.149248       0.973259 0.71462916E+01  0.68470545E+02                                 1.642643                            1.578327      -1.199334       2.327041                    0.996044       3.427967       9.601694       0.489033       1.307207      -0.702440      -0.035872       0.005860       0.006468       0.036918      -0.004924      -0.006355       0.003331       0.028046       0.001666      -0.015479      -0.001899       0.017378              1.665384       2.025909       0.042205       0.126292       1.343788       0.186129       1.626456           0.000002
           90              H       8.247028       1.187536      14.593266       0.132502       1.011077 0.75891365E+01  0.74091725E+02                                 1.708268                            1.644692      -1.237784       2.304374                    0.995119       3.592149      10.281471       0.469376       1.336620      -0.695932       0.029341      -0.017778      -0.001480       0.034338      -0.011010      -0.000808       0.001324       0.013549       0.012460      -0.015034       0.003921       0.011113              1.731684       2.101300      -0.107838       0.108339       1.403031       0.105969       1.690721           0.000002
           91              H       5.756034       2.003056      11.001675       0.135617       1.000372 0.74630675E+01  0.73460384E+02                                 1.770483                            1.689143      -1.430098       2.214524                    0.993232       3.838514      11.487032       0.434034       1.433662      -0.675430      -0.027591       0.027566       0.002255       0.039066      -0.012124       0.000812       0.007631       0.004409       0.015780      -0.016852       0.004125       0.012727              1.800645       1.853406      -0.411961      -0.046834       1.872926      -0.157682       1.675604           0.000000
           92              H       6.517408       1.292577       8.959573       0.101424       1.021982 0.70434037E+01  0.68123582E+02                                 1.777685                            1.623872      -1.231271       2.293496                    0.994332       3.811005      11.191949       0.451065       1.403952      -0.681069      -0.018611       0.025796      -0.034002       0.046561      -0.011735      -0.000894      -0.004453      -0.001290      -0.001470      -0.012665       0.000117       0.012548              1.888041       1.589334      -0.174855       0.405391       1.610954      -0.365285       2.463836          -0.000001
           93              H       9.199866      13.611444      10.646397       0.080483       1.101586 0.78443092E+01  0.77636004E+02                                 1.837722                            1.690355      -1.236051       2.278668                    0.993619       3.921290      11.501136       0.453070       1.365942      -0.688447       0.032194      -0.028677      -0.000540       0.043117      -0.015790       0.001375      -0.000145      -0.002720       0.006465      -0.016970       0.002114       0.014856              1.930576       2.319083      -0.651495      -0.139958       1.885305       0.134191       1.587341           0.000001
           94              H       8.513570      14.281074      12.730296       0.119970       0.976871 0.71845779E+01  0.69026029E+02                                 1.657398                            1.593249      -0.954567       2.430485                    0.998145       3.476080       9.794511       0.481169       1.324943      -0.699097       0.014022      -0.011274       0.027906       0.033203      -0.011762       0.002309      -0.002615      -0.000367       0.036128      -0.017786       0.004196       0.013590              1.673011       1.646019      -0.175607       0.207917       1.395826      -0.136916       1.977188           0.000002
           95              H       2.613644       2.000138      13.207981       0.104709       1.144699 0.89899775E+01  0.89117568E+02                                 1.701921                            1.670015      -0.693924       2.546177                    0.999595       3.243153       8.561595       0.531114       1.163358      -0.740295      -0.008733       0.037465      -0.004913       0.038782      -0.000701      -0.000743      -0.004601      -0.011132      -0.012506      -0.006083      -0.003161       0.009244              1.688194       1.578388      -0.209442       0.119532       1.997402      -0.004310       1.488790           0.000002
           96              H       2.715319       0.638994      14.011088       0.090445       1.115531 0.89263854E+01  0.90658330E+02                                 1.810896                            1.768133      -1.230223       2.277317                    0.993424       3.928986      11.429739       0.459186       1.313365      -0.699743      -0.009744      -0.018190       0.028970       0.035568       0.003029      -0.007385      -0.001185       0.001812       0.014906      -0.007382      -0.002911       0.010293              1.821590       1.574301       0.180584      -0.016222       1.713668      -0.302113       2.176803           0.000002
           97              H       2.623497       0.760082      11.162893       0.088486       1.136041 0.86913973E+01  0.86428025E+02                                 1.756204                            1.687701      -0.690637       2.536243                    0.999537       3.483801       9.566277       0.501197       1.228946      -0.721809       0.014499       0.019336      -0.029590       0.038206      -0.000375      -0.003519      -0.006627       0.003005       0.010427      -0.007959      -0.000521       0.008480              1.788796       1.545204       0.102349      -0.104881       1.566574      -0.314298       2.254609          -0.000000
           98              H       2.642169      14.006803      11.995856       0.093584       0.979105 0.74753970E+01  0.73182563E+02                                 1.704570                            1.652943      -1.104308       2.329863                    0.994289       3.938366      11.531271       0.456478       1.370607      -0.687077       0.011287      -0.030384      -0.002072       0.032479       0.002846      -0.002903       0.011548       0.016013      -0.026928      -0.018639       0.005595       0.013044              1.707350       1.516421      -0.192884       0.021179       2.143854      -0.078787       1.461775           0.000000
           99              H       0.641645       1.226926      12.091393       0.388975       0.488856 0.29852874E+01  0.22855428E+02                                 1.022781                            1.009570      -1.191544       2.474340                    0.999851       2.068441       5.076925       0.624863       1.280318      -0.710415      -0.013361       0.031837      -0.005293       0.034931      -0.009817      -0.003023      -0.007979      -0.006540      -0.068620      -0.025266       0.002965       0.022301              1.021737       1.082333      -0.156048       0.043976       1.097908      -0.045841       0.884970           0.000002
          100              H       9.824061       4.907706      18.340105       0.383734       0.460944 0.27256093E+01  0.21074078E+02                                 1.094582                            1.047864      -1.341109       2.369707                    0.998896       2.540206       6.969931       0.524377       1.510697      -0.659758      -0.003553       0.013370       0.013714       0.019480       0.004958      -0.001992       0.005178      -0.028626      -0.022546      -0.013045      -0.006704       0.019750              1.113033       0.937762      -0.048097      -0.121031       1.078107       0.240290       1.323230          -0.000000
          101              H       9.493217       1.410747      16.596556       0.104602       1.138616 0.90953145E+01  0.92271529E+02                                 1.792640                            1.749871      -1.271186       2.257620                    0.993945       3.830313      10.927615       0.478223       1.262483      -0.710798       0.009378      -0.031869       0.004233       0.033488       0.006052      -0.003187       0.003442       0.010786      -0.012659      -0.009686      -0.000697       0.010384              1.786545       1.721429      -0.160318       0.119926       2.158485      -0.105726       1.479720           0.000002
          102              H       9.236552       2.611413      15.641187       0.088880       1.201679 0.95076491E+01  0.95893503E+02                                 1.768914                            1.722138      -0.730032       2.508614                    0.999598       3.443601       9.269057       0.519154       1.169753      -0.736846       0.007028       0.022906      -0.028379       0.037141       0.002436      -0.003752      -0.006896       0.008763      -0.004000      -0.009546       0.000328       0.009218              1.772190       1.603480       0.131519       0.094162       1.507931      -0.158853       2.205159           0.000003
          103              H       9.680780       2.897356      18.337120       0.069955       1.059330 0.84618392E+01  0.84863643E+02                                 1.755222                            1.725051      -1.050779       2.353509                    0.994355       3.942508      11.425119       0.463105       1.318773      -0.698498      -0.019339      -0.005966       0.031067       0.037078       0.004525      -0.003501      -0.002654      -0.013118       0.011875      -0.010427       0.001606       0.008821              1.760874       1.534630       0.092816      -0.132624       1.512568      -0.003966       2.235423           0.000000
          104              H       0.217136       2.868178      17.313083       0.084922       1.127401 0.85968202E+01  0.85375970E+02                                 1.750329                            1.677526      -0.732206       2.506966                    0.999375       3.558909       9.811843       0.502431       1.227529      -0.720986       0.035438      -0.002486      -0.005268       0.035914      -0.002342       0.001508      -0.000685       0.003198      -0.025338      -0.008621       0.001389       0.007233              1.792804       2.454543      -0.171925      -0.070871       1.495879       0.104239       1.427990           0.000002
          105              C       4.326954      13.952824       5.964191       0.035207      35.284478 0.42351582E+03  0.98785852E+04                                 9.441220                            6.958986       0.070628       2.031515                    0.999530      27.201411      77.550390       0.612389       0.428799      -1.057858      -0.047471       0.021278      -0.045749       0.069276      -0.007549      -0.030825      -0.032001       0.037198       0.197957      -0.064720      -0.017653       0.082373             11.316194      13.401387       0.130700       2.773196      14.701801       0.938429       5.845395          -0.000002
          106              C       4.191703      12.597515       5.720274       0.092388      36.291815 0.45404671E+03  0.10807072E+05                                 9.794842                            7.334886      -0.412597       1.878798                    0.998328      27.526715      80.008951       0.579137       0.444342      -1.045530      -0.040928      -0.008020      -0.036392       0.055352       0.020137      -0.049728      -0.021860       0.012566       0.257900      -0.065685      -0.042673       0.108358             11.558507      12.194305      -2.864858       2.181530      16.396502       0.513115       6.084715          -0.000001
          107              C       1.928073      13.048312       5.024645       0.029847      25.937008 0.35216891E+03  0.78401986E+04                                 7.579551                            6.255411       0.287609       2.097651                    0.999675      26.557488      73.847929       0.660295       0.416670      -1.066012       0.023362      -0.036983      -0.006225       0.044185       0.014242      -0.005873      -0.013472       0.047409       0.079928      -0.042889       0.009893       0.032997              8.213579       9.169956      -0.198609       1.492925      10.429277       0.994289       5.041504          -0.000002
          108              C       2.143591      14.386114       5.327677       0.028251      27.920724 0.36503835E+03  0.82596515E+04                                 8.168588                            6.500895       0.106014       2.042366                    0.999540      27.149008      77.932624       0.623510       0.434149      -1.047490       0.055314       0.018379       0.006615       0.058662      -0.014419      -0.014559      -0.015508       0.048262       0.064837      -0.044415       0.011555       0.032859              9.165726      10.111398      -0.739433       1.438516      12.315647       0.420688       5.070134          -0.000003
          109              C       5.623659      14.548051       6.491137       0.553421      23.867468 0.25652147E+03  0.53396957E+04                                 7.544784                            5.643046       0.168809       2.106840                    0.999467      22.643553      63.323792       0.632089       0.465516      -1.024478       0.070092       0.019556      -0.003003       0.072830       0.014543      -0.037177      -0.043078      -0.016891       0.287285      -0.066267      -0.051156       0.117424              8.772403      10.311761      -0.104847       2.013285      11.022361       0.935125       4.983087          -0.000002
          110              C       5.262786      11.564621       6.023902       0.576671      23.809846 0.27231237E+03  0.58066676E+04                                 7.803974                            5.994330      -0.332519       1.938775                    0.998991      23.733190      69.217406       0.580499       0.494818      -0.999756       0.029700      -0.034257       0.021753       0.050288       0.089960       0.031280       0.018555      -0.005104      -0.185333      -0.074110      -0.053306       0.127416              8.881632       7.536815      -3.365653      -0.313081       9.411988       0.038835       9.696092          -0.000001
          111              C      10.501007       4.432108       6.526665       0.041549      35.045529 0.41989649E+03  0.97859706E+04                                 9.468385                            6.962711       0.058547       2.033267                    0.999357      27.108830      77.585086       0.607014       0.432958      -1.053927      -0.021384       0.052301       0.008646       0.057161      -0.010711      -0.017943      -0.015972      -0.031206       0.203064      -0.056689      -0.015941       0.072630             11.507994      16.479658      -1.497802       0.553504      13.145827       0.220344       4.898496          -0.000002
          112              C       9.334985       3.712875       6.290510       0.086222      36.157880 0.45124131E+03  0.10715906E+05                                 9.746222                            7.294514      -0.315588       1.913178                    0.998344      27.304963      79.086906       0.583272       0.442196      -1.047555      -0.044883       0.029940       0.014941       0.055983       0.003511      -0.022310      -0.018000       0.024326       0.286310      -0.061979      -0.039239       0.101218             11.611722      12.649868       0.086596       0.549392      16.886367      -0.588729       5.298931          -0.000001
          113              C       8.151618       5.755321       6.260655       0.034398      26.563446 0.37815830E+03  0.86212563E+04                                 7.911904                            6.637606       0.099073       2.045404                    0.998172      27.027950      77.550703       0.614934       0.436899      -1.047188      -0.015706      -0.042098       0.004127       0.045122      -0.016540      -0.009115      -0.013834       0.022901       0.134942      -0.045609      -0.002424       0.048033              8.718639      11.321325      -0.790001       0.966702       9.706863       0.217389       5.127728          -0.000001
          114              C       9.344050       6.414739       6.515320       0.026310      27.313509 0.36518477E+03  0.82672179E+04                                 8.033593                            6.494622       0.182747       2.066695                    0.999337      27.188953      78.173105       0.624645       0.433138      -1.047667       0.051545      -0.028617       0.003363       0.059052      -0.010073      -0.016729      -0.007635      -0.046056       0.050466      -0.039308       0.014828       0.024480              9.041363      11.825909      -0.866933       0.514810      10.420105       0.799292       4.878076          -0.000002
          115              C       1.249604       3.763936       6.589063       0.536452      24.359068 0.26129952E+03  0.54729657E+04                                 7.692570                            5.696189       0.064716       2.068524                    0.999618      23.034794      64.952871       0.628001       0.465652      -1.022783       0.053305      -0.026260       0.003720       0.059538       0.019857      -0.026170      -0.050166      -0.005700       0.301692      -0.072051      -0.049387       0.121438              9.174385      12.502237      -1.453574       0.645721      10.625463       0.734859       4.395454          -0.000001
          116              C       9.293595       2.207301       6.135262       0.577600      24.010122 0.27567491E+03  0.58791156E+04                                 7.788999                            5.983455      -0.367329       1.923678                    0.998838      23.585868      68.134392       0.589730       0.487010      -1.006696      -0.018782      -0.050884       0.014779       0.056217      -0.008570      -0.006654       0.003738       0.188173      -0.189779      -0.066621      -0.059730       0.126351              8.977698       4.995391       0.823119      -0.335027      12.356463      -2.171878       9.581239          -0.000001
          117              C       4.890108       4.576538       4.651454       0.125113      26.596630 0.33843715E+03  0.75502317E+04                                 8.073667                            6.365054      -0.092392       1.997758                    0.998336      26.251447      76.001676       0.611599       0.448908      -1.033823      -0.008894      -0.043307      -0.017620       0.047592      -0.032845       0.011850       0.017063       0.026871      -0.059916      -0.043692      -0.001783       0.045474              9.350193       6.392031       2.652763      -1.814875       8.951838      -2.189167      12.706710          -0.000001
          118              C       5.371667       5.144046       3.472170      -0.204873      35.348551 0.49653861E+03  0.12134963E+05                                 9.566788                            7.571681      -0.137197       1.926752                    0.998007      30.968810      92.429858       0.578839       0.432975      -1.048058       0.014574      -0.016642       0.012811       0.025563      -0.000660       0.000819       0.003364      -0.035069      -0.045657      -0.015630      -0.009802       0.025432             11.176159       7.898348       2.912474      -2.235595       8.676033      -2.906209      16.954095           0.000001
          119              C       4.976674       4.605716       2.257060       0.150266      34.479675 0.39162060E+03  0.89765290E+04                                 9.479485                            6.755230      -0.275265       1.934584                    0.999197      26.019430      74.045821       0.611529       0.436964      -1.050655       0.005657      -0.007316      -0.012742       0.015744      -0.021046       0.015483      -0.018611      -0.003143      -0.011916      -0.019869      -0.017401       0.037270             12.045014       8.509911       3.879179      -3.777009       9.186666      -4.343937      18.438464           0.000002
          120              C       4.079418       3.549479       2.298857      -0.195051      32.025492 0.42526284E+03  0.99223835E+04                                 8.693742                            6.833148       0.289407       2.064316                    0.999820      29.368538      83.544456       0.637576       0.411733      -1.069425       0.021988      -0.015321       0.003329       0.027005       0.005284       0.012176       0.017215       0.022852       0.042176      -0.025876      -0.002845       0.028722              9.884225       7.775998       3.881946      -2.478709       9.215230      -3.305288      12.661446           0.000003
          121              C       3.664466       3.035950       3.516953       0.061893      27.449604 0.36311895E+03  0.81679773E+04                                 7.956950                            6.384106       0.266947       2.087319                    0.999785      26.808587      75.591990       0.646931       0.420904      -1.060472       0.035280       0.024954       0.033057       0.054407       0.000376       0.013814       0.024892       0.018788      -0.082227      -0.043237       0.013857       0.029380              8.939334       7.647837       3.238237      -1.404094       7.867991      -2.627308      11.302175          -0.000001
          122              C       5.124685       5.818053      28.673021       0.235269      31.293038 0.36940894E+03  0.83718528E+04                                 8.879887                            6.603096      -0.135375       1.970067                    0.999699      25.932911      74.164827       0.610623       0.442608      -1.043893      -0.029093       0.016568      -0.017463       0.037761       0.001442       0.046017       0.002695       0.028485       0.105159      -0.034005      -0.031823       0.065829             10.671547      13.308235      -0.539954      -0.825304       5.466455      -2.816610      13.239950           0.000002
          123              C       6.494058       5.877868      28.359541      -0.018545      42.503381 0.43931620E+03  0.10321824E+05                                10.626872                            7.014978      -0.132460       1.960905                    0.998989      27.627802      78.564862       0.620612       0.420055      -1.065336       0.043694      -0.004517      -0.010896       0.045258       0.013572       0.012228       0.006201      -0.009558       0.048558      -0.023653      -0.001285       0.024938             14.128527      12.178172       0.507527      -2.443764       6.018297      -3.461014      24.189111           0.000002
          124              C       5.484224       5.132375       1.003138      -0.009433      42.125427 0.45063274E+03  0.10657674E+05                                10.581228                            7.112142      -0.164895       1.949131                    0.998978      27.770824      79.291147       0.615258       0.420930      -1.064540      -0.039981       0.009867      -0.002334       0.041246       0.008973       0.006472       0.002371      -0.030421       0.063586      -0.028894       0.006069       0.022824             13.926760      12.983213       1.372546      -1.994631       7.608324      -5.996602      21.188742           0.000002
          125              C       4.391921       5.402270      29.798566      -0.301634      41.345145 0.54888188E+03  0.13737691E+05                                10.516942                            7.911227      -0.227854       1.875032                    0.998910      32.970775      99.186757       0.572310       0.427602      -1.052624      -0.024630      -0.003708       0.023553       0.034280      -0.001315       0.011779      -0.006804      -0.005737       0.019509      -0.013650      -0.002501       0.016151             12.739375      11.613359      -0.642009       1.854383       7.004163      -4.868011      19.600604           0.000004
          126              C       7.264213       5.806382      29.508970      -0.280857      41.137246 0.53061298E+03  0.13177202E+05                                10.458485                            7.764593      -0.179145       1.889740                    0.999122      32.716589      98.249682       0.578855       0.426080      -1.052870       0.008223       0.009279      -0.024580       0.027530       0.000913       0.003883       0.009283      -0.003665      -0.037596      -0.016615       0.004285       0.012330             12.785335      11.033993       0.291687       2.259140       6.338045      -3.467572      20.983967           0.000005
          127              C       6.867758       5.259298       0.791165       0.209861      31.828268 0.37005625E+03  0.83686094E+04                                 8.905342                            6.562198      -0.061725       1.994921                    0.999613      25.906385      73.389683       0.620667       0.436377      -1.050302       0.042765      -0.005674       0.042962       0.060883      -0.003023       0.032490      -0.005753       0.015537       0.089600      -0.026072      -0.023260       0.049332             10.764557      13.587681       0.497287       0.834625       5.378055      -2.637065      13.327934           0.000002
          128              C       6.952129       6.350548      27.045908       0.141986      35.670130 0.39463246E+03  0.90686767E+04                                 9.706358                            6.789407      -0.221099       1.951148                    0.999249      26.152737      74.675275       0.608489       0.438028      -1.049349      -0.000243      -0.007378       0.014971       0.016692      -0.011263      -0.000959      -0.004089       0.008354       0.007064      -0.014120       0.002991       0.011129             12.483382       9.466343       3.068875      -3.497145       7.324606      -1.676188      20.659195           0.000002
          129              C       6.360388       5.895374      25.884537      -0.168088      34.987191 0.47271448E+03  0.11442583E+05                                 9.584426                            7.446899      -0.301181       1.883761                    0.997874      30.514611      91.445891       0.575172       0.439930      -1.041063       0.010055      -0.008353      -0.008755       0.015733      -0.004221       0.006619      -0.004340      -0.012069      -0.055845      -0.020726       0.002975       0.017751             11.252184       7.899570       2.439581      -1.131806       7.733201       0.805872      18.123780           0.000000
          130              C       6.817866       6.334500      24.656888       0.100819      27.394540 0.35126377E+03  0.79043970E+04                                 8.226783                            6.478221      -0.053135       2.009312                    0.997852      26.508937      76.914039       0.607521       0.448032      -1.035008       0.048372       0.012384       0.015641       0.052325      -0.017874       0.010347       0.018597       0.002094      -0.093069      -0.042102       0.008172       0.033931              9.405256       7.673481       2.836264      -0.458003       7.322149       0.280370      13.220137          -0.000001
          131              C       8.394828       7.666467      25.642709       0.072383      27.794468 0.36026717E+03  0.81434509E+04                                 8.168030                            6.464895       0.004739       2.004456                    0.999508      27.244609      78.751125       0.622863       0.435040      -1.044572      -0.033011      -0.030159      -0.023295       0.050418      -0.004253       0.001094       0.009543      -0.029909      -0.124008      -0.042555       0.005237       0.037318              9.241713       9.026337       3.294133      -1.096835       6.845777      -0.781027      11.853024           0.000001
          132              C       7.987018       7.260896      26.902603      -0.203182      33.949563 0.47286385E+03  0.11380709E+05                                 9.173647                            7.307720       0.099163       2.000750                    0.999024      30.404579      89.145088       0.600916       0.423505      -1.057144      -0.002795      -0.004513      -0.008081       0.009669      -0.008215       0.014069       0.011049      -0.009359       0.067529      -0.027071      -0.001950       0.029021             10.372151      10.130343       3.533601      -2.733771       7.304001      -1.949706      13.682109           0.000004
          133              C       2.818792       6.213413      28.102785      -0.048342      24.728609 0.37026218E+03  0.84010322E+04                                 7.480931                            6.413523      -0.130744       1.959689                    0.999248      27.755209      79.577554       0.647989       0.416596      -1.059189       0.074678       0.013020      -0.039233       0.085355      -0.017524       0.008865       0.001524       0.072954      -0.097116      -0.034319      -0.023104       0.057423              8.252974       9.854284      -1.287475       2.528635       6.306039      -1.027071       8.598598           0.000003
          134              C       2.251569       6.950152      26.926487       0.010268      24.508375 0.36965208E+03  0.83983717E+04                                 7.530927                            6.516261      -0.209358       1.945385                    0.999247      27.294440      78.756169       0.625848       0.430760      -1.048542      -0.104705      -0.019975       0.049262       0.117427      -0.017903      -0.008155       0.001866       0.118465      -0.149448      -0.050355      -0.036939       0.087294              8.248004       9.781221      -0.537084       1.890436       6.686059      -0.568375       8.276731           0.000002
          135              C       9.213259       4.989404       1.621142      -0.029217      26.456636 0.35667863E+03  0.80034179E+04                                 7.862627                            6.307494       0.124535       2.061651                    0.998254      26.920385      76.315031       0.652589       0.418281      -1.059991      -0.099299      -0.039023       0.074756       0.130275      -0.013093      -0.028124       0.018805       0.070581      -0.075988      -0.044727      -0.016908       0.061635              9.138189      11.808604      -2.746148       3.825575       7.182345      -1.761703       8.423618           0.000003
          136              C      10.035116       4.105316       2.507844       0.037452      24.800729 0.34770492E+03  0.77515301E+04                                 7.520388                            6.241508       0.278298       2.113882                    0.999391      26.325352      74.355256       0.653928       0.420145      -1.058948      -0.055208      -0.135832      -0.077494       0.165841      -0.002066      -0.016442       0.021308      -0.046489      -0.035238      -0.033954      -0.005557       0.039511              8.421386       8.500818      -2.378099       2.158411       8.740529      -2.980144       8.022811           0.000002
          137              C       6.185132       6.658374       8.963454       0.035207      35.284475 0.42351589E+03  0.98785873E+04                                 9.441219                            6.958987       0.070628       2.031515                    0.999530      27.201411      77.550391       0.612389       0.428799      -1.057858       0.047471       0.021278       0.045749       0.069276       0.007549      -0.030825       0.032001       0.037198       0.197957      -0.064720      -0.017653       0.082373             11.316193      13.401387      -0.130705       2.773197      14.701797      -0.938431       5.845396          -0.000002
          138              C       6.320384       5.303065       9.207372       0.092388      36.291813 0.45404685E+03  0.10807077E+05                                 9.794842                            7.334887      -0.412597       1.878798                    0.998328      27.526715      80.008952       0.579137       0.444342      -1.045530       0.040928      -0.008020       0.036392       0.055352      -0.020137      -0.049728       0.021860       0.012566       0.257900      -0.065685      -0.042673       0.108358             11.558506      12.194304       2.864852       2.181533      16.396497      -0.513117       6.084716          -0.000001
          139              C       8.584014       5.753862       9.903000       0.029847      25.937013 0.35216898E+03  0.78402003E+04                                 7.579552                            6.255411       0.287609       2.097651                    0.999675      26.557488      73.847926       0.660295       0.416670      -1.066012      -0.023362      -0.036983       0.006225       0.044185      -0.014242      -0.005873       0.013472       0.047409       0.079928      -0.042890       0.009893       0.032997              8.213580       9.169956       0.198608       1.492925      10.429279      -0.994290       5.041505          -0.000002
          140              C       8.368495       7.091664       9.599969       0.028251      27.920726 0.36503838E+03  0.82596524E+04                                 8.168588                            6.500895       0.106014       2.042366                    0.999540      27.149008      77.932623       0.623511       0.434149      -1.047490      -0.055315       0.018379      -0.006615       0.058662       0.014419      -0.014559       0.015508       0.048262       0.064837      -0.044415       0.011555       0.032859              9.165727      10.111396       0.739431       1.438517      12.315650      -0.420689       5.070134          -0.000003
          141              C       4.888427       7.253601       8.436508       0.553421      23.867456 0.25652126E+03  0.53396904E+04                                 7.544781                            5.643044       0.168809       2.106840                    0.999467      22.643552      63.323792       0.632089       0.465516      -1.024478      -0.070091       0.019556       0.003003       0.072830      -0.014543      -0.037177       0.043078      -0.016891       0.287285      -0.066267      -0.051156       0.117424              8.772400      10.311754       0.104854       2.013282      11.022360      -0.935125       4.983085          -0.000002
          142              C       5.249301       4.270171       8.903743       0.576671      23.809826 0.27231211E+03  0.58066610E+04                                 7.803970                            5.994327      -0.332519       1.938775                    0.998991      23.733189      69.217406       0.580499       0.494818      -0.999756      -0.029700      -0.034257      -0.021753       0.050288      -0.089960       0.031280      -0.018555      -0.005104      -0.185333      -0.074110      -0.053306       0.127416              8.881627       7.536809       3.365650      -0.313079       9.411983      -0.038831       9.696088          -0.000001
          143              C       0.011080      11.726558       8.400980       0.041549      35.045526 0.41989652E+03  0.97859715E+04                                 9.468385                            6.962711       0.058547       2.033267                    0.999357      27.108830      77.585085       0.607014       0.432958      -1.053928       0.021384       0.052301      -0.008646       0.057161       0.010711      -0.017943       0.015972      -0.031206       0.203064      -0.056689      -0.015941       0.072630             11.507992      16.479654       1.497804       0.553503      13.145827      -0.220346       4.898496          -0.000002
          144              C       1.177102      11.007325       8.637136       0.086222      36.157874 0.45124131E+03  0.10715906E+05                                 9.746221                            7.294514      -0.315587       1.913178                    0.998344      27.304963      79.086905       0.583272       0.442196      -1.047555       0.044883       0.029940      -0.014941       0.055983      -0.003511      -0.022310       0.018000       0.024326       0.286310      -0.061979      -0.039239       0.101218             11.611720      12.649863      -0.086589       0.549393      16.886367       0.588729       5.298931          -0.000001
          145              C       2.360468      13.049771       8.666991       0.034398      26.563454 0.37815839E+03  0.86212588E+04                                 7.911905                            6.637607       0.099073       2.045404                    0.998172      27.027950      77.550703       0.614934       0.436899      -1.047188       0.015706      -0.042098      -0.004127       0.045122       0.016540      -0.009115       0.013834       0.022901       0.134942      -0.045609      -0.002424       0.048033              8.718641      11.321327       0.789995       0.966706       9.706866      -0.217389       5.127729          -0.000001
          146              C       1.168037      13.709189       8.412325       0.026310      27.313503 0.36518460E+03  0.82672133E+04                                 8.033591                            6.494620       0.182747       2.066695                    0.999337      27.188953      78.173104       0.624645       0.433138      -1.047667      -0.051545      -0.028617      -0.003363       0.059052       0.010073      -0.016729       0.007635      -0.046056       0.050466      -0.039308       0.014828       0.024480              9.041362      11.825904       0.866931       0.514812      10.420105      -0.799294       4.878076          -0.000002
          147              C       9.262483      11.058386       8.338583       0.536452      24.359082 0.26129976E+03  0.54729719E+04                                 7.692573                            5.696192       0.064716       2.068524                    0.999618      23.034794      64.952870       0.628001       0.465652      -1.022783      -0.053305      -0.026260      -0.003720       0.059538      -0.019857      -0.026170       0.050166      -0.005700       0.301692      -0.072051      -0.049387       0.121438              9.174388      12.502245       1.453576       0.645721      10.625464      -0.734861       4.395456          -0.000001
          148              C       1.218491       9.501751       8.792383       0.577600      24.010122 0.27567492E+03  0.58791160E+04                                 7.788999                            5.983455      -0.367329       1.923678                    0.998838      23.585868      68.134391       0.589730       0.487010      -1.006696       0.018782      -0.050884      -0.014779       0.056217       0.008570      -0.006654      -0.003738       0.188173      -0.189779      -0.066621      -0.059730       0.126351              8.977698       4.995391      -0.823117      -0.335025      12.356465       2.171881       9.581238          -0.000001
          149              C       5.621979      11.870988      10.276191       0.125113      26.596621 0.33843701E+03  0.75502279E+04                                 8.073665                            6.365053      -0.092392       1.997758                    0.998336      26.251447      76.001678       0.611599       0.448908      -1.033823       0.008894      -0.043307       0.017620       0.047592       0.032845       0.011850      -0.017063       0.026871      -0.059916      -0.043692      -0.001783       0.045474              9.350191       6.392028      -2.652761      -1.814874       8.951840       2.189166      12.706705          -0.000001
          150              C       5.140420      12.438496      11.455475      -0.204873      35.348579 0.49653921E+03  0.12134981E+05                                 9.566792                            7.571686      -0.137197       1.926752                    0.998007      30.968811      92.429859       0.578839       0.432975      -1.048058      -0.014574      -0.016642      -0.012811       0.025563       0.000660       0.000819      -0.003364      -0.035069      -0.045657      -0.015630      -0.009802       0.025432             11.176164       7.898354      -2.912476      -2.235597       8.676037       2.906213      16.954102           0.000001
          151              C       5.535413      11.900166      12.670586       0.150266      34.479680 0.39162062E+03  0.89765297E+04                                 9.479486                            6.755230      -0.275265       1.934584                    0.999197      26.019429      74.045821       0.611529       0.436964      -1.050655      -0.005657      -0.007316       0.012742       0.015744       0.021046       0.015483       0.018611      -0.003143      -0.011916      -0.019869      -0.017401       0.037270             12.045017       8.509910      -3.879180      -3.777012       9.186672       4.343945      18.438469           0.000002
          152              C       6.432668      10.843929      12.628788      -0.195051      32.025487 0.42526263E+03  0.99223777E+04                                 8.693741                            6.833146       0.289406       2.064316                    0.999820      29.368538      83.544459       0.637576       0.411733      -1.069425      -0.021988      -0.015321      -0.003329       0.027005      -0.005284       0.012176      -0.017215       0.022852       0.042176      -0.025877      -0.002845       0.028722              9.884225       7.775995      -3.881946      -2.478711       9.215232       3.305292      12.661448           0.000003
          153              C       6.847620      10.330400      11.410692       0.061893      27.449622 0.36311923E+03  0.81679851E+04                                 7.956954                            6.384109       0.266947       2.087319                    0.999785      26.808588      75.591994       0.646931       0.420904      -1.060472      -0.035280       0.024954      -0.033057       0.054407      -0.000376       0.013814      -0.024892       0.018788      -0.082227      -0.043237       0.013857       0.029380              8.939339       7.647841      -3.238238      -1.404092       7.867993       2.627308      11.302182          -0.000001
          154              C       5.181575      13.112503      16.109915       0.235269      31.293029 0.36940863E+03  0.83718442E+04                                 8.879886                            6.603093      -0.135375       1.970067                    0.999699      25.932911      74.164830       0.610623       0.442608      -1.043893       0.029093       0.016568       0.017463       0.037761      -0.001442       0.046017      -0.002695       0.028485       0.105159      -0.034005      -0.031823       0.065829             10.671547      13.308229       0.539951      -0.825313       5.466455       2.816613      13.239955           0.000002
          155              C       3.812202      13.172318      16.423396      -0.018545      42.503393 0.43931625E+03  0.10321825E+05                                10.626874                            7.014978      -0.132460       1.960905                    0.998989      27.627803      78.564866       0.620612       0.420055      -1.065336      -0.043694      -0.004517       0.010896       0.045258      -0.013572       0.012228      -0.006201      -0.009558       0.048558      -0.023653      -0.001285       0.024938             14.128529      12.178179      -0.507529      -2.443773       6.018298       3.461015      24.189110           0.000002
          156              C       5.027863      12.426825      13.924508      -0.009433      42.125444 0.45063298E+03  0.10657681E+05                                10.581231                            7.112144      -0.164895       1.949131                    0.998978      27.770824      79.291148       0.615257       0.420930      -1.064540       0.039981       0.009867       0.002334       0.041246      -0.008973       0.006472      -0.002371      -0.030421       0.063586      -0.028894       0.006069       0.022824             13.926765      12.983212      -1.372543      -1.994621       7.608328       5.996608      21.188755           0.000002
          157              C       5.914339      12.696720      14.984371      -0.301634      41.345148 0.54888157E+03  0.13737682E+05                                10.516943                            7.911225      -0.227854       1.875032                    0.998910      32.970775      99.186759       0.572310       0.427602      -1.052624       0.024630      -0.003708      -0.023553       0.034280       0.001315       0.011779       0.006804      -0.005737       0.019509      -0.013650      -0.002501       0.016151             12.739378      11.613358       0.642009       1.854381       7.004165       4.868015      19.600613           0.000004
          158              C       3.042046      13.100832      15.273967      -0.280857      41.137256 0.53061351E+03  0.13177218E+05                                10.458488                            7.764598      -0.179146       1.889739                    0.999122      32.716589      98.249685       0.578855       0.426080      -1.052870      -0.008223       0.009279       0.024580       0.027530      -0.000913       0.003883      -0.009283      -0.003665      -0.037596      -0.016615       0.004285       0.012330             12.785336      11.033994      -0.291685       2.259143       6.338047       3.467570      20.983969           0.000005
          159              C       3.644328      12.553748      14.136480       0.209861      31.828270 0.37005646E+03  0.83686153E+04                                 8.905342                            6.562200      -0.061725       1.994921                    0.999613      25.906385      73.389684       0.620666       0.436377      -1.050302      -0.042765      -0.005674      -0.042962       0.060883       0.003023       0.032490       0.005753       0.015537       0.089600      -0.026072      -0.023260       0.049332             10.764556      13.587679      -0.497283       0.834637       5.378055       2.637063      13.327934           0.000002
          160              C       3.354131      13.644998      17.737028       0.141986      35.670132 0.39463230E+03  0.90686722E+04                                 9.706358                            6.789406      -0.221099       1.951148                    0.999249      26.152737      74.675276       0.608489       0.438028      -1.049349       0.000243      -0.007378      -0.014971       0.016692       0.011263      -0.000959       0.004089       0.008354       0.007064      -0.014120       0.002991       0.011129             12.483383       9.466346      -3.068876      -3.497154       7.324607       1.676194      20.659195           0.000002
          161              C       3.945872      13.189824      18.898399      -0.168088      34.987176 0.47271456E+03  0.11442585E+05                                 9.584425                            7.446900      -0.301181       1.883761                    0.997874      30.514610      91.445890       0.575172       0.439930      -1.041063      -0.010055      -0.008353       0.008755       0.015733       0.004221       0.006619       0.004340      -0.012069      -0.055845      -0.020726       0.002975       0.017751             11.252181       7.899568      -2.439579      -1.131805       7.733201      -0.805875      18.123775           0.000000
          162              C       3.488393      13.628950      20.126049       0.100819      27.394538 0.35126393E+03  0.79044015E+04                                 8.226783                            6.478223      -0.053135       2.009312                    0.997852      26.508937      76.914039       0.607521       0.448032      -1.035008      -0.048372       0.012384      -0.015641       0.052325       0.017874       0.010347      -0.018597       0.002094      -0.093069      -0.042102       0.008172       0.033931              9.405254       7.673485      -2.836266      -0.457996       7.322151      -0.280376      13.220126          -0.000001
          163              C       1.911432       0.372017      19.140227       0.072383      27.794461 0.36026682E+03  0.81434412E+04                                 8.168028                            6.464892       0.004739       2.004457                    0.999508      27.244609      78.751124       0.622864       0.435040      -1.044572       0.033011      -0.030159       0.023295       0.050418       0.004253       0.001094      -0.009543      -0.029909      -0.124008      -0.042555       0.005237       0.037318              9.241712       9.026332      -3.294132      -1.096837       6.845776       0.781028      11.853028           0.000001
          164              C       2.319242      -0.033554      17.880334      -0.203182      33.949578 0.47286376E+03  0.11380707E+05                                 9.173650                            7.307720       0.099163       2.000750                    0.999024      30.404578      89.145086       0.600916       0.423505      -1.057144       0.002795      -0.004513       0.008081       0.009669       0.008215       0.014069      -0.011049      -0.009359       0.067529      -0.027071      -0.001950       0.029021             10.372156      10.130347      -3.533604      -2.733778       7.304004       1.949713      13.682118           0.000004
          165              C       7.487467      13.507863      16.680151      -0.048342      24.728607 0.37026221E+03  0.84010329E+04                                 7.480931                            6.413523      -0.130744       1.959689                    0.999248      27.755209      79.577555       0.647989       0.416596      -1.059189      -0.074678       0.013020       0.039233       0.085355       0.017524       0.008865      -0.001524       0.072954      -0.097116      -0.034319      -0.023104       0.057423              8.252974       9.854290       1.287474       2.528637       6.306037       1.027069       8.598594           0.000003
          166              C       8.054691      14.244602      17.856450       0.010268      24.508373 0.36965214E+03  0.83983735E+04                                 7.530927                            6.516262      -0.209358       1.945385                    0.999247      27.294440      78.756172       0.625848       0.430760      -1.048542       0.104705      -0.019975      -0.049262       0.117427       0.017903      -0.008155      -0.001866       0.118465      -0.149448      -0.050355      -0.036939       0.087294              8.248003       9.781222       0.537080       1.890433       6.686058       0.568370       8.276730           0.000002
          167              C       1.298828      12.283854      13.306503      -0.029217      26.456633 0.35667863E+03  0.80034178E+04                                 7.862627                            6.307494       0.124535       2.061651                    0.998254      26.920384      76.315029       0.652589       0.418281      -1.059991       0.099299      -0.039023      -0.074756       0.130275       0.013093      -0.028124      -0.018805       0.070581      -0.075988      -0.044727      -0.016908       0.061635              9.138188      11.808603       2.746149       3.825572       7.182346       1.761704       8.423615           0.000003
          168              C       0.476971      11.399766      12.419801       0.037452      24.800722 0.34770486E+03  0.77515282E+04                                 7.520386                            6.241507       0.278298       2.113882                    0.999391      26.325351      74.355251       0.653928       0.420145      -1.058948       0.055208      -0.135832       0.077494       0.165841       0.002066      -0.016442      -0.021308      -0.046489      -0.035238      -0.033954      -0.005557       0.039511              8.421384       8.500813       2.378097       2.158409       8.740527       2.980142       8.022811           0.000002
          169              C       6.082219       0.636076      23.891100       0.035207      35.284478 0.42351582E+03  0.98785853E+04                                 9.441220                            6.958986       0.070628       2.031515                    0.999530      27.201411      77.550392       0.612389       0.428799      -1.057858       0.047471      -0.021278       0.045749       0.069276      -0.007549      -0.030825      -0.032001       0.037198       0.197957      -0.064720      -0.017653       0.082373             11.316195      13.401388       0.130700       2.773196      14.701802       0.938429       5.845395          -0.000002
          170              C       6.217470       1.991385      24.135017       0.092388      36.291815 0.45404671E+03  0.10807073E+05                                 9.794843                            7.334886      -0.412597       1.878798                    0.998328      27.526715      80.008953       0.579137       0.444342      -1.045530       0.040928       0.008020       0.036392       0.055352       0.020137      -0.049728      -0.021860       0.012566       0.257900      -0.065685      -0.042673       0.108358             11.558507      12.194305      -2.864858       2.181530      16.396503       0.513115       6.084715          -0.000001
          171              C       8.481100       1.540588      24.830646       0.029847      25.937013 0.35216902E+03  0.78402016E+04                                 7.579553                            6.255412       0.287609       2.097651                    0.999675      26.557491      73.847939       0.660295       0.416670      -1.066012      -0.023362       0.036983       0.006225       0.044185       0.014242      -0.005873      -0.013472       0.047409       0.079928      -0.042890       0.009893       0.032997              8.213580       9.169956      -0.198610       1.492924      10.429280       0.994289       5.041505          -0.000002
          172              C       8.265582       0.202786      24.527614       0.028251      27.920722 0.36503833E+03  0.82596510E+04                                 8.168588                            6.500895       0.106014       2.042366                    0.999540      27.149007      77.932620       0.623511       0.434149      -1.047490      -0.055314      -0.018379      -0.006615       0.058662      -0.014419      -0.014559      -0.015508       0.048262       0.064837      -0.044415       0.011555       0.032859              9.165726      10.111397      -0.739434       1.438516      12.315646       0.420688       5.070133          -0.000003
          173              C       4.785514       0.040849      23.364154       0.553421      23.867466 0.25652144E+03  0.53396952E+04                                 7.544784                            5.643046       0.168809       2.106840                    0.999467      22.643552      63.323792       0.632089       0.465516      -1.024478      -0.070092      -0.019556       0.003003       0.072830       0.014543      -0.037177      -0.043078      -0.016891       0.287285      -0.066267      -0.051156       0.117424              8.772403      10.311761      -0.104847       2.013285      11.022361       0.935125       4.983088          -0.000002
          174              C       5.146387       3.024279      23.831389       0.576671      23.809846 0.27231237E+03  0.58066676E+04                                 7.803974                            5.994330      -0.332519       1.938775                    0.998991      23.733190      69.217406       0.580499       0.494818      -0.999756      -0.029700       0.034257      -0.021753       0.050288       0.089960       0.031280       0.018555      -0.005104      -0.185333      -0.074110      -0.053306       0.127416              8.881632       7.536815      -3.365653      -0.313081       9.411988       0.038835       9.696092          -0.000001
          175              C      -0.091834      10.156792      23.328626       0.041549      35.045529 0.41989649E+03  0.97859705E+04                                 9.468385                            6.962711       0.058547       2.033267                    0.999357      27.108830      77.585085       0.607014       0.432958      -1.053927       0.021384      -0.052301      -0.008646       0.057161      -0.010711      -0.017943      -0.015972      -0.031206       0.203064      -0.056689      -0.015941       0.072630             11.507993      16.479658      -1.497802       0.553504      13.145827       0.220344       4.898496          -0.000002
          176              C       1.074188      10.876025      23.564781       0.086222      36.157880 0.45124131E+03  0.10715906E+05                                 9.746222                            7.294514      -0.315588       1.913178                    0.998344      27.304963      79.086905       0.583272       0.442196      -1.047555       0.044883      -0.029940      -0.014941       0.055983       0.003511      -0.022310      -0.018000       0.024326       0.286310      -0.061979      -0.039239       0.101218             11.611722      12.649868       0.086596       0.549392      16.886367      -0.588729       5.298931          -0.000001
          177              C       2.257555       8.833579      23.594636       0.034398      26.563447 0.37815833E+03  0.86212570E+04                                 7.911904                            6.637606       0.099073       2.045404                    0.998172      27.027951      77.550704       0.614934       0.436899      -1.047188       0.015706       0.042098      -0.004127       0.045122      -0.016540      -0.009115      -0.013834       0.022901       0.134942      -0.045609      -0.002424       0.048033              8.718639      11.321325      -0.790001       0.966702       9.706863       0.217389       5.127728          -0.000001
          178              C       1.065123       8.174161      23.339971       0.026310      27.313509 0.36518477E+03  0.82672179E+04                                 8.033593                            6.494622       0.182747       2.066695                    0.999337      27.188953      78.173105       0.624645       0.433138      -1.047667      -0.051544       0.028617      -0.003363       0.059052      -0.010073      -0.016729      -0.007635      -0.046056       0.050466      -0.039308       0.014828       0.024480              9.041363      11.825909      -0.866933       0.514810      10.420105       0.799292       4.878076          -0.000002
          179              C       9.159569      10.824964      23.266228       0.536452      24.359068 0.26129952E+03  0.54729657E+04                                 7.692570                            5.696189       0.064716       2.068524                    0.999618      23.034794      64.952870       0.628001       0.465652      -1.022783      -0.053305       0.026260      -0.003720       0.059538       0.019857      -0.026170      -0.050166      -0.005700       0.301692      -0.072051      -0.049387       0.121438              9.174384      12.502237      -1.453573       0.645721      10.625463       0.734859       4.395454          -0.000001
          180              C       1.115578      12.381599      23.720029       0.577600      24.010122 0.27567491E+03  0.58791157E+04                                 7.788999                            5.983455      -0.367329       1.923678                    0.998838      23.585868      68.134392       0.589730       0.487010      -1.006696       0.018782       0.050884      -0.014779       0.056217      -0.008570      -0.006654       0.003738       0.188173      -0.189779      -0.066621      -0.059730       0.126351              8.977698       4.995391       0.823119      -0.335027      12.356463      -2.171878       9.581239          -0.000001
          181              C       5.519065      10.012362      25.203837       0.125113      26.596629 0.33843713E+03  0.75502310E+04                                 8.073667                            6.365054      -0.092392       1.997758                    0.998336      26.251447      76.001678       0.611598       0.448908      -1.033823       0.008894       0.043307       0.017620       0.047592      -0.032845       0.011850       0.017063       0.026871      -0.059916      -0.043692      -0.001783       0.045474              9.350193       6.392031       2.652763      -1.814875       8.951839      -2.189168      12.706710          -0.000001
          182              C       5.037506       9.444854      26.383121      -0.204873      35.348551 0.49653860E+03  0.12134963E+05                                 9.566788                            7.571681      -0.137197       1.926752                    0.998007      30.968810      92.429857       0.578839       0.432975      -1.048058      -0.014574       0.016642      -0.012811       0.025563      -0.000660       0.000819       0.003364      -0.035069      -0.045657      -0.015630      -0.009802       0.025432             11.176158       7.898348       2.912474      -2.235595       8.676032      -2.906209      16.954094           0.000001
          183              C       5.432499       9.983184      27.598231       0.150266      34.479673 0.39162057E+03  0.89765283E+04                                 9.479485                            6.755230      -0.275264       1.934584                    0.999197      26.019429      74.045820       0.611529       0.436964      -1.050655      -0.005657       0.007316       0.012742       0.015744      -0.021046       0.015483      -0.018611      -0.003143      -0.011916      -0.019869      -0.017401       0.037270             12.045014       8.509911       3.879179      -3.777009       9.186666      -4.343937      18.438464           0.000002
          184              C       6.329755      11.039421      27.556434      -0.195051      32.025491 0.42526282E+03  0.99223829E+04                                 8.693741                            6.833147       0.289406       2.064316                    0.999820      29.368538      83.544454       0.637576       0.411733      -1.069425      -0.021988       0.015321      -0.003329       0.027005       0.005284       0.012176       0.017215       0.022852       0.042176      -0.025876      -0.002845       0.028722              9.884224       7.775997       3.881946      -2.478708       9.215230      -3.305288      12.661445           0.000003
          185              C       6.744707      11.552950      26.338338       0.061893      27.449605 0.36311897E+03  0.81679779E+04                                 7.956950                            6.384106       0.266947       2.087319                    0.999785      26.808588      75.591992       0.646931       0.420904      -1.060472      -0.035280      -0.024954      -0.033057       0.054407       0.000376       0.013814       0.024893       0.018789      -0.082227      -0.043237       0.013857       0.029380              8.939334       7.647837       3.238237      -1.404094       7.867991      -2.627308      11.302175          -0.000001
          186              C       5.284488       8.770847       1.182270       0.235269      31.293038 0.36940894E+03  0.83718527E+04                                 8.879887                            6.603096      -0.135375       1.970067                    0.999699      25.932911      74.164827       0.610623       0.442608      -1.043893       0.029093      -0.016568       0.017463       0.037761       0.001442       0.046017       0.002695       0.028485       0.105159      -0.034005      -0.031823       0.065829             10.671547      13.308235      -0.539954      -0.825304       5.466455      -2.816610      13.239950           0.000002
          187              C       3.915115       8.711032       1.495750      -0.018545      42.503383 0.43931623E+03  0.10321825E+05                                10.626873                            7.014978      -0.132460       1.960905                    0.998989      27.627803      78.564865       0.620612       0.420055      -1.065336      -0.043694       0.004517       0.010896       0.045258       0.013572       0.012228       0.006201      -0.009558       0.048558      -0.023653      -0.001285       0.024938             14.128527      12.178173       0.507527      -2.443764       6.018297      -3.461014      24.189112           0.000002
          188              C       4.924949       9.456525      28.852153      -0.009433      42.125427 0.45063274E+03  0.10657674E+05                                10.581227                            7.112142      -0.164895       1.949131                    0.998978      27.770824      79.291146       0.615258       0.420930      -1.064540       0.039981      -0.009867       0.002334       0.041246       0.008973       0.006472       0.002371      -0.030421       0.063586      -0.028894       0.006069       0.022824             13.926759      12.983213       1.372546      -1.994631       7.608323      -5.996602      21.188742           0.000002
          189              C       6.017252       9.186630       0.056725      -0.301634      41.345145 0.54888188E+03  0.13737691E+05                                10.516942                            7.911227      -0.227854       1.875032                    0.998910      32.970775      99.186757       0.572310       0.427602      -1.052624       0.024630       0.003708      -0.023553       0.034280      -0.001315       0.011779      -0.006804      -0.005737       0.019509      -0.013650      -0.002501       0.016151             12.739375      11.613359      -0.642009       1.854383       7.004163      -4.868011      19.600604           0.000004
          190              C       3.144960       8.782518       0.346321      -0.280857      41.137248 0.53061300E+03  0.13177203E+05                                10.458486                            7.764593      -0.179146       1.889739                    0.999122      32.716590      98.249687       0.578855       0.426080      -1.052870      -0.008223      -0.009279       0.024580       0.027530       0.000913       0.003883       0.009283      -0.003665      -0.037596      -0.016615       0.004285       0.012330             12.785336      11.033994       0.291687       2.259140       6.338046      -3.467572      20.983968           0.000005
          191              C       3.541415       9.329602      29.064126       0.209861      31.828270 0.37005627E+03  0.83686099E+04                                 8.905342                            6.562198      -0.061725       1.994921                    0.999613      25.906386      73.389685       0.620667       0.436377      -1.050302      -0.042765       0.005674      -0.042962       0.060883      -0.003023       0.032490      -0.005753       0.015537       0.089600      -0.026072      -0.023260       0.049332             10.764556      13.587681       0.497287       0.834625       5.378055      -2.637065      13.327933           0.000002
          192              C       3.457044       8.238352       2.809383       0.141986      35.670130 0.39463246E+03  0.90686767E+04                                 9.706358                            6.789407      -0.221099       1.951148                    0.999249      26.152737      74.675276       0.608489       0.438028      -1.049349       0.000243       0.007378      -0.014971       0.016692      -0.011263      -0.000959      -0.004089       0.008354       0.007064      -0.014120       0.002991       0.011129             12.483382       9.466344       3.068875      -3.497145       7.324606      -1.676188      20.659195           0.000002
          193              C       4.048785       8.693526       3.970754      -0.168088      34.987192 0.47271448E+03  0.11442583E+05                                 9.584426                            7.446899      -0.301181       1.883761                    0.997874      30.514611      91.445891       0.575172       0.439930      -1.041063      -0.010055       0.008353       0.008755       0.015733      -0.004221       0.006619      -0.004340      -0.012069      -0.055845      -0.020726       0.002975       0.017751             11.252184       7.899570       2.439581      -1.131806       7.733201       0.805872      18.123780           0.000000
          194              C       3.591307       8.254400       5.198403       0.100819      27.394540 0.35126377E+03  0.79043970E+04                                 8.226783                            6.478221      -0.053135       2.009312                    0.997852      26.508937      76.914036       0.607521       0.448032      -1.035008      -0.048372      -0.012384      -0.015641       0.052325      -0.017874       0.010347       0.018597       0.002094      -0.093069      -0.042102       0.008172       0.033931              9.405255       7.673481       2.836264      -0.458003       7.322148       0.280370      13.220136          -0.000001
          195              C       2.014345       6.922433       4.212582       0.072383      27.794467 0.36026717E+03  0.81434508E+04                                 8.168030                            6.464895       0.004740       2.004457                    0.999508      27.244608      78.751122       0.622863       0.435040      -1.044572       0.033011       0.030159       0.023295       0.050418      -0.004253       0.001094       0.009543      -0.029909      -0.124008      -0.042555       0.005237       0.037318              9.241713       9.026337       3.294133      -1.096835       6.845777      -0.781027      11.853024           0.000001
          196              C       2.422155       7.328004       2.952688      -0.203182      33.949562 0.47286385E+03  0.11380709E+05                                 9.173647                            7.307720       0.099163       2.000750                    0.999024      30.404579      89.145086       0.600916       0.423505      -1.057145       0.002795       0.004513       0.008081       0.009669      -0.008215       0.014069       0.011049      -0.009359       0.067529      -0.027071      -0.001950       0.029021             10.372151      10.130342       3.533601      -2.733771       7.304001      -1.949706      13.682109           0.000004
          197              C       7.590381       8.375487       1.752506      -0.048342      24.728611 0.37026221E+03  0.84010330E+04                                 7.480932                            6.413524      -0.130744       1.959689                    0.999248      27.755210      79.577560       0.647989       0.416596      -1.059189      -0.074678      -0.013020       0.039233       0.085355      -0.017524       0.008865       0.001524       0.072954      -0.097116      -0.034319      -0.023104       0.057423              8.252975       9.854286      -1.287475       2.528636       6.306039      -1.027071       8.598599           0.000003
          198              C       8.157604       7.638748       2.928804       0.010268      24.508375 0.36965207E+03  0.83983715E+04                                 7.530927                            6.516261      -0.209358       1.945385                    0.999247      27.294440      78.756172       0.625848       0.430760      -1.048542       0.104705       0.019975      -0.049262       0.117427      -0.017903      -0.008155       0.001866       0.118465      -0.149448      -0.050355      -0.036939       0.087294              8.248004       9.781222      -0.537084       1.890436       6.686059      -0.568375       8.276731           0.000002
          199              C       1.195914       9.599496      28.234149      -0.029217      26.456636 0.35667862E+03  0.80034176E+04                                 7.862627                            6.307494       0.124535       2.061651                    0.998254      26.920385      76.315032       0.652589       0.418281      -1.059991       0.099299       0.039023      -0.074756       0.130275      -0.013093      -0.028124       0.018805       0.070581      -0.075988      -0.044727      -0.016908       0.061635              9.138189      11.808603      -2.746147       3.825575       7.182345      -1.761702       8.423618           0.000003
          200              C       0.374057      10.483584      27.347447       0.037452      24.800730 0.34770493E+03  0.77515303E+04                                 7.520388                            6.241508       0.278298       2.113882                    0.999391      26.325352      74.355258       0.653928       0.420145      -1.058948       0.055208       0.135832       0.077494       0.165841      -0.002066      -0.016442       0.021308      -0.046489      -0.035238      -0.033954      -0.005557       0.039511              8.421387       8.500819      -2.378099       2.158411       8.740529      -2.980144       8.022812           0.000002
          201              C       4.224041       7.930526      20.891837       0.035207      35.284475 0.42351589E+03  0.98785873E+04                                 9.441219                            6.958987       0.070628       2.031515                    0.999530      27.201411      77.550391       0.612389       0.428799      -1.057858      -0.047471      -0.021278      -0.045749       0.069276       0.007549      -0.030825       0.032001       0.037198       0.197957      -0.064720      -0.017653       0.082373             11.316193      13.401387      -0.130705       2.773197      14.701797      -0.938431       5.845396          -0.000002
          202              C       4.088789       9.285835      20.647919       0.092388      36.291814 0.45404685E+03  0.10807077E+05                                 9.794843                            7.334887      -0.412597       1.878798                    0.998328      27.526715      80.008954       0.579137       0.444342      -1.045530      -0.040928       0.008020      -0.036392       0.055352      -0.020137      -0.049728       0.021860       0.012566       0.257900      -0.065685      -0.042673       0.108358             11.558506      12.194305       2.864853       2.181533      16.396497      -0.513117       6.084716          -0.000001
          203              C       1.825159       8.835038      19.952291       0.029847      25.937020 0.35216910E+03  0.78402039E+04                                 7.579554                            6.255413       0.287609       2.097651                    0.999675      26.557492      73.847942       0.660295       0.416670      -1.066012       0.023362       0.036983      -0.006225       0.044185      -0.014242      -0.005873       0.013472       0.047409       0.079928      -0.042890       0.009893       0.032997              8.213582       9.169957       0.198608       1.492925      10.429282      -0.994290       5.041506          -0.000002
          204              C       2.040678       7.497236      20.255322       0.028251      27.920726 0.36503838E+03  0.82596523E+04                                 8.168589                            6.500895       0.106014       2.042366                    0.999540      27.149008      77.932625       0.623510       0.434149      -1.047490       0.055315      -0.018379       0.006615       0.058662       0.014419      -0.014559       0.015508       0.048262       0.064837      -0.044415       0.011555       0.032859              9.165727      10.111396       0.739431       1.438517      12.315650      -0.420689       5.070134          -0.000003
          205              C       5.520746       7.335299      21.418783       0.553421      23.867455 0.25652125E+03  0.53396904E+04                                 7.544781                            5.643044       0.168809       2.106840                    0.999467      22.643552      63.323792       0.632089       0.465516      -1.024478       0.070092      -0.019556      -0.003003       0.072830      -0.014543      -0.037177       0.043078      -0.016891       0.287285      -0.066267      -0.051156       0.117424              8.772400      10.311754       0.104854       2.013282      11.022360      -0.935125       4.983085          -0.000002
          206              C       5.159872      10.318729      20.951548       0.576671      23.809827 0.27231213E+03  0.58066615E+04                                 7.803970                            5.994327      -0.332519       1.938775                    0.998991      23.733190      69.217408       0.580499       0.494818      -0.999756       0.029700       0.034257       0.021753       0.050288      -0.089960       0.031280      -0.018555      -0.005104      -0.185333      -0.074110      -0.053306       0.127416              8.881627       7.536809       3.365650      -0.313079       9.411983      -0.038831       9.696088          -0.000001
          207              C      10.398093       2.862342      21.454311       0.041549      35.045526 0.41989652E+03  0.97859715E+04                                 9.468385                            6.962711       0.058547       2.033267                    0.999357      27.108830      77.585085       0.607014       0.432958      -1.053928      -0.021384      -0.052301       0.008646       0.057161       0.010711      -0.017943       0.015972      -0.031206       0.203064      -0.056689      -0.015941       0.072630             11.507992      16.479654       1.497804       0.553503      13.145827      -0.220346       4.898496          -0.000002
          208              C       9.232071       3.581575      21.218155       0.086222      36.157874 0.45124130E+03  0.10715906E+05                                 9.746222                            7.294514      -0.315588       1.913178                    0.998344      27.304963      79.086906       0.583272       0.442196      -1.047555      -0.044883      -0.029940       0.014941       0.055983      -0.003511      -0.022310       0.018000       0.024326       0.286310      -0.061979      -0.039239       0.101218             11.611721      12.649863      -0.086589       0.549393      16.886367       0.588729       5.298932          -0.000002
          209              C       8.048705       1.539129      21.188300       0.034398      26.563456 0.37815842E+03  0.86212595E+04                                 7.911905                            6.637607       0.099073       2.045404                    0.998172      27.027951      77.550705       0.614934       0.436899      -1.047188      -0.015706       0.042098       0.004127       0.045122       0.016540      -0.009115       0.013834       0.022901       0.134942      -0.045609      -0.002424       0.048033              8.718641      11.321327       0.789995       0.966706       9.706866      -0.217389       5.127729          -0.000001
          210              C       9.241136       0.879711      21.442966       0.026310      27.313503 0.36518460E+03  0.82672132E+04                                 8.033591                            6.494620       0.182747       2.066695                    0.999337      27.188953      78.173104       0.624645       0.433138      -1.047667       0.051544       0.028617       0.003363       0.059052       0.010073      -0.016729       0.007635      -0.046056       0.050466      -0.039308       0.014828       0.024480              9.041362      11.825904       0.866931       0.514812      10.420105      -0.799294       4.878076          -0.000002
          211              C       1.146690       3.530514      21.516708       0.536452      24.359082 0.26129976E+03  0.54729719E+04                                 7.692573                            5.696192       0.064716       2.068524                    0.999618      23.034794      64.952870       0.628001       0.465652      -1.022783       0.053305       0.026260       0.003720       0.059538      -0.019857      -0.026170       0.050166      -0.005700       0.301692      -0.072051      -0.049387       0.121438              9.174388      12.502245       1.453576       0.645721      10.625464      -0.734861       4.395456          -0.000001
          212              C       9.190682       5.087149      21.062908       0.577600      24.010121 0.27567492E+03  0.58791160E+04                                 7.788999                            5.983455      -0.367329       1.923678                    0.998838      23.585868      68.134392       0.589730       0.487010      -1.006696      -0.018782       0.050884       0.014779       0.056217       0.008570      -0.006654      -0.003738       0.188173      -0.189779      -0.066621      -0.059730       0.126351              8.977698       4.995392      -0.823117      -0.335025      12.356465       2.171881       9.581238          -0.000001
          213              C       4.787194       2.717912      19.579100       0.125113      26.596621 0.33843701E+03  0.75502279E+04                                 8.073665                            6.365053      -0.092392       1.997758                    0.998336      26.251447      76.001678       0.611599       0.448908      -1.033823      -0.008894       0.043307      -0.017620       0.047592       0.032845       0.011850      -0.017063       0.026871      -0.059916      -0.043692      -0.001783       0.045474              9.350191       6.392028      -2.652761      -1.814874       8.951840       2.189166      12.706705          -0.000001
          214              C       5.268753       2.150404      18.399816      -0.204873      35.348577 0.49653918E+03  0.12134980E+05                                 9.566792                            7.571686      -0.137197       1.926752                    0.998007      30.968810      92.429857       0.578839       0.432975      -1.048058       0.014574       0.016642       0.012811       0.025563       0.000660       0.000819      -0.003364      -0.035069      -0.045657      -0.015630      -0.009802       0.025432             11.176164       7.898354      -2.912476      -2.235597       8.676037       2.906213      16.954102           0.000001
          215              C       4.873760       2.688734      17.184705       0.150266      34.479680 0.39162063E+03  0.89765298E+04                                 9.479486                            6.755230      -0.275265       1.934584                    0.999197      26.019429      74.045818       0.611529       0.436964      -1.050655       0.005657       0.007316      -0.012742       0.015744       0.021046       0.015483       0.018611      -0.003143      -0.011916      -0.019869      -0.017401       0.037270             12.045016       8.509910      -3.879180      -3.777012       9.186671       4.343945      18.438468           0.000002
          216              C       3.976505       3.744971      17.226503      -0.195051      32.025484 0.42526260E+03  0.99223766E+04                                 8.693740                            6.833146       0.289407       2.064316                    0.999820      29.368537      83.544450       0.637576       0.411733      -1.069425       0.021988       0.015321       0.003329       0.027005      -0.005284       0.012176      -0.017215       0.022852       0.042176      -0.025876      -0.002845       0.028722              9.884224       7.775994      -3.881945      -2.478711       9.215231       3.305291      12.661446           0.000003
          217              C       3.561553       4.258500      18.444599       0.061893      27.449621 0.36311922E+03  0.81679848E+04                                 7.956953                            6.384108       0.266947       2.087319                    0.999785      26.808588      75.591990       0.646931       0.420903      -1.060472       0.035280      -0.024954       0.033057       0.054407      -0.000376       0.013814      -0.024893       0.018788      -0.082227      -0.043237       0.013857       0.029380              8.939338       7.647840      -3.238238      -1.404091       7.867993       2.627307      11.302181          -0.000001
          218              C       5.227598       1.476397      13.745376       0.235269      31.293028 0.36940861E+03  0.83718436E+04                                 8.879885                            6.603093      -0.135375       1.970067                    0.999699      25.932910      74.164826       0.610623       0.442608      -1.043893      -0.029093      -0.016568      -0.017463       0.037761      -0.001442       0.046017      -0.002695       0.028485       0.105159      -0.034005      -0.031823       0.065829             10.671546      13.308229       0.539951      -0.825313       5.466455       2.816613      13.239955           0.000002
          219              C       6.596971       1.416582      13.431895      -0.018545      42.503393 0.43931625E+03  0.10321825E+05                                10.626874                            7.014978      -0.132460       1.960905                    0.998989      27.627803      78.564865       0.620612       0.420055      -1.065336       0.043694       0.004517      -0.010896       0.045258      -0.013572       0.012228      -0.006201      -0.009558       0.048558      -0.023653      -0.001285       0.024938             14.128529      12.178179      -0.507529      -2.443773       6.018298       3.461014      24.189109           0.000002
          220              C       5.381310       2.162075      15.930783      -0.009433      42.125444 0.45063298E+03  0.10657681E+05                                10.581230                            7.112144      -0.164895       1.949131                    0.998978      27.770824      79.291146       0.615258       0.420930      -1.064540      -0.039981      -0.009867      -0.002334       0.041246      -0.008973       0.006472      -0.002371      -0.030421       0.063586      -0.028894       0.006069       0.022824             13.926764      12.983211      -1.372543      -1.994621       7.608328       5.996608      21.188754           0.000002
          221              C       4.494834       1.892180      14.870920      -0.301634      41.345146 0.54888154E+03  0.13737681E+05                                10.516942                            7.911225      -0.227854       1.875032                    0.998910      32.970774      99.186755       0.572310       0.427602      -1.052624      -0.024630       0.003708       0.023553       0.034280       0.001315       0.011779       0.006804      -0.005738       0.019509      -0.013650      -0.002501       0.016151             12.739378      11.613358       0.642009       1.854381       7.004164       4.868015      19.600611           0.000004
          222              C       7.367127       1.488068      14.581324      -0.280857      41.137257 0.53061353E+03  0.13177219E+05                                10.458488                            7.764597      -0.179146       1.889740                    0.999122      32.716590      98.249687       0.578855       0.426080      -1.052870       0.008223      -0.009279      -0.024580       0.027530      -0.000913       0.003883      -0.009283      -0.003665      -0.037596      -0.016615       0.004285       0.012330             12.785336      11.033994      -0.291685       2.259143       6.338046       3.467570      20.983968           0.000005
          223              C       6.764845       2.035152      15.718811       0.209861      31.828272 0.37005648E+03  0.83686158E+04                                 8.905342                            6.562200      -0.061725       1.994921                    0.999613      25.906386      73.389685       0.620667       0.436377      -1.050302       0.042765       0.005674       0.042962       0.060883       0.003023       0.032490       0.005753       0.015537       0.089600      -0.026072      -0.023260       0.049332             10.764556      13.587679      -0.497283       0.834637       5.378055       2.637063      13.327934           0.000002
          224              C       7.055042       0.943902      12.118263       0.141986      35.670132 0.39463230E+03  0.90686722E+04                                 9.706358                            6.789406      -0.221099       1.951148                    0.999249      26.152737      74.675276       0.608489       0.438028      -1.049349      -0.000243       0.007378       0.014971       0.016692       0.011263      -0.000959       0.004089       0.008354       0.007064      -0.014120       0.002991       0.011129             12.483382       9.466346      -3.068876      -3.497153       7.324607       1.676194      20.659195           0.000002
          225              C       6.463301       1.399076      10.956892      -0.168088      34.987177 0.47271458E+03  0.11442586E+05                                 9.584424                            7.446900      -0.301181       1.883761                    0.997874      30.514611      91.445891       0.575172       0.439930      -1.041063       0.010055       0.008353      -0.008755       0.015733       0.004221       0.006619       0.004340      -0.012069      -0.055845      -0.020726       0.002975       0.017751             11.252181       7.899567      -2.439579      -1.131805       7.733200      -0.805875      18.123774           0.000000
          226              C       6.920780       0.959950       9.729242       0.100819      27.394538 0.35126393E+03  0.79044015E+04                                 8.226783                            6.478223      -0.053135       2.009312                    0.997852      26.508937      76.914039       0.607521       0.448032      -1.035008       0.048372      -0.012384       0.015641       0.052325       0.017874       0.010347      -0.018597       0.002094      -0.093069      -0.042102       0.008172       0.033931              9.405254       7.673485      -2.836266      -0.457996       7.322151      -0.280376      13.220126          -0.000001
          227              C       8.497741      14.216883      10.715064       0.072383      27.794461 0.36026682E+03  0.81434412E+04                                 8.168028                            6.464891       0.004739       2.004457                    0.999508      27.244609      78.751123       0.622864       0.435040      -1.044572      -0.033011       0.030159      -0.023295       0.050418       0.004253       0.001094      -0.009543      -0.029909      -0.124008      -0.042555       0.005237       0.037318              9.241712       9.026332      -3.294132      -1.096837       6.845776       0.781028      11.853027           0.000001
          228              C       8.089931       0.033554      11.974957      -0.203182      33.949578 0.47286377E+03  0.11380707E+05                                 9.173650                            7.307720       0.099163       2.000750                    0.999024      30.404578      89.145086       0.600916       0.423505      -1.057144      -0.002795       0.004513      -0.008081       0.009669       0.008215       0.014069      -0.011049      -0.009359       0.067529      -0.027071      -0.001950       0.029021             10.372156      10.130347      -3.533604      -2.733778       7.304004       1.949713      13.682118           0.000004
          229              C       2.921706       1.081037      13.175140      -0.048342      24.728609 0.37026225E+03  0.84010340E+04                                 7.480932                            6.413524      -0.130744       1.959689                    0.999248      27.755210      79.577559       0.647989       0.416596      -1.059189       0.074678      -0.013020      -0.039233       0.085355       0.017524       0.008865      -0.001524       0.072954      -0.097116      -0.034319      -0.023104       0.057423              8.252975       9.854291       1.287474       2.528638       6.306037       1.027069       8.598595           0.000003
          230              C       2.354482       0.344298      11.998841       0.010268      24.508373 0.36965214E+03  0.83983734E+04                                 7.530927                            6.516262      -0.209358       1.945385                    0.999247      27.294440      78.756171       0.625848       0.430760      -1.048542      -0.104705       0.019975       0.049262       0.117427       0.017903      -0.008155      -0.001866       0.118465      -0.149448      -0.050355      -0.036939       0.087294              8.248003       9.781222       0.537080       1.890433       6.686057       0.568370       8.276730           0.000002
          231              C       9.110345       2.305046      16.548788      -0.029217      26.456635 0.35667866E+03  0.80034186E+04                                 7.862627                            6.307494       0.124534       2.061651                    0.998254      26.920385      76.315032       0.652589       0.418281      -1.059991      -0.099299       0.039023       0.074756       0.130275       0.013093      -0.028124      -0.018805       0.070581      -0.075988      -0.044727      -0.016908       0.061635              9.138189      11.808604       2.746150       3.825572       7.182347       1.761705       8.423615           0.000003
          232              C       9.932202       3.189134      17.435490       0.037452      24.800724 0.34770488E+03  0.77515288E+04                                 7.520386                            6.241507       0.278298       2.113882                    0.999391      26.325352      74.355256       0.653928       0.420145      -1.058948      -0.055208       0.135832      -0.077494       0.165841       0.002066      -0.016442      -0.021308      -0.046489      -0.035238      -0.033954      -0.005557       0.039511              8.421384       8.500813       2.378097       2.158409       8.740528       2.980142       8.022811           0.000002
          233              N       3.316489       0.243635       5.798196      -0.232511      38.792560 0.54327831E+03  0.13272624E+05                                 9.556293                            7.557094       0.046697       2.022879                    0.999259      28.550129      79.071932       0.635994       0.394202      -1.097715      -0.018144      -0.149000      -0.059614       0.161505      -0.024174      -0.002913      -0.024007       0.151526       0.072198      -0.096408       0.028898       0.067510             10.967057      13.997664      -1.411548       2.434530      12.871577      -0.419898       6.031931          -0.000002
          234              N       2.960554      12.139424       5.230647      -0.241508      34.026963 0.54065761E+03  0.13116515E+05                                 8.618086                            7.451089       0.466676       2.148074                    0.999710      28.485254      77.144640       0.655634       0.385078      -1.110569       0.042309       0.235101       0.045523       0.243177      -0.063884       0.005936      -0.075170       0.333069       0.228537      -0.233635       0.086582       0.147053              9.158329      11.814079      -1.671424       1.915445       9.668697       0.700518       5.992212          -0.000002
          235              N      10.501200       5.755321       6.652654      -0.226764      38.618717 0.53189378E+03  0.12930627E+05                                 9.547654                            7.483391       0.108451       2.050462                    0.998943      28.229557      78.085400       0.638128       0.394824      -1.096880      -0.133979      -0.073358      -0.037484       0.157280      -0.066092      -0.022822      -0.018269      -0.075844       0.072980      -0.095350       0.030765       0.064585             11.139211      14.324280      -2.603994       0.240709      13.678280       0.542459       5.415074          -0.000001
          236              N       8.126739       4.397094       6.174074      -0.193744      33.950201 0.52623853E+03  0.12706644E+05                                 8.714502                            7.432842       0.436838       2.163148                    0.999124      27.580420      75.017026       0.644317       0.393694      -1.102189       0.179573       0.101647       0.059170       0.214662      -0.133610      -0.048367      -0.034566      -0.175028       0.204159      -0.206429       0.079589       0.126840              9.576911      10.831048      -2.975278       0.473743      12.432822      -0.396311       5.466863          -0.000002
          237              N       4.324957       3.394837       4.714150      -0.211645      33.091880 0.50726644E+03  0.12170265E+05                                 8.664025                            7.342299       0.052958       2.060783                    0.997028      27.237657      74.518461       0.640594       0.398528      -1.095793       0.065451       0.053220      -0.128506       0.153720      -0.001168       0.042480       0.056179       0.025684      -0.079628      -0.082095       0.016543       0.065553              9.689623       7.041920       2.934109       0.034157      10.638629      -2.668226      11.388320          -0.000002
          238              N       7.821883       7.224423      24.526420      -0.239551      34.328747 0.52084733E+03  0.12587168E+05                                 8.812443                            7.405450       0.114889       2.067029                    0.997706      27.824886      76.565958       0.641896       0.394842      -1.097621      -0.043415      -0.064023       0.140694       0.160557       0.007529       0.042489       0.043733      -0.004990      -0.147644      -0.081832       0.016937       0.064895              9.685239       9.253411       3.455896       0.102487       8.066183       0.640189      11.736124          -0.000001
          239              N       7.195597       7.538085       9.129449      -0.232511      38.792563 0.54327846E+03  0.13272628E+05                                 9.556294                            7.557095       0.046697       2.022879                    0.999259      28.550130      79.071933       0.635994       0.394202      -1.097716       0.018144      -0.149000       0.059614       0.161505       0.024174      -0.002913       0.024007       0.151526       0.072198      -0.096408       0.028898       0.067510             10.967057      13.997662       1.411547       2.434531      12.871578       0.419897       6.031932          -0.000002
          240              N       7.551533       4.844974       9.696999      -0.241508      34.026959 0.54065750E+03  0.13116512E+05                                 8.618085                            7.451088       0.466677       2.148074                    0.999710      28.485253      77.144636       0.655634       0.385078      -1.110569      -0.042309       0.235101      -0.045523       0.243177       0.063884       0.005936       0.075170       0.333069       0.228537      -0.233635       0.086582       0.147053              9.158329      11.814077       1.671424       1.915444       9.668697      -0.700520       5.992212          -0.000002
          241              N       0.010887      13.049771       8.274991      -0.226764      38.618718 0.53189378E+03  0.12930627E+05                                 9.547654                            7.483391       0.108451       2.050462                    0.998943      28.229557      78.085399       0.638128       0.394824      -1.096880       0.133980      -0.073358       0.037484       0.157280       0.066092      -0.022822       0.018269      -0.075844       0.072980      -0.095350       0.030765       0.064585             11.139211      14.324282       2.603994       0.240710      13.678277      -0.542460       5.415074          -0.000001
          242              N       2.385348      11.691544       8.753571      -0.193744      33.950194 0.52623846E+03  0.12706642E+05                                 8.714501                            7.432842       0.436838       2.163148                    0.999124      27.580420      75.017024       0.644317       0.393694      -1.102189      -0.179573       0.101647      -0.059170       0.214662       0.133610      -0.048367       0.034566      -0.175028       0.204159      -0.206429       0.079589       0.126840              9.576909      10.831046       2.975273       0.473741      12.432819       0.396312       5.466862          -0.000002
          243              N       6.187129      10.689287      10.213495      -0.211645      33.091877 0.50726622E+03  0.12170259E+05                                 8.664025                            7.342297       0.052958       2.060783                    0.997028      27.237657      74.518461       0.640594       0.398528      -1.095793      -0.065451       0.053220       0.128506       0.153720       0.001168       0.042480      -0.056179       0.025684      -0.079628      -0.082095       0.016543       0.065553              9.689623       7.041916      -2.934107       0.034158      10.638632       2.668229      11.388322          -0.000002
          244              N       2.484376      14.518873      20.256516      -0.239551      34.328744 0.52084717E+03  0.12587164E+05                                 8.812443                            7.405449       0.114889       2.067029                    0.997706      27.824886      76.565959       0.641896       0.394842      -1.097621       0.043415      -0.064023      -0.140694       0.160557      -0.007529       0.042489      -0.043733      -0.004990      -0.147644      -0.081832       0.016937       0.064895              9.685239       9.253407      -3.455894       0.102491       8.066182      -0.640195      11.736130          -0.000001
          245              N       7.092684      14.345265      24.057095      -0.232511      38.792561 0.54327834E+03  0.13272625E+05                                 9.556293                            7.557094       0.046697       2.022879                    0.999259      28.550130      79.071934       0.635994       0.394202      -1.097715       0.018144       0.149000       0.059614       0.161505      -0.024174      -0.002913      -0.024007       0.151526       0.072198      -0.096408       0.028898       0.067510             10.967057      13.997664      -1.411549       2.434530      12.871577      -0.419898       6.031931          -0.000002
          246              N       7.448619       2.449476      24.624644      -0.241508      34.026961 0.54065758E+03  0.13116515E+05                                 8.618085                            7.451089       0.466676       2.148074                    0.999710      28.485253      77.144638       0.655634       0.385078      -1.110569      -0.042309      -0.235101      -0.045523       0.243177      -0.063884       0.005936      -0.075170       0.333069       0.228537      -0.233635       0.086582       0.147053              9.158329      11.814079      -1.671424       1.915445       9.668697       0.700518       5.992212          -0.000002
          247              N      -0.092027       8.833579      23.202637      -0.226764      38.618717 0.53189377E+03  0.12930627E+05                                 9.547654                            7.483391       0.108451       2.050462                    0.998943      28.229557      78.085400       0.638128       0.394824      -1.096880       0.133980       0.073358       0.037484       0.157280      -0.066092      -0.022822      -0.018269      -0.075844       0.072980      -0.095350       0.030766       0.064584             11.139211      14.324280      -2.603994       0.240709      13.678280       0.542459       5.415074          -0.000001
          248              N       2.282434      10.191806      23.681217      -0.193744      33.950200 0.52623852E+03  0.12706643E+05                                 8.714502                            7.432842       0.436838       2.163148                    0.999124      27.580420      75.017025       0.644317       0.393694      -1.102189      -0.179573      -0.101647      -0.059170       0.214662      -0.133610      -0.048367      -0.034566      -0.175028       0.204159      -0.206429       0.079589       0.126840              9.576911      10.831048      -2.975278       0.473743      12.432821      -0.396311       5.466863          -0.000002
          249              N       6.084216      11.194063      25.141141      -0.211645      33.091880 0.50726644E+03  0.12170265E+05                                 8.664025                            7.342299       0.052958       2.060783                    0.997028      27.237657      74.518462       0.640594       0.398528      -1.095793      -0.065451      -0.053220       0.128506       0.153720      -0.001168       0.042480       0.056179       0.025684      -0.079628      -0.082095       0.016543       0.065553              9.689623       7.041920       2.934109       0.034157      10.638630      -2.668227      11.388320          -0.000002
          250              N       2.587290       7.364477       5.328871      -0.239551      34.328747 0.52084733E+03  0.12587168E+05                                 8.812443                            7.405450       0.114889       2.067029                    0.997706      27.824886      76.565958       0.641896       0.394842      -1.097621       0.043415       0.064023      -0.140694       0.160557       0.007529       0.042489       0.043733      -0.004990      -0.147644      -0.081832       0.016937       0.064895              9.685239       9.253411       3.455896       0.102487       8.066183       0.640189      11.736124          -0.000001
          251              N       3.213576       7.050815      20.725842      -0.232511      38.792562 0.54327844E+03  0.13272628E+05                                 9.556294                            7.557095       0.046697       2.022879                    0.999259      28.550129      79.071933       0.635994       0.394202      -1.097715      -0.018144       0.149000      -0.059614       0.161505       0.024174      -0.002913       0.024007       0.151526       0.072198      -0.096408       0.028898       0.067510             10.967057      13.997662       1.411547       2.434531      12.871578       0.419897       6.031932          -0.000002
          252              N       2.857640       9.743926      20.158292      -0.241508      34.026959 0.54065750E+03  0.13116512E+05                                 8.618085                            7.451088       0.466677       2.148074                    0.999710      28.485253      77.144636       0.655634       0.385078      -1.110569       0.042309      -0.235101       0.045523       0.243177       0.063884       0.005936       0.075170       0.333069       0.228537      -0.233635       0.086582       0.147053              9.158328      11.814076       1.671424       1.915444       9.668697      -0.700520       5.992212          -0.000002
          253              N      10.398286       1.539129      21.580300      -0.226764      38.618718 0.53189378E+03  0.12930627E+05                                 9.547654                            7.483391       0.108451       2.050462                    0.998943      28.229557      78.085399       0.638128       0.394824      -1.096880      -0.133980       0.073358      -0.037484       0.157280       0.066092      -0.022822       0.018269      -0.075844       0.072980      -0.095350       0.030766       0.064584             11.139211      14.324282       2.603994       0.240710      13.678277      -0.542460       5.415074          -0.000002
          254              N       8.023825       2.897356      21.101720      -0.193744      33.950195 0.52623847E+03  0.12706642E+05                                 8.714501                            7.432842       0.436838       2.163148                    0.999124      27.580420      75.017025       0.644317       0.393694      -1.102189       0.179573      -0.101647       0.059170       0.214662       0.133610      -0.048367       0.034566      -0.175028       0.204159      -0.206429       0.079589       0.126840              9.576909      10.831046       2.975273       0.473741      12.432819       0.396312       5.466862          -0.000002
          255              N       4.222044       3.899613      19.641796      -0.211645      33.091877 0.50726623E+03  0.12170259E+05                                 8.664025                            7.342297       0.052958       2.060783                    0.997028      27.237657      74.518462       0.640594       0.398528      -1.095793       0.065451      -0.053220      -0.128506       0.153720       0.001168       0.042480      -0.056179       0.025684      -0.079628      -0.082095       0.016543       0.065553              9.689624       7.041917      -2.934107       0.034158      10.638633       2.668229      11.388322          -0.000002
          256              N       7.924797       0.070027       9.598775      -0.239551      34.328745 0.52084717E+03  0.12587164E+05                                 8.812443                            7.405449       0.114889       2.067029                    0.997706      27.824886      76.565960       0.641896       0.394842      -1.097621      -0.043415       0.064023       0.140694       0.160557      -0.007529       0.042489      -0.043733      -0.004990      -0.147644      -0.081832       0.016937       0.064895              9.685240       9.253407      -3.455894       0.102491       8.066182      -0.640195      11.736130          -0.000001
          257              O       5.667194       1.162735       6.797154      -0.511506      37.660140 0.54776893E+03  0.13235306E+05                                 8.974710                            7.318853       0.360366       2.178840                    0.996556      27.149875      71.645959       0.691273       0.366708      -1.132481       0.028014       0.007843      -0.023438       0.037359      -0.012847      -0.024951       0.007955      -0.118668       0.083506      -0.079996       0.027627       0.052369             10.307893       7.837326      -0.161511       1.170619      16.417685       0.950997       6.668668          -0.000003
          258              O       6.584985      13.736908       6.548161      -0.502078      35.958809 0.52067584E+03  0.12442496E+05                                 8.756101                            7.163869       0.157360       2.125151                    0.994198      26.850794      70.844357       0.693437       0.369623      -1.128393      -0.005088       0.011647      -0.002517       0.012957      -0.052598       0.004616      -0.030395       0.012277       0.000049      -0.059969      -0.002453       0.062422              9.917357      13.830815      -3.043253       2.326304       9.856522      -0.421933       6.064734          -0.000003
          259              O       5.293985      11.153214       7.195424      -0.531465      40.516475 0.62366102E+03  0.15585150E+05                                 9.470240                            7.845591       0.076439       2.078356                    0.993514      27.986352      75.411993       0.662231       0.370113      -1.128469       0.014594      -0.023559      -0.024422       0.036938       0.052903       0.043512      -0.037964      -0.024210       0.084330      -0.095303       0.039869       0.055434             10.483876       7.682870      -1.579486       2.197881       9.523272      -3.350331      14.245486          -0.000003
          260              O       5.945655      11.126954       5.053008      -0.590460      33.216356 0.51589112E+03  0.12285027E+05                                 8.111582                            6.962466       0.646066       2.217292                    0.999156      28.867441      75.735210       0.729942       0.352370      -1.143325      -0.013861       0.006549       0.019399       0.024725       0.081719      -0.058355       0.098629       0.026429       0.010658      -0.162219       0.065023       0.097197              8.953736       7.400939      -1.761717      -2.522565       8.786865       4.021620      10.673403          -0.000001
          261              O       2.241640       4.455450       6.964642      -0.532213      40.196717 0.60730091E+03  0.15108379E+05                                 9.490155                            7.786663      -0.026622       2.043199                    0.994530      28.160634      76.247466       0.657600       0.374395      -1.122801       0.007867      -0.005657       0.003602       0.010338       0.058968       0.022344       0.007556       0.020319       0.030903      -0.066014       0.002218       0.063796             10.880149      14.364240       2.396067       1.639605      11.971761       1.120406       6.304444          -0.000002
          262              O       1.341090       2.570564       6.252594      -0.503616      37.632941 0.55855962E+03  0.13559468E+05                                 9.026900                            7.409408       0.221256       2.137585                    0.994608      27.101364      71.641906       0.684548       0.368577      -1.131255      -0.006427       0.012257      -0.000383       0.013845      -0.002786      -0.024016       0.011949      -0.094977       0.060378      -0.064380       0.018862       0.045518             10.397396       9.812539      -2.420880      -0.444963      15.839542       0.804371       5.540106          -0.000002
          263              O       9.183724       1.721490       4.981355      -0.551476      29.522555 0.48324272E+03  0.11321235E+05                                 7.500649                            6.783248       0.660264       2.251729                    0.998753      27.673189      72.016503       0.732211       0.357060      -1.139530      -0.016026       0.004195       0.001531       0.016637      -0.001830      -0.019091       0.046268       0.188051       0.222302      -0.141052       0.047164       0.093888              7.633976       5.497923       0.454733      -0.169573       6.633653       0.510405      10.770352          -0.000004
          264              O       9.289316       1.582896       7.217815      -0.556540      39.664539 0.55850212E+03  0.13584503E+05                                 9.363104                            7.365799       0.366714       2.159567                    0.996088      28.151406      74.971856       0.691259       0.364289      -1.132333      -0.014636       0.001935      -0.033905       0.036980       0.000497      -0.005051      -0.063872       0.060278      -0.034208      -0.082201       0.034504       0.047697             11.385460       6.966437       1.783595      -1.704251      14.714937      -7.293818      12.475005          -0.000003
          265              O       4.268983       6.302405      27.768406      -0.207378      29.196576 0.40489908E+03  0.90784778E+04                                 7.676363                            6.301185       0.067507       2.147010                    0.996797      23.130722      58.951669       0.742867       0.367730      -1.130802      -0.069817      -0.070026       0.132226       0.165112      -0.031880       0.024246      -0.026559       0.244859      -0.208752      -0.107245      -0.057300       0.164545              8.747712      13.037543      -2.066585       2.368127       5.152326      -1.494595       8.053266           0.000001
          266              O       0.775766       6.845112      27.126517      -0.561213      24.204466 0.38215397E+03  0.84113566E+04                                 6.502927                            5.889053       0.688827       2.302026                    0.998883      25.448952      63.416708       0.817701       0.340317      -1.157602       0.153123       0.020144      -0.021283       0.155901       0.083173      -0.018968       0.031071       0.105908      -0.530088      -0.184301      -0.002655       0.186956              7.023895      11.171648       0.916922       0.894871       5.455405       0.359432       4.444631           0.000003
          267              O       7.721472       5.145505       1.830129      -0.224330      29.090140 0.38416668E+03  0.84911088E+04                                 7.657379                            6.124548       0.189094       2.190103                    0.997878      22.948768      57.846093       0.756836       0.366151      -1.133362       0.076491       0.015578      -0.143630       0.163472      -0.038326       0.056861       0.022005       0.247035      -0.148819      -0.119808      -0.047441       0.167249              8.960423      13.617092      -1.442231       3.829770       4.887639      -0.762754       8.376538           0.000001
          268              O      10.209090       2.618708       2.678020      -0.574188      23.346923 0.37090562E+03  0.81570359E+04                                 6.380294                            5.818481       0.565496       2.233375                    0.999574      26.534418      67.544168       0.813673       0.342284      -1.148282      -0.034928       0.144855       0.006451       0.149146      -0.029341      -0.042264      -0.156230      -0.327311      -0.111671      -0.184525      -0.079028       0.263553              6.577751       4.694391      -0.692445      -0.211452       8.537694      -1.965972       6.501168           0.000001
          269              O       4.844893       8.457185       8.130491      -0.511506      37.660150 0.54776893E+03  0.13235305E+05                                 8.974711                            7.318852       0.360366       2.178840                    0.996556      27.149876      71.645960       0.691273       0.366708      -1.132481      -0.028014       0.007843       0.023438       0.037359       0.012847      -0.024951      -0.007955      -0.118668       0.083506      -0.079996       0.027627       0.052369             10.307895       7.837326       0.161517       1.170620      16.417690      -0.950998       6.668669          -0.000003
          270              O       3.927102       6.442458       8.379485      -0.502079      35.958800 0.52067553E+03  0.12442487E+05                                 8.756099                            7.163867       0.157360       2.125151                    0.994198      26.850794      70.844357       0.693437       0.369623      -1.128393       0.005088       0.011647       0.002517       0.012957       0.052598       0.004616       0.030395       0.012277       0.000049      -0.059969      -0.002453       0.062422              9.917355      13.830809       3.043255       2.326301       9.856524       0.421930       6.064731          -0.000003
          271              O       5.218102       3.858764       7.732222      -0.531465      40.516454 0.62366053E+03  0.15585135E+05                                 9.470236                            7.845588       0.076439       2.078356                    0.993514      27.986352      75.411992       0.662231       0.370113      -1.128469      -0.014594      -0.023559       0.024422       0.036938      -0.052903       0.043512       0.037964      -0.024210       0.084330      -0.095303       0.039869       0.055434             10.483871       7.682866       1.579485       2.197878       9.523268       3.350330      14.245480          -0.000003
          272              O       4.566432       3.832504       9.874637      -0.590460      33.216355 0.51589113E+03  0.12285027E+05                                 8.111582                            6.962466       0.646066       2.217292                    0.999156      28.867441      75.735210       0.729942       0.352370      -1.143325       0.013861       0.006549      -0.019399       0.024725      -0.081719      -0.058355      -0.098629       0.026429       0.010658      -0.162219       0.065023       0.097197              8.953735       7.400938       1.761717      -2.522565       8.786864      -4.021619      10.673403          -0.000001
          273              O       8.270446      11.749900       7.963003      -0.532213      40.196732 0.60730146E+03  0.15108396E+05                                 9.490158                            7.786666      -0.026622       2.043199                    0.994530      28.160634      76.247466       0.657600       0.374395      -1.122801      -0.007867      -0.005657      -0.003602       0.010338      -0.058968       0.022344      -0.007556       0.020319       0.030903      -0.066014       0.002218       0.063796             10.880152      14.364247      -2.396064       1.639607      11.971759      -1.120407       6.304448          -0.000002
          274              O       9.170997       9.865014       8.675052      -0.503616      37.632933 0.55855961E+03  0.13559468E+05                                 9.026898                            7.409408       0.221256       2.137585                    0.994608      27.101364      71.641905       0.684548       0.368577      -1.131255       0.006427       0.012257       0.000383       0.013845       0.002786      -0.024016      -0.011949      -0.094977       0.060378      -0.064380       0.018862       0.045518             10.397393       9.812539       2.420879      -0.444964      15.839534      -0.804372       5.540106          -0.000002
          275              O       1.328363       9.015940       9.946290      -0.551476      29.522550 0.48324270E+03  0.11321234E+05                                 7.500647                            6.783248       0.660264       2.251729                    0.998753      27.673189      72.016500       0.732211       0.357060      -1.139530       0.016026       0.004195      -0.001531       0.016637       0.001830      -0.019091      -0.046268       0.188051       0.222302      -0.141052       0.047164       0.093888              7.633974       5.497922      -0.454734      -0.169569       6.633653      -0.510406      10.770347          -0.000004
          276              O       1.222770       8.877346       7.709830      -0.556540      39.664534 0.55850210E+03  0.13584502E+05                                 9.363104                            7.365799       0.366714       2.159567                    0.996088      28.151405      74.971853       0.691259       0.364289      -1.132333       0.014636       0.001935       0.033905       0.036980      -0.000497      -0.005051       0.063872       0.060278      -0.034208      -0.082201       0.034504       0.047697             11.385458       6.966436      -1.783593      -1.704250      14.714934       7.293818      12.475004          -0.000003
          277              O       6.037276      13.596855      17.014530      -0.207378      29.196566 0.40489892E+03  0.90784737E+04                                 7.676361                            6.301184       0.067507       2.147010                    0.996797      23.130722      58.951671       0.742867       0.367730      -1.130802       0.069817      -0.070026      -0.132226       0.165112       0.031880       0.024246       0.026559       0.244859      -0.208752      -0.107245      -0.057300       0.164545              8.747709      13.037535       2.066583       2.368123       5.152326       1.494596       8.053268           0.000001
          278              O       9.530493      14.139562      17.656419      -0.561213      24.204463 0.38215385E+03  0.84113534E+04                                 6.502926                            5.889052       0.688827       2.302026                    0.998883      25.448952      63.416709       0.817701       0.340317      -1.157602      -0.153123       0.020144       0.021283       0.155902      -0.083173      -0.018968      -0.031071       0.105908      -0.530088      -0.184301      -0.002655       0.186956              7.023893      11.171647      -0.916923       0.894867       5.455404      -0.359432       4.444629           0.000003
          279              O       2.790615      12.439955      13.097516      -0.224330      29.090132 0.38416653E+03  0.84911048E+04                                 7.657377                            6.124547       0.189094       2.190103                    0.997878      22.948768      57.846094       0.756836       0.366151      -1.133362      -0.076491       0.015578       0.143630       0.163472       0.038326       0.056861      -0.022005       0.247035      -0.148819      -0.119808      -0.047441       0.167249              8.960420      13.617086       1.442229       3.829768       4.887638       0.762753       8.376538           0.000001
          280              O       0.302997       9.913158      12.249626      -0.574188      23.346913 0.37090547E+03  0.81570315E+04                                 6.380291                            5.818479       0.565497       2.233375                    0.999574      26.534416      67.544157       0.813673       0.342284      -1.148282       0.034928       0.144855      -0.006450       0.149146       0.029341      -0.042264       0.156230      -0.327311      -0.111671      -0.184525      -0.079028       0.263553              6.577748       4.694389       0.692445      -0.211452       8.537691       1.965969       6.501164           0.000001
          281              O       4.741979      13.426165      23.058137      -0.511506      37.660140 0.54776894E+03  0.13235306E+05                                 8.974710                            7.318853       0.360367       2.178840                    0.996556      27.149875      71.645959       0.691273       0.366708      -1.132481      -0.028014      -0.007843       0.023438       0.037359      -0.012847      -0.024951       0.007955      -0.118668       0.083506      -0.079996       0.027627       0.052369             10.307893       7.837326      -0.161511       1.170619      16.417685       0.950997       6.668668          -0.000003
          282              O       3.824188       0.851992      23.307130      -0.502078      35.958809 0.52067583E+03  0.12442496E+05                                 8.756101                            7.163869       0.157360       2.125151                    0.994198      26.850793      70.844356       0.693437       0.369623      -1.128393       0.005088      -0.011647       0.002517       0.012957      -0.052598       0.004616      -0.030395       0.012277       0.000049      -0.059969      -0.002453       0.062422              9.917357      13.830815      -3.043253       2.326305       9.856523      -0.421933       6.064734          -0.000003
          283              O       5.115188       3.435686      22.659867      -0.531465      40.516475 0.62366101E+03  0.15585149E+05                                 9.470239                            7.845591       0.076439       2.078356                    0.993514      27.986352      75.411992       0.662231       0.370113      -1.128469      -0.014594       0.023559       0.024422       0.036938       0.052903       0.043512      -0.037964      -0.024210       0.084330      -0.095303       0.039869       0.055434             10.483876       7.682870      -1.579486       2.197881       9.523272      -3.350331      14.245486          -0.000003
          284              O       4.463518       3.461946      24.802283      -0.590460      33.216356 0.51589112E+03  0.12285027E+05                                 8.111582                            6.962466       0.646066       2.217292                    0.999156      28.867441      75.735210       0.729942       0.352370      -1.143325       0.013861      -0.006549      -0.019399       0.024725       0.081719      -0.058355       0.098629       0.026429       0.010658      -0.162219       0.065023       0.097197              8.953736       7.400939      -1.761717      -2.522565       8.786865       4.021620      10.673403          -0.000001
          285              O       8.167533      10.133450      22.890649      -0.532213      40.196717 0.60730091E+03  0.15108379E+05                                 9.490156                            7.786663      -0.026622       2.043199                    0.994530      28.160634      76.247466       0.657600       0.374395      -1.122801      -0.007867       0.005657      -0.003602       0.010338       0.058968       0.022344       0.007556       0.020319       0.030903      -0.066014       0.002218       0.063796             10.880149      14.364240       2.396067       1.639605      11.971762       1.120406       6.304444          -0.000002
          286              O       9.068083      12.018336      23.602697      -0.503616      37.632940 0.55855961E+03  0.13559468E+05                                 9.026899                            7.409408       0.221256       2.137585                    0.994608      27.101364      71.641905       0.684548       0.368577      -1.131255       0.006427      -0.012257       0.000383       0.013845      -0.002786      -0.024016       0.011949      -0.094977       0.060378      -0.064380       0.018862       0.045518             10.397395       9.812539      -2.420880      -0.444963      15.839541       0.804371       5.540106          -0.000002
          287              O       1.225449      12.867410      24.873936      -0.551476      29.522555 0.48324272E+03  0.11321235E+05                                 7.500649                            6.783248       0.660264       2.251729                    0.998753      27.673189      72.016503       0.732211       0.357060      -1.139530       0.016026      -0.004195      -0.001531       0.016637      -0.001830      -0.019091       0.046268       0.188051       0.222302      -0.141052       0.047164       0.093888              7.633976       5.497923       0.454733      -0.169572       6.633654       0.510405      10.770351          -0.000004
          288              O       1.119857      13.006004      22.637476      -0.556540      39.664537 0.55850210E+03  0.13584502E+05                                 9.363104                            7.365799       0.366714       2.159567                    0.996088      28.151405      74.971854       0.691259       0.364289      -1.132333       0.014636      -0.001935       0.033905       0.036980       0.000497      -0.005051      -0.063872       0.060278      -0.034208      -0.082201       0.034504       0.047697             11.385460       6.966437       1.783595      -1.704251      14.714937      -7.293818      12.475005          -0.000003
          289              O       6.140190       8.286495       2.086885      -0.207378      29.196577 0.40489907E+03  0.90784777E+04                                 7.676363                            6.301185       0.067507       2.147010                    0.996797      23.130722      58.951669       0.742867       0.367730      -1.130802       0.069817       0.070026      -0.132226       0.165112      -0.031880       0.024246      -0.026559       0.244859      -0.208752      -0.107245      -0.057300       0.164545              8.747712      13.037543      -2.066585       2.368127       5.152326      -1.494595       8.053266           0.000002
          290              O       9.633407       7.743788       2.728774      -0.561214      24.204468 0.38215400E+03  0.84113573E+04                                 6.502928                            5.889054       0.688827       2.302026                    0.998883      25.448952      63.416710       0.817701       0.340317      -1.157602      -0.153123      -0.020144       0.021283       0.155902       0.083173      -0.018968       0.031071       0.105908      -0.530088      -0.184301      -0.002655       0.186956              7.023896      11.171650       0.916922       0.894871       5.455405       0.359432       4.444631           0.000003
          291              O       2.687701       9.443395      28.025162      -0.224330      29.090141 0.38416669E+03  0.84911091E+04                                 7.657379                            6.124549       0.189094       2.190103                    0.997878      22.948768      57.846094       0.756836       0.366151      -1.133362      -0.076491      -0.015578       0.143630       0.163472      -0.038326       0.056861       0.022005       0.247035      -0.148819      -0.119808      -0.047441       0.167249              8.960423      13.617093      -1.442231       3.829770       4.887639      -0.762754       8.376538           0.000001
          292              O       0.200083      11.970192      27.177271      -0.574188      23.346915 0.37090545E+03  0.81570309E+04                                 6.380292                            5.818479       0.565497       2.233375                    0.999574      26.534414      67.544152       0.813673       0.342284      -1.148282       0.034928      -0.144855      -0.006450       0.149146      -0.029341      -0.042264      -0.156230      -0.327311      -0.111671      -0.184525      -0.079028       0.263553              6.577749       4.694390      -0.692445      -0.211452       8.537692      -1.965972       6.501167           0.000001
          293              O       5.564280       6.131715      21.724800      -0.511506      37.660150 0.54776892E+03  0.13235305E+05                                 8.974712                            7.318853       0.360366       2.178840                    0.996556      27.149875      71.645960       0.691273       0.366708      -1.132481       0.028014      -0.007843      -0.023438       0.037359       0.012847      -0.024951      -0.007955      -0.118668       0.083506      -0.079996       0.027627       0.052369             10.307896       7.837326       0.161517       1.170620      16.417691      -0.950998       6.668669          -0.000003
          294              O       6.482071       8.146442      21.475806      -0.502079      35.958801 0.52067555E+03  0.12442488E+05                                 8.756100                            7.163867       0.157360       2.125151                    0.994198      26.850794      70.844358       0.693437       0.369623      -1.128393      -0.005088      -0.011647      -0.002517       0.012957       0.052598       0.004616       0.030395       0.012277       0.000049      -0.059969      -0.002453       0.062422              9.917355      13.830809       3.043255       2.326301       9.856525       0.421930       6.064731          -0.000003
          295              O       5.191071      10.730136      22.123069      -0.531465      40.516456 0.62366056E+03  0.15585135E+05                                 9.470236                            7.845588       0.076439       2.078356                    0.993514      27.986353      75.411993       0.662231       0.370113      -1.128469       0.014594       0.023559      -0.024422       0.036938      -0.052903       0.043512       0.037964      -0.024210       0.084330      -0.095303       0.039869       0.055434             10.483871       7.682865       1.579485       2.197878       9.523268       3.350330      14.245480          -0.000003
          296              O       5.842741      10.756396      19.980654      -0.590460      33.216360 0.51589122E+03  0.12285030E+05                                 8.111583                            6.962467       0.646066       2.217292                    0.999156      28.867442      75.735216       0.729942       0.352370      -1.143325      -0.013861      -0.006549       0.019399       0.024725      -0.081719      -0.058355      -0.098629       0.026429       0.010658      -0.162219       0.065023       0.097197              8.953736       7.400939       1.761718      -2.522566       8.786865      -4.021619      10.673405          -0.000001
          297              O       2.138727       2.839000      21.892288      -0.532213      40.196733 0.60730146E+03  0.15108396E+05                                 9.490158                            7.786666      -0.026622       2.043199                    0.994530      28.160634      76.247466       0.657600       0.374395      -1.122801       0.007867       0.005657       0.003602       0.010338      -0.058968       0.022344      -0.007556       0.020319       0.030903      -0.066014       0.002218       0.063796             10.880152      14.364247      -2.396064       1.639607      11.971759      -1.120407       6.304448          -0.000002
          298              O       1.238176       4.723886      21.180239      -0.503616      37.632934 0.55855962E+03  0.13559468E+05                                 9.026899                            7.409408       0.221256       2.137585                    0.994608      27.101364      71.641906       0.684548       0.368577      -1.131255      -0.006427      -0.012257      -0.000383       0.013845       0.002786      -0.024016      -0.011949      -0.094977       0.060378      -0.064380       0.018862       0.045518             10.397393       9.812540       2.420879      -0.444964      15.839535      -0.804372       5.540106          -0.000002
          299              O       9.080810       5.572960      19.909001      -0.551476      29.522549 0.48324267E+03  0.11321233E+05                                 7.500647                            6.783247       0.660264       2.251729                    0.998753      27.673188      72.016497       0.732211       0.357060      -1.139530      -0.016026      -0.004195       0.001531       0.016637       0.001830      -0.019091      -0.046268       0.188051       0.222303      -0.141052       0.047164       0.093888              7.633974       5.497922      -0.454734      -0.169569       6.633653      -0.510406      10.770347          -0.000004
          300              O       9.186403       5.711554      22.145461      -0.556540      39.664533 0.55850208E+03  0.13584502E+05                                 9.363103                            7.365799       0.366714       2.159567                    0.996088      28.151405      74.971852       0.691259       0.364289      -1.132333      -0.014636      -0.001935      -0.033905       0.036980      -0.000497      -0.005051       0.063872       0.060278      -0.034208      -0.082201       0.034504       0.047697             11.385458       6.966436      -1.783593      -1.704250      14.714934       7.293818      12.475004          -0.000003
          301              O       4.371897       0.992045      12.840761      -0.207378      29.196565 0.40489891E+03  0.90784733E+04                                 7.676361                            6.301183       0.067507       2.147010                    0.996797      23.130722      58.951669       0.742867       0.367730      -1.130802      -0.069817       0.070026       0.132226       0.165112       0.031880       0.024246       0.026559       0.244859      -0.208752      -0.107245      -0.057300       0.164545              8.747709      13.037534       2.066583       2.368123       5.152325       1.494596       8.053267           0.000001
          302              O       0.878680       0.449338      12.198872      -0.561214      24.204464 0.38215387E+03  0.84113541E+04                                 6.502927                            5.889053       0.688827       2.302026                    0.998883      25.448952      63.416711       0.817701       0.340317      -1.157602       0.153123      -0.020144      -0.021283       0.155901      -0.083173      -0.018968      -0.031071       0.105908      -0.530088      -0.184301      -0.002655       0.186956              7.023894      11.171648      -0.916923       0.894868       5.455405      -0.359432       4.444630           0.000003
          303              O       7.618558       2.148945      16.757775      -0.224330      29.090132 0.38416652E+03  0.84911044E+04                                 7.657377                            6.124547       0.189094       2.190103                    0.997878      22.948768      57.846093       0.756836       0.366151      -1.133362       0.076491      -0.015578      -0.143630       0.163472       0.038326       0.056861      -0.022005       0.247035      -0.148819      -0.119808      -0.047441       0.167249              8.960420      13.617085       1.442229       3.829768       4.887638       0.762753       8.376538           0.000001
          304              O      10.106176       4.675742      17.605665      -0.574188      23.346917 0.37090556E+03  0.81570342E+04                                 6.380293                            5.818480       0.565497       2.233375                    0.999574      26.534417      67.544164       0.813673       0.342284      -1.148282      -0.034928      -0.144855       0.006450       0.149146       0.029341      -0.042264       0.156231      -0.327311      -0.111671      -0.184525      -0.079028       0.263553              6.577749       4.694390       0.692445      -0.211452       8.537693       1.965969       6.501165           0.000001

******************************************************
Auxiliary information for the entire system
The total spin magnetic moment of the unit cell is   -0.000016
The total net atomic charge of the unit cell is   -0.000006
Accuracy of reproducing the electrostatic potential in the unit cell:
  The inner radius (bohr) =    5.0000
  The outer radius (bohr) =   12.0000
  Valid grid points have density less than (e/(bohr^3)) =    0.0001
  The number of valid grid points were=       165508
  The rms potential error without charges in kcal/mol is=      6.74637
  The rms potential error with partial charges in kcal/mol is=      0.82610
  The RRMSE value at monopole order=      0.12245
  The rms potential error with partial charges and cloud penetration in kcal/mol is=      0.82875
  The RRMSE value at monopole order with cloud penetration is=      0.12284
  The rms potential error with partial charges and atomic dipoles in kcal/mol is=      0.43099
  The RRMSE value at dipole order=      0.06389
  The rms potential error with partial charges, atomic dipoles and cloud penetration in kcal/mol is=      0.42460
  The RRMSE value at dipole order with cloud penetration=      0.06294

******************************************************
The electron densities and ab initio electrostatic potential were computed in VASP using the PBE functional and
projector augmented wave method. See the main text of the journal article for a description of computational details.
The atomic charges, dipoles, and quadrupoles were computed with the DDEC6 method as described in
(a) T. A. Manz and N. Gabaldon Limas, RSC Adv. 6 (2016) 47771-47801 DOI: 10.1039/c6ra04656h
(b) N. Gabaldon Limas and T. A. Manz, RSC Adv. 8 (2018) 2678-2707 DOI: 10.1039/c7ra11829e.
For each atom in the material, the electron cloud parameters were fit to the spherically averaged atom-in-material
electron density using radial positions for which this density was between 10^-4 and 10^-2 electrons per cubic bohr.
The polarizabilities, dispersion coefficients, and quantum Drude oscillator (QDO) parameters were fit using the MCLF method.
The magnetic structure of the system was optimized in VASP from the default ferromagnetic initial guess using spin polarization.
The atomic spin moments (ASMs) were computed on this optimized magnetic structure using the DDEC6 partition as inputs
to the method of T. A. Manz and D. S. Sholl, J. Chem. Theory Comput. 7 (2011) 4146-4164 DOI: 10.1021/ct200539n.
The RMSE and RRMSE were computed using a uniform grid with Ewald summation.
