# Supplementary material for: A collection of forcefield precursors for metal–organic frameworks
Source: RSC Adv. 2019 Nov 13;9(63):36492–507. doi: 10.1039/c9ra07327b (PMC9075174; doi:10.1039/c9ra07327b)
Supplement: RA-009-C9RA07327B-s4922 [file RA-009-C9RA07327B-s4922.xyz]

  140
jmolscript: load "" {1 1 1} spacegroup "x,y,z" unitcell [{      8.241200     0.000000     0.000000 }, {      4.120617    10.020541     0.000000 }, {      4.120615     1.351932    22.429088 }]
Ag     2.269384     1.375501     3.430978     0.294009
Ag     6.389991     4.310736     7.783566     0.294440
Ag    14.213048     9.996972    18.998110     0.294009
Ag    10.092441     7.061737    14.645522     0.294440
H      6.788294     2.909784    22.323671     0.102614
H      8.664805     3.875090     2.097120     0.113793
H     12.043715     9.598906    16.196044     0.117888
H     10.547933     6.381068    17.837854     0.130278
H     12.473074     9.846896     1.574522     0.097655
H      7.788774     8.355830     2.222723     0.128984
H      6.788290     4.128384    11.319961     0.101794
H      4.544206     1.811146     9.117424     0.113630
H      7.923112     7.459804    17.447588     0.118359
H     14.668539    10.677642    15.805778     0.131654
H      4.231872     5.859881     9.640022     0.097344
H      7.788776     7.350947     8.991821     0.129232
H      9.694138     8.462689     0.105417     0.102614
H      7.817627     7.497383    20.331968     0.113793
H      4.438717     1.773567     6.233044     0.117888
H      5.934499     4.991405     4.591234     0.130278
H      4.009358     1.525577    20.854566     0.097655
H      8.693658     3.016643    20.206365     0.128984
H      9.694142     7.244089    11.109127     0.101794
H     11.938226     9.561327    13.311664     0.113629
H      8.559320     3.912669     4.981500     0.118359
H      1.813893     0.694831     6.623310     0.131654
H     12.250560     5.512592    12.789066     0.097344
H      8.693656     4.021526    13.437267     0.129232
C      7.627241     5.877419     0.460021     0.241798
C     12.414567     6.335751    21.960320    -0.008339
C     12.350285     6.558898    20.595286    -0.026889
C     11.695935     7.668263    20.053175    -0.009563
C     11.131415     8.578329    20.932619    -0.041064
C     11.157788     8.385519    22.300569    -0.037650
C      2.078435     2.258269     0.150275     0.129785
C      9.120543     3.481165     1.363689     0.092331
C     11.825323     8.938061    16.842899     0.157969
C     11.010265     7.199689    17.700588     0.101217
C      5.022204     9.329809     1.469330     0.154166
C      6.937458     8.548294     1.848157     0.110039
C      7.627253     9.829358    10.754523     0.242038
C      4.173351     0.702418    11.683312    -0.008423
C      8.229688    10.499811    13.048346    -0.031591
C      7.575335     9.390446    13.590457    -0.010916
C      7.010810     8.480380    12.711013    -0.045877
C      7.037182     8.673190    11.343063    -0.035947
C      6.199043     3.427968    11.064269     0.128874
C      4.999945     2.205072     9.850855     0.093651
C      7.704721     8.120649    16.800733     0.155417
C      6.889669     9.859020    15.943044     0.098392
C      5.022204     6.376969     9.745214     0.154867
C      6.937460     7.158484     9.366387     0.108713
C      8.855191     5.495054    21.969067     0.241798
C      4.067865     5.036722     0.468768    -0.008339
C      4.132147     4.813575     1.833802    -0.026889
C      4.786497     3.704210     2.375913    -0.009562
C      5.351017     2.794144     1.496469    -0.041064
C      5.324644     2.986954     0.128519    -0.037651
C     14.403997     9.114204    22.278813     0.129785
C      7.361889     7.891308    21.065399     0.092331
C      4.657109     2.434412     5.586189     0.157969
C      5.472167     4.172784     4.728500     0.101217
C     11.460228     2.042664    20.959758     0.154166
C      9.544974     2.824179    20.580931     0.110039
C      8.855179     1.543115    11.674565     0.242038
C      8.188464     0.649514    10.745776    -0.008423
C      8.252744     0.872662     9.380742    -0.031591
C      8.907097     1.982027     8.838631    -0.010916
C      9.471622     2.892093     9.718075    -0.045877
C      9.445250     2.699283    11.086025    -0.035947
C     10.283389     7.944505    11.364819     0.128874
C     11.482487     9.167401    12.578233     0.093651
C      8.777711     3.251824     5.628355     0.155417
C      9.592763     1.513453     6.486044     0.098392
C     11.460228     4.995504    12.683874     0.154867
C      9.544972     4.213989    13.062701     0.108713
N      9.031538     3.902370     0.080969     0.155581
N      5.703754     4.457470    21.718759    -0.248887
N      1.687803     2.448321     1.448022    -0.300968
N     12.951891     5.649294    19.593827     0.509202
N     11.654729     7.889481    18.651132     0.141968
N     12.190409     9.028810    18.104087    -0.228692
N     11.113281     7.826097    16.543920    -0.260157
N     10.524041     9.799688    20.368303     0.519236
N      6.433095     7.976473     0.740160     0.150918
N      5.182905     8.485347     0.481328    -0.258171
N      6.076254     9.413847     2.338232    -0.287354
N      4.910940     1.783867    11.133575     0.154251
N      5.703746     2.580698    11.924873    -0.246196
N      5.808409     3.237916     9.766522    -0.301678
N      4.710680     1.388875    14.049805     0.526145
N      7.534129     9.169229    14.992500     0.143569
N      8.069805     8.029899    15.539545    -0.228602
N      6.992684     9.232612    17.099712    -0.257615
N      6.403432     7.259021    13.275329     0.537525
N      6.433100     7.730304    10.474384     0.148902
N      5.182909     7.221430    10.733216    -0.259236
N      6.076252     6.292930     8.876312    -0.285369
N      7.450894     7.470103    22.348119     0.155581
N     10.778678     6.915003     0.710329    -0.248887
N     14.794629     8.924152    20.981066    -0.300968
N      3.530541     5.723179     2.835261     0.509202
N      4.827703     3.482992     3.777956     0.141968
N      4.292023     2.343663     4.325001    -0.228692
N      5.369151     3.546376     5.885168    -0.260157
N      5.958391     1.572785     2.060785     0.519236
N     10.049337     3.396000    21.688928     0.150918
N     11.299527     2.887126    21.947760    -0.258171
N     10.406178     1.958626    20.090856    -0.287354
N     11.571492     9.588606    11.295513     0.154251
N     10.778686     8.791775    10.504215    -0.246196
N     10.674023     8.134557    12.662566    -0.301678
N     11.771752     9.983598     8.379283     0.526146
N      8.948303     2.203244     7.436588     0.143569
N      8.412627     3.342574     6.889543    -0.228602
N      9.489748     2.139861     5.329376    -0.257615
N     10.079000     4.113452     9.153759     0.537525
N     10.049332     3.642169    11.954704     0.148902
N     11.299523     4.151043    11.695872    -0.259236
N     10.406180     5.079543    13.552776    -0.285369
O      7.589332     5.678149     1.704162    -0.498233
O     12.308251     4.654023    19.295744    -0.297385
O      5.776278     6.001990    19.092985    -0.312035
O     11.008625    10.874181    20.713936    -0.325874
O      9.591960     9.663539    19.589117    -0.308378
O      7.589343    10.028629     9.510382    -0.498527
O      4.067044     2.384145    14.347888    -0.302981
O      5.776267     1.036179    14.550647    -0.318467
O      6.888013     6.184528    12.929696    -0.331817
O      5.471353     7.395170    14.054515    -0.315349
O      8.893100     5.694324    20.724926    -0.498233
O      4.174181     6.718450     3.133344    -0.297385
O     10.706154     5.370483     3.336103    -0.312034
O      5.473807     0.498292     1.715152    -0.325874
O      6.890472     1.708934     2.839971    -0.308378
O      8.893089     1.343844    12.918706    -0.498527
O     12.415388     8.988328     8.081200    -0.302981
O     10.706165    10.336294     7.878441    -0.318467
O      9.594419     5.187945     9.499392    -0.331817
O     11.011079     3.977303     8.374573    -0.315349

The following XYZ coordinates are in angstroms. Other properties are in atomic units.
The sperically averaged electron density of each atom fit to a function of the form exp(a - br)
eigen_1, eigen_2 and eigen_3 are the three eigenvalues of traceless quadrupole moment tensor
  atom number  atomic symbol              X              Y              Z     net charge C6 coefficient C8 coefficient C10 coefficient fluctuating dipole atomic polarizability isotropic forcefield polarizability              a              b squared Pearson coefficient          <r^3>          <r^4>         wp_QDO          m_QDO          q_QDO       dipole_x       dipole_y       dipole_z         dipole            Qxy            Qxz            Qyz     Q(x^2-y^2)  Q(3z^2 - R^2)        eigen_1        eigen_2        eigen_3 static polarizability      alpha(xx)      alpha(xy)      alpha(xz)      alpha(yy)      alpha(yz)      alpha(zz) atomic spin moment
            1             Ag       2.269384       1.375501       3.430978       0.294009     199.068209 0.52127577E+04  0.20631275E+06                                26.885994                           23.573965       1.602071       2.138342                    0.998314      87.226994     234.571994       0.387096       0.399787      -1.188364      -0.016417       0.009355      -0.025923       0.032079      -0.025799      -0.008473      -0.003763       0.070188      -0.125200      -0.043985      -0.020884       0.064868             29.906314      22.867614       3.401659       1.665593      25.873869       8.281155      40.977460           0.000004
            2             Ag       6.389991       4.310736       7.783566       0.294440     199.009488 0.52100115E+04  0.20617645E+06                                26.881354                           23.567408       1.598541       2.137463                    0.998310      87.213853     234.519284       0.387159       0.399776      -1.188375      -0.016142      -0.009839       0.025609       0.031831       0.025602       0.008339      -0.003330       0.071534      -0.121903      -0.042792      -0.021967       0.064759             29.904681      22.865900      -3.399277      -1.662741      25.863227       8.279263      40.984916           0.000004
            3             Ag      14.213048       9.996972      18.998110       0.294009     199.068201 0.52127575E+04  0.20631274E+06                                26.885992                           23.573964       1.602071       2.138342                    0.998314      87.226995     234.571993       0.387096       0.399787      -1.188364       0.016417      -0.009355       0.025923       0.032079      -0.025799      -0.008474      -0.003763       0.070188      -0.125200      -0.043985      -0.020884       0.064869             29.906313      22.867612       3.401659       1.665592      25.873868       8.281154      40.977458           0.000004
            4             Ag      10.092441       7.061737      14.645522       0.294440     199.009488 0.52100116E+04  0.20617645E+06                                26.881354                           23.567407       1.598541       2.137463                    0.998310      87.213855     234.519288       0.387159       0.399776      -1.188375       0.016142       0.009839      -0.025609       0.031831       0.025602       0.008339      -0.003330       0.071534      -0.121903      -0.042792      -0.021967       0.064759             29.904681      22.865901      -3.399276      -1.662741      25.863224       8.279261      40.984917           0.000004
            5              H       6.788294       2.909784      22.323671       0.102614       1.030656 0.71083133E+01  0.68805972E+02                                 1.782552                            1.630834      -1.191129       2.321670                    0.993369       3.739776      10.933435       0.450985       1.403086      -0.682196       0.030552      -0.040792      -0.014560       0.053004      -0.016233      -0.006369      -0.004116      -0.007418       0.023557      -0.022457       0.009563       0.012894              1.891206       2.007180      -0.589787      -0.175574       2.261305       0.232263       1.405133          -0.000001
            6              H       8.664805       3.875090       2.097120       0.113793       1.051623 0.79401868E+01  0.79342200E+02                                 1.819652                            1.735466      -1.467044       2.181867                    0.992421       4.002755      12.051742       0.430923       1.422436      -0.677055      -0.021863       0.018395       0.050379       0.057917      -0.006502      -0.007550       0.003201       0.000066       0.074023      -0.019076      -0.007585       0.026662              1.836472       1.802183      -0.217990      -0.318423       1.675404       0.178533       2.031831          -0.000000
            7              H      12.043715       9.598906      16.196044       0.117888       1.101790 0.75259751E+01  0.72612125E+02                                 1.762680                            1.606374      -0.775807       2.528393                    0.999431       3.292464       9.075285       0.493740       1.285765      -0.709581       0.007746       0.039376      -0.040759       0.057200       0.012280       0.002490      -0.009002      -0.026641       0.032585      -0.024473       0.004838       0.019635              1.839344       1.519647       0.150571      -0.181206       1.767623      -0.593829       2.230763           0.000000
            8              H      10.547933       6.381068      17.837854       0.130278       1.194429 0.90673102E+01  0.91711089E+02                                 1.868051                            1.774684      -0.996685       2.429085                    0.997655       3.401162       9.618132       0.464909       1.302552      -0.706848      -0.030604      -0.051613       0.003607       0.060113       0.019197      -0.000982      -0.000768      -0.014228      -0.008219      -0.019111      -0.002789       0.021900              1.855373       1.745062       0.392666      -0.022948       2.177378      -0.165687       1.643678          -0.000000
            9              H      12.473074       9.846896       1.574522       0.097655       1.205303 0.85309869E+01  0.86482159E+02                                 1.972943                            1.780890      -1.458582       2.184818                    0.991307       4.021400      12.055072       0.433384       1.394139      -0.682880      -0.042475       0.025186       0.007827       0.049997      -0.007158       0.004956       0.008074       0.014213      -0.001465      -0.015650       0.005004       0.010647              2.102732       2.603869      -0.793949      -0.126653       2.202120       0.127671       1.502206          -0.000001
           10              H       7.788774       8.355830       2.222723       0.128984       1.233136 0.91252625E+01  0.92504627E+02                                 1.916260                            1.785787      -0.999041       2.430196                    0.997378       3.406570       9.664791       0.461044       1.310525      -0.705310       0.051866      -0.010437       0.030826       0.061231      -0.010395       0.011008       0.006044       0.029049       0.016063      -0.023613       0.002860       0.020753              1.948821       2.532985      -0.213622       0.353679       1.681728      -0.015310       1.631749          -0.000000
           11              H       6.788290       4.128384      11.319961       0.101794       1.034462 0.71404254E+01  0.69187058E+02                                 1.785797                            1.633654      -1.191582       2.320775                    0.993379       3.747164      10.956629       0.451002       1.401610      -0.682451       0.030874       0.041261       0.014893       0.053642       0.016253       0.006301      -0.004170      -0.006843       0.023773      -0.022436       0.009620       0.012815              1.894782       2.011055       0.591304       0.175941       2.265882       0.232761       1.407409          -0.000001
           12              H       4.544206       1.811146       9.117424       0.113630       1.045832 0.78770002E+01  0.78471703E+02                                 1.805842                            1.723095      -1.362593       2.228057                    0.993396       3.972768      11.902576       0.434976       1.413477      -0.678835      -0.021707      -0.018547      -0.050483       0.057997       0.006479       0.007656       0.003216       0.000503       0.074676      -0.019156      -0.007757       0.026913              1.822315       1.788371       0.215141       0.314450       1.663265       0.176430       2.015309          -0.000000
           13              H       7.923112       7.459804      17.447588       0.118359       1.103976 0.75453717E+01  0.72861215E+02                                 1.766421                            1.609493      -0.777024       2.527685                    0.999406       3.296830       9.097336       0.492676       1.287445      -0.709203       0.007757      -0.039170       0.040709       0.057023      -0.012328      -0.002524      -0.009010      -0.026452       0.032849      -0.024496       0.004875       0.019620              1.843417       1.522586      -0.151028       0.181709       1.771267      -0.595679       2.236397           0.000000
           14              H      14.668539      10.677642      15.805778       0.131654       1.190526 0.90345520E+01  0.91326867E+02                                 1.866864                            1.773792      -1.000213       2.428671                    0.997622       3.395598       9.609842       0.463964       1.305961      -0.706156      -0.030486       0.050950      -0.003344       0.059468      -0.018952       0.001042      -0.000741      -0.014768      -0.008879      -0.018873      -0.003005       0.021878              1.854171       1.743979      -0.391869       0.022831       2.175437      -0.165478       1.643098          -0.000000
           15              H       4.231872       5.859881       9.640022       0.097344       1.205854 0.85329558E+01  0.86471630E+02                                 1.970087                            1.778486      -1.443181       2.190654                    0.991438       4.017833      12.026131       0.434810       1.390058      -0.683661      -0.042621      -0.025455      -0.007844       0.050260       0.006888      -0.004894       0.008091       0.014518      -0.001298      -0.015574       0.004995       0.010579              2.099598       2.599566       0.792238       0.126514       2.198813       0.127446       1.500417          -0.000001
           16              H       7.788776       7.350947       8.991821       0.129232       1.229832 0.90944327E+01  0.92101079E+02                                 1.911705                            1.781900      -0.992814       2.432761                    0.997481       3.401469       9.641090       0.461950       1.309250      -0.705582       0.051705       0.010435      -0.030760       0.061061       0.010435      -0.010958       0.006048       0.028762       0.015768      -0.023503       0.002874       0.020628              1.944033       2.525897       0.212567      -0.352484       1.677837      -0.015314       1.628365          -0.000000
           17              H       9.694138       8.462689       0.105417       0.102614       1.030656 0.71083142E+01  0.68805980E+02                                 1.782552                            1.630834      -1.191129       2.321670                    0.993369       3.739776      10.933434       0.450985       1.403085      -0.682196      -0.030552       0.040792       0.014560       0.053004      -0.016233      -0.006369      -0.004116      -0.007418       0.023557      -0.022457       0.009563       0.012894              1.891206       2.007180      -0.589787      -0.175574       2.261304       0.232263       1.405133          -0.000001
           18              H       7.817627       7.497383      20.331968       0.113793       1.051623 0.79401877E+01  0.79342209E+02                                 1.819652                            1.735466      -1.467044       2.181867                    0.992421       4.002755      12.051741       0.430923       1.422436      -0.677055       0.021863      -0.018395      -0.050379       0.057917      -0.006502      -0.007550       0.003201       0.000066       0.074023      -0.019076      -0.007585       0.026662              1.836472       1.802182      -0.217990      -0.318423       1.675404       0.178533       2.031831          -0.000000
           19              H       4.438717       1.773567       6.233044       0.117888       1.101790 0.75259779E+01  0.72612158E+02                                 1.762681                            1.606374      -0.775807       2.528393                    0.999431       3.292465       9.075288       0.493740       1.285765      -0.709581      -0.007746      -0.039376       0.040759       0.057200       0.012280       0.002490      -0.009002      -0.026641       0.032585      -0.024473       0.004838       0.019635              1.839344       1.519647       0.150571      -0.181206       1.767623      -0.593829       2.230763          -0.000000
           20              H       5.934499       4.991405       4.591234       0.130278       1.194429 0.90673143E+01  0.91711135E+02                                 1.868051                            1.774684      -0.996685       2.429085                    0.997655       3.401163       9.618133       0.464909       1.302551      -0.706848       0.030604       0.051613      -0.003607       0.060113       0.019197      -0.000982      -0.000768      -0.014228      -0.008219      -0.019111      -0.002789       0.021900              1.855373       1.745062       0.392666      -0.022948       2.177378      -0.165687       1.643678          -0.000000
           21              H       4.009358       1.525577      20.854566       0.097655       1.205303 0.85309869E+01  0.86482159E+02                                 1.972943                            1.780890      -1.458582       2.184818                    0.991307       4.021400      12.055072       0.433384       1.394139      -0.682880       0.042475      -0.025186      -0.007827       0.049997      -0.007158       0.004956       0.008074       0.014213      -0.001465      -0.015650       0.005004       0.010647              2.102732       2.603869      -0.793949      -0.126653       2.202120       0.127671       1.502206          -0.000001
           22              H       8.693658       3.016643      20.206365       0.128984       1.233137 0.91252667E+01  0.92504681E+02                                 1.916260                            1.785787      -0.999041       2.430196                    0.997378       3.406571       9.664795       0.461044       1.310525      -0.705310      -0.051866       0.010437      -0.030826       0.061231      -0.010395       0.011008       0.006044       0.029049       0.016063      -0.023613       0.002860       0.020753              1.948821       2.532986      -0.213622       0.353679       1.681728      -0.015310       1.631749          -0.000000
           23              H       9.694142       7.244089      11.109127       0.101794       1.034461 0.71404254E+01  0.69187058E+02                                 1.785797                            1.633654      -1.191582       2.320775                    0.993379       3.747164      10.956629       0.451002       1.401610      -0.682451      -0.030874      -0.041261      -0.014893       0.053642       0.016253       0.006301      -0.004170      -0.006843       0.023773      -0.022436       0.009620       0.012815              1.894782       2.011055       0.591304       0.175941       2.265882       0.232761       1.407409          -0.000001
           24              H      11.938226       9.561327      13.311664       0.113629       1.045832 0.78769983E+01  0.78471684E+02                                 1.805842                            1.723095      -1.362594       2.228057                    0.993396       3.972768      11.902578       0.434976       1.413478      -0.678835       0.021707       0.018547       0.050483       0.057997       0.006479       0.007656       0.003216       0.000503       0.074676      -0.019156      -0.007757       0.026913              1.822316       1.788372       0.215141       0.314450       1.663265       0.176430       2.015310          -0.000000
           25              H       8.559320       3.912669       4.981500       0.118359       1.103976 0.75453769E+01  0.72861278E+02                                 1.766422                            1.609493      -0.777025       2.527685                    0.999406       3.296831       9.097340       0.492676       1.287445      -0.709203      -0.007757       0.039170      -0.040709       0.057023      -0.012328      -0.002524      -0.009010      -0.026452       0.032849      -0.024496       0.004876       0.019620              1.843418       1.522587      -0.151028       0.181709       1.771268      -0.595679       2.236398          -0.000000
           26              H       1.813893       0.694831       6.623310       0.131654       1.190526 0.90345505E+01  0.91326848E+02                                 1.866864                            1.773792      -1.000213       2.428671                    0.997622       3.395598       9.609842       0.463964       1.305961      -0.706156       0.030486      -0.050950       0.003344       0.059468      -0.018952       0.001042      -0.000741      -0.014768      -0.008879      -0.018873      -0.003005       0.021878              1.854171       1.743979      -0.391869       0.022831       2.175436      -0.165478       1.643098          -0.000000
           27              H      12.250560       5.512592      12.789066       0.097344       1.205854 0.85329562E+01  0.86471638E+02                                 1.970088                            1.778487      -1.443181       2.190654                    0.991438       4.017833      12.026132       0.434809       1.390058      -0.683661       0.042621       0.025455       0.007844       0.050260       0.006888      -0.004894       0.008091       0.014518      -0.001298      -0.015574       0.004995       0.010579              2.099599       2.599566       0.792238       0.126514       2.198813       0.127446       1.500417          -0.000001
           28              H       8.693656       4.021526      13.437267       0.129232       1.229832 0.90944343E+01  0.92101096E+02                                 1.911705                            1.781900      -0.992815       2.432761                    0.997481       3.401469       9.641089       0.461950       1.309249      -0.705582      -0.051705      -0.010435       0.030760       0.061061       0.010435      -0.010958       0.006048       0.028762       0.015768      -0.023502       0.002874       0.020628              1.944033       2.525897       0.212567      -0.352484       1.677837      -0.015314       1.628365          -0.000000
           29              C       7.627241       5.877419       0.460021       0.241798      28.581351 0.37788934E+03  0.86800166E+04                                 8.530132                            6.832730      -0.395219       1.883923                    0.998260      27.119798      80.091482       0.575566       0.463292      -1.024047       0.000313      -0.016411       0.060487       0.062674       0.023772       0.017218       0.010607       0.015131      -0.088110      -0.034925      -0.010168       0.045093              9.865952       8.234340      -4.472247      -0.785471      12.083949      -0.907633       9.279568           0.000001
           30              C      12.414567       6.335751      21.960320      -0.008339      39.670777 0.47901947E+03  0.11615069E+05                                10.593232                            7.709241      -0.339334       1.891308                    0.997189      29.147621      86.968226       0.542920       0.465266      -1.028236       0.030178      -0.055093       0.014701       0.064514      -0.021390       0.000338      -0.023751      -0.021592       0.031814      -0.033373      -0.002994       0.036367             13.402106      11.092521      -7.062216       1.672014      16.009994      -3.720934      13.103804          -0.000000
           31              C      12.350285       6.558898      20.595286      -0.026889      38.939510 0.50425406E+03  0.12393612E+05                                10.392212                            7.884062      -0.424251       1.844727                    0.998974      30.188298      90.893963       0.539108       0.462255      -1.029181       0.011852      -0.026118      -0.011243       0.030807      -0.013473      -0.017802       0.032094       0.004518      -0.074024      -0.045102       0.000997       0.044105             12.269567       8.588890      -4.660188       1.022950      13.032117      -2.884111      15.187693           0.000001
           32              C      11.695935       7.668263      20.053175      -0.009563      43.667480 0.47388226E+03  0.11492902E+05                                11.202689                            7.660133      -0.516365       1.819403                    0.998205      29.935789      90.180712       0.543893       0.464337      -1.025766      -0.003275       0.007426      -0.043647       0.044395       0.000204       0.001173      -0.010936      -0.039748       0.188139      -0.051245      -0.013058       0.064302             14.286567       8.691849      -4.448653       0.319373      12.688039      -2.444874      21.479813           0.000000
           33              C      11.131415       8.578329      20.932619      -0.041064      39.382455 0.50635570E+03  0.12454528E+05                                10.410238                            7.852544      -0.421493       1.840742                    0.999077      30.403152      91.486446       0.545303       0.456663      -1.032622      -0.021678       0.015544      -0.008983       0.028147      -0.013294       0.009325      -0.025399      -0.016476      -0.117701      -0.048139       0.004243       0.043896             12.232760       8.682838      -4.796547      -1.403788      13.047644       0.372482      14.967797          -0.000000
           34              C      11.157788       8.385519      22.300569      -0.037650      41.519405 0.48603758E+03  0.11824100E+05                                10.795477                            7.699602      -0.322997       1.885918                    0.998459      29.611810      88.399288       0.550440       0.457402      -1.032983      -0.042908       0.041473       0.034208       0.068784      -0.015815      -0.002103       0.038914       0.009320       0.082382      -0.045209      -0.006087       0.051296             13.539957      10.307433      -6.715551      -2.334875      16.361057       1.838878      13.951381          -0.000000
           35              C       2.078435       2.258269       0.150275       0.129785      24.959033 0.35044592E+03  0.79269744E+04                                 7.823736                            6.520151      -0.279669       1.920732                    0.997533      27.435922      81.327626       0.595243       0.454910      -1.025146      -0.024907       0.000355       0.028261       0.037672       0.016824      -0.009554       0.021761      -0.003280      -0.018330      -0.032772       0.007839       0.024933              8.839682       8.926754      -4.578967      -0.248977      10.796777      -0.255629       6.795516          -0.000000
           36              C       9.120543       3.481165       1.363689       0.092331      25.537507 0.37297646E+03  0.85663214E+04                                 7.918343                            6.739146      -0.296175       1.907543                    0.998313      28.075177      83.772514       0.584028       0.456625      -1.024509       0.020395      -0.020654      -0.012488       0.031599       0.023752      -0.002711       0.000979       0.006262       0.009479      -0.025758       0.003279       0.022479              8.632910       8.009723      -3.344677      -0.119438       8.841591      -1.277755       9.047417           0.000000
           37              C      11.825323       8.938061      16.842899       0.157969      24.695103 0.30838118E+03  0.66999549E+04                                 7.578979                            5.991997       0.261373       2.114102                    0.999545      25.374572      71.737159       0.645707       0.436603      -1.044395      -0.021302      -0.031660       0.001996       0.038211      -0.031710      -0.012212      -0.004161       0.003723      -0.069601      -0.033459      -0.010465       0.043924              8.571008       5.769081       1.673280       0.471018       6.850619      -2.296808      13.093326           0.000001
           38              C      11.010265       7.199689      17.700588       0.101217      25.160958 0.32188320E+03  0.70613554E+04                                 7.631617                            6.103003       0.328629       2.136031                    0.998178      25.801241      73.051525       0.643423       0.433930      -1.047076       0.013201       0.012419      -0.027382       0.032837      -0.010715      -0.020825       0.008662       0.020585      -0.099083      -0.040142       0.001657       0.038485              8.521353       5.813871       1.885779       1.515199       7.243289      -0.926762      12.506899           0.000000
           39              C       5.022204       9.329809       1.469330       0.154166      25.489924 0.33582128E+03  0.75230221E+04                                 7.997077                            6.413428      -0.305247       1.924285                    0.996849      26.879359      79.547664       0.595276       0.459307      -1.021681       0.029231      -0.013477       0.030050       0.044035       0.019123      -0.011850      -0.038092       0.003139      -0.014198      -0.040654      -0.006818       0.047471              9.110178      10.868990      -3.870853       0.028015      10.019452       2.481854       6.442093          -0.000000
           40              C       6.937458       8.548294       1.848157       0.110039      25.222201 0.32688909E+03  0.72111580E+04                                 7.681793                            6.175053       0.240005       2.100938                    0.998775      26.121818      74.578632       0.634730       0.437434      -1.043196      -0.030409       0.006945       0.020112       0.037114       0.015844       0.004741      -0.029236       0.017884       0.010166      -0.038879       0.010321       0.028558              8.486314       9.792282      -2.371348       0.852524       8.542107       2.735422       7.124551           0.000000
           41              C       7.627253       9.829358      10.754523       0.242038      28.595073 0.37809144E+03  0.86858501E+04                                 8.533707                            6.834645      -0.391628       1.884967                    0.998259      27.123666      80.109311       0.575472       0.463304      -1.024036      -0.000854       0.015644      -0.061443       0.063409      -0.022943      -0.018029       0.009894       0.012934      -0.087511      -0.035144      -0.008942       0.044086              9.872076       8.240146       4.477777       0.787122      12.093928      -0.905768       9.282155           0.000000
           42              C       4.173351       0.702418      11.683312      -0.008423      39.648714 0.47863660E+03  0.11602856E+05                                10.587552                            7.704436      -0.336964       1.892172                    0.997215      29.134532      86.903288       0.543300       0.465058      -1.028405       0.029239       0.054763      -0.015724       0.064041       0.020108      -0.001612      -0.024096      -0.022826       0.031967      -0.031922      -0.004985       0.036907             13.395991      11.087981       7.060061      -1.670874      16.004916      -3.718246      13.095076          -0.000000
           43              C       8.229688      10.499811      13.048346      -0.031591      39.038518 0.50591907E+03  0.12443665E+05                                10.403842                            7.892773      -0.416283       1.846406                    0.998976      30.235302      91.042087       0.539299       0.461753      -1.029554       0.010309       0.023267       0.007038       0.026404       0.011626       0.017411       0.032368       0.004518      -0.073233      -0.045326       0.002734       0.042592             12.283372       8.598980       4.665885      -1.022671      13.047842      -2.886427      15.203293           0.000001
           44              C       7.575335       9.390446      13.590457      -0.010916      43.745898 0.47496145E+03  0.11524497E+05                                11.209568                            7.664997      -0.512103       1.819910                    0.998303      29.972820      90.284556       0.544184       0.463871      -1.026124      -0.003175      -0.006769       0.042253       0.042910      -0.002224      -0.001964      -0.011521      -0.037568       0.187341      -0.050202      -0.014000       0.064202             14.295157       8.697128       4.450858      -0.317943      12.694817      -2.445174      21.493526           0.000000
           45              C       7.010810       8.480380      12.711013      -0.045877      39.486912 0.50811410E+03  0.12506663E+05                                10.419965                            7.859333      -0.417064       1.841609                    0.999092      30.446136      91.601659       0.545864       0.455870      -1.033232      -0.020266      -0.011302       0.007870       0.024503       0.012611      -0.010758      -0.024995      -0.016472      -0.115906      -0.047699       0.004344       0.043355             12.245108       8.691810       4.801546       1.408416      13.058217       0.377121      14.985298          -0.000000
           46              C       7.037182       8.673190      11.343063      -0.035947      41.438560 0.48464757E+03  0.11782532E+05                                10.785349                            7.690343      -0.326406       1.885469                    0.998488      29.576632      88.282046       0.550550       0.457611      -1.032804      -0.043506      -0.042443      -0.034332       0.069805       0.015786       0.002632       0.040475       0.009464       0.080658      -0.046117      -0.006332       0.052449             13.530006      10.301150       6.712701       2.337638      16.349450       1.844689      13.939418          -0.000001
           47              C       6.199043       3.427968      11.064269       0.128874      24.989996 0.35093631E+03  0.79417894E+04                                 7.833768                            6.527827      -0.278098       1.920904                    0.997526      27.463924      81.461445       0.594396       0.455345      -1.024779      -0.024114       0.001100      -0.029357       0.038007      -0.017260       0.009240       0.022305      -0.002651      -0.017982      -0.033273       0.007736       0.025537              8.852256       8.940425       4.587744       0.248259      10.813742      -0.257074       6.802601          -0.000000
           48              C       4.999945       2.205072       9.850855       0.093651      25.536093 0.37302114E+03  0.85682210E+04                                 7.924523                            6.746532      -0.295702       1.907846                    0.998424      28.069028      83.778127       0.582760       0.457571      -1.023905       0.021521       0.020601       0.012664       0.032372      -0.022747       0.003577       0.001072       0.008058       0.009062      -0.024960       0.003143       0.021817              8.640059       8.017465       3.347957       0.111715       8.852780      -1.285814       9.049931          -0.000000
           49              C       7.704721       8.120649      16.800733       0.155417      24.733424 0.30895469E+03  0.67155621E+04                                 7.585477                            5.996328       0.258582       2.113008                    0.999532      25.404549      71.839737       0.645671       0.436423      -1.044498      -0.021652       0.030710      -0.002066       0.037632       0.032675       0.013168      -0.004034       0.002839      -0.071288      -0.034726      -0.010537       0.045263              8.578431       5.773474      -1.675582      -0.470569       6.857327      -2.300023      13.104494           0.000001
           50              C       6.889669       9.859020      15.943044       0.098392      25.258148 0.32345948E+03  0.71049041E+04                                 7.652044                            6.118763       0.318813       2.132198                    0.998171      25.862308      73.280703       0.642435       0.434049      -1.046960       0.013669      -0.012855       0.026943       0.032833       0.011297       0.020276       0.009260       0.020676      -0.097615      -0.039527       0.000958       0.038569              8.545012       5.827810      -1.889611      -1.520137       7.259858      -0.931015      12.547367           0.000000
           51              C       5.022204       6.376969       9.745214       0.154867      25.476858 0.33551584E+03  0.75146102E+04                                 7.996209                            6.412525      -0.304520       1.924710                    0.996816      26.864915      79.501457       0.595026       0.459596      -1.021501       0.028622       0.014295      -0.029454       0.043487      -0.019562       0.011658      -0.037706       0.001889      -0.015094      -0.040156      -0.007324       0.047480              9.110501      10.867879       3.872931      -0.025538      10.021743       2.482908       6.441881          -0.000000
           52              C       6.937460       7.158484       9.366387       0.108713      25.227516 0.32701448E+03  0.72144717E+04                                 7.682411                            6.176266       0.234997       2.099541                    0.998782      26.126522      74.590025       0.634676       0.437438      -1.043214      -0.029768      -0.006224      -0.019948       0.036370      -0.015412      -0.003114      -0.029783       0.018169       0.011929      -0.038667       0.008974       0.029693              8.486682       9.788748       2.369281      -0.851789       8.543891       2.737839       7.127406           0.000000
           53              C       8.855191       5.495054      21.969067       0.241798      28.581351 0.37788935E+03  0.86800170E+04                                 8.530132                            6.832730      -0.395219       1.883923                    0.998260      27.119798      80.091480       0.575566       0.463292      -1.024047      -0.000313       0.016411      -0.060487       0.062674       0.023772       0.017218       0.010607       0.015131      -0.088109      -0.034925      -0.010168       0.045093              9.865952       8.234340      -4.472246      -0.785471      12.083948      -0.907633       9.279568           0.000001
           54              C       4.067865       5.036722       0.468768      -0.008339      39.670776 0.47901946E+03  0.11615068E+05                                10.593231                            7.709240      -0.339334       1.891308                    0.997189      29.147620      86.968220       0.542920       0.465266      -1.028236      -0.030178       0.055093      -0.014701       0.064514      -0.021390       0.000338      -0.023751      -0.021592       0.031814      -0.033373      -0.002994       0.036367             13.402106      11.092520      -7.062216       1.672014      16.009993      -3.720934      13.103803          -0.000000
           55              C       4.132147       4.813575       1.833802      -0.026889      38.939511 0.50425410E+03  0.12393613E+05                                10.392212                            7.884062      -0.424251       1.844727                    0.998974      30.188298      90.893960       0.539108       0.462255      -1.029181      -0.011852       0.026118       0.011243       0.030807      -0.013473      -0.017802       0.032094       0.004518      -0.074024      -0.045102       0.000997       0.044105             12.269567       8.588890      -4.660188       1.022950      13.032117      -2.884112      15.187693           0.000001
           56              C       4.786497       3.704210       2.375913      -0.009562      43.667478 0.47388223E+03  0.11492902E+05                                11.202689                            7.660133      -0.516365       1.819403                    0.998205      29.935788      90.180711       0.543893       0.464337      -1.025766       0.003275      -0.007426       0.043647       0.044395       0.000204       0.001173      -0.010936      -0.039748       0.188139      -0.051245      -0.013058       0.064302             14.286567       8.691849      -4.448653       0.319373      12.688039      -2.444875      21.479813           0.000000
           57              C       5.351017       2.794144       1.496469      -0.041064      39.382456 0.50635572E+03  0.12454528E+05                                10.410238                            7.852544      -0.421493       1.840742                    0.999077      30.403153      91.486451       0.545303       0.456664      -1.032622       0.021678      -0.015544       0.008983       0.028147      -0.013294       0.009325      -0.025399      -0.016476      -0.117701      -0.048139       0.004243       0.043896             12.232760       8.682838      -4.796547      -1.403788      13.047644       0.372481      14.967798          -0.000000
           58              C       5.324644       2.986954       0.128519      -0.037651      41.519406 0.48603760E+03  0.11824100E+05                                10.795477                            7.699602      -0.322997       1.885918                    0.998459      29.611811      88.399290       0.550440       0.457402      -1.032983       0.042908      -0.041473      -0.034208       0.068784      -0.015815      -0.002102       0.038914       0.009320       0.082382      -0.045209      -0.006087       0.051296             13.539957      10.307433      -6.715551      -2.334874      16.361057       1.838878      13.951381          -0.000000
           59              C      14.403997       9.114204      22.278813       0.129785      24.959034 0.35044593E+03  0.79269748E+04                                 7.823736                            6.520151      -0.279669       1.920732                    0.997533      27.435923      81.327631       0.595243       0.454910      -1.025146       0.024907      -0.000355      -0.028261       0.037672       0.016824      -0.009554       0.021761      -0.003280      -0.018330      -0.032772       0.007839       0.024933              8.839683       8.926755      -4.578968      -0.248977      10.796778      -0.255629       6.795516           0.000000
           60              C       7.361889       7.891308      21.065399       0.092331      25.537507 0.37297646E+03  0.85663214E+04                                 7.918343                            6.739146      -0.296175       1.907543                    0.998313      28.075177      83.772513       0.584028       0.456625      -1.024509      -0.020395       0.020654       0.012488       0.031599       0.023752      -0.002711       0.000979       0.006262       0.009479      -0.025758       0.003279       0.022479              8.632910       8.009723      -3.344677      -0.119438       8.841591      -1.277755       9.047417           0.000000
           61              C       4.657109       2.434412       5.586189       0.157969      24.695104 0.30838120E+03  0.66999553E+04                                 7.578980                            5.991998       0.261373       2.114102                    0.999545      25.374573      71.737167       0.645707       0.436603      -1.044394       0.021302       0.031660      -0.001995       0.038211      -0.031710      -0.012212      -0.004161       0.003723      -0.069601      -0.033459      -0.010465       0.043924              8.571010       5.769082       1.673280       0.471018       6.850620      -2.296809      13.093328           0.000001
           62              C       5.472167       4.172784       4.728500       0.101217      25.160958 0.32188319E+03  0.70613552E+04                                 7.631617                            6.103003       0.328630       2.136031                    0.998178      25.801241      73.051526       0.643422       0.433930      -1.047076      -0.013201      -0.012419       0.027382       0.032837      -0.010715      -0.020825       0.008662       0.020585      -0.099083      -0.040142       0.001657       0.038485              8.521353       5.813871       1.885779       1.515199       7.243289      -0.926762      12.506900           0.000000
           63              C      11.460228       2.042664      20.959758       0.154166      25.489923 0.33582126E+03  0.75230216E+04                                 7.997077                            6.413428      -0.305247       1.924285                    0.996849      26.879358      79.547660       0.595276       0.459307      -1.021681      -0.029231       0.013477      -0.030050       0.044035       0.019124      -0.011850      -0.038092       0.003139      -0.014198      -0.040654      -0.006818       0.047471              9.110178      10.868989      -3.870853       0.028015      10.019452       2.481854       6.442093           0.000000
           64              C       9.544974       2.824179      20.580931       0.110039      25.222197 0.32688902E+03  0.72111562E+04                                 7.681793                            6.175052       0.240005       2.100938                    0.998775      26.121815      74.578624       0.634730       0.437434      -1.043196       0.030409      -0.006945      -0.020112       0.037114       0.015844       0.004741      -0.029236       0.017884       0.010166      -0.038879       0.010321       0.028558              8.486313       9.792282      -2.371348       0.852524       8.542106       2.735422       7.124550           0.000001
           65              C       8.855179       1.543115      11.674565       0.242038      28.595073 0.37809144E+03  0.86858500E+04                                 8.533707                            6.834645      -0.391628       1.884967                    0.998259      27.123666      80.109311       0.575472       0.463304      -1.024036       0.000854      -0.015644       0.061443       0.063409      -0.022943      -0.018029       0.009894       0.012934      -0.087511      -0.035144      -0.008942       0.044086              9.872076       8.240146       4.477777       0.787122      12.093928      -0.905767       9.282155           0.000000
           66              C       8.188464       0.649514      10.745776      -0.008423      39.648715 0.47863662E+03  0.11602856E+05                                10.587553                            7.704437      -0.336965       1.892172                    0.997215      29.134533      86.903292       0.543300       0.465058      -1.028405      -0.029239      -0.054763       0.015724       0.064041       0.020108      -0.001612      -0.024096      -0.022826       0.031967      -0.031922      -0.004985       0.036907             13.395991      11.087981       7.060061      -1.670874      16.004916      -3.718246      13.095077          -0.000000
           67              C       8.252744       0.872662       9.380742      -0.031591      39.038515 0.50591901E+03  0.12443663E+05                                10.403842                            7.892773      -0.416283       1.846406                    0.998976      30.235301      91.042087       0.539299       0.461753      -1.029553      -0.010309      -0.023267      -0.007038       0.026404       0.011626       0.017411       0.032368       0.004518      -0.073233      -0.045326       0.002734       0.042592             12.283372       8.598981       4.665885      -1.022670      13.047842      -2.886426      15.203293           0.000000
           68              C       8.907097       1.982027       8.838631      -0.010916      43.745898 0.47496146E+03  0.11524497E+05                                11.209568                            7.664997      -0.512103       1.819910                    0.998303      29.972820      90.284556       0.544184       0.463871      -1.026124       0.003175       0.006769      -0.042253       0.042910      -0.002224      -0.001964      -0.011521      -0.037568       0.187341      -0.050202      -0.014000       0.064202             14.295157       8.697128       4.450858      -0.317942      12.694817      -2.445173      21.493525           0.000000
           69              C       9.471622       2.892093       9.718075      -0.045877      39.486912 0.50811410E+03  0.12506663E+05                                10.419965                            7.859333      -0.417064       1.841609                    0.999092      30.446136      91.601660       0.545864       0.455870      -1.033232       0.020266       0.011302      -0.007870       0.024503       0.012611      -0.010758      -0.024995      -0.016472      -0.115906      -0.047699       0.004344       0.043355             12.245108       8.691810       4.801546       1.408417      13.058217       0.377122      14.985298          -0.000000
           70              C       9.445250       2.699283      11.086025      -0.035947      41.438562 0.48464760E+03  0.11782533E+05                                10.785349                            7.690343      -0.326406       1.885469                    0.998488      29.576633      88.282049       0.550550       0.457611      -1.032804       0.043505       0.042443       0.034332       0.069805       0.015786       0.002632       0.040475       0.009464       0.080658      -0.046117      -0.006332       0.052449             13.530007      10.301151       6.712701       2.337638      16.349451       1.844689      13.939418          -0.000001
           71              C      10.283389       7.944505      11.364819       0.128874      24.989996 0.35093632E+03  0.79417896E+04                                 7.833768                            6.527827      -0.278098       1.920904                    0.997526      27.463924      81.461444       0.594396       0.455345      -1.024779       0.024114      -0.001100       0.029357       0.038007      -0.017260       0.009240       0.022305      -0.002651      -0.017982      -0.033273       0.007736       0.025537              8.852256       8.940425       4.587744       0.248259      10.813742      -0.257074       6.802601          -0.000000
           72              C      11.482487       9.167401      12.578233       0.093651      25.536093 0.37302114E+03  0.85682210E+04                                 7.924523                            6.746531      -0.295702       1.907846                    0.998424      28.069028      83.778128       0.582760       0.457571      -1.023905      -0.021521      -0.020601      -0.012664       0.032372      -0.022747       0.003577       0.001072       0.008058       0.009062      -0.024960       0.003143       0.021817              8.640059       8.017464       3.347957       0.111715       8.852780      -1.285814       9.049931          -0.000000
           73              C       8.777711       3.251824       5.628355       0.155417      24.733423 0.30895467E+03  0.67155616E+04                                 7.585477                            5.996328       0.258581       2.113008                    0.999532      25.404549      71.839736       0.645671       0.436423      -1.044498       0.021652      -0.030710       0.002066       0.037632       0.032675       0.013168      -0.004034       0.002839      -0.071288      -0.034726      -0.010537       0.045263              8.578431       5.773473      -1.675582      -0.470569       6.857327      -2.300023      13.104493           0.000001
           74              C       9.592763       1.513453       6.486044       0.098392      25.258147 0.32345947E+03  0.71049038E+04                                 7.652044                            6.118763       0.318813       2.132199                    0.998171      25.862307      73.280701       0.642435       0.434049      -1.046960      -0.013669       0.012855      -0.026943       0.032833       0.011297       0.020276       0.009260       0.020676      -0.097615      -0.039527       0.000958       0.038569              8.545012       5.827810      -1.889611      -1.520137       7.259858      -0.931015      12.547368           0.000000
           75              C      11.460228       4.995504      12.683874       0.154867      25.476862 0.33551589E+03  0.75146115E+04                                 7.996209                            6.412525      -0.304521       1.924710                    0.996816      26.864917      79.501462       0.595027       0.459596      -1.021502      -0.028623      -0.014295       0.029454       0.043487      -0.019562       0.011658      -0.037706       0.001889      -0.015094      -0.040156      -0.007324       0.047480              9.110502      10.867880       3.872931      -0.025538      10.021744       2.482908       6.441882          -0.000000
           76              C       9.544972       4.213989      13.062701       0.108713      25.227512 0.32701441E+03  0.72144698E+04                                 7.682410                            6.176265       0.234997       2.099541                    0.998782      26.126519      74.590012       0.634676       0.437438      -1.043214       0.029768       0.006224       0.019948       0.036370      -0.015412      -0.003114      -0.029783       0.018169       0.011929      -0.038667       0.008974       0.029693              8.486681       9.788747       2.369281      -0.851789       8.543889       2.737839       7.127406           0.000000
           77              N       9.031538       3.902370       0.080969       0.155581      27.253868 0.32114441E+03  0.68916805E+04                                 7.652991                            5.747375      -0.238481       2.019179                    0.999013      22.556995      58.892318       0.739965       0.385718      -1.101745       0.007807      -0.003397      -0.041445       0.042311      -0.080792      -0.013263      -0.005743      -0.032138       0.095643      -0.099783       0.032882       0.066901              9.594707       8.535147      -5.472086       2.161255      12.225869      -3.842948       8.023105           0.000000
           78              N       5.703754       4.457470      21.718759      -0.248887      32.184026 0.54388054E+03  0.13292513E+05                                 8.542079                            7.632537       0.312650       2.116293                    0.997915      28.498049      78.972079       0.623932       0.401666      -1.092457      -0.039168      -0.006136       0.177942       0.182305      -0.082341      -0.010950       0.044484      -0.033553      -0.328086      -0.120227      -0.025263       0.145490              9.385063       9.341367      -4.228292       1.131502      11.014174      -2.053829       7.799647          -0.000000
           79              N       1.687803       2.448321       1.448022      -0.300968      36.070430 0.62413012E+03  0.15909832E+05                                 9.299751                            8.237637      -0.355957       1.882711                    0.997136      30.605433      88.822581       0.589324       0.407719      -1.080031      -0.026232       0.040048      -0.076471       0.090221      -0.029353      -0.046606       0.042746      -0.011401       0.014886      -0.050035      -0.030068       0.080103             10.126796       9.030827      -3.460921       1.095181      10.751909      -2.332402      10.597650          -0.000000
           80              N      12.951891       5.649294      19.593827       0.509202      20.202916 0.25266462E+03  0.51440575E+04                                 6.215237                            5.225367      -0.149139       2.040314                    0.998654      21.327144      55.545823       0.742377       0.405248      -1.080296       0.019341      -0.030065      -0.019925       0.040927      -0.024490       0.018806      -0.020262      -0.005417       0.054599      -0.033746      -0.010797       0.044543              6.475388       6.954316       1.072035      -1.255515       6.971728       0.863354       5.500120           0.000001
           81              N      11.654729       7.889481      18.651132       0.141968      29.855747 0.32072496E+03  0.68646674E+04                                 8.069381                            5.703510      -0.116021       2.055089                    0.998708      22.500924      58.231087       0.752379       0.380350      -1.108151       0.015484       0.047159       0.008733       0.050398       0.042664       0.003486      -0.023227      -0.065836       0.139561      -0.078617       0.018258       0.060359             10.215974       5.326949       0.780077       1.513986       6.263824      -1.956907      19.057151           0.000001
           82              N      12.190409       9.028810      18.104087      -0.228692      35.630413 0.54047992E+03  0.13171212E+05                                 9.092356                            7.548613       0.217116       2.081314                    0.999050      28.351651      78.113341       0.635732       0.395354      -1.098248      -0.059200      -0.114281      -0.053602       0.139420       0.012786      -0.026573      -0.086939       0.001291       0.043529      -0.085206      -0.013443       0.098649             10.223788       7.793432       2.163629       1.028597       7.475602      -1.230202      15.402331           0.000001
           83              N      11.113281       7.826097      16.543920      -0.260157      36.954910 0.53357483E+03  0.12970279E+05                                 9.281066                            7.454595       0.207748       2.079322                    0.999554      28.367679      78.237907       0.645161       0.390557      -1.100835       0.042791       0.031505       0.079462       0.095592       0.020083      -0.021854      -0.041102      -0.047182      -0.090969      -0.052880      -0.015024       0.067904             10.846539       7.442224       1.721203       2.831554       7.316211      -0.178773      17.781182           0.000001
           84              N      10.524041       9.799688      20.368303       0.519236      20.571803 0.24613155E+03  0.49861194E+04                                 6.343931                            5.171121      -0.262206       2.006891                    0.997951      21.227088      55.429591       0.742126       0.407412      -1.077175      -0.020266       0.035058      -0.015213       0.043258      -0.012373      -0.039818      -0.001444       0.015701       0.063186      -0.038321      -0.012989       0.051310              6.910082       6.658848      -0.427477       1.950196       8.499112       0.239824       5.572285           0.000001
           85              N       6.433095       7.976473       0.740160       0.150918      28.087347 0.31531049E+03  0.67221874E+04                                 7.741992                            5.655884      -0.198716       2.029992                    0.998934      22.393747      57.897774       0.755162       0.380447      -1.107738      -0.035720      -0.015440      -0.025290       0.046410      -0.056065       0.014467       0.053739       0.030791      -0.012570      -0.088618       0.019800       0.068818              9.637007       8.983538      -4.342002      -1.952384      11.241580       5.067343       8.685904          -0.000000
           86              N       5.182905       8.485347       0.481328      -0.258171      34.506810 0.57216441E+03  0.14129285E+05                                 8.917426                            7.795202       0.370161       2.135012                    0.997129      28.543121      78.906598       0.622790       0.398259      -1.097332       0.116200       0.028367       0.148041       0.190324      -0.083040      -0.068253      -0.020454       0.037703      -0.261291      -0.131559      -0.005190       0.136748              9.951456      11.384777      -3.203594      -0.460575      10.767945       3.093031       7.701646          -0.000000
           87              N       6.076254       9.413847       2.338232      -0.287354      36.814683 0.55625054E+03  0.13704475E+05                                 9.284056                            7.643670       0.037458       2.014002                    0.999136      29.339499      82.276179       0.631174       0.393881      -1.095173      -0.017284      -0.047265      -0.094447       0.107019      -0.022677       0.013875      -0.031617       0.038363      -0.275330      -0.100081       0.020385       0.079696             10.438674       9.581836      -2.072105       0.480000      12.464772       4.583496       9.269412           0.000000
           88              N       4.910940       1.783867      11.133575       0.154251      27.292238 0.32160073E+03  0.69037638E+04                                 7.659187                            5.750679      -0.238512       2.018882                    0.999032      22.572245      58.937456       0.739920       0.385614      -1.101845       0.006980       0.002367       0.041129       0.041784       0.080502       0.013150      -0.006816      -0.033176       0.091691      -0.099097       0.031927       0.067171              9.604718       8.545979       5.481947      -2.165049      12.242813      -3.847285       8.025361           0.000000
           89              N       5.703746       2.580698      11.924873      -0.246196      32.086754 0.54169191E+03  0.13223987E+05                                 8.520547                            7.613506       0.321213       2.119670                    0.997975      28.445229      78.747921       0.625241       0.401281      -1.092859      -0.038924       0.006432      -0.179876       0.184152       0.083025       0.011384       0.045072      -0.033288      -0.332904      -0.121934      -0.025148       0.147081              9.361449       9.318071       4.217743      -1.128291      10.987214      -2.048101       7.779063          -0.000000
           90              N       5.808409       3.237916       9.766522      -0.301678      36.068223 0.62409168E+03  0.15908409E+05                                 9.297814                            8.236055      -0.355998       1.882543                    0.997102      30.606202      88.819968       0.589531       0.407588      -1.080132      -0.026671      -0.039129       0.076401       0.089886       0.029731       0.047395       0.044260      -0.009466       0.014160      -0.050941      -0.030938       0.081880             10.125003       9.028211       3.458214      -1.096270      10.748150      -2.333617      10.598649          -0.000000
           91              N       4.710680       1.388875      14.049805       0.526145      19.932425 0.24849162E+03  0.50436618E+04                                 6.198595                            5.211687      -0.218787       2.020825                    0.998775      21.147115      55.192156       0.736200       0.409898      -1.076027       0.020021       0.029754       0.021070       0.041594       0.021842      -0.015477      -0.017289      -0.004753       0.051964      -0.030631      -0.007976       0.038607              6.458323       6.936787      -1.070106       1.252003       6.952750       0.860875       5.485431           0.000001
           92              N       7.534129       9.169229      14.992500       0.143569      29.760913 0.31962788E+03  0.68336658E+04                                 8.044784                            5.688797      -0.105781       2.058686                    0.998754      22.457036      58.039426       0.754518       0.379689      -1.108903       0.015707      -0.047251      -0.009230       0.050641      -0.043433      -0.003749      -0.023741      -0.066165       0.141313      -0.079715       0.018486       0.061230             10.181430       5.312096      -0.778537      -1.506940       6.246613      -1.949096      18.985582           0.000001
           93              N       8.069805       8.029899      15.539545      -0.228602      35.682362 0.54139738E+03  0.13199995E+05                                 9.103649                            7.557211       0.216731       2.081035                    0.999067      28.371054      78.201887       0.635053       0.395584      -1.098020      -0.058521       0.115087       0.054635       0.140195      -0.012645       0.027041      -0.087281      -0.000202       0.042976      -0.085275      -0.014012       0.099287             10.237092       7.802993      -2.166501      -1.030346       7.483643      -1.232087      15.424641           0.000001
           94              N       6.992684       9.232612      17.099712      -0.257615      36.836635 0.53157412E+03  0.12908336E+05                                 9.257920                            7.438190       0.208095       2.080177                    0.999552      28.317618      78.036313       0.646246       0.390303      -1.101114       0.043723      -0.032545      -0.080143       0.096922      -0.020743       0.021634      -0.040463      -0.046845      -0.091303      -0.052338      -0.015357       0.067696             10.815789       7.423593      -1.718369      -2.818709       7.302749      -0.181036      17.721024           0.000001
           95              N       6.403432       7.259021      13.275329       0.537525      20.281567 0.24187799E+03  0.48845597E+04                                 6.327858                            5.159114      -0.347922       1.982853                    0.998136      21.037089      55.064704       0.735008       0.412653      -1.072437      -0.020376      -0.036366       0.016173       0.044712       0.011359       0.034089      -0.001217       0.014572       0.056975      -0.033345      -0.011297       0.044641              6.892216       6.641680       0.424197      -1.945329       8.475336       0.239688       5.559631           0.000001
           96              N       6.433100       7.730304      10.474384       0.148902      28.231901 0.31697091E+03  0.67693595E+04                                 7.778319                            5.677737      -0.210823       2.025256                    0.999032      22.468072      58.221795       0.751996       0.381384      -1.106584      -0.036858       0.014819       0.023627       0.046220       0.056263      -0.013840       0.053654       0.030307      -0.017569      -0.088190       0.018442       0.069748              9.687785       9.029605       4.372530       1.969085      11.305377       5.098802       8.728374          -0.000000
           97              N       5.182909       7.221430      10.733216      -0.259236      34.577327 0.57361277E+03  0.14176544E+05                                 8.934088                            7.808699       0.363948       2.132566                    0.997071      28.584162      79.098347       0.621705       0.398630      -1.096880       0.116105      -0.028644      -0.147473       0.189867       0.083107       0.067878      -0.020111       0.035903      -0.266521      -0.132127      -0.005121       0.137248              9.971727      11.412000       3.213901       0.462734      10.789736       3.097800       7.713444          -0.000000
           98              N       6.076252       6.292930       8.876312      -0.285369      36.701084 0.55409546E+03  0.13636348E+05                                 9.261588                            7.625881       0.045698       2.017139                    0.999089      29.282928      82.037150       0.632362       0.393574      -1.095530      -0.016134       0.048284       0.095526       0.108245       0.023451      -0.013205      -0.030212       0.039002      -0.278032      -0.100221       0.019680       0.080541             10.413461       9.556742       2.066519      -0.477373      12.433142       4.572887       9.250499          -0.000000
           99              N       7.450894       7.470103      22.348119       0.155581      27.253869 0.32114442E+03  0.68916808E+04                                 7.652991                            5.747375      -0.238481       2.019179                    0.999013      22.556995      58.892316       0.739965       0.385718      -1.101745      -0.007807       0.003397       0.041445       0.042311      -0.080792      -0.013263      -0.005743      -0.032138       0.095643      -0.099783       0.032882       0.066901              9.594707       8.535147      -5.472086       2.161255      12.225869      -3.842948       8.023104           0.000000
          100              N      10.778678       6.915003       0.710329      -0.248887      32.184025 0.54388052E+03  0.13292513E+05                                 8.542079                            7.632537       0.312650       2.116293                    0.997915      28.498049      78.972079       0.623932       0.401666      -1.092457       0.039168       0.006136      -0.177942       0.182305      -0.082341      -0.010950       0.044484      -0.033553      -0.328086      -0.120227      -0.025263       0.145490              9.385062       9.341367      -4.228292       1.131502      11.014174      -2.053829       7.799647          -0.000000
          101              N      14.794629       8.924152      20.981066      -0.300968      36.070432 0.62413016E+03  0.15909833E+05                                 9.299751                            8.237637      -0.355957       1.882711                    0.997136      30.605434      88.822582       0.589324       0.407719      -1.080031       0.026232      -0.040048       0.076471       0.090221      -0.029353      -0.046606       0.042746      -0.011401       0.014886      -0.050035      -0.030068       0.080103             10.126795       9.030827      -3.460921       1.095181      10.751909      -2.332402      10.597650          -0.000000
          102              N       3.530541       5.723179       2.835261       0.509202      20.202916 0.25266462E+03  0.51440575E+04                                 6.215236                            5.225366      -0.149138       2.040314                    0.998654      21.327141      55.545806       0.742377       0.405247      -1.080296      -0.019341       0.030065       0.019925       0.040927      -0.024490       0.018806      -0.020262      -0.005417       0.054598      -0.033746      -0.010797       0.044543              6.475387       6.954316       1.072035      -1.255515       6.971727       0.863354       5.500120           0.000001
          103              N       4.827703       3.482992       3.777956       0.141968      29.855747 0.32072495E+03  0.68646672E+04                                 8.069381                            5.703510      -0.116021       2.055089                    0.998708      22.500924      58.231089       0.752379       0.380350      -1.108151      -0.015484      -0.047159      -0.008733       0.050398       0.042664       0.003486      -0.023227      -0.065836       0.139561      -0.078617       0.018258       0.060359             10.215975       5.326949       0.780077       1.513985       6.263824      -1.956908      19.057152           0.000001
          104              N       4.292023       2.343663       4.325001      -0.228692      35.630422 0.54048008E+03  0.13171216E+05                                 9.092357                            7.548614       0.217116       2.081314                    0.999050      28.351655      78.113357       0.635732       0.395354      -1.098248       0.059200       0.114281       0.053602       0.139420       0.012786      -0.026573      -0.086939       0.001291       0.043529      -0.085206      -0.013443       0.098649             10.223790       7.793433       2.163630       1.028597       7.475603      -1.230202      15.402334           0.000001
          105              N       5.369151       3.546376       5.885168      -0.260157      36.954909 0.53357482E+03  0.12970279E+05                                 9.281066                            7.454594       0.207748       2.079322                    0.999554      28.367679      78.237905       0.645161       0.390557      -1.100835      -0.042791      -0.031505      -0.079462       0.095592       0.020083      -0.021854      -0.041102      -0.047182      -0.090969      -0.052880      -0.015024       0.067904             10.846538       7.442224       1.721203       2.831554       7.316211      -0.178773      17.781181           0.000001
          106              N       5.958391       1.572785       2.060785       0.519236      20.571803 0.24613157E+03  0.49861197E+04                                 6.343931                            5.171121      -0.262206       2.006891                    0.997951      21.227089      55.429595       0.742126       0.407412      -1.077175       0.020266      -0.035058       0.015213       0.043258      -0.012373      -0.039818      -0.001444       0.015701       0.063186      -0.038321      -0.012989       0.051310              6.910082       6.658848      -0.427477       1.950196       8.499112       0.239824       5.572286           0.000001
          107              N      10.049337       3.396000      21.688928       0.150918      28.087344 0.31531047E+03  0.67221867E+04                                 7.741991                            5.655884      -0.198716       2.029992                    0.998934      22.393746      57.897772       0.755162       0.380447      -1.107738       0.035720       0.015440       0.025290       0.046410      -0.056065       0.014467       0.053739       0.030791      -0.012570      -0.088618       0.019800       0.068818              9.637007       8.983537      -4.342002      -1.952384      11.241579       5.067342       8.685904          -0.000000
          108              N      11.299527       2.887126      21.947760      -0.258171      34.506812 0.57216445E+03  0.14129286E+05                                 8.917426                            7.795202       0.370161       2.135012                    0.997129      28.543122      78.906602       0.622790       0.398259      -1.097332      -0.116200      -0.028367      -0.148041       0.190325      -0.083040      -0.068253      -0.020454       0.037703      -0.261291      -0.131559      -0.005190       0.136748              9.951457      11.384777      -3.203594      -0.460575      10.767946       3.093031       7.701647          -0.000000
          109              N      10.406178       1.958626      20.090856      -0.287354      36.814677 0.55625044E+03  0.13704471E+05                                 9.284055                            7.643670       0.037458       2.014002                    0.999136      29.339496      82.276166       0.631175       0.393881      -1.095173       0.017285       0.047265       0.094447       0.107019      -0.022677       0.013875      -0.031617       0.038363      -0.275330      -0.100081       0.020385       0.079696             10.438672       9.581835      -2.072104       0.480000      12.464770       4.583495       9.269411           0.000000
          110              N      11.571492       9.588606      11.295513       0.154251      27.292238 0.32160073E+03  0.69037638E+04                                 7.659187                            5.750679      -0.238512       2.018882                    0.999032      22.572245      58.937456       0.739920       0.385614      -1.101845      -0.006980      -0.002367      -0.041129       0.041784       0.080502       0.013150      -0.006816      -0.033176       0.091691      -0.099097       0.031927       0.067171              9.604718       8.545979       5.481947      -2.165049      12.242813      -3.847285       8.025361           0.000000
          111              N      10.778686       8.791775      10.504215      -0.246196      32.086752 0.54169185E+03  0.13223985E+05                                 8.520546                            7.613505       0.321213       2.119670                    0.997975      28.445227      78.747913       0.625241       0.401281      -1.092859       0.038924      -0.006432       0.179876       0.184152       0.083025       0.011384       0.045072      -0.033288      -0.332904      -0.121934      -0.025148       0.147081              9.361449       9.318070       4.217743      -1.128291      10.987213      -2.048101       7.779063          -0.000000
          112              N      10.674023       8.134557      12.662566      -0.301678      36.068223 0.62409167E+03  0.15908409E+05                                 9.297815                            8.236055      -0.355998       1.882543                    0.997102      30.606202      88.819971       0.589531       0.407588      -1.080132       0.026671       0.039129      -0.076401       0.089886       0.029731       0.047395       0.044260      -0.009466       0.014160      -0.050941      -0.030938       0.081880             10.125004       9.028212       3.458214      -1.096270      10.748150      -2.333617      10.598649          -0.000000
          113              N      11.771752       9.983598       8.379283       0.526146      19.932421 0.24849155E+03  0.50436603E+04                                 6.198595                            5.211686      -0.218788       2.020825                    0.998775      21.147116      55.192167       0.736200       0.409898      -1.076026      -0.020021      -0.029754      -0.021070       0.041594       0.021842      -0.015478      -0.017289      -0.004753       0.051963      -0.030631      -0.007976       0.038607              6.458323       6.936787      -1.070106       1.252003       6.952750       0.860875       5.485431           0.000001
          114              N       8.948303       2.203244       7.436588       0.143569      29.760911 0.31962786E+03  0.68336653E+04                                 8.044783                            5.688797      -0.105781       2.058686                    0.998754      22.457035      58.039421       0.754518       0.379689      -1.108903      -0.015707       0.047251       0.009230       0.050641      -0.043433      -0.003749      -0.023741      -0.066165       0.141313      -0.079715       0.018486       0.061230             10.181429       5.312096      -0.778537      -1.506940       6.246612      -1.949096      18.985580           0.000001
          115              N       8.412627       3.342574       6.889543      -0.228602      35.682357 0.54139731E+03  0.13199992E+05                                 9.103648                            7.557211       0.216731       2.081035                    0.999067      28.371052      78.201878       0.635053       0.395584      -1.098020       0.058521      -0.115087      -0.054635       0.140195      -0.012645       0.027041      -0.087281      -0.000202       0.042976      -0.085275      -0.014012       0.099287             10.237091       7.802992      -2.166500      -1.030346       7.483643      -1.232087      15.424639           0.000001
          116              N       9.489748       2.139861       5.329376      -0.257615      36.836636 0.53157415E+03  0.12908337E+05                                 9.257920                            7.438190       0.208095       2.080177                    0.999552      28.317619      78.036313       0.646246       0.390303      -1.101114      -0.043723       0.032545       0.080143       0.096922      -0.020743       0.021634      -0.040463      -0.046845      -0.091303      -0.052338      -0.015357       0.067696             10.815788       7.423593      -1.718369      -2.818708       7.302749      -0.181037      17.721023           0.000001
          117              N      10.079000       4.113452       9.153759       0.537525      20.281568 0.24187800E+03  0.48845600E+04                                 6.327858                            5.159114      -0.347922       1.982853                    0.998136      21.037089      55.064702       0.735008       0.412653      -1.072438       0.020376       0.036366      -0.016173       0.044712       0.011359       0.034089      -0.001217       0.014572       0.056975      -0.033345      -0.011297       0.044641              6.892216       6.641680       0.424197      -1.945329       8.475336       0.239688       5.559631           0.000000
          118              N      10.049332       3.642169      11.954704       0.148902      28.231900 0.31697089E+03  0.67693589E+04                                 7.778319                            5.677737      -0.210822       2.025256                    0.999032      22.468071      58.221792       0.751996       0.381384      -1.106584       0.036858      -0.014819      -0.023627       0.046220       0.056263      -0.013840       0.053654       0.030307      -0.017569      -0.088190       0.018442       0.069748              9.687785       9.029605       4.372530       1.969085      11.305377       5.098802       8.728373          -0.000000
          119              N      11.299523       4.151043      11.695872      -0.259236      34.577328 0.57361277E+03  0.14176545E+05                                 8.934088                            7.808699       0.363948       2.132566                    0.997071      28.584162      79.098348       0.621705       0.398630      -1.096880      -0.116105       0.028644       0.147473       0.189867       0.083107       0.067878      -0.020111       0.035903      -0.266521      -0.132127      -0.005121       0.137248              9.971727      11.412000       3.213901       0.462734      10.789737       3.097800       7.713444          -0.000000
          120              N      10.406180       5.079543      13.552776      -0.285369      36.701076 0.55409533E+03  0.13636344E+05                                 9.261586                            7.625880       0.045699       2.017139                    0.999089      29.282925      82.037134       0.632362       0.393574      -1.095530       0.016134      -0.048284      -0.095526       0.108245       0.023451      -0.013205      -0.030212       0.039002      -0.278031      -0.100221       0.019680       0.080541             10.413459       9.556741       2.066519      -0.477373      12.433138       4.572885       9.250497           0.000000
          121              O       7.589332       5.678149       1.704162      -0.498233      30.226716 0.52990526E+03  0.12714096E+05                                 7.703505                            7.217534       0.360696       2.170226                    0.995457      27.421595      72.408591       0.692481       0.368647      -1.129556       0.015223       0.000429      -0.071445       0.073050       0.048094       0.020181      -0.033820       0.032980       0.192944      -0.092811       0.018514       0.074297              7.807891       6.519363      -0.830209      -0.538616       7.289236      -1.722359       9.615073          -0.000001
          122              O      12.308251       4.654023      19.295744      -0.297385      24.876425 0.38467631E+03  0.85257007E+04                                 6.819952                            6.194980       0.399565       2.227576                    0.995538      24.568894      62.504593       0.738679       0.374124      -1.124562       0.027800       0.009986       0.017881       0.034529       0.067055       0.110939      -0.044888      -0.102939      -0.134077      -0.173239       0.065240       0.107999              6.901836       5.968156       2.518138       0.454788       9.463370       0.806923       5.273983           0.000001
          123              O       5.776278       6.001990      19.092985      -0.312035      25.142076 0.38830044E+03  0.86230747E+04                                 6.857964                            6.206321       0.421194       2.227462                    0.996301      24.776793      63.020747       0.741447       0.371991      -1.126583      -0.017226      -0.024583       0.024600       0.038810       0.021130      -0.002200      -0.120321       0.187521      -0.086259      -0.177816       0.063892       0.113924              7.057366       9.538859       1.452822      -2.194243       5.248799      -0.874751       6.384441           0.000001
          124              O      11.008625      10.874181      20.713936      -0.325874      27.934398 0.42300387E+03  0.95824863E+04                                 7.401882                            6.495740       0.656907       2.308415                    0.997235      24.849729      63.524602       0.722816       0.374063      -1.126716      -0.029511      -0.025520      -0.014038       0.041464       0.087246      -0.079126       0.074533      -0.077220      -0.016000      -0.165038       0.059893       0.105144              7.900749       6.434494       1.749596       0.393918      11.964799       2.032335       5.302953          -0.000001
          125              O       9.591960       9.663539      19.589117      -0.308378      26.714124 0.41446264E+03  0.93550137E+04                                 7.207912                            6.468116       0.520031       2.273236                    0.995089      24.655278      63.216878       0.716878       0.378531      -1.121722       0.023196       0.015812       0.028475       0.039986       0.021919       0.004906       0.038665       0.243251       0.199338      -0.163130       0.069522       0.093608              7.542564       9.783237      -0.312968       2.856496       5.141266       0.369165       7.703188           0.000000
          126              O       7.589343      10.028629       9.510382      -0.498527      30.216333 0.52971103E+03  0.12708221E+05                                 7.701690                            7.216207       0.359895       2.170174                    0.995445      27.417259      72.392750       0.692548       0.368647      -1.129561       0.015004      -0.000207       0.071058       0.072626      -0.047428      -0.019973      -0.033695       0.032011       0.192416      -0.091889       0.017796       0.074094              7.805778       6.518128       0.828911       0.538570       7.286230      -1.721638       9.612977          -0.000001
          127              O       4.067044       2.384145      14.347888      -0.302981      24.947079 0.38620168E+03  0.85671554E+04                                 6.828347                            6.202619       0.404382       2.228180                    0.995462      24.616908      62.635002       0.739122       0.373566      -1.125091       0.025713      -0.006823      -0.016838       0.031484      -0.068591      -0.110724      -0.043902      -0.104323      -0.137375      -0.173716       0.063353       0.110363              6.910400       5.975752      -2.522032      -0.454615       9.475118       0.807533       5.280331           0.000001
          128              O       5.776267       1.036179      14.550647      -0.318467      25.244663 0.39046491E+03  0.86827718E+04                                 6.873829                            6.220454       0.424424       2.227599                    0.996281      24.836293      63.204254       0.741201       0.371615      -1.126922      -0.013303       0.023093      -0.023184       0.035323      -0.021517       0.004184      -0.119854       0.188911      -0.086563      -0.177692       0.062184       0.115508              7.073947       9.561750      -1.456040       2.200741       5.260373      -0.876799       6.399717           0.000001
          129              O       6.888013       6.184528      12.929696      -0.331817      27.959137 0.42367411E+03  0.95997524E+04                                 7.398722                            6.493673       0.666008       2.310838                    0.997176      24.878517      63.567960       0.724266       0.373233      -1.127543      -0.028423       0.021464       0.012491       0.037744      -0.088725       0.078066       0.074953      -0.078406      -0.017942      -0.165545       0.058393       0.107152              7.897162       6.431833      -1.748734      -0.394069      11.958192       2.031114       5.301461          -0.000001
          130              O       5.471353       7.395170      14.054515      -0.315349      26.789463 0.41611690E+03  0.94005848E+04                                 7.215960                            6.475422       0.527740       2.274840                    0.994989      24.704704      63.346578       0.717488       0.377878      -1.122340       0.019421      -0.014957      -0.025217       0.035168      -0.021754      -0.006458       0.038658       0.244311       0.199188      -0.163546       0.068458       0.095087              7.551264       9.794070       0.314179      -2.860182       5.146858       0.369370       7.712864          -0.000000
          131              O       8.893100       5.694324      20.724926      -0.498233      30.226714 0.52990520E+03  0.12714095E+05                                 7.703504                            7.217534       0.360696       2.170226                    0.995457      27.421594      72.408586       0.692481       0.368647      -1.129556      -0.015223      -0.000429       0.071445       0.073050       0.048094       0.020181      -0.033820       0.032980       0.192945      -0.092811       0.018514       0.074297              7.807890       6.519363      -0.830209      -0.538616       7.289236      -1.722359       9.615072          -0.000001
          132              O       4.174181       6.718450       3.133344      -0.297385      24.876410 0.38467603E+03  0.85256926E+04                                 6.819948                            6.194977       0.399566       2.227576                    0.995538      24.568890      62.504571       0.738679       0.374124      -1.124563      -0.027800      -0.009986      -0.017881       0.034530       0.067055       0.110939      -0.044888      -0.102939      -0.134077      -0.173239       0.065240       0.107999              6.901833       5.968153       2.518136       0.454788       9.463365       0.806922       5.273981           0.000000
          133              O      10.706154       5.370483       3.336103      -0.312034      25.142045 0.38829983E+03  0.86230575E+04                                 6.857957                            6.206315       0.421196       2.227463                    0.996301      24.776782      63.020698       0.741447       0.371990      -1.126583       0.017226       0.024584      -0.024600       0.038810       0.021130      -0.002200      -0.120321       0.187520      -0.086259      -0.177815       0.063892       0.113923              7.057359       9.538849       1.452820      -2.194240       5.248794      -0.874750       6.384434           0.000000
          134              O       5.473807       0.498292       1.715152      -0.325874      27.934402 0.42300394E+03  0.95824883E+04                                 7.401883                            6.495741       0.656906       2.308415                    0.997235      24.849730      63.524608       0.722816       0.374063      -1.126716       0.029511       0.025521       0.014038       0.041464       0.087246      -0.079126       0.074533      -0.077220      -0.016000      -0.165038       0.059893       0.105144              7.900750       6.434495       1.749596       0.393918      11.964801       2.032335       5.302953          -0.000001
          135              O       6.890472       1.708934       2.839971      -0.308378      26.714128 0.41446271E+03  0.93550157E+04                                 7.207913                            6.468117       0.520031       2.273236                    0.995089      24.655278      63.216882       0.716878       0.378531      -1.121722      -0.023196      -0.015812      -0.028475       0.039986       0.021919       0.004906       0.038665       0.243251       0.199338      -0.163130       0.069522       0.093608              7.542565       9.783238      -0.312968       2.856496       5.141267       0.369165       7.703190          -0.000000
          136              O       8.893089       1.343844      12.918706      -0.498527      30.216331 0.52971099E+03  0.12708220E+05                                 7.701690                            7.216207       0.359895       2.170174                    0.995445      27.417258      72.392748       0.692548       0.368647      -1.129561      -0.015004       0.000207      -0.071058       0.072625      -0.047428      -0.019973      -0.033695       0.032011       0.192416      -0.091889       0.017796       0.074094              7.805778       6.518127       0.828911       0.538570       7.286230      -1.721638       9.612977          -0.000001
          137              O      12.415388       8.988328       8.081200      -0.302981      24.947111 0.38620230E+03  0.85671729E+04                                 6.828354                            6.202625       0.404380       2.228179                    0.995462      24.616917      62.635048       0.739122       0.373566      -1.125090      -0.025713       0.006823       0.016838       0.031484      -0.068591      -0.110724      -0.043902      -0.104323      -0.137376      -0.173716       0.063353       0.110363              6.910408       5.975759      -2.522036      -0.454616       9.475129       0.807534       5.280336           0.000000
          138              O      10.706165      10.336294       7.878441      -0.318467      25.244701 0.39046566E+03  0.86827931E+04                                 6.873838                            6.220462       0.424422       2.227598                    0.996281      24.836306      63.204313       0.741201       0.371615      -1.126922       0.013303      -0.023093       0.023184       0.035323      -0.021517       0.004184      -0.119854       0.188911      -0.086563      -0.177692       0.062185       0.115508              7.073956       9.561763      -1.456042       2.200744       5.260379      -0.876800       6.399725           0.000000
          139              O       9.594419       5.187945       9.499392      -0.331817      27.959133 0.42367403E+03  0.95997501E+04                                 7.398721                            6.493672       0.666008       2.310838                    0.997176      24.878516      63.567954       0.724266       0.373233      -1.127543       0.028423      -0.021464      -0.012491       0.037744      -0.088725       0.078066       0.074953      -0.078406      -0.017942      -0.165545       0.058393       0.107152              7.897161       6.431832      -1.748734      -0.394068      11.958191       2.031113       5.301460          -0.000001
          140              O      11.011079       3.977303       8.374573      -0.315349      26.789459 0.41611683E+03  0.94005829E+04                                 7.215958                            6.475421       0.527740       2.274840                    0.994989      24.704704      63.346574       0.717488       0.377878      -1.122340      -0.019421       0.014957       0.025217       0.035168      -0.021754      -0.006458       0.038658       0.244310       0.199188      -0.163546       0.068458       0.095087              7.551263       9.794068       0.314179      -2.860182       5.146857       0.369370       7.712863          -0.000000

******************************************************
Auxiliary information for the entire system
The total spin magnetic moment of the unit cell is   0.000024
The total net atomic charge of the unit cell is   -0.000003
Accuracy of reproducing the electrostatic potential in the unit cell:
  The inner radius (bohr) =    5.0000
  The outer radius (bohr) =   12.0000
  Valid grid points have density less than (e/(bohr^3)) =    0.0001
  The number of valid grid points were=        22180
  The rms potential error without charges in kcal/mol is=      5.64905
  The rms potential error with partial charges in kcal/mol is=      0.93110
  The RRMSE value at monopole order=      0.16482
  The rms potential error with partial charges and cloud penetration in kcal/mol is=      0.93677
  The RRMSE value at monopole order with cloud penetration is=      0.16583
  The rms potential error with partial charges and atomic dipoles in kcal/mol is=      1.30449
  The RRMSE value at dipole order=      0.23092
  The rms potential error with partial charges, atomic dipoles and cloud penetration in kcal/mol is=      1.30644
  The RRMSE value at dipole order with cloud penetration=      0.23127

******************************************************
The electron densities and ab initio electrostatic potential were computed in VASP using the PBE functional and
projector augmented wave method. See the main text of the journal article for a description of computational details.
The atomic charges, dipoles, and quadrupoles were computed with the DDEC6 method as described in
(a) T. A. Manz and N. Gabaldon Limas, RSC Adv. 6 (2016) 47771-47801 DOI: 10.1039/c6ra04656h
(b) N. Gabaldon Limas and T. A. Manz, RSC Adv. 8 (2018) 2678-2707 DOI: 10.1039/c7ra11829e.
For each atom in the material, the electron cloud parameters were fit to the spherically averaged atom-in-material
electron density using radial positions for which this density was between 10^-4 and 10^-2 electrons per cubic bohr.
The polarizabilities, dispersion coefficients, and quantum Drude oscillator (QDO) parameters were fit using the MCLF method.
The magnetic structure of the system was optimized in VASP from the default ferromagnetic initial guess using spin polarization.
The atomic spin moments (ASMs) were computed on this optimized magnetic structure using the DDEC6 partition as inputs
to the method of T. A. Manz and D. S. Sholl, J. Chem. Theory Comput. 7 (2011) 4146-4164 DOI: 10.1021/ct200539n.
The RMSE and RRMSE were computed using a uniform grid with Ewald summation.
