# Supplementary material for: A collection of forcefield precursors for metal–organic frameworks
Source: RSC Adv. 2019 Nov 13;9(63):36492–507. doi: 10.1039/c9ra07327b (PMC9075174; doi:10.1039/c9ra07327b)
Supplement: RA-009-C9RA07327B-s4923 [file RA-009-C9RA07327B-s4923.xyz]

  120
jmolscript: load "" {1 1 1} spacegroup "x,y,z" unitcell [{     11.743700     0.000000     0.000000 }, {     -4.940124    12.035692     0.000000 }, {      0.000000     0.000000    18.925100 }]
Zn    -1.146918     7.832708    11.887802     0.883017
Zn     4.689460     7.492820    11.083106     0.957627
Zn     2.187906    10.578049    15.741709     0.784886
Zn    -0.391418    10.220830     2.425252     0.883017
Zn     5.515904    10.560718     1.620556     0.957627
Zn     8.017458     7.475489     6.279159     0.784886
Zn     7.950494     4.202984     7.037298     0.883017
Zn     2.114116     4.542872     7.841994     0.957627
Zn     4.615670     1.457643     3.183391     0.784886
Zn     7.194994     1.814862    16.499848     0.883017
Zn     1.287672     1.474974    17.304544     0.957627
Zn    -1.213882     4.560203    12.645941     0.784886
H     -1.184063     7.482590     8.556038     0.097850
H      0.143376     6.425856    13.349766     0.450667
H     -1.276311     6.594356    13.936444     0.473966
H      4.590868     8.771612    14.197610     0.111763
H     -0.354273    10.570948    18.018588     0.097850
H     -1.681712    11.627682     3.887216     0.450667
H     -0.262025    11.459182     4.473894     0.473966
H      5.614496     9.281926     4.735060     0.111763
H      7.987639     4.553102    10.369062     0.097850
H      6.660200     5.609836     5.575334     0.450667
H      8.079887     5.441336     4.988656     0.473966
H      2.212708     3.264080     4.727490     0.111763
H      7.157849     1.464744     0.906512     0.097850
H      8.485288     0.408010    15.037884     0.450667
H      7.065601     0.576510    14.451206     0.473966
H      1.189080     2.753766    14.190040     0.111763
C     -2.031234     7.598132     8.923185     0.202737
C      1.747248     7.862918    11.014408     0.584772
C      3.768623     8.769205    13.764225     0.207717
C      1.671125     9.064080    13.353551    -0.063436
C      0.339682     9.667068    13.671492     0.559232
C      2.231783     8.387674    12.301315    -0.027934
C      7.576860     7.802739     9.101081    -0.024505
C      7.628546     8.000124    11.739240     0.611619
C      8.124870     7.835235    10.369062    -0.036205
C      6.192889     7.947167     8.531435     0.592984
C      0.492898    10.455406    18.385735     0.202737
C     -3.285584    10.190620     1.551858     0.584773
C      6.436741     9.284333     4.301675     0.207717
C     -3.209461     8.989458     3.891001    -0.063436
C     -1.878018     8.386470     4.208942     0.559232
C     -3.770119     9.665864     2.838765    -0.027934
C      2.628504    10.250799    18.563631    -0.024505
C      2.576818    10.053414     2.276690     0.611619
C      2.080494    10.218303     0.906512    -0.036205
C      4.012475    10.106371    17.993985     0.592984
C      8.834810     4.437560    10.001915     0.202737
C      5.056328     4.172774     7.910692     0.584773
C      3.034953     3.266487     5.160875     0.207717
C      5.132451     2.971612     5.571549    -0.063436
C      6.463894     2.368624     5.253608     0.559232
C      4.571793     3.648018     6.623785    -0.027934
C     -0.773284     4.232953     9.824019    -0.024506
C     -0.824970     4.035568     7.185860     0.611619
C     -1.321294     4.200457     8.556038    -0.036205
C      0.610687     4.088525    10.393665     0.592983
C      6.310678     1.580286     0.539365     0.202737
C     10.089160     1.845072    17.373242     0.584773
C      0.366835     2.751359    14.623425     0.207717
C     10.013037     3.046234    15.034099    -0.063436
C      8.681594     3.649222    14.716158     0.559232
C     10.573695     2.369828    16.086335    -0.027934
C      4.175072     1.784893     0.361469    -0.024505
C      4.226758     1.982278    16.648410     0.611619
C      4.723082     1.817389    18.018588    -0.036205
C      2.791101     1.929321     0.931115     0.592983
N     -2.252895     7.723304    10.213876    -0.324513
N      3.555853     8.220378    12.570051    -0.329642
N      2.662884     9.314422    14.263848    -0.340197
N     -3.156198     7.652293     8.194568    -0.342780
N      0.714559    10.330234     0.751326    -0.324513
N      6.649511     9.833160     3.107501    -0.329642
N      7.542480     8.739116     4.801298    -0.340197
N      1.617862    10.401245    17.657118    -0.342780
N      9.056471     4.312388     8.711224    -0.324513
N      3.247723     3.815314     6.355049    -0.329642
N      4.140692     2.721270     4.661252    -0.340197
N     -1.783926     4.383399    10.730532    -0.342780
N      6.089017     1.705458    18.173774    -0.324513
N      0.154065     2.202532    15.817599    -0.329642
N     -0.738904     3.296576    14.123802    -0.340197
N      5.185714     1.634447     1.267982    -0.342780
O      0.534059     7.854493    10.715392    -0.561539
O      2.654814     7.442872    10.244157    -0.531461
O      0.274551    10.357917    14.718050    -0.530513
O     -0.651920     9.502179    12.903133    -0.533336
O     -0.791561     6.386138    13.116987    -0.661063
O     -3.223149     8.107242    12.623042    -0.558224
O      6.409996     8.036232    12.021224    -0.566963
O      5.189730     8.110853     9.284654    -0.537281
O      6.115307     7.915875     7.272916    -0.549243
O     -2.072395    10.199045     1.252842    -0.561539
O     -4.193150    10.610666     0.781607    -0.531461
O     -1.812887     7.695621     5.255500    -0.530513
O     -0.886416     8.551359     3.440583    -0.533336
O     -0.746775    11.667400     3.654437    -0.661063
O      1.684813     9.946296     3.160492    -0.558224
O      3.795368    10.017306     2.558674    -0.566963
O      5.015634     9.942685    18.747204    -0.537281
O      4.090057    10.137663    16.735466    -0.549243
O      6.269517     4.181199     8.209708    -0.561540
O      4.148762     4.592820     8.680943    -0.531461
O      6.529025     1.677775     4.207050    -0.530513
O      7.455496     2.533513     6.021967    -0.533336
O      7.595137     5.649554     5.808113    -0.661063
O     10.026725     3.928450     6.302058    -0.558224
O      0.393580     3.999460     6.903876    -0.566963
O      1.613846     3.924839     9.640446    -0.537280
O      0.688269     4.119817    11.652184    -0.549243
O      8.875971     1.836647    17.672258    -0.561540
O     10.996726     1.425026    18.143493    -0.531461
O      8.616463     4.340071    13.669600    -0.530513
O      7.689992     3.484333    15.484517    -0.533336
O      7.550351     0.368292    15.270663    -0.661063
O      5.118763     2.089396    15.764608    -0.558224
O      3.008208     2.018386    16.366426    -0.566963
O      1.787942     2.093007     0.177896    -0.537281
O      2.713519     1.898029     2.189634    -0.549243

The following XYZ coordinates are in angstroms. Other properties are in atomic units.
The sperically averaged electron density of each atom fit to a function of the form exp(a - br)
eigen_1, eigen_2 and eigen_3 are the three eigenvalues of traceless quadrupole moment tensor
  atom number  atomic symbol              X              Y              Z     net charge C6 coefficient C8 coefficient C10 coefficient fluctuating dipole atomic polarizability isotropic forcefield polarizability              a              b squared Pearson coefficient          <r^3>          <r^4>         wp_QDO          m_QDO          q_QDO       dipole_x       dipole_y       dipole_z         dipole            Qxy            Qxz            Qyz     Q(x^2-y^2)  Q(3z^2 - R^2)        eigen_1        eigen_2        eigen_3 static polarizability      alpha(xx)      alpha(xy)      alpha(xz)      alpha(yy)      alpha(yz)      alpha(zz) atomic spin moment
            1             Zn      -1.146918       7.832708      11.887802       0.883017      95.468946 0.18507819E+04  0.58753911E+05                                17.211495                           14.181460       0.277193       1.952427                    0.997502      46.057487     125.726610       0.473485       0.407491      -1.138220       0.006857       0.013190       0.037770       0.040591      -0.053292      -0.059550      -0.065922      -0.196943      -0.111160      -0.147274       0.001589       0.145686             21.165887      27.323673       3.325052       8.417010      16.368507       1.797998      19.805480           0.000000
            2             Zn       4.689460       7.492820      11.083106       0.957627      92.169869 0.15481336E+04  0.47093193E+05                                17.024161                           13.122473       0.289735       1.972068                    0.997807      44.219132     118.922420       0.482728       0.417113      -1.129372       0.018953      -0.075940      -0.058800       0.097896      -0.030116       0.075109      -0.027188      -0.340382      -0.237589      -0.184475      -0.031993       0.216468             21.791611      33.270974      -2.015307      -9.684138      11.102725       2.854119      21.001135           0.000003
            3             Zn       2.187906      10.578049      15.741709       0.784886     107.020312 0.19630149E+04  0.63178719E+05                                18.414537                           14.452979       0.448247       1.985253                    0.997613      47.880904     131.183546       0.476910       0.399046      -1.145319      -0.003332       0.066216      -0.002254       0.066338       0.012416       0.036290      -0.042735      -0.059011      -0.373463      -0.140935       0.040570       0.100365             24.119914      13.052822       1.346079       1.578559      21.115353      10.127656      38.191568           0.000001
            4             Zn      -0.391418      10.220830       2.425252       0.883017      95.468952 0.18507821E+04  0.58753916E+05                                17.211496                           14.181461       0.277193       1.952427                    0.997502      46.057488     125.726616       0.473485       0.407491      -1.138220      -0.006857      -0.013190       0.037770       0.040591      -0.053292       0.059550       0.065922      -0.196943      -0.111160      -0.147274       0.001589       0.145686             21.165888      27.323675       3.325053      -8.417011      16.368508      -1.797998      19.805482           0.000000
            5             Zn       5.515904      10.560718       1.620556       0.957627      92.169859 0.15481334E+04  0.47093185E+05                                17.024160                           13.122472       0.289735       1.972068                    0.997807      44.219130     118.922412       0.482728       0.417113      -1.129372      -0.018953       0.075940      -0.058800       0.097896      -0.030116      -0.075109       0.027188      -0.340382      -0.237589      -0.184475      -0.031993       0.216468             21.791610      33.270971      -2.015306       9.684136      11.102724      -2.854118      21.001134           0.000003
            6             Zn       8.017458       7.475489       6.279159       0.784886     107.020308 0.19630148E+04  0.63178716E+05                                18.414537                           14.452979       0.448247       1.985253                    0.997613      47.880903     131.183543       0.476910       0.399046      -1.145319       0.003332      -0.066216      -0.002254       0.066338       0.012416      -0.036290       0.042735      -0.059011      -0.373463      -0.140935       0.040570       0.100365             24.119914      13.052822       1.346079      -1.578559      21.115353     -10.127656      38.191566           0.000001
            7             Zn       7.950494       4.202984       7.037298       0.883017      95.468940 0.18507819E+04  0.58753908E+05                                17.211494                           14.181460       0.277193       1.952427                    0.997502      46.057486     125.726605       0.473485       0.407491      -1.138220      -0.006857      -0.013190      -0.037770       0.040591      -0.053292      -0.059550      -0.065922      -0.196943      -0.111160      -0.147274       0.001589       0.145686             21.165885      27.323671       3.325052       8.417010      16.368506       1.797997      19.805478           0.000000
            8             Zn       2.114116       4.542872       7.841994       0.957627      92.169873 0.15481337E+04  0.47093197E+05                                17.024162                           13.122474       0.289735       1.972068                    0.997807      44.219132     118.922422       0.482728       0.417114      -1.129372      -0.018953       0.075940       0.058800       0.097896      -0.030116       0.075109      -0.027188      -0.340382      -0.237589      -0.184475      -0.031993       0.216468             21.791612      33.270975      -2.015307      -9.684137      11.102725       2.854119      21.001135           0.000003
            9             Zn       4.615670       1.457643       3.183391       0.784886     107.020306 0.19630148E+04  0.63178715E+05                                18.414536                           14.452979       0.448247       1.985253                    0.997613      47.880903     131.183541       0.476910       0.399046      -1.145319       0.003332      -0.066216       0.002254       0.066338       0.012416       0.036290      -0.042735      -0.059011      -0.373463      -0.140935       0.040570       0.100365             24.119913      13.052821       1.346079       1.578558      21.115353      10.127655      38.191564           0.000001
           10             Zn       7.194994       1.814862      16.499848       0.883017      95.468944 0.18507820E+04  0.58753912E+05                                17.211495                           14.181460       0.277193       1.952427                    0.997502      46.057487     125.726609       0.473485       0.407491      -1.138220       0.006857       0.013190      -0.037770       0.040591      -0.053292       0.059550       0.065922      -0.196943      -0.111160      -0.147274       0.001589       0.145686             21.165886      27.323672       3.325052      -8.417010      16.368507      -1.797998      19.805478           0.000000
           11             Zn       1.287672       1.474974      17.304544       0.957627      92.169862 0.15481335E+04  0.47093189E+05                                17.024160                           13.122473       0.289735       1.972068                    0.997807      44.219132     118.922417       0.482728       0.417113      -1.129372       0.018953      -0.075940       0.058800       0.097896      -0.030116      -0.075109       0.027188      -0.340382      -0.237589      -0.184475      -0.031993       0.216468             21.791609      33.270970      -2.015306       9.684136      11.102724      -2.854119      21.001133           0.000003
           12             Zn      -1.213882       4.560203      12.645941       0.784886     107.020302 0.19630147E+04  0.63178712E+05                                18.414536                           14.452979       0.448247       1.985253                    0.997613      47.880902     131.183538       0.476910       0.399046      -1.145319      -0.003332       0.066216       0.002254       0.066338       0.012416      -0.036290       0.042735      -0.059011      -0.373463      -0.140935       0.040570       0.100365             24.119912      13.052821       1.346079      -1.578558      21.115352     -10.127655      38.191564           0.000001
           13              H      -1.184063       7.482590       8.556038       0.097850       1.317783 0.96269463E+01  0.98497732E+02                                 1.962750                            1.802205      -0.953886       2.429117                    0.997882       3.519706       9.897840       0.473170       1.265176      -0.714488       0.050853      -0.004348      -0.022650       0.055839      -0.001338      -0.010153       0.003919       0.031844       0.025090      -0.020634      -0.000023       0.020656              2.025524       2.681967      -0.137102      -0.354557       1.580661       0.033656       1.813944           0.000001
           14              H       0.143376       6.425856      13.349766       0.450667       0.615689 0.42697293E+01  0.36838708E+02                                 1.360838                            1.345729      -1.690311       2.271938                    0.995542       2.364213       6.795371       0.446330       1.590546      -0.652992       0.029259      -0.007286       0.002745       0.030277      -0.008218       0.006336       0.001396       0.024319       0.019396      -0.018338       0.003116       0.015222              1.364525       1.671110       0.093230       0.066913       1.249855       0.003015       1.172611           0.000001
           15              H      -1.276311       6.594356      13.936444       0.473966       0.557350 0.37503138E+01  0.31252823E+02                                 1.292455                            1.282210      -1.293014       2.514670                    0.999724       2.020968       5.666056       0.447098       1.643926      -0.649117      -0.023664       0.008070       0.027775       0.037370      -0.002817      -0.006184       0.007997       0.008215       0.049672      -0.014603      -0.005839       0.020442              1.288612       1.277367      -0.026681      -0.201393       1.194750       0.045586       1.393720           0.000001
           16              H       4.590868       8.771612      14.197610       0.111763       1.298692 0.90830940E+01  0.90944405E+02                                 1.892783                            1.712356      -0.979225       2.428999                    0.997998       3.341899       9.083703       0.505334       1.210558      -0.727559       0.050462      -0.003280       0.028282       0.057940      -0.004962       0.010467       0.005993       0.025489       0.001496      -0.017838      -0.000780       0.018618              1.954470       2.530494      -0.031635       0.461313       1.479160       0.099309       1.853756           0.000001
           17              H      -0.354273      10.570948      18.018588       0.097850       1.317783 0.96269462E+01  0.98497728E+02                                 1.962750                            1.802205      -0.953886       2.429117                    0.997882       3.519706       9.897839       0.473170       1.265176      -0.714488      -0.050853       0.004348      -0.022650       0.055839      -0.001338       0.010153      -0.003919       0.031844       0.025090      -0.020634      -0.000023       0.020656              2.025523       2.681966      -0.137102       0.354557       1.580661      -0.033656       1.813943           0.000001
           18              H      -1.681712      11.627682       3.887216       0.450667       0.615689 0.42697296E+01  0.36838709E+02                                 1.360838                            1.345729      -1.690311       2.271938                    0.995542       2.364213       6.795370       0.446330       1.590545      -0.652992      -0.029259       0.007286       0.002745       0.030277      -0.008218      -0.006336      -0.001396       0.024319       0.019396      -0.018338       0.003116       0.015222              1.364525       1.671110       0.093230      -0.066913       1.249854      -0.003015       1.172611           0.000001
           19              H      -0.262025      11.459182       4.473894       0.473966       0.557350 0.37503138E+01  0.31252824E+02                                 1.292455                            1.282211      -1.293014       2.514670                    0.999724       2.020968       5.666057       0.447097       1.643926      -0.649117       0.023664      -0.008070       0.027775       0.037370      -0.002817       0.006184      -0.007997       0.008215       0.049672      -0.014603      -0.005839       0.020442              1.288612       1.277367      -0.026681       0.201393       1.194750      -0.045586       1.393720           0.000001
           20              H       5.614496       9.281926       4.735060       0.111763       1.298691 0.90830873E+01  0.90944314E+02                                 1.892782                            1.712355      -0.979225       2.428999                    0.997998       3.341898       9.083697       0.505334       1.210557      -0.727559      -0.050462       0.003280       0.028282       0.057940      -0.004962      -0.010467      -0.005993       0.025489       0.001496      -0.017838      -0.000780       0.018618              1.954469       2.530492      -0.031635      -0.461312       1.479159      -0.099309       1.853755           0.000001
           21              H       7.987639       4.553102      10.369062       0.097850       1.317783 0.96269436E+01  0.98497698E+02                                 1.962750                            1.802205      -0.953886       2.429117                    0.997882       3.519705       9.897837       0.473170       1.265176      -0.714488      -0.050853       0.004348       0.022650       0.055839      -0.001338      -0.010153       0.003919       0.031844       0.025090      -0.020634      -0.000023       0.020656              2.025524       2.681967      -0.137102      -0.354557       1.580661       0.033656       1.813943           0.000001
           22              H       6.660200       5.609836       5.575334       0.450667       0.615689 0.42697296E+01  0.36838709E+02                                 1.360838                            1.345729      -1.690311       2.271938                    0.995542       2.364213       6.795370       0.446330       1.590545      -0.652992      -0.029259       0.007286      -0.002745       0.030277      -0.008218       0.006336       0.001396       0.024319       0.019396      -0.018338       0.003116       0.015222              1.364525       1.671110       0.093230       0.066913       1.249854       0.003015       1.172611           0.000001
           23              H       8.079887       5.441336       4.988656       0.473966       0.557350 0.37503124E+01  0.31252805E+02                                 1.292454                            1.282210      -1.293014       2.514670                    0.999724       2.020968       5.666054       0.447098       1.643925      -0.649117       0.023664      -0.008070      -0.027775       0.037370      -0.002817      -0.006184       0.007997       0.008215       0.049672      -0.014603      -0.005839       0.020442              1.288612       1.277366      -0.026681      -0.201393       1.194749       0.045586       1.393719           0.000001
           24              H       2.212708       3.264080       4.727490       0.111763       1.298691 0.90830850E+01  0.90944281E+02                                 1.892781                            1.712354      -0.979225       2.428999                    0.997998       3.341898       9.083695       0.505335       1.210556      -0.727559      -0.050462       0.003280      -0.028282       0.057940      -0.004962       0.010467       0.005993       0.025489       0.001496      -0.017838      -0.000780       0.018618              1.954468       2.530491      -0.031635       0.461312       1.479159       0.099309       1.853754           0.000001
           25              H       7.157849       1.464744       0.906512       0.097850       1.317783 0.96269436E+01  0.98497699E+02                                 1.962750                            1.802205      -0.953886       2.429117                    0.997882       3.519705       9.897837       0.473170       1.265176      -0.714488       0.050853      -0.004348       0.022650       0.055839      -0.001338       0.010153      -0.003919       0.031844       0.025090      -0.020634      -0.000023       0.020656              2.025524       2.681967      -0.137102       0.354557       1.580661      -0.033656       1.813943           0.000001
           26              H       8.485288       0.408010      15.037884       0.450667       0.615689 0.42697285E+01  0.36838696E+02                                 1.360838                            1.345729      -1.690311       2.271938                    0.995542       2.364213       6.795369       0.446330       1.590545      -0.652992       0.029259      -0.007286      -0.002745       0.030277      -0.008218      -0.006336      -0.001396       0.024319       0.019396      -0.018338       0.003116       0.015222              1.364525       1.671110       0.093230      -0.066913       1.249854      -0.003015       1.172611           0.000001
           27              H       7.065601       0.576510      14.451206       0.473966       0.557350 0.37503124E+01  0.31252805E+02                                 1.292454                            1.282210      -1.293014       2.514670                    0.999724       2.020968       5.666054       0.447098       1.643925      -0.649117      -0.023664       0.008070      -0.027775       0.037370      -0.002817       0.006184      -0.007997       0.008215       0.049672      -0.014603      -0.005839       0.020442              1.288612       1.277366      -0.026681       0.201393       1.194749      -0.045586       1.393719           0.000001
           28              H       1.189080       2.753766      14.190040       0.111763       1.298692 0.90830913E+01  0.90944364E+02                                 1.892782                            1.712355      -0.979225       2.428999                    0.997998       3.341899       9.083700       0.505334       1.210557      -0.727559       0.050462      -0.003280      -0.028282       0.057940      -0.004962      -0.010467      -0.005993       0.025489       0.001496      -0.017838      -0.000780       0.018618              1.954469       2.530493      -0.031635      -0.461312       1.479159      -0.099309       1.853755           0.000001
           29              C      -2.031234       7.598132       8.923185       0.202737      23.898122 0.28730418E+03  0.61509726E+04                                 7.406010                            5.776306       0.012514       2.031854                    0.999296      25.265834      71.605857       0.656923       0.435502      -1.041920      -0.051938       0.016124       0.020055       0.057963       0.002634      -0.021317      -0.001007      -0.034924      -0.104969      -0.045066       0.009795       0.035272              8.419366      11.004833      -0.792723       0.519858       4.399261       0.190738       9.854005           0.000002
           30              C       1.747248       7.862918      11.014408       0.584772      26.628352 0.25553547E+03  0.53171836E+04                                 8.139467                            5.650469      -0.042925       2.033850                    0.999421      22.624905      63.381648       0.628241       0.468543      -1.022218      -0.020706      -0.000165      -0.090849       0.093179       0.007253       0.008460      -0.061269      -0.153192      -0.095489      -0.069595      -0.048102       0.117697             10.018495      14.372708       0.574616       0.896749       5.801549       2.826066       9.881229           0.000002
           31              C       3.768623       8.769205      13.764225       0.207717      24.483229 0.27385652E+03  0.57605320E+04                                 7.394313                            5.554736       0.155052       2.081407                    0.999700      24.524064      67.631409       0.689178       0.422508      -1.055798      -0.051690      -0.015248      -0.022896       0.058554       0.012932       0.009491      -0.040429      -0.009814      -0.023350      -0.046130       0.003950       0.042179              8.474143      10.332844      -1.132682       0.709512       5.542893       2.759286       9.546693           0.000001
           32              C       1.671125       9.064080      13.353551      -0.063436      39.475556 0.46049155E+03  0.10903795E+05                                 9.832887                            7.017574       0.186544       2.024932                    0.998960      28.886297      81.394884       0.645010       0.401036      -1.082061       0.083045       0.026894       0.025645       0.090981      -0.010767       0.029612      -0.030067       0.037445       0.059022      -0.043231      -0.012088       0.055320             11.983555      14.863944      -2.850368      -1.615117       8.662453       5.153382      12.424267           0.000001
           33              C       0.339682       9.667068      13.671492       0.559232      27.372772 0.27338618E+03  0.57628875E+04                                 8.182934                            5.790711      -0.012781       2.032608                    0.999442      23.030086      64.112351       0.631719       0.459958      -1.030977      -0.072110       0.061270       0.009017       0.095054       0.020180      -0.021633      -0.086803      -0.051871       0.019763      -0.072707      -0.035413       0.108120              9.907442      11.335170       0.259459       2.463231       7.636219       4.423513      10.750936           0.000002
           34              C       2.231783       8.387674      12.301315      -0.027934      40.219931 0.43692632E+03  0.10232178E+05                                10.070150                            6.893225       0.144882       2.022656                    0.999026      28.269152      79.759697       0.641325       0.407819      -1.075285       0.085198       0.034150       0.023553       0.094761      -0.006763       0.025516      -0.031765      -0.006471      -0.037925      -0.042342      -0.000999       0.043341             12.798395      12.168439       0.252740       1.735240       8.874132       6.866268      17.352614           0.000001
           35              C       7.576860       7.802739       9.101081      -0.024505      37.891275 0.45478517E+03  0.10777577E+05                                 9.772178                            7.095711       0.049891       1.997069                    0.999659      28.549543      81.522637       0.622550       0.415161      -1.068515       0.080200       0.009294      -0.029935       0.086108      -0.000910      -0.025991       0.003904      -0.017591      -0.074430      -0.040358       0.017176       0.023182             11.864363      16.589349      -1.162952       3.958710       5.185865      -0.043810      13.817874           0.000002
           36              C       7.628546       8.000124      11.739240       0.611619      25.855918 0.25047544E+03  0.51869113E+04                                 8.009206                            5.621690      -0.094308       2.023766                    0.999186      22.275486      62.292721       0.625119       0.473151      -1.019520      -0.026914       0.032807       0.080841       0.091302      -0.004212      -0.009302      -0.014245      -0.177022      -0.162320      -0.068519      -0.048299       0.116818              9.611363      14.219858      -0.556741      -1.040364       4.461945       0.808097      10.152287           0.000003
           37              C       8.124870       7.835235      10.369062      -0.036205      38.145430 0.44765870E+03  0.10558430E+05                                 9.752646                            7.012922       0.077876       2.006419                    0.999460      28.357505      80.571260       0.630335       0.411986      -1.071426       0.076203       0.010203      -0.035788       0.084804      -0.001221      -0.016016      -0.000431       0.002859      -0.114628      -0.042301       0.017521       0.024780             11.767520      11.853365      -0.877105      -0.884811       5.195423       1.127492      18.253771           0.000001
           38              C       6.192889       7.947167       8.531435       0.592984      26.323820 0.26663458E+03  0.56044648E+04                                 8.110011                            5.798686      -0.075758       2.025230                    0.999437      22.708776      63.828651       0.616190       0.472905      -1.020390      -0.080033       0.034936      -0.040147       0.096112       0.015669      -0.003408      -0.006371      -0.153545      -0.204430      -0.068700      -0.043974       0.112674              9.710752      12.622560      -0.798554      -1.849424       4.560868       0.172471      11.948829           0.000002
           39              C       0.492898      10.455406      18.385735       0.202737      23.898122 0.28730418E+03  0.61509726E+04                                 7.406011                            5.776306       0.012513       2.031854                    0.999296      25.265834      71.605858       0.656923       0.435502      -1.041920       0.051938      -0.016124       0.020056       0.057963       0.002634       0.021317       0.001007      -0.034924      -0.104969      -0.045066       0.009795       0.035272              8.419367      11.004833      -0.792723      -0.519858       4.399261      -0.190738       9.854005           0.000002
           40              C      -3.285584      10.190620       1.551858       0.584773      26.628352 0.25553546E+03  0.53171834E+04                                 8.139467                            5.650469      -0.042925       2.033850                    0.999421      22.624904      63.381643       0.628241       0.468543      -1.022218       0.020706       0.000165      -0.090849       0.093179       0.007253      -0.008460       0.061269      -0.153192      -0.095489      -0.069595      -0.048102       0.117697             10.018494      14.372707       0.574616      -0.896749       5.801549      -2.826065       9.881228           0.000002
           41              C       6.436741       9.284333       4.301675       0.207717      24.483228 0.27385651E+03  0.57605317E+04                                 7.394313                            5.554736       0.155052       2.081407                    0.999700      24.524063      67.631402       0.689178       0.422508      -1.055798       0.051690       0.015248      -0.022896       0.058554       0.012932      -0.009491       0.040429      -0.009814      -0.023350      -0.046130       0.003950       0.042179              8.474143      10.332842      -1.132682      -0.709511       5.542893      -2.759286       9.546693           0.000002
           42              C      -3.209461       8.989458       3.891001      -0.063436      39.475554 0.46049152E+03  0.10903794E+05                                 9.832887                            7.017574       0.186544       2.024932                    0.998960      28.886296      81.394880       0.645010       0.401036      -1.082061      -0.083045      -0.026894       0.025645       0.090981      -0.010767      -0.029612       0.030067       0.037445       0.059022      -0.043231      -0.012088       0.055320             11.983554      14.863943      -2.850368       1.615117       8.662453      -5.153382      12.424267           0.000001
           43              C      -1.878018       8.386470       4.208942       0.559232      27.372772 0.27338617E+03  0.57628874E+04                                 8.182934                            5.790712      -0.012781       2.032608                    0.999442      23.030086      64.112354       0.631719       0.459958      -1.030977       0.072110      -0.061270       0.009017       0.095054       0.020180       0.021633       0.086803      -0.051871       0.019763      -0.072707      -0.035413       0.108120              9.907443      11.335171       0.259460      -2.463231       7.636220      -4.423513      10.750937           0.000002
           44              C      -3.770119       9.665864       2.838765      -0.027934      40.219929 0.43692632E+03  0.10232178E+05                                10.070149                            6.893225       0.144882       2.022656                    0.999026      28.269152      79.759693       0.641325       0.407819      -1.075285      -0.085198      -0.034150       0.023553       0.094761      -0.006763      -0.025516       0.031765      -0.006471      -0.037925      -0.042342      -0.000999       0.043341             12.798394      12.168439       0.252740      -1.735239       8.874132      -6.866267      17.352612           0.000001
           45              C       2.628504      10.250799      18.563631      -0.024505      37.891274 0.45478515E+03  0.10777576E+05                                 9.772178                            7.095711       0.049892       1.997069                    0.999659      28.549542      81.522634       0.622550       0.415161      -1.068515      -0.080200      -0.009294      -0.029935       0.086108      -0.000910       0.025991      -0.003904      -0.017591      -0.074430      -0.040358       0.017176       0.023182             11.864363      16.589349      -1.162952      -3.958711       5.185865       0.043810      13.817875           0.000002
           46              C       2.576818      10.053414       2.276690       0.611619      25.855919 0.25047545E+03  0.51869117E+04                                 8.009207                            5.621691      -0.094309       2.023765                    0.999186      22.275487      62.292728       0.625119       0.473151      -1.019520       0.026914      -0.032807       0.080841       0.091302      -0.004212       0.009302       0.014245      -0.177022      -0.162320      -0.068519      -0.048299       0.116818              9.611364      14.219859      -0.556741       1.040364       4.461946      -0.808097      10.152288           0.000003
           47              C       2.080494      10.218303       0.906512      -0.036205      38.145431 0.44765869E+03  0.10558430E+05                                 9.752646                            7.012922       0.077876       2.006419                    0.999460      28.357505      80.571260       0.630335       0.411986      -1.071426      -0.076203      -0.010203      -0.035788       0.084804      -0.001221       0.016016       0.000431       0.002859      -0.114628      -0.042301       0.017521       0.024780             11.767520      11.853365      -0.877105       0.884811       5.195423      -1.127492      18.253772           0.000001
           48              C       4.012475      10.106371      17.993985       0.592984      26.323819 0.26663457E+03  0.56044646E+04                                 8.110012                            5.798686      -0.075758       2.025230                    0.999437      22.708776      63.828657       0.616190       0.472905      -1.020390       0.080033      -0.034936      -0.040147       0.096112       0.015669       0.003408       0.006371      -0.153545      -0.204430      -0.068700      -0.043974       0.112674              9.710753      12.622561      -0.798554       1.849424       4.560868      -0.172471      11.948830           0.000002
           49              C       8.834810       4.437560      10.001915       0.202737      23.898120 0.28730417E+03  0.61509722E+04                                 7.406010                            5.776306       0.012514       2.031854                    0.999296      25.265833      71.605852       0.656923       0.435502      -1.041920       0.051938      -0.016124      -0.020056       0.057963       0.002634      -0.021317      -0.001007      -0.034924      -0.104969      -0.045066       0.009795       0.035272              8.419366      11.004832      -0.792723       0.519858       4.399261       0.190738       9.854004           0.000002
           50              C       5.056328       4.172774       7.910692       0.584773      26.628349 0.25553543E+03  0.53171827E+04                                 8.139466                            5.650468      -0.042925       2.033850                    0.999421      22.624902      63.381636       0.628241       0.468543      -1.022218       0.020706       0.000165       0.090849       0.093179       0.007253       0.008460      -0.061269      -0.153192      -0.095489      -0.069595      -0.048102       0.117697             10.018494      14.372706       0.574616       0.896749       5.801549       2.826065       9.881227           0.000002
           51              C       3.034953       3.266487       5.160875       0.207717      24.483226 0.27385650E+03  0.57605313E+04                                 7.394313                            5.554736       0.155052       2.081407                    0.999700      24.524062      67.631398       0.689178       0.422508      -1.055798       0.051690       0.015248       0.022896       0.058554       0.012932       0.009491      -0.040429      -0.009814      -0.023350      -0.046130       0.003950       0.042179              8.474142      10.332842      -1.132682       0.709511       5.542893       2.759286       9.546692           0.000002
           52              C       5.132451       2.971612       5.571549      -0.063436      39.475553 0.46049152E+03  0.10903794E+05                                 9.832887                            7.017574       0.186544       2.024932                    0.998960      28.886296      81.394880       0.645010       0.401036      -1.082061      -0.083045      -0.026894      -0.025645       0.090981      -0.010767       0.029612      -0.030067       0.037445       0.059023      -0.043231      -0.012088       0.055320             11.983554      14.863942      -2.850368      -1.615117       8.662453       5.153382      12.424266           0.000001
           53              C       6.463894       2.368624       5.253608       0.559232      27.372771 0.27338618E+03  0.57628874E+04                                 8.182933                            5.790711      -0.012780       2.032608                    0.999442      23.030085      64.112345       0.631719       0.459958      -1.030978       0.072110      -0.061270      -0.009017       0.095054       0.020180      -0.021633      -0.086803      -0.051871       0.019763      -0.072707      -0.035413       0.108120              9.907441      11.335169       0.259459       2.463231       7.636219       4.423512      10.750936           0.000002
           54              C       4.571793       3.648018       6.623785      -0.027934      40.219926 0.43692627E+03  0.10232177E+05                                10.070150                            6.893225       0.144882       2.022656                    0.999026      28.269150      79.759690       0.641325       0.407819      -1.075285      -0.085198      -0.034150      -0.023553       0.094761      -0.006763       0.025516      -0.031765      -0.006471      -0.037925      -0.042342      -0.000999       0.043341             12.798394      12.168439       0.252740       1.735240       8.874132       6.866267      17.352612           0.000001
           55              C      -0.773284       4.232953       9.824019      -0.024506      37.891275 0.45478517E+03  0.10777577E+05                                 9.772179                            7.095712       0.049891       1.997069                    0.999659      28.549543      81.522640       0.622550       0.415161      -1.068515      -0.080200      -0.009294       0.029935       0.086108      -0.000910      -0.025991       0.003904      -0.017591      -0.074430      -0.040358       0.017176       0.023182             11.864363      16.589349      -1.162952       3.958711       5.185865      -0.043810      13.817876           0.000002
           56              C      -0.824970       4.035568       7.185860       0.611619      25.855921 0.25047547E+03  0.51869122E+04                                 8.009207                            5.621691      -0.094309       2.023765                    0.999186      22.275488      62.292732       0.625119       0.473151      -1.019520       0.026914      -0.032807      -0.080841       0.091302      -0.004212      -0.009302      -0.014245      -0.177022      -0.162320      -0.068519      -0.048299       0.116818              9.611365      14.219860      -0.556741      -1.040365       4.461946       0.808098      10.152289           0.000003
           57              C      -1.321294       4.200457       8.556038      -0.036205      38.145431 0.44765870E+03  0.10558430E+05                                 9.752646                            7.012922       0.077876       2.006419                    0.999460      28.357505      80.571261       0.630335       0.411986      -1.071426      -0.076203      -0.010203       0.035788       0.084804      -0.001221      -0.016016      -0.000431       0.002859      -0.114628      -0.042301       0.017521       0.024780             11.767520      11.853365      -0.877105      -0.884812       5.195423       1.127492      18.253772           0.000001
           58              C       0.610687       4.088525      10.393665       0.592983      26.323821 0.26663461E+03  0.56044654E+04                                 8.110012                            5.798686      -0.075758       2.025230                    0.999437      22.708777      63.828655       0.616190       0.472905      -1.020390       0.080033      -0.034936       0.040147       0.096112       0.015669      -0.003408      -0.006371      -0.153545      -0.204430      -0.068700      -0.043974       0.112674              9.710753      12.622560      -0.798554      -1.849424       4.560868       0.172471      11.948830           0.000002
           59              C       6.310678       1.580286       0.539365       0.202737      23.898119 0.28730414E+03  0.61509715E+04                                 7.406009                            5.776305       0.012514       2.031854                    0.999296      25.265832      71.605846       0.656923       0.435502      -1.041920      -0.051938       0.016124      -0.020055       0.057963       0.002634       0.021317       0.001007      -0.034924      -0.104969      -0.045066       0.009795       0.035272              8.419365      11.004831      -0.792723      -0.519858       4.399261      -0.190738       9.854003           0.000001
           60              C      10.089160       1.845072      17.373242       0.584773      26.628348 0.25553543E+03  0.53171826E+04                                 8.139467                            5.650469      -0.042925       2.033850                    0.999421      22.624902      63.381637       0.628241       0.468543      -1.022218      -0.020706      -0.000165       0.090849       0.093179       0.007253      -0.008460       0.061269      -0.153192      -0.095489      -0.069595      -0.048102       0.117697             10.018494      14.372706       0.574616      -0.896749       5.801549      -2.826065       9.881227           0.000002
           61              C       0.366835       2.751359      14.623425       0.207717      24.483228 0.27385651E+03  0.57605317E+04                                 7.394314                            5.554737       0.155052       2.081407                    0.999700      24.524063      67.631406       0.689178       0.422508      -1.055798      -0.051690      -0.015247       0.022896       0.058554       0.012932      -0.009491       0.040429      -0.009814      -0.023350      -0.046130       0.003950       0.042179              8.474143      10.332843      -1.132682      -0.709511       5.542893      -2.759286       9.546693           0.000001
           62              C      10.013037       3.046234      15.034099      -0.063436      39.475552 0.46049152E+03  0.10903794E+05                                 9.832887                            7.017574       0.186544       2.024932                    0.998960      28.886296      81.394879       0.645010       0.401036      -1.082061       0.083045       0.026894      -0.025645       0.090981      -0.010767      -0.029612       0.030067       0.037445       0.059022      -0.043231      -0.012088       0.055319             11.983553      14.863942      -2.850368       1.615116       8.662452      -5.153382      12.424266           0.000001
           63              C       8.681594       3.649222      14.716158       0.559232      27.372770 0.27338615E+03  0.57628869E+04                                 8.182933                            5.790711      -0.012780       2.032608                    0.999442      23.030084      64.112343       0.631719       0.459958      -1.030977      -0.072110       0.061270      -0.009017       0.095054       0.020180       0.021633       0.086803      -0.051871       0.019763      -0.072707      -0.035413       0.108120              9.907441      11.335169       0.259459      -2.463231       7.636219      -4.423512      10.750935           0.000002
           64              C      10.573695       2.369828      16.086335      -0.027934      40.219929 0.43692632E+03  0.10232178E+05                                10.070150                            6.893225       0.144882       2.022656                    0.999026      28.269152      79.759694       0.641325       0.407819      -1.075285       0.085198       0.034150      -0.023553       0.094761      -0.006763      -0.025516       0.031765      -0.006471      -0.037925      -0.042342      -0.000999       0.043341             12.798394      12.168439       0.252740      -1.735240       8.874132      -6.866267      17.352612           0.000001
           65              C       4.175072       1.784893       0.361469      -0.024505      37.891274 0.45478517E+03  0.10777577E+05                                 9.772178                            7.095711       0.049891       1.997069                    0.999659      28.549543      81.522638       0.622550       0.415161      -1.068515       0.080200       0.009294       0.029935       0.086108      -0.000910       0.025991      -0.003904      -0.017591      -0.074430      -0.040358       0.017176       0.023182             11.864363      16.589348      -1.162952      -3.958710       5.185865       0.043810      13.817875           0.000002
           66              C       4.226758       1.982278      16.648410       0.611619      25.855920 0.25047545E+03  0.51869118E+04                                 8.009207                            5.621691      -0.094309       2.023765                    0.999186      22.275487      62.292730       0.625118       0.473151      -1.019520      -0.026914       0.032807      -0.080841       0.091302      -0.004212       0.009302       0.014245      -0.177022      -0.162320      -0.068519      -0.048299       0.116818              9.611365      14.219860      -0.556741       1.040365       4.461946      -0.808098      10.152289           0.000003
           67              C       4.723082       1.817389      18.018588      -0.036205      38.145434 0.44765875E+03  0.10558432E+05                                 9.752647                            7.012922       0.077876       2.006419                    0.999460      28.357507      80.571267       0.630335       0.411986      -1.071426       0.076203       0.010203       0.035788       0.084804      -0.001221       0.016016       0.000431       0.002859      -0.114628      -0.042301       0.017521       0.024780             11.767520      11.853365      -0.877105       0.884812       5.195423      -1.127492      18.253773           0.000001
           68              C       2.791101       1.929321       0.931115       0.592983      26.323821 0.26663460E+03  0.56044652E+04                                 8.110011                            5.798686      -0.075758       2.025230                    0.999437      22.708776      63.828649       0.616190       0.472905      -1.020390      -0.080033       0.034936       0.040147       0.096112       0.015669       0.003408       0.006371      -0.153545      -0.204430      -0.068700      -0.043974       0.112674              9.710752      12.622559      -0.798554       1.849424       4.560868      -0.172471      11.948829           0.000002
           69              N      -2.252895       7.723304      10.213876      -0.324513      41.381331 0.56072204E+03  0.13824993E+05                                10.009213                            7.611437       0.021678       2.002778                    0.999265      29.617760      82.748401       0.641168       0.387451      -1.101067      -0.101962       0.026686      -0.098212       0.144063      -0.003379      -0.056385       0.013949       0.018360      -0.068180      -0.062916       0.001657       0.061260             12.301000      15.081108      -0.474616       3.665716       5.796391       0.775946      16.025500           0.000001
           70              N       3.555853       8.220378      12.570051      -0.329642      42.777465 0.53507120E+03  0.12984841E+05                                10.090344                            7.333497       0.156738       2.042344                    0.999677      29.180920      79.790967       0.669636       0.376914      -1.113309      -0.100119       0.076809       0.070053       0.144328       0.024188       0.047730      -0.027020       0.048278       0.048022      -0.068127       0.004278       0.063849             12.657981      15.215208      -2.209364      -2.589028       7.810080       4.947525      14.948655           0.000000
           71              N       2.662884       9.314422      14.263848      -0.340197      43.568830 0.55174393E+03  0.13503378E+05                                10.228491                            7.448942       0.104196       2.017734                    0.999709      29.659084      81.656363       0.663618       0.377123      -1.112262      -0.001615      -0.081005      -0.111387       0.137738      -0.015451       0.025634      -0.017786       0.077289      -0.065540      -0.043146      -0.019260       0.062406             13.043254      11.737958      -1.828709      -0.598094      10.278628       7.405743      17.113175           0.000000
           72              N      -3.156198       7.652293       8.194568      -0.342780      41.302821 0.57052414E+03  0.14117059E+05                                 9.950260                            7.645887       0.101844       2.021562                    0.999482      29.923227      83.544627       0.644203       0.384249      -1.104189      -0.002392       0.027338       0.133466       0.136258      -0.015437      -0.012566       0.008915       0.085375      -0.112657      -0.042182      -0.023865       0.066047             12.091935      12.499339      -0.840524       2.933791       5.735949      -0.418565      18.040516           0.000001
           73              N       0.714559      10.330234       0.751326      -0.324513      41.381334 0.56072207E+03  0.13824995E+05                                10.009214                            7.611438       0.021677       2.002778                    0.999265      29.617761      82.748406       0.641168       0.387451      -1.101067       0.101962      -0.026686      -0.098212       0.144063      -0.003379       0.056385      -0.013949       0.018360      -0.068180      -0.062916       0.001657       0.061260             12.301001      15.081109      -0.474616      -3.665716       5.796391      -0.775946      16.025502           0.000001
           74              N       6.649511       9.833160       3.107501      -0.329642      42.777459 0.53507112E+03  0.12984839E+05                                10.090344                            7.333497       0.156738       2.042344                    0.999677      29.180918      79.790959       0.669636       0.376914      -1.113309       0.100119      -0.076809       0.070053       0.144328       0.024188      -0.047730       0.027020       0.048278       0.048022      -0.068127       0.004278       0.063849             12.657980      15.215208      -2.209364       2.589028       7.810079      -4.947524      14.948653           0.000000
           75              N       7.542480       8.739116       4.801298      -0.340197      43.568826 0.55174388E+03  0.13503376E+05                                10.228490                            7.448941       0.104196       2.017734                    0.999709      29.659083      81.656358       0.663618       0.377123      -1.112262       0.001615       0.081005      -0.111387       0.137738      -0.015451      -0.025634       0.017786       0.077289      -0.065540      -0.043146      -0.019260       0.062406             13.043253      11.737957      -1.828709       0.598094      10.278627      -7.405742      17.113174           0.000000
           76              N       1.617862      10.401245      17.657118      -0.342780      41.302823 0.57052416E+03  0.14117060E+05                                 9.950261                            7.645887       0.101844       2.021562                    0.999482      29.923227      83.544631       0.644203       0.384249      -1.104189       0.002392      -0.027338       0.133466       0.136258      -0.015437       0.012566      -0.008915       0.085375      -0.112657      -0.042182      -0.023865       0.066047             12.091936      12.499340      -0.840524      -2.933792       5.735950       0.418565      18.040518           0.000001
           77              N       9.056471       4.312388       8.711224      -0.324513      41.381329 0.56072200E+03  0.13824993E+05                                10.009213                            7.611437       0.021678       2.002778                    0.999265      29.617759      82.748398       0.641168       0.387451      -1.101067       0.101962      -0.026686       0.098212       0.144063      -0.003379      -0.056385       0.013949       0.018360      -0.068180      -0.062916       0.001657       0.061260             12.300999      15.081107      -0.474616       3.665715       5.796391       0.775946      16.025499           0.000001
           78              N       3.247723       3.815314       6.355049      -0.329642      42.777461 0.53507116E+03  0.12984840E+05                                10.090344                            7.333497       0.156738       2.042344                    0.999677      29.180919      79.790962       0.669636       0.376914      -1.113309       0.100119      -0.076809      -0.070053       0.144328       0.024188       0.047730      -0.027020       0.048278       0.048022      -0.068127       0.004278       0.063849             12.657980      15.215208      -2.209364      -2.589029       7.810080       4.947524      14.948652           0.000000
           79              N       4.140692       2.721270       4.661252      -0.340197      43.568829 0.55174392E+03  0.13503377E+05                                10.228491                            7.448942       0.104196       2.017734                    0.999709      29.659084      81.656362       0.663618       0.377123      -1.112262       0.001615       0.081005       0.111387       0.137738      -0.015451       0.025634      -0.017786       0.077289      -0.065540      -0.043146      -0.019260       0.062406             13.043253      11.737956      -1.828709      -0.598094      10.278628       7.405743      17.113175           0.000000
           80              N      -1.783926       4.383399      10.730532      -0.342780      41.302820 0.57052414E+03  0.14117059E+05                                 9.950260                            7.645887       0.101844       2.021562                    0.999482      29.923227      83.544627       0.644203       0.384249      -1.104189       0.002392      -0.027338      -0.133466       0.136258      -0.015437      -0.012566       0.008915       0.085375      -0.112657      -0.042182      -0.023865       0.066047             12.091934      12.499338      -0.840524       2.933791       5.735949      -0.418565      18.040515           0.000001
           81              N       6.089017       1.705458      18.173774      -0.324513      41.381330 0.56072204E+03  0.13824993E+05                                10.009213                            7.611438       0.021677       2.002778                    0.999265      29.617760      82.748401       0.641168       0.387451      -1.101067      -0.101962       0.026686       0.098212       0.144063      -0.003379       0.056385      -0.013949       0.018360      -0.068180      -0.062916       0.001657       0.061260             12.300999      15.081108      -0.474616      -3.665715       5.796391      -0.775946      16.025500           0.000001
           82              N       0.154065       2.202532      15.817599      -0.329642      42.777462 0.53507117E+03  0.12984840E+05                                10.090344                            7.333497       0.156738       2.042344                    0.999677      29.180919      79.790964       0.669636       0.376914      -1.113309      -0.100119       0.076809      -0.070053       0.144328       0.024188      -0.047730       0.027020       0.048278       0.048022      -0.068127       0.004278       0.063849             12.657981      15.215208      -2.209364       2.589028       7.810080      -4.947525      14.948654           0.000000
           83              N      -0.738904       3.296576      14.123802      -0.340197      43.568830 0.55174393E+03  0.13503378E+05                                10.228491                            7.448942       0.104196       2.017734                    0.999709      29.659084      81.656364       0.663618       0.377123      -1.112262      -0.001615      -0.081005       0.111387       0.137738      -0.015451      -0.025634       0.017786       0.077289      -0.065540      -0.043146      -0.019260       0.062406             13.043254      11.737957      -1.828709       0.598094      10.278629      -7.405743      17.113176           0.000000
           84              N       5.185714       1.634447       1.267982      -0.342780      41.302820 0.57052414E+03  0.14117059E+05                                 9.950260                            7.645887       0.101844       2.021562                    0.999482      29.923227      83.544627       0.644203       0.384249      -1.104189      -0.002392       0.027338      -0.133466       0.136258      -0.015437       0.012566      -0.008915       0.085375      -0.112657      -0.042182      -0.023865       0.066047             12.091934      12.499338      -0.840524      -2.933791       5.735949       0.418565      18.040516           0.000001
           85              O       0.534059       7.854493      10.715392      -0.561539      39.479113 0.51634854E+03  0.12307990E+05                                 9.251660                            7.036805       0.319025       2.151877                    0.996535      27.673576      72.819139       0.714533       0.359616      -1.136658       0.039973       0.028713      -0.036725       0.061409       0.006316      -0.001275      -0.048365       0.046838      -0.215611      -0.093874       0.033011       0.060863             11.253441      20.500346       1.578053       2.446584       6.058312       0.674420       7.201663           0.000000
           86              O       2.654814       7.442872      10.244157      -0.531461      37.145533 0.50339060E+03  0.11910928E+05                                 8.886492                            6.951898       0.334961       2.158337                    0.997052      27.386550      71.559063       0.719006       0.360025      -1.137498      -0.021541       0.026777      -0.005489       0.034802      -0.025667      -0.057116      -0.033557      -0.007909      -0.179883      -0.101229       0.042023       0.059206             10.580203      14.953693      -1.685800      -4.389695       6.770991       2.554833      10.015926           0.000000
           87              O       0.274551      10.357917      14.718050      -0.530513      34.350923 0.45941946E+03  0.10607272E+05                                 8.338400                            6.565039       0.547655       2.231083                    0.998137      26.879880      69.003701       0.754076       0.351801      -1.145994      -0.026179      -0.024887      -0.024327       0.043549       0.030780       0.020440       0.010293      -0.072876       0.191967      -0.081413       0.010728       0.070685             10.030238       6.886961       0.494021       1.329925       9.448693       6.143102      13.755061           0.000000
           88              O      -0.651920       9.502179      12.903133      -0.533336      34.393915 0.44699308E+03  0.10266220E+05                                 8.357298                            6.468048       0.371187       2.174280                    0.997888      26.960133      69.388440       0.759835       0.350976      -1.144839       0.006086       0.057044       0.008861       0.058048       0.065029       0.058034      -0.013153      -0.010773       0.066266      -0.099316       0.021964       0.077352             10.014042      12.077944       3.005185       5.500099       8.024368       3.454140       9.939814          -0.000000
           89              O      -0.791561       6.386138      13.116987      -0.661063      26.725653 0.49178807E+03  0.11617556E+05                                 6.880675                            6.638336      -0.333848       1.980923                    0.990444      27.167980      71.912458       0.771610       0.336025      -1.152426      -0.043097      -0.033582      -0.089456       0.104822      -0.019089      -0.018336       0.024437       0.097888       0.054636      -0.066923       0.009317       0.057606              7.104000       6.502121       0.634188      -0.008467       8.575828      -0.519733       6.234051           0.000000
           90              O      -3.223149       8.107242      12.623042      -0.558224      33.445070 0.47382597E+03  0.11042706E+05                                 8.207101                            6.688657       0.461100       2.195264                    0.997641      27.473849      71.238496       0.742265       0.354071      -1.142283      -0.041892       0.036543      -0.022126       0.059832       0.008459       0.058770      -0.010679      -0.013969      -0.223068      -0.101930       0.044442       0.057489              9.339876      13.133328       0.047601       3.905657       5.508929       0.595632       9.377371           0.000001
           91              O       6.409996       8.036232      12.021224      -0.566963      40.569981 0.49911098E+03  0.11766799E+05                                 9.328811                            6.838369       0.442351       2.185658                    0.998275      27.525977      71.441372       0.739445       0.351349      -1.146177       0.049982       0.028791       0.019553       0.060905       0.009809      -0.001313      -0.009412       0.031976      -0.244881      -0.082454       0.022778       0.059676             11.428389      21.665751      -0.961787      -2.580435       5.585777       0.522875       7.033639           0.000000
           92              O       5.189730       8.110853       9.284654      -0.537281      37.596665 0.47674348E+03  0.11138483E+05                                 8.931132                            6.725781       0.272452       2.142652                    0.996966      27.204824      70.851565       0.736772       0.355821      -1.139778       0.001406       0.018727      -0.044959       0.048723       0.013340      -0.078954      -0.004959      -0.047780      -0.009295      -0.092641       0.022290       0.070351             10.802007      14.485520      -0.628215      -7.039391       5.530690       0.391722      12.389810          -0.000002
           93              O       6.115307       7.915875       7.272916      -0.549243      33.793245 0.48782342E+03  0.11446713E+05                                 8.280151                            6.806474       0.490462       2.211596                    0.997353      27.287717      70.891106       0.732951       0.356134      -1.141149      -0.008568       0.033439       0.038600       0.051784      -0.001718      -0.044829       0.001305      -0.112453       0.144675      -0.094439       0.032024       0.062415              9.455661       6.895562      -0.111402      -1.067757       5.585522      -0.523641      15.885900           0.000000
           94              O      -2.072395      10.199045       1.252842      -0.561539      39.479113 0.51634855E+03  0.12307991E+05                                 9.251660                            7.036805       0.319025       2.151877                    0.996535      27.673577      72.819141       0.714533       0.359616      -1.136658      -0.039973      -0.028713      -0.036725       0.061409       0.006316       0.001275       0.048365       0.046838      -0.215611      -0.093874       0.033011       0.060863             11.253440      20.500345       1.578053      -2.446584       6.058312      -0.674420       7.201663           0.000000
           95              O      -4.193150      10.610666       0.781607      -0.531461      37.145520 0.50339040E+03  0.11910922E+05                                 8.886489                            6.951896       0.334962       2.158337                    0.997052      27.386548      71.559050       0.719006       0.360025      -1.137499       0.021541      -0.026777      -0.005489       0.034802      -0.025667       0.057116       0.033557      -0.007909      -0.179883      -0.101229       0.042023       0.059206             10.580200      14.953688      -1.685799       4.389693       6.770989      -2.554832      10.015923           0.000000
           96              O      -1.812887       7.695621       5.255500      -0.530513      34.350932 0.45941960E+03  0.10607276E+05                                 8.338402                            6.565040       0.547655       2.231083                    0.998137      26.879882      69.003711       0.754076       0.351801      -1.145994       0.026179       0.024887      -0.024327       0.043549       0.030780      -0.020440      -0.010293      -0.072876       0.191967      -0.081413       0.010728       0.070685             10.030241       6.886962       0.494021      -1.329925       9.448695      -6.143104      13.755065           0.000000
           97              O      -0.886416       8.551359       3.440583      -0.533336      34.393918 0.44699313E+03  0.10266221E+05                                 8.357299                            6.468049       0.371187       2.174279                    0.997888      26.960134      69.388444       0.759835       0.350976      -1.144839      -0.006086      -0.057044       0.008861       0.058048       0.065029      -0.058034       0.013153      -0.010774       0.066266      -0.099316       0.021964       0.077352             10.014043      12.077945       3.005186      -5.500100       8.024369      -3.454141       9.939815          -0.000000
           98              O      -0.746775      11.667400       3.654437      -0.661063      26.725653 0.49178808E+03  0.11617556E+05                                 6.880676                            6.638336      -0.333848       1.980923                    0.990444      27.167980      71.912461       0.771609       0.336025      -1.152426       0.043097       0.033582      -0.089456       0.104822      -0.019089       0.018336      -0.024437       0.097888       0.054636      -0.066923       0.009317       0.057606              7.104001       6.502122       0.634188       0.008467       8.575829       0.519734       6.234052          -0.000000
           99              O       1.684813       9.946296       3.160492      -0.558224      33.445072 0.47382600E+03  0.11042707E+05                                 8.207101                            6.688657       0.461100       2.195264                    0.997641      27.473850      71.238499       0.742265       0.354071      -1.142283       0.041892      -0.036543      -0.022126       0.059832       0.008459      -0.058770       0.010679      -0.013969      -0.223068      -0.101930       0.044442       0.057489              9.339877      13.133329       0.047601      -3.905657       5.508930      -0.595632       9.377372           0.000001
          100              O       3.795368      10.017306       2.558674      -0.566963      40.569996 0.49911119E+03  0.11766805E+05                                 9.328813                            6.838371       0.442350       2.185658                    0.998275      27.525981      71.441389       0.739444       0.351349      -1.146177      -0.049982      -0.028791       0.019553       0.060905       0.009809       0.001313       0.009412       0.031976      -0.244881      -0.082454       0.022778       0.059676             11.428392      21.665757      -0.961787       2.580435       5.585778      -0.522876       7.033641           0.000000
          101              O       5.015634       9.942685      18.747204      -0.537281      37.596667 0.47674350E+03  0.11138484E+05                                 8.931132                            6.725781       0.272452       2.142652                    0.996966      27.204823      70.851565       0.736771       0.355821      -1.139778      -0.001406      -0.018727      -0.044959       0.048723       0.013340       0.078954       0.004959      -0.047780      -0.009295      -0.092641       0.022290       0.070351             10.802008      14.485521      -0.628215       7.039392       5.530691      -0.391722      12.389811          -0.000002
          102              O       4.090057      10.137663      16.735466      -0.549243      33.793262 0.48782370E+03  0.11446721E+05                                 8.280154                            6.806476       0.490461       2.211595                    0.997353      27.287722      70.891127       0.732951       0.356134      -1.141149       0.008568      -0.033439       0.038601       0.051784      -0.001718       0.044829      -0.001305      -0.112454       0.144675      -0.094439       0.032024       0.062415              9.455665       6.895565      -0.111402       1.067758       5.585524       0.523641      15.885907           0.000000
          103              O       6.269517       4.181199       8.209708      -0.561540      39.479109 0.51634850E+03  0.12307989E+05                                 9.251660                            7.036805       0.319025       2.151877                    0.996535      27.673576      72.819137       0.714533       0.359616      -1.136658      -0.039973      -0.028713       0.036725       0.061409       0.006316      -0.001275      -0.048365       0.046838      -0.215611      -0.093874       0.033011       0.060863             11.253439      20.500344       1.578053       2.446584       6.058312       0.674420       7.201663           0.000000
          104              O       4.148762       4.592820       8.680943      -0.531461      37.145511 0.50339027E+03  0.11910918E+05                                 8.886487                            6.951895       0.334962       2.158337                    0.997052      27.386546      71.559040       0.719007       0.360025      -1.137499       0.021541      -0.026777       0.005489       0.034802      -0.025667      -0.057116      -0.033557      -0.007909      -0.179883      -0.101229       0.042023       0.059206             10.580197      14.953684      -1.685799      -4.389692       6.770987       2.554831      10.015921           0.000000
          105              O       6.529025       1.677775       4.207050      -0.530513      34.350912 0.45941930E+03  0.10607268E+05                                 8.338398                            6.565038       0.547656       2.231083                    0.998137      26.879877      69.003689       0.754076       0.351801      -1.145994       0.026179       0.024887       0.024327       0.043549       0.030780       0.020440       0.010293      -0.072876       0.191967      -0.081413       0.010728       0.070685             10.030236       6.886959       0.494021       1.329924       9.448691       6.143100      13.755057           0.000000
          106              O       7.455496       2.533513       6.021967      -0.533336      34.393901 0.44699289E+03  0.10266214E+05                                 8.357296                            6.468046       0.371187       2.174280                    0.997888      26.960131      69.388427       0.759835       0.350976      -1.144839      -0.006086      -0.057044      -0.008861       0.058048       0.065029       0.058034      -0.013153      -0.010774       0.066266      -0.099316       0.021964       0.077352             10.014038      12.077939       3.005184       5.500096       8.024365       3.454138       9.939810          -0.000000
          107              O       7.595137       5.649554       5.808113      -0.661063      26.725652 0.49178803E+03  0.11617555E+05                                 6.880675                            6.638336      -0.333848       1.980923                    0.990444      27.167979      71.912455       0.771609       0.336025      -1.152426       0.043097       0.033582       0.089456       0.104822      -0.019089      -0.018336       0.024437       0.097888       0.054636      -0.066923       0.009317       0.057606              7.104000       6.502121       0.634188      -0.008467       8.575829      -0.519734       6.234051          -0.000000
          108              O      10.026725       3.928450       6.302058      -0.558224      33.445066 0.47382590E+03  0.11042704E+05                                 8.207100                            6.688656       0.461100       2.195264                    0.997641      27.473849      71.238493       0.742266       0.354071      -1.142283       0.041892      -0.036543       0.022126       0.059832       0.008459       0.058770      -0.010679      -0.013969      -0.223068      -0.101930       0.044442       0.057489              9.339875      13.133327       0.047601       3.905657       5.508929       0.595632       9.377370           0.000001
          109              O       0.393580       3.999460       6.903876      -0.566963      40.569997 0.49911119E+03  0.11766806E+05                                 9.328814                            6.838371       0.442350       2.185658                    0.998275      27.525980      71.441389       0.739444       0.351349      -1.146176      -0.049982      -0.028791      -0.019553       0.060905       0.009809      -0.001313      -0.009412       0.031977      -0.244881      -0.082454       0.022778       0.059676             11.428393      21.665758      -0.961787      -2.580436       5.585778       0.522876       7.033642           0.000000
          110              O       1.613846       3.924839       9.640446      -0.537280      37.596648 0.47674325E+03  0.11138476E+05                                 8.931129                            6.725779       0.272453       2.142652                    0.996966      27.204819      70.851546       0.736772       0.355821      -1.139778      -0.001406      -0.018727       0.044959       0.048723       0.013340      -0.078954      -0.004959      -0.047780      -0.009295      -0.092641       0.022290       0.070351             10.802003      14.485514      -0.628214      -7.039388       5.530689       0.391722      12.389805          -0.000002
          111              O       0.688269       4.119817      11.652184      -0.549243      33.793250 0.48782350E+03  0.11446715E+05                                 8.280152                            6.806475       0.490462       2.211596                    0.997353      27.287719      70.891113       0.732951       0.356134      -1.141149       0.008568      -0.033439      -0.038601       0.051784      -0.001718      -0.044829       0.001305      -0.112453       0.144675      -0.094439       0.032024       0.062415              9.455662       6.895563      -0.111402      -1.067757       5.585522      -0.523641      15.885901           0.000000
          112              O       8.875971       1.836647      17.672258      -0.561540      39.479110 0.51634851E+03  0.12307989E+05                                 9.251659                            7.036805       0.319025       2.151877                    0.996535      27.673577      72.819139       0.714534       0.359616      -1.136658       0.039973       0.028713       0.036725       0.061409       0.006316       0.001275       0.048365       0.046838      -0.215611      -0.093874       0.033011       0.060863             11.253439      20.500343       1.578053      -2.446584       6.058312      -0.674420       7.201662           0.000000
          113              O      10.996726       1.425026      18.143493      -0.531461      37.145514 0.50339031E+03  0.11910919E+05                                 8.886488                            6.951895       0.334962       2.158337                    0.997052      27.386546      71.559043       0.719007       0.360025      -1.137499      -0.021541       0.026777       0.005489       0.034802      -0.025667       0.057116       0.033557      -0.007909      -0.179883      -0.101229       0.042023       0.059206             10.580198      14.953685      -1.685799       4.389692       6.770988      -2.554831      10.015922           0.000000
          114              O       8.616463       4.340071      13.669600      -0.530513      34.350911 0.45941928E+03  0.10607267E+05                                 8.338398                            6.565038       0.547656       2.231083                    0.998137      26.879876      69.003686       0.754076       0.351801      -1.145994      -0.026179      -0.024886       0.024327       0.043549       0.030779      -0.020440      -0.010293      -0.072876       0.191967      -0.081413       0.010728       0.070685             10.030235       6.886959       0.494021      -1.329924       9.448691      -6.143100      13.755057           0.000000
          115              O       7.689992       3.484333      15.484517      -0.533336      34.393905 0.44699296E+03  0.10266216E+05                                 8.357296                            6.468047       0.371187       2.174280                    0.997888      26.960132      69.388432       0.759835       0.350976      -1.144839       0.006086       0.057044      -0.008861       0.058048       0.065029      -0.058034       0.013153      -0.010774       0.066266      -0.099316       0.021964       0.077352             10.014039      12.077940       3.005184      -5.500097       8.024366      -3.454139       9.939811          -0.000000
          116              O       7.550351       0.368292      15.270663      -0.661063      26.725651 0.49178802E+03  0.11617554E+05                                 6.880675                            6.638336      -0.333848       1.980923                    0.990444      27.167979      71.912452       0.771609       0.336025      -1.152426      -0.043097      -0.033582       0.089456       0.104822      -0.019089       0.018336      -0.024437       0.097888       0.054636      -0.066923       0.009317       0.057606              7.104000       6.502121       0.634188       0.008467       8.575828       0.519734       6.234051          -0.000000
          117              O       5.118763       2.089396      15.764608      -0.558224      33.445066 0.47382590E+03  0.11042704E+05                                 8.207100                            6.688656       0.461100       2.195264                    0.997641      27.473848      71.238491       0.742265       0.354071      -1.142283      -0.041892       0.036543       0.022126       0.059832       0.008459      -0.058770       0.010679      -0.013969      -0.223068      -0.101930       0.044442       0.057489              9.339875      13.133327       0.047601      -3.905656       5.508929      -0.595632       9.377370           0.000001
          118              O       3.008208       2.018386      16.366426      -0.566963      40.569993 0.49911114E+03  0.11766804E+05                                 9.328813                            6.838371       0.442350       2.185658                    0.998275      27.525979      71.441384       0.739444       0.351349      -1.146177       0.049982       0.028791      -0.019553       0.060905       0.009809       0.001313       0.009412       0.031976      -0.244881      -0.082454       0.022778       0.059676             11.428392      21.665757      -0.961787       2.580436       5.585778      -0.522876       7.033641           0.000000
          119              O       1.787942       2.093007       0.177896      -0.537281      37.596647 0.47674324E+03  0.11138476E+05                                 8.931128                            6.725779       0.272453       2.142652                    0.996966      27.204820      70.851547       0.736772       0.355821      -1.139778       0.001406       0.018727       0.044959       0.048723       0.013340       0.078954       0.004959      -0.047780      -0.009295      -0.092641       0.022290       0.070351             10.802002      14.485513      -0.628214       7.039387       5.530689      -0.391722      12.389804          -0.000002
          120              O       2.713519       1.898029       2.189634      -0.549243      33.793236 0.48782327E+03  0.11446708E+05                                 8.280149                            6.806473       0.490462       2.211596                    0.997353      27.287716      70.891097       0.732951       0.356134      -1.141150      -0.008568       0.033439      -0.038600       0.051784      -0.001718       0.044829      -0.001305      -0.112453       0.144675      -0.094439       0.032024       0.062415              9.455658       6.895560      -0.111402       1.067756       5.585521       0.523641      15.885895           0.000000

******************************************************
Auxiliary information for the entire system
The total spin magnetic moment of the unit cell is   0.000106
The total net atomic charge of the unit cell is   0.000007
Accuracy of reproducing the electrostatic potential in the unit cell:
  The inner radius (bohr) =    5.0000
  The outer radius (bohr) =   12.0000
  Valid grid points have density less than (e/(bohr^3)) =    0.0001
  The number of valid grid points were=       217648
  The rms potential error without charges in kcal/mol is=      8.20105
  The rms potential error with partial charges in kcal/mol is=      1.44399
  The RRMSE value at monopole order=      0.17607
  The rms potential error with partial charges and cloud penetration in kcal/mol is=      1.44690
  The RRMSE value at monopole order with cloud penetration is=      0.17643
  The rms potential error with partial charges and atomic dipoles in kcal/mol is=      0.82124
  The RRMSE value at dipole order=      0.10014
  The rms potential error with partial charges, atomic dipoles and cloud penetration in kcal/mol is=      0.81896
  The RRMSE value at dipole order with cloud penetration=      0.09986

******************************************************
The electron densities and ab initio electrostatic potential were computed in VASP using the PBE functional and
projector augmented wave method. See the main text of the journal article for a description of computational details.
The atomic charges, dipoles, and quadrupoles were computed with the DDEC6 method as described in
(a) T. A. Manz and N. Gabaldon Limas, RSC Adv. 6 (2016) 47771-47801 DOI: 10.1039/c6ra04656h
(b) N. Gabaldon Limas and T. A. Manz, RSC Adv. 8 (2018) 2678-2707 DOI: 10.1039/c7ra11829e.
For each atom in the material, the electron cloud parameters were fit to the spherically averaged atom-in-material
electron density using radial positions for which this density was between 10^-4 and 10^-2 electrons per cubic bohr.
The polarizabilities, dispersion coefficients, and quantum Drude oscillator (QDO) parameters were fit using the MCLF method.
The magnetic structure of the system was optimized in VASP from the default ferromagnetic initial guess using spin polarization.
The atomic spin moments (ASMs) were computed on this optimized magnetic structure using the DDEC6 partition as inputs
to the method of T. A. Manz and D. S. Sholl, J. Chem. Theory Comput. 7 (2011) 4146-4164 DOI: 10.1021/ct200539n.
The RMSE and RRMSE were computed using a uniform grid with Ewald summation.
